# Supplementary material for: Formation of a super-dense hydrogen monolayer on mesoporous silica
Source: Nat Chem. 2022 Aug 29;14(11):1319–24. doi: 10.1038/s41557-022-01019-7 (PMC9630099; doi:10.1038/s41557-022-01019-7)
Supplement: Source Data Fig. 1 — Ar, H2 and D2 adsorption isotherms data. [file 41557_2022_1019_MOESM2_ESM.csv]

# P relative	Volumen	P relative	Volume	P relative	Volumen
# P/Po	cc/g	P/Po	cc/g	P/Po	cc/g
# Argon 87.3 K	Argon 87.3 K	Hydrogen 20.37 K	Hydrogen 20.37 K	Deuterium 23.31 K	Deuterium 23.31 K
1.02997525911067E-5	0.965437151545869	1.00888490725126E-5	53.2372022301064	5.79076377066682E-7	0.00229937911809427
2.11661651621531E-5	1.61931069437405	1.96125368887015E-5	68.6562341611759	1.94889921228035E-5	59.1473644196655
3.13380140421264E-5	2.10101368474404	2.95265071669477E-5	76.0850228079068	2.95501630262285E-5	67.9956918398378
4.16952189903042E-5	2.50131779016726	4.09089112563238E-5	81.0572731880385	3.92542632080099E-5	72.9204257475925
5.34717485790706E-5	2.90961733400912	5.09056176222597E-5	84.6160669031931	4.92881668926912E-5	76.6863912823112
5.93380140421264E-5	3.01523061327927	5.92232293423272E-5	86.727318803852	5.98962691519751E-5	79.7372022301064
7.50615847542628E-5	3.50181196147998	6.95691926644182E-5	88.7916877850988	7.03150878610382E-5	82.1923466801825
7.92258107656302E-5	3.56182209832742	8.16112457841484E-5	90.8677141409022	7.99430129555357E-5	84.1749873289407
9.31610832497493E-5	4.01533198175368	9.05094593170321E-5	92.3119614799797	9.06743226476614E-5	86.0472630511911
1.0451247074557E-4	4.26033958438926	1.01049351812816E-4	93.7194627470857	9.96536053322561E-5	87.4798530157121
2.07501170177198E-4	6.07295995945261	2.15872681281619E-4	103.609731373543	2.09780130998067E-4	98.5622149011658
3.21746573052491E-4	7.50295235681703	3.16817295531197E-4	108.556639635074	3.03660155235595E-4	104.132285859098
4.16520227348713E-4	8.56452103395844	4.24956524030354E-4	112.369234668018	4.12815592809534E-4	108.738089204257
5.33540621865597E-4	9.57816776482514	5.07746627318719E-4	114.601875316777	5.196915486049E-4	112.207298530157
6.09425610163825E-4	10.3517739483021	6.12983505480607E-4	116.889761784085	6.16354560406267E-4	114.757222503801
7.11099966566366E-4	11.1299670552458	7.29953625632378E-4	119.15344652813	7.11227169114465E-4	116.870881905727
8.19132062855233E-4	11.8915864166244	8.26461056070827E-4	120.703497212367	8.1825749487838E-4	118.968068930563
9.109715814109E-4	12.4949062341612	9.35695088532884E-4	122.177648251394	9.06972617364458E-4	120.456918398378
0.00101215780675359	13.112645717182	0.00101428119730186	123.251013684744	0.00100593098075425	121.993411049164
0.0021715011701772	18.3485808413583	0.00211921637858347	132.883933096807	0.00202064517990594	132.244044602129
0.00317297225008358	21.5610745058287	0.00310627898397976	137.980233147491	0.00312713160400496	138.759503294475
0.00413164827816784	24.0851495184998	0.00411164102023609	142.009630005068	0.0041511382981793	143.17410035479
0.00503622868605817	26.1390015205271	0.00512377476812816	145.044348707552	0.00512000461667196	146.558540293969
0.00605780006686727	28.1881652306133	0.00615679015598651	147.795235681703	0.00607131315462966	149.277749619868
0.00716197927114677	30.1626964014192	0.00710861087689713	149.970856563609	0.00712063940906599	151.928535225545
0.00803723169508526	31.6026355803345	0.00806463427487352	151.879118094273	0.00803853478373777	153.985048150025
0.00912509528585757	33.227572225038	0.00906830997048904	153.607450582869	0.00907872868395995	156.089711099848
0.0264068204613842	49.8209579320831	0.0254007693929174	171.681449569184	0.0266107856998586	176.322858590978
0.0526883316616516	64.0992143943234	0.0491952993254637	186.643436391282	0.0510942955247136	191.677648251394
0.0753429622199933	72.8768373035986	0.0741723756323777	198.098073998986	0.0770757711284877	203.465534718703
0.101013841524574	81.0411809427268	0.100377713954469	208.114546376077	0.0998727529791961	212.056512924481
0.124153928452023	87.4139635073492	0.126091642074199	216.867714140902	0.125366881149551	220.709579320831
0.150689401537947	94.044602128738	0.149607398819562	224.268879878358	0.15065643304383	228.63786112519
0.176108324974925	99.908388241257	0.175558600337268	232.50380131779	0.175342643621779	235.952863659402
0.201421598127716	105.479726305119	0.199371574620573	239.31069437405	0.200799261332487	243.376837303599
0.226409896355734	110.801571211353	0.22605264544688	246.607957425241	0.225680237758606	250.511910795743
0.251457037780007	115.942853522555	0.249300432124789	252.95742524075	0.250709813313328	257.235174860618
0.274416583082581	120.670932589965	0.2741673693086	259.855549923974	0.275831722307182	264.031931069437
0.301467067870277	126.122149011657	0.30092616989882	267.066649771921	0.300884381221687	270.869234668018
0.326353727850217	131.236695387734	0.325831313237774	273.782311201216	0.325485471910437	277.615306639635
0.349047141424273	135.810947795236	0.349681176222597	280.300304105423	0.350604495484318	284.575519513431
0.376294215981277	141.401419158642	0.374142337689713	286.980486568677	0.37550422714026	291.525595539787
0.401283851554664	146.672579827674	0.401072407251265	294.225798276736	0.400236604437776	298.574505828687
0.426456703443664	151.932336543335	0.426196247892074	300.819817536746	0.424827596156621	305.627217435378
0.451267134737546	157.529143436391	0.45101048693086	308.689812468322	0.449841301901492	313.106943740497
0.47595319291207	163.112012164217	0.477119782883643	315.238215914851	0.474622731338546	320.859097820578
0.500627214978268	168.86087176888	0.499665366779089	323.549163710086	0.499264217906916	328.724024328434
0.525223671013039	174.912569690826	0.525262173271501	331.218955904714	0.526433332371527	337.837050177395
0.549996656636576	181.307653319818	0.550096174114671	339.660415610745	0.549288743976686	345.718449062342
0.576772985623537	188.721490116574	0.577123735244519	349.164977192093	0.576404478171798	355.724784591992
0.599483784687395	195.287633046123	0.602397765598651	358.456664977192	0.601390772426927	365.698175367461
0.627189568706118	204.191586416624	0.624924905143339	366.569944247339	0.62622125400352	376.234161175874
0.651868940153795	212.966294982261	0.651059232715008	378.302078053725	0.651017110540439	387.187024835276
0.661852223336677	216.785352255449	0.661704258010118	383.156360871769	0.662479441382693	393.157627977699
0.67516148445336	222.195894576787	0.675080364671164	389.627470856564	0.674608304238682	399.453877344146
0.687410230692076	227.522807906741	0.687662046795953	396.017486061835	0.689192659491589	407.569690826153
0.699594784353059	233.122149011657	0.699652192242833	402.297263051191	0.699496494214733	413.686011150532
0.713606151788699	240.262290927522	0.712111351180438	409.655347187025	0.71330322878495	422.682463253928
0.725766633233032	247.934617334009	0.724368939713322	417.005828687278	0.724270710101855	430.041814495692
0.737515212303577	256.411556006082	0.739037468381113	427.074252407501	0.737128141500995	440.418144956919
0.749142092945503	268.302078053725	0.750064555227656	437.905473897618	0.74905213953891	451.619361378611
0.762288197927115	285.380131779017	0.76328125	452.202230106437	0.763205124505872	465.970603142423
0.774284185891006	306.482513938165	0.775538838532884	469.603395843893	0.777636552500216	485.077293461733
0.786892678034102	336.976685250887	0.787340588111299	487.627977698936	0.787113714401131	513.63279270147
0.799285857572718	389.640141915864	0.801395183389545	519.823872275722	0.800755980032894	563.499746578814
0.811614844533601	531.052965027876	0.813279932546374	581.175874303092	0.813073837897106	631.168271667511
0.824074891340689	762.26938672073	0.824930174957841	662.591231626964	0.82643188966154	753.664470349721
0.836825142092945	837.932083122149	0.83676090851602	783.383172833249	0.837836512104337	923.443993917892
0.849552657973922	855.614546376077	0.849722017284992	863.345159655347	0.850001442709986	995.831221490117
0.863806084921431	863.281804358845	0.862150874789207	898.327420172327	0.86319791095594	1023.84820070958
0.875672350384487	868.034718702484	0.876424167369309	912.321338063862	0.876278962402978	1032.69766852509
0.886804413239719	871.874049670553	0.888445931703204	917.905473897618	0.887933173673428	1037.48099341105
0.899334002006018	875.821084642676	0.900930122259696	922.901672579828	0.899779265372075	1041.37607704004
0.92491073219659	882.796502787633	0.926779879848229	928.979979726305	0.924733820007502	1048.80005068424
0.950345703778001	888.460466294982	0.95144788153457	935.758996452104	0.94989468217099	1055.23568170299
0.974906051487797	894.787126203751	0.975466378583474	940.813482007096	0.974906945205875	1061.41535732387
0.994138415245737	945.022807906741	0.995918528667791	950.309173846934	0.99483509824855	1072.93081601622
0.99358074222668	944.628737962494	0.994511488195616	948.506082108464	0.9932553308134	1073.19310694374
0.975005015045135	899.08134820071	0.975206840219224	942.03750633553	0.972422598609228	1062.42777496199
0.948341023069208	893.17790167258	0.94891705311973	936.498986315256	0.950582854834521	1057.61657374557
0.925566031427616	889.968322351749	0.921878952360877	933.959706031424	0.925590789739447	1052.93588443994
0.901069876295553	886.320324379118	0.898831418634064	927.608971109985	0.900705485183369	1048.18803852002
0.875146773654296	881.766345666498	0.875354395025295	920.593005575266	0.888560752517529	1045.26355803345
0.848866599799398	875.658895083629	0.84845857925801	912.578560567664	0.874547710419252	1042.17562088191
0.837639585422935	872.635580334516	0.837581682124789	911.224024328434	0.861672966500274	1038.85580334516
0.82443196255433	868.772174353776	0.824641652613828	904.384186517993	0.849422916005425	1035.33831728333
0.812121698428619	864.827673593513	0.812431492411467	894.128231120122	0.836988198632311	1031.74227065383
0.80057505850886	860.314242270654	0.800915630269815	850.68930562595	0.826048128805148	1027.00836289914
0.787457037780007	854.015458692347	0.786089007166948	664.178915357324	0.812254378624809	1020.87937151546
0.774980942828485	844.002787633046	0.773610086424958	553.615053218449	0.800535245404969	1010.06842372022
0.763499832831829	819.125696908262	0.763231186762226	490.886974151039	0.787517673197334	970.714647744552
0.750976930792377	710.625950329448	0.750891916104553	457.185757729346	0.776150561214185	810.055752660923
0.738547642928786	482.579827673594	0.737961108768971	436.685250886974	0.763591770782237	621.460973137354
0.725943162821799	352.980233147491	0.724645604974705	421.386213887481	0.751103673139625	530.259756715662
0.713257104647275	294.973390775469	0.712036256323778	410.191332995439	0.73832126265978	481.202483527623
0.700734202607823	264.137100861632	0.700405775716695	402.344145970603	0.725221455982918	452.678661936138
0.688496155132063	245.140648758236	0.687523714165261	394.707298530157	0.713283030845139	435.126710593006
0.675580073553995	230.501773948302	0.674633747892074	388.129751647238	0.700012984389878	420.534718702484
0.662871280508191	220.874303091739	0.663535518549747	382.548150025342	0.687325792769138	410.249619868221
0.650924774322969	214.465281297516	0.649714112563238	376.217688798784	0.67436592896096	401.654840344653
0.637410899364761	208.585909782058	0.638293107082631	371.331728332489	0.662958421098191	395.186264571718
0.625853560682046	204.143436391282	0.625884011382799	366.211353269133	0.650157255388522	388.755701976685
0.613277164827817	199.730106436898	0.613286519814503	361.054232133806	0.624149522462994	376.174607197162
0.600485456369107	195.478966041561	0.600525663996627	356.118854536239	0.598337998095623	365.23694880892
0.573584754262788	187.404967055246	0.575376791736931	347.142676127724	0.575774013907724	356.263304612266
0.550002006018054	180.879371515459	0.549337320826307	338.089204257476	0.550983928210751	347.113532691333
0.524956201939151	174.282818043588	0.524645604974705	330.100101368474	0.523257927691375	337.350481500253
0.49920962888666	168.113279270147	0.499645604974705	322.218702483528	0.500204864818074	329.699695894577
0.473893681043129	162.110998479473	0.47417659148398	314.481753674607	0.475251752892634	321.754941713127
0.448720829154129	156.376077040041	0.449246416526138	307.135073492144	0.450569870444643	314.192853522555
0.423581410899365	150.885707045109	0.424093591905565	299.930309173847	0.424803070086851	306.544602128738
0.40088665997994	146.032691332995	0.400711424957842	293.39837810441	0.399711458002712	299.287886467309
0.373584754262788	140.307906741004	0.374027719224283	285.997212366954	0.374400554000635	292.078053725291
0.350887328652625	135.67156614293	0.350587584317032	279.697161682717	0.34932336901636	285.091231626964
0.32361618187897	130.126710593006	0.325652139544688	273.073998986315	0.324381798770811	278.199442473391
0.298738883316617	125.080841358338	0.300931439713322	266.443233654334	0.299102634388435	271.284845413077
0.275959879638917	120.504308160162	0.275523029089376	259.638874809934	0.274028334824134	264.481753674607
0.248466733533935	114.882285859098	0.250459791315346	252.810440952864	0.249180540727703	257.739483020781
0.225882982280174	110.2010897111	0.225480870573356	246.002280790674	0.224136538073117	250.880638621389
0.198492811768639	104.382285859098	0.200371521922428	239.071211353269	0.199062238508815	243.954637607704
0.17513741223671	99.2519006588951	0.175516441821248	231.928535225545	0.174055746313876	236.728332488596
0.149142092945503	93.1979219462747	0.150283252529511	224.476685250887	0.150783391522636	229.803598580841
0.125828953527248	87.3705017739483	0.12507759801855	216.629498226052	0.124303459618547	221.568677141409
0.0987632230023404	79.9151039026863	0.100228051222597	208.224784591992	0.100817150936319	213.542828180436
0.0742229354730859	72.0505575266092	0.0741187552698145	198.447795235682	0.0750702599763396	203.786112519007
0.0503133400200602	62.5980739989863	0.0492501053962901	187.200963000507	0.050311913899068	192.49113025849
0.0229382815112003	46.8156360871769	0.0243437763490725	171.847440446021	0.0232204172317281	174.817536746072
0.00882928786359077	32.1734668018246	0.00892389070404722	154.793461733401	0.00888670398476498	157.295995945261
0.00791930458040789	30.7650785605677	0.00798786625210793	152.986568677141	0.0079312981504458	155.389001520527
0.00684530926111668	28.9654080081095	0.00693893602445194	150.571464774455	0.00687185849900453	153.008109477952
0.00585242393848211	27.1267105930056	0.00595208421163575	148.258996452103	0.00590212655452001	150.524581855043
0.00495087930458041	25.2792701469843	0.00488656724283305	145.367460719716	0.00499219493897337	147.838317283325
0.00387186894015379	22.7606436898125	0.0039912521079258	142.415103902686	0.00397812851660559	144.233400912316
--	--	0.00296647080522766	138.085402939686	0.00291919381365958	139.461479979726
--	--	0.00199805016863406	132.662189559047	0.00195719479470237	133.433857070451
--	--	9.90734348650928E-4	123.378864673087	0.00100034192226679	123.585276229093
--	--	8.9439555227656E-4	121.908261530664	8.95315520674034E-4	121.901799290421
--	--	7.95943560286678E-4	120.280663963507	7.88550653547624E-4	120.073492143943
--	--	7.01310866357504E-4	118.486822098327	6.99526791124448E-4	118.196908261531
--	--	5.9989460370995E-4	116.310567663457	5.98300487635976E-4	115.846933603649
--	--	4.98109454047218E-4	113.683223517486	4.98845832010849E-4	113.06069437405
--	--	4.00129110455312E-4	110.492524075013	3.9846062844447E-4	109.598834262544
--	--	3.00417632799326E-4	106.350734921439	3.00412615056121E-4	105.238469336037
--	--	2.01136962478921E-4	100.325266092245	2.00920448971348E-4	98.7869994931577
