# Supplementary material for: Formation of a super-dense hydrogen monolayer on mesoporous silica
Source: Nat Chem. 2022 Aug 29;14(11):1319–24. doi: 10.1038/s41557-022-01019-7 (PMC9630099; doi:10.1038/s41557-022-01019-7)
Supplement: Source Data Fig. 2 — Compressed folder with ‘.csv’ files of all INS results including spectra and analysis and source data of Fig. 2b.. [file 41557_2022_1019_MOESM3_ESM.zip]

Archive with 78 entries (74 files):
- Fig2_INS_spectra_and_analysis/
- Fig2_INS_spectra_and_analysis/.DS_Store
- __MACOSX/Fig2_INS_spectra_and_analysis/._.DS_Store
- Fig2_INS_spectra_and_analysis/INS_amplitudes/
- Fig2_INS_spectra_and_analysis/INS+AnalysisGaussian/
- Fig2_INS_spectra_and_analysis/INS_fitting_parameters/
- Fig2_INS_spectra_and_analysis/INS_amplitudes/Fig2b-Amplitudes-5K.csv
- __MACOSX/Fig2_INS_spectra_and_analysis/INS_amplitudes/._Fig2b-Amplitudes-5K.csv
- Fig2_INS_spectra_and_analysis/INS_amplitudes/Fig2b-amplitudes-20K.csv
- __MACOSX/Fig2_INS_spectra_and_analysis/INS_amplitudes/._Fig2b-amplitudes-20K.csv
- Fig2_INS_spectra_and_analysis/INS+AnalysisGaussian/23011_7.5mmol_25.0K_B.csv
- __MACOSX/Fig2_INS_spectra_and_analysis/INS+AnalysisGaussian/._23011_7.5mmol_25.0K_B.csv
- Fig2_INS_spectra_and_analysis/INS+AnalysisGaussian/22972_1.25mmol_25.0K_B.csv
- __MACOSX/Fig2_INS_spectra_and_analysis/INS+AnalysisGaussian/._22972_1.25mmol_25.0K_B.csv
- Fig2_INS_spectra_and_analysis/INS+AnalysisGaussian/22992_5.1mmol_5.0K_B.csv
- __MACOSX/Fig2_INS_spectra_and_analysis/INS+AnalysisGaussian/._22992_5.1mmol_5.0K_B.csv
- Fig2_INS_spectra_and_analysis/INS+AnalysisGaussian/22988_2.5mmol_35.0K_B.csv
- __MACOSX/Fig2_INS_spectra_and_analysis/INS+AnalysisGaussian/._22988_2.5mmol_35.0K_B.csv
- Fig2_INS_spectra_and_analysis/INS+AnalysisGaussian/22985_2.5mmol_25.0K_B.csv
- __MACOSX/Fig2_INS_spectra_and_analysis/INS+AnalysisGaussian/._22985_2.5mmol_25.0K_B.csv
- Fig2_INS_spectra_and_analysis/INS+AnalysisGaussian/22966_1.25mmol_5.0K_B.csv
- __MACOSX/Fig2_INS_spectra_and_analysis/INS+AnalysisGaussian/._22966_1.25mmol_5.0K_B.csv
- Fig2_INS_spectra_and_analysis/INS+AnalysisGaussian/23427_10.1mmol_25.0K_B.csv
- __MACOSX/Fig2_INS_spectra_and_analysis/INS+AnalysisGaussian/._23427_10.1mmol_25.0K_B.csv
- Fig2_INS_spectra_and_analysis/INS+AnalysisGaussian/23437_20.2mmol_20.3K_B.csv
- __MACOSX/Fig2_INS_spectra_and_analysis/INS+AnalysisGaussian/._23437_20.2mmol_20.3K_B.csv
- Fig2_INS_spectra_and_analysis/INS+AnalysisGaussian/23430_10.1mmol_35.0K_B.csv
- __MACOSX/Fig2_INS_spectra_and_analysis/INS+AnalysisGaussian/._23430_10.1mmol_35.0K_B.csv
- Fig2_INS_spectra_and_analysis/INS+AnalysisGaussian/23018_10.1mmol_5.0K_B.csv
- __MACOSX/Fig2_INS_spectra_and_analysis/INS+AnalysisGaussian/._23018_10.1mmol_5.0K_B.csv
- Fig2_INS_spectra_and_analysis/INS+AnalysisGaussian/23027_10.1mmol_35.0K_B.csv
- __MACOSX/Fig2_INS_spectra_and_analysis/INS+AnalysisGaussian/._23027_10.1mmol_35.0K_B.csv
- Fig2_INS_spectra_and_analysis/INS+AnalysisGaussian/23014_7.5mmol_35.0K_B.csv
- __MACOSX/Fig2_INS_spectra_and_analysis/INS+AnalysisGaussian/._23014_7.5mmol_35.0K_B.csv
- Fig2_INS_spectra_and_analysis/INS+AnalysisGaussian/23005_7.5mmol_5.0K_B.csv
- __MACOSX/Fig2_INS_spectra_and_analysis/INS+AnalysisGaussian/._23005_7.5mmol_5.0K_B.csv
- Fig2_INS_spectra_and_analysis/INS+AnalysisGaussian/22982_2.5mmol_20.3K_B.csv
- __MACOSX/Fig2_INS_spectra_and_analysis/INS+AnalysisGaussian/._22982_2.5mmol_20.3K_B.csv
- Fig2_INS_spectra_and_analysis/INS+AnalysisGaussian/23406_1.25mmol_5.0K_B.csv
- __MACOSX/Fig2_INS_spectra_and_analysis/INS+AnalysisGaussian/._23406_1.25mmol_5.0K_B.csv
- Fig2_INS_spectra_and_analysis/INS+AnalysisGaussian/23440_20.2mmol_25.0K_B.csv
- __MACOSX/Fig2_INS_spectra_and_analysis/INS+AnalysisGaussian/._23440_20.2mmol_25.0K_B.csv
- Fig2_INS_spectra_and_analysis/INS+AnalysisGaussian/23008_7.5mmol_20.3K_B.csv
- __MACOSX/Fig2_INS_spectra_and_analysis/INS+AnalysisGaussian/._23008_7.5mmol_20.3K_B.csv
- Fig2_INS_spectra_and_analysis/INS+AnalysisGaussian/23021_10.1mmol_20.3K_B.csv
- __MACOSX/Fig2_INS_spectra_and_analysis/INS+AnalysisGaussian/._23021_10.1mmol_20.3K_B.csv
- Fig2_INS_spectra_and_analysis/INS+AnalysisGaussian/23421_10.1mmol_5.0K_B.csv
- __MACOSX/Fig2_INS_spectra_and_analysis/INS+AnalysisGaussian/._23421_10.1mmol_5.0K_B.csv
- Fig2_INS_spectra_and_analysis/INS+AnalysisGaussian/23414_5.1mmol_25.0K_B.csv
- __MACOSX/Fig2_INS_spectra_and_analysis/INS+AnalysisGaussian/._23414_5.1mmol_25.0K_B.csv
- Fig2_INS_spectra_and_analysis/INS+AnalysisGaussian/22969_1.25mmol_20.3K_B.csv
- __MACOSX/Fig2_INS_spectra_and_analysis/INS+AnalysisGaussian/._22969_1.25mmol_20.3K_B.csv
- Fig2_INS_spectra_and_analysis/INS+AnalysisGaussian/22979_2.5mmol_5.0K_B.csv
- __MACOSX/Fig2_INS_spectra_and_analysis/INS+AnalysisGaussian/._22979_2.5mmol_5.0K_B.csv
- Fig2_INS_spectra_and_analysis/INS+AnalysisGaussian/23424_10.1mmol_20.3K_B.csv
- __MACOSX/Fig2_INS_spectra_and_analysis/INS+AnalysisGaussian/._23424_10.1mmol_20.3K_B.csv
- Fig2_INS_spectra_and_analysis/INS+AnalysisGaussian/23001_5.1mmol_35.0K_B.csv
- __MACOSX/Fig2_INS_spectra_and_analysis/INS+AnalysisGaussian/._23001_5.1mmol_35.0K_B.csv
- Fig2_INS_spectra_and_analysis/INS+AnalysisGaussian/22995_5.1mmol_20.3K_B.csv
- __MACOSX/Fig2_INS_spectra_and_analysis/INS+AnalysisGaussian/._22995_5.1mmol_20.3K_B.csv
- Fig2_INS_spectra_and_analysis/INS+AnalysisGaussian/22998_5.1mmol_25.0K_B.csv
- __MACOSX/Fig2_INS_spectra_and_analysis/INS+AnalysisGaussian/._22998_5.1mmol_25.0K_B.csv
- Fig2_INS_spectra_and_analysis/INS+AnalysisGaussian/23443_20.2mmol_35.0K_B.csv
- __MACOSX/Fig2_INS_spectra_and_analysis/INS+AnalysisGaussian/._23443_20.2mmol_35.0K_B.csv
- Fig2_INS_spectra_and_analysis/INS+AnalysisGaussian/23024_10.1mmol_25.0K_B.csv
- __MACOSX/Fig2_INS_spectra_and_analysis/INS+AnalysisGaussian/._23024_10.1mmol_25.0K_B.csv
- Fig2_INS_spectra_and_analysis/INS+AnalysisGaussian/22975_1.25mmol_35.0K_B.csv
- __MACOSX/Fig2_INS_spectra_and_analysis/INS+AnalysisGaussian/._22975_1.25mmol_35.0K_B.csv
- Fig2_INS_spectra_and_analysis/INS+AnalysisGaussian/23411_5.1mmol_20.3K_B.csv
- __MACOSX/Fig2_INS_spectra_and_analysis/INS+AnalysisGaussian/._23411_5.1mmol_20.3K_B.csv
- Fig2_INS_spectra_and_analysis/INS+AnalysisGaussian/23434_20.2mmol_5.0K_B.csv
- __MACOSX/Fig2_INS_spectra_and_analysis/INS+AnalysisGaussian/._23434_20.2mmol_5.0K_B.csv
- Fig2_INS_spectra_and_analysis/INS+AnalysisGaussian/23408_5.1mmol_5.0K_B.csv
- __MACOSX/Fig2_INS_spectra_and_analysis/INS+AnalysisGaussian/._23408_5.1mmol_5.0K_B.csv
- Fig2_INS_spectra_and_analysis/INS+AnalysisGaussian/23417_5.1mmol_35.0K_B.csv
- __MACOSX/Fig2_INS_spectra_and_analysis/INS+AnalysisGaussian/._23417_5.1mmol_35.0K_B.csv
- Fig2_INS_spectra_and_analysis/INS_fitting_parameters/SGaussian_fitting_parameters.csv
- __MACOSX/Fig2_INS_spectra_and_analysis/INS_fitting_parameters/._SGaussian_fitting_parameters.csv
