# Supplementary material for: Formation of a super-dense hydrogen monolayer on mesoporous silica
Source: Nat Chem. 2022 Aug 29;14(11):1319–24. doi: 10.1038/s41557-022-01019-7 (PMC9630099; doi:10.1038/s41557-022-01019-7)
Supplement: Source Data Fig. 2 — Compressed folder with ‘.csv’ files of all INS results including spectra and analysis and source data of Fig. 2b.. [file 41557_2022_1019_MOESM3_ESM.zip › Fig2_INS_spectra_and_analysis/INS_amplitudes/Fig2b-Amplitudes-5K.csv]

# Coverage	Loading p-H\-(2)	Peaks amplitude	Peaks amplitude	Loading p-H\-(2)	Peaks amplitude	Peaks amplitude
# [ML]	mmol g\+(-1)	a.u.	a.u.	mmol g\+(-1)	a.u.	a.u.
		Free-rotor	Hinder		Average Free-rotor	Average Hinder
0.12	1	3.11136377986212	0	0	0	0
0.12	1	3.43154216953952	0	1	3.2714529747008	0
0.25	2.1	6.92568789965363	0	2.1	6.92568789965363	0
0.5	4.2	11.9166992144755	0.394204620271511	4.2	12.739505832887	0.19710231166192
0.5	4.2	13.5623124512984	3.05233105457603E-9	6.2	17.3536519094653	0.821709498366734
0.74	6.2	17.3536519094653	0.821709498366734	8.4	19.917548871572	1.3725022690279
1	8.4	18.3695558858379	1.49833744310286	16.8	19.6967688354225	8.78231410414419
1	8.4	21.4655418573068	1.24666709495292
2	16.8	19.6967688354225	8.78231410414419
