# Supplementary material for: Formation of a super-dense hydrogen monolayer on mesoporous silica
Source: Nat Chem. 2022 Aug 29;14(11):1319–24. doi: 10.1038/s41557-022-01019-7 (PMC9630099; doi:10.1038/s41557-022-01019-7)
Supplement: Source Data Fig. 2 — Compressed folder with ‘.csv’ files of all INS results including spectra and analysis and source data of Fig. 2b.. [file 41557_2022_1019_MOESM3_ESM.zip › Fig2_INS_spectra_and_analysis/INS_amplitudes/Fig2b-amplitudes-20K.csv]

# Coverage	Loading p-H\-(2)	Peaks amplitude	Peaks amplitude	Loading p-H\-(2)	Peaks amplitude	Peaks amplitude
# [ML]	mmol g\+(-1)	a.u.	a.u.	mmol g\+(-1)	a.u.	a.u.
		Free-rotor	Hinder		Average Free-rotor	Average Hinder
0.12	1	3.30628952446474	0	0	0	0
0.25	2.1	6.37448113602664	0	1	3.30628952446474	0
0.5	4.2	11.077649096252	0	2.1	6.37448113602664	0
0.5	4.2	10.6018589300933	0	4.2	10.839754013173	0
0.74	6.2	14.4714037099583	0	6.2	14.4714037099583	0
1	8.4	17.3394466825132	0	8.4	16.842298673989	0
1	8.4	16.3451506654648	0	16.8	16.8126645648101	0
2	16.8	16.8126645648101	0
