# Supplementary material for: Formation of a super-dense hydrogen monolayer on mesoporous silica
Source: Nat Chem. 2022 Aug 29;14(11):1319–24. doi: 10.1038/s41557-022-01019-7 (PMC9630099; doi:10.1038/s41557-022-01019-7)
Supplement: Source Data Fig. 2 — Compressed folder with ‘.csv’ files of all INS results including spectra and analysis and source data of Fig. 2b.. [file 41557_2022_1019_MOESM3_ESM.zip › Fig2_INS_spectra_and_analysis/INS+AnalysisGaussian/23011_7.5mmol_25.0K_B.csv]

x	y	err	fit	residual_fit	x_full	y_full	err_full	background_full	x_f	y_f	err_f	GS_Peak0_	GS_Peak1_	GS_Peak2_	Background1_	Sigmoid1_
2.0004999999999926	1.6951730731360026	0.2653481042020502	2.4535073566173162	0.7583342834813136	1.0134999999999967	1.7343643826850625	0.4281610767609357	1.7342588625670556	-1.9895	0.9902229485456644	0.18483624412237112	0.0006700903690157244	9.07330741564288e-05	1.0994433985334981e-07	2.4527464232298044	0.0
2.0214999999999925	2.057352511299962	0.28561124083225364	2.4328288003026373	0.37547628900267505	1.0344999999999966	2.403041424757027	0.43984639762571087	2.402931157534823	-1.9685000000000001	1.0765751770488439	0.1948693664370963	0.000697073191329895	9.478359157911565e-05	1.162181507204847e-07	2.4320368273015776	0.0
2.0424999999999924	1.5690885011326496	0.263735811110903	2.4125509609284013	0.8434624597957516	1.0554999999999966	1.830156324054788	0.42057171433717405	1.8300411060468644	-1.9475000000000002	0.9454846168789056	0.18655297125228856	0.0007250792031578018	9.900628397831803e-05	1.228392366351459e-07	2.4117267526020285	0.0
2.0634999999999923	2.1475715699074307	0.2890049676343294	2.3926717370253776	0.2451001671179469	1.0764999999999965	2.1244398380157357	0.42065029351563227	2.124319457263004	-1.9265000000000003	1.0566881256973173	0.1925384784424308	0.0007541445219377559	0.00010340806778264344	1.2982619264558138e-07	2.3918140546094646	0.0
2.0844999999999922	2.1711793032752196	0.299182535134441	2.3731890363303623	0.2020097330551427	1.0974999999999964	1.2850941115659573	0.391829335472817	1.2849683475161393	-1.9055000000000004	0.7522661928877135	0.1715197773634307	0.0007843064313942989	0.00010799611926519806	1.3719857372313156e-07	2.372296596581129	0.0
2.105499999999992	1.9834248183597305	0.2876891518326515	2.354100775808902	0.37067595744917137	1.1184999999999963	1.881021799367847	0.40496280624546604	1.8808904225487073	-1.8845000000000005	0.8500896217097975	0.1763346235702781	0.0008156034150025431	0.00011277788353323162	1.4497694233523663e-07	2.353172249533424	0.0
2.126499999999992	1.9286049902096922	0.2851455403588149	2.33540488167913	0.40679989146943796	1.1394999999999962	1.670462655799974	0.39222205664707405	1.670325427481062	-1.8635000000000006	0.9250858383178433	0.18416254140337493	0.0008480751902579977	0.00011776108379704186	1.5318291826965434e-07	2.334438892222157	0.0
2.147499999999992	1.6877956515355574	0.2817817835333802	2.3170992894367446	0.6293036379011872	1.160499999999996	1.7299785913026415	0.3893498899182249	1.7298352631451737	-1.8425000000000007	0.6978456166479761	0.1695029651526534	0.0008817627437657972	0.0001229537309255603	1.6183923081089615e-07	2.3160944111228225	0.0
2.168499999999992	1.850417081307044	0.28868570645797015	2.2991819438811474	0.4487648625741034	1.181499999999996	1.9811767787078596	0.38975758380484576	1.9810270924023647	-1.8215000000000008	1.1558445768388383	0.1982825093781794	0.0009167083671632698	0.00012836413329619887	1.709697733740969e-07	2.2981367004109146	0.0
2.189499999999992	1.7026703928645757	0.285178960627843	2.2816507991427697	0.578980406278194	1.202499999999996	1.733894133123246	0.38033415478390953	1.7337378200145896	-1.8005000000000009	1.1062125356977672	0.19469179879155968	0.0009529556938898004	0.00013400090694667456	1.8059966070598671e-07	2.2805636619422724	0.0
2.2104999999999917	1.9451249233748107	0.2951420746385117	2.2645038187115976	0.31937889533678687	1.2234999999999958	1.2849805351789927	0.36204471773539526	1.2848173158783822	-1.779500000000001	0.7296941394123198	0.1705687089153796	0.0009905497368180073	0.00013987298603670075	1.9075528876720377e-07	2.263373205233454	0.0
2.2314999999999916	2.3138063018839548	0.313006365138819	2.247738975466933	-0.06606732641702173	1.2444999999999957	1.1816839347044121	0.3546824769658727	1.1815135186879757	-1.758500000000001	1.4239604532837205	0.21557238072879123	0.0010295369267602737	0.00014598963362757238	2.014643974149638e-07	2.2465632474421477	0.0
2.2524999999999915	2.042562481977253	0.3023942736122972	2.2313542517084017	0.18879176973114875	1.2654999999999956	2.5940440986804587	0.3996657441063901	2.5938661838739794	-1.7375000000000012	0.9065471245706319	0.18410248477181207	0.0010699651518646654	0.00015236045278783323	2.127561360100307e-07	2.230131713347613	0.0
2.2734999999999914	2.030800588329954	0.30436823851158684	2.2153476391882285	0.18454705085827472	1.2864999999999955	1.5859561249424323	0.36053881621782224	1.5857703972918062	-1.7165000000000012	1.1714515460056385	0.19950262504712907	0.0011118837979142296	0.0001589953980333656	2.2466113207709713e-07	2.2140765353311487	0.0
2.2944999999999913	2.2777044938602247	0.3101919485323548	2.1997171391448167	-0.07798735471540796	1.3074999999999954	1.967345229372949	0.37109317988993207	1.967151362399927	-1.6955000000000013	1.1932056153476924	0.19994980792450276	0.0011553437895437313	0.00016590478711040054	2.37211563152988e-07	2.1983956533565996	0.0
2.3154999999999912	1.454757107592276	0.27291736822858	2.1844607623376397	0.7297036547453637	1.3284999999999954	1.7403471286514312	0.36064787325710035	1.7401447829941923	-1.6745000000000014	1.2799100478354555	0.20379405305245119	0.0012003976323878513	0.0001730993131301064	2.5044123196267283e-07	2.18308701495089	0.0
2.336499999999991	2.0605486694990485	0.3029849140568293	2.1695765290834763	0.10902785958442784	1.3494999999999953	1.9647618181479856	0.3613997222444283	1.9645506410860727	-1.6535000000000015	1.0206575644971596	0.19124906655617963	0.001247099456174777	0.00018059005706356902	2.6438564506878043e-07	2.168148575184593	0.0
2.357499999999991	2.1754958878954023	0.30485830917489964	2.1550624692940064	-0.020433418601395914	1.3704999999999952	1.2484794736202751	0.33468390808150644	1.2482590985834208	-1.6325000000000016	0.9383617822608328	0.18469392554260058	0.0012955050587791118	0.00018838850060612928	2.790820951463105e-07	2.153578296652526	0.0
2.378499999999991	2.020756815152616	0.29862163315310225	2.1409166225147986	0.12015980736218257	1.391499999999995	1.6047805578611372	0.34663225558512667	1.6045506039214856	-1.6115000000000017	0.9402053663728295	0.18484856436787905	0.001345671951248024	0.00019650653942021183	2.9456974704038865e-07	2.139374149454383	0.0
2.399499999999991	2.143101983404296	0.3059276737708355	2.1271370379657086	-0.015964945438587286	1.412499999999995	1.6893556554984892	0.3451755512393216	1.689115726845714	-1.5905000000000018	1.1612956923851478	0.19800556458312651	0.001397659403814401	0.00020495649676593588	3.108897277713689e-07	2.1255341111754005	0.0
2.4204999999999908	1.5655338151232034	0.27897560888099404	2.1137217745827024	0.5481879594594989	1.433499999999995	2.3596962414261924	0.365714878713031	2.3594459268249937	-1.569500000000002	1.0474750366760173	0.19290787831914954	0.0014515284929107596	0.00021375113752895603	3.280852206582169e-07	2.112056166867042	0.0
2.4414999999999907	1.8666351935122145	0.29460813484402	2.1006689010611446	0.23403370754893005	1.4544999999999948	2.619632403247365	0.3767709822506737	2.6193712754768175	-1.548500000000002	1.280117815369516	0.20575913926208494	0.0015073421491975693	0.0002229036826551356	3.462015637380304e-07	2.0989383090277283	0.0
2.4624999999999906	1.9349905288594142	0.29470717805794605	2.0879764959005715	0.1529859670411573	1.4754999999999947	1.6348480987747354	0.3350732662934685	1.634575714048945	-1.527500000000002	1.213667931634649	0.20141738584677088	0.0015651652066194354	0.00023242782400182283	3.6528635266669255e-07	2.0861785375835975	0.0
2.4834999999999905	2.695657970067955	0.3282519484837907	2.075642647450953	-0.620015322617002	1.4964999999999946	1.7017277360639342	0.33457829015175156	1.701443633433447	-1.5065000000000022	1.2147732934401962	0.20346835037891448	0.0016250644525026864	0.00024233773961566124	3.8538954829313337e-07	2.0737748598692862	0.0
2.5044999999999904	2.0836143892887766	0.30578106454295656	2.0636654539604984	-0.01994893532827824	1.5174999999999945	1.5916603087512065	0.32163271443754826	1.591364009484601	-1.4855000000000023	0.9441686812440101	0.18885408229398462	0.0016871086787075846	0.0002526481094470177	4.0656358910730966e-07	2.061725290608755	0.0
2.5254999999999903	1.9078436236092309	0.2951999178686816	2.052043023625003	0.14419940001577225	1.5384999999999944	1.9104662846374687	0.33013412179111945	1.9101572915825464	-1.4645000000000024	1.149786622178443	0.20017565742502325	0.0017513687338482525	0.00026337413151126805	4.2886350877002554e-07	2.050027851896135	0.0
2.54649999999999	1.7770501420687908	0.2914710430544893	2.040773474638774	0.26372333256998304	1.5594999999999943	1.929363927537418	0.33206278952058005	1.929041724461393	-1.4435000000000024	0.6385255016383085	0.17326158366560293	0.0018179175765933747	0.0002745315385073432	4.5234705894098173e-07	2.038680573176614	0.0
2.56749999999999	1.7392448423543554	0.2907471887901183	2.02985493524715	0.2906100928927948	1.5804999999999942	2.781051103135814	0.3616848710836539	2.780715154043891	-1.4225000000000025	0.9209100188935103	0.19190725465381603	0.0018868303300604088	0.00028613661490411145	4.770748376300409e-07	2.027681491227348	0.0
2.58849999999999	2.078461947156553	0.30443315556703027	2.0192855438006525	-0.059176403355900575	1.6014999999999942	1.986207813518733	0.3240974887308907	1.9858575619504417	-1.4015000000000026	1.7200732342918026	0.23425740120158298	0.001958184337315973	0.0002982062145052928	5.031104233055139e-07	2.017028650138408	0.0
2.60949999999999	1.6188435918050186	0.28409257284539446	2.009063448810769	0.39021985700575024	1.622499999999994	1.980528428430188	0.31771435983625124	1.9801632967328322	-1.3805000000000027	1.4383576604497825	0.22303102537977768	0.0020320592179947214	0.0003107577785037959	5.305205150025184e-07	2.006720101293755	0.0
2.63049999999999	2.063678807696034	0.30665144977441583	1.9991868090074176	-0.06449199868861633	1.643499999999994	2.1525664875325434	0.32207194365618236	2.1521858761111066	-1.3595000000000028	0.9454633232455771	0.19724125276869361	0.0021085369260489505	0.00032380935403648626	5.593750786839982e-07	1.9967539033522534	0.0
2.6514999999999898	1.702161206332716	0.2891239680724774	1.989653793398091	0.28749258706537484	1.6644999999999939	2.050298182065449	0.31686788811956407	2.0499014686082795	-1.338500000000003	1.2611016892088358	0.2173592917818323	0.002187701808640802	0.0003373796132505907	5.897475001167877e-07	1.9871281222286994	0.0
2.6724999999999897	2.1651917261480476	0.3077692477856644	1.9804625813287318	-0.1847291448193158	1.6854999999999938	1.5639383742305217	0.29650797436179416	1.563524912910105	-1.317500000000003	1.390011935047292	0.22733888030194946	0.0022696406661888145	0.00035148787289305514	6.217147445354648e-07	1.9778408310749054	0.0
2.6934999999999896	1.8919405738095911	0.2954121090420254	1.9716113625463276	0.0796707887367365	1.7064999999999937	1.9996628064359163	0.3103425719462743	1.9992319270840329	-1.296500000000003	1.258824557025599	0.21916241893712088	0.002354442813580098	0.0003661541144343361	6.553575233771147e-07	1.9688901102607899	0.0
2.7144999999999895	2.54733736337886	0.32436905842878666	1.9630983372632846	-0.5842390261155754	1.7274999999999936	1.9977250670054818	0.3008395558328891	1.99727607426202	-1.2755000000000032	1.1846096966032094	0.21872950884066042	0.002442200142559251	0.0003813990047382617	6.907604683812844e-07	1.9602740473555187	0.0
2.7354999999999894	2.467086264371691	0.32449175987264156	1.954921716223573	-0.5121645481481178	1.7484999999999935	2.2704480719521847	0.30892548710131956	2.269980244386872	-1.2545000000000033	1.2919125411614676	0.22354310589461096	0.0025330071853048534	0.0003972439172897472	7.280123133605977e-07	1.951990737108665	0.0
2.7564999999999893	2.369270482422102	0.31883338542790307	1.947079720770688	-0.422190761651414	1.7694999999999934	1.7933959830278192	0.29082128035267374	1.792908572234111	-1.2335000000000034	1.25188391231531	0.21964942342482535	0.0026269611792039313	0.0004137109539922731	7.672060839593012e-07	1.9440382814314079	0.0
2.777499999999989	1.8139693206268073	0.29551957026201786	1.9395705829174343	0.12560126229062707	1.7904999999999933	2.2949484009803616	0.3112922969039548	2.294440630640716	-1.2125000000000035	1.2731920351318609	0.2202840832757667	0.0027241621328343963	0.00043082296754719317	8.084392957291137e-07	1.936414789377757	0.0
2.798499999999989	1.7426043241937683	0.29307491987805356	1.9323925454175628	0.18978822122379446	1.8114999999999932	1.9623692135604642	0.2969807220641209	1.9618402784822058	-1.1915000000000036	1.3539296513191608	0.22351044203027304	0.0028247128931652454	0.00044860358442706604	8.518141608643265e-07	1.9291183771258096	0.0
2.819499999999989	1.9708225797294194	0.3038560874498773	1.9255438618392862	-0.04527871789013327	1.8324999999999931	1.69137055838055	0.27463472525881727	1.6908196235015154	-1.1705000000000036	1.1203529866549338	0.21041739145514057	0.002928719213983803	0.0004670772284553608	8.974378039511071e-07	1.922147167959043	0.0
2.840499999999989	1.8547146387992484	0.2989031775346193	1.919022796640682	0.06430815784143373	1.853499999999993	1.8378026970983812	0.2778291578973494	1.837228896461514	-1.1495000000000037	1.3431942716837153	0.22335825378662258	0.003036289825558895	0.000486269145005	9.45422487099363e-07	1.915499292247631	0.0
2.861499999999989	2.226257915460426	0.31221163718980827	1.9128276252470204	-0.3134302902134056	1.874499999999993	1.9597416379145522	0.2878956984379055	1.9591440736106032	-1.1285000000000038	1.198525661689229	0.21502102433593515	0.003147536505548343	0.0005062054258283229	9.958858448393749e-07	1.9091728874297988	0.0
2.8824999999999887	2.075125631095319	0.3061025749407567	1.906956634130019	-0.16816899696529997	1.8954999999999929	1.979772505501861	0.28486134338044133	1.9791502465793254	-1.107500000000004	1.6047282625210948	0.23465033117598144	0.003262574151158777	0.0005269130345312082	1.0489511291798961e-06	1.9031660979932	0.0
2.9034999999999886	2.5989097386894575	0.3295433818537898	1.9014081208890723	-0.6975016178003852	1.9164999999999928	2.1098592188986593	0.2853262999746181	2.109211300240068	-1.086500000000004	1.262169912767321	0.21897514028675652	0.0033815208525652864	0.000548419832704201	1.1047474652391222e-06	1.8974770754563375	0.0
2.9244999999999886	2.9551927190305127	0.34063067344905557	1.896180394334439	-1.0590123246960736	1.9374999999999927	1.6331665286207042	0.258355618842744	1.6324919497843624	-1.065500000000004	1.469168108320513	0.22823479149533366	0.0035044979675979047	0.000570754606723596	1.1634101178753729e-06	1.8921039783499998	0.0
2.9454999999999885	2.3576453721544217	0.31943980946211675	1.8912717745724463	-0.4663735975819754	1.9584999999999926	2.031273496760793	0.28145753813113034	2.030571220787045	-1.0445000000000042	1.4370552701655572	0.22888527012101267	0.003631630197701285	0.0005939470952355574	1.2250807697601313e-06	1.8870449721987397	0.0
2.9664999999999884	1.4950108452202946	0.28535855378631775	1.886680593092705	0.3916697478724105	1.9794999999999925	1.470121641138788	0.25512186791694624	1.4693905933198657	-1.0235000000000043	1.6373819881078964	0.24031371384806333	0.0037630456651734853	0.0006180280173364528	1.2899078113524845e-06	1.8822982295023838	0.0
2.988499999999994	2.014029252041733	0.29255120521311284	1.882209450938669	-0.13181980110306402	2.0004999999999926	1.6951730731360026	0.2653481042020502	1.6944121397484906	-1.0025000000000044	1.4123117228450717	0.23163893153418627	0.0039054565107363146	0.0006442431347379106	1.361376696428731e-06	1.8776583899164985	0.0
3.0105	2.548527057223155	0.3264850219478563	1.8780829889996828	-0.6704440682234722	2.0214999999999925	2.057352511299962	0.28561124083225364	2.0565605382989025	-0.9815000000000043	1.7556176944223612	0.25147276318678247	0.00405286827089944	0.0006715058486226396	1.4366676622179112e-06	1.8733571782124985	0.0
3.0315735	1.993917402463005	0.3035681061341877	1.8744517836136299	-0.11946561884937523	2.0424999999999924	1.5690885011326496	0.263735811110903	1.5682642928062769	-0.9605000000000044	1.6606409061671614	0.24690125778831917	0.004198909275961636	0.0006986388179224272	1.5125535027048367e-06	1.869552722966243	0.0
3.0527945145	1.5721328312752978	0.2878663731715998	1.8711113482839274	0.29897851700862965	2.0634999999999923	2.1475715699074307	0.2890049676343294	2.1467138874915177	-0.9395000000000042	1.2019555890971505	0.22850255067948483	0.0043509040668106794	0.0007270050725054891	1.5928799712386362e-06	1.8660318462646401	0.0
3.0741640761015	2.4305230388149406	0.3184406325670776	1.868066482762784	-0.5624565560521566	2.0844999999999922	2.1711793032752196	0.299182535134441	2.170286863525986	-0.9185000000000043	2.0075754330952917	0.267921547537779	0.004509116732250501	0.0007566656450673222	1.6779287552036067e-06	1.862799022456711	0.0
3.09568322463421	2.2544078723413277	0.31037497621446636	1.8653220366735055	-0.3890858356678222	2.105499999999992	1.9834248183597305	0.2876891518326515	1.9824962920842524	-0.8975000000000042	1.6829675131886228	0.2512927310943209	0.0046738238071098075	0.0007876847918941258	1.7680006425931059e-06	1.859858760073859	0.0
3.11735300720665	1.976759150245322	0.3006464826031141	1.8628829100919406	-0.11387624015338127	2.126499999999992	1.9286049902096922	0.2851455403588149	1.9276390007527189	-0.8765000000000043	2.2958014488870373	0.28150576507414476	0.004845314883802682	0.0008201301718840286	1.8634168924113038e-06	1.8572156016193615	0.0
3.1391744782570963	2.082189439618327	0.3051956618677135	1.8607540541555947	-0.22143538546273245	2.147499999999992	1.6877956515355574	0.2817817835333802	1.6867907732216352	-0.8555000000000041	1.5768904152169572	0.2548270069476268	0.005023893254660389	0.0008540730358890331	1.9645207082773115e-06	1.854874123344337	0.0
3.1611486996048956	1.8144293130763707	0.2929222780309273	1.8589404717023439	0.04451115862597321	2.168499999999992	1.850417081307044	0.28868570645797015	1.8493718378368111	-0.8345000000000042	1.5555988587841965	0.2535437919011443	0.005209876586586774	0.0008895884269877128	2.071678823335221e-06	1.8528389350099461	0.0
3.18327674050213	2.003333134252495	0.29772001484259814	1.8574472179407424	-0.14588591631175252	2.189499999999992	1.7026703928645757	0.285178960627843	1.7015832556640784	-0.8135000000000041	1.9872001160590915	0.2731623090973152	0.005403597629666611	0.0009267553923353206	2.1852832052337138e-06	1.8511146796355353	0.0
3.205559677685645	1.8856833714996908	0.2936036501999141	1.856279401154038	-0.029403970345652786	2.2104999999999917	1.9451249233748107	0.2951420746385117	1.9439943098966672	-0.7925000000000042	1.920698248808776	0.27490768318072273	0.005605404961435222	0.0009656572072764253	2.305752890653414e-06	1.8497060332324358	0.0
3.227998595429445	1.8061440621929823	0.2902338809151094	1.8554421834401602	0.04929812124717792	2.2314999999999916	2.3138063018839548	0.313006365138819	2.3126305738591695	-0.7715000000000041	1.5167863061111129	0.2625816213834977	0.0058156637686015596	0.0010063816124463228	2.4335359596358593e-06	1.8486177045231527	0.0
3.250594585597451	1.6599749516510303	0.2809309561095475	1.8549407814900372	0.1949658298390069	2.2524999999999915	2.042562481977253	0.3023942736122972	2.0413399436164643	-0.7505000000000042	2.296511738941688	0.29931931096075187	0.006034756668103713	0.0010490210646307199	2.569111660808186e-06	1.847854434645642	0.0
3.273348747696633	1.7510656912493827	0.284731000349154	1.854780467406767	0.10371477615738423	2.2734999999999914	2.030800588329954	0.30436823851158684	2.029529484472874	-0.729500000000004	1.4689803650966178	0.27131117759577195	0.006263084569466399	0.0010936730021991053	2.7129926995090643e-06	1.847420996842402	0.0
3.2962621889305095	2.900878789320417	0.3251823296044765	1.8549665695682767	-1.0459122197521404	2.2944999999999913	2.2777044938602247	0.3101919485323548	2.2763830080720076	-0.7085000000000041	2.2390645555848634	0.3060052977709633	0.006501067580525337	0.0011404401259759959	2.865727701810523e-06	1.8473221961340736	0.0
3.319336024253023	2.504859101633545	0.31111849885644105	1.8555044735362942	-0.6493546280972506	2.3154999999999912	1.454757107592276	0.27291736822858	1.4533833602055262	-0.687500000000004	1.966932067259913	0.30111369667051013	0.006749145958681619	0.0011894306964655712	3.0279038685021337e-06	1.8475628689772785	0.0
3.342571376422794	2.0983362596972457	0.2960959980811979	1.856399623014572	-0.24193663668267362	2.336499999999991	2.0605486694990485	0.3029849140568293	2.059120715600165	-0.6665000000000041	1.970807076996958	0.3067916039081725	0.007007781109952518	0.0012407588483998643	3.2001498342679493e-06	1.8481478829063853	0.0
3.3659693760577536	2.214232776564213	0.29900701513981987	1.8576575208594932	-0.3565752557047197	2.357499999999991	2.1754958878954023	0.30485830917489964	2.174011715253922	-0.645500000000004	2.341826150462323	0.32760474095700237	0.007277456638192785	0.0012945449236383363	3.3831387485491427e-06	1.8490821361589136	0.0
3.389531161690158	1.840495722187658	0.2846504615056149	1.859283730146362	0.018788007958704167	2.378499999999991	2.020756815152616	0.29862163315310225	2.0192143420922006	-0.624500000000004	2.072605818781159	0.3266515072233172	0.007558679446971403	0.0013509158235077193	3.577591595955149e-06	1.850370557284287	0.0
3.4132578798219892	2.127131148039995	0.2939293835422892	1.8612838752948373	-0.2658472727451575	2.399499999999991	2.143101983404296	0.3059276737708355	2.1414990566139878	-0.6035000000000039	2.301396381509579	0.3451740675884685	0.007851980896706558	0.001410005381735747	3.784280775573813e-06	1.8520181047356195	0.0
3.437150684980743	1.673354358901476	0.27604966675112796	1.86366364325719	0.19030928435571393	2.4204999999999908	1.5655338151232034	0.27897560888099404	1.5638682074075432	-0.582500000000004	2.1012667693804317	0.34689026677101703	0.008157918019780922	0.001471954759200657	4.004033960144964e-06	1.8540297664442482	0.0
3.4612107397756082	1.9018696776171904	0.28443075036415627	1.8664287847732608	-0.035440892843929594	2.4414999999999907	1.8666351935122145	0.29460813484402	1.864904601478798	-0.5615000000000039	2.3611704452441846	0.3676092915909523	0.008477074796486423	0.0015369128617907615	4.237738257814989e-06	1.8564105593767257	0.0
3.485439214954037	2.6144409957645323	0.31099146776703457	1.8695851156961432	-0.7448558800683891	2.4624999999999906	1.9349905288594142	0.29470717805794605	1.9331925705424404	-0.540500000000004	2.3767943998419083	0.38024507293798476	0.008810063494777524	0.0016050367827448815	4.486344701092944e-06	1.8591655290739197	0.0
3.5098372894587158	2.1347251982902256	0.2903885758839727	1.8731385183929357	-0.2615866798972899	2.4834999999999905	2.695657970067955	0.3282519484837907	2.693790182486288	-0.5195000000000038	2.220505138428945	0.38737810495003394	0.009157526076948117	0.0016764922709253166	4.750873089696209e-06	1.8622997491719726	0.0
3.5344061504849265	2.1364742056872776	0.28949838278476875	1.8770949432250486	-0.2593792624622291	2.5044999999999904	2.0836143892887766	0.30578106454295656	2.081674225937033	-0.4985000000000039	2.5275539536055316	0.4104973729723157	0.009520135676487252	0.0017514542265605556	5.032417216217961e-06	1.8658183209047845	0.0
3.559146993538321	1.9443264737105634	0.2821725986850797	1.8814604101128314	-0.06286606359773206	2.5254999999999903	1.9078436236092309	0.2951999178686816	1.9058284518803625	-0.47750000000000387	2.681426157745313	0.4310618342861957	0.00989859814851498	0.0018301072260852895	5.332150505987896e-06	1.8697263725877251	0.0
3.5840610224930893	1.7935290366086516	0.2740971979943223	1.8862410101895064	0.09271197358085481	2.54649999999999	1.7770501420687908	0.2914710430544893	1.7749572406066312	-0.45650000000000385	3.006175184925338	0.4558458875821803	0.010293653697350151	0.0019126460778008119	5.651332105147152e-06	1.8740290590822504	0.0
3.6091494496505407	2.4893821559412066	0.30031774967351155	1.8914429075496944	-0.5979392483915122	2.56749999999999	1.7392448423543554	0.2907471887901183	1.7370713983345532	-0.43550000000000383	3.909761697917335	0.4979537587048413	0.010706078584918226	0.0019992764101797976	5.991313453836331e-06	1.8787315612411426	0.0
3.6344134957980945	2.1013136040877693	0.28423223445161233	1.8970723410980468	-0.20424126298972256	2.58849999999999	2.078461947156553	0.30443315556703027	2.0762050534943084	-0.4145000000000038	3.8910497722334956	0.528705810521553	0.011136686923867978	0.00209021529474588	6.3535453845246e-06	1.8838390853340483	0.0
3.659854390268681	2.3279373272933497	0.2924582576423699	1.9031356265037982	-0.4248017007895515	2.60949999999999	1.6188435918050186	0.28409257284539446	1.616500244288005	-0.3935000000000038	5.025354861822361	0.5846481730001182	0.011586332559432828	0.0021856919055711368	6.739585788907175e-06	1.8893568624530053	0.0
3.685473371000562	2.3760668705753076	0.2934386995160095	1.9096391582673689	-0.4664277123079388	2.63049999999999	2.063678807696034	0.30665144977441583	2.06124590204087	-0.3725000000000038	5.186739406645122	0.6348775011568902	0.012055911044243256	0.0022859482175530427	7.15110790049345e-06	1.895290147897672	0.0
3.7112716845975657	2.3200034418975815	0.2926014526351109	1.9165894119053852	-0.4034140299921962	2.6514999999999898	1.702161206332716	0.2891239680724774	1.6996355351633246	-0.35150000000000375	4.562919950342604	0.6794407985424148	0.01254636171047429	0.002391239745757885	7.589909244025434e-06	1.9016442205399091	0.0
3.7372505863897487	2.144568351588863	0.28461526934403225	1.9239929462609011	-0.22057540532796183	2.6724999999999897	2.1651917261480476	0.3077692477856644	2.162569975894221	-0.33050000000000374	6.542897619945084	0.7776857924310177	0.013058669843892576	0.0025018363282497567	8.057921307233023e-06	1.9084243821674516	0.0
3.763411340494477	2.1123440909578974	0.283190309996016	1.9318564059458376	-0.1804876850120598	2.6934999999999896	1.8919405738095911	0.2954121090420254	1.8892193215240534	-0.3095000000000037	7.62661538202002	0.873270362268123	0.013593868964555035	0.0026180229549634055	8.55721999518081e-06	1.915635956806324	0.0
3.7897552198779385	2.174065210682689	0.2831974586169364	1.9401865239230782	-0.233878686759611	2.7144999999999895	2.54733736337886	0.32436905842878666	2.5445130734710943	-0.2885000000000037	10.961854296554755	1.0094678062026856	0.014153043219101078	0.002740100645326154	9.090036932623912e-06	1.9232842900217184	0.0
3.816283506417084	2.303174984468267	0.2865519735284857	1.948990124235977	-0.3541848602322901	2.7354999999999894	2.467086264371691	0.32449175987264156	2.464155285256783	-0.2675000000000037	11.325594335335708	1.1296449689959738	0.014737329889776996	0.0028683873774886692	9.65877168540597e-06	1.931374748197026	0.0
3.842997490962004	2.232733101689246	0.28404743419833983	1.9582741248933742	-0.27445897679587183	2.7564999999999893	2.369270482422102	0.31883338542790307	2.366229043082822	-0.24650000000000366	13.536632027175934	1.3018965705317769	0.015347922025530524	0.0030032190721874354	1.0266004978038433e-05	1.939912717790678	0.0
3.8698984733987376	2.0612216169148265	0.276912442811951	1.9680455409186954	-0.09317607599613109	2.777499999999989	1.8139693206268073	0.29551957026201786	1.81081352708713	-0.2255000000000037	19.498199892275963	1.5288322865760116	0.0159860712007172	0.0031449506344329806	1.0914512991242683e-05	1.9489036045705541	0.0
3.896987762712529	2.247452639463169	0.2815776659161051	1.9783114875720023	-0.26914115189116683	2.798499999999989	1.7426043241937683	0.29307491987805356	1.7393301559020151	-0.20450000000000368	28.549015352856912	1.8065042473857287	0.016653090407167823	0.003293957056398556	1.1607282830462449e-05	1.9583528328256055	0.0
3.9242666770515164	2.4612678251193723	0.29019317804496786	1.9890791837543174	-0.4721886413650549	2.819499999999989	1.9708225797294194	0.3038560874498773	1.9674258858491762	-0.18350000000000372	35.29117492080243	2.08638941079724	0.017350357085576678	0.0034506345850735397	1.2347529264213443e-05	1.968265844554403	0.0
3.9517365437908767	1.8222202783168333	0.26671976775623674	2.000355955603985	0.17813567728715185	2.840499999999989	1.8547146387992484	0.2989031775346193	1.8511911344061973	-0.1625000000000037	44.78559188763967	2.4113863478641138	0.01807931630238298	0.0036154019584454097	1.3138712839690083e-05	1.978648098630317	0.0
3.9793986995974127	2.4766394234993596	0.2871624515948385	2.0121492402952414	-0.46449018320411817	2.861499999999989	2.226257915460426	0.31221163718980827	2.2226031776432045	-0.14150000000000373	48.36406084284164	2.7235817639009414	0.01884148407853363	0.0037887017141833975	1.398455949235313e-05	1.9895050699430321	0.0
4.007254490494595	2.1817461941946776	0.2766335251900347	2.0244665900496086	-0.15727960414506903	2.8824999999999887	2.075125631095319	0.3061025749407567	2.0713350949584997	-0.12050000000000372	59.06002270432333	3.073199455696724	0.019638450876731203	0.003971001575017136	1.4889081776347659e-05	2.0008422485160837	0.0
4.035305271928057	2.271054148264234	0.2778113603527321	2.0373156763712115	-0.23373847189302266	2.9034999999999886	2.5989097386894575	0.3295433818537898	2.594978693256723	-0.09950000000000372	73.88238099754813	3.442446047176392	0.020471885253988447	0.004162795915234216	1.5856601853618225e-05	2.012665138600135	0.0
4.063552408831553	1.8704115142698792	0.26309641845714915	2.05070429451759	0.18029278024771078	2.9244999999999886	2.9551927190305127	0.34063067344905557	2.9511163030460734	-0.0785000000000037	84.11948027389337	3.7791982357876033	0.02134353768652745	0.004364607312962924	1.6891776391579836e-05	2.024979257741708	0.0
4.091997275693375	2.1051056887024187	0.27131433990200693	2.06464036821803	-0.040465320484388556	2.9454999999999885	2.3576453721544217	0.31943980946211675	2.353418569780715	-0.05750000000000371	97.49177061013461	4.102112088285242	0.022255244574276706	0.004576988193159271	1.7999623532250177e-05	2.037790135827062	0.0
4.120641256623228	2.645003109869511	0.28834032410026894	2.07913195465198	-0.5658711552175308	2.9664999999999884	1.4950108452202946	0.28535855378631775	1.4906284816299733	-0.0365000000000037	104.0817437170823	4.3653969384744755	0.023208932432432106	0.004800522566484158	1.9185552109956146e-05	2.0511033141009536	0.0
4.149485745419591	2.1287749201685022	0.2709685391145175	2.0941872497005902	-0.034587670467912	2.988499999999994	2.014029252041733	0.29255120521311284	2.0094781910195625	-0.015500000000003704	98.08538955060135	4.532738518879536	0.024206622277758508	0.005035827869533282	2.0455393310183402e-05	2.064924344159988	0.0
4.178532145637528	2.479893777311875	0.2793392698866232	2.109814593484942	-0.37007918382693283	3.0105	2.548527057223155	0.3264850219478563	2.543801246435971	0.005499999999996298	101.51466852109877	4.628832646342729	0.02525043421751122	0.005283556912173605	2.1815434978966268e-05	2.0792587869202785	0.0
4.207781870656991	2.4021891030194658	0.27608376451724437	2.1260224762050544	-0.2761666268144114	3.0315735	1.993917402463005	0.3035681061341877	1.9890183418156182	0.026499999999996297	105.97420598524786	4.607486242322955	0.026342592249055326	0.005544399938043382	2.3272458810533657e-05	2.0941122115591453	0.0
4.23723634375159	1.967415461366275	0.2626368295660538	2.1428195442943054	0.17540408292803034	3.0527945145	1.5721328312752978	0.2878663731715998	1.5670533292560105	0.0474999999999963	86.71893260071045	4.398400278488906	0.027485429278450626	0.005819086804589692	2.483378066086559e-05	2.109490194430604	0.0
4.266896998157851	2.268585269550119	0.27313949237652924	2.1602146069043857	-0.10837066264573325	3.0741640761015	2.4305230388149406	0.3184406325670776	2.4252555785088674	0.06849999999999631	80.53393183175933	4.108252730432046	0.02868139236644758	0.006108389289347275	2.6507294256519056e-05	2.1253983179543345	0.0
4.2967652771449565	2.5638583307108505	0.27922171300823495	2.1782166427365066	-0.38564168797434384	3.09568322463421	2.2544078723413277	0.31037497621446636	2.248944595741681	0.0894999999999963	66.63324587611316	3.693077698517134	0.029933048210508333	0.0064131235295069805	2.830151859171709e-05	2.1418421694778997	0.0
4.32684263408497	2.0859908006447148	0.2625293418599765	2.19683480723512	0.11084400659040528	3.11735300720665	1.976759150245322	0.3006464826031141	1.9710918417727428	0.11049999999999632	65.97005109343559	3.275675753436358	0.031243088871616764	0.006734152602179408	3.0225649332412186e-05	2.1588273401119915	0.0
4.357130532523566	2.4585772346810195	0.2728936200419318	2.2160784401608558	-0.24249879452016376	3.1391744782570963	2.082189439618327	0.3051956618677135	2.0763095088070695	0.13149999999999631	51.21591479994771	2.8006686640779863	0.0326143377547786	0.007072389253131854	3.228961457404848e-05	2.176359423538371	0.0
4.387630446251231	2.4216660456048285	0.27050405466539296	2.2359570735600576	-0.18570897204477088	3.1611486996048956	1.8144293130763707	0.2929222780309273	1.808327776383973	0.1524999999999963	42.195583113628715	2.362288375495077	0.03404975585222444	0.007428798782161716	3.450413533022542e-05	2.1944440147903412	0.0
4.41834385937499	2.6832714620374842	0.27926391357838587	2.2564804401487506	-0.42679102188873363	3.18327674050213	2.003333134252495	0.29772001484259814	1.9970005959472878	0.17349999999999632	32.07400948302157	1.9643754070420119	0.03555244825842298	0.007804402093670761	3.688079116266533e-05	2.213086709005494	0.0
4.449272266390615	2.584743069699729	0.27398208358470333	2.2776584821293473	-0.3070845875703818	3.205559677685645	1.8856833714996908	0.2936036501999141	1.8791100035780886	0.1944999999999963	23.715283715952367	1.6239499548450385	0.037125670966073505	0.008200278921417574	3.943209139901254e-05	2.232293100150457	0.0
4.48041717225535	2.2816478068725528	0.26371944342014847	2.299501360459056	0.017853553586503423	3.227998595429445	1.8061440621929823	0.2902338809151094	1.7993195832759747	0.2154999999999963	15.792962690793743	1.3422894438963262	0.03877283795228339	0.008617571236853864	4.217155242432912e-05	2.2520687797174945	0.0
4.511780092461137	2.3438264546558107	0.2626728280394553	2.3220194645892973	-0.021806990066513432	3.250594585597451	1.6599749516510303	0.2809309561095475	1.6528886048066351	0.23649999999999627	11.525440053202914	1.1557827549026332	0.04049752856413457	0.009057486850891618	4.511378157497234e-05	2.272419335392696	0.0
4.5433625531083655	2.4109943141886476	0.2651173328902618	2.345223422695971	-0.06577089149267668	3.273348747696633	1.7510656912493827	0.284731000349154	1.7437062206850178	0.2574999999999963	7.214807447195767	1.0244223501884322	0.04230349521280645	0.00952130321940263	4.827456821014906e-05	2.293350349695552	0.0
4.575166090980124	2.421782423607928	0.26448152060223745	2.369124112420866	-0.05265831118706199	3.2962621889305095	2.900878789320417	0.3251823296044765	2.893234415886214	0.2784999999999963	7.408936946542987	0.9871415099526328	0.04419467138533744	0.010010371463218124	5.167098258717717e-05	2.3148673985897235	0.0
4.607192253616985	2.6351704999082965	0.27118341937998075	2.393732672144944	-0.24143782776335243	3.319336024253023	2.504859101633545	0.31111849885644105	2.4969174970745294	0.2994999999999963	5.579622603002189	0.9455250895820764	0.04617517998297927	0.010526120613876254	5.532148322171694e-05	2.336976050064867	0.0
4.639442599392304	2.613808501607762	0.26762552537860884	2.419060512814442	-0.19474798879332011	3.342571376422794	2.0983362596972457	0.2960959980811979	2.090084519589059	0.32049999999999634	4.424993204273115	0.9283671862151767	0.04824934199491159	0.011070062096853952	5.924603347433383e-05	2.359681862689202	0.0
4.67191869758805	2.5873900014087807	0.26916239847192014	2.445119330341362	-0.14227067106741886	3.3659693760577536	2.214232776564213	0.29900701513981987	2.205657391863633	0.34149999999999636	3.409316687205063	0.9099744769914231	0.05042168551583819	0.01164379446452002	6.34662281701826e-05	2.3829903841328335	0.0
4.704622128471167	2.6393132258931145	0.2669951505022409	2.47192111859985	-0.16739210729326448	3.389531161690158	1.840495722187658	0.2846504615056149	1.8315825493255828	0.3624999999999964	3.123759571682669	0.8980182693981625	0.05269695511567541	0.012249008391554168	6.800543112978255e-05	2.4069071496614907	0.0
4.737554483370465	2.1048689532202465	0.24981548755586644	2.4994781830404906	0.39460922982024416	3.4132578798219892	2.127131148039995	0.2939293835422892	2.117865377480777	0.3834999999999964	3.4507936904322314	0.8853978000938066	0.05508012156915542	0.012887491946092773	7.288892456633698e-05	2.431437680600676	0.0
4.7707173647540575	2.5110790271447625	0.2628987603020395	2.527803154944469	0.016724127799706334	3.437150684980743	1.673354358901476	0.27604966675112796	1.6637204820885343	0.4044999999999964	3.471498425425988	0.8646919542527245	0.05757639195270035	0.013561136150382206	7.814407138932432e-05	2.456587482769997	0.0
4.804112386307336	2.188908435448827	0.25209999138553607	2.5569090063397377	0.36800057089091087	3.4612107397756082	1.9018696776171904	0.28443075036415627	1.8918514522206553	0.42549999999999644	2.191771107365735	0.8116314820212837	0.06019122011536541	0.014271940845245506	8.380049154581046e-05	2.482362044887581	0.0
4.837741173011487	2.7202388005175475	0.2637955952995208	2.586809065601289	-0.13342973491625854	3.485439214954037	2.6144409957645323	0.31099146776703457	2.604021409142309	0.44649999999999646	2.7348073660234817	0.7902787112584314	0.06293031752999298	0.015022020873192083	8.989025363068096e-05	2.5087668369444733	0.0
4.871605361222568	2.8610626399361285	0.2682246034128168	2.617517033757497	-0.2435456061786314	3.5098372894587158	2.1347251982902256	0.2903885758839727	2.1238864290692625	0.4674999999999965	2.8413610276610193	0.7443449941600668	0.06579966452995961	0.015813612595524495	9.644808310551293e-05	2.5358073085489075	0.0
4.9057065987511255	2.5048929715834314	0.2567162885820104	2.649047001524255	0.1441540299408235	3.5344061504849265	2.1364742056872776	0.28949838278476875	2.125197583367014	0.4884999999999965	1.8069263498164787	0.6904857912178826	0.06880552193601247	0.016649080759313064	0.00010351158858381051	2.5634888872403456	0.0
4.940046544942383	2.2899018478440367	0.24986279955218707	2.6814134670882974	0.3915116192442607	3.559146993538321	1.9443264737105634	0.2821725986850797	1.9325924361854572	0.5094999999999965	2.5688633263591694	0.6583979007361674	0.07195444307668962	0.01753092573061981	0.00011112150776866656	2.5918169767732193	0.0
4.97462687075698	2.5388333719210294	0.2575751912425466	2.714631354660617	0.1757979827395877	3.5840610224930893	1.7935290366086516	0.2740971979943223	1.7813170855013956	0.5304999999999964	2.2609084825474906	0.6129839978676741	0.07525328620466493	0.01846179111084879	0.00011932197476843102	2.620796955370335	0.0
5.009449258852279	2.532857471293034	0.2550853643158879	2.7487160338201733	0.21585856252713942	3.6091494496505407	2.4893821559412066	0.30031774967351155	2.4766708096326546	0.5514999999999965	3.612139209184658	0.6047122390299371	0.07870922731006552	0.01944447175358104	0.0001281608106676437	2.6504341739458592	0.0
5.044515403664246	2.9646424172497117	0.26692891442660505	2.7836833396673293	-0.1809590775823824	3.6344134957980945	2.1013136040877693	0.28423223445161233	2.088080348323771	0.5724999999999965	2.4549577265604015	0.5538203119074859	0.08232977333034404	0.020481922199708326	0.0001376898393953322	2.6807339542978816	0.0
5.079827011489895	2.929370605265556	0.26455445639185005	2.8195495938053927	-0.10982101146016321	3.659854390268681	2.3279373272933497	0.2924582576423699	2.314158563242557	0.5934999999999966	1.9585624223142233	0.5181981352532576	0.08612277575465062	0.021577265549110203	0.00014796523111191187	2.71170158727052	0.0
5.1153858005703245	2.7168588288969504	0.25773140493909136	2.856331626167469	0.13947279727051853	3.685473371000562	2.3760668705753076	0.2934386995160095	2.361717860205611	0.6144999999999965	2.8182175010865578	0.5194386480027514	0.09009644461881884	0.022733802787513767	0.00015904787553054265	2.7433423308856058	0.0
5.151193501174317	2.8690673890794196	0.25998074301122326	2.894046797704277	0.02497940862485759	3.7112716845975657	2.3200034418975815	0.2926014526351109	2.305058250532105	0.6354999999999966	3.2004300676500854	0.5125862950765824	0.09425936288504574	0.02395502258752833	0.00017100378780017931	2.775661408443903	0.0
5.187251855682537	2.584961891620699	0.2524866687865814	2.932713023946999	0.3477511323263003	3.7372505863897487	2.144568351588863	0.28461526934403225	2.128999787495413	0.6564999999999965	1.2940384730480927	0.45878648265609023	0.0986205011980874	0.025244611603152608	0.00018390454980711407	2.808664006595952	0.0
5.2235626186723145	2.8247885336823173	0.2577235252982226	2.9723487994571953	0.14756026577487802	3.763411340494477	2.1123440909578974	0.283190309996016	2.0961236418183837	0.6774999999999967	2.075255479453725	0.4742227520688053	0.1031892330072999	0.026606465277297108	0.00019782779000104427	2.8423552733825974	0.0
5.260127557003021	2.7298757592066973	0.25466465721075104	3.0129732231734825	0.28309746396678515	3.7897552198779385	2.174065210682689	0.2831974586169364	2.157162976781329	0.6984999999999966	2.4098868020530624	0.4826406734210272	0.10797535004110519	0.028044699182043123	0.00021285770512216514	2.876740316245212	0.0
5.296948449902043	2.754937661856383	0.2529951716780294	3.054606024662176	0.299668362805793	3.816283506417084	2.303174984468267	0.2865519735284857	2.285559608429316	0.7194999999999967	2.4791339923317386	0.4819523695860128	0.11298907811744247	0.02956366091146028	0.0002290856274993449	2.911824200005774	0.0
5.334027089051357	2.7246148540795367	0.2521192190395807	3.0972675912760512	0.3726527371965145	3.842997490962004	2.232733101689246	0.28404743419833983	2.21437169458655	0.7404999999999966	2.0482631351544685	0.4697451729709954	0.11824109327045723	0.031167942546814726	0.0002466106419077751	2.9476119448168716	0.0
5.371365278674717	3.45953929994202	0.27071917670937923	3.140978996222088	-0.31856030371993205	3.8698984733987376	2.0612216169148265	0.276912442811951	2.042079680566685	0.7614999999999967	1.7282399271913595	0.45953002815133537	0.12374253817005976	0.03286239371390798	0.0002655402563197924	2.9841085240818006	0.0
5.40896483562544	3.260178792913846	0.2648123596465935	3.1857620275352203	-0.07441676537862563	3.896987762712529	2.247452639463169	0.2815776659161051	2.227493984716772	0.7824999999999966	2.0091541219420135	0.467753698616426	0.12950503880703843	0.03465213525207696	0.000285991131256798	3.021318862344848	0.0
5.446827589474818	2.658754896913706	0.24924760082016975	3.231639217951066	0.57288432103736	3.9242666770515164	2.4612678251193723	0.29019317804496786	2.440454485919458	0.8034999999999968	2.282105297877222	0.4736762148996575	0.13554072141212278	0.03654257351404753	0.00030808987285578423	3.05924783315204	0.0
5.484955382601142	3.097165982876268	0.25745628336539633	3.2786338756656934	0.18146789278942554	3.9517365437908767	1.8222202783168333	0.26671976775623674	1.8005124213431651	0.8244999999999967	2.289478499295284	0.4756390309593561	0.1418622295727239	0.03853941531534281	0.0003319738952033309	3.0979002568824234	0.0
5.52335007027935	2.616640727939733	0.24476114643997815	3.3267701159655405	0.7101293880258077	3.9793986995974127	2.4766394234993596	0.2871624515948385	2.4539952531471503	0.8454999999999968	2.636010668860287	0.4786270544310282	0.14848274150603594	0.04064868355129538	0.00035779235796559386	3.1372808985502436	0.0
5.5620135207713055	3.2064528566958828	0.25926906514661713	3.3760728937045865	0.16962003700870376	4.007254490494595	2.1817461941946776	0.2766335251900347	2.1581218526611528	0.8664999999999967	1.1350222776781136	0.4398839424768994	0.15541598744171736	0.04287673349887168	0.00038570718585773496	3.1773944655781396	0.0
5.600947615416705	3.064274003001893	0.25630220682354915	3.426568036599722	0.36229403359782886	4.035305271928057	2.271054148264234	0.2778113603527321	2.2464036104931577	0.8874999999999968	2.5282620144800445	0.47529431996730975	0.1626762670614894	0.04523026981947019	0.0004158941770531959	3.2182456055417092	0.0
5.640154248724622	2.9987727202062793	0.2533456795678128	3.4782822793081913	0.47950955910191206	4.063552408831553	1.8704115142698792	0.26309641845714915	1.8446864774939973	0.9084999999999968	2.37550325729228	0.4660224606514684	0.17027846693664556	0.04771636427758176	0.0004485442082356273	3.2598389038857283	0.0
5.679635328465695	3.2909008323343225	0.2601196654725681	3.531243298243282	0.24034246590895947	4.091997275693375	2.1051056887024187	0.27131433990200693	2.0782554563114504	0.9294999999999969	2.4533846693670176	0.4634655612448799	0.17823807789766294	0.05034247418866924	0.0004838645446471954	3.3021788816123028	0.0
5.719392775764955	3.262064238053134	0.2579255900394926	3.58547974707618	0.3234155090230457	4.120641256623228	2.645003109869511	0.28834032410026894	2.6169744693184844	0.9504999999999968	2.1235078033368513	0.4519069063372315	0.1865712122628078	0.05311646160781877	0.0005220802641902668	3.345269992941363	0.0
5.759428525195309	3.4863177911061634	0.26203925231815733	3.641021292862655	0.1547035017564915	4.149485745419591	2.1287749201685022	0.2709685391145175	2.0995120146279	0.9714999999999969	2.503542279827327	0.45904583157636364	0.1952946208448256	0.056046613268597105	0.0005634358053986786	3.3891166229438334	0.0
5.799744524871677	3.293107223145718	0.2567952416974636	3.6978986527234317	0.40479142957771375	4.178532145637528	2.479893777311875	0.2793392698866232	2.4493379707472114	0.9924999999999968	2.1989503885963506	0.4480236014611757	0.20442570964647627	0.05914166127909959	0.0006081966499139595	3.4337230851479417	0.0
5.840342736545779	3.4493849112862307	0.25983463469808926	3.7561436309961183	0.30675871970988755	4.207781870656991	2.4021891030194658	0.27608376451724437	2.3702788383735567	1.0134999999999967	1.7343643826850625	0.4281610767609357	0.21398255614680264	0.06241080457934907	0.0006566511509852318	3.479093619118981	0.0
5.8812251357016	3.607744711670526	0.2631436677770688	3.815789156765237	0.20804444509471098	4.23723634375159	1.967415461366275	0.2626368295660538	1.9340861115025738	1.0344999999999966	2.403041424757027	0.43984639762571087	0.22398392507060258	0.06586373116098601	0.000709112520463404	3.525232388013185	0.0
5.922393711651511	3.2223619488525816	0.25172173633334277	3.8768693216638725	0.6545073728112909	4.266896998157851	2.268585269550119	0.27313949237652924	2.233768980600068	1.0554999999999966	1.830156324054788	0.42057171433717405	0.2344492835235726	0.06951064104652331	0.0007659209877852879	3.572143476105991	0.0
5.963850467633071	3.6430847121968117	0.26048383199645536	3.9394194178272928	0.29633470563048103	4.2967652771449565	2.5638583307108505	0.27922171300823495	2.5274838574522436	1.0764999999999965	2.1244398380157357	0.42065029351563227	0.24539881536503244	0.07336227002130388	0.0008274461455462853	3.6198308862954103	0.0
6.005597420906502	3.7258835663648284	0.26094862244012373	4.003475975863999	0.27759240949917086	4.32684263408497	2.0859908006447148	0.2625293418599765	2.0479833335215862	1.0974999999999964	1.2850941115659573	0.391829335472817	0.25685343467897687	0.0774299141066424	0.0008940894974462564	3.668298537580934	0.0
6.047636602852848	3.85467590950449	0.2637517869091688	4.069076802694185	0.21440089318969502	4.357130532523566	2.4585772346810195	0.2728936200419318	2.418858218058535	1.1184999999999963	1.881021799367847	0.40496280624546604	0.2688347981924722	0.08172545475742116	0.0009662872256672398	3.7175502625186243	0.0
6.089970059072819	3.73166546346306	0.26064832352632844	4.136261019088823	0.4045955556257632	4.387630446251231	2.4216660456048285	0.27050405466539296	2.380152986835112	1.1394999999999962	1.670462655799974	0.39222205664707405	0.2813653164780892	0.0862613847615956	0.0010445131961093895	3.767589804653029	0.0
6.132599849486327	4.311671321660127	0.27306495539592623	4.205069096724661	-0.10660222493546545	4.41834385937499	2.6832714620374842	0.27926391357838587	2.6398777308942276	1.160499999999996	1.7299785913026415	0.3893498899182249	0.2944681637641629	0.09105083481260587	0.0011292822213780013	3.8184208159265145	0.0
6.1755280484327315	4.464181119842548	0.27494786046660613	4.275542894551551	-0.1886382252909975	4.449272266390615	2.584743069699729	0.27398208358470333	2.539377687720839	1.181499999999996	1.9811767787078596	0.38975758380484576	0.3081672861632086	0.0961076007185358	0.0012211536029858334	3.8700468540668203	0.0
6.2187567447717615	4.192996811524922	0.2678190880091359	4.347725694248119	0.15472888272319718	4.48041717225535	2.2816478068725528	0.26371944342014847	2.234215226130991	1.202499999999996	1.733894133123246	0.38033415478390953	0.32248740811480475	0.10144617120396497	0.0013207349759163437	3.9224713799534325	0.0
6.262288041985164	4.1483947823835585	0.26698093516884625	4.421662234520638	0.2732674521370795	4.511780092461137	2.3438264546558107	0.2626728280394553	2.2942263254592095	1.2234999999999958	1.2849805351789927	0.36204471773539526	0.33745403682471986	0.1070817562517715	0.0014286864804911818	3.9756977549636554	0.0
6.30612405827906	4.294132774071367	0.2688104865056093	4.497398743977193	0.2032659699058259	4.5433625531083655	2.4109943141886476	0.2651173328902618	2.3591212411882285	1.2444999999999957	1.1816839347044121	0.3546824769658727	0.3530934644670403	0.11303031592261538	0.0015457252884046378	4.029729238299133	0.0
6.350266926687013	4.046713209597845	0.26294977774057304	4.574982972285482	0.5282697626876365	4.575166090980124	2.421782423607928	0.26448152060223745	2.3675257097767854	1.2654999999999956	2.5940440986804587	0.3996657441063901	0.36943276790056706	0.11930858957940159	0.0016726305118345455	4.0845689842936785	0.0
6.394718795173823	3.965474917003996	0.26030538588029845	4.654464219297578	0.6889893022935825	4.607192253616985	2.6351704999082965	0.27118341937998075	2.5784138778282193	1.2864999999999955	1.5859561249424323	0.36053881621782224	0.386499805634898	0.12593412543266136	0.0018102485267191268	4.1402200397032995	0.0
6.439481826740039	4.147712957273462	0.2652174051614432	4.7358933617987	0.5881804045252386	4.639442599392304	2.613808501607762	0.26762552537860884	2.554429851482522	1.3074999999999954	1.967345229372949	0.37109317988993207	0.4043232117653806	0.13292531031041074	0.001959498743607228	4.196685340979302	0.0
6.4845581995272195	4.363701461452391	0.2689800837597171	4.819322877509782	0.45562141605739104	4.67191869758805	2.5873900014087807	0.26916239847192014	2.5252610552002523	1.3284999999999954	1.7403471286514312	0.36064787325710035	0.42293238657968063	0.14030139954264603	0.002121379861950978	4.253967711525505	0.0
6.529950106923911	4.31840561399326	0.2683239193409999	4.904806865944934	0.5864012519516741	4.704622128471167	2.6393132258931145	0.2669951505022409	2.574299256954755	1.3494999999999953	1.9647618181479856	0.3613997222444283	0.4423574835220277	0.1480825468361051	0.0022969766463188505	4.3120698589404824	0.0
6.575659757672378	4.801826846897537	0.27753369681552004	4.992401065695539	0.19057421879800174	4.737554483370465	2.1048689532202465	0.24981548755586644	2.036828450780432	1.3704999999999952	1.2484794736202751	0.33468390808150644	0.46262939218449384	0.15628983399928145	0.00248746726576824	4.370994372245995	0.0
6.621689375976085	5.129489709142778	0.2838138840319455	5.082162867681852	-0.047326841460925806	4.7707173647540575	2.5110790271447625	0.2628987603020395	2.439863354970291	1.391499999999995	1.6047805578611372	0.34663225558512667	0.48377971697795946	0.16494530036082503	0.002694131240532359	4.430743719102535	0.0
6.668041201607918	4.747257014293246	0.27506920502199633	5.174151323881782	0.426894309588536	4.804112386307336	2.188908435448827	0.25209999138553607	2.11436147399667	1.412499999999995	1.6893556554984892	0.3451755512393216	0.5058407511188527	0.1740719717063828	0.0029183580432493813	4.4913202430132975	0.0
6.714717490019173	5.193054430421497	0.2833226248529935	5.268427151013917	0.07537272059242017	4.837741173011487	2.7202388005175475	0.2637955952995208	2.642196571860732	1.433499999999995	2.3596962414261924	0.365714878713031	0.5288454455515279	0.18369388853959775	0.003161656405193453	4.552726160517597	0.0
6.7617205124493065	4.6305308270379175	0.27073618868727267	5.365052728619082	0.7345219015811644	4.871605361222568	2.8610626399361285	0.2682246034128168	2.779352914727539	1.4544999999999948	2.619632403247365	0.3767709822506737	0.5528273724103189	0.19383613345234185	0.003425664381356836	4.614963558375065	0.0
6.809052556036452	4.821177258981724	0.27282890059259796	5.464092090950993	0.6429148319692697	4.9057065987511255	2.5048929715834314	0.2567162885820104	2.419334857299522	1.4754999999999947	1.6348480987747354	0.3350732662934685	0.577820682610124	0.20452485736729958	0.003712160231779077	4.678034390741791	0.0
6.856715923928707	6.209245931179472	0.2989031312308646	5.565610912052739	-0.6436350191267337	4.940046544942383	2.2899018478440367	0.24986279955218707	2.2003053575289586	1.4964999999999946	1.7017277360639342	0.33457829015175156	0.6038600571399623	0.2157873043927328	0.0040230741802183495	4.741940476339825	0.0
6.9047129353962085	5.516255955627891	0.2847983422182117	5.669676483361543	0.153420527733652	4.97462687075698	2.5388333719210294	0.2575751912425466	2.4449989726307475	1.5174999999999945	1.5916603087512065	0.32163271443754826	0.6309806516205244	0.2276518350046316	0.0043605011151064774	4.8066834956212805	0.0
6.953045925943982	5.935873787962209	0.2913953992580799	5.776357683150216	-0.15951610481199285	5.009449258852279	2.532857471293034	0.2550853643158879	2.43457561141872	1.5384999999999944	1.9104662846374687	0.33013412179111945	0.6592180336744506	0.24014794724549846	0.004726714301714111	4.872264987928554	0.0
7.0017172474255895	5.680394344706207	0.28660549104116423	5.8857249370794715	0.20533059237326423	5.044515403664246	2.9646424172497117	0.26692891442660505	2.861693031880264	1.5594999999999943	1.929363927537418	0.33206278952058005	0.6886081126471546	0.2533062956017606	0.0051241801785648295	4.938686348651991	0.0
7.050729268157569	5.275113499875659	0.2773283503104864	5.997850169101921	0.7227366692262613	5.079827011489895	2.929370605265556	0.26455445639185005	2.821522598730683	1.5804999999999942	2.781051103135814	0.3616848710836539	0.719187061206606	0.26715870719327595	0.005555574315360943	5.005948826386677	0.0
7.100084373034671	5.713239708975028	0.2843552458952119	6.1128067419250165	0.39956703294998874	5.1153858005703245	2.7168588288969504	0.25773140493909136	2.603869533615087	1.6014999999999942	1.986207813518733	0.3240974887308907	0.7509912283427097	0.28173819487866114	0.006023798614001708	5.0740535200896435	0.0
7.149784963645914	6.143204224177804	0.29192220869099483	6.230669386208299	0.0874651620304947	5.151193501174317	2.8690673890794196	0.25998074301122326	2.7506819998190455	1.622499999999994	1.980528428430188	0.31771435983625124	0.7840570432809764	0.29707896684930446	0.006531999838662046	5.143001376239356	0.0
7.199833458391435	6.856234016605608	0.3031228467227574	6.351514117638203	-0.5047198989674051	5.187251855682537	2.584961891620699	0.2524866687865814	2.4609128742696518	1.643499999999994	2.1525664875325434	0.32207194365618236	0.8184209098209384	0.3132164322530203	0.007083589565329483	5.212793185998915	0.0
7.250232292600176	6.52883107927903	0.2960148304576762	6.475418140993228	-0.053412938285801737	5.2235626186723145	2.8247885336823173	0.2577235252982226	2.6947950076077194	1.6644999999999939	2.050298182065449	0.31686788811956407	0.8541190906073027	0.3301872023554885	0.007682265645632008	5.283429582384805	0.0
7.3009839186483765	6.78752557760576	0.29930445530739613	6.602459740281942	-0.1850658373238181	5.260127557003021	2.7298757592066973	0.25466465721075104	2.593642852278427	1.6854999999999938	1.5639383742305217	0.29650797436179416	0.8911875808408249	0.3480290867140574	0.008332035284193458	5.354911037442866	0.0
7.352090806078915	6.568886665784361	0.2955706722444522	6.7327181540066485	0.16383148822228755	5.296948449902043	2.754937661856383	0.2529951716780294	2.612155837199981	1.7064999999999937	1.9996628064359163	0.3103425719462743	0.9296619709359255	0.36678108380435415	0.009037239833072759	5.427237859433296	0.0
7.403555441721467	7.167651598563657	0.3047679081308987	6.866273434575628	-0.3013781639880282	5.334027089051357	2.7246148540795367	0.2521192190395807	2.574959207620357	1.7274999999999936	1.9977250670054818	0.3008395558328891	0.9695772976324046	0.38648336550564477	0.0098025814110262	5.500410190026552	0.0
7.455380329813519	6.8744062290149195	0.29857283798150674	7.003206290855837	0.1288000618409173	5.371365278674717	3.45953929994202	0.27071917670937923	3.3026688278017327	1.7484999999999935	2.2704480719521847	0.30892548710131956	1.010967883068167	0.40717725481631833	0.010633151459311123	5.57442800151204	0.0
7.507567992122213	7.371146977970527	0.30572691257382395	7.143597912824314	-0.22754906514621354	5.40896483562544	3.260178792913846	0.2648123596465935	3.0957356277234735	1.7694999999999934	1.7933959830278192	0.29082128035267374	1.053867161316893	0.42890519613645567	0.01153446134944945	5.649291094021516	0.0
7.560120968067068	7.028081917470428	0.29920783017901875	7.28752977723844	0.2594478597680121	5.446827589474818	2.658754896913706	0.24924760082016975	2.48636351211468	1.7904999999999933	2.2949484009803616	0.3112922969039548	1.0983074918868978	0.45171071742060304	0.012512475161705268	5.7249990927692345	0.0
7.6130418148435375	7.808223767759662	0.3105494928936728	7.435083433199253	-0.37314033456040896	5.484955382601142	3.097165982876268	0.25745628336539633	2.916432364092998	1.8114999999999932	1.9623692135604642	0.2969807220641209	1.144319959661574	0.4756383834708879	0.013573644755900945	5.80155144531089	0.0
7.666333107547443	7.699155720790463	0.3080008481500369	7.5863402664246085	-0.1128154543658546	5.52335007027935	2.616640727939733	0.24476114643997815	2.427151510524436	1.8324999999999931	1.69137055838055	0.27463472525881727	1.191934160733668	0.5007337396090064	0.01472494725849224	5.878947418823442	0.0
7.7199974393002755	7.475148860866723	0.30375604783305565	7.741381240974296	0.26623238010757344	5.5620135207713055	3.2064528566958828	0.25926906514661713	3.007774428569436	1.853499999999993	1.8378026970983812	0.2778291578973494	1.241177973539141	0.5270432449357444	0.01597392509141627	5.957186097407995	0.0
7.774037421375377	7.874416732491845	0.3089664142583339	7.900286617070048	0.02586988457820283	5.600947615416705	3.064274003001893	0.25630220682354915	2.8559515719438804	1.874499999999993	1.9597416379145522	0.2878956984379055	1.292077314624011	0.5546141943591444	0.01732872866897439	6.036266379417918	0.0
7.828455683325005	8.390967284493533	0.31555427531222563	8.063135643520353	-0.32783164097318007	5.640154248724622	2.9987727202062793	0.2533456795678128	2.780329344783816	1.8954999999999929	1.979772505501861	0.28486134338044133	1.344655878269408	0.5834946285476792	0.01879816188875831	6.116186974814507	0.0
7.88325487310828	8.13073934540593	0.31081056523390693	8.230006223080567	0.09926687767463704	5.679635328465695	3.2909008323343225	0.2601196654725681	3.0618364157033433	1.9164999999999928	2.1098592188986593	0.2853262999746181	1.398934859043495	0.6137332309434269	0.020391730541191106	6.196946402552454	0.0
7.938437657220039	8.340210820415006	0.3134696043346688	8.400974548837935	0.060763728422928764	5.719392775764955	3.262064238053134	0.2579255900394926	3.0218544839183172	1.9374999999999927	1.6331665286207042	0.258355618842744	1.4549326561281515	0.6453792109528309	0.0221196937594434	6.2785429879975085	0.0
7.994006720820579	8.841352477924355	0.31994001009089545	8.576114709389154	-0.26523776853520076	5.759428525195309	3.4863177911061634	0.26203925231815733	3.234413121187342	1.9584999999999926	2.031273496760793	0.28145753813113034	1.5126645579636624	0.6784821724196797	0.023993118627074643	6.360974860378737	0.0
8.049964767866324	8.910982626322324	0.3198964026270397	8.755498260151922	-0.15548436617040196	5.799744524871677	3.293107223145718	0.2567952416974636	3.028931655570228	1.9794999999999925	1.470121641138788	0.25512186791694624	1.5721424053425	0.7130919664770481	0.02602393805450837	6.444239950277866	0.0
8.106314521241387	9.55405673691794	0.32868028387877124	8.93919375759251	-0.6148629793254301	5.840342736545779	3.4493849112862307	0.25983463469808926	3.1723348994090936	2.0004999999999926	1.6951730731360026	0.2653481042020502	1.6333742305348409	0.7492585278723902	0.028225012027108608	6.52833598715817	0.0
8.163058722890078	9.241849995936844	0.32301831253369323	9.127266252426306	-0.11458374351053813	5.8812251357016	3.607744711670526	0.2631436677770688	3.317187942918474	2.0214999999999925	2.057352511299962	0.28561124083225364	1.6963638693107108	0.7870316938631601	0.03061019231690368	6.613260496935531	0.0
8.220200133950309	9.13300432514484	0.3209567118033299	9.319776736918003	0.18677241177316262	5.922393711651511	3.2223619488525816	0.25172173633334277	2.9176361032947007	2.0424999999999924	1.5690885011326496	0.263735811110903	1.761110541798149	0.8264610047890516	0.0331943907365836	6.699010799594219	0.0
8.277741534887962	9.887015326450927	0.3303374427994044	9.51678154023077	-0.37023378622015635	5.963850467633071	3.6430847121968117	0.26048383199645536	3.3234961806649292	2.0634999999999923	2.1475715699074307	0.2890049676343294	1.8276083969416839	0.867595485441016	0.035993650997954825	6.785584006850115	0.0
8.335685725632178	10.357226092594196	0.3364692435391644	9.71833166430193	-0.6388944282922662	6.005597420906502	3.7258835663648284	0.26094862244012373	3.3907061280817627	2.0844999999999922	2.1711793032752196	0.299182535134441	1.8958460138553537	0.9104834063653936	0.03902522421719404	6.872977019863988	0.0
8.394035525711603	10.17630377481898	0.33276435588751657	9.924472050910065	-0.2518317239089143	6.047636602852848	3.85467590950449	0.2637517869091688	3.5031493693289293	2.105499999999992	1.9834248183597305	0.2876891518326515	1.965805851554484	0.9551720242622174	0.04230764808563122	6.961186527007733	0.0
8.452793774391584	10.448879231148327	0.3358006115477727	10.135240768398281	-0.3136384627500455	6.089970059072819	3.73166546346306	0.26064832352632844	3.362994249027266	2.126499999999992	1.9286049902096922	0.2851455403588149	2.03746363635822	1.0017073006568902	0.0458608296969863	7.050209001686184	0.0
8.511963330812325	10.328496370846679	0.3331148077583333	10.350668103894126	0.022171733047446907	6.132599849486327	4.311671321660127	0.27306495539592623	3.92502304086198	2.147499999999992	1.6877956515355574	0.2817817835333802	2.1107876736474687	1.0501335980396278	0.0497061319895584	7.140040700217471	0.0
8.571547074128013	10.179740815880312	0.32980110293919607	10.570775543793408	0.39103472791309635	6.1755280484327315	4.464181119842548	0.27494786046660613	4.058685079357818	2.168499999999992	1.850417081307044	0.28868570645797015	2.185738067623682	1.1004933526705996	0.05386646372436053	7.230677659774766	0.0
8.631547903646908	11.312812648633102	0.344312735211439	10.795574621753563	-0.5172380268795393	6.2187567447717615	4.192996811524922	0.2678190880091359	3.767742497230236	2.189499999999992	1.7026703928645757	0.285178960627843	2.2622658292528905	1.152826723231215	0.058366372877130195	7.322115696392328	0.0
8.691968738972436	11.485311497972539	0.34533666719039324	11.025065609508463	-0.4602458884640761	6.262288041985164	4.1483947823835585	0.26698093516884625	3.702430302826576	2.2104999999999917	1.9451249233748107	0.2951420746385117	2.3403118487461705	1.2071712144503985	0.06323214327304115	7.414350403038852	0.0
8.752812520145245	11.407560189589894	0.34346031755279144	11.259236021556532	-0.148324168033362	6.30612405827906	4.294132774071367	0.2688104865056093	3.826463268393307	2.2314999999999916	2.3138063018839548	0.313006365138819	2.419805704827195	1.2635612747310108	0.06849189423727538	7.507377147761051	0.0
8.81408220778626	11.470540146703275	0.3435250681267616	11.498058900344114	0.027518753640839222	6.350266926687013	4.046713209597845	0.26294977774057304	3.556299221606042	2.2524999999999915	2.042562481977253	0.3023942736122972	2.5006642788494475	1.322027866622151	0.0741756829719004	7.601191071900615	0.0
8.875780783240765	11.816640102876466	0.34696173401536917	11.741490844207295	-0.0751492586691711	6.394718795173823	3.965474917003996	0.26030538588029845	3.451230737409717	2.2734999999999914	2.030800588329954	0.30436823851158684	2.5827901378242335	1.3825980086963308	0.08031560929920047	7.69578708838753	0.0
8.93791124872345	11.760923454202363	0.3455724523343656	11.98946973640027	0.2285462821979074	6.439481826740039	4.147712957273462	0.2652174051614432	3.608504936454063	2.2944999999999913	2.2777044938602247	0.3101919485323548	2.666069646998131	1.445294286956011	0.08694592233323832	7.791159880112891	0.0
9.000476627464515	12.007084727972925	0.3479613672085887	12.241912130505801	0.2348274025328756	6.4845581995272195	4.363701461452391	0.2689800837597171	3.798346295468113	2.3154999999999912	1.454757107592276	0.27291736822858	2.7503707703062155	1.5101343332606865	0.09410312855450703	7.887303898384392	0.0
9.063479963856764	12.81790295340913	0.35723424974646173	12.49871024601638	-0.31919270739274985	6.529950106923911	4.31840561399326	0.2683239193409999	3.7256686069888083	2.336499999999991	2.0605486694990485	0.3029849140568293	2.8355405165127094	1.5771302673695344	0.10182610066657638	7.9842133614675594	0.0
9.126924323603763	12.910624271834608	0.35770261698247746	12.759728528673062	-0.15089574316154675	6.575659757672378	4.801826846897537	0.27753369681552004	4.180420153447994	2.357499999999991	2.1754958878954023	0.30485830917489964	2.921401990989852	1.6462880979588799	0.11015618650827318	8.081882253216058	0.0
9.19081279386899	13.267906598975411	0.36083590515385566	13.024799734180185	-0.24310686479522658	6.621689375976085	5.129489709142778	0.2838138840319455	4.478070560563461	2.378499999999991	2.020756815152616	0.29862163315310225	3.0077510188996643	1.717607076306649	0.1191373171797589	8.180304321794111	0.0
9.25514848342607	13.592645801930846	0.3639917858048113	13.293720502244028	-0.29892529968681814	6.668041201607918	4.747257014293246	0.27506920502199633	4.064425933424761	2.399499999999991	2.143101983404296	0.3059276737708355	3.094352316200207	1.7910789941337566	0.12881611341564597	8.27947307849442	0.0
9.319934522810053	13.786580483436488	0.36533975228239723	13.566246401664134	-0.22033408177235358	6.714717490019173	5.193054430421497	0.2833226248529935	4.477353439925178	2.4204999999999908	1.5655338151232034	0.27897560888099404	3.1809352016665784	1.8666874142399705	0.13924198910276855	8.379381796654815	0.0
9.385174064469723	13.686576658967432	0.3633428098442544	13.84208644761452	0.15550978864708753	6.7617205124493065	4.6305308270379175	0.27073618868727267	3.8804416567939	2.4414999999999907	1.8666351935122145	0.29460813484402	3.2671888672922402	1.9444068189511416	0.15046725069438635	8.480023510676752	0.0
9.450870282921011	14.237355319166364	0.3687494960285497	14.1208971203818	-0.11645819878456365	6.809052556036452	4.821177258981724	0.27282890059259796	4.0351195587725215	2.4624999999999906	1.9349905288594142	0.29470717805794605	3.352757257223011	2.024201656893198	0.16254719111646682	8.581391015149125	0.0
9.517026374901459	14.260771895195777	0.3676128087185144	14.402275951545407	0.14150405634963015	6.856715923928707	6.209245931179472	0.2989031312308646	5.385575495466559	2.4834999999999905	2.695657970067955	0.3282519484837907	3.437233647733433	2.1060252631359013	0.17554017659549762	8.683476864080575	0.0
9.58364555952577	14.249434614469084	0.36711085873490273	14.68575478936211	0.43632017489302477	6.9047129353962085	5.516255955627891	0.2847983422182117	4.6532629678876285	2.5044999999999904	2.0836143892887766	0.30578106454295656	3.5201550731957907	2.1898186212612436	0.18950772466146248	8.786273370243613	0.0
9.650731078442451	14.815041171211721	0.37170192835647653	14.970792909810498	0.15575173859877722	6.953045925943982	5.935873787962209	0.2913953992580799	5.031781092740546	2.5254999999999903	1.9078436236092309	0.2951999178686816	3.6009968053424863	2.2755089284393697	0.20451457139480467	8.889772604633837	0.0
9.718286195991547	14.987552275841326	0.3726314784449373	15.256770202385145	0.2692179265438188	7.0017172474255895	5.680394344706207	0.28660549104116423	4.733355756278727	2.54649999999999	1.7770501420687908	0.2914710430544893	3.679167164255626	2.3630079162887303	0.2206287257933043	8.993966396047483	0.0
9.786314199363488	15.280921008688189	0.37465064832290484	15.542980728267608	0.262059719579419	7.050729268157569	5.275113499875659	0.2773283503104864	4.283212157160416	2.56749999999999	1.7392448423543554	0.2907471887901183	3.7540030170769367	2.45220987147497	0.23792150893502836	9.098846330780674	0.0
9.854818398759033	15.330857735869039	0.3745132535245657	15.828627019650261	0.4977692837812224	7.100084373034671	5.713239708975028	0.2843552458952119	4.674486487139655	2.58849999999999	2.078461947156553	0.30443315556703027	3.8247664005769826	2.5429892912113488	0.2564675754083771	9.204403752453553	0.0
9.923802127550346	16.134748929740155	0.38268835704289567	16.112815558078022	-0.021933371662132828	7.149784963645914	6.143204224177804	0.29192220869099483	5.055536214208861	2.60949999999999	1.6188435918050186	0.28409257284539446	3.890642780941513	2.6351981009021865	0.276344914271694	9.31062976196263	0.0
9.993268742443199	15.85858866244565	0.37926098943854414	16.394553930638345	0.5359652681926956	7.199833458391435	6.856234016605608	0.3031228467227574	5.7175130849663205	2.63049999999999	2.063678807696034	0.30665144977441583	3.9507415311593124	2.72866235531947	0.2976348265951775	9.417515217564384	0.0
10.0632216236403	16.967845512693426	0.39215375905132727	16.672750208364292	-0.2950953043291342	7.250232292600176	6.52883107927903	0.2960148304576762	5.336842520670607	2.6514999999999898	1.702161206332716	0.2891239680724774	4.00409925430311	2.823178342537874	0.3204218764297447	9.525050735093561	0.0
10.133664175005784	17.32517656593169	0.3959479795878721	16.946215113116697	-0.3789614528149947	7.3009839186483765	6.78752557760576	0.29930445530739613	5.539976874766684	2.6724999999999897	2.1651917261480476	0.3077692477856644	4.04968659950876	2.9185080134444967	0.3447938118442564	9.633226688319183	0.0
10.204599824230822	17.48396894647797	0.3989536709290674	17.21366752897033	-0.27030141750763903	7.352090806078915	6.568886665784361	0.2955706722444522	5.263406371211008	2.6934999999999896	1.8919405738095911	0.2954121090420254	4.0864191955443685	3.014373671506837	0.370841452477844	9.74203320944128	0.0
10.27603202300044	17.63012339422263	0.4010024402929646	17.47374386375653	-0.15637953046610065	7.403555441721467	7.167651598563657	0.3047679081308987	5.801788354014581	2.7144999999999895	2.54733736337886	0.32436905842878666	4.11317325361634	3.110451880536016	0.3986585398723454	9.851460189731826	0.0
10.347964247161443	17.475454285162535	0.40007768093472973	17.725011669485998	0.24955738432346308	7.455380329813519	6.8744062290149195	0.29857283798150674	5.445627939671123	2.7354999999999894	2.467086264371691	0.32449175987264156	4.128806256900812	3.206366585577116	0.4283415466857633	9.961497280322307	0.0
10.420399996891572	17.79888496071586	0.4032736602552682	17.96598778323891	0.16710282252304864	7.507567992122213	7.371146977970527	0.30572691257382395	5.876840159167729	2.7564999999999893	2.369270482422102	0.31883338542790307	4.132182952404578	3.301681496946026	0.4599894407467666	10.07213389314154	0.0
10.493342796869813	17.629577714366036	0.4010713862935781	18.19516105310629	0.5655833387402538	7.560120968067068	7.028081917470428	0.29920783017901875	5.4655512330012215	2.777499999999989	1.8139693206268073	0.29551957026201786	4.12220658872044	3.395891862581495	0.49370339979827604	10.183359202006079	0.0
10.566796196447902	17.95415065930493	0.40340539415919996	18.411019472360177	0.45686881305524807	7.6130418148435375	7.808223767759662	0.3105494928936728	6.174691779871299	2.798499999999989	1.7426043241937683	0.29307491987805356	4.09785500462398	3.488415851168044	0.5295864727016472	10.295162143866506	0.0
10.640763769823035	18.269562248537625	0.40631670328859054	18.612081270560246	0.3425190220226213	7.666333107547443	7.699155720790463	0.3080008481500369	5.9917628731892965	2.819499999999989	1.9708225797294194	0.3038560874498773	4.058220779264665	3.5785858882450414	0.5677431828385188	10.40753142021202	0.0
10.715249116211798	18.7462601031189	0.4097758839364335	18.796929220229423	0.05066911711052313	7.7199974393002755	7.475148860866723	0.30375604783305565	5.690953717300421	2.840499999999989	1.8547146387992484	0.2989031775346193	4.002554224333985	3.665640427797324	0.6082790694618929	10.52045549863622	0.0
10.79025586002528	19.330139908966622	0.41431315171857797	18.96424713506851	-0.3658927738981106	7.774037421375377	7.874416732491845	0.3089664142583339	6.010396494839715	2.861499999999989	2.226257915460426	0.31221163718980827	3.9303075600921673	3.748716797591607	0.6513001628181324	10.633922614566604	0.0
10.865787651045459	19.955007538193374	0.420269117441602	19.112857287548835	-0.84215025064454	7.828455683325005	8.390967284493533	0.31555427531222563	6.444018615787687	2.8824999999999887	2.075125631095319	0.3061025749407567	3.841178206463435	3.8268459189318147	0.6969123889933428	10.747920773160242	0.0
10.941848164602776	18.469133826389452	0.40467138077721687	19.241757288890916	0.7726234625014641	7.88325487310828	8.13073934540593	0.31081056523390693	6.097679524877817	2.9034999999999886	2.5989097386894575	0.3295433818537898	3.7351487795486022	3.8989498573390104	0.7452209006353073	10.862437751367999	0.0
11.018441101754995	19.532314501688404	0.4146758996697769	19.350154879987862	-0.18215962170054212	7.938437657220039	8.340210820415006	0.3134696043346688	6.217779259574581	2.9244999999999886	2.9551927190305127	0.34063067344905557	3.6125211577100576	3.9638432921403965	0.7963293299677624	10.977461100169645	0.0
11.095570189467281	19.312659992264287	0.41152671557871934	19.437499099199947	0.12483910693566003	7.994006720820579	8.841352477924355	0.31994001009089545	6.6262126289139385	2.9454999999999885	2.3576453721544217	0.31943980946211675	3.473941913288783	4.020240078085066	0.8503389608441069	11.092978146981993	0.0
11.173239180793551	20.162154593536673	0.4193578585982875	19.50350643380588	-0.6586481597307916	8.049964767866324	8.910982626322324	0.3198964026270397	6.599724316448269	2.9664999999999884	1.4950108452202946	0.28535855378631775	3.3204165328299853	4.066766085761392	0.9073478169726653	11.20897599824184	0.0
11.251451855059106	19.928576398925735	0.4161783199579225	19.54818082450858	-0.3803955744171539	8.106314521241387	9.55405673691794	0.32868028387877124	7.143198966483599	2.988499999999994	2.014029252041733	0.29255120521311284	3.153310195035215	4.10197942344384	0.9674496638635705	11.325441542165956	0.0
11.33021201804452	19.25528708573411	0.40912458150054565	19.571826759160142	0.31653967342603195	8.163058722890078	9.241849995936844	0.32301831253369323	6.727844240446069	3.0105	2.548527057223155	0.3264850219478563	2.9743334486191664	4.124398936392128	1.0307329224593273	11.442361451689521	0.0
11.409523502170831	20.314424409471574	0.418586413173684	19.575055128812522	-0.7393692806590515	8.220200133950309	9.13300432514484	0.3209567118033299	6.512238387821057	3.0315735	1.993917402463005	0.3035681061341877	2.7855119171599316	4.132541531314552	1.0972794927533143	11.559722187584722	0.0
11.489390166686027	18.94489713008996	0.40488374036647085	19.558781977935794	0.613884847845835	8.277741534887962	9.887015326450927	0.3303374427994044	7.1558177930702715	3.0527945145	1.5721328312752978	0.2878663731715998	2.5891401161096144	4.124968374193162	1.1671634858722286	11.67751000176079	0.0
11.56981589785283	20.199591910528582	0.4163862866693074	19.524220703165017	-0.6753712073635647	8.335685725632178	10.357226092594196	0.3364692435391644	7.5118714481562545	3.0741640761015	2.4305230388149406	0.3184406325670776	2.3877205357423907	4.100339363727472	1.2404498629483536	11.795710940746801	0.0
11.6508046091378	19.513697259879184	0.4092705408740796	19.472868580986265	-0.04082867889291819	8.394035525711603	10.17630377481898	0.33276435588751657	7.213018250916647	3.09568322463421	2.2544078723413277	0.31037497621446636	2.1838902398272544	4.057474513386717	1.3171929784142302	11.914310849358063	0.0
11.732360241401764	19.583373508780497	0.4095072164307081	19.4064886811706	-0.17688482760989643	8.452793774391584	10.448879231148327	0.3358006115477727	7.36384746443623	3.11735300720665	1.976759150245322	0.3006464826031141	1.980338256143164	3.9954200266787336	1.397435023801551	12.033295374547151	0.0
11.814486763091576	18.83580225627594	0.4012317062716138	19.32708821338324	0.4912859571073014	8.511963330812325	10.328496370846679	0.3331148077583333	7.117868967170024	3.1391744782570963	2.082189439618327	0.3051956618677135	1.7797178899454564	3.913515988713046	1.4812043652849232	12.152649969439818	0.0
11.897188170433218	19.07408472905885	0.4022365406680719	19.236894149160435	0.16280942010158483	8.571547074128013	10.179740815880312	0.32980110293919607	6.83964293186167	3.1611486996048956	1.8144293130763707	0.2929222780309273	1.5845586802169935	3.8114618078854434	1.5685137635013755	12.27235989755662	0.0
11.980468487626249	19.334286524406252	0.4037323577474714	19.138326582444755	-0.19595994196149746	8.631547903646908	11.312812648633102	0.344312735211439	7.839353723271866	3.18327674050213	2.003333134252495	0.29772001484259814	1.3971829647336884	3.6893749236384243	1.659358456852748	12.392410237219893	0.0
12.064331767039633	18.58590437359876	0.39551273646985274	19.033969794853018	0.44806542125425963	8.691968738972436	11.485311497972539	0.34533666719039324	7.874596291502929	3.205559677685645	1.8856833714996908	0.2936036501999141	1.2196318769719545	3.5478379530948128	1.7537140786399819	12.512785886146268	0.0
12.14878208940891	18.575813976735336	0.3943844971290887	18.926540461868804	0.3507264851334675	8.752812520145245	11.407560189589894	0.34346031755279144	7.655701315794413	3.227998595429445	1.8061440621929823	0.2902338809151094	1.0536050568315893	3.387929475902961	1.8515343629098788	12.633471566224372	0.0
12.233823564034772	18.304868979756225	0.39059116934600874	18.81885197704448	0.5139829972882559	8.81408220778626	11.470540146703275	0.3435250681267616	7.573672318259776	3.250594585597451	1.6599749516510303	0.2809309561095475	0.9004174510315597	3.2112341248840752	1.9527485726519858	12.75445182847686	0.0
12.319460328983016	18.311575994342473	0.3895793610754109	18.71377358986536	0.4021975955228889	8.875780783240765	11.816640102876466	0.34696173401536917	7.770936347056701	3.273348747696633	1.7510656912493827	0.284731000349154	0.760975381519697	3.0198285942857557	2.057258555854075	12.875711058205834	0.0
12.405696551285896	18.555238533716008	0.390875182422795	18.614183039906102	0.058944506190094614	8.93791124872345	11.760923454202363	0.3455724523343656	7.562613597914983	3.2962621889305095	2.900878789320417	0.3251823296044765	0.6357726789954201	2.816241581492332	2.1649352990974493	12.9972334803209	0.0
12.492536427144898	18.541940236034154	0.3898244391959021	18.522911680910326	-0.019028555123828284	9.000476627464515	12.007084727972925	0.3479613672085887	7.652476495851516	3.319336024253023	2.504859101633545	0.31111849885644105	0.5249062437904811	2.6033874675526505	2.2756148047196505	13.119003164847545	0.0
12.579984182134913	18.655793017934826	0.39031329718372443	18.44268172862993	-0.21311128930489787	9.063479963856764	12.81790295340913	0.35723424974646173	8.303406068860308	3.342571376422794	2.0983362596972457	0.2960959980811979	0.4281090453346076	2.384475583481476	2.3890930671991453	13.2410040326147	0.0
12.668044071409858	17.974432635156266	0.38244046521556596	18.376036182491234	0.40160354733496817	9.126924323603763	12.910624271834608	0.35770261698247746	8.232777996377603	3.3659693760577536	2.214232776564213	0.29900701513981987	0.3447974324602104	2.162899018520889	2.5051198703913955	13.36321986111874	0.0
12.756720379909726	18.41443498859885	0.3856895724212721	18.32526305414399	-0.08917193445486049	9.19081279386899	13.267906598975411	0.36083590515385566	8.423411186589338	3.389531161690158	1.840495722187658	0.2846504615056149	0.27412880319614197	1.9421088849169696	2.623391075468996	13.48563429056188	0.0
12.846017422569096	18.368386737927228	0.38393404021928706	18.292316633808767	-0.07607010411846105	9.25514848342607	13.592645801930846	0.3639917858048113	8.578398378181237	3.4132578798219892	2.127131148039995	0.2939293835422892	0.21506524051954917	1.725481533663915	2.7435390295637774	13.608230830061526	0.0
12.93593954452708	18.022972587633724	0.37938719747312266	18.278739467200438	0.25576687956671407	9.319934522810053	13.786580483436488	0.36533975228239723	8.599715878427169	3.437150684980743	1.673354358901476	0.27604966675112796	0.16643868132894293	1.5161872103869398	2.865120711456701	13.730992864027854	0.0
13.026491121338768	18.40736982156723	0.38204769276937983	18.28558934209501	-0.1217804794722177	9.385174064469723	13.686576658967432	0.3633428098442544	8.324513722029664	3.4612107397756082	1.9018696776171904	0.28443075036415627	0.1270135256862954	1.3170688951336098	2.987603262569607	13.8539036587055	0.0
13.11767655918814	18.652699101887286	0.38319541595822776	18.31337577766725	-0.33932332422003597	9.450870282921011	14.237355319166364	0.3687494960285497	8.697849213933688	3.485439214954037	2.6144409957645323	0.31099146776703457	0.09554324785428679	1.1305395077991989	3.1103466531382113	13.976946368875554	0.0
13.209500295102458	19.164843272958418	0.38673929173215177	18.362010224275572	-0.8028330486828459	9.517026374901459	14.260771895195777	0.3676128087185144	8.541972807730945	3.5098372894587158	2.1347251982902256	0.2903885758839727	0.07081844571877623	0.9585043015777154	3.232583432265824	14.100104044713255	0.0
13.301966797168173	18.417053683414448	0.3787397160250542	18.430773453623427	0.013719770208979298	9.58364555952577	14.249434614469084	0.36711085873490273	8.349953195350588	3.5344061504849265	2.1364742056872776	0.28949838278476875	0.05170475088363624	0.8023132297433183	3.3533958341999073	14.223359638796566	0.0
13.395080564748351	19.025860026178854	0.38361847806285926	18.51830256994987	-0.5075574562289837	9.650731078442451	14.815041171211721	0.37170192835647653	8.73402086603506	3.559146993538321	1.9443264737105634	0.2821725986850797	0.03717000737954341	0.6627455651456303	3.471690984164334	14.346696013260363	0.0
13.488846128701589	18.77439703620041	0.3799391211351379	18.6225988875716	-0.15179814862881003	9.718286195991547	14.987552275841326	0.3726314784449373	8.724748469503666	3.5840610224930893	1.7935290366086516	0.2740971979943223	0.026301015043350005	0.5400263500622626	3.5861755753760014	14.470095947089984	0.0
13.5832680516025	18.513208818107348	0.3767481637596756	18.741056813842	0.22784799573465264	9.786314199363488	15.280921008688189	0.37465064832290484	8.836786611201255	3.6091494496505407	2.4893821559412066	0.30031774967351155	0.018310850558248062	0.4338716572042237	3.695332162530858	14.59354214354867	0.0
13.678350927963718	18.96923966697698	0.3800491713742725	18.87051304830518	-0.09872661867179744	9.854818398759033	15.330857735869039	0.3745132535245657	8.70663446867233	3.6344134957980945	2.1013136040877693	0.28423223445161233	0.012538281250740841	0.3435574372552741	3.7974000920679742	14.717017237731191	0.0
13.774099384459465	19.81407227517216	0.3869101607267731	19.0073149929474	-0.8067572822247584	9.923802127550346	16.134748929740155	0.38268835704289567	9.332563133624763	3.659854390268681	2.3279373272933497	0.2924582576423699	0.008441061546859321	0.2680051463451616	3.8903649808179948	14.840503804237386	0.0
13.870518080150681	19.49443334632084	0.3831486444955071	19.147407294512735	-0.3470260518081041	9.993268742443199	15.85858866244565	0.37926098943854414	8.881549949371689	3.685473371000562	2.3760668705753076	0.2934386995160095	0.005584964863722307	0.20587653384710983	3.971961430844875	14.963984364957028	0.0
13.967611706711736	18.927729052328445	0.37727536743537654	19.286435809920953	0.3587067575925076	10.0632216236403	16.967845512693426	0.39215375905132727	9.820146039422697	3.7112716845975657	2.3200034418975815	0.2926014526351109	0.003630291149727398	0.1556699679592329	4.0396941538537	15.087441396958294	0.0
14.065384988658717	19.557689800031554	0.3819152314214367	19.41986877769032	-0.13782102234123528	10.133664175005784	17.32517656593169	0.3959479795878721	10.012188141134178	3.7372505863897487	2.144568351588863	0.28461526934403225	0.002317351383019894	0.1158114192854409	4.090882666551037	15.21085734047082	0.0
14.163842683579329	19.69911146620907	0.38253999663610017	19.54313527830737	-0.15597618790170031	10.204599824230822	17.48396894647797	0.3989536709290674	10.012334626948919	3.763411340494477	2.1123440909578974	0.283190309996016	0.0014521180543359924	0.08473455674538159	4.1227339965534755	15.334214606954177	0.0
14.262989582364385	19.624517343455334	0.38172971366739583	19.651780830554173	0.02726348709883908	10.27603202300044	17.63012339422263	0.4010024402929646	10.007839720197929	3.7897552198779385	2.174065210682689	0.2831974586169364	0.0008928942682949804	0.06094612016675887	4.132446228877552	15.457495587241567	0.0
14.362830509440936	19.91227180254156	0.3836529284492401	19.741638905378167	-0.1706328971633937	10.347964247161443	17.475454285162535	0.40007768093472973	9.711939895998844	3.816283506417084	2.303174984468267	0.2865519735284857	0.0005385337382359077	0.04307457960362538	4.117343132287711	15.580682659748593	0.0
14.463370323007023	19.50479838961169	0.3801897097094995	19.809015088813332	0.3042166992016426	10.420399996891572	17.79888496071586	0.4032736602552682	9.90503107061849	3.842997490962004	2.232733101689246	0.28404743419833983	0.0003184677060280592	0.029901844734497172	4.075036577636829	15.70375819873598	0.0
14.564613915268072	20.18296023767224	0.38580285847903695	19.85087765027171	-0.33208258740053154	10.493342796869813	17.629577714366036	0.4010713862935781	9.617775863265825	3.8698984733987376	2.0612216169148265	0.276912442811951	0.00018457818585138373	0.02037926395432706	4.003609225516797	15.826704582614735	0.0
14.66656621267495	19.672210146159784	0.3811450540464417	19.865044691627276	0.19283454546749113	10.566796196447902	17.95415065930493	0.40340539415919996	9.838293330811258	3.896987762712529	2.247452639463169	0.2815776659161051	0.00010480420430701123	0.013630231240386226	3.901805453901435	15.949504202281148	0.0
14.769232176163673	19.716847959007428	0.3810435635719281	19.85035444161724	0.13350648260981401	10.640763769823035	18.269562248537625	0.40631670328859054	10.065012398189399	3.9242666770515164	2.4612678251193723	0.29019317804496786	5.827458215778978e-05	0.00894235033621666	3.7692143472292248	16.072139469469644	0.0
14.87261680139682	19.830292998275503	0.38155205408901355	19.80680238785085	-0.023490610424651948	10.715249116211798	18.7462601031189	0.4097758839364335	10.469786381525697	3.9517365437908767	1.8222202783168333	0.26671976775623674	3.17174574974946e-05	0.005752307677731377	3.606425537606578	16.194592825109044	0.0
14.976725119006597	19.488991906775578	0.37823714383205037	19.735627643639674	0.24663573686409634	10.79025586002528	19.330139908966622	0.41431315171857797	10.999815388464715	3.9793986995974127	2.4766394234993596	0.2871624515948385	1.6890817260165818e-05	0.003626447131448975	3.4151375580217196	16.316846747669246	0.0
15.081562194839643	19.332651000672495	0.37648569363466344	19.639331968338013	0.30668096766551756	10.865787651045459	19.955007538193374	0.420269117441602	11.590071023804782	4.007254490494595	2.1817461941946776	0.2766335251900347	8.797273834150429e-06	0.0022396220226691033	3.198199787558524	16.438883761482984	0.0
15.18713313020352	19.527262725213692	0.37746201102128896	19.521618652148653	-0.005644073065038668	10.941848164602776	18.469133826389452	0.40467138077721687	10.089814288866533	4.035305271928057	2.271054148264234	0.2778113603527321	4.479199227150877e-06	0.0013543344212411487	2.9595733935004827	16.560686445027702	0.0
15.293443062114946	18.648584457204283	0.3695761631001191	19.387245045203485	0.7386605879992025	11.018441101754995	19.532314501688404	0.4146758996697769	11.159620721870189	4.063552408831553	1.8704115142698792	0.26309641845714915	2.228510545251759e-06	0.0008015614433557972	2.7042038160978983	16.682237439151688	0.0
15.400497163549751	19.088272474124167	0.3729702503632341	19.241791317054822	0.1535188429306551	11.095570189467281	19.312659992264287	0.41152671557871934	10.968139040046331	4.091997275693375	2.1051056887024187	0.27131433990200693	1.082918467953599e-06	0.0004640956136895775	2.4378066832947525	16.803519455227914	0.0
15.508300643694598	19.11643524937274	0.3726104609966982	19.09135800011917	-0.025077249253570244	11.173239180793551	20.162154593536673	0.4193578585982875	11.86762415797263	4.120641256623228	2.645003109869511	0.28834032410026894	5.137427501342534e-07	0.0002627458660241848	2.1665794572919754	16.92451528321842	0.0
15.61685874820046	18.39124441491767	0.3655597469889598	18.942214516152845	0.5509701012351762	11.251451855059106	19.928576398925735	0.4161783199579225	11.70583711658311	4.149485745419591	2.1287749201685022	0.2709685391145175	2.3782856315787178e-07	0.00014538448029924593	1.8968610942124033	17.04520779963158	0.0
15.726176759437863	19.044672139829206	0.3700063656623036	18.800428563912433	-0.24424357591677293	11.33021201804452	19.25528708573411	0.40912458150054565	11.12582177826349	4.178532145637528	2.479893777311875	0.2793392698866232	1.0738594612756386e-07	7.858645244846312e-05	1.6347698947202058	17.165579975353833	0.0
15.836259996753927	18.995557326137384	0.36823231218386976	18.671510471386988	-0.32404685475039585	11.409523502170831	20.314424409471574	0.418586413173684	12.299091468243775	4.207781870656991	2.4021891030194658	0.27608376451724437	4.727047967527429e-08	4.147785184467116e-05	1.385854062927797	17.285614883336866	0.0
15.947113816731207	18.941775509269238	0.3668327620684371	18.560106383557336	-0.3816691257119018	11.489390166686027	18.94489713008996	0.40488374036647085	11.063625153914955	4.23723634375159	1.967415461366275	0.2626368295660538	2.0276026758750135e-08	2.136548867864024e-05	1.1547892916718276	17.405295706120803	0.0
16.058743613448325	18.566104425251325	0.3625746888621683	18.469769201366162	-0.09633522388516269	11.56981589785283	20.199591910528582	0.4163862866693074	12.471082148110366	4.266896998157851	2.268585269550119	0.27313949237652924	8.470601396242637e-09	1.0735542441967142e-05	0.9451527141802085	17.52460574317291	0.0
16.171154818742465	18.97748966844023	0.36563294642841976	18.402827096286522	-0.5746625721537093	11.6508046091378	19.513697259879184	0.4092705408740796	11.955139528250982	4.2967652771449565	2.5638583307108505	0.27922171300823495	3.444843354155516e-09	5.259370392524878e-06	0.7592934154498298	17.643528418021457	0.0
16.284352902473664	18.350155995775307	0.3600254220155038	18.36035756670026	0.010201570924952108	11.732360241401764	19.583373508780497	0.4095072164307081	12.210180202157048	4.32684263408497	2.0859908006447148	0.2625293418599765	1.363109756230555e-09	2.510865656701306e-06	0.5983077693086406	17.76204728516285	0.0
16.39834337279098	19.03592565746396	0.3661699387183386	18.342262279393513	-0.6936633780704469	11.814486763091576	18.83580225627594	0.4012317062716138	11.661364012332514	4.357130532523566	2.4585772346810195	0.2728936200419318	5.245386360986372e-10	1.167539978474776e-06	0.4621150746084533	17.880146036720543	0.0
16.513131776400517	18.799981905033896	0.36382955124902605	18.347426409175238	-0.4525554958586575	11.897188170433218	19.07408472905885	0.4022365406680719	12.109550477455038	4.387630446251231	2.4216660456048285	0.27050405466539296	1.96193894200434e-10	5.28511437333165e-07	0.34961737163449297	17.997808508833113	0.0
16.628723698835323	19.32495853092424	0.3677754220631081	18.37393764620109	-0.9510208847231496	11.980468487626249	19.334286524406252	0.4037323577474714	12.588370179181393	4.41834385937499	2.6832714620374842	0.27926391357838587	7.128984537091394e-11	2.3277923532925314e-07	0.25891872560226376	18.1150186877483	0.0
16.74512476472717	19.166566715855794	0.36570696886944454	18.419335658313738	-0.7472310575420558	12.064331767039633	18.58590437359876	0.39551273646985274	12.064720464892009	4.449272266390615	2.584743069699729	0.27398208358470333	2.5152055700568625e-11	9.970367883219486e-08	0.1875748429850063	18.2317607155999	0.0
16.862340638080262	18.754509248201607	0.3614038258974246	18.480862919954685	-0.27364632824692237	12.14878208940891	18.575813976735336	0.3943844971290887	12.282745081090907	4.48041717225535	2.2816478068725528	0.26371944342014847	8.611718851973322e-12	4.150706653149519e-08	0.13284398259590524	18.3480188958431	0.0
16.980377022546822	19.750303657037268	0.36849631919353193	18.555691952291003	-1.194611704746265	12.233823564034772	18.304868979756225	0.39059116934600874	12.240468831188604	4.511780092461137	2.3438264546558107	0.2626728280394553	2.8598135073413553e-12	1.6785739511584165e-08	0.09191423717815272	18.46377769832425	0.0
17.09923966170465	19.27767238585088	0.36384408962546444	18.641110994825755	-0.6365613910251255	12.319460328983016	18.311575994342473	0.3895793610754109	12.473513462682945	4.5433625531083655	2.4109943141886476	0.2651173328902618	9.206183056939385e-13	6.590630168328643e-09	0.06208922427438875	18.579021763959815	0.0
17.21893433933658	19.151126272261507	0.3621343895646764	18.734658419194403	-0.416467853067104	12.405696551285896	18.555238533716008	0.390875182422795	12.938288974130806	4.575166090980124	2.421782423607928	0.26448152060223745	2.871281879313453e-13	2.5109529571629097e-09	0.04092250768338814	18.693735908999773	0.0
17.339466879711935	19.445683284054976	0.3636856162738455	18.834204265140585	-0.611479018914391	12.492536427144898	18.541940236034154	0.3898244391959021	13.138031719971373	4.607192253616985	2.6351704999082965	0.27118341937998075	8.670465911221117e-14	9.277461417159151e-10	0.026299135363438378	18.807905128849313	0.0
17.460843147869923	19.23002546901874	0.3613807773441512	18.93798389112046	-0.29204157789828145	12.579984182134913	18.655793017934826	0.39031329718372443	13.454115321919597	4.639442599392304	2.613808501607762	0.26762552537860884	2.5341861417854215e-14	3.322377684042858e-10	0.016469289364500622	18.921514601423695	0.0
17.583069049905014	19.354107413130276	0.3619836688612975	19.04459314728317	-0.3095142658471062	12.668044071409858	17.974432635156266	0.38244046521556596	12.96161631378377	4.67191869758805	2.5873900014087807	0.26916239847192014	7.158261952087528e-15	1.1525106923867227e-10	0.010043457158490724	19.03454969000942	0.0
17.706150533254345	19.315121350455527	0.36090530162099677	19.15295650406191	-0.16216484639361894	12.756720379909726	18.41443498859885	0.3856895724212721	13.57480622501674	4.704622128471167	2.6393132258931145	0.2669951505022409	1.9579925184032923e-15	3.870438071640506e-11	0.005960558416968007	19.146995945606236	0.0
17.830093586987125	19.24468444345442	0.35959549340565	19.26227948219378	0.017595038739358415	12.846017422569096	18.368386737927228	0.38393404021928706	13.684300934179987	4.737554483370465	2.1048689532202465	0.24981548755586644	5.165541270070882e-16	1.2575760563295979e-11	0.003440373458478795	19.258839108722725	0.0
17.95490424209604	19.09455055340476	0.357465719727102	19.371995112032494	0.2774445586277352	12.93593954452708	18.022972587633724	0.37938719747312266	13.47522598446114	4.7707173647540575	2.5110790271447625	0.2628987603020395	1.3323787484568787e-16	3.9509664360873145e-12	0.0019300014287998346	19.370065110599743	0.0
18.080588571790713	19.889152476798763	0.363433625953148	19.481711697057698	-0.40744077974106574	13.026491121338768	18.40736982156723	0.38204769276937983	13.975684138177717	4.804112386307336	2.188908435448827	0.25209999138553607	3.1251461196966026e-17	1.1995013652303896e-12	0.0010516232218791362	19.48066007383462	0.0
18.207152691793247	19.80086035186653	0.3622560455058799	19.59116650937155	-0.20969384249497836	13.11767655918814	18.652699101887286	0.38319541595822776	14.316269693095588	4.837741173011487	2.7202388005175475	0.2637955952995208	6.614464021314089e-18	3.516812963196258e-13	0.0005561969909633685	19.590610312380235	0.0
18.334602760635804	18.711270550577993	0.35308839394002023	19.700187680024026	0.9889171294460333	13.209500295102458	19.164843272958418	0.38673929173215177	14.902937093396101	4.871605361222568	2.8610626399361285	0.2682246034128168	2.78772743032263e-18	9.951553475129713e-14	0.0002853491319990342	19.699902330891927	0.0
18.462944979960255	20.002367919976265	0.36271879224112186	19.808664734149573	-0.193703185826692	13.301966797168173	18.417053683414448	0.3787397160250542	14.209639868587587	4.9057065987511255	2.5048929715834314	0.2567162885820104	0.0	2.7160444601149746e-14	0.00014191075238915012	19.80852282339716	0.0
18.592185594819973	19.67864846499056	0.35949018422897944	19.9165270394183	0.2378785744277394	13.395080564748351	19.025860026178854	0.38361847806285926	14.854253469489347	4.940046544942383	2.2899018478440367	0.24986279955218707	0.0	7.141636571775679e-15	6.836815710445852e-05	19.916458671261186	0.0
18.722330893983717	19.708886840864025	0.35919442931143375	20.02372882632426	0.3148419854602338	13.488846128701589	18.77439703620041	0.3799391211351379	14.621894095718794	4.97462687075698	2.5388333719210294	0.2575751912425466	0.0	1.8098812186107567e-15	3.18859001001029e-05	20.023696940424156	0.0
18.8533872102416	20.37865167051506	0.36433528917944724	20.130239264324636	-0.24841240619042537	13.5832680516025	18.513208818107348	0.3767481637596756	14.365694147814018	5.009449258852279	2.532857471293034	0.2550853643158879	0.0	4.438821700943799e-16	1.4386440523815765e-05	20.13022487788411	0.0
18.98536092071329	20.328439417293126	0.36299444018373306	20.236036182472	-0.092403234821127	13.678350927963718	18.96923966697698	0.3800491713742725	14.815743856402989	5.044515403664246	2.9646424172497117	0.26692891442660505	0.0	1.0279195655815006e-16	6.275069664090845e-06	20.236029907402333	0.0
19.118258447158283	19.736165444828153	0.35778241610886774	20.341102268591996	0.6049368237638433	13.774099384459465	19.81407227517216	0.3869101607267731	15.647261086462143	5.079827011489895	2.929370605265556	0.26455445639185005	0.0	2.2573665512052253e-17	2.644184656410244e-06	20.341099624407338	0.0
19.252086256288393	20.318194112791787	0.36233227795073175	20.445422865714647	0.12722875292286062	13.870518080150681	19.49443334632084	0.3831486444955071	15.311010416765132	5.1153858005703245	2.7168588288969504	0.25773140493909136	0.0	6.304368520738142e-18	1.0756407163813599e-06	20.44542179007393	0.0
19.38685086008241	20.858112928532588	0.36545325563095177	20.54898474667701	-0.3091281818555771	13.967611706711736	18.927729052328445	0.37727536743537654	14.728734639365785	5.151193501174317	2.8690673890794196	0.25998074301122326	0.0	0.0	4.2211970109953823e-07	20.54898432455731	0.0
19.522558816102986	20.149360396094917	0.3591584748117747	20.65177545905284	0.5024150629579225	14.065384988658717	19.557689800031554	0.3819152314214367	15.348678362812056	5.187251855682537	2.584961891620699	0.2524866687865814	0.0	0.0	1.596923192728316e-07	20.65177529936052	0.0
19.659216727815707	20.94145442124976	0.364489157592353	20.753782987012013	-0.18767143423774613	14.163842683579329	19.69911146620907	0.38253999663610017	15.490190794855877	5.2235626186723145	2.8247885336823173	0.2577235252982226	0.0	0.0	5.819635112231046e-08	20.75378292881566	0.0
19.79683124491042	20.31841878858719	0.35928552084422033	20.85499558107709	0.5365767924898996	14.262989582364385	19.624517343455334	0.38172971366739583	15.430232100142728	5.260127557003021	2.7298757592066973	0.25466465721075104	0.0	0.0	2.0415037778697098e-08	20.854995560662054	0.0
19.935409063624792	20.332175573505932	0.3593287816120592	20.955401672592565	0.623226099086633	14.362830509440936	19.91227180254156	0.3836529284492401	15.751315556911988	5.296948449902043	2.754937661856383	0.2529951716780294	0.0	0.0	6.888468109609651e-09	20.9554016657041	0.0
20.07495692707017	20.69856450268894	0.3619614479911264	21.054989828768512	0.3564253260795738	14.463370323007023	19.50479838961169	0.3801897097094995	15.399541499534337	5.334027089051357	2.7246148540795367	0.2521192190395807	0.0	0.0	2.234005784182295e-09	21.054989826534506	0.0
20.215481625559658	20.91479604580002	0.36381029667416437	21.15374872600556	0.23895268020553928	14.564613915268072	20.18296023767224	0.38580285847903695	16.158787170015266	5.371365278674717	3.45953929994202	0.27071917670937923	0.0	0.0	6.95828049954536e-10	21.153748725309732	0.0
20.356989996938573	20.305665673070123	0.35910636299735355	21.251667130776035	0.9460014577059113	14.66656621267495	19.672210146159784	0.3811450540464417	15.756669656813656	5.40896483562544	3.260178792913846	0.2648123596465935	0.0	0.0	2.0798784633128346e-10	21.25166713056805	0.0
20.499488926917145	20.821131600317333	0.36273611145611473	21.348733883140053	0.5276022828227198	14.769232176163673	19.716847959007428	0.3810435635719281	15.93863298685983	5.446827589474818	2.658754896913706	0.24924760082016975	0.0	0.0	5.961426713623007e-11	21.34873388308044	0.0
20.642985349405564	20.678786981854486	0.36143461337133914	21.44493788074543	0.7661508988909453	14.87261680139682	19.830292998275503	0.38155205408901355	16.218083435533696	5.484955382601142	3.097165982876268	0.25745628336539633	0.0	0.0	1.6371629994731982e-11	21.44493788072906	0.0
20.7874862468514	21.06165785623753	0.3645493776058747	21.54026806241505	0.4786102061775175	14.976725119006597	19.488991906775578	0.37823714383205037	16.07021101080515	5.52335007027935	2.616640727939733	0.24476114643997815	0.0	0.0	4.304384490398511e-12	21.540268062410743	0.0
20.932998650579357	20.808699525103187	0.3627748247745395	21.634713390964627	0.8260138658614409	15.081562194839643	19.332651000672495	0.37648569363466344	16.13220279381747	5.5620135207713055	3.2064528566958828	0.25926906514661713	0.0	0.0	1.0825592571918267e-12	21.634713390963544	0.0
21.079529641133412	21.661864812657054	0.3693073936539971	21.728262835120585	0.06639802246353099	15.18713313020352	19.527262725213692	0.37746201102128896	16.56633051809274	5.600947615416705	3.064274003001893	0.25630220682354915	0.0	0.0	2.602244550424006e-13	21.728262835120326	0.0
21.22708634862135	21.431927988753486	0.3677152048959194	21.820905350495547	0.3889773617420609	15.293443062114946	18.648584457204283	0.3695761631001191	15.943576851152484	5.640154248724622	2.9987727202062793	0.2533456795678128	0.0	0.0	5.973980803627154e-14	21.820905350495487	0.0
21.375675953061695	21.799061373661054	0.3710585853039618	21.91262985961343	0.11356848595237423	15.400497163549751	19.088272474124167	0.3729702503632341	16.65000061229726	5.679635328465695	3.2909008323343225	0.2601196654725681	0.0	0.0	1.3081150730834156e-14	21.912629859613414	0.0
21.525305684733127	22.104203342458824	0.37302836984929416	22.003425230994022	-0.10077811146480187	15.508300643694598	19.11643524937274	0.3726104609966982	16.94959253247199	5.719392775764955	3.262064238053134	0.2579255900394926	0.0	0.0	2.732823943670768e-15	22.00342523099402	0.0
21.67598282452626	21.66675241749263	0.3696857899993098	22.093280257310624	0.426527839817993	15.61685874820046	18.39124441491767	0.3655597469889598	16.494237698396404	5.759428525195309	3.4863177911061634	0.26203925231815733	0.0	0.0	5.412639004443018e-16	22.093280257310624	0.0
21.827714704297946	22.675487501839182	0.37693457239265016	22.182183632644833	-0.49330386919434943	15.726176759437863	19.044672139829206	0.3700063656623036	17.409823551270605	5.799744524871677	3.293107223145718	0.2567952416974636	0.0	0.0	1.0270883769080087e-16	22.182183632644833	0.0
21.980508707228033	21.60076924952226	0.36868461695270655	22.270123928862834	0.6693546793405751	15.836259996753927	18.995557326137384	0.36823231218386976	17.60966173808726	5.840342736545779	3.4493849112862307	0.25983463469808926	0.0	0.0	1.8311961724254696e-17	22.270123928862834	0.0
22.134372268178627	21.876350057328132	0.3702386417732283	22.35708957114613	0.48073951381799773	15.947113816731207	18.941775509269238	0.3668327620684371	17.786964831832705	5.8812251357016	3.607744711670526	0.2631436677770688	0.0	0.0	2.985502995015799e-18	22.35708957114613	0.0
22.289312874055877	22.290688457700526	0.3731898575626218	22.44306881271246	0.15238035501193536	16.058743613448325	18.566104425251325	0.3625746888621683	17.620940967058072	5.922393711651511	3.2223619488525816	0.25172173633334277	0.0	0.0	0.0	22.44306881271246	0.0
22.44533806417427	23.157015029288118	0.37933887502725117	22.528049708770304	-0.6289653205178141	16.171154818742465	18.97748966844023	0.36563294642841976	18.218190990175167	5.963850467633071	3.6430847121968117	0.26048383199645536	0.0	0.0	0.0	22.528049708770304	0.0
22.602455430623486	23.001963483172794	0.37775179066222414	22.61202008975393	-0.3899433934188643	16.284352902473664	18.350155995775307	0.3600254220155038	17.7518457142379	6.005597420906502	3.7258835663648284	0.26094862244012373	0.0	0.0	0.0	22.61202008975393	0.0
22.76067261863785	22.226144798694296	0.37178576435529453	22.69496753389413	0.46882273519983286	16.39834337279098	19.03592565746396	0.3661699387183386	18.57380941479099	6.047636602852848	3.85467590950449	0.2637517869091688	0.0	0.0	0.0	22.69496753389413	0.0
22.919997326968314	22.977770409062334	0.377045286835159	22.77687933918505	-0.200891069877283	16.513131776400517	18.799981905033896	0.36382955124902605	18.45036400469177	6.089970059072819	3.73166546346306	0.26064832352632844	0.0	0.0	0.0	22.77687933918505	0.0
23.080437308257093	22.208878441402522	0.3704552837402012	22.857742494813788	0.6488640534112662	16.628723698835323	19.32495853092424	0.3677754220631081	19.06603957247145	6.132599849486327	4.311671321660127	0.27306495539592623	0.0	0.0	0.0	22.857742494813788	0.0
23.24200036941489	23.062507530710565	0.3762886937656218	22.937543652128884	-0.12496387858168134	16.74512476472717	19.166566715855794	0.36570696886944454	18.978991773141956	6.1755280484327315	4.464181119842548	0.27494786046660613	0.0	0.0	0.0	22.937543652128884	0.0
23.404694372000794	22.946810410581744	0.37476136443790514	23.01626909522741	0.06945868464566729	16.862340638080262	18.754509248201607	0.3614038258974246	18.621665224090023	6.2187567447717615	4.192996811524922	0.2678190880091359	0.0	0.0	0.0	23.01626909522741	0.0
23.5685272326048	23.106343476891958	0.3754271468698203	23.093904711252524	-0.012438765639434024	16.980377022546822	19.750303657037268	0.36849631919353193	19.658389403070515	6.262288041985164	4.1483947823835585	0.26698093516884625	0.0	0.0	0.0	23.093904711252524	0.0
23.73350692323303	22.954456152697226	0.37412859965889667	23.170435960497027	0.2159798077998012	17.09923966170465	19.27767238585088	0.36384408962546444	19.21558315498494	6.30612405827906	4.294132774071367	0.2688104865056093	0.0	0.0	0.0	23.170435960497027	0.0
23.89964147169566	23.333838343822126	0.37632262658417015	23.245847846420556	-0.08799049740157017	17.21893433933658	19.151126272261507	0.3621343895646764	19.110203762066877	6.350266926687013	4.046713209597845	0.26294977774057304	0.0	0.0	0.0	23.245847846420556	0.0
24.06693896199753	22.822587993046334	0.37206618632283406	23.32012488569335	0.49753689264701606	17.339466879711935	19.445683284054976	0.3636856162738455	19.419384147763704	6.394718795173823	3.965474917003996	0.26030538588029845	0.0	0.0	0.0	23.32012488569335	0.0
24.23540753473151	23.03911746939719	0.37281215887732305	23.39325107839261	0.35413360899541857	17.460843147869923	19.23002546901874	0.3613807773441512	19.213556179321976	6.439481826740039	4.147712957273462	0.2652174051614432	0.0	0.0	0.0	23.39325107839261	0.0
24.405055387474633	23.450510544137572	0.37535978448493573	23.46520987848112	0.014699334343546866	17.583069049905014	19.354107413130276	0.3619836688612975	19.344063955856527	6.4845581995272195	4.363701461452391	0.2689800837597171	0.0	0.0	0.0	23.46520987848112	0.0
24.575890775186952	23.796638219114033	0.37717822488889857	23.535984164713405	-0.2606540544006286	17.706150533254345	19.315121350455527	0.36090530162099677	19.309160791999854	6.529950106923911	4.31840561399326	0.2683239193409999	0.0	0.0	0.0	23.535984164713405	0.0
24.74792201061326	24.22855829544523	0.38011355008717373	23.605556212119783	-0.6230020833254457	17.830093586987125	19.24468444345442	0.35959549340565	19.241244069983367	6.575659757672378	4.801826846897537	0.27753369681552004	0.0	0.0	0.0	23.605556212119783	0.0
24.921157464687553	23.661237667281394	0.37536229338622074	23.673907664232264	0.012669996950869233	17.95490424209604	19.09455055340476	0.357465719727102	19.092620551972008	6.621689375976085	5.129489709142778	0.2838138840319455	0.0	0.0	0.0	23.673907664232264	0.0
25.095605566940364	24.448006807741073	0.3802684914250831	23.741019506222983	-0.7069873015180903	18.080588571790713	19.889152476798763	0.363433625953148	19.888100853575686	6.668041201607918	4.747257014293246	0.27506920502199633	0.0	0.0	0.0	23.741019506222983	0.0
25.27127480590895	24.03298371295683	0.3768687076386044	23.806872039140547	-0.22611167381628405	18.207152691793247	19.80086035186653	0.3622560455058799	19.800304154875214	6.714717490019173	5.193054430421497	0.2833226248529935	0.0	0.0	0.0	23.806872039140547	0.0
25.448173729550312	24.049646292551433	0.3762990507242971	23.871444855436405	-0.17820143711502823	18.334602760635804	18.711270550577993	0.35308839394002023	18.710985201445894	6.7617205124493065	4.6305308270379175	0.27073618868727267	0.0	0.0	0.0	23.871444855436405	0.0
25.626310945657167	23.842438713936374	0.37426553993129186	23.93471681598709	0.09227810205071663	18.462944979960255	20.002367919976265	0.36271879224112186	20.00222600922385	6.809052556036452	4.821177258981724	0.27282890059259796	0.0	0.0	0.0	23.93471681598709	0.0
25.805695122276767	24.71754459698539	0.3803134514952178	23.996666028829026	-0.7208785681563654	18.592185594819973	19.67864846499056	0.35949018422897944	19.678580096833446	6.856715923928707	6.209245931179472	0.2989031312308646	0.0	0.0	0.0	23.996666028829026	0.0
25.986334988132704	24.06458163586931	0.3756708595365465	24.05726982983033	-0.007311806038980961	18.722330893983717	19.708886840864025	0.35919442931143375	19.708854954963922	6.9047129353962085	5.516255955627891	0.2847983422182117	0.0	0.0	0.0	24.05726982983033	0.0
26.168239333049634	23.99538535872752	0.37524945092012707	24.116504765540462	0.12111940681294087	18.8533872102416	20.37865167051506	0.36433528917944724	20.378637284074536	6.953045925943982	5.935873787962209	0.2913953992580799	0.0	0.0	0.0	24.116504765540462	0.0
26.35141700838098	24.344118589341605	0.37791929606250724	24.17434657846587	-0.1697720108757359	18.98536092071329	20.328439417293126	0.36299444018373306	20.32843314222346	7.0017172474255895	5.680394344706207	0.28660549104116423	0.0	0.0	0.0	24.17434657846587	0.0
26.53587692743965	24.390405528882134	0.3784150510493719	24.23077019503092	-0.1596353338512131	19.118258447158283	19.736165444828153	0.35778241610886774	19.736162800643495	7.050729268157569	5.275113499875659	0.2773283503104864	0.0	0.0	0.0	24.23077019503092	0.0
26.721628065931725	23.66697864883446	0.37353906863654723	24.28574971649828	0.6187710676638218	19.252086256288393	20.318194112791787	0.36233227795073175	20.31819303715107	7.100084373034671	5.713239708975028	0.2843552458952119	0.0	0.0	0.0	24.28574971649828	0.0
26.90867946239325	25.250896269545304	0.38474964279603374	24.339258413127435	-0.9116378564178689	19.38685086008241	20.858112928532588	0.36545325563095177	20.858112506412887	7.149784963645914	6.143204224177804	0.29192220869099483	0.0	0.0	0.0	24.339258413127435	0.0
27.09704021863	24.095781589919994	0.37655071645773064	24.39126872186535	0.29548713194535736	19.522558816102986	20.149360396094917	0.3591584748117747	20.149360236402597	7.199833458391435	6.856234016605608	0.3031228467227574	0.0	0.0	0.0	24.39126872186535	0.0
27.286719500160412	24.4033260458286	0.3784684315087632	24.441752247872	0.03842620204340008	19.659216727815707	20.94145442124976	0.364489157592353	20.941454363053406	7.250232292600176	6.52883107927903	0.2960148304576762	0.0	0.0	0.0	24.441752247872	0.0
27.477726536661535	24.488846635072072	0.3790675907815454	24.490679770192177	0.0018331351201048562	19.79683124491042	20.31841878858719	0.35928552084422033	20.318418768172155	7.3009839186483765	6.78752557760576	0.29930445530739613	0.0	0.0	0.0	24.490679770192177	0.0
27.670070622418166	24.447170410078982	0.3785413617104008	24.538021251893003	0.09085084181402081	19.935409063624792	20.332175573505932	0.3593287816120592	20.332175566617465	7.352090806078915	6.568886665784361	0.2955706722444522	0.0	0.0	0.0	24.538021251893003	0.0
27.863761116775095	25.166881201806923	0.3836208282182526	24.583745855001137	-0.5831353468057863	20.07495692707017	20.69856450268894	0.3619614479911264	20.698564500454932	7.403555441721467	7.167651598563657	0.3047679081308987	0.0	0.0	0.0	24.583745855001137	0.0
28.058807444592517	24.66460688518336	0.3801083235592954	24.627821960568774	-0.0367849246145866	20.215481625559658	20.91479604580002	0.36381029667416437	20.914796045104193	7.455380329813519	6.8744062290149195	0.29857283798150674	0.0	0.0	0.0	24.627821960568774	0.0
28.255219096704664	24.385441851091556	0.37761975697125005	24.670217194218107	0.28477534312655095	20.356989996938573	20.305665673070123	0.35910636299735355	20.305665672862137	7.507567992122213	7.371146977970527	0.30572691257382395	0.0	0.0	0.0	24.670217194218107	0.0
28.453005630381597	25.080306877782657	0.38210612555890955	24.710898457509476	-0.36940842027318155	20.499488926917145	20.821131600317333	0.36273611145611473	20.82113160025772	7.560120968067068	7.028081917470428	0.29920783017901875	0.0	0.0	0.0	24.710898457509476	0.0
28.65217666979427	24.95406403518035	0.3804615308836284	24.749831965484596	-0.20423206969575602	20.642985349405564	20.678786981854486	0.36143461337133914	20.678786981838115	7.6130418148435375	7.808223767759662	0.3105494928936728	0.0	0.0	0.0	24.749831965484596	0.0
28.85274190648283	24.413977095697568	0.3762174325226636	24.786983290740878	0.3730061950433097	20.7874862468514	21.06165785623753	0.3645493776058747	21.061657856233225	7.666333107547443	7.699155720790463	0.3080008481500369	0.0	0.0	0.0	24.786983290740878	0.0
29.05471109982821	24.31681332527386	0.37514894699520546	24.822317414390152	0.5055040891162932	20.932998650579357	20.808699525103187	0.3627748247745395	20.808699525102103	7.7199974393002755	7.475148860866723	0.30375604783305565	0.0	0.0	0.0	24.822317414390152	0.0
29.25809407752701	24.863014487945854	0.3790037320204521	24.85579878425867	-0.0072157036871836056	21.079529641133412	21.661864812657054	0.3693073936539971	21.661864812656795	7.774037421375377	7.874416732491845	0.3089664142583339	0.0	0.0	0.0	24.85579878425867	0.0
29.4629007360697	24.666749611397957	0.3777033256496617	24.887391380673463	0.22064176927550605	21.22708634862135	21.431927988753486	0.3677152048959194	21.431927988753426	7.828455683325005	8.390967284493533	0.31555427531222563	0.0	0.0	0.0	24.887391380673463	0.0
29.669141041222183	24.12071368185316	0.37444177522738187	24.917058790184324	0.7963451083311632	21.375675953061695	21.799061373661054	0.3710585853039618	21.79906137366104	7.88325487310828	8.13073934540593	0.31081056523390693	0.0	0.0	0.0	24.917058790184324	0.0
29.87682502851074	24.45853341938404	0.3769454642480728	24.944764287552704	0.4862308681686649	21.525305684733127	22.104203342458824	0.37302836984929416	22.10420334245882	7.938437657220039	8.340210820415006	0.3134696043346688	0.0	0.0	0.0	24.944764287552704	0.0
30.085962803710316	25.336696157906797	0.3839809698272993	24.9704709263325	-0.36622523157429754	21.67598282452626	21.66675241749263	0.3696857899993098	21.66675241749263	7.994006720820579	8.841352477924355	0.31994001009089545	0.0	0.0	0.0	24.9704709263325	0.0
30.296564543336288	24.362519786580158	0.3772154233160689	24.99414163835217	0.6316218517720102	21.827714704297946	22.675487501839182	0.37693457239265016	22.675487501839182	8.049964767866324	8.910982626322324	0.3198964026270397	0.0	0.0	0.0	24.99414163835217	0.0
30.50864049513964	25.650188628710993	0.38670872208363816	25.01573934238033	-0.6344492863306641	21.980508707228033	21.60076924952226	0.36868461695270655	21.60076924952226	8.106314521241387	9.55405673691794	0.32868028387877124	0.0	0.0	0.0	25.01573934238033	0.0
30.72220097860562	25.39004026443305	0.3850388885075183	25.03522706224875	-0.35481320218429957	22.134372268178627	21.876350057328132	0.3702386417732283	21.876350057328132	8.163058722890078	9.241849995936844	0.32301831253369323	0.0	0.0	0.0	25.03522706224875	0.0
30.93725638545586	24.841129702659515	0.381298103965865	25.052568054661904	0.21143835200238925	22.289312874055877	22.290688457700526	0.3731898575626218	22.290688457700526	8.220200133950309	9.13300432514484	0.3209567118033299	0.0	0.0	0.0	25.052568054661904	0.0
31.15381718015405	25.82769016433189	0.3882292420727613	25.067725946899092	-0.759964217432799	22.44533806417427	23.157015029288118	0.37933887502725117	23.157015029288118	8.277741534887962	9.887015326450927	0.3303374427994044	0.0	0.0	0.0	25.067725946899092	0.0
31.371893900415127	25.463411383691348	0.3857081255187849	25.080664884574926	-0.382746499116422	22.602455430623486	23.001963483172794	0.37775179066222414	23.001963483172794	8.335685725632178	10.357226092594196	0.3364692435391644	0.0	0.0	0.0	25.080664884574926	0.0
31.59149715771803	25.280689137678813	0.3843612180199434	25.09134968957289	-0.18933944810592251	22.76067261863785	22.226144798694296	0.37178576435529453	22.226144798694296	8.394035525711603	10.17630377481898	0.33276435588751657	0.0	0.0	0.0	25.09134968957289	0.0
31.812637637822057	25.04101128515581	0.38230960029109157	25.099746028221155	0.058734743065343764	22.919997326968314	22.977770409062334	0.377045286835159	22.977770409062334	8.452793774391584	10.448879231148327	0.3358006115477727	0.0	0.0	0.0	25.099746028221155	0.0
32.03532610128681	25.102591770011397	0.3826137535133215	25.105820589716284	0.003228819704887087	23.080437308257093	22.208878441402522	0.3704552837402012	22.208878441402522	8.511963330812325	10.328496370846679	0.3331148077583333	0.0	0.0	0.0	25.105820589716284	0.0
32.259573383995814	25.455411073724402	0.3850467418299307	25.109541274732777	-0.3458697989916253	23.24200036941489	23.062507530710565	0.3762886937656218	23.062507530710565	8.571547074128013	10.179740815880312	0.32980110293919607	0.0	0.0	0.0	25.109541274732777	0.0
32.48539039768379	25.61166133767053	0.3858256493869569	25.110877394079974	-0.5007839435905552	23.404694372000794	22.946810410581744	0.37476136443790514	22.946810410581744	8.631547903646908	11.312812648633102	0.344312735211439	0.0	0.0	0.0	25.110877394079974	0.0
32.71278813046758	25.517409893911093	0.38505470192521474	25.10979987718061	-0.4076100167304837	23.5685272326048	23.106343476891958	0.3754271468698203	23.106343476891958	8.691968738972436	11.485311497972539	0.34533666719039324	0.0	0.0	0.0	25.10979987718061	0.0
32.94177764738085	25.47169189371827	0.38480950965580046	25.106281490048985	-0.36541040366928357	23.73350692323303	22.954456152697226	0.37412859965889667	22.954456152697226	8.752812520145245	11.407560189589894	0.34346031755279144	0.0	0.0	0.0	25.106281490048985	0.0
33.17237009091252	24.889882438843944	0.38044082655079453	25.100297062330203	0.21041462348625828	23.89964147169566	23.333838343822126	0.37632262658417015	23.333838343822126	8.81408220778626	11.470540146703275	0.3435250681267616	0.0	0.0	0.0	25.100297062330203	0.0
33.4045766815489	24.74494259283088	0.37921408321608857	25.091823722857036	0.34688113002615495	24.06693896199753	22.822587993046334	0.37206618632283406	22.822587993046334	8.875780783240765	11.816640102876466	0.34696173401536917	0.0	0.0	0.0	25.091823722857036	0.0
33.63840871831975	25.264144628168417	0.3828518208051516	25.080841143021825	-0.18330348514659178	24.23540753473151	23.03911746939719	0.37281215887732305	23.03911746939719	8.93791124872345	11.760923454202363	0.3455724523343656	0.0	0.0	0.0	25.080841143021825	0.0
33.87387757934799	24.84908817034466	0.379640093171021	25.067331787131327	0.21824361678666548	24.405055387474633	23.450510544137572	0.37535978448493573	23.450510544137572	9.000476627464515	12.007084727972925	0.3479613672085887	0.0	0.0	0.0	25.067331787131327	0.0
34.11099472240342	25.104252920357446	0.38171782954450867	25.051281168730565	-0.05297175162688106	24.575890775186952	23.796638219114033	0.37717822488889857	23.796638219114033	9.063479963856764	12.81790295340913	0.35723424974646173	0.0	0.0	0.0	25.051281168730565	0.0
34.34977168546025	25.07230860068727	0.38163040847305185	25.032678111707163	-0.03963048898010513	24.74792201061326	24.22855829544523	0.38011355008717373	24.22855829544523	9.126924323603763	12.910624271834608	0.35770261698247746	0.0	0.0	0.0	25.032678111707163	0.0
34.59022008725847	24.923946011692095	0.38050091290880805	25.011515014778684	0.08756900308658899	24.921157464687553	23.661237667281394	0.37536229338622074	23.661237667281394	9.19081279386899	13.267906598975411	0.36083590515385566	0.0	0.0	0.0	25.011515014778684	0.0
34.83235162786928	25.338532784341364	0.3837213832270293	24.987788117738255	-0.3507446666031093	25.095605566940364	24.448006807741073	0.3802684914250831	24.448006807741073	9.25514848342607	13.592645801930846	0.3639917858048113	0.0	0.0	0.0	24.987788117738255	0.0
35.07617808926437	24.758621779493144	0.3800357037676815	24.961497767602882	0.20287598810973861	25.27127480590895	24.03298371295683	0.3768687076386044	24.03298371295683	9.319934522810053	13.786580483436488	0.36533975228239723	0.0	0.0	0.0	24.961497767602882	0.0
35.32171133588922	25.27092706691326	0.38370684264959937	24.932648682511974	-0.3382783844012849	25.448173729550312	24.049646292551433	0.3762990507242971	24.049646292551433	9.385174064469723	13.686576658967432	0.3633428098442544	0.0	0.0	0.0	24.932648682511974	0.0
35.568963315240445	24.65922337919875	0.3793487598628789	24.901250210955467	0.2420268317567178	25.626310945657167	23.842438713936374	0.37426553993129186	23.842438713936374	9.450870282921011	14.237355319166364	0.3687494960285497	0.0	0.0	0.0	24.901250210955467	0.0
35.817946058447134	24.30369950612805	0.377078072453503	24.867316583561873	0.5636170774338218	25.805695122276767	24.71754459698539	0.3803134514952178	24.71754459698539	9.517026374901459	14.260771895195777	0.3676128087185144	0.0	0.0	0.0	24.867316583561873	0.0
36.06867168085626	25.329833606496408	0.3845043572173535	24.830867154345675	-0.4989664521507322	25.986334988132704	24.06458163586931	0.3756708595365465	24.06458163586931	9.58364555952577	14.249434614469084	0.36711085873490273	0.0	0.0	0.0	24.830867154345675	0.0
36.32115238262226	24.817260157805414	0.38102998536372623	24.791926627893982	-0.025333529911431896	26.168239333049634	23.99538535872752	0.37524945092012707	23.99538535872752	9.650731078442451	14.815041171211721	0.37170192835647653	0.0	0.0	0.0	24.791926627893982	0.0
36.57540044930061	24.50221043426349	0.3785490380203629	24.750525268592042	0.2483148343285535	26.35141700838098	24.344118589341605	0.37791929606250724	24.344118589341605	9.718286195991547	14.987552275841326	0.3726314784449373	0.0	0.0	0.0	24.750525268592042	0.0
36.83142825244572	25.00756825225902	0.3824632565351975	24.70669908747591	-0.30086916478310854	26.53587692743965	24.390405528882134	0.3784150510493719	24.390405528882134	9.786314199363488	15.280921008688189	0.37465064832290484	0.0	0.0	0.0	24.70669908747591	0.0
37.08924825021283	24.735101456394034	0.38035615281304547	24.660490001854335	-0.0746114545396992	26.721628065931725	23.66697864883446	0.37353906863654723	23.66697864883446	9.854818398759033	15.330857735869039	0.3745132535245657	0.0	0.0	0.0	24.660490001854335	0.0
37.34887298796433	24.576534703420748	0.3791634391669865	24.611945962242956	0.03541125882220797	26.90867946239325	25.250896269545304	0.38474964279603374	25.250896269545304	9.923802127550346	16.134748929740155	0.38268835704289567	0.0	0.0	0.0	24.611945962242956	0.0
37.61031509888008	24.54380936995457	0.3786256103386862	24.56112104060527	0.01731167065069883	27.09704021863	24.095781589919994	0.37655071645773064	24.095781589919994	9.993268742443199	15.85858866244565	0.37926098943854414	0.0	0.0	0.0	24.56112104060527	0.0
37.87358730457224	24.6008350649602	0.37911123802741553	24.508075473218977	-0.09275959174122406	27.286719500160412	24.4033260458286	0.3784684315087632	24.4033260458286	10.0632216236403	16.967845512693426	0.39215375905132727	0.0	0.0	0.0	24.508075473218977	0.0
38.138702415704245	24.16011839482367	0.3758038026739183	24.45287565081801	0.2927572559943421	27.477726536661535	24.488846635072072	0.3790675907815454	24.488846635072072	10.133664175005784	17.32517656593169	0.3959479795878721	0.0	0.0	0.0	24.45287565081801	0.0
38.40567333261417	24.227493821323765	0.3761276847536171	24.39559404787124	0.16810022654747314	27.670070622418166	24.447170410078982	0.3785413617104008	24.447170410078982	10.204599824230822	17.48396894647797	0.3989536709290674	0.0	0.0	0.0	24.39559404787124	0.0
38.674513045942476	24.422756634954368	0.37749623413901284	24.336309082071462	-0.0864475528829054	27.863761116775095	25.166881201806923	0.3836208282182526	25.166881201806923	10.27603202300044	17.63012339422263	0.4010024402929646	0.0	0.0	0.0	24.336309082071462	0.0
38.94523463726408	24.434619702469668	0.37739035594084513	24.275104894203814	-0.15951480826585396	28.058807444592517	24.66460688518336	0.3801083235592954	24.66460688518336	10.347964247161443	17.475454285162535	0.40007768093472973	0.0	0.0	0.0	24.275104894203814	0.0
39.217851279724925	23.90552321268543	0.3733129117495056	24.212071037606417	0.30654782492098676	28.255219096704664	24.385441851091556	0.37761975697125005	24.385441851091556	10.420399996891572	17.79888496071586	0.4032736602552682	0.0	0.0	0.0	24.212071037606417	0.0
39.492376238683	23.865288743108014	0.3736256945119845	24.147302065401124	0.2820133222931105	28.453005630381597	25.080306877782657	0.38210612555890955	25.080306877782657	10.493342796869813	17.629577714366036	0.4010713862935781	0.0	0.0	0.0	24.147302065401124	0.0
39.76882287235378	23.92954477089978	0.3743391227458365	24.080897002560093	0.15135223166031153	28.65217666979427	24.95406403518035	0.3804615308836284	24.95406403518035	10.566796196447902	17.95415065930493	0.40340539415919996	0.0	0.0	0.0	24.080897002560093	0.0
40.04720463246026	23.446713468804955	0.3712246776509972	24.012958688649082	0.5662452198441272	28.85274190648283	24.413977095697568	0.3762174325226636	24.413977095697568	10.640763769823035	18.269562248537625	0.40631670328859054	0.0	0.0	0.0	24.012958688649082	0.0
40.327535064887485	23.742577623122827	0.37364923231259767	23.943592975803284	0.20101535268045723	29.05471109982821	24.31681332527386	0.37514894699520546	24.31681332527386	10.715249116211798	18.7462601031189	0.4097758839364335	0.0	0.0	0.0	23.943592975803284	0.0
40.6098278103417	24.136085778858025	0.3770498805960744	23.872907765075027	-0.26317801378299777	29.25809407752701	24.863014487945854	0.3790037320204521	24.863014487945854	10.79025586002528	19.330139908966622	0.41431315171857797	0.0	0.0	0.0	23.872907765075027	0.0
40.894096605014084	23.479140029354568	0.3725842341993213	23.80101186277854	0.3218718334239732	29.4629007360697	24.666749611397957	0.3777033256496617	24.666749611397957	10.865787651045459	19.955007538193374	0.420269117441602	0.0	0.0	0.0	23.80101186277854	0.0
41.18035528124919	23.926224739014458	0.3762735342467155	23.72801363682262	-0.1982111021918378	29.669141041222183	24.12071368185316	0.37444177522738187	24.12071368185316	10.941848164602776	18.469133826389452	0.40467138077721687	0.0	0.0	0.0	23.72801363682262	0.0
41.46861776821793	23.613897552699935	0.37417168419702657	23.654019451284455	0.040121898584519755	29.87682502851074	24.45853341938404	0.3769454642480728	24.45853341938404	11.018441101754995	19.532314501688404	0.4146758996697769	0.0	0.0	0.0	23.654019451284455	0.0
41.75889809259546	23.11551657194194	0.3709938248091272	23.57913185555001	0.46361528360807114	30.085962803710316	25.336696157906797	0.3839809698272993	25.336696157906797	11.095570189467281	19.312659992264287	0.41152671557871934	0.0	0.0	0.0	23.57913185555001	0.0
42.05121037924363	23.37228103373573	0.37277985752890963	23.503447502354305	0.13116646861857362	30.296564543336288	24.362519786580158	0.3772154233160689	24.362519786580158	11.173239180793551	20.162154593536673	0.4193578585982875	0.0	0.0	0.0	23.503447502354305	0.0
42.345568851898335	23.635189317224718	0.3753846571242878	23.42705476683245	-0.2081345503922698	30.50864049513964	25.650188628710993	0.38670872208363816	25.650188628710993	11.251451855059106	19.928576398925735	0.4161783199579225	0.0	0.0	0.0	23.42705476683245	0.0
42.64198783386162	22.968186668277784	0.3705970030691151	23.350031036374514	0.38184436809672917	30.72220097860562	25.39004026443305	0.3850388885075183	25.39004026443305	11.33021201804452	19.25528708573411	0.40912458150054565	0.0	0.0	0.0	23.350031036374514	0.0
42.94048174869865	23.686158681452905	0.37641589875917003	23.27243963852368	-0.4137190429292268	30.93725638545586	24.841129702659515	0.381298103965865	24.841129702659515	11.409523502170831	20.314424409471574	0.418586413173684	0.0	0.0	0.0	23.27243963852368	0.0
43.24106512093954	23.507890207606188	0.3752966778770624	23.194326371461678	-0.31356383614451033	31.15381718015405	25.82769016433189	0.3882292420727613	25.82769016433189	11.489390166686027	18.94489713008996	0.40488374036647085	0.0	0.0	0.0	23.194326371461678	0.0
43.54375257678612	22.94365711571654	0.3714333959590101	23.115715598725412	0.17205848300887183	31.371893900415127	25.463411383691348	0.3857081255187849	25.463411383691348	11.56981589785283	20.199591910528582	0.4163862866693074	0.0	0.0	0.0	23.115715598725412	0.0
43.84855884482362	22.973832709483197	0.37169115930618685	23.0366058666522	0.06277315716900134	31.59149715771803	25.280689137678813	0.3843612180199434	25.280689137678813	11.6508046091378	19.513697259879184	0.4092705408740796	0.0	0.0	0.0	23.0366058666522	0.0
44.15549875673739	22.41761020132911	0.36782335769501767	22.95696499972258	0.5393547983934681	31.812637637822057	25.04101128515581	0.38230960029109157	25.04101128515581	11.732360241401764	19.583373508780497	0.4095072164307081	0.0	0.0	0.0	22.95696499972258	0.0
44.46458724803455	23.249766422576798	0.37419883462721176	22.876724625370375	-0.3730417972064224	32.03532610128681	25.102591770011397	0.3826137535133215	25.102591770011397	11.814486763091576	18.83580225627594	0.4012317062716138	0.0	0.0	0.0	22.876724625370375	0.0
44.775839358770796	22.931981997405703	0.3722864904783105	22.79577407598484	-0.13620792142086202	32.259573383995814	25.455411073724402	0.3850467418299307	25.455411073724402	11.897188170433218	19.07408472905885	0.4022365406680719	0.0	0.0	0.0	22.79577407598484	0.0
45.08927023428218	22.851275494027877	0.37203615685676994	22.713953611707527	-0.13732188232035014	32.48539039768379	25.61166133767053	0.3858256493869569	25.61166133767053	11.980468487626249	19.334286524406252	0.4037323577474714	0.0	0.0	0.0	22.713953611707527	0.0
45.40489512592216	23.2057247627805	0.37504529448462265	22.631046903204123	-0.5746778595763757	32.71278813046758	25.517409893911093	0.38505470192521474	25.517409893911093	12.064331767039633	18.58590437359876	0.39551273646985274	0.0	0.0	0.0	22.631046903204123	0.0
45.72272939180361	23.081447038812613	0.37454040518857895	22.546772708866605	-0.5346743299460073	32.94177764738085	25.47169189371827	0.38480950965580046	25.47169189371827	12.14878208940891	18.575813976735336	0.3943844971290887	0.0	0.0	0.0	22.546772708866605	0.0
46.04278849754624	22.021984299413198	0.3669364801179601	22.460775675841955	0.43879137642875676	33.17237009091252	24.889882438843944	0.38044082655079453	24.889882438843944	12.233823564034772	18.304868979756225	0.39059116934600874	0.0	0.0	0.0	22.460775675841955	0.0
46.365088017029066	22.34053821530479	0.369912842672037	22.372616188861365	0.032077973556575046	33.4045766815489	24.74494259283088	0.37921408321608857	24.74494259283088	12.319460328983016	18.311575994342473	0.3895793610754109	0.0	0.0	0.0	22.372616188861365	0.0
46.689643633148265	22.04495603017187	0.36807650755976956	22.281759185053655	0.23680315488178394	33.63840871831975	25.264144628168417	0.3828518208051516	25.264144628168417	12.405696551285896	18.555238533716008	0.390875182422795	0.0	0.0	0.0	22.281759185053655	0.0
47.0164711385803	22.794379449381076	0.3741786300500259	22.187561846713336	-0.6068176026677392	33.87387757934799	24.84908817034466	0.379640093171021	24.84908817034466	12.492536427144898	18.541940236034154	0.3898244391959021	0.0	0.0	0.0	22.187561846713336	0.0
47.34558643655036	22.29492251625756	0.37120990906749907	22.089260077393778	-0.20566243886378288	34.11099472240342	25.104252920357446	0.38171782954450867	25.104252920357446	12.579984182134913	18.655793017934826	0.39031329718372443	0.0	0.0	0.0	22.089260077393778	0.0
47.67700554160622	22.01218883154614	0.369386086282493	21.985953659597833	-0.026235171948307823	34.34977168546025	25.07230860068727	0.38163040847305185	25.07230860068727	12.668044071409858	17.974432635156266	0.38244046521556596	0.0	0.0	0.0	21.985953659597833	0.0
48.01074458039746	21.834594800788746	0.3683675025717774	21.876589984739226	0.04199518395047974	34.59022008725847	24.923946011692095	0.38050091290880805	24.923946011692095	12.756720379909726	18.41443498859885	0.3856895724212721	0.0	0.0	0.0	21.876589984739226	0.0
48.346819792460245	21.402360495429186	0.3656093407929849	21.759946238035347	0.3575857426061617	34.83235162786928	25.338532784341364	0.3837213832270293	25.338532784341364	12.846017422569096	18.368386737927228	0.38393404021928706	0.0	0.0	0.0	21.759946238035347	0.0
48.68524753100746	21.59126338462416	0.3673346567050815	21.634609912262366	0.04334652763820657	35.07617808926437	24.758621779493144	0.3800357037676815	24.758621779493144	12.93593954452708	18.022972587633724	0.37938719747312266	0.0	0.0	0.0	21.634609912262366	0.0
49.026044263724515	21.201777470163158	0.36480106864926815	21.498957515155084	0.29718004499192574	35.32171133588922	25.27092706691326	0.38370684264959937	25.27092706691326	13.026491121338768	18.40736982156723	0.38204769276937983	0.0	0.0	0.0	21.498957515155084	0.0
49.36922657357059	21.548285936005314	0.3682434456136005	21.351131325345232	-0.19715461066008189	35.568963315240445	24.65922337919875	0.3793487598628789	24.65922337919875	13.11767655918814	18.652699101887286	0.38319541595822776	0.0	0.0	0.0	21.351131325345232	0.0
49.714811159585594	21.090929796995564	0.3652195830351699	21.18901404123292	0.09808424423735573	35.817946058447134	24.30369950612805	0.377078072453503	24.30369950612805	13.209500295102458	19.164843272958418	0.38673929173215177	0.0	0.0	0.0	21.18901404123292	0.0
					36.06867168085626	25.329833606496408	0.3845043572173535	25.329833606496408	13.301966797168173	18.417053683414448	0.3787397160250542
					36.32115238262226	24.817260157805414	0.38102998536372623	24.817260157805414	13.395080564748351	19.025860026178854	0.38361847806285926
					36.57540044930061	24.50221043426349	0.3785490380203629	24.50221043426349	13.488846128701589	18.77439703620041	0.3799391211351379
					36.83142825244572	25.00756825225902	0.3824632565351975	25.00756825225902	13.5832680516025	18.513208818107348	0.3767481637596756
					37.08924825021283	24.735101456394034	0.38035615281304547	24.735101456394034	13.678350927963718	18.96923966697698	0.3800491713742725
					37.34887298796433	24.576534703420748	0.3791634391669865	24.576534703420748	13.774099384459465	19.81407227517216	0.3869101607267731
					37.61031509888008	24.54380936995457	0.3786256103386862	24.54380936995457	13.870518080150681	19.49443334632084	0.3831486444955071
					37.87358730457224	24.6008350649602	0.37911123802741553	24.6008350649602	13.967611706711736	18.927729052328445	0.37727536743537654
					38.138702415704245	24.16011839482367	0.3758038026739183	24.16011839482367	14.065384988658717	19.557689800031554	0.3819152314214367
					38.40567333261417	24.227493821323765	0.3761276847536171	24.227493821323765	14.163842683579329	19.69911146620907	0.38253999663610017
					38.674513045942476	24.422756634954368	0.37749623413901284	24.422756634954368	14.262989582364385	19.624517343455334	0.38172971366739583
					38.94523463726408	24.434619702469668	0.37739035594084513	24.434619702469668	14.362830509440936	19.91227180254156	0.3836529284492401
					39.217851279724925	23.90552321268543	0.3733129117495056	23.90552321268543	14.463370323007023	19.50479838961169	0.3801897097094995
					39.492376238683	23.865288743108014	0.3736256945119845	23.865288743108014	14.564613915268072	20.18296023767224	0.38580285847903695
					39.76882287235378	23.92954477089978	0.3743391227458365	23.92954477089978	14.66656621267495	19.672210146159784	0.3811450540464417
					40.04720463246026	23.446713468804955	0.3712246776509972	23.446713468804955	14.769232176163673	19.716847959007428	0.3810435635719281
					40.327535064887485	23.742577623122827	0.37364923231259767	23.742577623122827	14.87261680139682	19.830292998275503	0.38155205408901355
					40.6098278103417	24.136085778858025	0.3770498805960744	24.136085778858025	14.976725119006597	19.488991906775578	0.37823714383205037
					40.894096605014084	23.479140029354568	0.3725842341993213	23.479140029354568	15.081562194839643	19.332651000672495	0.37648569363466344
					41.18035528124919	23.926224739014458	0.3762735342467155	23.926224739014458	15.18713313020352	19.527262725213692	0.37746201102128896
					41.46861776821793	23.613897552699935	0.37417168419702657	23.613897552699935	15.293443062114946	18.648584457204283	0.3695761631001191
					41.75889809259546	23.11551657194194	0.3709938248091272	23.11551657194194	15.400497163549751	19.088272474124167	0.3729702503632341
					42.05121037924363	23.37228103373573	0.37277985752890963	23.37228103373573	15.508300643694598	19.11643524937274	0.3726104609966982
					42.345568851898335	23.635189317224718	0.3753846571242878	23.635189317224718	15.61685874820046	18.39124441491767	0.3655597469889598
					42.64198783386162	22.968186668277784	0.3705970030691151	22.968186668277784	15.726176759437863	19.044672139829206	0.3700063656623036
					42.94048174869865	23.686158681452905	0.37641589875917003	23.686158681452905	15.836259996753927	18.995557326137384	0.36823231218386976
					43.24106512093954	23.507890207606188	0.3752966778770624	23.507890207606188	15.947113816731207	18.941775509269238	0.3668327620684371
					43.54375257678612	22.94365711571654	0.3714333959590101	22.94365711571654	16.058743613448325	18.566104425251325	0.3625746888621683
					43.84855884482362	22.973832709483197	0.37169115930618685	22.973832709483197	16.171154818742465	18.97748966844023	0.36563294642841976
					44.15549875673739	22.41761020132911	0.36782335769501767	22.41761020132911	16.284352902473664	18.350155995775307	0.3600254220155038
					44.46458724803455	23.249766422576798	0.37419883462721176	23.249766422576798	16.39834337279098	19.03592565746396	0.3661699387183386
					44.775839358770796	22.931981997405703	0.3722864904783105	22.931981997405703	16.513131776400517	18.799981905033896	0.36382955124902605
					45.08927023428218	22.851275494027877	0.37203615685676994	22.851275494027877	16.628723698835323	19.32495853092424	0.3677754220631081
					45.40489512592216	23.2057247627805	0.37504529448462265	23.2057247627805	16.74512476472717	19.166566715855794	0.36570696886944454
					45.72272939180361	23.081447038812613	0.37454040518857895	23.081447038812613	16.862340638080262	18.754509248201607	0.3614038258974246
					46.04278849754624	22.021984299413198	0.3669364801179601	22.021984299413198	16.980377022546822	19.750303657037268	0.36849631919353193
					46.365088017029066	22.34053821530479	0.369912842672037	22.34053821530479	17.09923966170465	19.27767238585088	0.36384408962546444
					46.689643633148265	22.04495603017187	0.36807650755976956	22.04495603017187	17.21893433933658	19.151126272261507	0.3621343895646764
					47.0164711385803	22.794379449381076	0.3741786300500259	22.794379449381076	17.339466879711935	19.445683284054976	0.3636856162738455
					47.34558643655036	22.29492251625756	0.37120990906749907	22.29492251625756	17.460843147869923	19.23002546901874	0.3613807773441512
					47.67700554160622	22.01218883154614	0.369386086282493	22.01218883154614	17.583069049905014	19.354107413130276	0.3619836688612975
					48.01074458039746	21.834594800788746	0.3683675025717774	21.834594800788746	17.706150533254345	19.315121350455527	0.36090530162099677
					48.346819792460245	21.402360495429186	0.3656093407929849	21.402360495429186	17.830093586987125	19.24468444345442	0.35959549340565
					48.68524753100746	21.59126338462416	0.3673346567050815	21.59126338462416	17.95490424209604	19.09455055340476	0.357465719727102
					49.026044263724515	21.201777470163158	0.36480106864926815	21.201777470163158	18.080588571790713	19.889152476798763	0.363433625953148
					49.36922657357059	21.548285936005314	0.3682434456136005	21.548285936005314	18.207152691793247	19.80086035186653	0.3622560455058799
					49.714811159585594	21.090929796995564	0.3652195830351699	21.090929796995564	18.334602760635804	18.711270550577993	0.35308839394002023
					50.06281483770269	21.47693533551122	0.36906453471188594	21.47693533551122	18.462944979960255	20.002367919976265	0.36271879224112186
					50.413254541566616	21.043394854294135	0.3663525032253803	21.043394854294135	18.592185594819973	19.67864846499056	0.35949018422897944
					50.76614732335758	21.3468182798651	0.3698907010998026	21.3468182798651	18.722330893983717	19.708886840864025	0.35919442931143375
					51.12151035462108	21.5346725337406	0.37227876864122206	21.5346725337406	18.8533872102416	20.37865167051506	0.36433528917944724
					51.47936092710343	20.530797332053965	0.36495645697764645	20.530797332053965	18.98536092071329	20.328439417293126	0.36299444018373306
					51.839716453593155	20.189775389227357	0.36269426316215364	20.189775389227357	19.118258447158283	19.736165444828153	0.35778241610886774
					52.20259446876831	20.189869245894258	0.3630341924270608	20.189869245894258	19.252086256288393	20.318194112791787	0.36233227795073175
					52.56801263004969	19.956875846002006	0.3619455590803324	19.956875846002006	19.38685086008241	20.858112928532588	0.36545325563095177
					52.93598871846004	20.56558190617219	0.36728507060643717	20.56558190617219	19.522558816102986	20.149360396094917	0.3591584748117747
					53.306540639489256	19.91659186848983	0.3625048400076947	19.91659186848983	19.659216727815707	20.94145442124976	0.364489157592353
					53.67968642396568	19.589122592146985	0.36021700540198404	19.589122592146985	19.79683124491042	20.31841878858719	0.35928552084422033
					54.05544422893344	19.516306961468338	0.3602658380685871	19.516306961468338	19.935409063624792	20.332175573505932	0.3593287816120592
					54.43383233853597	19.965316685584188	0.3650824234423587	19.965316685584188	20.07495692707017	20.69856450268894	0.3619614479911264
					54.81486916490572	19.483124086684953	0.3616182242050365	19.483124086684953	20.215481625559658	20.91479604580002	0.36381029667416437
					55.19857324906006	19.17437871976462	0.3597171958810119	19.17437871976462	20.356989996938573	20.305665673070123	0.35910636299735355
					55.58496326180349	18.71329501488171	0.3562922977964397	18.71329501488171	20.499488926917145	20.821131600317333	0.36273611145611473
					55.97405800463611	18.96845976061895	0.3592845954982099	18.96845976061895	20.642985349405564	20.678786981854486	0.36143461337133914
					56.36587641066856	18.724104730721002	0.3581688945866995	18.724104730721002	20.7874862468514	21.06165785623753	0.3645493776058747
					56.76043754554324	18.257875419007085	0.3543414982432456	18.257875419007085	20.932998650579357	20.808699525103187	0.3627748247745395
					57.15776060836205	18.466148246944023	0.3571364320831296	18.466148246944023	21.079529641133412	21.661864812657054	0.3693073936539971
					57.55786493262058	18.570714709482903	0.3588623756735142	18.570714709482903	21.22708634862135	21.431927988753486	0.3677152048959194
					57.96076998714892	17.804049038896167	0.35267511737409885	17.804049038896167	21.375675953061695	21.799061373661054	0.3710585853039618
					58.36649537705897	17.586710567853878	0.3509161930926763	17.586710567853878	21.525305684733127	22.104203342458824	0.37302836984929416
					58.77506084469838	17.9654739151093	0.3556504000394131	17.9654739151093	21.67598282452626	21.66675241749263	0.3696857899993098
					59.18648627061127	17.442399071525262	0.3520648200476944	17.442399071525262	21.827714704297946	22.675487501839182	0.37693457239265016
					59.600791674505544	17.78791318367817	0.3562557238580516	17.78791318367817	21.980508707228033	21.60076924952226	0.36868461695270655
					60.01799721622709	17.530228830971016	0.3549452886368451	17.530228830971016	22.134372268178627	21.876350057328132	0.3702386417732283
					60.438123196740676	18.195159847675946	0.3621846749194731	18.195159847675946	22.289312874055877	22.290688457700526	0.3731898575626218
					60.86119005911786	17.088355719949874	0.3530286965915876	17.088355719949874	22.44533806417427	23.157015029288118	0.37933887502725117
					61.28721838953169	17.50256269041608	0.35828445455287855	17.50256269041608	22.602455430623486	23.001963483172794	0.37775179066222414
					61.71622891825841	17.370800352982975	0.35782737675742193	17.370800352982975	22.76067261863785	22.226144798694296	0.37178576435529453
					62.14824252068621	16.407602089209636	0.349113469889541	16.407602089209636	22.919997326968314	22.977770409062334	0.377045286835159
					62.58328021833101	16.13490023243069	0.34735015213438064	16.13490023243069	23.080437308257093	22.208878441402522	0.3704552837402012
					63.021363179859335	16.219523704168783	0.3491505168013877	16.219523704168783	23.24200036941489	23.062507530710565	0.3762886937656218
					63.46251272211835	16.307687784444756	0.35068669550866066	16.307687784444756	23.404694372000794	22.946810410581744	0.37476136443790514
					63.90675031117318	15.649536096406898	0.3448707793736048	15.649536096406898	23.5685272326048	23.106343476891958	0.3754271468698203
					64.35409756335139	16.35751229213587	0.3530127619302564	16.35751229213587	23.73350692323303	22.954456152697226	0.37412859965889667
					64.80457624629484	15.943605703970803	0.3498454086367798	15.943605703970803	23.89964147169566	23.333838343822126	0.37632262658417015
					65.2582082800189	15.969099540800496	0.35113715329804185	15.969099540800496	24.06693896199753	22.822587993046334	0.37206618632283406
					65.71501573797903	15.170480499071212	0.34451108117812146	15.170480499071212	24.23540753473151	23.03911746939719	0.37281215887732305
					66.1750208481449	15.145624174510875	0.34498432525975076	15.145624174510875	24.405055387474633	23.450510544137572	0.37535978448493573
					66.6382459940819	14.82321233488251	0.34291241402010103	14.82321233488251	24.575890775186952	23.796638219114033	0.37717822488889857
					67.10471371604048	14.973590372782441	0.34571033523977107	14.973590372782441	24.74792201061326	24.22855829544523	0.38011355008717373
					67.57444671205276	14.750284053037372	0.34429181035463113	14.750284053037372	24.921157464687553	23.661237667281394	0.37536229338622074
					68.04746783903713	14.511661161342369	0.3428982091945135	14.511661161342369	25.095605566940364	24.448006807741073	0.3802684914250831
					68.5238001139104	14.567617990313204	0.34506623006998605	14.567617990313204	25.27127480590895	24.03298371295683	0.3768687076386044
					69.00346671470777	14.515453377785159	0.3456591412635306	14.515453377785159	25.448173729550312	24.049646292551433	0.3762990507242971
					69.48649098171072	14.210616638264188	0.34349050388711244	14.210616638264188	25.626310945657167	23.842438713936374	0.37426553993129186
					69.97289641858268	13.78659664678161	0.3397000005471327	13.78659664678161	25.805695122276767	24.71754459698539	0.3803134514952178
					70.46270669351276	13.662318717934633	0.3394475599917039	13.662318717934633	25.986334988132704	24.06458163586931	0.3756708595365465
					70.95594564036736	14.210562299935372	0.34730300179654755	14.210562299935372	26.168239333049634	23.99538535872752	0.37524945092012707
					71.45263725984992	13.118374544119993	0.33562758395303677	13.118374544119993	26.35141700838098	24.344118589341605	0.37791929606250724
					71.95280572066886	13.820521777261337	0.3449011059886138	13.820521777261337	26.53587692743965	24.390405528882134	0.3784150510493719
					72.45647536071354	13.059617797872814	0.3372990589376201	13.059617797872814	26.721628065931725	23.66697864883446	0.37353906863654723
					72.96367068823854	13.57457296199421	0.34460775596772986	13.57457296199421	26.90867946239325	25.250896269545304	0.38474964279603374
					73.4744163830562	13.40817462902057	0.3440377600405068	13.40817462902057	27.09704021863	24.095781589919994	0.37655071645773064
					73.9887372977376	13.46988248542701	0.3458582399233753	13.46988248542701	27.286719500160412	24.4033260458286	0.3784684315087632
					74.50665845882176	13.128810484971263	0.3432856879348117	13.128810484971263	27.477726536661535	24.488846635072072	0.3790675907815454
					75.02820506803351	12.360220124865663	0.33498921543168625	12.360220124865663	27.670070622418166	24.447170410078982	0.3785413617104008
					75.55340250350974	12.46561461233687	0.33734760803940206	12.46561461233687	27.863761116775095	25.166881201806923	0.3836208282182526
					76.0822763210343	12.454709275100578	0.33849323636863105	12.454709275100578	28.058807444592517	24.66460688518336	0.3801083235592954
					76.61485225528155	12.061686346030417	0.3346494277271994	12.061686346030417	28.255219096704664	24.385441851091556	0.37761975697125005
					77.15115622106853	11.606973745926378	0.33031130267555103	11.606973745926378	28.453005630381597	25.080306877782657	0.38210612555890955
					77.69121431461602	11.840678177705598	0.3347916065455113	11.840678177705598	28.65217666979427	24.95406403518035	0.3804615308836284
					78.23505281481832	11.726750843845934	0.33392553933655084	11.726750843845934	28.85274190648283	24.413977095697568	0.3762174325226636
					78.78269818452205	11.730193822427365	0.33540942371119575	11.730193822427365	29.05471109982821	24.31681332527386	0.37514894699520546
					79.3341770718137	11.570373074647927	0.33467688366734266	11.570373074647927	29.25809407752701	24.863014487945854	0.3790037320204521
					79.88951631131638	11.10879419765197	0.32980661780327447	11.10879419765197	29.4629007360697	24.666749611397957	0.3777033256496617
					80.4487429254956	11.22911205431321	0.3326977492917017	11.22911205431321	29.669141041222183	24.12071368185316	0.37444177522738187
					81.01188412597406	10.930982248812413	0.32987227122852664	10.930982248812413	29.87682502851074	24.45853341938404	0.3769454642480728
					81.5789673148559	10.739858929596833	0.3285302823659047	10.739858929596833	30.085962803710316	25.336696157906797	0.3839809698272993
					82.1500200860599	10.284617105674922	0.3238487641342121	10.284617105674922	30.296564543336288	24.362519786580158	0.3772154233160689
					82.72507022666231	9.841849089745502	0.3184974114522049	9.841849089745502	30.50864049513964	25.650188628710993	0.38670872208363816
					83.30414571824895	9.42527771933809	0.31359993512505496	9.42527771933809	30.72220097860562	25.39004026443305	0.3850388885075183
					83.88727473827669	10.671112726336819	0.3335605238428493	10.671112726336819	30.93725638545586	24.841129702659515	0.381298103965865
					84.47448566144462	10.621094059392329	0.33498371271479616	10.621094059392329	31.15381718015405	25.82769016433189	0.3882292420727613
					85.06580706107474	10.115918781959667	0.32904292367101484	10.115918781959667	31.371893900415127	25.463411383691348	0.3857081255187849
					85.66126771050226	9.600000273272956	0.32273738775121835	9.600000273272956	31.59149715771803	25.280689137678813	0.3843612180199434
					86.26089658447577	9.14287209887708	0.317629644401479	9.14287209887708	31.812637637822057	25.04101128515581	0.38230960029109157
					86.8647228605671	9.461485379899582	0.3239558474667504	9.461485379899582	32.03532610128681	25.102591770011397	0.3826137535133215
					87.47277592059106	9.150633627650327	0.3209765302815588	9.150633627650327	32.259573383995814	25.455411073724402	0.3850467418299307
					88.08508535203521	9.001258759782473	0.3204344743535623	9.001258759782473	32.48539039768379	25.61166133767053	0.3858256493869569
					88.70168094949946	9.131772192282792	0.3241788431742773	9.131772192282792	32.71278813046758	25.517409893911093	0.38505470192521474
					89.32259271614595	8.88791438634286	0.3224237276393002	8.88791438634286	32.94177764738085	25.47169189371827	0.38480950965580046
					89.94785086515898	8.746622016138497	0.32213799617356326	8.746622016138497	33.17237009091252	24.889882438843944	0.38044082655079453
					90.57748582121508	9.503062064734365	0.3368197108912944	9.503062064734365	33.4045766815489	24.74494259283088	0.37921408321608857
					91.21152822196359	8.600784404801384	0.32444022242731513	8.600784404801384	33.63840871831975	25.264144628168417	0.3828518208051516
					91.85000891951734	8.454280986592284	0.324059624162003	8.454280986592284	33.87387757934799	24.84908817034466	0.379640093171021
					92.49295898195396	8.292155593282969	0.32310418669720303	8.292155593282969	34.11099472240342	25.104252920357446	0.38171782954450867
					93.14040969482764	8.317554933268852	0.32625284396511534	8.317554933268852	34.34977168546025	25.07230860068727	0.38163040847305185
					93.79239256269142	8.43615768721298	0.3303605240470275	8.43615768721298	34.59022008725847	24.923946011692095	0.38050091290880805
					94.44893931063027	7.799305668762152	0.3220278886636538	7.799305668762152	34.83235162786928	25.338532784341364	0.3837213832270293
					95.11008188580468	8.05374427908916	0.3280631428381226	8.05374427908916	35.07617808926437	24.758621779493144	0.3800357037676815
					95.7758524590053	7.3095173802226	0.3162219098874967	7.3095173802226	35.32171133588922	25.27092706691326	0.38370684264959937
					96.44628342621834	7.684691636657535	0.32520688713644563	7.684691636657535	35.568963315240445	24.65922337919875	0.3793487598628789
					97.12140741020188	7.357086003968335	0.3203466209460688	7.357086003968335	35.817946058447134	24.30369950612805	0.377078072453503
					97.8012572620733	7.289228178963393	0.3213123789162774	7.289228178963393	36.06867168085626	25.329833606496408	0.3845043572173535
					98.48586606290782	7.314468212089612	0.32388692711364486	7.314468212089612	36.32115238262226	24.817260157805414	0.38102998536372623
					99.17526712534817	7.814000568022209	0.3356573227355579	7.814000568022209	36.57540044930061	24.50221043426349	0.3785490380203629
					99.86949399522561	7.29832790806876	0.3266004519460916	7.29832790806876	36.83142825244572	25.00756825225902	0.3824632565351975
					100.5685804531922	6.851455789706371	0.3200967480396566	6.851455789706371	37.08924825021283	24.735101456394034	0.38035615281304547
					101.27256051636454	7.470250852129826	0.3345357618799497	7.470250852129826	37.34887298796433	24.576534703420748	0.3791634391669865
					101.9814684399791	6.904704285988247	0.3259369571245748	6.904704285988247	37.61031509888008	24.54380936995457	0.3786256103386862
					102.69533871905895	6.706729842577764	0.3237178414992532	6.706729842577764	37.87358730457224	24.6008350649602	0.37911123802741553
					103.41420609009236	6.750926129148299	0.3260112715586795	6.750926129148299	38.138702415704245	24.16011839482367	0.3758038026739183
					104.13810553272302	6.718968669938064	0.3278766899190652	6.718968669938064	38.40567333261417	24.227493821323765	0.3761276847536171
					104.86707227145207	7.188059892694641	0.34036596422738036	7.188059892694641	38.674513045942476	24.422756634954368	0.37749623413901284
					105.60114177735224	6.225523419464979	0.3216980291800852	6.225523419464979	38.94523463726408	24.434619702469668	0.37739035594084513
					106.3403497697937	5.727022067393687	0.3125919234492949	5.727022067393687	39.217851279724925	23.90552321268543	0.3733129117495056
					107.08473221818227	6.847193383918223	0.33896820639701675	6.847193383918223	39.492376238683	23.865288743108014	0.3736256945119845
					107.83432534370954	7.105534912968674	0.3454388524023067	7.105534912968674	39.76882287235378	23.92954477089978	0.3743391227458365
					108.58916562111551	6.541985936640393	0.3355630382733654	6.541985936640393	40.04720463246026	23.446713468804955	0.3712246776509972
					109.34928978046332	6.035144153321881	0.32569051586939973	6.035144153321881	40.327535064887485	23.742577623122827	0.37364923231259767
					110.11473480892656	5.998633441087513	0.3270781463205419	5.998633441087513	40.6098278103417	24.136085778858025	0.3770498805960744
					110.88553795258903	6.2314099413032755	0.33435055464599867	6.2314099413032755	40.894096605014084	23.479140029354568	0.3725842341993213
					111.66173671825717	6.057772270392805	0.3326662981632035	6.057772270392805	41.18035528124919	23.926224739014458	0.3762735342467155
					112.44336887528496	6.126902134088485	0.3369671170979218	6.126902134088485	41.46861776821793	23.613897552699935	0.37417168419702657
					113.23047245741196	6.301284761233139	0.34292284576755866	6.301284761233139	41.75889809259546	23.11551657194194	0.3709938248091272
					114.02308576461385	4.939245942994523	0.31174031106133093	4.939245942994523	42.05121037924363	23.37228103373573	0.37277985752890963
					114.82124736496615	5.47554427076289	0.3278675727516758	5.47554427076289	42.345568851898335	23.635189317224718	0.3753846571242878
					115.62499609652092	5.909390148064086	0.34049179895579046	5.909390148064086	42.64198783386162	22.968186668277784	0.3705970030691151
					116.43437106919656	5.206018267761222	0.3243832197733582	5.206018267761222	42.94048174869865	23.686158681452905	0.37641589875917003
					117.24941166668094	5.611460303258264	0.33785422605875115	5.611460303258264	43.24106512093954	23.507890207606188	0.3752966778770624
					118.07015754834771	5.615321268969463	0.34024776770372644	5.615321268969463	43.54375257678612	22.94365711571654	0.3714333959590101
					118.89664865118613	5.849817142362393	0.3490110624565955	5.849817142362393	43.84855884482362	22.973832709483197	0.37169115930618685
					119.72892519174444	5.353443770723445	0.3390480553540648	5.353443770723445	44.15549875673739	22.41761020132911	0.36782335769501767
					120.56702766808665	4.9995089675831474	0.3304238269189305	4.9995089675831474	44.46458724803455	23.249766422576798	0.37419883462721176
					121.41099686176327	5.543210887539322	0.3489185908015128	5.543210887539322	44.775839358770796	22.931981997405703	0.3722864904783105
					122.26087383979561	5.15451559889446	0.3406504945430218	5.15451559889446	45.08927023428218	22.851275494027877	0.37203615685676994
					123.11669995667417	5.14782865198109	0.3428230998534781	5.14782865198109	45.40489512592216	23.2057247627805	0.37504529448462265
					123.97851685637087	5.4475792188005325	0.3527817562584125	5.4475792188005325	45.72272939180361	23.081447038812613	0.37454040518857895
					124.84636647436548	5.329908936895924	0.3519240989434341	5.329908936895924	46.04278849754624	22.021984299413198	0.3669364801179601
					125.72029103968603	4.902732477118533	0.3417968754326863	4.902732477118533	46.365088017029066	22.34053821530479	0.369912842672037
					126.60033307696384	5.177283037609119	0.3512634508624006	5.177283037609119	46.689643633148265	22.04495603017187	0.36807650755976956
					127.48653540850259	5.046679971441483	0.34994319130274043	5.046679971441483	47.0164711385803	22.794379449381076	0.3741786300500259
					128.3789411563621	6.039275188394617	0.38053511772111576	6.039275188394617	47.34558643655036	22.29492251625756	0.37120990906749907
					129.27759374445662	5.221338659229037	0.36141623621978214	5.221338659229037	47.67700554160622	22.01218883154614	0.369386086282493
					130.18253690066783	5.013480839098158	0.35623693762279135	5.013480839098158	48.01074458039746	21.834594800788746	0.3683675025717774
					131.09381465897252	5.327411354463201	0.368239761853785	5.327411354463201	48.346819792460245	21.402360495429186	0.3656093407929849
					132.01147136158534	5.504338543431157	0.37491420872799336	5.504338543431157	48.68524753100746	21.59126338462416	0.3673346567050815
					132.93555166111642	6.095990200807107	0.3951573543469855	6.095990200807107	49.026044263724515	21.201777470163158	0.36480106864926815
					133.86610052274423	5.29930471679942	0.3739182976087823	5.29930471679942	49.36922657357059	21.548285936005314	0.3682434456136005
					134.80316322640346	5.2599053672070335	0.37674736057851826	5.2599053672070335	49.714811159585594	21.090929796995564	0.3652195830351699
					135.74678536898827	5.520434987567565	0.3857213495678249	5.520434987567565	50.06281483770269	21.47693533551122	0.36906453471188594
					136.69701286657119	4.885755049677568	0.3677691805961026	4.885755049677568	50.413254541566616	21.043394854294135	0.3663525032253803
					137.6538919566372	5.131557005041726	0.3777273408331944	5.131557005041726	50.76614732335758	21.3468182798651	0.3698907010998026
					138.6174692003337	5.6200931280693025	0.3940762666194466	5.6200931280693025	51.12151035462108	21.5346725337406	0.37227876864122206
					139.587791484736	5.134477930170087	0.3829691748309727	5.134477930170087	51.47936092710343	20.530797332053965	0.36495645697764645
					140.56490602512915	5.059984582856595	0.382260370478834	5.059984582856595	51.839716453593155	20.189775389227357	0.36269426316215364
					141.54886036730505	5.250572561205903	0.391357089503156	5.250572561205903	52.20259446876831	20.189869245894258	0.3630341924270608
					142.5397023898762	5.272910891704898	0.3962424266564195	5.272910891704898	52.56801263004969	19.956875846002006	0.3619455590803324
					143.53748030660535	5.735616766710876	0.41159566406154136	5.735616766710876	52.93598871846004	20.56558190617219	0.36728507060643717
					144.54224266875156	5.903093790697047	0.4211689876395621	5.903093790697047	53.306540639489256	19.91659186848983	0.3625048400076947
					145.55403836743284	6.3085154789347575	0.43633601304911807	6.3085154789347575	53.67968642396568	19.589122592146985	0.36021700540198404
					146.5729166360049	6.428302883666298	0.4423984728468315	6.428302883666298	54.05544422893344	19.516306961468338	0.3602658380685871
					147.59892705245693	5.368767557245957	0.4110217648611905	5.368767557245957	54.43383233853597	19.965316685584188	0.3650824234423587
					148.63211954182412	4.95247310716099	0.3993816168677857	4.95247310716099	54.81486916490572	19.483124086684953	0.3616182242050365
					149.67254437861686	5.3258208475398625	0.41503674664308843	5.3258208475398625	55.19857324906006	19.17437871976462	0.3597171958810119
					150.7202521892672	6.356718160094632	0.4512486492745424	6.356718160094632	55.58496326180349	18.71329501488171	0.3562922977964397
					151.7752939545921	5.79415735364071	0.4340556145730787	5.79415735364071	55.97405800463611	18.96845976061895	0.3592845954982099
					152.83772101227422	5.817433134586677	0.43825752700982495	5.817433134586677	56.36587641066856	18.724104730721002	0.3581688945866995
					153.90758505936014	4.6136992222742785	0.39768100590734773	4.6136992222742785	56.76043754554324	18.257875419007085	0.3543414982432456
					154.98493815477565	6.112751597881211	0.45385585734130496	6.112751597881211	57.15776060836205	18.466148246944023	0.3571364320831296
					156.0698327218591	5.530569849753073	0.43481006778321696	5.530569849753073	57.55786493262058	18.570714709482903	0.3588623756735142
					157.16232155091208	6.193805263084181	0.46035121354065456	6.193805263084181	57.96076998714892	17.804049038896167	0.35267511737409885
					158.26245780176848	5.519256078614275	0.4417703320194999	5.519256078614275	58.36649537705897	17.586710567853878	0.3509161930926763
					159.37029500638084	6.556860652166433	0.4802032656748939	6.556860652166433	58.77506084469838	17.9654739151093	0.3556504000394131
					160.4858870714255	6.694673167392885	0.48727548365073936	6.694673167392885	59.18648627061127	17.442399071525262	0.3520648200476944
					161.6092882809255	5.520968624949869	0.447933322502761	5.520968624949869	59.600791674505544	17.78791318367817	0.3562557238580516
					162.740553298892	5.757244121215326	0.4594096739746876	5.757244121215326	60.01799721622709	17.530228830971016	0.3549452886368451
					163.87973717198423	6.305694237557278	0.48206244533391535	6.305694237557278	60.438123196740676	18.195159847675946	0.3621846749194731
					165.02689533218813	6.527085875166322	0.49472201312323066	6.527085875166322	60.86119005911786	17.088355719949874	0.3530286965915876
					166.18208359951348	6.050158340894162	0.480061701878978	6.050158340894162	61.28721838953169	17.50256269041608	0.35828445455287855
					167.34535818471008	6.304403997951962	0.4932493755489792	6.304403997951962	61.71622891825841	17.370800352982975	0.35782737675742193
					168.51677569200305	7.9548358364411484	0.5513671226797369	7.9548358364411484	62.14824252068621	16.407602089209636	0.349113469889541
					169.69639312184705	6.710646835018625	0.5130201711955666	6.710646835018625	62.58328021833101	16.13490023243069	0.34735015213438064
					170.8842678737	6.551198110212741	0.5078278403007749	6.551198110212741	63.021363179859335	16.219523704168783	0.3491505168013877
					172.0804577488159	7.4314771696179704	0.5417642912734004	7.4314771696179704	63.46251272211835	16.307687784444756	0.35068669550866066
					173.2850209530576	6.119151311249321	0.49895411120559563	6.119151311249321	63.90675031117318	15.649536096406898	0.3448707793736048
					174.498016099729	6.19763060616358	0.5051390945372121	6.19763060616358	64.35409756335139	16.35751229213587	0.3530127619302564
					175.71950221242713	7.0196586614945735	0.5373192444406109	7.0196586614945735	64.80457624629484	15.943605703970803	0.3498454086367798
					176.9495387279141	7.493096372873956	0.5563965082379971	7.493096372873956	65.2582082800189	15.969099540800496	0.35113715329804185
					178.1881854990095	6.423543271327624	0.5205316596783865	6.423543271327624	65.71501573797903	15.170480499071212	0.34451108117812146
					179.43550279750258	6.614527733847924	0.5326098053257461	6.614527733847924	66.1750208481449	15.145624174510875	0.34498432525975076
					180.6915513170851	7.169400514757296	0.5546078943770985	7.169400514757296	66.6382459940819	14.82321233488251	0.34291241402010103
					181.9563921763047	6.512553562270375	0.5353371831711953	6.512553562270375	67.10471371604048	14.973590372782441	0.34571033523977107
					183.23008692153883	6.810290277339437	0.5489041281048784	6.810290277339437	67.57444671205276	14.750284053037372	0.34429181035463113
					184.51269752998962	6.9961362933321585	0.558408610115808	6.9961362933321585	68.04746783903713	14.511661161342369	0.3428982091945135
					185.80428641269953	6.132914174559521	0.5296856069102328	6.132914174559521	68.5238001139104	14.567617990313204	0.34506623006998605
					187.10491641758844	6.661396872794279	0.5502163114116002	6.661396872794279	69.00346671470777	14.515453377785159	0.3456591412635306
					188.41465083251154	6.018860850631942	0.5288731855263572	6.018860850631942	69.48649098171072	14.210616638264188	0.34349050388711244
					189.73355338833915	6.340837129558407	0.5426414210582725	6.340837129558407	69.97289641858268	13.78659664678161	0.3397000005471327
					191.0616882620575	8.069036212574977	0.6126249955232553	8.069036212574977	70.46270669351276	13.662318717934633	0.3394475599917039
					192.3991200798919	6.946561665760464	0.574117348096282	6.946561665760464	70.95594564036736	14.210562299935372	0.34730300179654755
					193.74591392045113	7.936487860986327	0.6140337969193334	7.936487860986327	71.45263725984992	13.118374544119993	0.33562758395303677
					195.1021353178943	7.270820652300308	0.5921564911948628	7.270820652300308	71.95280572066886	13.820521777261337	0.3449011059886138
					196.46785026511955	6.4104006263184505	0.562084260625965	6.4104006263184505	72.45647536071354	13.059617797872814	0.3372990589376201
					197.8431252169754	6.38433044260244	0.5648602190306825	6.38433044260244	72.96367068823854	13.57457296199421	0.34460775596772986
					199.22802709349423	6.259769458359096	0.5613588425914143	6.259769458359096	73.4744163830562	13.40817462902057	0.3440377600405068
					200.62262328314867	6.739195146407045	0.5850305286155557	6.739195146407045	73.9887372977376	13.46988248542701	0.3458582399233753
					202.0269816461307	6.992829677216689	0.5985962437438466	6.992829677216689	74.50665845882176	13.128810484971263	0.3432856879348117
					203.44117051765363	7.303037314900178	0.615146937064341	7.303037314900178	75.02820506803351	12.360220124865663	0.33498921543168625
					204.8652587112772	7.850573583686401	0.6373067909266469	7.850573583686401	75.55340250350974	12.46561461233687	0.33734760803940206
					206.29931552225614	7.018460116309807	0.6081989885825397	7.018460116309807	76.0822763210343	12.454709275100578	0.33849323636863105
					207.74341073091193	6.592903946030419	0.595828396184024	6.592903946030419	76.61485225528155	12.061686346030417	0.3346494277271994
					209.1976146060283	6.742058559827314	0.6030928632423723	6.742058559827314	77.15115622106853	11.606973745926378	0.33031130267555103
					210.6619979082705	6.721706012916109	0.6068707818296214	6.721706012916109	77.69121431461602	11.840678177705598	0.3347916065455113
					212.13663189362842	7.220206959722512	0.6293078538619863	7.220206959722512	78.23505281481832	11.726750843845934	0.33392553933655084
					213.6215883168838	6.476166952134884	0.6021375901165453	6.476166952134884	78.78269818452205	11.730193822427365	0.33540942371119575
					215.11693943510198	6.7283069385484815	0.6182481452607151	6.7283069385484815	79.3341770718137	11.570373074647927	0.33467688366734266
					216.6227580111477	6.186860069104187	0.5961699861168881	6.186860069104187	79.88951631131638	11.10879419765197	0.32980661780327447
					218.13911731722578	7.264194142086271	0.6449469709781351	7.264194142086271	80.4487429254956	11.22911205431321	0.3326977492917017
					219.66609113844635	7.382503491054073	0.6547027215426836	7.382503491054073	81.01188412597406	10.930982248812413	0.32987227122852664
					221.20375377641545	7.020218536951617	0.6399824553112459	7.020218536951617	81.5789673148559	10.739858929596833	0.3285302823659047
					222.75218005285038	7.132335984661541	0.6506668426084546	7.132335984661541	82.1500200860599	10.284617105674922	0.3238487641342121
					224.31144531322033	6.576558495017192	0.6322015059408663	6.576558495017192	82.72507022666231	9.841849089745502	0.3184974114522049
					225.8816254304129	5.875961576756016	0.6015221315872475	5.875961576756016	83.30414571824895	9.42527771933809	0.31359993512505496
					227.46279680842576	6.106312109533864	0.6111011395380531	6.106312109533864	83.88727473827669	10.671112726336819	0.3335605238428493
					229.05503638608477	6.090203099137588	0.6186959724640186	6.090203099137588	84.47448566144462	10.621094059392329	0.33498371271479616
					230.65842164078737	6.175636520326583	0.6203250813312323	6.175636520326583	85.06580706107474	10.115918781959667	0.32904292367101484
					232.27303059227287	6.186853011162281	0.6261044398071919	6.186853011162281	85.66126771050226	9.600000273272956	0.32273738775121835
					233.89894180641878	6.406252813179955	0.6407766790068977	6.406252813179955	86.26089658447577	9.14287209887708	0.317629644401479
					235.5362343990637	5.416002888415402	0.5920869376862627	5.416002888415402	86.8647228605671	9.461485379899582	0.3239558474667504
					237.18498803985716	6.146840977733164	0.6323031343475687	6.146840977733164	87.47277592059106	9.150633627650327	0.3209765302815588
					238.84528295613615	5.664426131139453	0.6091275624002417	5.664426131139453	88.08508535203521	9.001258759782473	0.3204344743535623
					240.51719993682912	5.860637939982233	0.6238913162650628	5.860637939982233	88.70168094949946	9.131772192282792	0.3241788431742773
					242.20082033638693	5.340696666421343	0.5996601782387784	5.340696666421343	89.32259271614595	8.88791438634286	0.3224237276393002
					243.89622607874162	5.981575067623641	0.6366987058234382	5.981575067623641	89.94785086515898	8.746622016138497	0.32213799617356326
					245.6034996612928	6.139746914132761	0.6486434127634672	6.139746914132761	90.57748582121508	9.503062064734365	0.3368197108912944
					247.32272415892186	5.202772340264732	0.6049407280052068	5.202772340264732	91.21152822196359	8.600784404801384	0.32444022242731513
					249.05398322803433	7.321035345064083	0.7072023758425795	7.321035345064083	91.85000891951734	8.454280986592284	0.324059624162003
					250.79736111063056	5.5206163480336405	0.6237370536359634	5.5206163480336405	92.49295898195396	8.292155593282969	0.32310418669720303
					252.55294263840497	5.7103967216894995	0.6356549345997572	5.7103967216894995	93.14040969482764	8.317554933268852	0.32625284396511534
					254.3208132368738	5.006829749011751	0.6042538766639526	5.006829749011751	93.79239256269142	8.43615768721298	0.3303605240470275
					256.1010589295319	5.548047681421039	0.637113446115612	5.548047681421039	94.44893931063027	7.799305668762152	0.3220278886636538
					257.89376634203865	6.375017293355064	0.6815653624390706	6.375017293355064	95.11008188580468	8.05374427908916	0.3280631428381226
					259.6990227064329	6.274488544863177	0.6773085157722932	6.274488544863177	95.7758524590053	7.3095173802226	0.3162219098874967
					261.51691586537794	5.568528196329224	0.6398984412185598	5.568528196329224	96.44628342621834	7.684691636657535	0.32520688713644563
					263.34753427643557	4.9399872278682695	0.6114120166331	4.9399872278682695	97.12140741020188	7.357086003968335	0.3203466209460688
					265.1909670163707	5.286176477073253	0.6332577262691218	5.286176477073253	97.8012572620733	7.289228178963393	0.3213123789162774
					267.04730378548527	5.657167717167034	0.653405593288708	5.657167717167034	98.48586606290782	7.314468212089612	0.32388692711364486
					268.91663491198364	5.086333134927186	0.6282591767812632	5.086333134927186	99.17526712534817	7.814000568022209	0.3356573227355579
					270.7990513563675	4.759459528077404	0.6146120278519425	4.759459528077404	99.86949399522561	7.29832790806876	0.3266004519460916
					272.69464471586207	5.349097539159148	0.6478802563569793	5.349097539159148	100.5685804531922	6.851455789706371	0.3200967480396566
					274.6035072288731	4.706036468329174	0.6126575896220573	4.706036468329174	101.27256051636454	7.470250852129826	0.3345357618799497
					276.5257317794752	3.959171055569001	0.568969940801291	3.959171055569001	101.9814684399791	6.904704285988247	0.3259369571245748
					278.46141190193157	3.842046378225409	0.5702836552462216	3.842046378225409	102.69533871905895	6.706729842577764	0.3237178414992532
					280.41064178524505	4.080895096169366	0.586393866549273	4.080895096169366	103.41420609009236	6.750926129148299	0.3260112715586795
					282.3735162777418	4.1821727781386775	0.5931631637136313	4.1821727781386775	104.13810553272302	6.718968669938064	0.3278766899190652
					284.35013089168604	4.514675038149806	0.6176310428046697	4.514675038149806	104.86707227145207	7.188059892694641	0.34036596422738036
					286.34058180792783	3.389505883184446	0.5449904636633115	3.389505883184446	105.60114177735224	6.225523419464979	0.3216980291800852
					288.3449658805833	3.76677328431494	0.5778493768394148	3.76677328431494	106.3403497697937	5.727022067393687	0.3125919234492949
					290.36338064174737	3.9469483004870933	0.5863230691425603	3.9469483004870933	107.08473221818227	6.847193383918223	0.33896820639701675
					292.39592430623964	3.7506913727091793	0.5787613294266276	3.7506913727091793	107.83432534370954	7.105534912968674	0.3454388524023067
					294.4426957763833	3.877095485172064	0.5820803504765308	3.877095485172064	108.58916562111551	6.541985936640393	0.3355630382733654
					296.50379464681794	3.9976417933933304	0.5988503234412395	3.9976417933933304	109.34928978046332	6.035144153321881	0.32569051586939973
					298.5793212093457	3.419042352057941	0.5631534790822189	3.419042352057941	110.11473480892656	5.998633441087513	0.3270781463205419
					300.66937645781115	3.3335039740390866	0.552455323432319	3.3335039740390866	110.88553795258903	6.2314099413032755	0.33435055464599867
					302.7740620930158	4.887399511929623	0.6664876672441522	4.887399511929623	111.66173671825717	6.057772270392805	0.3326662981632035
					304.8934805276669	3.1428817347175553	0.5471798721351138	3.1428817347175553	112.44336887528496	6.126902134088485	0.3369671170979218
					307.0277348913605	2.960727117142117	0.533960351143097	2.960727117142117	113.23047245741196	6.301284761233139	0.34292284576755866
					309.1769290356001	4.6165704725649235	0.6521905881448017	4.6165704725649235	114.02308576461385	4.939245942994523	0.31174031106133093
					311.3411675388493	3.2187966835611763	0.5615874941220981	3.2187966835611763	114.82124736496615	5.47554427076289	0.3278675727516758
					313.5205557116212	2.6289869614693915	0.5179562307398754	2.6289869614693915	115.62499609652092	5.909390148064086	0.34049179895579046
					315.71519960160254	3.728086106566284	0.6049116130482147	3.728086106566284	116.43437106919656	5.206018267761222	0.3243832197733582
					317.9252059988138	2.5549563804736657	0.5206108170491739	2.5549563804736657	117.24941166668094	5.611460303258264	0.33785422605875115
					320.15068244080544	3.3865305336643723	0.5829765724426701	3.3865305336643723	118.07015754834771	5.615321268969463	0.34024776770372644
					322.3917372178911	2.447638053620693	0.5128361895109609	2.447638053620693	118.89664865118613	5.849817142362393	0.3490110624565955
					324.64847937841637	3.7138504900419678	0.613577888725935	3.7138504900419678	119.72892519174444	5.353443770723445	0.3390480553540648
					326.9210187340653	2.379604832021099	0.510278070086951	2.379604832021099	120.56702766808665	4.9995089675831474	0.3304238269189305
					329.2094658652037	3.4301695826398797	0.5896087377962188	3.4301695826398797	121.41099686176327	5.543210887539322	0.3489185908015128
					331.51393212626016	3.2207023501540553	0.5814565553519175	3.2207023501540553	122.26087383979561	5.15451559889446	0.3406504945430218
					333.83452965114395	3.8677461088328666	0.6368488197564315	3.8677461088328666	123.11669995667417	5.14782865198109	0.3428230998534781
					336.171371358702	3.0828621955791027	0.5774525666003869	3.0828621955791027	123.97851685637087	5.4475792188005325	0.3527817562584125
					338.52457095821285	3.532996509447674	0.6124593051312778	3.532996509447674	124.84636647436548	5.329908936895924	0.3519240989434341
					340.89424295492034	3.386627289235189	0.6020782929992733	3.386627289235189	125.72029103968603	4.902732477118533	0.3417968754326863
					343.2805026556048	2.8147247120208014	0.5617749338014336	2.8147247120208014	126.60033307696384	5.177283037609119	0.3512634508624006
					345.683466174194	2.4818291009641147	0.5238094141713237	2.4818291009641147	127.48653540850259	5.046679971441483	0.34994319130274043
					348.1032504374134	3.1576292485839175	0.5948921192295794	3.1576292485839175	128.3789411563621	6.039275188394617	0.38053511772111576
					350.5399731904753	1.8203211997013553	0.4775470905991603	1.8203211997013553	129.27759374445662	5.221338659229037	0.36141623621978214
					352.9937530028086	2.4061447628256514	0.5276755468640826	2.4061447628256514	130.18253690066783	5.013480839098158	0.35623693762279135
					355.46470927382825	2.7486295016384727	0.5645053144862826	2.7486295016384727	131.09381465897252	5.327411354463201	0.368239761853785
					357.95296223874504	2.4726968235390783	0.5385860477621695	2.4726968235390783	132.01147136158534	5.504338543431157	0.37491420872799336
					360.4586329744162	2.7107468845187483	0.5656639449150298	2.7107468845187483	132.93555166111642	6.095990200807107	0.3951573543469855
					362.98184340523716	3.7282245627462376	0.6505788583687712	3.7282245627462376	133.86610052274423	5.29930471679942	0.3739182976087823
					365.5227163090738	2.982849622992223	0.5917120344472871	2.982849622992223	134.80316322640346	5.2599053672070335	0.37674736057851826
					368.08137532323735	2.5456440556342983	0.5538510785949128	2.5456440556342983	135.74678536898827	5.520434987567565	0.3857213495678249
					370.6579449505	2.2555920759635866	0.5378820041965976	2.2555920759635866	136.69701286657119	4.885755049677568	0.3677691805961026
					373.2525505651535	2.886685776473332	0.5910072903434354	2.886685776473332	137.6538919566372	5.131557005041726	0.3777273408331944
					375.8653184191096	2.174332853165923	0.5344710917518595	2.174332853165923	138.6174692003337	5.6200931280693025	0.3940762666194466
					378.49637564804334	3.2260668689747667	0.6241811121465874	3.2260668689747667	139.587791484736	5.134477930170087	0.3829691748309727
					381.14585027757965	2.6750232459951815	0.5844000198455901	2.6750232459951815	140.56490602512915	5.059984582856595	0.382260370478834
					383.8138712295227	3.1705945866376415	0.6268239858146198	3.1705945866376415	141.54886036730505	5.250572561205903	0.391357089503156
					386.50056832812936	4.578908527090952	0.7439217795556308	4.578908527090952	142.5397023898762	5.272910891704898	0.3962424266564195
					389.2060723064262	2.8952709496483555	0.6051133162103549	2.8952709496483555	143.53748030660535	5.735616766710876	0.41159566406154136
					391.93051481257123	2.8776294793340416	0.6105261267289293	2.8776294793340416	144.54224266875156	5.903093790697047	0.4211689876395621
					394.67402841625926	3.256771630551654	0.6480755561748731	3.256771630551654	145.55403836743284	6.3085154789347575	0.43633601304911807
					397.43674661517304	2.6673607267313217	0.5970656413687561	2.6673607267313217	146.5729166360049	6.428302883666298	0.4423984728468315
					400.21880384147926	3.7852289808414885	0.6960577753823289	3.7852289808414885	147.59892705245693	5.368767557245957	0.4110217648611905
					403.0203354683696	3.2603908809212028	0.6596234210006339	3.2603908809212028	148.63211954182412	4.95247310716099	0.3993816168677857
					405.8414778166482	1.9639186760921628	0.5286195460800358	1.9639186760921628	149.67254437861686	5.3258208475398625	0.41503674664308843
					408.6823681613647	2.564955738315624	0.5992341845290263	2.564955738315624	150.7202521892672	6.356718160094632	0.4512486492745424
					411.5431447384942	2.608126757858969	0.608305291586214	2.608126757858969	151.7752939545921	5.79415735364071	0.4340556145730787
					414.4239467516637	2.0553618387020656	0.5459690471498008	2.0553618387020656	152.83772101227422	5.817433134586677	0.43825752700982495
					417.3249143789253	3.900936788271845	0.7290901130789189	3.900936788271845	153.90758505936014	4.6136992222742785	0.39768100590734773
					420.2461887795778	4.883227375920455	0.8139115174474688	4.883227375920455	154.98493815477565	6.112751597881211	0.45385585734130496
					423.18791210103484	1.8054559277326327	0.5301920790220448	1.8054559277326327	156.0698327218591	5.530569849753073	0.43481006778321696
					426.1502274857421	2.551594022398075	0.6203549737186095	2.551594022398075	157.16232155091208	6.193805263084181	0.46035121354065456
					429.13327907814227	3.2810812119260575	0.6800658740941437	3.2810812119260575	158.26245780176848	5.519256078614275	0.4417703320194999
					432.1372120316893	3.7574912556571833	0.7334064820840439	3.7574912556571833	159.37029500638084	6.556860652166433	0.4802032656748939
					435.16217251591104	1.740666451097597	0.5399929979554451	1.740666451097597	160.4858870714255	6.694673167392885	0.48727548365073936
					438.20830772352247	3.197172519286528	0.6958312855981081	3.197172519286528	161.6092882809255	5.520968624949869	0.447933322502761
					441.2757658775871	3.1803420467880086	0.6961563270068156	3.1803420467880086	162.740553298892	5.757244121215326	0.4594096739746876
					444.36469623873023	1.241917374550623	0.47829647383551427	1.241917374550623	163.87973717198423	6.305694237557278	0.48206244533391535
					447.47524911240134	3.3580224935023977	0.7209977896005392	3.3580224935023977	165.02689533218813	6.527085875166322	0.49472201312323066
					450.6075758561882	3.2568979845748345	0.7096674965474519	3.2568979845748345	166.18208359951348	6.050158340894162	0.480061701878978
					453.7618288871815	4.08358548547375	0.7923051973776416	4.08358548547375	167.34535818471008	6.304403997951962	0.4932493755489792
					456.93816168939173	2.375546185382382	0.6316087467593502	2.375546185382382	168.51677569200305	7.9548358364411484	0.5513671226797369
					460.1367288212175	2.1256123084640244	0.6114920937569733	2.1256123084640244	169.69639312184705	6.710646835018625	0.5130201711955666
					463.35768592296597	4.306594032535112	0.8187111097506724	4.306594032535112	170.8842678737	6.551198110212741	0.5078278403007749
					466.6011897244267	2.9190094993942868	0.7044662975649091	2.9190094993942868	172.0804577488159	7.4314771696179704	0.5417642912734004
					469.8673980524977	3.926294778909992	0.7975543078207202	3.926294778909992	173.2850209530576	6.119151311249321	0.49895411120559563
					473.1564698388652	4.634274484047069	0.8588885689776921	4.634274484047069	174.498016099729	6.19763060616358	0.5051390945372121
					476.4685651277373	4.327374825795612	0.8444032909736373	4.327374825795612	175.71950221242713	7.0196586614945735	0.5373192444406109
					479.8038450836314	4.05347663361624	0.8262443301338342	4.05347663361624	176.9495387279141	7.493096372873956	0.5563965082379971
					483.1624719992168	3.066233800821662	0.7321756484056171	3.066233800821662	178.1881854990095	6.423543271327624	0.5205316596783865
					486.54460930321136	4.025647273373942	0.8278707171525513	4.025647273373942	179.43550279750258	6.614527733847924	0.5326098053257461
					489.9504215683338	3.085225822342868	0.738339269293005	3.085225822342868	180.6915513170851	7.169400514757296	0.5546078943770985
					493.38007451931213	5.274642627375555	0.9479035107784273	5.274642627375555	181.9563921763047	6.512553562270375	0.5353371831711953
					496.8337350409473	3.509591302557002	0.7888064594690686	3.509591302557002	183.23008692153883	6.810290277339437	0.5489041281048784
					500.31157118623395	2.661861679031087	0.7089699262311921	2.661861679031087	184.51269752998962	6.9961362933321585	0.558408610115808
					503.8137521845376	2.5344929403756877	0.6909470358799806	2.5344929403756877	185.80428641269953	6.132914174559521	0.5296856069102328
					507.34044844982935	2.097126577417816	0.6398898386693496	2.097126577417816	187.10491641758844	6.661396872794279	0.5502163114116002
					510.8918315889782	3.7725594878020456	0.8327385283162584	3.7725594878020456	188.41465083251154	6.018860850631942	0.5288731855263572
					514.468074410101	3.8734316894124405	0.8470783976675933	3.8734316894124405	189.73355338833915	6.340837129558407	0.5426414210582725
					518.0693509309717	3.388338151513358	0.8035617981573887	3.388338151513358	191.0616882620575	8.069036212574977	0.6126249955232553
					521.6958363874886	3.051844892705942	0.7732178287719106	3.051844892705942	192.3991200798919	6.946561665760464	0.574117348096282
					525.3477072422011	3.1485722369932794	0.7873801369238822	3.1485722369932794	193.74591392045113	7.936487860986327	0.6140337969193334
					529.0251411928964	2.334473361013835	0.6948668423680339	2.334473361013835	195.1021353178943	7.270820652300308	0.5921564911948628
					532.7283171812467	1.974832839254016	0.6573392036314557	1.974832839254016	196.46785026511955	6.4104006263184505	0.562084260625965
					536.4574154015154	2.0982483747920924	0.6732626113689943	2.0982483747920924	197.8431252169754	6.38433044260244	0.5648602190306825
					540.212617309326	2.951040294139914	0.7756404606774927	2.951040294139914	199.22802709349423	6.259769458359096	0.5613588425914143
					543.9941056304913	3.54587846930688	0.852364193641995	3.54587846930688	200.62262328314867	6.739195146407045	0.5850305286155557
					547.8020643699047	3.329602333728057	0.830302567117207	3.329602333728057	202.0269816461307	6.992829677216689	0.5985962437438466
					551.636678820494	1.6409472005872687	0.6267425194046232	1.6409472005872687	203.44117051765363	7.303037314900178	0.615146937064341
					555.4981355722375	2.249394292398235	0.7184401598512404	2.249394292398235	204.8652587112772	7.850573583686401	0.6373067909266469
					559.3866225212431	3.3698109681398636	0.8443574363988714	3.3698109681398636	206.29931552225614	7.018460116309807	0.6081989885825397
					563.3023288788918	2.1432841041963364	0.7106859043175376	2.1432841041963364	207.74341073091193	6.592903946030419	0.595828396184024
					567.245445181044	1.4781130363449995	0.6229964883224983	1.4781130363449995	209.1976146060283	6.742058559827314	0.6030928632423723
					571.2161632973114	1.1715823937086414	0.5666872892054471	1.1715823937086414	210.6619979082705	6.721706012916109	0.6068707818296214
					575.2146764403926	2.8212318857203917	0.8038429176102506	2.8212318857203917	212.13663189362842	7.220206959722512	0.6293078538619863
					579.2411791754753	3.964308515870024	0.93353887690953	3.964308515870024	213.6215883168838	6.476166952134884	0.6021375901165453
					583.2958674297037	3.018529876758882	0.8485959903551938	3.018529876758882	215.11693943510198	6.7283069385484815	0.6182481452607151
					587.3789385017116	3.1197873690701936	0.8617725748028068	3.1197873690701936	216.6227580111477	6.186860069104187	0.5961699861168881
					591.4905910712235	1.0927985276713004	0.5526755403230724	1.0927985276713004	218.13911731722578	7.264194142086271	0.6449469709781351
					595.6310252087221	2.825024849343736	0.8128773436365879	2.825024849343736	219.66609113844635	7.382503491054073	0.6547027215426836
					599.8004423851831	2.773564775908297	0.8202713307968036	2.773564775908297	221.20375377641545	7.020218536951617	0.6399824553112459
					603.9990454818794	2.9276168286818485	0.859063945100179	2.9276168286818485	222.75218005285038	7.132335984661541	0.6506668426084546
					608.2270388002526	3.0470766936230897	0.8666413879613035	3.0470766936230897	224.31144531322033	6.576558495017192	0.6322015059408663
					612.4846280718543	1.5668116121165956	0.6605711331432051	1.5668116121165956	225.8816254304129	5.875961576756016	0.6015221315872475
					616.7720204683573	3.0361501296536257	0.8817120522166036	3.0361501296536257	227.46279680842576	6.106312109533864	0.6111011395380531
					621.0894246116358	1.1569688788217125	0.6122858314807746	1.1569688788217125	229.05503638608477	6.090203099137588	0.6186959724640186
					625.4370505839172	1.7697847255257317	0.7031809940778713	1.7697847255257317	230.65842164078737	6.175636520326583	0.6203250813312323
					629.8151099380046	2.324872823534673	0.810329499844261	2.324872823534673	232.27303059227287	6.186853011162281	0.6261044398071919
					634.2238157075707	1.6320511551764798	0.6771459648501207	1.6320511551764798	233.89894180641878	6.406252813179955	0.6407766790068977
					638.6633824175237	1.6405717225051368	0.6889520460969023	1.6405717225051368	235.5362343990637	5.416002888415402	0.5920869376862627
					643.1340260944464	2.5914252424985658	0.8618298400322841	2.5914252424985658	237.18498803985716	6.146840977733164	0.6323031343475687
					647.6359642771075	1.5924682248639381	0.7102843589957498	1.5924682248639381	238.84528295613615	5.664426131139453	0.6091275624002417
					652.1694160270473	0.6852790425631319	0.5482979736088521	0.6852790425631319	240.51719993682912	5.860637939982233	0.6238913162650628
					656.7346019392367	3.090569110920261	0.9334339857701968	3.090569110920261	242.20082033638693	5.340696666421343	0.5996601782387784
					661.3317441528113	0.927929799273449	0.6047605726598065	0.927929799273449	243.89622607874162	5.981575067623641	0.6366987058234382
					665.961066361881	2.035896663097935	0.800208069836029	2.035896663097935	245.6034996612928	6.139746914132761	0.6486434127634672
					670.6227938264142	0.8722343682313407	0.5740156207436473	0.8722343682313407	247.32272415892186	5.202772340264732	0.6049407280052068
					675.3171533831991	1.4547176224160263	0.6953548961332406	1.4547176224160263	249.05398322803433	7.321035345064083	0.7072023758425795
					680.0443734568814	2.220280784132366	0.8301504977796764	2.220280784132366	250.79736111063056	5.5206163480336405	0.6237370536359634
					684.8046840710797	2.019067165973525	0.8026232961272517	2.019067165973525	252.55294263840497	5.7103967216894995	0.6356549345997572
					689.5983168595773	0.5898249096488408	0.5437784022626174	0.5898249096488408	254.3208132368738	5.006829749011751	0.6042538766639526
					694.4255050775944	0.4871920551433879	0.5243920309024024	0.4871920551433879	256.1010589295319	5.548047681421039	0.637113446115612
					699.2864836131375	0.9153416822790053	0.639793815681814	0.9153416822790053	257.89376634203865	6.375017293355064	0.6815653624390706
					704.1814889984294	1.9326330142858301	0.8034672203897831	1.9326330142858301	259.6990227064329	6.274488544863177	0.6773085157722932
					709.1107594214184	1.5289348059507586	0.7470928402289678	1.5289348059507586	261.51691586537794	5.568528196329224	0.6398984412185598
					714.0745347373684	2.569730214517796	0.927757900186682	2.569730214517796	263.34753427643557	4.9399872278682695	0.6114120166331
					719.0730564805299	1.742705804975046	0.7769215680162962	1.742705804975046	265.1909670163707	5.286176477073253	0.6332577262691218
					724.1065678758937	1.5564724268137637	0.7650092393123625	1.5564724268137637	267.04730378548527	5.657167717167034	0.653405593288708
					729.175313851025	0.43661762558262784	0.5256560599347552	0.43661762558262784	268.91663491198364	5.086333134927186	0.6282591767812632
					734.2795410479821	1.357444075373912	0.7515126026944758	1.357444075373912	270.7990513563675	4.759459528077404	0.6146120278519425
					739.419497835318	1.3560355620173472	0.7625011394294995	1.3560355620173472	272.69464471586207	5.349097539159148	0.6478802563569793
					744.5954343201652	1.9991009335158905	0.8406463505393644	1.9991009335158905	274.6035072288731	4.706036468329174	0.6126575896220573
					749.8076023604063	0.8192482154486509	0.6274816762723461	0.8192482154486509	276.5257317794752	3.959171055569001	0.568969940801291
					755.0562555769293	3.977145508419926	1.1568499811657784	3.977145508419926	278.46141190193157	3.842046378225409	0.5702836552462216
					760.3416493659677	1.6697760204871792	0.8252465344203591	1.6697760204871792	280.41064178524505	4.080895096169366	0.586393866549273
					765.6640409115295	1.490780434169193	0.7996249008948202	1.490780434169193	282.3735162777418	4.1821727781386775	0.5931631637136313
					771.0236891979102	0.4890826638086266	0.5343511912400456	0.4890826638086266	284.35013089168604	4.514675038149806	0.6176310428046697
					776.4208550222957	1.3194036738216839	0.7596661962446003	1.3194036738216839	286.34058180792783	3.389505883184446	0.5449904636633115
					781.8558010074516	1.3142221637462295	0.7678118294921978	1.3142221637462295	288.3449658805833	3.76677328431494	0.5778493768394148
					787.3287916145039	1.518345275636011	0.7970549405908026	1.518345275636011	290.36338064174737	3.9469483004870933	0.5863230691425603
					792.8400931558053	2.374373433205754	0.9967018717200603	2.374373433205754	292.39592430623964	3.7506913727091793	0.5787613294266276
					798.389973807896	0.5692308851812258	0.5863926172751319	0.5692308851812258	294.4426957763833	3.877095485172064	0.5820803504765308
					803.9787036245513	1.3953446221388384	0.8047694591565986	1.3953446221388384	296.50379464681794	3.9976417933933304	0.5988503234412395
					809.6065545499231	2.952206798127695	1.0959915579341075	2.952206798127695	298.5793212093457	3.419042352057941	0.5631534790822189
					815.2738004317725	2.112648406878121	0.9567763665637918	2.112648406878121	300.66937645781115	3.3335039740390866	0.552455323432319
					820.9807170347949	4.046415740495043	1.26171833543505	4.046415740495043	302.7740620930158	4.887399511929623	0.6664876672441522
					826.7275820540385	0.9954352613289302	0.7446971093234017	0.9954352613289302	304.8934805276669	3.1428817347175553	0.5471798721351138
					832.5146751284168	1.6930265362401458	0.8794157476475344	1.6930265362401458	307.0277348913605	2.960727117142117	0.533960351143097
					838.3422778543157	1.036320838213066	0.7287479493877508	1.036320838213066	309.1769290356001	4.6165704725649235	0.6521905881448017
					844.2106737992959	2.272658390785628	1.0077980262861277	2.272658390785628	311.3411675388493	3.2187966835611763	0.5615874941220981
					850.1201485158911	2.10181834920556	0.9983963192244855	2.10181834920556	313.5205557116212	2.6289869614693915	0.5179562307398754
					856.0709895555023	2.172974551233069	1.015490523683538	2.172974551233069	315.71519960160254	3.728086106566284	0.6049116130482147
					862.0634864823908	3.32944008674436	1.1907992854708067	3.32944008674436	317.9252059988138	2.5549563804736657	0.5206108170491739
					868.0979308877675	1.6099829582044523	0.8990995571739665	1.6099829582044523	320.15068244080544	3.3865305336643723	0.5829765724426701
					874.1746164039819	1.4554083132193378	0.8992912046951268	1.4554083132193378	322.3917372178911	2.447638053620693	0.5128361895109609
					880.2938387188098	1.244982615275077	0.8307342344809318	1.244982615275077	324.64847937841637	3.7138504900419678	0.613577888725935
					886.4558955898415	3.281395370082569	1.2353857238519614	3.281395370082569	326.9210187340653	2.379604832021099	0.510278070086951
					892.6610868589703	2.048950342906928	1.0221407464452397	2.048950342906928	329.2094658652037	3.4301695826398797	0.5896087377962188
					898.9097144669831	3.0832917447163677	1.2309516614996423	3.0832917447163677	331.51393212626016	3.2207023501540553	0.5814565553519175
					905.202082468252	1.8600893035893296	1.0017182005690983	1.8600893035893296	333.83452965114395	3.8677461088328666	0.6368488197564315
					911.5384970455298	2.411882295807777	1.098566418572234	2.411882295807777	336.171371358702	3.0828621955791027	0.5774525666003869
					917.9192665248484	1.8741187340515844	1.0180593360169856	1.8741187340515844	338.52457095821285	3.532996509447674	0.6124593051312778
					924.3447013905223	1.0064009088800552	0.8100032503640777	1.0064009088800552	340.89424295492034	3.386627289235189	0.6020782929992733
					930.815114300256	1.466733991322879	0.9182930669379508	1.466733991322879	343.2805026556048	2.8147247120208014	0.5617749338014336
					937.3308201003579	2.3960847888326926	1.1391450809776915	2.3960847888326926	345.683466174194	2.4818291009641147	0.5238094141713237
					943.8921358410604	0.732420978240393	0.7506902195703808	0.732420978240393	348.1032504374134	3.1576292485839175	0.5948921192295794
					950.4993807919478	2.0074750691050482	1.0871424161598284	2.0074750691050482	350.5399731904753	1.8203211997013553	0.4775470905991603
					957.1528764574914	1.3115254448127558	0.9005808248344668	1.3115254448127558	352.9937530028086	2.4061447628256514	0.5276755468640826
					963.8529465926938	1.7436426505565246	1.075664838929081	1.7436426505565246	355.46470927382825	2.7486295016384727	0.5645053144862826
					970.5999172188426	0.1114537538695205	0.6269104571888959	0.1114537538695205	357.95296223874504	2.4726968235390783	0.5385860477621695
					977.3941166393745	0.9708681483550058	0.9149665001941228	0.9708681483550058	360.4586329744162	2.7107468845187483	0.5656639449150298
					984.2358754558502	1.8849905260900548	1.1072360752173325	1.8849905260900548	362.98184340523716	3.7282245627462376	0.6505788583687712
									365.5227163090738	2.982849622992223	0.5917120344472871
									368.08137532323735	2.5456440556342983	0.5538510785949128
									370.6579449505	2.2555920759635866	0.5378820041965976
									373.2525505651535	2.886685776473332	0.5910072903434354
									375.8653184191096	2.174332853165923	0.5344710917518595
									378.49637564804334	3.2260668689747667	0.6241811121465874
									381.14585027757965	2.6750232459951815	0.5844000198455901
									383.8138712295227	3.1705945866376415	0.6268239858146198
									386.50056832812936	4.578908527090952	0.7439217795556308
									389.2060723064262	2.8952709496483555	0.6051133162103549
									391.93051481257123	2.8776294793340416	0.6105261267289293
									394.67402841625926	3.256771630551654	0.6480755561748731
									397.43674661517304	2.6673607267313217	0.5970656413687561
									400.21880384147926	3.7852289808414885	0.6960577753823289
									403.0203354683696	3.2603908809212028	0.6596234210006339
									405.8414778166482	1.9639186760921628	0.5286195460800358
									408.6823681613647	2.564955738315624	0.5992341845290263
									411.5431447384942	2.608126757858969	0.608305291586214
									414.4239467516637	2.0553618387020656	0.5459690471498008
									417.3249143789253	3.900936788271845	0.7290901130789189
									420.2461887795778	4.883227375920455	0.8139115174474688
									423.18791210103484	1.8054559277326327	0.5301920790220448
									426.1502274857421	2.551594022398075	0.6203549737186095
									429.13327907814227	3.2810812119260575	0.6800658740941437
									432.1372120316893	3.7574912556571833	0.7334064820840439
									435.16217251591104	1.740666451097597	0.5399929979554451
									438.20830772352247	3.197172519286528	0.6958312855981081
									441.2757658775871	3.1803420467880086	0.6961563270068156
									444.36469623873023	1.241917374550623	0.47829647383551427
									447.47524911240134	3.3580224935023977	0.7209977896005392
									450.6075758561882	3.2568979845748345	0.7096674965474519
									453.7618288871815	4.08358548547375	0.7923051973776416
									456.93816168939173	2.375546185382382	0.6316087467593502
									460.1367288212175	2.1256123084640244	0.6114920937569733
									463.35768592296597	4.306594032535112	0.8187111097506724
									466.6011897244267	2.9190094993942868	0.7044662975649091
									469.8673980524977	3.926294778909992	0.7975543078207202
									473.1564698388652	4.634274484047069	0.8588885689776921
									476.4685651277373	4.327374825795612	0.8444032909736373
									479.8038450836314	4.05347663361624	0.8262443301338342
									483.1624719992168	3.066233800821662	0.7321756484056171
									486.54460930321136	4.025647273373942	0.8278707171525513
									489.9504215683338	3.085225822342868	0.738339269293005
									493.38007451931213	5.274642627375555	0.9479035107784273
									496.8337350409473	3.509591302557002	0.7888064594690686
									500.31157118623395	2.661861679031087	0.7089699262311921
									503.8137521845376	2.5344929403756877	0.6909470358799806
									507.34044844982935	2.097126577417816	0.6398898386693496
									510.8918315889782	3.7725594878020456	0.8327385283162584
									514.468074410101	3.8734316894124405	0.8470783976675933
									518.0693509309717	3.388338151513358	0.8035617981573887
									521.6958363874886	3.051844892705942	0.7732178287719106
									525.3477072422011	3.1485722369932794	0.7873801369238822
									529.0251411928964	2.334473361013835	0.6948668423680339
									532.7283171812467	1.974832839254016	0.6573392036314557
									536.4574154015154	2.0982483747920924	0.6732626113689943
									540.212617309326	2.951040294139914	0.7756404606774927
									543.9941056304913	3.54587846930688	0.852364193641995
									547.8020643699047	3.329602333728057	0.830302567117207
									551.636678820494	1.6409472005872687	0.6267425194046232
									555.4981355722375	2.249394292398235	0.7184401598512404
									559.3866225212431	3.3698109681398636	0.8443574363988714
									563.3023288788918	2.1432841041963364	0.7106859043175376
									567.245445181044	1.4781130363449995	0.6229964883224983
									571.2161632973114	1.1715823937086414	0.5666872892054471
									575.2146764403926	2.8212318857203917	0.8038429176102506
									579.2411791754753	3.964308515870024	0.93353887690953
									583.2958674297037	3.018529876758882	0.8485959903551938
									587.3789385017116	3.1197873690701936	0.8617725748028068
									591.4905910712235	1.0927985276713004	0.5526755403230724
									595.6310252087221	2.825024849343736	0.8128773436365879
									599.8004423851831	2.773564775908297	0.8202713307968036
									603.9990454818794	2.9276168286818485	0.859063945100179
									608.2270388002526	3.0470766936230897	0.8666413879613035
									612.4846280718543	1.5668116121165956	0.6605711331432051
									616.7720204683573	3.0361501296536257	0.8817120522166036
									621.0894246116358	1.1569688788217125	0.6122858314807746
									625.4370505839172	1.7697847255257317	0.7031809940778713
									629.8151099380046	2.324872823534673	0.810329499844261
									634.2238157075707	1.6320511551764798	0.6771459648501207
									638.6633824175237	1.6405717225051368	0.6889520460969023
									643.1340260944464	2.5914252424985658	0.8618298400322841
									647.6359642771075	1.5924682248639381	0.7102843589957498
									652.1694160270473	0.6852790425631319	0.5482979736088521
									656.7346019392367	3.090569110920261	0.9334339857701968
									661.3317441528113	0.927929799273449	0.6047605726598065
									665.961066361881	2.035896663097935	0.800208069836029
									670.6227938264142	0.8722343682313407	0.5740156207436473
									675.3171533831991	1.4547176224160263	0.6953548961332406
									680.0443734568814	2.220280784132366	0.8301504977796764
									684.8046840710797	2.019067165973525	0.8026232961272517
									689.5983168595773	0.5898249096488408	0.5437784022626174
									694.4255050775944	0.4871920551433879	0.5243920309024024
									699.2864836131375	0.9153416822790053	0.639793815681814
									704.1814889984294	1.9326330142858301	0.8034672203897831
									709.1107594214184	1.5289348059507586	0.7470928402289678
									714.0745347373684	2.569730214517796	0.927757900186682
									719.0730564805299	1.742705804975046	0.7769215680162962
									724.1065678758937	1.5564724268137637	0.7650092393123625
									729.175313851025	0.43661762558262784	0.5256560599347552
									734.2795410479821	1.357444075373912	0.7515126026944758
									739.419497835318	1.3560355620173472	0.7625011394294995
									744.5954343201652	1.9991009335158905	0.8406463505393644
									749.8076023604063	0.8192482154486509	0.6274816762723461
									755.0562555769293	3.977145508419926	1.1568499811657784
									760.3416493659677	1.6697760204871792	0.8252465344203591
									765.6640409115295	1.490780434169193	0.7996249008948202
									771.0236891979102	0.4890826638086266	0.5343511912400456
									776.4208550222957	1.3194036738216839	0.7596661962446003
									781.8558010074516	1.3142221637462295	0.7678118294921978
									787.3287916145039	1.518345275636011	0.7970549405908026
									792.8400931558053	2.374373433205754	0.9967018717200603
									798.389973807896	0.5692308851812258	0.5863926172751319
									803.9787036245513	1.3953446221388384	0.8047694591565986
									809.6065545499231	2.952206798127695	1.0959915579341075
									815.2738004317725	2.112648406878121	0.9567763665637918
									820.9807170347949	4.046415740495043	1.26171833543505
									826.7275820540385	0.9954352613289302	0.7446971093234017
									832.5146751284168	1.6930265362401458	0.8794157476475344
									838.3422778543157	1.036320838213066	0.7287479493877508
									844.2106737992959	2.272658390785628	1.0077980262861277
									850.1201485158911	2.10181834920556	0.9983963192244855
									856.0709895555023	2.172974551233069	1.015490523683538
									862.0634864823908	3.32944008674436	1.1907992854708067
									868.0979308877675	1.6099829582044523	0.8990995571739665
									874.1746164039819	1.4554083132193378	0.8992912046951268
									880.2938387188098	1.244982615275077	0.8307342344809318
									886.4558955898415	3.281395370082569	1.2353857238519614
									892.6610868589703	2.048950342906928	1.0221407464452397
									898.9097144669831	3.0832917447163677	1.2309516614996423
									905.202082468252	1.8600893035893296	1.0017182005690983
									911.5384970455298	2.411882295807777	1.098566418572234
									917.9192665248484	1.8741187340515844	1.0180593360169856
									924.3447013905223	1.0064009088800552	0.8100032503640777
									930.815114300256	1.466733991322879	0.9182930669379508
									937.3308201003579	2.3960847888326926	1.1391450809776915
									943.8921358410604	0.732420978240393	0.7506902195703808
									950.4993807919478	2.0074750691050482	1.0871424161598284
									957.1528764574914	1.3115254448127558	0.9005808248344668
									963.8529465926938	1.7436426505565246	1.075664838929081
									970.5999172188426	0.1114537538695205	0.6269104571888959
									977.3941166393745	0.9708681483550058	0.9149665001941228
									984.2358754558502	1.8849905260900548	1.1072360752173325
									991.1255265840412	3.2682113250781484	1.3459571829468187
									997.2911834928398	1.7972795841083746	1.2421809944901916
