# Supplementary material for: Formation of a super-dense hydrogen monolayer on mesoporous silica
Source: Nat Chem. 2022 Aug 29;14(11):1319–24. doi: 10.1038/s41557-022-01019-7 (PMC9630099; doi:10.1038/s41557-022-01019-7)
Supplement: Source Data Fig. 2 — Compressed folder with ‘.csv’ files of all INS results including spectra and analysis and source data of Fig. 2b.. [file 41557_2022_1019_MOESM3_ESM.zip › Fig2_INS_spectra_and_analysis/INS+AnalysisGaussian/22972_1.25mmol_25.0K_B.csv]

x	y	err	fit	residual_fit	x_full	y_full	err_full	background_full	x_f	y_f	err_f	GS_Peak0_	GS_Peak1_	GS_Peak2_	Background1_	Sigmoid1_
2.0004999999999926	0.11612673887481417	0.18569739849102734	0.10149093593601266	-0.014635802938801512	1.0134999999999967	-0.3747381544526833	0.36282566635246	-0.3748847624715398	-1.9895	-0.06323569273064267	0.08857395845973277	0.00041771757048968594	0.0004173933001849908	3.994121521732087e-07	0.1006554256531858	0.0
2.0214999999999925	-0.15410627663370446	0.17256659616468956	0.10284022866888062	0.2569465053025851	1.0344999999999966	0.7383189304233735	0.390152497904973	0.7381665184802536	-1.9685000000000001	0.03290163210224312	0.10379006339293465	0.00043265926873981047	0.00043232414550332146	4.1912774725922845e-07	0.10197482612689024	0.0
2.0424999999999924	0.06823854198518653	0.1869187252937666	0.10420850627343516	0.035969964288248626	1.0554999999999966	-0.11638260283063495	0.3591452351655136	-0.11654103608150528	-1.9475000000000002	-0.009214845293735341	0.10352941337083475	0.0004481003877091333	0.0004477540771064733	4.397821430746995e-07	0.10331221202647647	0.0
2.0634999999999923	0.3317913155579668	0.20024071170895824	0.10559578412975258	-0.22619553142821425	1.0764999999999965	-0.4012285509059046	0.3383168345965818	-0.4013932304765148	-1.9265000000000003	0.04890025055195818	0.10807821770307233	0.0004640562932461109	0.00046369845157810745	4.61418293519821e-07	0.10466756796663484	0.0
2.0844999999999922	0.13042279896923303	0.19254710031053904	0.10700207814398166	-0.023420720825251373	1.0974999999999964	0.05808773090662189	0.3504057675659867	0.057916572128493264	-1.9055000000000004	0.1931219690068332	0.12772358745054935	0.00048054277605638895	0.0004801730501381998	4.840810315098256e-07	0.10604087823675556	0.0
2.105499999999992	0.13642451918620724	0.19688563572032816	0.10842740477037957	-0.027997114415827667	1.1184999999999963	-0.17519936278247883	0.33632675417389785	-0.17537724178622022	-1.8845000000000005	0.2172419653191035	0.12448786018827489	0.0004975760618043586	0.0004971940887405063	5.078171470505955e-07	0.10743212680268766	0.0
2.126499999999992	-0.1020529254599023	0.18027305357045867	0.1098717810337194	0.21192470649362172	1.1394999999999962	-0.23385868767020668	0.3267148065860821	-0.23404353630992158	-1.8635000000000006	0.11737334197675398	0.11673052299635638	0.0005151728214009322	0.0005147782283562212	5.326754683682538e-07	0.10884129730849389	0.0
2.147499999999992	-0.2090692163670036	0.1772055891270953	0.11133522455207245	0.32040444091907605	1.160499999999996	0.27570098550069044	0.3402894644106587	0.2755089091528127	-1.8425000000000007	-0.10930006183890839	0.09209153117512289	0.0005333501814792411	0.0005329425854454992	5.587069462037617e-07	0.1102683730782015	0.0
2.168499999999992	0.1901743410030059	0.20117113081094892	0.1128177535599685	-0.0773565874430374	1.181499999999996	-0.40882653291010396	0.30408709331854117	-0.40902610397752703	-1.8215000000000008	0.17428025493493254	0.12239421736123163	0.0005521257350599156	0.0005517047426185322	5.859647413871625e-07	0.11171333711754866	0.0
2.189499999999992	0.1561226482298863	0.19780817762320524	0.1143193869319381	-0.0418032612979482	1.202499999999996	0.20300574487021716	0.3263705326730686	0.20279840284731077	-1.8005000000000009	0.12945629383444174	0.12058925484215346	0.0005715175524075537	0.0005710827594877809	6.145043158099791e-07	0.11317617211572696	0.0
2.2104999999999917	0.13033916911933652	0.19907166131943227	0.11584014420643907	-0.014499024912897451	1.2234999999999958	0.3093013921867547	0.3274358710965635	0.3090859934543127	-1.779500000000001	-0.09867568084712103	0.09325131826168172	0.0005915441920799404	0.0005910951837129332	6.443835269180603e-07	0.11465686044711927	0.0
2.2314999999999916	0.2300156082313285	0.20939859817358525	0.11738004561017149	-0.11263556262115701	1.2444999999999957	-0.20977872399918684	0.3021778135296469	-0.21000247501528882	-1.758500000000001	0.16187097525148575	0.1247954418371573	0.0006122247121715412	0.0006117610622400906	6.756627258512472e-07	0.116155384173034	0.0
2.2524999999999915	0.06754525290992675	0.20090340478493968	0.11893911208278343	0.05139385917285669	1.2654999999999956	-0.06958464410785004	0.30351469866597197	-0.0698170531123719	-1.7375000000000012	0.2922920638409088	0.1375009560326579	0.0006335786817527246	0.0006330999527366428	7.084048593602858e-07	0.1176717250434347	0.0
2.2734999999999914	-0.2951060864094872	0.17768497106703188	0.12051736530197081	0.41562345171145804	1.2864999999999955	-0.4248139166893017	0.28079307366816314	-0.4250552998370184	-1.7165000000000012	0.06502990035588746	0.11510320955431008	0.0006556261925060884	0.0006551319352232365	7.426755756357425e-07	0.11920586449866585	0.0
2.2944999999999913	0.3882813769865896	0.21506330754823452	0.12211482770897383	-0.26616654927761574	1.3074999999999954	0.4796988930539192	0.31391341663441935	0.4794482088298076	-1.6955000000000013	0.15507522825577774	0.12243664044735643	0.0006783878705612504	0.000677877623904181	7.78543334187871e-07	0.12075778367117421	0.0
2.3154999999999912	-0.1322493828421174	0.1815721026446814	0.123731522534473	0.2559809053765904	1.3284999999999954	-0.1319683815891315	0.28462908139869136	-0.13222870493892175	-1.6745000000000014	0.12815155510819887	0.11943054331093454	0.0007018848885293708	0.0007013581791975447	8.160795199210146e-07	0.12232746338722617	0.0
2.336499999999991	0.24155691847608063	0.21163477182023147	0.12536747382488722	-0.11618944465119341	1.3494999999999953	-0.27405962629766334	0.2685695553466018	-0.2743299382856299	-1.6535000000000015	0.12966633738638933	0.12210467906636249	0.000726138977738622	0.0007255953199661604	8.553585615506171e-07	0.1239148841686209	0.0
2.357499999999991	-0.020120222647000086	0.18971599584781232	0.12702270646907632	0.1471429291160764	1.3704999999999952	0.09118744433755621	0.2845471518709068	0.09090678237887415	-1.6325000000000016	0.17008285184780186	0.12639129557084064	0.0007511724406717109	0.0007506113359506931	8.96458054515677e-07	0.1255200262343994	0.0
2.378499999999991	-0.13468204074756485	0.18211765501923743	0.1286972462254502	0.26337928697301505	1.391499999999995	0.08156308916088761	0.2822396032003793	0.08127170371215327	-1.6115000000000017	0.1524727782692762	0.12321567114666686	0.0007770081636065515	0.0007764291004058211	9.394588885443764e-07	0.12714286950254927	0.0
2.399499999999991	-0.05002381957651303	0.19084542768007884	0.13039111974948714	0.18041493932600017	1.412499999999995	-0.0488504750311467	0.2699836102839239	-0.04915297005298648	-1.5905000000000018	0.0025932137141476685	0.1093979442929467	0.0008036696294610564	0.0008030720829405041	9.844453800354887e-07	0.12878339359170554	0.0
2.4204999999999908	-0.15755274093610194	0.18248935931140994	0.1321043546216628	0.28965709555776475	1.433499999999995	0.1342373911383259	0.27325173863819197	0.13392338750929067	-1.569500000000002	0.07824300704593679	0.12019755328426698	0.0008311809308429738	0.0008305643625632788	1.0315054094234172e-06	0.13044157782284713	0.0
2.4414999999999907	-0.22245668460249646	0.17899245111257217	0.13383697937579198	0.35629366397828843	1.4544999999999948	-0.12537175698098935	0.25938006230654165	-0.12569768160031203	-1.548500000000002	-0.10245202606645082	0.09825872066690475	0.0008595667833055607	0.0008589306409333866	1.0807305636999341e-06	0.13211740122098933	0.0
2.4624999999999906	0.33951560118340063	0.2138568922083136	0.13558902352778487	-0.20392657765561575	1.4754999999999947	0.8409356232861902	0.3015031936876504	0.8405973515356293	-1.527500000000002	0.02213787484988272	0.11118872147808313	0.0008888525388098557	0.0008881962558184916	1.1322162842710704e-06	0.13381084251687225	0.0
2.4834999999999905	0.11393283039186008	0.20279383668383968	0.13736051760481885	0.023427687212958764	1.4964999999999946	0.17309151354666952	0.2637227825944497	0.17274045434606117	-1.5065000000000022	-0.02073480777880815	0.11059625179364772	0.0009190641993942027	0.00091838719475961	1.186062020333159e-06	0.1355218801486447	0.0
2.5044999999999904	0.0677447180497539	0.20264007810443313	0.13915149317492795	0.07140677512517404	1.5174999999999945	0.6457222171808379	0.2776005195982876	0.6453579156021156	-1.4855000000000023	-0.10377007430390361	0.10383487650519246	0.0009502284310515728	0.0009495301089438376	1.2423713879577726e-06	0.13725049226354458	0.0
2.5254999999999903	0.2517824309195311	0.21117889720499233	0.1409619828770102	-0.11082044804252092	1.5384999999999944	0.14681533543961311	0.24713545897674435	0.1464373215023966	-1.4645000000000024	0.13602431411996296	0.12838812760404153	0.0009823725778151378	0.0009816523272853197	1.3012523350811146e-06	0.13899665671957467	0.0
2.54649999999999	0.1395726856885482	0.20667501278323966	0.14279202045125428	0.003219334762706083	1.5594999999999943	-0.04372863389685966	0.23418396366841723	-0.04412084568024401	-1.4435000000000024	0.07106954621544392	0.12832780391706697	0.0010155246760524526	0.0010147818707148528	1.362817312599429e-06	0.14076035108717438	0.0
2.56749999999999	0.22843652668777592	0.21258568176919732	0.1446416407699864	-0.08379488591778952	1.5804999999999942	-0.160281129558409	0.21853004598538506	-0.16068804065009826	-1.4225000000000025	-0.08263153894431963	0.11587488094374801	0.0010497134689685208	0.001048947466678314	1.4271834517781072e-06	0.14254155265088778	0.0
2.58849999999999	-0.003886388439027888	0.1970615923772262	0.14651087986893702	0.1503972683079649	1.6014999999999942	0.4880818671273994	0.25685866711615507	0.48765973881117114	-1.4015000000000026	-0.1009514484824433	0.11261823441647505	0.0010849684213178814	0.0010841785638441293	1.4944727481885558e-06	0.1443402384110268	0.0
2.60949999999999	0.27824002777405155	0.213589399044001	0.14839977497892903	-0.1298402527951225	1.622499999999994	0.4345886417888407	0.246385100038378	0.4341507613853682	-1.3805000000000027	0.03482666291483605	0.12999527493744326	0.001121319734325731	0.0011205053470197907	1.5648122523933693e-06	0.14615638508533113	0.0
2.63049999999999	0.5437320134190193	0.23398656871746845	0.15030836455798643	-0.39342364886103287	1.643499999999994	0.2274217360987485	0.23269085497536823	0.22696755129345977	-1.3595000000000028	-0.08012407625736029	0.12384069647113893	0.0011587983608180223	0.0011579587522773552	1.638334267606897e-06	0.14798996911062345	0.0
2.6514999999999898	0.012069067542269662	0.19950069813541377	0.15223668832386333	0.14016762078159367	1.6644999999999939	-0.09204010030142373	0.2091288741219912	-0.09251115979367008	-1.338500000000003	-0.0955582653201763	0.12616603014957062	0.0011974360205603454	0.001196570482287713	1.7151765545652085e-06	0.1498409666444607	0.0
2.6724999999999897	-0.0188956462840697	0.19617108317106946	0.15418478728699406	0.17308043357106376	1.6854999999999938	0.2762519606559304	0.2371977706886922	0.2757634376887156	-1.317500000000003	0.07776867471114213	0.14590397634634344	0.0012372652158052677	0.0012363730218633172	1.7954825438463717e-06	0.1517093535667816	0.0
2.6934999999999896	0.2762953672788728	0.21305337366521773	0.156152703783862	-0.12014266349501082	1.7064999999999937	-0.024815928888998418	0.20482390251179203	-0.025322523168252762	-1.296500000000003	0.16786972012121593	0.15205180757734968	0.00127831924704766	0.001277399653708931	1.8794015558892158e-06	0.15359510548154953	0.0
2.7144999999999895	0.2265589403551016	0.21225224919520114	0.15814048151078794	-0.06841845884431366	1.7274999999999936	0.18138343246819577	0.21971772805588247	0.18085813943038967	-1.2755000000000032	0.0031879641565498718	0.144338498762406	0.0013206322289874503	0.0013196844743798342	1.967089028965962e-06	0.15549819771839168	0.0
2.7354999999999894	0.015701166030172464	0.2055186236877575	0.16014816555813535	0.1444469995279629	1.7484999999999935	-0.019905786122915492	0.20099415946819194	-0.02045042555009976	-1.2545000000000033	-0.04850739186944664	0.13863160086531712	0.001364239106699105	0.001363262410446724	2.058706755371684e-06	0.15741860533423416	0.0
2.7564999999999893	0.4469492834974418	0.22736063905030426	0.1621758024449324	-0.2847734810525094	1.7694999999999934	0.3457906911305304	0.22611363837973034	0.34522603690915465	-1.2335000000000034	0.15387273309079375	0.1526478076310072	0.0014091756720069624	0.0014081692348665211	2.1544231261012703e-06	0.15935630311493282	0.0
2.777499999999989	0.1633648749562684	0.21121036256211076	0.16422344015390797	0.000858565197639577	1.7904999999999933	0.027290176843997704	0.200761953452792	0.026704818044846645	-1.2125000000000035	0.0009536106755070328	0.139931289093342	0.0014554785800654354	0.0014544415835580499	2.2544133842923833e-06	0.1613112655769002	0.0
2.798499999999989	0.1277896339756872	0.21078312781589686	0.16629112816694036	0.03850149419125315	1.8114999999999932	0.0756559764367124	0.20091738396723569	0.07504920127722148	-1.1915000000000036	-0.11281949704794092	0.12963794018229688	0.0015031853661429042	0.0015021169721814874	2.3588598877211772e-06	0.16328346696872825	0.0
2.819499999999989	0.29395655410445864	0.22187237358113004	0.16837891750091616	-0.1255776366035425	1.8324999999999931	0.08324084059583381	0.19645770428448514	0.08261191465850118	-1.1705000000000036	0.007753109506578704	0.13785037533730637	0.001552334462608097	0.0015512338131202605	2.467952380645424e-06	0.16527288127280715	0.0
2.840499999999989	0.11539745242014021	0.21016460207002077	0.17048686074399655	0.05508940832385634	1.853499999999993	0.1647341837700611	0.20819823311293242	0.16408234935042046	-1.1495000000000037	0.017041795393723413	0.13999003772529914	0.0016029652161174063	0.001601831432663937	2.581888275298531e-06	0.16727948220693992	0.0
2.861499999999989	0.23707727987832183	0.21400176417249694	0.17261501209228874	-0.06446226778603309	1.874499999999993	0.509886611185115	0.2213263556178312	0.5092110866233096	-1.1285000000000038	0.3011139275241159	0.16068981543249097	0.001655117905001602	0.0016539500883905672	2.700872943346526e-06	0.16930324322595322	0.0
2.8824999999999887	-0.046611285039146244	0.19724140045538613	0.17476342738691808	0.22137471242606432	1.8954999999999929	0.054151559694378903	0.188786829566679	0.053451538690004	-1.107500000000004	-0.02567299887598029	0.1343894569884122	0.001708833756850129	0.0017076309867466507	2.8251200176287495e-06	0.17134413752330366	0.0
2.9034999999999886	0.46874861334317863	0.23198736809080314	0.17693216415149912	-0.2918164491916795	1.9164999999999928	0.24981696987769264	0.20329086187622197	0.24909162078757027	-1.086500000000004	0.1369628705418352	0.15070319443501354	0.0017641549662910868	0.001762916300822822	2.954851704512209e-06	0.1734021380326807	0.0
2.9244999999999886	0.062498831367453045	0.2035175639078397	0.17912128162999996	0.11662245026254692	1.9374999999999927	-0.09457462573358488	0.1767301317215916	-0.09532616061504023	-1.065500000000004	-0.04343310437684167	0.1353883014192259	0.0018211247129647666	0.0018198491883230986	3.0902991071988644e-06	0.1754772174296049	0.0
2.9454999999999885	0.17769095739621776	0.21401615255055353	0.18133084082499676	0.003639883428778995	1.9584999999999926	-0.2020964245936525	0.16830556764345544	-0.20287502977182165	-1.0445000000000042	0.13792083854524617	0.1533559700032785	0.0018797871796884407	0.0018784738097255128	3.231702560334553e-06	0.17756934813302247	0.0
2.9664999999999884	0.22130195583069412	0.21989937909789053	0.18356090453631357	-0.037741051294380545	1.9794999999999925	-0.06285428988868635	0.17657133230775343	-0.06366087742423565	-1.0235000000000043	-0.08961078964760427	0.13763617287627625	0.001940187570809946	0.0019388353466315573	3.379311976277907e-06	0.1796785023068958	0.0
2.988499999999994	0.5640212828118174	0.22631168167864832	0.1859192245809608	-0.37810205823085663	2.0004999999999926	0.11612673887481417	0.18569739849102734	0.11529122859198732	-1.0025000000000044	0.10510170035845579	0.15702001865069445	0.002005378604334612	0.002003984568400557	3.540889954332108e-06	0.1819063205182713	0.0
3.0105	0.34477990903126043	0.22353436953463537	0.1883001959292494	-0.15647971310201103	2.0214999999999925	-0.15410627663370446	0.17256659616468956	-0.15497167917569485	-0.9815000000000043	-0.2108303870929048	0.13890592601589843	0.0020725821999165615	0.002071145192425837	3.7098751971788116e-06	0.18415275866170983	0.0
3.0315735	0.34895054291063254	0.2229428366441015	0.19060220927743438	-0.15834833363319817	2.0424999999999924	0.06823854198518653	0.1869187252937666	0.06734224773822785	-0.9605000000000044	0.19655481276026698	0.1683709419698518	0.0021388943199503138	0.002137415037496112	3.878989017960115e-06	0.18632202093097	0.0
3.0527945145	0.29007986281459885	0.2240042261458828	0.19294148439734582	-0.09713837841725304	2.0634999999999923	0.3317913155579668	0.20024071170895824	0.3308630993948491	-0.9395000000000042	0.3609419741226143	0.18411965474162256	0.0022076390854836865	0.002206116106131417	4.056754776068692e-06	0.18852367245095464	0.0
3.0741640761015	0.14808889103005973	0.20951039313009354	0.19531865492701256	0.047229763896952826	2.0844999999999922	0.13042279896923303	0.19254710031053904	0.12946159906200694	-0.9185000000000043	-0.046151038809892464	0.161285967741964	0.002278914064657848	0.0022773459147473994	4.243655682753049e-06	0.19075815129192455	0.0
3.09568322463421	0.38321036339150516	0.2225017694055009	0.19773436798301608	-0.18547599540848908	2.105499999999992	0.13642451918620724	0.19688563572032816	0.13542924121851532	-0.8975000000000042	0.1895171751988476	0.17574473567054166	0.002352820987020769	0.00235120613920337	4.440203916297508e-06	0.19302590065287564	0.0
3.11735300720665	0.3743776821710827	0.22600617383028657	0.2001892845713242	-0.1741883975997585	2.126499999999992	-0.1020529254599023	0.18027305357045867	-0.10308340918512782	-0.8765000000000043	0.36999997051389055	0.19105188784134935	0.0024294659280793608	0.0024278027992795563	4.6469424634435885e-06	0.19532736890150185	0.0
3.1391744782570963	0.2836702716655213	0.2210889760628891	0.20268408001458732	-0.08098619165093396	2.147499999999992	-0.2090692163670036	0.1772055891270953	-0.21013606784087455	-0.8555000000000041	0.4592044195295035	0.20147749581098984	0.0025089595021704865	0.0025072464514703844	4.864447083772226e-06	0.19766300961386268	0.0
3.1611486996048956	0.6549710193936766	0.2403488280868366	0.20521944439662404	-0.4497515749970526	2.168499999999992	0.1901743410030059	0.20117113081094892	0.18906992456058605	-0.8345000000000042	0.1428614926072611	0.18234840657249807	0.002591417064020916	0.002589652390464059	5.093328405603614e-06	0.20003328161373346	0.0
3.18327674050213	-0.1935346629856607	0.187775134909315	0.2077960830248483	0.401330746010509	2.189499999999992	0.1561226482298863	0.19780817762320524	0.15497943341367515	-0.8135000000000041	0.013261066690898327	0.1767006920758091	0.002676958919382009	0.002675140859693827	5.3342341625867005e-06	0.20243864901160988	0.0
3.205559677685645	0.4027137716573148	0.22430231004556125	0.2104147169114271	-0.1922990547458877	2.2104999999999917	0.13033916911933652	0.19907166131943227	0.12915588536001674	-0.7925000000000042	0.01062906407742692	0.18467228835588737	0.002765710545140596	0.002763837271362543	5.587851580812812e-06	0.20487958124334316	0.0
3.227998595429445	0.10204043184945166	0.20853002700367312	0.2130760832739878	0.11103565142453614	2.2314999999999916	0.2300156082313285	0.20939859817358525	0.228790946794191	-0.7715000000000041	0.08890159111229701	0.19311361592483411	0.002857802819324469	0.0028558724363587818	5.854909926998455e-06	0.20735655310837756	0.0
3.250594585597451	0.45321313283982323	0.22512216179936886	0.21578093605672932	-0.2374321967830939	2.2524999999999915	0.06754525290992675	0.20090340478493968	0.06627786587057802	-0.7505000000000042	0.09926413004908596	0.2038999069756428	0.002953372261437755	0.0029513828044996065	6.136183229045422e-06	0.2098700448075629	0.0
3.273348747696633	0.20295754968804047	0.21108071417852647	0.21853004647282714	0.015572496784786671	2.2734999999999914	-0.2951060864094872	0.17768497106703188	-0.29641758721279216	-0.729500000000004	0.22897662861656953	0.2166832738074823	0.0030525612835791433	0.003050510715553101	6.432493181107083e-06	0.2124205419805138	0.0
3.2962621889305095	0.005798083336112425	0.19539293985317394	0.22132420356905785	0.21552612023294543	2.2944999999999913	0.3882813769865896	0.21506330754823452	0.38692433294879	-0.7085000000000041	-0.041106578363000246	0.20989218599259724	0.003155518452814415	0.003153404661511719	6.744712246170542e-06	0.21500853574248555	0.0
3.319336024253023	0.3651684585012791	0.21712054734686917	0.22416421481360685	-0.14100424368767225	2.3154999999999912	-0.1322493828421174	0.1815721026446814	-0.13365344198936424	-0.687500000000004	0.10628897125544645	0.22356886357276975	0.0032623987652932226	0.003260219560606547	7.073766970111241e-06	0.21763452272073697	0.0
3.342571376422794	0.3886762153956811	0.21999157666889552	0.22705090670806227	-0.16162530868761882	2.336499999999991	0.24155691847608063	0.21163477182023147	0.2401043288198143	-0.6665000000000041	0.6970417388367545	0.25703553494235054	0.0033733639326196624	0.0033711170435718986	7.420641522194739e-06	0.22029900509034853	0.0
3.3659693760577536	0.38942007605490225	0.21776732233293591	0.2299851254246379	-0.15943495063026436	2.357499999999991	-0.020120222647000086	0.18971599584781232	-0.021622902881677005	-0.645500000000004	0.8257371055392477	0.2737083896774893	0.0034885826810061105	0.0034862657526894647	7.786381478092936e-06	0.22300249060946423	0.0
3.389531161690158	-0.03868257626302962	0.1962472175843027	0.232967737469708	0.2716503137327376	2.378499999999991	-0.13468204074756485	0.18211765501923743	-0.13623641747046578	-0.624500000000004	0.25984613697419423	0.25971878456506026	0.0036082310637601625	0.0036058416541620833	8.172097862658209e-06	0.2257454926539231	0.0
3.4132578798219892	0.5708193601781002	0.22643893905800372	0.23599963037478272	-0.3348197298033175	2.399499999999991	-0.05002381957651303	0.19084542768007884	-0.051631545734294626	-0.6035000000000039	-0.20447971589995317	0.25420444719260316	0.003732492787675847	0.0037300283643878357	8.578971470961484e-06	0.22852853025124809	0.0
3.437150684980743	0.3170756483596031	0.2141693688713741	0.23908171341609163	-0.07799393494351148	2.4204999999999908	-0.15755274093610194	0.18248935931140994	-0.15921551773491763	-0.582500000000004	0.27452786319232203	0.28389099742179125	0.0038615595539216274	0.003859017490727212	9.008257487458781e-06	0.23135212811395534	0.0
3.4612107397756082	0.6020526929938255	0.22784938107509656	0.2422149183639925	-0.35983777462983296	2.4414999999999907	-0.22245668460249646	0.17899245111257217	-0.2241762627572991	-0.5615000000000039	0.18402550303266096	0.2968135522337113	0.003995631414040065	0.003993008987377973	9.461290424610245e-06	0.23421681667214986	0.0
3.485439214954037	0.16343638805468208	0.20674647502793594	0.24540020026346443	0.08196381220878235	2.4624999999999906	0.33951560118340063	0.2138568922083136	0.33773742017248803	-0.540500000000004	-0.04796571704318531	0.30336562633774233	0.004134917141696535	0.004132211526995114	9.939489403845614e-06	0.23712313210536892	0.0
3.5098372894587158	0.46653460791424206	0.21878552684405675	0.24863853824699417	-0.2178960696672479	2.4834999999999905	0.11393283039186008	0.20279383668383968	0.11209419293568594	-0.5195000000000038	0.5795205596151467	0.33855135941394193	0.004279634620837738	0.004276842888716502	1.0444363803456082e-05	0.24007161637363647	0.0
3.5344061504849265	0.3447491033131318	0.2119871876280021	0.2519309363812111	-0.09281816693192069	2.5044999999999904	0.0677447180497539	0.20264007810443313	0.06584371713837053	-0.4985000000000039	1.0471387289797232	0.36884304262086043	0.004430011250944189	0.004427130363278407	1.0977519299809341e-05	0.24306281724768872	0.0
3.559146993538321	0.2989013207234579	0.20959652097171624	0.25527842454867633	-0.043622896174781545	2.5254999999999903	0.2517824309195311	0.21117889720499233	0.2498171047620956	-0.47750000000000387	0.5651816408179124	0.3741091716441684	0.004586284370085179	0.004583311175929232	1.1540664330233077e-05	0.2460972883383317	0.0
3.5840610224930893	0.22668090660265028	0.20469700351631467	0.25868205936627925	0.03200115276362897	2.54649999999999	0.1395726856885482	0.20667501278323966	0.1375410163244683	-0.45650000000000385	0.0398520594473144	0.3780181069284064	0.0047487016965089375	0.004745632927874277	1.2135617008011603e-05	0.24917558912488802	0.0
3.6091494496505407	0.24752677627014275	0.20583235288046306	0.26214292514175	0.014616148871607282	2.56749999999999	0.22843652668777592	0.21258568176919732	0.2263364385686773	-0.43550000000000383	0.3069122912863076	0.4118062621227468	0.004917521789525899	0.004914354057009204	1.2764312522196324e-05	0.25229828498269274	0.0
3.6344134957980945	0.2282470408734507	0.20319187277131293	0.26566213486984336	0.037415093996392645	2.58849999999999	-0.003886388439027888	0.1970615923772262	-0.0060570298969380865	-0.4145000000000038	0.2555180386894964	0.44694165194149443	0.005093014530467933	0.005089744318725131	1.3428811057357174e-05	0.2554659472095929	0.0
3.659854390268681	-0.04384695337534694	0.18939892793340446	0.2692408312698038	0.31308778464515075	2.60949999999999	0.27824002777405155	0.213589399044001	0.27599663788045364	-0.3935000000000038	0.18441124723263513	0.48587187855857344	0.005275461624531919	0.005272085287593665	1.4131306271011386e-05	0.2586791530514072	0.0
3.685473371000562	0.3805312965600798	0.2107058099234618	0.2728801878657767	-0.10765110869430305	2.63049999999999	0.5437320134190193	0.23398656871746845	0.5414136179716563	-0.3725000000000038	1.3563493170070338	0.5649304104667396	0.0054651571243417825	0.005461670880765978	1.4874134369273988e-05	0.2619384857262997	0.0
3.7112716845975657	0.08022837769933755	0.198001091752424	0.2765814101118797	0.19635303241254215	2.6514999999999898	0.012069067542269662	0.19950069813541377	0.00967334586286704	-0.35150000000000375	2.290189285881663	0.642229135448322	0.005662407976088766	0.005658807903945608	1.5659783824292846e-05	0.26524453444802104	0.0
3.7372505863897487	0.4301253935218674	0.2137673975179768	0.28034573656370554	-0.14977965695816187	2.6724999999999897	-0.0188956462840697	0.19617108317106946	-0.02137108000428213	-0.33050000000000374	2.0911215290345986	0.7119135904495593	0.005867534589135694	0.0058638166208208505	1.649090578027828e-05	0.2685978944479687	0.0
3.763411340494477	-0.0745110272576861	0.18866849367083138	0.28417444009807946	0.35868546735576556	2.6934999999999896	0.2762953672788728	0.21305337366521773	0.2737377689765603	-0.3095000000000037	4.258109686981168	0.8295940303205447	0.006080871429996754	0.006077031346868133	1.73703251984319e-05	0.2719991669960161	0.0
3.7897552198779385	0.3101842186821502	0.20611289710324865	0.28806882918294985	-0.022115389499200333	2.7144999999999895	0.2265589403551016	0.21225224919520114	0.22391665656270535	-0.2885000000000037	3.9204369298727926	0.9290099552636931	0.006302767641629807	0.006298801068463545	1.8301052794835144e-05	0.27544895942006165	0.0
3.816283506417084	0.1700058757164753	0.19772529927371796	0.29203024919934306	0.12202437348286777	2.7354999999999894	0.015701166030172464	0.2055186236877575	0.012971605806271264	-0.2675000000000037	6.4787592577177975	1.0809826492535637	0.0065335876890040435	0.00652949008826518	1.9286297829402133e-05	0.27894788512424445	0.0
3.842997490962004	0.22419936481247693	0.20156241084950238	0.29606008381736615	0.07186071900488922	2.7564999999999893	0.4469492834974418	0.22736063905030426	0.4441297841674422	-0.24650000000000366	8.217701213115184	1.2555582816287478	0.006773712031930384	0.006769478697853947	2.032948180834826e-05	0.28249656360577347	0.0
3.8698984733987376	0.06593255846888812	0.19302370946024455	0.30015975642829595	0.23422719795940783	2.777499999999989	0.1633648749562684	0.21121036256211076	0.16045270037926063	-0.2255000000000037	12.278644696538478	1.4750213395348262	0.007023537826166983	0.007019163878645139	2.143425316730492e-05	0.2860956204703165	0.0
3.896987762712529	0.42191801466014534	0.20789515848997414	0.30433073163484126	-0.11758728302530408	2.798499999999989	0.1277896339756872	0.21078312781589686	0.1247819727774751	-0.20450000000000368	15.152830785006728	1.7214960016263843	0.007283479653835563	0.007278960032106586	2.260450300724202e-05	0.28974568744589185	0.0
3.9242666770515164	0.4929430959625811	0.21365479341920207	0.30857451680171755	-0.18436857916086358	2.819499999999989	0.29395655410445864	0.22187237358113004	0.29085051787634963	-0.18350000000000372	14.929312673947265	1.9736284469414844	0.007553970284207818	0.007549299740342759	2.3844381960773863e-05	0.29344740239520617	0.0
3.9517365437908767	0.39005446911465125	0.20791356376131154	0.31289266366872054	-0.07716180544593071	2.840499999999989	0.11539745242014021	0.21016460207002077	0.11219007388308357	-0.1625000000000037	18.3789781022559	2.284555965450382	0.007835461465942592	0.007830634558125686	2.5158318272246694e-05	0.29720140932638	0.0
3.9793986995974127	0.39247428750586466	0.2064973008264405	0.3172867700285317	-0.07518751747733299	2.861499999999989	0.23707727987832183	0.21400176417249694	0.2337655110119863	-0.14150000000000373	17.22023540730322	2.590861177446363	0.008128424751875717	0.00812343583747462	2.655103718127163e-05	0.3010083584020001	0.0
4.007254490494595	0.1319126718932062	0.19345015610213956	0.3217584814715321	0.18984580957832586	2.8824999999999887	-0.046611285039146244	0.19724140045538613	-0.05003057490276065	-0.12050000000000372	28.10485261832258	2.956466211436512	0.00843335235748314	0.008428195585905435	2.8027581706105093e-05	0.3048689059464374	0.0
4.035305271928057	0.47186453937364004	0.20783574644048097	0.32630949319994307	-0.14555504617369697	2.9034999999999886	0.46874861334317863	0.23198736809080314	0.4652185872243602	-0.09950000000000372	27.775841747097445	3.2862997232652917	0.008750758054156007	0.008745427359488467	2.959333493052686e-05	0.30878371445136804	0.0
4.063552408831553	0.4686957843353883	0.2072370800787251	0.330941551913649	-0.1377542324217393	2.9244999999999886	0.062498831367453045	0.2035175639078397	0.05885476716705798	-0.0785000000000037	18.28226648878706	3.5746851218097717	0.009081178098441523	0.009075667191868978	3.125404390566458e-05	0.3127534525794328	0.0
4.091997275693375	0.699395684823332	0.21744838411688405	0.33565645777008957	-0.36373922705324246	2.9454999999999885	0.17769095739621776	0.21401615255055353	0.17392946470424347	-0.05750000000000371	22.832350811557262	3.8885295708443786	0.009425172198416787	0.009419474560417638	3.3015845286601803e-05	0.3167787951659685	0.0
4.120641256623228	0.0033162650001741234	0.18542270867384053	0.3404560664206386	0.33713980142046446	2.9664999999999884	0.22130195583069412	0.21989937909789053	0.21741955360127635	-0.0365000000000037	30.956275703694587	4.169159763862208	0.009783324518373328	0.009777433390689105	3.488529283262339e-05	0.32086042321874353	0.0
4.149485745419591	0.7840725645296869	0.2207284676714728	0.34534229112591397	-0.4387302734037729	2.988499999999994	0.5640212828118174	0.22631168167864832	0.5600083787491279	-0.015500000000003704	26.83938222917834	4.348049066462504	0.01015624472299781	0.01015015310037478	3.6869386909661227e-05	0.32499902391563174	0.0
4.178532145637528	0.44622824100433345	0.20305085315219187	0.3503171049524698	-0.09591113605186363	3.0105	0.34477990903126043	0.22353436953463537	0.34063247176372086	0.005499999999996298	25.634086430193406	4.435703608941273	0.010544569062238654	0.010538269683939193	3.8975606143932124e-05	0.329195290600148	0.0
4.207781870656991	0.6935910861062777	0.21327337431946955	0.3553825430533473	-0.3382085430529304	3.0315735	0.34895054291063254	0.2229428366441015	0.34467035456416817	0.026499999999996297	21.654590833701604	4.391152748360658	0.010948961498048438	0.010942446839131384	4.121194138698706e-05	0.3334499227747805	0.0
4.23723634375159	0.39529460335393174	0.20192474799707202	0.3605407050349507	-0.034753898318981014	3.0527945145	0.29007986281459885	0.2240042261458828	0.2856620508682077	0.0474999999999963	14.697904364233295	4.204309514467594	0.011370114874188854	0.011363377136557546	4.358693216445307e-05	0.33776362609203986	0.0
4.266896998157851	0.2321216216175923	0.19620486512348606	0.3657937574127161	0.13367213579512377	3.0741640761015	0.14808889103005973	0.20951039313009354	0.14352838739497173	0.06849999999999631	12.377177961647135	3.910901374517614	0.01180875213027586	0.011801783233493793	4.6109705793730394e-05	0.3421371123431527	0.0
4.2967652771449565	0.33141270294312	0.1962914060552401	0.371143936158027	0.039731233214907014	3.09568322463421	0.38321036339150516	0.2225017694055009	0.37850189606136475	0.0894999999999963	12.085169015361998	3.5165161648095444	0.012265627561229444	0.012258419133103915	4.879001936985508e-05	0.3465710994443238	0.0
4.32684263408497	-0.06868738919572648	0.17636563319374365	0.3765935493387968	0.4452809385345233	3.11735300720665	0.3743776821710827	0.22600617383028657	0.36951576650126033	0.11049999999999632	15.297199773686998	3.0890775036598224	0.012741528123272314	0.012734071490207033	5.163830483373469e-05	0.3510663114204837	0.0
4.357130532523566	0.3153732095997128	0.19392874426744966	0.382144979856113	0.06677177025640019	3.1391744782570963	0.2836702716655213	0.2210889760628891	0.27864920126479664	0.13149999999999631	6.636787472078026	2.6077097907260773	0.013237274787596776	0.01322956096471527	5.466571735309375e-05	0.35562347838644787	0.0
4.387630446251231	0.5384773812017842	0.20097713520355945	0.3878006882792728	-0.15067669292251146	3.1611486996048956	0.6549710193936766	0.2403488280868366	0.6497848566107861	0.1524999999999963	11.104288736428515	2.2026384788162745	0.013753723942784478	0.013745743623826998	5.788418726378458e-05	0.36024333652539753	0.0
4.41834385937499	0.3460191953122911	0.19517081305898432	0.3935632157814909	0.04754402046919981	3.18327674050213	-0.1935346629856607	0.187775134909315	-0.19889209699889912	0.17349999999999632	10.214602416987532	1.8285160964775797	0.014291768847024626	0.014283512394022178	6.130647583775695e-05	0.36492662806460635	0.0
4.449272266390615	0.4948855580515925	0.19941808493845728	0.39943518717846554	-0.09545037087312697	3.205559677685645	0.4027137716573148	0.22430231004556125	0.39717863598923087	0.1944999999999963	5.876828424528696	1.4885985994599058	0.014852341131125104	0.014843798563854937	6.494623516397815e-05	0.3696741012483215	0.0
4.48041717225535	0.14234728465730195	0.183453112773428	0.4054193140718998	0.26307202941459784	3.227998595429445	0.10204043184945166	0.20853002700367312	0.09632090168384141	0.2154999999999963	5.488493788282	1.2487332911765818	0.015436412353253093	0.01542757333848173	6.881807245011376e-05	0.37448651030771485	0.0
4.511780092461137	0.6580609158512964	0.20234709293954434	0.41151839809995533	-0.24654251775134112	3.250594585597451	0.45321313283982323	0.22512216179936886	0.44730224159065685	0.23649999999999627	1.8097318254418298	1.050680812983979	0.016044995606272473	0.01603584944679281	7.29376190758643e-05	0.3793646154278142	0.0
4.5433625531083655	0.4880925675875285	0.19659717779974256	0.41773533429647763	-0.07035723329105087	3.273348747696633	0.20295754968804047	0.21108071417852647	0.19684804519572713	0.2574999999999963	1.5172737058701173	0.95616171542957	0.016679147178464634	0.01666968280193539	7.732160475367521e-05	0.3843091827113239	0.0
4.575166090980124	0.17976939706552386	0.18278489632079967	0.4240731145606734	0.24430371749514956	3.2962621889305095	0.005798083336112425	0.19539293985317394	-0.0005175844904598791	0.2784999999999963	1.2752059459596197	0.9100241132353469	0.017339968268327042	0.017330174215924275	8.198793717918173e-05	0.38932098413924293	0.0
4.607192253616985	0.6343993195247923	0.20330182713564912	0.43053483123873515	-0.2038644882860572	3.319336024253023	0.3651684585012791	0.21712054734686917	0.35863876640840925	0.2994999999999963	0.1093304439520999	0.8729747624444167	0.0180286067540383	0.01801847116892985	8.695578758235225e-05	0.39440079752818463	0.0
4.639442599392304	0.39032163934656583	0.1892002500565277	0.4371236808186961	0.046802041472130296	3.342571376422794	0.3886762153956811	0.21999157666889552	0.3819243137779673	0.32049999999999634	0.3098418462668633	0.8733966353721477	0.018746259018058025	0.018735769633713886	9.224568262101955e-05	0.3995494064843032	0.0
4.67191869758805	0.2861380386989427	0.18866512495965285	0.44384296773956083	0.1577049290406181	3.3659693760577536	0.38942007605490225	0.21776732233293591	0.38243744123972856	0.34149999999999636	-0.7459117035577805	0.8532038140877644	0.019494171827194238	0.019483315955547052	9.787960309144232e-05	0.4047676003537281	0.0
4.704622128471167	0.24120214263713247	0.18225082907563883	0.4506961083154822	0.20949396567834971	3.389531161690158	-0.03868257626302962	0.1962472175843027	-0.04590482107881452	0.3624999999999964	0.47724830592524015	0.8611132951482904	0.02027364426831857	0.02026240878779098	0.00010388108996592057	0.4100561741694067	0.0
4.737554483370465	0.5158028841291395	0.19388199806873996	0.4576866347754534	-0.058116249353686145	3.4132578798219892	0.5708193601781002	0.22643893905800372	0.5633482600545655	0.3834999999999964	-0.30480702438953955	0.832233392470968	0.02108602973973873	0.021074401083155996	0.00011027535830542726	0.41541592859425325	0.0
4.7707173647540575	0.2552257322904412	0.18425780370164338	0.46481819941864	0.2095924671281988	3.437150684980743	0.3170756483596031	0.2141693688713741	0.3093460630574668	0.4044999999999964	-0.05222630471637402	0.8131496974787721	0.02193273799804767	0.021920702140456015	0.00011708941963593074	0.4208476698605004	0.0
4.804112386307336	0.35862173645621875	0.18766487641783564	0.4720945788850977	0.11347284242887895	3.4612107397756082	0.6020526929938255	0.22784938107509656	0.5940545913019828	0.42549999999999644	-1.1449489841245146	0.7596934473089352	0.02281523726005709	0.0228027797064711	0.0001243522134207146	0.4263522097051488	0.0
4.837741173011487	0.47128789540695615	0.1874350011295327	0.4795196785411956	0.008231783134239445	3.485439214954037	0.16343638805468208	0.20674647502793594	0.15515931989658657	0.44649999999999646	-1.9513772137879464	0.7138514326485674	0.02373505635918925	0.023722162132293795	0.0001320947483077848	0.4319303653014048	0.0
4.871605361222568	0.358757996132556	0.1841181402911776	0.4870975369786029	0.12833954084604693	3.5098372894587158	0.46653460791424206	0.21878552684405675	0.4579676860408844	0.4674999999999965	-0.5604009627835289	0.6859557605140805	0.02469378695544302	0.024680440583277938	0.0001403502538815969	0.4375829591860004	0.0
4.9057065987511255	0.6992632674525123	0.1962786473931837	0.4948323306251716	-0.2044309368273407	3.5344061504849265	0.3447491033131318	0.2119871876280021	0.3358809841796094	0.4884999999999965	-0.4908138581632535	0.6478778048192556	0.025693085797765	0.025679271301423796	0.00014915434370202897	0.4433108191822808	0.0
4.940046544942383	0.6800835090669404	0.19494826079806848	0.5027283784654886	-0.1773551306014518	3.559146993538321	0.2989013207234579	0.20959652097171624	0.2897201845131132	0.5094999999999965	0.47860036417966434	0.617780490440808	0.02673467703734553	0.026720377918722345	0.00015854519047107146	0.4491147783189496	0.0
4.97462687075698	0.40179996312684385	0.18571877556299482	0.5107901468682381	0.10899018374139424	3.5840610224930893	0.22668090660265028	0.20469700351631467	0.21717443636125905	0.5304999999999964	-0.913137400336737	0.5454094160606473	0.027820354590016513	0.027805553819638805	0.0001685637142292497	0.45499567474435354	0.0
5.009449258852279	0.30789222641279745	0.1791089967403188	0.5190222545168416	0.21113002810404413	3.6091494496505407	0.24752677627014275	0.20583235288046306	0.23768213611108543	0.5514999999999965	-0.30697856657815237	0.5181890211052008	0.02895198454555547	0.028936664550543584	0.00017925378454974091	0.4609543516361928	0.0
5.044515403664246	0.47835746751778463	0.1863406140314672	0.527429477439087	0.04907200992130234	3.6344134957980945	0.2282470408734507	0.20319187277131293	0.21805085321320028	0.5724999999999965	-0.9479515097751268	0.47266711315332116	0.030131507621292377	0.030115650273490634	0.00019066243776860993	0.4669916571065354	0.0
5.079827011489895	0.520483815720854	0.18700990402651843	0.5360167541306573	0.015532938409803299	3.659854390268681	-0.04384695337534694	0.18939892793340446	-0.05440863159374354	0.5934999999999966	0.7483803759296812	0.48709221108602335	0.03136094165697346	0.03134452826130132	0.00020284011036501495	0.47310844410201747	0.0
5.1153858005703245	0.4253317643230412	0.1831491325803363	0.544789190766576	0.11945742644353474	3.685473371000562	0.3805312965600798	0.2107058099234618	0.36958959442060274	0.6144999999999965	-0.586221745161617	0.4307869267830492	0.032642384147354764	0.03262539543043105	0.0002158408896857853	0.4793055702991043	0.0
5.151193501174317	0.5555926755814804	0.18552820022367228	0.5537520664936378	-0.0018406090878425596	3.7112716845975657	0.08022837769933755	0.198001091752424	0.06889150203547888	0.6354999999999966	-0.7815087753275343	0.4063706946230609	0.03397801480847759	0.03396043090757491	0.00022972278329489313	0.4855838979942904	0.0
5.187251855682537	0.854101969069208	0.19811300195607107	0.5629108387958481	-0.29119113027335985	3.7372505863897487	0.4301253935218674	0.2137673975179768	0.4183775514061306	0.6564999999999965	-0.5449593123662391	0.40626510911063335	0.035370098173014015	0.03535189862540498	0.0002445480083202741	0.4919442939891088	0.0
5.2235626186723145	0.15825935016291615	0.16958067156845952	0.5722711489237825	0.41401179876086636	3.763411340494477	-0.0745110272576861	0.18866849367083138	-0.08668630035974942	0.6774999999999967	0.3162606101732264	0.42648256889525893	0.03682098620946293	0.03680214994222523	0.00026038330226857404	0.4983876294698258	0.0
5.260127557003021	0.5539504381051814	0.1861759599017921	0.5818388273775621	0.027888389272380687	3.7897552198779385	0.3101842186821502	0.20611289710324865	0.297564348919262	0.6984999999999966	0.5016625330847049	0.4310682922343633	0.03833312095932064	0.0383136262796724	0.0002773002568830955	0.504914779881686	0.0
5.296948449902043	0.5956915885611205	0.18428714337484625	0.5916198994318458	-0.0040716891292746915	3.816283506417084	0.1700058757164753	0.19772529927371796	0.15692351164137666	0.7194999999999967	0.040071280604236925	0.4147321457135369	0.039909037185645556	0.03988886177188854	0.0002953756767318018	0.5115266247975799	0.0
5.334027089051357	0.4571961250580665	0.1791157963164135	0.6016205906898422	0.1444244656317757	3.842997490962004	0.22419936481247693	0.20156241084950238	0.21063584460088425	0.7404999999999966	-0.05992731098889692	0.41060897224109666	0.041551365025679673	0.041530485918832794	0.00031469196433118893	0.5182240477809985	0.0
5.371365278674717	0.33884048374989795	0.17493185049787652	0.6118473326518452	0.27300684890194726	3.8698984733987376	0.06593255846888812	0.19302370946024455	0.051868422510908695	0.7614999999999967	-0.002213508474185666	0.4109285000773415	0.04326283263937754	0.04324122623558989	0.00033533753373843475	0.5250079362431394	0.0
5.40896483562544	0.4770195907795265	0.17966638942494959	0.6223067682821942	0.14528717750266773	3.896987762712529	0.42191801466014534	0.20789515848997414	0.40733297047119593	0.7824999999999966	0.08736403825915229	0.41421370444412275	0.04504626884482531	0.04502391088866313	0.00035740725467899216	0.5318791812940268	0.0
5.446827589474818	0.5855589951852747	0.18474145531166908	0.6330057575568491	0.047446762371574414	3.9242666770515164	0.4929430959625811	0.21365479341920207	0.47781598155606975	0.8034999999999968	-0.030305070736309503	0.41004763847334796	0.046904605730605765	0.046881471309315095	0.00038100292942011007	0.538838677587508	0.0
5.484955382601142	0.9812225458439994	0.1952765366644242	0.6439513829719414	-0.33727116287205794	3.9517365437908767	0.39005446911465125	0.20791356376131154	0.3743632147723107	0.8244999999999967	-0.14401733014222096	0.4082320776868111	0.04884088123417619	0.048816944773028975	0.0004062338047529788	0.5458873231599833	0.0
5.52335007027935	0.5545283102294556	0.18027039749234827	0.6551509549917232	0.10062264476226757	3.9793986995974127	0.39247428750586466	0.2064973008264405	0.37619587587933306	0.8454999999999968	-0.13086125302054974	0.4016543187624118	0.05085824167427379	0.050833476933112624	0.00043321712160789493	0.5530260192627289	0.0
5.5620135207713055	0.35055473480297406	0.1717907514472715	0.6666120174122606	0.31605728260928656	4.007254490494595	0.1319126718932062	0.19345015610213956	0.11502309636811153	0.8664999999999967	-0.06033239146674951	0.4046343292746781	0.05295994422424621	0.05293432429534969	0.00046207870499829465	0.5602556701876664	0.0
5.600947615416705	0.500916216916711	0.17880407762819409	0.6783423526150447	0.17742613569833376	4.035305271928057	0.47186453937364004	0.20783574644048097	0.45433876062506506	0.8874999999999968	-0.2638263136098393	0.39731736497257203	0.055149359312019065	0.0551228566194173	0.0004929535971713242	0.567577183086437	0.0
5.640154248724622	0.8312512074846989	0.18932087454728766	0.6903499866823564	-0.14090122080234257	4.063552408831553	0.4686957843353883	0.2072370800787251	0.4505076850011721	0.9084999999999968	-0.38587956711253035	0.38669696074932036	0.05742997293115802	0.057402559231535887	0.0005259867370349919	0.5749914677826274	0.0
5.679635328465695	0.7470899168258436	0.18663859807693486	0.7026431943437909	-0.044446722482052725	4.091997275693375	0.699395684823332	0.21744838411688405	0.680518022219211	0.9294999999999969	0.6343893565441787	0.4128401291249341	0.05980538884615871	0.059777035231491485	0.0005613336891356513	0.582499436577005	0.0
5.719392775764955	0.6470084381499626	0.18147539306423924	0.7152305037207562	0.06822206557079369	4.120641256623228	0.0033162650001741234	0.18542270867384053	-0.016279378201720936	0.9504999999999968	0.5740733631118164	0.40784027771642367	0.06227933067370004	0.06225000757577479	0.0005991614256745983	0.5901020040456068	0.0
5.759428525195309	1.0495520107474001	0.19369497456284337	0.7281207008330511	-0.321431309914349	4.149485745419591	0.7840725645296869	0.2207284676714728	0.7637292973194046	0.9714999999999969	0.048339031987748804	0.38825139575857476	0.06485564382012744	0.06482532101711136	0.0006396491652797103	0.5978000868305327	0.0
5.799744524871677	1.094040545023389	0.19498828778287794	0.7413228338287845	-0.3527177111946045	4.178532145637528	0.44622824100433345	0.20305085315219187	0.42510642665201165	0.9924999999999968	0.18196500183689324	0.388689574754735	0.06753829725388984	0.06750694387911563	0.0006829892724873933	0.6055946034232916	0.0
5.840342736545779	0.7964575911606921	0.18469907622160558	0.7548462168959018	-0.041611374264790335	4.207781870656991	0.6935910861062777	0.21327337431946955	0.6716584658277109	1.0134999999999967	-0.3747381544526833	0.36282566635246	0.07033138509003663	0.07029896964318254	0.0007293882221421094	0.6134864739405406	0.0
5.8812251357016	0.7948595142109367	0.18502252715307882	0.7687004338104967	-0.026159080400440016	4.23723634375159	0.39529460335393174	0.20192474799707202	0.3725175244110209	1.0344999999999966	0.7383189304233735	0.390152497904973	0.07323912796219516	0.07320561832304709	0.0007790676331857681	0.6214766198920687	0.0
5.922393711651511	0.9643111483717088	0.18815841827046398	0.782895341073807	-0.18141580729790185	4.266896998157851	0.2321216216175923	0.19620486512348606	0.20846497654802892	1.0554999999999966	-0.11638260283063495	0.3591452351655136	0.07626587415568394	0.07623123760067414	0.0008322653765873247	0.6295659639408616	0.0
5.963850467633071	0.5019321144382729	0.17117429829648045	0.7974410705864572	0.2955089561481843	4.2967652771449565	0.33141270294312	0.1962914060552401	0.3068398662294168	1.0764999999999965	-0.4012285509059046	0.3383168345965818	0.07941610047358981	0.07938030369531716	0.000889236762454533	0.6377554296550957	0.0
6.005597420906502	0.8397659355877451	0.1809853055750161	0.8123480318049848	-0.027417903782760322	4.32684263408497	-0.06868738919572648	0.17636563319374365	-0.09421462711403955	1.0974999999999964	0.05808773090662189	0.3504057675659867	0.08269441280573514	0.08265742193567846	0.0009502558116747176	0.6460459412518965	0.0
6.047636602852848	0.45387968262046274	0.16852999300229396	0.8276269133221001	0.3737472307016374	4.357130532523566	0.3153732095997128	0.19392874426744966	0.2888517081300477	1.1184999999999963	-0.17519936278247883	0.33632675417389785	0.08610554636849899	0.08606732700314515	0.0010156166177499911	0.6544384233327061	0.0
6.089970059072819	0.6309158385712657	0.1751390870856566	0.843288683808398	0.2123728452371324	4.387630446251231	0.5384773812017842	0.20097713520355945	0.5109200294479089	1.1394999999999962	-0.23385868767020668	0.3267148065860821	0.08965436558143157	0.08961488281204681	0.0010856348048242507	0.6629338006100954	0.0
6.132599849486327	0.8021671231917207	0.1802758870245309	0.8593445922494312	0.057177469057710484	4.41834385937499	0.3460191953122911	0.19517081305898432	0.31738260759540654	1.160499999999996	0.27570098550069044	0.3402894644106587	0.09334586354451964	0.09330508199080183	0.0011606490882445056	0.6715329976258652	0.0
6.1755280484327315	0.6388390403674564	0.17348084119038515	0.8758061674081442	0.23696712704068779	4.449272266390615	0.4948855580515925	0.19941808493845728	0.4651244721214485	1.181499999999996	-0.40882653291010396	0.30408709331854117	0.09718516107783243	0.0971430449256887	0.0012410229443570824	0.680236938460266	0.0
6.2187567447717615	1.0461589189082467	0.18583582261810144	0.8926852164386964	-0.1534737024695504	4.48041717225535	0.14234728465730195	0.183453112773428	0.11141448089311701	1.202499999999996	0.20300574487021716	0.3263705326730686	0.1011775052831016	0.10113401832680373	0.0013271463966097736	0.6890465464321812	0.0
6.262288041985164	0.9071498786345038	0.18183524111990193	0.9099938225736652	0.0028439439391614307	4.511780092461137	0.6580609158512964	0.20234709293954434	0.6259071331791553	1.2234999999999958	0.3093013921867547	0.3274358710965635	0.10532826758458524	0.10528337327356173	0.0014194379254131792	0.697962743790105	0.0
6.30612405827906	1.2216521489507832	0.19022827867656988	0.92774434180256	-0.2939078071482232	4.5433625531083655	0.4880925675875285	0.19659717779974256	0.4546664160023748	1.2444999999999957	-0.20977872399918684	0.3021778135296469	0.10964294120433268	0.10959660269486188	0.0015183465096074461	0.706986451393758	0.0
6.350266926687013	1.101465920665	0.18608517586740742	0.9459493984554633	-0.1555165222095366	4.575166090980124	0.17976939706552386	0.18278489632079967	0.14501726664409337	1.2654999999999956	-0.06958464410785004	0.30351469866597197	0.11412713802471801	0.11407931823679411	0.0016243538077833	0.7161185883861679	0.0
6.394718795173823	1.0905518935504455	0.18476864459886025	0.9646218796015666	-0.12593001394887882	4.607192253616985	0.6343993195247923	0.20330182713564912	0.5982652858142419	1.2864999999999955	-0.4248139166893017	0.28079307366816314	0.11878658478887028	0.118737246468516	0.001737976488117238	0.7253600718560631	0.0
6.439481826740039	0.5842554227982897	0.16947859943089283	0.9837749281682738	0.39951950536998415	4.639442599392304	0.39032163934656583	0.1892002500565277	0.3527473650121729	1.3074999999999954	0.4796988930539192	0.31391341663441935	0.12362711858738386	0.12357622437468986	0.0018597687157981765	0.734711816490402	0.0
6.4845581995272195	1.1271453577883879	0.18632622767547766	1.0034219346825985	-0.12372342310578932	4.67191869758805	0.2861380386989427	0.18866512495965285	0.24706267131311	1.3284999999999954	-0.1319683815891315	0.28462908139869136	0.12865468157749615	0.12860219408066828	0.001990324807544974	0.7441747342168892	0.0
6.529950106923911	0.7397604255275156	0.1742303551732128	1.0235765275326258	0.2838161020051102	4.704622128471167	0.24120214263713247	0.18225082907563883	0.200562208491057	1.3494999999999953	-0.27405962629766334	0.2685695553466018	0.1338753148787429	0.13382119675444046	0.002130282063138074	0.7537497338363044	0.0
6.575659757672378	1.048217677350915	0.18306202276535885	1.044252561643064	-0.003965115707851075	4.737554483370465	0.5158028841291395	0.19388199806873996	0.4735321779479394	1.3704999999999952	0.09118744433755621	0.2845471518709068	0.13929515158700914	0.13923936562725836	0.0022803237843119373	0.7634377206444847	0.0
6.621689375976085	0.6855883116203272	0.17144643988137478	1.0654641054552672	0.37987579383493997	4.7707173647540575	0.2552257322904412	0.18425780370164338	0.21125520273230158	1.391499999999995	0.08156308916088761	0.2822396032003793	0.14492040884686272	0.1448629180728264	0.002441182491773707	0.7732395960438044	0.0
6.668041201607918	1.2072143409732952	0.1871032848163581	1.0872254260986485	-0.11998891487464669	4.804112386307336	0.35862173645621875	0.18766487641783564	0.31287936727626986	1.412499999999995	-0.0488504750311467	0.2699836102839239	0.1507573789201288	0.15069814668301312	0.0026136433515245583	0.7831562571439818	0.0
6.714717490019173	1.431347242938826	0.19320785170801585	1.1095509726372037	-0.3217962703016224	4.837741173011487	0.47128789540695615	0.1874350011295327	0.4236985821671653	1.433499999999995	0.1342373911383259	0.27325173863819197	0.15681241918685596	0.1567514092762286	0.002798547822058271	0.7931885963520608	0.0
6.7617205124493065	1.076303360001574	0.181841836767003	1.1324553572718616	0.056151997270287746	4.871605361222568	0.358757996132556	0.1841181402911776	0.30924341833995345	1.4544999999999948	-0.12537175698098935	0.25938006230654165	0.16309194101313693	0.16302911777292756	0.00299679753439231	0.803337500951405	0.0
6.809052556036452	1.325732372185851	0.18742850022897622	1.1559533343766726	-0.16977903780917836	4.9057065987511255	0.6992632674525123	0.1962786473931837	0.6477417560096215	1.4754999999999947	0.8409356232861902	0.3015031936876504	0.16960239741871846	0.16953772587116123	0.0032093584172433053	0.8136038526695496	0.0
6.856715923928707	0.9952761915175716	0.17665307800634483	1.180059777244405	0.1847835857268334	4.940046544942383	0.6800835090669404	0.19494826079806848	0.6264699089204014	1.4964999999999946	0.17309151354666952	0.2637227825944497	0.17635026947594637	0.17628371545371962	0.003437265079985529	0.8239885272347535	0.0
6.9047129353962085	0.8131575224657781	0.17038350201401462	1.2047896524149841	0.39163212994920604	4.97462687075698	0.40179996312684385	0.18571877556299482	0.3460054910029593	1.5174999999999945	0.6457222171808379	0.2776005195982876	0.18334205137038107	0.18327358165718421	0.0036816254663198	0.834492393921099	0.0
6.953045925943982	1.0104939834408213	0.17534645115542674	1.2301579914583018	0.21966400801748054	5.009449258852279	0.30789222641279745	0.1791089967403188	0.24982432353214867	1.5384999999999944	0.14681533543961311	0.24713545897674435	0.19058423405234493	0.1905138165321432	0.003943625791822769	0.845116315081991	0.0
7.0017172474255895	1.2317116624737185	0.1832109294432269	1.2561798600812484	0.02446819760752983	5.044515403664246	0.47835746751778463	0.1863406140314672	0.417919647185233	1.5594999999999943	-0.04372863389685966	0.23418396366841723	0.19808328740773087	0.1980108912228848	0.004224535778733136	0.8558611456718995	0.0
7.050729268157569	1.3282150742543932	0.18447425833859762	1.2828703244272788	-0.04534474982711445	5.079827011489895	0.520483815720854	0.18700990402651843	0.4575755056922142	1.5804999999999942	-0.160281129558409	0.21853004598538506	0.20584564087556764	0.2057712365940507	0.004525714201452223	0.8667277327562082	0.0
7.100084373034671	1.5204565078341747	0.1889776816826635	1.3102444144352443	-0.21021209339893043	5.1153858005703245	0.4253317643230412	0.1831491325803363	0.3598481438555696	1.6014999999999942	0.4880818671273994	0.25685866711615507	0.21387766243902823	0.21380122223092224	0.0048486147562782625	0.8777169150090156	0.0
7.149784963645914	1.758399034873929	0.195877718551339	1.3383170841224579	-0.42008195075147103	5.151193501174317	0.5555926755814804	0.18552820022367228	0.48742450708213303	1.622499999999994	0.4345886417888407	0.246385100038378	0.22218563591570206	0.2221071337391506	0.005194792268845385	0.8888295221987598	0.0
7.199833458391435	1.3857183139872176	0.18372153609561448	1.3671031686546526	-0.01861514533256492	5.187251855682537	0.854101969069208	0.19811300195607107	0.7831354242624687	1.643499999999994	0.2274217360987485	0.23269085497536823	0.23077573647188093	0.23069514826866858	0.00556590925258379	0.9000663746615193	0.0
7.250232292600176	1.328593788740919	0.1809291157770078	1.3966173380622864	0.06802354932136745	5.2235626186723145	0.15825935016291615	0.16958067156845952	0.0843758307089594	1.6644999999999939	-0.09204010030142373	0.2091288741219912	0.2396540042841278	0.23957130818505282	0.005963742831241756	0.9114282827618639	0.0
7.3009839186483765	1.2394153351487953	0.17718882333464217	1.4268740474579356	0.18745871230914024	5.260127557003021	0.5539504381051814	0.1861759599017921	0.4770263906093053	1.6854999999999938	0.2762519606559304	0.2371977706886922	0.24882631626925422	0.2487414928094633	0.006390192038095522	0.9229160463411223	0.0
7.352090806078915	1.4885008440334102	0.18573968541697786	1.4578874836025921	-0.030613360430818082	5.296948449902043	0.5956915885611205	0.18428714337484625	0.5155983139268546	1.7064999999999937	-0.024815928888998418	0.20482390251179203	0.2582983558006381	0.2582113881451071	0.006847285503900493	0.9345304541529464	0.0
7.403555441721467	1.5263574835184448	0.1858157271392086	1.4896715076584979	-0.03668597585994693	5.334027089051357	0.4571961250580665	0.1791157963164135	0.3737995821492228	1.7274999999999936	0.18138343246819577	0.21971772805588247	0.26807558032409673	0.2679864545034695	0.007337189544885356	0.9462722832860463	0.0
7.455380329813519	1.5825172320281737	0.1865525815955289	1.52223959395149	-0.060277638076683626	5.371365278674717	0.33884048374989795	0.17493185049787652	0.2520010873411921	1.7484999999999935	-0.019905786122915492	0.20099415946819194	0.27816318677965823	0.27807189193670795	0.007862216661138179	0.9581422985739858	0.0
7.507567992122213	1.4739981194600058	0.18258515647775547	1.5556047645449793	0.0816066450849735	5.40896483562544	0.4770195907795265	0.17966638942494959	0.38659200379135905	1.7694999999999934	0.3457906911305304	0.22611363837973034	0.28856607472572515	0.28847260337277525	0.008424834454554235	0.9701412519919247	0.0
7.560120968067068	1.5155590228348044	0.18363716892691065	1.5897795193985926	0.07422049656378826	5.446827589474818	0.5855589951852747	0.18474145531166908	0.4913919152159337	1.7904999999999933	0.027290176843997704	0.200761953452792	0.29928880704827004	0.2991931553360288	0.009027674974084375	0.9822698820402094	0.0
7.6130418148435375	1.7939940008202642	0.18931607511439885	1.6247757618444942	-0.16921823897576993	5.484955382601142	0.9812225458439994	0.1952765366644242	0.8831584860320413	1.8114999999999932	0.0756559764367124	0.20091738396723569	0.3103355681185296	0.3102377361169475	0.009673544494310106	0.9945289131147069	0.0
7.666333107547443	1.7453346906977716	0.1879185714060057	1.6606047190602604	-0.08472997163751117	5.52335007027935	0.5545283102294556	0.18027039749234827	0.4524033745004613	1.8324999999999931	0.08324084059583381	0.19645770428448514	0.3217101192365686	0.3216101112285474	0.010365433731348427	1.0069190548637958	0.0
7.7199974393002755	1.6235125604077187	0.18470783798099225	1.6972768571448684	0.07376429673714968	5.5620135207713055	0.35055473480297406	0.1717907514472715	0.24419838757837986	1.853499999999993	0.1647341837700611	0.20819823311293242	0.3334157511630739	0.33331357595214256	0.011106528497721879	1.01944100153193	0.0
7.774037421375377	1.414791967423729	0.1779587033696988	1.7348017903090494	0.3200098228853203	5.600947615416705	0.500916216916711	0.17880407762819409	0.39015104738810324	1.874499999999993	0.509886611185115	0.2213263556178312	0.3454552334954078	0.34535090472886615	0.011900220795083502	1.032095431289692	0.0
7.828455683325005	1.808694616845986	0.18639091065288868	1.7731881835672247	-0.03550643327876135	5.640154248724622	0.8312512074846989	0.18932087454728766	0.71589268858497	1.8954999999999929	0.054151559694378903	0.188786829566679	0.3578307605834524	0.35772429709296877	0.012750120340525866	1.0448830055502776	0.0
7.88325487310828	1.6620187761068592	0.18247182116430902	1.8124436481586712	0.150424872051812	5.679635328465695	0.7470899168258436	0.18663859807693486	0.6269461590590577	1.9164999999999928	0.24981696987769264	0.20329086187622197	0.37054389360273243	0.37043531976501404	0.01366006651858891	1.057804368272336	0.0
7.938437657220039	1.824287357070313	0.18671009664245286	1.852574628722784	0.028287271652470913	5.719392775764955	0.6470084381499626	0.18147539306423924	0.5218799384748132	1.9374999999999927	-0.09457462573358488	0.1767301317215916	0.383595498302876	0.3834848444238062	0.014634140746974743	1.070860145249127	0.0
7.994006720820579	1.8543167731432575	0.18654368117529704	1.8935862809983968	0.039269507855139274	5.759428525195309	1.0495520107474001	0.19369497456284337	0.9192313967448816	1.9584999999999926	-0.2020964245936525	0.16830556764345544	0.3969856778242532	0.39687298055086767	0.015676679239333195	1.0840509433839427	0.0
8.049964767866324	2.152772870568648	0.19344528608578523	1.9354823385007152	-0.2172905320679328	5.799744524871677	1.094040545023389	0.19498828778287794	0.9583123146178961	1.9794999999999925	-0.06285428988868635	0.17657133230775343	0.4107136998199186	0.4105990025857702	0.01679228614326228	1.097377349951764	0.0
8.106314521241387	2.2204777544943584	0.19501504204954775	1.978264966241086	-0.2422127882532723	5.840342736545779	0.7964575911606921	0.18469907622160558	0.6550978482053309	2.0004999999999926	0.11612673887481417	0.18569739849102734	0.42477791692862527	0.42466127043951324	0.017985847025821206	1.1108399318471263	0.0
8.163058722890078	2.253447185082893	0.19485473489578017	2.021934599084594	-0.23151258599829916	5.8812251357016	0.7948595142109367	0.18502252715307882	0.6476357002925087	2.0214999999999925	-0.15410627663370446	0.17256659616468956	0.4391756794126692	0.43905714218139713	0.019262542672343844	1.1244392348181835	0.0
8.220200133950309	2.150190196868137	0.19215229349561386	2.0664897617783913	-0.0837004350897459	5.922393711651511	0.9643111483717088	0.18815841827046398	0.8109817712387635	2.0424999999999924	0.06823854198518653	0.1869187252937666	0.4539032384967589	0.45378287743755413	0.02062786315711136	1.1381757826869667	0.0
8.277741534887962	2.1918146074354556	0.1918860148587081	2.111926867022048	-0.07988774041340774	5.963850467633071	0.5019321144382729	0.17117429829648045	0.3422464735069114	2.0634999999999923	0.3317913155579668	0.20024071170895824	0.468955638617125	0.4688335297126086	0.022087622136462128	1.1520500765558521	0.0
8.335685725632178	2.1086878357714465	0.18994658772938697	2.158239987184743	0.049552151413296386	6.005597420906502	0.8397659355877451	0.1809853055750161	0.6734638450346568	2.0844999999999922	0.13042279896923303	0.19254710031053904	0.48432659641111814	0.4842028254672507	0.023647971306125865	1.166062594000248	0.0
8.394035525711603	2.2987985021330863	0.19330014897269387	2.2054205944031056	-0.09337790772998078	6.047636602852848	0.45387968262046274	0.16852999300229396	0.2806911926310686	2.105499999999992	0.13642451918620724	0.19688563572032816	0.500008363846703	0.4998830273539061	0.025315414954938494	1.1802137882475578	0.0
8.452793774391584	2.2375127710352625	0.191815539491506	2.2534572628248357	0.015944491789573245	6.089970059072819	0.6309158385712657	0.1751390870856566	0.45056095537296303	2.126499999999992	-0.1020529254599023	0.18027305357045867	0.5159915724121049	0.5158647785337118	0.027096824536572264	1.1945040873424466	0.0
8.511963330812325	2.5035788899887743	0.19750270242540902	2.3023353257145738	-0.20124356427420054	6.132599849486327	0.8021671231917207	0.1802758870245309	0.6143555285681547	2.147499999999992	-0.2090692163670036	0.1772055891270953	0.5322650547672007	0.5321369244794129	0.0289994531694742	1.2089338932984859	0.0
8.571547074128013	2.4767744482565552	0.19612242854413853	2.352036479040793	-0.12473796921576241	6.1755280484327315	0.6388390403674564	0.17348084119038515	0.4432698114195782	2.168499999999992	0.1901743410030059	0.20117113081094892	0.548815639715642	0.5486863081260925	0.03103094996280539	1.2235035812362527	0.0
8.631547903646908	2.482536894393335	0.19571827952691517	2.402538322064575	-0.07999857232876018	6.2187567447717615	1.0461589189082467	0.18583582261810144	0.8425202489017316	2.189499999999992	0.1561226482298863	0.19780817762320524	0.5656279158145895	0.5654975336892202	0.03319937405279264	1.2382134985079725	0.0
8.691968738972436	2.230122202012204	0.18851178189143508	2.4538138244238876	0.2236916224116836	6.262288041985164	0.9071498786345038	0.18183524111990193	0.6951187998509436	2.2104999999999917	0.13033916911933652	0.19907166131943227	0.5826839584328029	0.5825526939627395	0.03551320821952014	1.253063963808825	0.0
8.752812520145245	2.8012475422868777	0.20149082260534856	2.505830708347681	-0.2954168339391967	6.30612405827906	1.2216521489507832	0.19022827867656988	1.0008942585419813	2.2314999999999916	0.2300156082313285	0.20939859817358525	0.5999630146463953	0.5998310554874707	0.037981371938788644	1.2680552662750262	0.0
8.81408220778626	2.7681235413673386	0.20056521379789224	2.5585507340713445	-0.20957280729599415	6.350266926687013	1.101465920665	0.18608517586740742	0.8716351105957045	2.2524999999999915	0.06754525290992675	0.20090340478493968	0.617441140089112	0.6173086957061333	0.04061323370726239	1.2831876645688365	0.0
8.875780783240765	2.6870126422982605	0.19768353759520657	2.6119288764214286	-0.07508376587683196	6.394718795173823	1.0905518935504455	0.18476864459886025	0.8512900858049419	2.2734999999999914	-0.2951060864094872	0.17768497106703188	0.635090781831911	0.6349580861771401	0.043418622461709154	1.2984613859506682	0.0
8.93791124872345	2.5815900742288784	0.1953681142277714	2.665912381092622	0.08432230686374353	6.439481826740039	0.5842554227982897	0.16947859943089283	0.3351923111204178	2.2944999999999913	0.3882813769865896	0.21506330754823452	0.6528803016547624	0.6527476162046612	0.04640783789475197	1.3138766253384464	0.0
9.000476627464515	2.8551334784857354	0.20118402468524504	2.7204396905900534	-0.13469378789568198	6.4845581995272195	1.1271453577883879	0.18632622767547766	0.8678981573226785	2.3154999999999912	-0.1322493828421174	0.1815721026446814	0.6707734348099984	0.6706410519753623	0.04959165945023674	1.3294335443544558	0.0
9.063479963856764	2.8708172497620126	0.20111231698318163	2.775439232423725	-0.09537801733828744	6.529950106923911	0.7397604255275156	0.1742303551732128	0.4699336318311942	2.336499999999991	0.24155691847608063	0.21163477182023147	0.6887286806957018	0.6885969276070203	0.05298135376113175	1.3451322703598712	0.0
9.126924323603763	2.9298471863000097	0.20212653409345777	2.8308280662136536	-0.09901912008635616	6.575659757672378	1.048217677350915	0.18306202276535885	0.7674028363523357	2.357499999999991	-0.020120222647000086	0.18971599584781232	0.7066986239065274	0.7065678665579874	0.056588680271912294	1.3609728954772264	0.0
9.19081279386899	2.9762739249863657	0.20241253776765267	2.886510392198585	-0.0897635327877806	6.621689375976085	0.6855883116203272	0.17144643988137478	0.39336380220886435	2.378499999999991	-0.13468204074756485	0.18211765501923743	0.7246291870602765	0.7244998347714875	0.060425894765740784	1.3769554756010802	0.0
9.25514848342607	3.0477370592938846	0.20369582318452076	2.9423759315330615	-0.10536112776082307	6.668041201607918	1.2072143409732952	0.1871032848163581	0.9031451720186287	2.399499999999991	-0.05002381957651303	0.19084542768007884	0.7424588207588125	0.7423313308824862	0.06450575049458747	1.3930800293971752	0.0
9.319934522810053	2.898695524169133	0.20021956011904635	2.998298198962254	0.0996026747931209	6.714717490019173	1.431347242938826	0.19320785170801585	1.1149848666536832	2.4204999999999908	-0.15755274093610194	0.18248935931140994	0.7601176411589288	0.7599925239250409	0.06884149658789167	1.4093465372903928	0.0
9.385174064469723	2.75093546946915	0.19693034890340744	3.054132701160426	0.3031972316912759	6.7617205124493065	1.076303360001574	0.181841836767003	0.7471855036811171	2.4414999999999907	-0.22245668460249646	0.17899245111257217	0.7775265319917359	0.7774043553341763	0.07344687339266802	1.4257549404418455	0.0
9.450870282921011	2.6664411889777306	0.19469636163402132	3.109715109262628	0.4432739202848972	6.809052556036452	1.325732372185851	0.18742850022897622	0.983382890478728	2.4624999999999906	0.33951560118340063	0.2138568922083136	0.794596235505443	0.7944776296663814	0.0783361043753379	1.4423051397154656	0.0
9.517026374901459	3.391719644088253	0.2085876009810529	3.164859471790184	-0.22686017229806898	6.856715923928707	0.9952761915175716	0.17665307800634483	0.6392049415079201	2.4834999999999905	0.11393283039186008	0.20279383668383968	0.8112264656554697	0.8111121273069313	0.08352388419329554	1.4589969946344876	0.0
9.58364555952577	3.287712565762407	0.20705387177320214	3.219356553914917	-0.06835601184749018	6.9047129353962085	0.8131575224657781	0.17038350201401462	0.44286026397189304	2.5044999999999904	0.0677447180497539	0.20264007810443313	0.8273050867502795	0.8271957823137892	0.08902536252262694	1.4758303223282214	0.0
9.650731078442451	3.2370831075180524	0.2043962981390877	3.2729724101798974	0.03588930266184498	6.953045925943982	1.0104939834408213	0.17534645115542674	0.6254523070645104	2.5254999999999903	0.2517824309195311	0.21117889720499233	0.8427074113578664	0.8426039791446015	0.09485612320784655	1.4928048964695828	0.0
9.718286195991547	3.3230134476326287	0.205979075852003	3.325447319407427	0.0024338717747984795	7.0017172474255895	1.2317116624737185	0.1832109294432269	0.8313929480643697	2.54649999999999	0.1395726856885482	0.20667501278323966	0.8572956820917034	0.8571990328314671	0.10103215828041558	1.5099204462038407	0.0
9.786314199363488	3.2989747313959517	0.20449855460596686	3.3764952312086445	0.07752049981269282	7.050729268157569	1.3282150742543932	0.18447425833859762	0.9120724825833226	2.56749999999999	0.22843652668777592	0.21258568176919732	0.8709188122406343	0.8708299275233151	0.10756983637560882	1.5271766550690864	0.0
9.854818398759033	3.312955476525514	0.20470630965675954	3.425803891498153	0.11284841497263898	7.100084373034671	1.5204565078341747	0.1889776816826635	1.087929008407946	2.58849999999999	-0.003886388439027888	0.1970615923772262	0.883412469201282	0.8833323973254045	0.11448586506250467	1.5445731599089614	0.0
9.923802127550346	3.3118845533946244	0.20435349763894003	3.4730358275695328	0.16115127417490838	7.149784963645914	1.758399034873929	0.195877718551339	1.308911472950231	2.60949999999999	0.27824002777405155	0.213589399044001	0.8945995912424658	0.8945294399588328	0.1217972465900231	1.5621095497782111	0.0
9.993268742443199	3.4065182448310747	0.20543612384723495	3.5178303791488523	0.11131213431777764	7.199833458391435	1.3857183139872176	0.18372153609561448	0.9186815199940843	2.63049999999999	0.5437320134190193	0.23398656871746845	0.9042914310510454	0.904232356712555	0.12952122654358791	1.5797853648416642	0.0
10.0632216236403	3.402244428840026	0.20684251202224085	3.559806957764126	0.1575625289240996	7.250232292600176	1.328593788740919	0.1809291157770078	0.8434047334404966	2.6514999999999898	0.012069067542269662	0.19950069813541377	0.9122892174527963	0.9122424101413287	0.13767523490273187	1.597600095267269	0.0
10.133664175005784	4.340099081810173	0.22400607544282172	3.598569700083967	-0.7415293817262061	7.3009839186483765	1.2394153351487953	0.17718882333464217	0.7354573340319822	2.6724999999999897	-0.0188956462840697	0.19617108317106946	0.9183865183378603	0.9183531826418873	0.14627681899036188	1.6155531801138578	0.0
10.204599824230822	3.1941986842987626	0.20338372277967284	3.6337136491477247	0.439514964848962	7.352090806078915	1.4885008440334102	0.18573968541697786	0.9651438145837646	2.6934999999999896	0.2762953672788728	0.21305337366521773	0.922372371928322	0.9223537031950851	0.15534356780997216	1.6336440062143454	0.0
10.27603202300044	3.7494047823598367	0.21430184746356892	3.6648325487135596	-0.08457223364627708	7.403555441721467	1.5263574835184448	0.1858157271392086	0.9829582591459932	2.7144999999999895	0.2265589403551016	0.21225224919520114	0.9240352291472949	0.9240323852328851	0.16489302727827687	1.6518719070551031	0.0
10.347964247161443	3.461666034886276	0.20932314309960423	3.6915282692319806	0.2298622343457044	7.455380329813519	1.5825172320281737	0.1865525815955289	1.0184199366506694	2.7354999999999894	0.015701166030172464	0.2055186236877575	0.9231677164570993	0.9231817852448717	0.1749426058777259	1.6702361616522838	0.0
10.420399996891572	3.3491614716141074	0.2069627300433269	3.7134217993688177	0.3642603277547103	7.507567992122213	1.4739981194600058	0.18258515647775547	0.8885346069069512	2.7564999999999893	0.4469492834974418	0.22736063905030426	0.9195721862102078	0.9196041494565341	0.18550947027614487	1.6887359934259305	0.0
10.493342796869813	4.009085784120318	0.21966868948915075	3.730165636265636	-0.27892014785468167	7.560120968067068	1.5155590228348044	0.18363716892691065	0.9080493854764211	2.777499999999989	0.1633648749562684	0.21121036256211076	0.9130669711595395	0.9131176655447072	0.19661043048867777	1.707370569072712	0.0
10.566796196447902	3.7239030172823373	0.21403591837160293	3.7414572943772972	0.017554277094959936	7.6130418148435375	1.7939940008202642	0.18931607511439885	1.163747152090477	2.798499999999989	0.1277896339756872	0.21078312781589686	0.903493203077747	0.9035632796722755	0.20826181418907608	1.7261389974381987	0.0
10.640763769823035	3.4243615066755293	0.20882889626103648	3.7470535322925738	0.32269202561704446	7.666333107547443	1.7453346906977716	0.1879185714060057	1.0916490265013072	2.819499999999989	0.29395655410445864	0.22187237358113004	0.8907219952056646	0.8908118788865395	0.220479329810754	1.745040328389616	0.0
10.715249116211798	4.015769625691516	0.21929613397696446	3.746784776930018	-0.2689848487614981	7.7199974393002755	1.6235125604077187	0.18470783798099225	0.9456767047947804	2.840499999999989	0.11539745242014021	0.21016460207002077	0.8746617282449213	0.8747715788860398	0.23327791810898885	1.7640735516900679	0.0
10.79025586002528	4.351087647674782	0.2243478305280818	3.7405691141682134	-0.6105185335065686	7.774037421375377	1.414791967423729	0.1779587033696988	0.7120856084043716	2.861499999999989	0.23707727987832183	0.21400176417249694	0.8552651244638934	0.8553948019510375	0.24667159187803225	1.7832375958752507	0.0
10.865787651045459	3.648714669488381	0.21234247253063718	3.7284251248614013	0.07971045537302013	7.828455683325005	1.808694616845986	0.18639091065288868	1.0803894388290392	2.8824999999999887	-0.046611285039146244	0.19724140045538613	0.832535749476651	0.8326847847295062	0.26067326352149645	1.8025313271337478	0.0
10.941848164602776	3.794277038742097	0.2143377448618117	3.7104827864038787	-0.08379425233821847	7.88325487310828	1.6620187761068592	0.18247182116430902	0.9073794962205239	2.9034999999999886	0.46874861334317863	0.23198736809080314	0.806533551935135	0.8067011261289814	0.27529456014774967	1.821953548192013	0.0
11.018441101754995	3.1910075451243625	0.2029983241756558	3.6869916432160137	0.4959840980916512	7.938437657220039	1.824287357070313	0.18671009664245286	1.0425728735966562	2.9244999999999886	0.062498831367453045	0.2035175639078397	0.7773790430904564	0.7775639771350586	0.29054562578527027	1.8415029972052286	0.0
11.095570189467281	3.684921464446259	0.21148504073242855	3.6583254838334414	-0.026595980612817538	7.994006720820579	1.8543167731432575	0.18654368117529704	1.0447814355288034	2.9454999999999885	0.17769095739621776	0.21401615255055353	0.7452557354901724	0.7454564915283213	0.30643491015970387	1.861178346655244	0.0
11.173239180793551	3.308512981061794	0.20489298353858695	3.6249828539755757	0.3164698729137818	8.049964767866324	2.152772870568648	0.19344528608578523	1.3146678820196969	2.9664999999999884	0.22130195583069412	0.21989937909789053	0.7104105061396806	0.7106252023695593	0.32296894320947267	1.880978202256863	0.0
11.251451855059106	3.743195576907304	0.2124658957048376	3.587582886322831	-0.15561269058447325	8.106314521241387	2.2204777544943584	0.19501504204954775	1.3530527201003988	2.988499999999994	0.5640212828118174	0.22631168167864832	0.6731516254202191	0.6733780649350833	0.3401520940937149	1.9009011018738136	0.0
11.33021201804452	3.3555164348689974	0.20501821132327197	3.5468561360057063	0.19133970113670884	8.163058722890078	2.253447185082893	0.19485473489578017	1.355951820816483	3.0105	0.34477990903126043	0.22353436953463537	0.6338442975762866	0.6340800111780178	0.3579863128056565	1.920945514445745	0.0
11.409523502170831	3.8537471530568728	0.2144928586004006	3.5036303676237583	-0.3501167854331144	8.220200133950309	2.150190196868137	0.19215229349561386	1.2218762177767126	3.0315735	0.34895054291063254	0.2229428366441015	0.5929036875009335	0.593145989622427	0.3764708515727005	1.9411098389276973	0.0
11.489390166686027	3.6290673880611886	0.21004150232488802	3.458811530837738	-0.1702558572234505	8.277741534887962	2.1918146074354556	0.1918860148587081	1.2319378169692599	3.0527945145	0.29007986281459885	0.2240042261458828	0.5507855548301516	0.5510316108503374	0.3956019619137499	1.961392403243499	0.0
11.56981589785283	3.547259350863321	0.20865087510016997	3.41336046785716	-0.13389888300616093	8.335685725632178	2.1086878357714465	0.18994658772938697	1.1165104425869519	3.0741640761015	0.14808889103005973	0.20951039313009354	0.5079747703738953	0.5082216727935304	0.41537256143509493	1.9817914632546396	0.0
11.6508046091378	3.556016562846568	0.2085749351695982	3.368266194107525	-0.18775036873904316	8.394035525711603	2.2987985021330863	0.19330014897269387	1.2735916959775389	3.09568322463421	0.38321036339150516	0.2225017694055009	0.4649721400260319	0.4652169902619734	0.43577186207334123	2.0023052017461787	0.0
11.732360241401764	3.16377813071153	0.201300322951895	3.324516857488633	0.1607387267771032	8.452793774391584	2.2375127710352625	0.191815539491506	1.1785595955528734	3.11735300720665	0.3743776821710827	0.22600617383028657	0.4222800948006361	0.4225200868188506	0.4567849484377995	2.022931727431347	0.0
11.814486763091576	3.1787703304688875	0.2005201536865317	3.2830696866558924	0.10429935618700492	8.511963330812325	2.5035788899887743	0.19750270242540902	1.4101774575726866	3.1391744782570963	0.2836702716655213	0.2210889760628891	0.38038790994358057	0.3806204116452305	0.47839229109054904	2.0436690739765324	0.0
11.897188170433218	3.3816453813459173	0.2033861035522659	3.2448213623420394	-0.13682401900387786	8.571547074128013	2.4767744482565552	0.19612242854413853	1.3482415504520153	3.1611486996048956	0.6549710193936766	0.2403488280868366	0.3397571800213107	0.33997980826415175	0.500569175008184	2.064515199048393	0.0
11.980468487626249	3.4081677853327776	0.2036471124574781	3.210580271207079	-0.19758751412569886	8.631547903646908	2.482536894393335	0.19571827952691517	1.3182120708367326	3.18327674050213	-0.1935346629856607	0.187775134909315	0.3008082921284996	0.30101897752750023	0.5232850181661698	2.085467983384909	0.0
12.064331767039633	3.3380789020749337	0.20169636216090248	3.1810420203946683	-0.15703688168026542	8.691968738972436	2.230122202012204	0.18851178189143508	1.0293723413971416	3.205559677685645	0.4027137716573148	0.22430231004556125	0.2639086014554626	0.2641056396557478	0.546502549391207	2.106525229892251	0.0
12.14878208940891	3.264372052541743	0.19965940001837276	3.1567694039237355	-0.10760264861800728	8.752812520145245	2.8012475422868777	0.20149082260534856	1.563472100214223	3.227998595429445	0.10204043184945166	0.20853002700367312	0.22936292273577116	0.22954500965385585	0.5701768087647328	2.1276846627693757	0.0
12.233823564034772	2.909225585067465	0.1920943134075817	3.138177730721463	0.22895214565399824	8.81408220778626	2.7681235413673386	0.20056521379789224	1.4927604718648309	3.250594585597451	0.45321313283982323	0.22512216179936886	0.1974068129471497	0.19757306247343773	0.5942539286385353	2.1489439266623402	0.0
12.319460328983016	3.4316402229496212	0.20112161144929905	3.125526069968274	-0.30611415298134714	8.875780783240765	2.6870126422982605	0.19768353759520657	1.3735451518275001	3.273348747696633	0.20295754968804047	0.21108071417852647	0.16820294527514337	0.16835288904162699	0.618669649801121	2.1703005858503825	0.0
12.405696551285896	2.9818547470552907	0.19166263508225617	3.1189145722967977	0.13705982524150695	8.93791124872345	2.5815900742288784	0.1953681142277714	1.229554318474703	3.2962621889305095	0.005798083336112425	0.19539293985317394	0.14184067594998054	0.14197424589887664	0.6433475269820862	2.1917521234658546	0.0
12.492536427144898	3.019275579725422	0.19196072168092007	3.1182876207258783	0.09901204100045646	9.000476627464515	2.8551334784857354	0.20118402468524504	1.4641273322501378	3.319336024253023	0.3651684585012791	0.21712054734686917	0.11833870091087514	0.11845619645622747	0.6681967826085776	2.2132959407501978	0.0
12.579984182134913	3.1104936075292686	0.1937694007594556	3.123442190584795	0.012948583055526264	9.063479963856764	2.8708172497620126	0.20111231698318163	1.4405102876981588	3.342571376422794	0.3886762153956811	0.21999157666889552	0.0976505059645075	0.09775254843032506	0.6931097798418053	2.234929356348157	0.0
12.668044071409858	2.9962141637239608	0.19035924668015694	3.1340404888141693	0.13782632509020853	9.126924323603763	2.9298471863000097	0.20212653409345777	1.4599920155635826	3.3659693760577536	0.38942007605490225	0.21776732233293591	0.07967214874583771	0.0797596264187604	0.7179591080070429	2.256649605642528	0.0
12.756720379909726	2.8562796259425594	0.18742229295267934	3.149625729888169	0.29334610394560956	9.19081279386899	2.9762739249863657	0.20241253776765267	1.4667190083888608	3.389531161690158	-0.03868257626302962	0.1962472175843027	0.06425178702707213	0.06432579453117514	0.7425943081981374	2.278453840131784	0.0
12.846017422569096	2.740670734679008	0.18420769716784338	3.1696398090121676	0.42896907433315956	9.25514848342607	3.0477370592938846	0.20369582318452076	1.4984411571579985	3.4132578798219892	0.5708193601781002	0.22643893905800372	0.05120029503386176	0.051262070801810174	0.766838316323527	2.3003391268529687	0.0
12.93593954452708	3.0497376076790257	0.18940248591958425	3.1934416624108817	0.143704054731856	9.319934522810053	2.898695524169133	0.20021956011904635	1.3097438624972717	3.437150684980743	0.3170756483596031	0.2141693688713741	0.04030229135255875	0.040353156743375994	0.7904837664626161	2.322302447852331	0.0
13.026491121338768	3.0476151209540863	0.18930301268789268	3.220325255720407	0.1727101347663207	9.385174064469723	2.75093546946915	0.19693034890340744	1.1225577087505696	3.4612107397756082	0.6020526929938255	0.22784938107509656	0.03132693705483857	0.03136824019451203	0.813289378764847	2.3443406997062093	0.0
13.11767655918814	3.237429710508484	0.19223082586939208	3.249536398128012	0.012106687619527712	9.450870282921011	2.6664411889777306	0.19469636163402132	0.9990312194305684	3.485439214954037	0.16343638805468208	0.20674647502793594	0.02403794391958601	0.024071010679139828	0.8349767504345339	2.366450693094752	0.0
13.209500295102458	3.046209475532861	0.1878686605366534	3.280287913764791	0.23407843823193009	9.517026374901459	3.391719644088253	0.2085876009810529	1.6858571669325566	3.5098372894587158	0.46653460791424206	0.21878552684405675	0.018202349024926446	0.0182284427776583	0.8552279695311168	2.3886291524310894	0.0
13.301966797168173	3.245324991421604	0.19096829797171586	3.311773075556415	0.06644808413481096	9.58364555952577	3.287712565762407	0.20705387177320214	1.5441863341757114	3.5344061504849265	0.3447491033131318	0.2119871876280021	0.013597749793828884	0.013618040789436086	0.8736845694244797	2.4108727155486704	0.0
13.395080564748351	3.0844758208575205	0.18804034483099014	3.343177576962333	0.2587017561048124	9.650731078442451	3.2370831075180524	0.2043962981390877	1.4569155938077378	3.559146993538321	0.2989013207234579	0.20959652097171624	0.010017838185911019	0.010033382619270323	0.8899484227076574	2.4331779334494943	0.0
13.488846128701589	3.461831767958901	0.19390224409387227	3.373690638414518	-0.08814112954438302	9.718286195991547	3.3230134476326287	0.205979075852003	1.5074865744290424	3.5840610224930893	0.22668090660265028	0.20469700351631467	0.007276210356285931	0.007287938554560579	0.9035852193876417	2.4555412701160297	0.0
13.5832680516025	3.5500457235829064	0.19558988555381004	3.4025160745952086	-0.14752964898769783	9.786314199363488	3.2989747313959517	0.20449855460596686	1.4496561552563934	3.6091494496505407	0.24752677627014275	0.20583235288046306	0.005208547290490649	0.005217259937206624	0.9141311649778194	2.4779591023896916	0.0
13.678350927963718	3.7120117484133175	0.19815841257819347	3.428884249281066	-0.28312749913225144	9.854818398759033	3.312955476525514	0.20470630965675954	1.4317247449363226	3.6344134957980945	0.2282470408734507	0.20319187277131293	0.0036733545768043775	0.0036797255575461295	0.9211034492279645	2.500427719918751	0.0
13.774099384459465	3.3325747704300146	0.1912346149842029	3.4520657904692884	0.11949102003927381	9.923802127550346	3.3118845533946244	0.20435349763894003	1.4009582756033028	3.659854390268681	-0.04384695337534694	0.18939892793340446	0.0025515113618427548	0.002556095654469324	0.9240148582743303	2.522943325178646	0.0
13.870518080150681	3.6167696853094027	0.19616141462680572	3.471387718885671	-0.1453819664237317	9.993268742443199	3.4065182448310747	0.20543612384723495	1.4684732305238866	3.685473371000562	0.3805312965600798	0.2107058099234618	0.0017449092332677736	0.0017481542594743244	0.9223926218252434	2.5455020335676855	0.0
13.967611706711736	3.420883447792326	0.19219446159873305	3.486252265024175	0.06536881723184917	10.0632216236403	3.402244428840026	0.20684251202224085	1.4400375663431693	3.7112716845975657	0.08022837769933755	0.198001091752424	0.001174464148989279	0.001176723124088926	0.9158012041699305	2.568099873581166	0.0
14.065384988658717	3.7514818815776794	0.19728394571858585	3.496158141439695	-0.2553237401379844	10.133664175005784	4.340099081810173	0.22400607544282172	2.3570825618400635	3.7372505863897487	0.4301253935218674	0.2137673975179768	0.0007777638631031017	0.000779309890226259	0.903868280619352	2.590732787067014	0.0
14.163842683579329	3.8781122481672767	0.19906803920449304	3.500723447129002	-0.37738880103827466	10.204599824230822	3.1941986842987626	0.20338372277967284	1.1941290413653833	3.763411340494477	-0.0745110272576861	0.18866849367083138	0.0005065762386458441	0.0005076161536151102	0.8863126251707031	2.613396629566038	0.0
14.262989582364385	3.601821148779523	0.1948988462533103	3.4997087777734044	-0.1021123710061187	10.27603202300044	3.7494047823598367	0.21430184746356892	1.73644414070138	3.7897552198779385	0.3101842186821502	0.20611289710324865	0.0003243973828159079	0.0003250846312964763	0.8629721250193267	2.636087170739965	0.0
14.362830509440936	3.4436118916616243	0.19174742552851368	3.4930385819258145	0.04942669026419022	10.347964247161443	3.461666034886276	0.20932314309960423	1.4403739273065792	3.816283506417084	0.1700058757164753	0.19772529927371796	0.00020416914833921404	0.00020461523857466255	0.8338297026484585	2.658800094890442	0.0
14.463370323007023	3.586742912142836	0.1947479278987269	3.480818427288004	-0.10592448485483219	10.420399996891572	3.3491614716141074	0.2069627300433269	1.3244756656712204	3.842997490962004	0.22419936481247693	0.20156241084950238	0.00012624849541050274	0.0001265327973943459	0.7990346444229953	2.681531001572204	0.0
14.564613915268072	3.2842418555904516	0.18939160219953635	3.4633457056937025	0.17910385010325092	10.493342796869813	4.009085784120318	0.21966868948915075	1.9862907169273933	3.8698984733987376	0.06593255846888812	0.19302370946024455	7.667025719781882e-05	7.684810074489452e-05	0.7589167810321059	2.704275406303654	0.0
14.66656621267495	3.584283278023193	0.19493483808325732	3.4411114735660036	-0.14317180445718947	10.566796196447902	3.7239030172823373	0.21403591837160293	1.708584720343239	3.896987762712529	0.42191801466014534	0.20789515848997414	4.5712155834961904e-05	4.582131185667443e-05	0.7139911987201992	2.7270287413781125	0.0
14.769232176163673	3.288489097169295	0.18949003393698763	3.4147916265503397	0.1263025293810447	10.640763769823035	3.4243615066755293	0.20882889626103648	1.4223483027725714	3.9242666770515164	0.4929430959625811	0.21365479341920207	2.6747187296693366e-05	2.6812901078917407e-05	0.6649517096829753	2.749786356778989	0.0
14.87261680139682	3.3147253619339456	0.18971450365226242	3.3852264283017286	0.07050106636778297	10.715249116211798	4.015769625691516	0.21929613397696446	2.033058400451566	3.9517365437908767	0.39005446911465125	0.20791356376131154	1.5353300825482783e-05	1.5392089924556172e-05	0.6126521617088138	2.7725435212021647	0.0
14.976725119006597	3.186009379340443	0.18763928246807984	3.3533884890298307	0.16737910968938774	10.79025586002528	4.351087647674782	0.2243478305280818	2.393756129381819	3.9793986995974127	0.39247428750586466	0.2064973008264405	8.642436412324543e-06	8.664877821293755e-06	0.5580757585267202	2.7952954231888767	0.0
15.081562194839643	3.433429595165938	0.19228491273806306	3.3203405056175344	-0.1130890895484038	10.865787651045459	3.648714669488381	0.21234247253063718	1.7228208717607276	4.007254490494595	0.1319126718932062	0.19345015610213956	4.7688416391241385e-06	4.781562541128292e-06	0.5022937828410066	2.8180371723723474	0.0
15.18713313020352	3.0270484169763394	0.18462100986857008	3.2871852804352435	0.2601368634589041	10.941848164602776	3.794277038742097	0.2143377448618117	1.9057478005302313	4.035305271928057	0.47186453937364004	0.20783574644048097	2.5784648725352355e-06	2.5855272448723806e-06	0.44641631560165357	2.8407638008414726	0.0
15.293443062114946	3.254429810989245	0.18919717825430962	3.2550115610666754	0.0005817500774303319	11.018441101754995	3.1910075451243625	0.2029983241756558	1.3455188991135771	4.063552408831553	0.4686957843353883	0.2072370800787251	1.3655521145243223e-06	1.3693908055250825e-06	0.3915385614989774	2.863470264624778	0.0
15.400497163549751	2.975538037838456	0.1842812832101789	3.2248399273124555	0.24930188947399934	11.095570189467281	3.684921464446259	0.21148504073242855	1.8877743272680614	4.091997275693375	0.699395684823332	0.21744838411688405	7.080744913993854e-07	7.101164540945414e-07	0.33868706382359837	2.886151445297912	0.0
15.508300643694598	2.9778260691082914	0.18393675883840924	3.1975731713940334	0.219747102285742	11.173239180793551	3.308512981061794	0.20489298353858695	1.5645083293430813	4.120641256623228	0.0033162650001741234	0.18542270867384053	3.5933190334169383e-07	3.603945138901492e-07	0.2887702999497828	2.9088021517178335	0.0
15.61685874820046	3.2334030808891336	0.18872142322344457	3.1739553107001988	-0.05944777018893488	11.251451855059106	3.743195576907304	0.2124658957048376	2.056513792458287	4.149485745419591	0.7840725645296869	0.2207284676714728	1.7839346342710897e-07	1.7893420398590048e-07	0.24253783148564229	2.931417121886889	0.0
15.726176759437863	3.109665663229651	0.18581511069519424	3.1545425561593	0.04487689292964925	11.33021201804452	3.3555164348689974	0.20501821132327197	1.7296058133090364	4.178532145637528	0.44622824100433345	0.20305085315219187	8.660563811444572e-08	8.687461587774401e-08	0.2005513577291823	2.9539910249498638	0.0
15.836259996753927	3.119855491894949	0.18520630504140984	3.139688330265782	0.019832838370832828	11.409523502170831	3.8537471530568728	0.2144928586004006	2.291226624360812	4.207781870656991	0.6935910861062777	0.21327337431946955	4.109724544814001e-08	4.1227976162087486e-08	0.16316978461349724	2.976518463327063	0.0
15.947113816731207	3.076570902063564	0.18439537991932575	3.129542951457435	0.05297204939387079	11.489390166686027	3.6290673880611886	0.21004150232488802	2.1316482604669496	4.23723634375159	0.39529460335393174	0.20192474799707202	1.9054224911552795e-08	1.911628197736686e-08	0.13054893830050868	2.998993974986419	0.0
16.058743613448325	3.1402740692764755	0.18493728360334313	3.1240670816424494	-0.01620698763402606	11.56981589785283	3.547259350863321	0.20865087510016997	2.1156903462608003	4.266896998157851	0.2321216216175923	0.19620486512348606	8.627639528525147e-09	8.656398455105397e-09	0.10265502850089862	3.0214120358575127	0.0
16.171154818742465	3.0989517853120296	0.18405767120232083	3.123056682853249	0.024104897541219472	11.6508046091378	3.556016562846568	0.2085749351695982	2.190055570485222	4.2967652771449565	0.33141270294312	0.1962914060552401	3.813487068381188e-09	3.82649280532257e-09	0.07928961282293406	3.043767062390335	0.0
16.284352902473664	3.2052699992601634	0.18589554702785657	3.126176227846074	-0.07909377141408935	11.732360241401764	3.16377813071153	0.201300322951895	1.8621930006542435	4.32684263408497	-0.06868738919572648	0.17636563319374365	1.6447007522402178e-09	1.6504377769571931e-09	0.06012281028943702	3.0660534142614986	0.0
16.39834337279098	3.3128388014212966	0.1882953490640607	3.1329963766005284	-0.17984242482076818	11.814486763091576	3.1787703304688875	0.2005201536865317	1.9393697177895275	4.357130532523566	0.3153732095997128	0.19392874426744966	6.918115458043143e-10	6.942789264032791e-10	0.04473097798393582	3.088265397230502	0.0
16.513131776400517	3.511695620888584	0.19147377246832856	3.1430323044592066	-0.36866331642937755	11.897188170433218	3.3816453813459173	0.2033861035522659	2.201339218052271	4.387630446251231	0.5384773812017842	0.20097713520355945	2.8367704027261406e-10	2.847111969911473e-10	0.03263503774230703	3.110397266148511	0.0
16.628723698835323	3.155131240360358	0.1849407407374809	3.1557793040797093	0.0006480637193511107	11.980468487626249	3.4081677853327776	0.2036471124574781	2.283055497510608	4.41834385937499	0.3460191953122911	0.19517081305898432	1.133423809481747e-10	1.1376459898054508e-10	0.023336075730597646	3.1324432281220047	0.0
16.74512476472717	3.1281113395250837	0.18461664693167	3.1707430700328176	0.042631730507733945	12.064331767039633	3.3380789020749337	0.20169636216090248	2.2635621115725164	4.449272266390615	0.4948855580515925	0.19941808493845728	4.410476962709066e-11	4.427260988214247e-11	0.016345624110989426	3.154397445833451	0.0
16.862340638080262	3.7363510126182544	0.19455867117940023	3.187463057059118	-0.5488879555591364	12.14878208940891	3.264372052541743	0.19965940001837276	2.235287311387383	4.48041717225535	0.14234728465730195	0.183453112773428	1.6706840934873012e-11	1.6771768355682765e-11	0.011209016004623125	3.1762540410210165	0.0
16.980377022546822	3.398891451280035	0.1883287523726281	3.205528315515231	-0.19336313576480402	12.233823564034772	2.909225585067465	0.1920943134075817	1.919991781008342	4.511780092461137	0.6580609158512964	0.20234709293954434	6.157519463721311e-12	6.181950681544448e-12	0.007521217383744611	3.198007098119147	0.0
17.09923966170465	3.6704054273013873	0.19273778636518232	3.2245861050233025	-0.44581932227808485	12.319460328983016	3.4316402229496212	0.20112161144929905	2.4764147388317297	4.5433625531083655	0.4880925675875285	0.19659717779974256	2.207011837088203e-12	2.215950481946245e-12	0.004935436957266039	3.2196506680616133	0.0
17.21893433933658	3.4114258058773403	0.18835974144009593	3.2443442666761064	-0.16708153920123392	12.405696551285896	2.9818547470552907	0.19166263508225617	2.0546922982243476	4.575166090980124	0.17976939706552386	0.18278489632079967	7.689034286623042e-13	7.720809376415843e-13	0.00316549442612697	3.2411787722484386	0.0
17.339466879711935	3.3189781309083624	0.18628166088604736	3.264568745451876	-0.05440938545648644	12.492536427144898	3.019275579725422	0.19196072168092007	2.1142838997497417	4.607192253616985	0.6343993195247923	0.20330182713564912	2.602469506619168e-13	2.6134342229179344e-13	0.0019833387734966533	3.2625854066778577	0.0
17.460843147869923	3.2554869418555397	0.1854940587914918	3.2850777999197978	0.029590858064258097	12.579984182134913	3.1104936075292686	0.1937694007594556	2.2219807732926307	4.639442599392304	0.39032163934656583	0.1892002500565277	8.552887576181273e-14	8.589873513865674e-14	0.0012132536754255474	3.283864546244201	0.0
17.583069049905014	2.9532348450532706	0.1806390976724898	3.3057343591070465	0.3524995140537759	12.668044071409858	2.9962141637239608	0.19035924668015694	2.11882328055232	4.67191869758805	0.2861380386989427	0.18866512495965285	2.7278901273616992e-14	2.739894147346198e-14	0.0007242099046596227	3.305010149202332	0.0
17.706150533254345	3.2537527426429227	0.1853073094033619	3.3264377542225545	0.07268501157963181	12.756720379909726	2.8562796259425594	0.18742229295267934	1.9851077361861746	4.704622128471167	0.24120214263713247	0.18225082907563883	8.440529711894269e-15	8.478453131623556e-15	0.00042159242356591594	3.3260161617989716	0.0
17.830093586987125	3.506440420339383	0.1891779663925174	3.3471157402602048	-0.1593246800791781	12.846017422569096	2.740670734679008	0.18420769716784338	1.8713700525198091	4.737554483370465	0.5158028841291395	0.19388199806873996	2.531187925978943e-15	2.5428314131517215e-15	0.00023921718930784602	3.346876523070892	0.0
17.95490424209604	3.421158076013854	0.1873246508474662	3.367717395905698	-0.05344068010815617	12.93593954452708	3.0497376076790257	0.18940248591958425	2.178598393120475	4.7707173647540575	0.2552257322904412	0.18425780370164338	7.360698384453815e-16	7.394451339441345e-16	0.00013222609604866933	3.3675851698096477	0.0
18.080588571790713	3.4003050372711856	0.1869105549890718	3.388207198942031	-0.012097838329154786	13.026491121338768	3.0476151209540863	0.18930301268789268	2.1716305649398886	4.804112386307336	0.35862173645621875	0.18766487641783564	2.0722523061094742e-16	2.073381997177539e-16	7.115724987639168e-05	3.388136041692154	0.0
18.207152691793247	3.184838682166584	0.18361602246456782	3.4085603470307917	0.22372166486420753	13.11767655918814	3.237429710508484	0.19223082586939208	2.3543440054752245	4.837741173011487	0.47128789540695615	0.1874350011295327	5.648554394155156e-17	5.651692500109348e-17	3.726045480961277e-05	3.408523086575982	0.0
18.334602760635804	3.487394089818313	0.18882402449630334	3.4287592396428157	-0.05863485017549719	13.209500295102458	3.046209475532861	0.1878686605366534	2.1545507141991593	4.871605361222568	0.358757996132556	0.1841181402911776	1.518917607637909e-17	1.519777375617856e-17	1.89736849109738e-05	3.4287402659579045	0.0
18.462944979960255	3.6895461951650423	0.19143034065990425	3.448790950792819	-0.2407552443722234	13.301966797168173	3.245324991421604	0.19096829797171586	2.3444246314138595	4.9057065987511255	0.6992632674525123	0.1962786473931837	4.052272184461619e-18	4.054608700939628e-18	9.390199141373291e-06	3.4487815605936776	0.0
18.592185594819973	3.6531415840983614	0.19066173025201508	3.4686454902599553	-0.18449609383840615	13.395080564748351	3.0844758208575205	0.18804034483099014	2.174476177344682	4.940046544942383	0.6800835090669404	0.19494826079806848	6.890970046954149e-19	6.895016578972145e-19	4.513983237250298e-06	3.468640976276718	0.0
18.722330893983717	3.5154789123874	0.188451166562194	3.4883146562014455	-0.02716425618595464	13.488846128701589	3.461831767958901	0.19390224409387227	2.5436823996604128	4.97462687075698	0.40179996312684385	0.18571877556299482	0.0	0.0	2.106428783186416e-06	3.488312549772662	0.0
18.8533872102416	3.1221172539816324	0.18296494956933557	3.5077913085193173	0.3856740545376849	13.5832680516025	3.5500457235829064	0.19558988555381004	2.6254887513773895	5.009449258852279	0.30789222641279745	0.1791089967403188	0.0	0.0	9.536128724952593e-07	3.5077903549064446	0.0
18.98536092071329	3.874667132535412	0.19349723660954105	3.527068927369374	-0.347598205166038	13.678350927963718	3.7120117484133175	0.19815841257819347	2.7835552190510024	5.044515403664246	0.47835746751778463	0.1863406140314672	0.0	0.0	4.1857152485148664e-07	3.527068508797849	0.0
19.118258447158283	3.265819716400609	0.18412402669803737	3.5461413562615154	0.2803216398609063	13.774099384459465	3.3325747704300146	0.1912346149842029	2.403452305139372	5.079827011489895	0.520483815720854	0.18700990402651843	0.0	0.0	1.7802054503069795e-07	3.5461411782409704	0.0
19.252086256288393	3.337500065631271	0.18602366815635457	3.565002659538716	0.22750259390744487	13.870518080150681	3.6167696853094027	0.19616141462680572	2.690883999991417	5.1153858005703245	0.4253317643230412	0.1831491325803363	0.0	0.0	7.331634344040227e-08	3.5650025862223726	0.0
19.38685086008241	3.5069596658536772	0.18751127880929325	3.583647047792463	0.07668738193878566	13.967611706711736	3.420883447792326	0.19219446159873305	2.502731056349317	5.151193501174317	0.5555926755814804	0.18552820022367228	0.0	0.0	2.922036686191198e-08	3.583647018572096	0.0
19.522558816102986	3.35737931281163	0.18500847225600447	3.602068842003787	0.24468952919215736	14.065384988658717	3.7514818815776794	0.19728394571858585	2.846056527204998	5.187251855682537	0.854101969069208	0.19811300195607107	0.0	0.0	1.126276975388566e-08	3.6020688307410174	0.0
19.659216727815707	3.6070906492714068	0.18797151043051552	3.620262458892865	0.013171809621458141	14.163842683579329	3.8781122481672767	0.19906803920449304	2.990785430604313	5.2235626186723145	0.15825935016291615	0.16958067156845952	0.0	0.0	4.195621447913678e-09	3.6202624546972433	0.0
19.79683124491042	3.457316209832166	0.1858864114499612	3.6382224074431893	0.18090619761102333	14.262989582364385	3.601821148779523	0.1948988462533103	2.738199541746084	5.260127557003021	0.5539504381051814	0.1861759599017921	0.0	0.0	1.5095659871392772e-09	3.6382224059336234	0.0
19.935409063624792	3.440324583253067	0.1856775329689641	3.655943291101788	0.21561870784872106	14.362830509440936	3.4436118916616243	0.19174742552851368	2.6093734046262522	5.296948449902043	0.5956915885611205	0.18428714337484625	0.0	0.0	5.242301258529913e-10	3.655943290577558	0.0
20.07495692707017	3.5150436988900506	0.1865402144757029	3.673419812769089	0.15837611387903827	14.463370323007023	3.586742912142836	0.1947479278987269	2.787455486427036	5.334027089051357	0.4571961250580665	0.1791157963164135	0.0	0.0	1.755946749171905e-10	3.6734198125934943	0.0
20.215481625559658	3.6293221419096384	0.1884319037884875	3.6906467811243977	0.06132463921475928	14.564613915268072	3.2842418555904516	0.18939160219953635	2.525171556200403	5.371365278674717	0.33884048374989795	0.17493185049787652	0.0	0.0	5.6691982905312565e-11	3.6906467810677057	0.0
20.356989996938573	3.895680477502519	0.19244188857033095	3.7076191175815754	-0.18806135992094353	14.66656621267495	3.584283278023193	0.19493483808325732	2.870200545835302	5.40896483562544	0.4770195907795265	0.17966638942494959	0.0	0.0	1.7629912618232437e-11	3.7076191175639455	0.0
20.499488926917145	3.955319134148992	0.19269703329257984	3.7243318635430267	-0.23098727060596547	14.769232176163673	3.288489097169295	0.18949003393698763	2.623483827397944	5.446827589474818	0.5855589951852747	0.18474145531166908	0.0	0.0	5.277037945749204e-12	3.7243318635377496	0.0
20.642985349405564	3.998623514436541	0.19301757517268606	3.740780187797629	-0.2578433266389122	14.87261680139682	3.3147253619339456	0.18971450365226242	2.7020424548343818	5.484955382601142	0.9812225458439994	0.1952765366644242	0.0	0.0	1.5192517276553667e-12	3.7407801877961098	0.0
20.7874862468514	3.5673114499753145	0.18711396137623446	3.7569593939887223	0.1896479440134078	14.976725119006597	3.186009379340443	0.18763928246807984	2.627916313499489	5.52335007027935	0.5545283102294556	0.18027039749234827	0.0	0.0	4.203914218323662e-13	3.7569593939883017	0.0
20.932998650579357	3.940638485192486	0.19293374327328155	3.772864928112655	-0.1677735570798311	15.081562194839643	3.433429595165938	0.19228491273806306	2.931126261920751	5.5620135207713055	0.35055473480297406	0.1717907514472715	0.0	0.0	1.1172214318556448e-13	3.772864928112543	0.0
21.079529641133412	3.647828940590326	0.18835354887101644	3.788492386022219	0.1406634454318927	15.18713313020352	3.0270484169763394	0.18462100986857008	2.5806269373825685	5.600947615416705	0.500916216916711	0.17880407762819409	0.0	0.0	2.849525052004864e-14	3.7884923860221904	0.0
21.22708634862135	3.6313324203202964	0.18784104276294183	3.803837520913896	0.1725051005935998	15.293443062114946	3.254429810989245	0.18919717825430962	2.8628885145473477	5.640154248724622	0.8312512074846989	0.18932087454728766	0.0	0.0	6.970078081946697e-15	3.803837520913889	0.0
21.375675953061695	3.646527996454648	0.188809439970277	3.818896250779154	0.17236825432450598	15.400497163549751	2.975538037838456	0.1842812832101789	2.6368495558239124	5.679635328465695	0.7470899168258436	0.18663859807693486	0.0	0.0	1.6337189152367317e-15	3.818896250779152	0.0
21.525305684733127	3.9988643617519974	0.19316686802817143	3.833664665799487	-0.1651996959525106	15.508300643694598	2.9778260691082914	0.18393675883840924	2.6890550494320915	5.719392775764955	0.6470084381499626	0.18147539306423924	0.0	0.0	3.6710331449893245e-16	3.8336646657994864	0.0
21.67598282452626	4.101634973783693	0.19470459496187317	3.848139035664073	-0.2534959381196198	15.61685874820046	3.2334030808891336	0.18872142322344457	2.990864892075824	5.759428525195309	1.0495520107474001	0.19369497456284337	0.0	0.0	7.827427763795073e-17	3.848139035664073	0.0
21.827714704297946	3.99345278285283	0.19260270825566764	3.8623158167876643	-0.13113696606516578	15.726176759437863	3.109665663229651	0.18581511069519424	2.9091141320202145	5.799744524871677	1.094040545023389	0.19498828778287794	0.0	0.0	1.629615884140982e-17	3.8623158167876643	0.0
21.980508707228033	3.903378287119846	0.1916086510695556	3.8761916594051833	-0.027186627714662848	15.836259996753927	3.119855491894949	0.18520630504140984	2.95668562495623	5.840342736545779	0.7964575911606921	0.18469907622160558	0.0	0.0	3.175956767667574e-18	3.8761916594051833	0.0
22.134372268178627	4.249046257530333	0.19607529929172654	3.889763414518071	-0.3592828430122621	15.947113816731207	3.076570902063564	0.18439537991932575	2.9460219255925484	5.8812251357016	0.7948595142109367	0.18502252715307882	0.0	0.0	6.540385378244132e-19	3.889763414518071	0.0
22.289312874055877	3.6906449624637983	0.18810174536648167	3.9030281406661724	0.21238317820237418	16.058743613448325	3.1402740692764755	0.18493728360334313	3.037619023491539	5.922393711651511	0.9643111483717088	0.18815841827046398	0.0	0.0	0.0	3.9030281406661724	0.0
22.44533806417427	3.790720610366642	0.18920246345194014	3.9159831104975718	0.12526250013092977	16.171154818742465	3.0989517853120296	0.18405767120232083	3.0196621648491155	5.963850467633071	0.5019321144382729	0.17117429829648045	0.0	0.0	0.0	3.9159831104975718	0.0
22.602455430623486	3.6868716151088194	0.18732752130954333	3.9286258171073087	0.2417542019984893	16.284352902473664	3.2052699992601634	0.18589554702785657	3.145147185675588	6.005597420906502	0.8397659355877451	0.1809853055750161	0.0	0.0	0.0	3.9286258171073087	0.0
22.76067261863785	4.088772653802284	0.1932594920947154	3.9409539801146214	-0.14781867368766255	16.39834337279098	3.3128388014212966	0.1882953490640607	3.2681078220512703	6.047636602852848	0.45387968262046274	0.16852999300229396	0.0	0.0	0.0	3.9409539801146214	0.0
22.919997326968314	3.9132103104325844	0.19067847761536164	3.9529655514467787	0.039755241014194365	16.513131776400517	3.511695620888584	0.19147377246832856	3.4790605825778886	6.089970059072819	0.6309158385712657	0.1751390870856566	0.0	0.0	0.0	3.9529655514467787	0.0
23.080437308257093	3.7677064943943597	0.18767159548189016	3.9646587207963124	0.19695222640195276	16.628723698835323	3.155131240360358	0.1849407407374809	3.1317951644026536	6.132599849486327	0.8021671231917207	0.1802758870245309	0.0	0.0	0.0	3.9646587207963124	0.0
23.24200036941489	3.9058829100841663	0.18953723686641824	3.9760319207167716	0.07014901063260526	16.74512476472717	3.1281113395250837	0.18461664693167	3.111765715325717	6.1755280484327315	0.6388390403674564	0.17348084119038515	0.0	0.0	0.0	3.9760319207167716	0.0
23.404694372000794	3.51526449862724	0.18321228740076576	3.987083831320865	0.4718193326936251	16.862340638080262	3.7363510126182544	0.19455867117940023	3.725141996580153	6.2187567447717615	1.0461589189082467	0.18583582261810144	0.0	0.0	0.0	3.987083831320865	0.0
23.5685272326048	4.119724126484249	0.1916822129098823	3.997813384543258	-0.12191074194099061	16.980377022546822	3.398891451280035	0.1883287523726281	3.391370233883951	6.262288041985164	0.9071498786345038	0.18183524111990193	0.0	0.0	0.0	3.997813384543258	0.0
23.73350692323303	3.8162279054398476	0.18740657695400306	4.008219767928993	0.19199186248914524	17.09923966170465	3.6704054273013873	0.19273778636518232	3.665469990339698	6.30612405827906	1.2216521489507832	0.19022827867656988	0.0	0.0	0.0	4.008219767928993	0.0
23.89964147169566	4.01659425830676	0.18986220308564503	4.0183024279068755	0.0017081696001151059	17.21893433933658	3.4114258058773403	0.18835974144009593	3.4082603114496726	6.350266926687013	1.101465920665	0.18608517586740742	0.0	0.0	0.0	4.0183024279068755	0.0
24.06693896199753	4.1495889350031865	0.1912388943853415	4.028061072505944	-0.1215278624972429	17.339466879711935	3.3189781309083624	0.18628166088604736	3.316994792134344	6.394718795173823	1.0905518935504455	0.18476864459886025	0.0	0.0	0.0	4.028061072505944	0.0
24.23540753473151	3.9065258911072465	0.18668946168470751	4.037495673471643	0.13096978236439627	17.460843147869923	3.2554869418555397	0.1854940587914918	3.254273688179943	6.439481826740039	0.5842554227982897	0.16947859943089283	0.0	0.0	0.0	4.037495673471643	0.0
24.405055387474633	4.068348622766871	0.1886557543379197	4.046606467737076	-0.02174215502979493	17.583069049905014	2.9532348450532706	0.1806390976724898	2.952510635148556	6.4845581995272195	1.1271453577883879	0.18632622767547766	0.0	0.0	0.0	4.046606467737076	0.0
24.575890775186952	4.341266269933785	0.19170187497643382	4.055393958203321	-0.285872311730464	17.706150533254345	3.2537527426429227	0.1853073094033619	3.25333115021934	6.529950106923911	0.7397604255275156	0.1742303551732128	0.0	0.0	0.0	4.055393958203321	0.0
24.74792201061326	4.11948015809314	0.1885555982245156	4.0638589137817025	-0.055621244311437223	17.830093586987125	3.506440420339383	0.1891779663925174	3.50620120315007	6.575659757672378	1.048217677350915	0.18306202276535885	0.0	0.0	0.0	4.0638589137817025	0.0
24.921157464687553	4.109918238131012	0.18752138813180005	4.072002368649624	-0.03791586948138814	17.95490424209604	3.421158076013854	0.1873246508474662	3.421025849917804	6.621689375976085	0.6855883116203272	0.17144643988137478	0.0	0.0	0.0	4.072002368649624	0.0
25.095605566940364	4.056465168019097	0.18582670600905987	4.079825620670698	0.023360452651601804	18.080588571790713	3.4003050372711856	0.1869105549890718	3.4002338800213088	6.668041201607918	1.2072143409732952	0.1871032848163581	0.0	0.0	0.0	4.079825620670698	0.0
25.27127480590895	4.076003640476191	0.18576040650102246	4.0873302289287805	0.01132658845258927	18.207152691793247	3.184838682166584	0.18361602246456782	3.1848014217117746	6.714717490019173	1.431347242938826	0.19320785170801585	0.0	0.0	0.0	4.0873302289287805	0.0
25.448173729550312	4.095206878146145	0.18544058527646723	4.094518010324767	-0.0006888678213785582	18.334602760635804	3.487394089818313	0.18882402449630334	3.4873751161334017	6.7617205124493065	1.076303360001574	0.181841836767003	0.0	0.0	0.0	4.094518010324767	0.0
25.626310945657167	4.054659507803839	0.18392040098597062	4.101391035184395	0.046731527380556415	18.462944979960255	3.6895461951650423	0.19143034065990425	3.689536804965901	6.809052556036452	1.325732372185851	0.18742850022897622	0.0	0.0	0.0	4.101391035184395	0.0
25.805695122276767	4.030790208707813	0.18322187573673843	4.107951621824646	0.07716141311683256	18.592185594819973	3.6531415840983614	0.19066173025201508	3.653137070115124	6.856715923928707	0.9952761915175716	0.17665307800634483	0.0	0.0	0.0	4.107951621824646	0.0
25.986334988132704	4.015468193550717	0.18289476126843718	4.114202330026078	0.09873413647536111	18.722330893983717	3.5154789123874	0.188451166562194	3.515476805958617	6.9047129353962085	0.8131575224657781	0.17038350201401462	0.0	0.0	0.0	4.114202330026078	0.0
26.168239333049634	4.201101424374889	0.18543630681706139	4.120145953358234	-0.08095547101665534	18.8533872102416	3.1221172539816324	0.18296494956933557	3.1221163003687598	6.953045925943982	1.0104939834408213	0.17534645115542674	0.0	0.0	0.0	4.120145953358234	0.0
26.35141700838098	3.9881356460302975	0.18219276532249765	4.125785510305426	0.1376498642751285	18.98536092071329	3.874667132535412	0.19349723660954105	3.874666713963887	7.0017172474255895	1.2317116624737185	0.1832109294432269	0.0	0.0	0.0	4.125785510305426	0.0
26.53587692743965	3.940008607985384	0.18148156774043403	4.131124234140504	0.19111562615512012	19.118258447158283	3.265819716400609	0.18412402669803737	3.265819538380064	7.050729268157569	1.3282150742543932	0.18447425833859762	0.0	0.0	0.0	4.131124234140504	0.0
26.721628065931725	4.235709479308131	0.18610039494986672	4.136165561494793	-0.09954391781333793	19.252086256288393	3.337500065631271	0.18602366815635457	3.3374999923149278	7.100084373034671	1.5204565078341747	0.1889776816826635	0.0	0.0	0.0	4.136165561494793	0.0
26.90867946239325	4.304925654915063	0.18692392600750216	4.1409131195735265	-0.16401253534153692	19.38685086008241	3.5069596658536772	0.18751127880929325	3.5069596366333102	7.149784963645914	1.758399034873929	0.195877718551339	0.0	0.0	0.0	4.1409131195735265	0.0
27.09704021863	4.21916663972055	0.18557409772288583	4.145370711967114	-0.07379592775343546	19.522558816102986	3.35737931281163	0.18500847225600447	3.35737930154886	7.199833458391435	1.3857183139872176	0.18372153609561448	0.0	0.0	0.0	4.145370711967114	0.0
27.286719500160412	3.9517781197049855	0.18136252699774466	4.149542303010631	0.1977641833056456	19.659216727815707	3.6070906492714068	0.18797151043051552	3.607090645075785	7.250232292600176	1.328593788740919	0.1809291157770078	0.0	0.0	0.0	4.149542303010631	0.0
27.477726536661535	4.187731923614744	0.18484401151907673	4.153432000645835	-0.03429992296890916	19.79683124491042	3.457316209832166	0.1858864114499612	3.4573162083226	7.3009839186483765	1.2394153351487953	0.17718882333464217	0.0	0.0	0.0	4.153432000645835	0.0
27.670070622418166	4.685057975177068	0.19150683733108811	4.15704403774255	-0.5280139374345172	19.935409063624792	3.440324583253067	0.1856775329689641	3.440324582728837	7.352090806078915	1.4885008440334102	0.18573968541697786	0.0	0.0	0.0	4.15704403774255	0.0
27.863761116775095	4.459302843807563	0.18853883517787204	4.160382751839698	-0.2989200919678643	20.07495692707017	3.5150436988900506	0.1865402144757029	3.515043698714456	7.403555441721467	1.5263574835184448	0.1858157271392086	0.0	0.0	0.0	4.160382751839698	0.0
28.058807444592517	4.429281368707045	0.18846484099640928	4.1634525632697645	-0.2658288054372804	20.215481625559658	3.6293221419096384	0.1884319037884875	3.6293221418529464	7.455380329813519	1.5825172320281737	0.1865525815955289	0.0	0.0	0.0	4.1634525632697645	0.0
28.255219096704664	4.333880536711684	0.18646008225240684	4.1662579516346385	-0.1676225850770452	20.356989996938573	3.895680477502519	0.19244188857033095	3.895680477484889	7.507567992122213	1.4739981194600058	0.18258515647775547	0.0	0.0	0.0	4.1662579516346385	0.0
28.453005630381597	4.43247692509347	0.18750020825607835	4.168803430606327	-0.2636734944871426	20.499488926917145	3.955319134148992	0.19269703329257984	3.955319134143715	7.560120968067068	1.5155590228348044	0.18363716892691065	0.0	0.0	0.0	4.168803430606327	0.0
28.65217666979427	3.973032421254712	0.18016530411002454	4.171093521031389	0.19806109977667674	20.642985349405564	3.998623514436541	0.19301757517268606	3.998623514435022	7.6130418148435375	1.7939940008202642	0.18931607511439885	0.0	0.0	0.0	4.171093521031389	0.0
28.85274190648283	4.1187730676414365	0.1820962483639607	4.173132722324559	0.05435965468312265	20.7874862468514	3.5673114499753145	0.18711396137623446	3.567311449974894	7.666333107547443	1.7453346906977716	0.1879185714060057	0.0	0.0	0.0	4.173132722324559	0.0
29.05471109982821	3.8116916961334972	0.1770524447255421	4.174925482144832	0.3632337860113344	20.932998650579357	3.940638485192486	0.19293374327328155	3.940638485192374	7.7199974393002755	1.6235125604077187	0.18470783798099225	0.0	0.0	0.0	4.174925482144832	0.0
29.25809407752701	3.8578636191573232	0.1776898795531953	4.176476164355493	0.3186125451981696	21.079529641133412	3.647828940590326	0.18835354887101644	3.6478289405902977	7.774037421375377	1.414791967423729	0.1779587033696988	0.0	0.0	0.0	4.176476164355493	0.0
29.4629007360697	4.3170509547821645	0.18453090176068304	4.177789015279222	-0.1392619395029424	21.22708634862135	3.6313324203202964	0.18784104276294183	3.6313324203202892	7.828455683325005	1.808694616845986	0.18639091065288868	0.0	0.0	0.0	4.177789015279222	0.0
29.669141041222183	3.8699347294213444	0.17848810011009245	4.178868128270103	0.30893339884875815	21.375675953061695	3.646527996454648	0.188809439970277	3.646527996454646	7.88325487310828	1.6620187761068592	0.18247182116430902	0.0	0.0	0.0	4.178868128270103	0.0
29.87682502851074	4.401604533454834	0.18590170751376964	4.179717406636172	-0.22188712681866196	21.525305684733127	3.9988643617519974	0.19316686802817143	3.998864361751997	7.938437657220039	1.824287357070313	0.18671009664245286	0.0	0.0	0.0	4.179717406636172	0.0
30.085962803710316	4.181561657818703	0.18349006042865426	4.180340524959775	-0.0012211328589275539	21.67598282452626	4.101634973783693	0.19470459496187317	4.101634973783693	7.994006720820579	1.8543167731432575	0.18654368117529704	0.0	0.0	0.0	4.180340524959775	0.0
30.296564543336288	4.135279344341069	0.1824339529400419	4.18074088887735	0.045461544536280485	21.827714704297946	3.99345278285283	0.19260270825566764	3.99345278285283	8.049964767866324	2.152772870568648	0.19344528608578523	0.0	0.0	0.0	4.18074088887735	0.0
30.50864049513964	3.786135132014266	0.17752613588603908	4.1809215933968895	0.3947864613826235	21.980508707228033	3.903378287119846	0.1916086510695556	3.903378287119846	8.106314521241387	2.2204777544943584	0.19501504204954775	0.0	0.0	0.0	4.1809215933968895	0.0
30.72220097860562	4.11420622311563	0.1821201373058395	4.180885379849314	0.06667915673368352	22.134372268178627	4.249046257530333	0.19607529929172654	4.249046257530333	8.163058722890078	2.253447185082893	0.19485473489578017	0.0	0.0	0.0	4.180885379849314	0.0
30.93725638545586	4.373274627991823	0.18609878464017918	4.180634591589955	-0.1926400364018681	22.289312874055877	3.6906449624637983	0.18810174536648167	3.6906449624637983	8.220200133950309	2.150190196868137	0.19215229349561386	0.0	0.0	0.0	4.180634591589955	0.0
31.15381718015405	4.0929319000073825	0.18188271671278902	4.180171128588215	0.08723922858083277	22.44533806417427	3.790720610366642	0.18920246345194014	3.790720610366642	8.277741534887962	2.1918146074354556	0.1918860148587081	0.0	0.0	0.0	4.180171128588215	0.0
31.371893900415127	4.047674411011229	0.18128101549056244	4.179496401067768	0.1318219900565385	22.602455430623486	3.6868716151088194	0.18732752130954333	3.6868716151088194	8.335685725632178	2.1086878357714465	0.18994658772938697	0.0	0.0	0.0	4.179496401067768	0.0
31.59149715771803	4.171347153888117	0.18288945214721028	4.178611282385561	0.007264128497443956	22.76067261863785	4.088772653802284	0.1932594920947154	4.088772653802284	8.394035525711603	2.2987985021330863	0.19330014897269387	0.0	0.0	0.0	4.178611282385561	0.0
31.812637637822057	4.376540225054935	0.18553839203728617	4.177516061367766	-0.19902416368716924	22.919997326968314	3.9132103104325844	0.19067847761536164	3.9132103104325844	8.452793774391584	2.2375127710352625	0.191815539491506	0.0	0.0	0.0	4.177516061367766	0.0
32.03532610128681	4.230776291169658	0.18327574380706327	4.176210394351522	-0.054565896818135506	23.080437308257093	3.7677064943943597	0.18767159548189016	3.7677064943943597	8.511963330812325	2.5035788899887743	0.19750270242540902	0.0	0.0	0.0	4.176210394351522	0.0
32.259573383995814	4.414975153317793	0.18601791714260954	4.174693257216237	-0.24028189610155604	23.24200036941489	3.9058829100841663	0.18953723686641824	3.9058829100841663	8.571547074128013	2.4767744482565552	0.19612242854413853	0.0	0.0	0.0	4.174693257216237	0.0
32.48539039768379	4.078029993923128	0.18077553547724512	4.172962897726512	0.09493290380338415	23.404694372000794	3.51526449862724	0.18321228740076576	3.51526449862724	8.631547903646908	2.482536894393335	0.19571827952691517	0.0	0.0	0.0	4.172962897726512	0.0
32.71278813046758	4.187688131807846	0.18238102462229283	4.171016788548569	-0.01667134325927666	23.5685272326048	4.119724126484249	0.1916822129098823	4.119724126484249	8.691968738972436	2.230122202012204	0.18851178189143508	0.0	0.0	0.0	4.171016788548569	0.0
32.94177764738085	4.331880677504462	0.18482062135917232	4.168851581348248	-0.16302909615621441	23.73350692323303	3.8162279054398476	0.18740657695400306	3.8162279054398476	8.752812520145245	2.8012475422868777	0.20149082260534856	0.0	0.0	0.0	4.168851581348248	0.0
33.17237009091252	4.208667834952591	0.18307868656133405	4.166463062425789	-0.04220477252680155	23.89964147169566	4.01659425830676	0.18986220308564503	4.01659425830676	8.81408220778626	2.7681235413673386	0.20056521379789224	0.0	0.0	0.0	4.166463062425789	0.0
33.4045766815489	4.160622878671565	0.18213887253453867	4.163846110396819	0.003223231725254294	24.06693896199753	4.1495889350031865	0.1912388943853415	4.1495889350031865	8.875780783240765	2.6870126422982605	0.19768353759520657	0.0	0.0	0.0	4.163846110396819	0.0
33.63840871831975	4.00701982018185	0.18022620947554546	4.160994656484972	0.1539748363031217	24.23540753473151	3.9065258911072465	0.18668946168470751	3.9065258911072465	8.93791124872345	2.5815900742288784	0.1953681142277714	0.0	0.0	0.0	4.160994656484972	0.0
33.87387757934799	4.334594641666598	0.18489241625554084	4.157901648054774	-0.176692993611824	24.405055387474633	4.068348622766871	0.1886557543379197	4.068348622766871	9.000476627464515	2.8551334784857354	0.20118402468524504	0.0	0.0	0.0	4.157901648054774	0.0
34.11099472240342	4.097701331925423	0.18200312652028458	4.1545590160795545	0.056857684154131505	24.575890775186952	4.341266269933785	0.19170187497643382	4.341266269933785	9.063479963856764	2.8708172497620126	0.20111231698318163	0.0	0.0	0.0	4.1545590160795545	0.0
34.34977168546025	4.038842233022002	0.18142098233272805	4.150957647313348	0.11211541429134542	24.74792201061326	4.11948015809314	0.1885555982245156	4.11948015809314	9.126924323603763	2.9298471863000097	0.20212653409345777	0.0	0.0	0.0	4.150957647313348	0.0
34.59022008725847	4.066626286153401	0.18175510972377507	4.147087362012938	0.08046107585953699	24.921157464687553	4.109918238131012	0.18752138813180005	4.109918238131012	9.19081279386899	2.9762739249863657	0.20241253776765267	0.0	0.0	0.0	4.147087362012938	0.0
34.83235162786928	3.9196400016425805	0.1803300506256303	4.1429368981425645	0.22329689649998397	25.095605566940364	4.056465168019097	0.18582670600905987	4.056465168019097	9.25514848342607	3.0477370592938846	0.20369582318452076	0.0	0.0	0.0	4.1429368981425645	0.0
35.07617808926437	4.004764863911383	0.18197720084567365	4.138493903084953	0.13372903917356993	25.27127480590895	4.076003640476191	0.18576040650102246	4.076003640476191	9.319934522810053	2.898695524169133	0.20021956011904635	0.0	0.0	0.0	4.138493903084953	0.0
35.32171133588922	4.025869457730804	0.1822671913809241	4.133744933982209	0.10787547625140537	25.448173729550312	4.095206878146145	0.18544058527646723	4.095206878146145	9.385174064469723	2.75093546946915	0.19693034890340744	0.0	0.0	0.0	4.133744933982209	0.0
35.568963315240445	4.6908596455426155	0.1916927836883933	4.12867546793592	-0.5621841776066958	25.626310945657167	4.054659507803839	0.18392040098597062	4.054659507803839	9.450870282921011	2.6664411889777306	0.19469636163402132	0.0	0.0	0.0	4.12867546793592	0.0
35.817946058447134	4.273722972377934	0.18588783296114716	4.123269923412678	-0.15045304896525558	25.805695122276767	4.030790208707813	0.18322187573673843	4.030790208707813	9.517026374901459	3.391719644088253	0.2085876009810529	0.0	0.0	0.0	4.123269923412678	0.0
36.06867168085626	4.392173326264107	0.1878591809642301	4.117511694324318	-0.27466163193978854	25.986334988132704	4.015468193550717	0.18289476126843718	4.015468193550717	9.58364555952577	3.287712565762407	0.20705387177320214	0.0	0.0	0.0	4.117511694324318	0.0
36.32115238262226	3.959653460541913	0.18180291989469252	4.111383198386275	0.1517297378443625	26.168239333049634	4.201101424374889	0.18543630681706139	4.201101424374889	9.650731078442451	3.2370831075180524	0.2043962981390877	0.0	0.0	0.0	4.111383198386275	0.0
36.57540044930061	3.961615382625654	0.18110569806813137	4.104865941501884	0.14325055887622984	26.35141700838098	3.9881356460302975	0.18219276532249765	3.9881356460302975	9.718286195991547	3.3230134476326287	0.205979075852003	0.0	0.0	0.0	4.104865941501884	0.0
36.83142825244572	3.9435282735390365	0.18127981350476652	4.09794060007439	0.1544123265353532	26.53587692743965	3.940008607985384	0.18148156774043403	3.940008607985384	9.786314199363488	3.2989747313959517	0.20449855460596686	0.0	0.0	0.0	4.09794060007439	0.0
37.08924825021283	4.285250188235663	0.18590352203346108	4.0905871233156805	-0.19466306491998253	26.721628065931725	4.235709479308131	0.18610039494986672	4.235709479308131	9.854818398759033	3.312955476525514	0.20470630965675954	0.0	0.0	0.0	4.0905871233156805	0.0
37.34887298796433	3.9928381838731646	0.18128546596868514	4.082784857799764	0.08994667392659927	26.90867946239325	4.304925654915063	0.18692392600750216	4.304925654915063	9.923802127550346	3.3118845533946244	0.20435349763894003	0.0	0.0	0.0	4.082784857799764	0.0
37.61031509888008	4.073263409424637	0.18162721905613952	4.074512696700065	0.001249287275427946	27.09704021863	4.21916663972055	0.18557409772288583	4.21916663972055	9.993268742443199	3.4065182448310747	0.20543612384723495	0.0	0.0	0.0	4.074512696700065	0.0
37.87358730457224	4.003108826586487	0.18064096374013897	4.0657492563572175	0.06264042977073014	27.286719500160412	3.9517781197049855	0.18136252699774466	3.9517781197049855	10.0632216236403	3.402244428840026	0.20684251202224085	0.0	0.0	0.0	4.0657492563572175	0.0
38.138702415704245	4.164702755751004	0.18266250623792463	4.05647308304466	-0.10822967270634454	27.477726536661535	4.187731923614744	0.18484401151907673	4.187731923614744	10.133664175005784	4.340099081810173	0.22400607544282172	0.0	0.0	0.0	4.05647308304466	0.0
38.40567333261417	4.129235423949523	0.1816747963866595	4.046662893036778	-0.08257253091274475	27.670070622418166	4.685057975177068	0.19150683733108811	4.685057975177068	10.204599824230822	3.1941986842987626	0.20338372277967284	0.0	0.0	0.0	4.046662893036778	0.0
38.674513045942476	3.8704975867100186	0.17746068477851454	4.036297849339545	0.16580026262952607	27.863761116775095	4.459302843807563	0.18853883517787204	4.459302843807563	10.27603202300044	3.7494047823598367	0.21430184746356892	0.0	0.0	0.0	4.036297849339545	0.0
38.94523463726408	3.8728317870718314	0.17658131481806447	4.025357878715752	0.15252609164392084	28.058807444592517	4.429281368707045	0.18846484099640928	4.429281368707045	10.347964247161443	3.461666034886276	0.20932314309960423	0.0	0.0	0.0	4.025357878715752	0.0
39.217851279724925	3.7780512364809997	0.17416498466056396	4.013824032930194	0.23577279644919447	28.255219096704664	4.333880536711684	0.18646008225240684	4.333880536711684	10.420399996891572	3.3491614716141074	0.2069627300433269	0.0	0.0	0.0	4.013824032930194	0.0
39.492376238683	4.197358720777398	0.18098423590187093	4.001678898452452	-0.19567982232494607	28.453005630381597	4.43247692509347	0.18750020825607835	4.43247692509347	10.493342796869813	4.009085784120318	0.21966868948915075	0.0	0.0	0.0	4.001678898452452	0.0
39.76882287235378	3.78742015627233	0.17420230378318777	3.9889070591909688	0.20148690291863858	28.65217666979427	3.973032421254712	0.18016530411002454	3.973032421254712	10.566796196447902	3.7239030172823373	0.21403591837160293	0.0	0.0	0.0	3.9889070591909688	0.0
40.04720463246026	4.0465172500297495	0.1781208142935978	3.9754956171915548	-0.07102163283819474	28.85274190648283	4.1187730676414365	0.1820962483639607	4.1187730676414365	10.640763769823035	3.4243615066755293	0.20882889626103648	0.0	0.0	0.0	3.9754956171915548	0.0
40.327535064887485	4.368889674462735	0.1828057855562273	3.9614347766152784	-0.40745489784745637	29.05471109982821	3.8116916961334972	0.1770524447255421	3.8116916961334972	10.715249116211798	4.015769625691516	0.21929613397696446	0.0	0.0	0.0	3.9614347766152784	0.0
40.6098278103417	3.8259688975399015	0.174232675441827	3.946718496724714	0.12074959918481243	29.25809407752701	3.8578636191573232	0.1776898795531953	3.8578636191573232	10.79025586002528	4.351087647674782	0.2243478305280818	0.0	0.0	0.0	3.946718496724714	0.0
40.894096605014084	3.8076107901639977	0.17367816921006973	3.9313452200442653	0.12373442988026762	29.4629007360697	4.3170509547821645	0.18453090176068304	4.3170509547821645	10.865787651045459	3.648714669488381	0.21234247253063718	0.0	0.0	0.0	3.9313452200442653	0.0
41.18035528124919	4.074663006360127	0.17791056540376368	3.915318682330619	-0.1593443240295076	29.669141041222183	3.8699347294213444	0.17848810011009245	3.8699347294213444	10.941848164602776	3.794277038742097	0.2143377448618117	0.0	0.0	0.0	3.915318682330619	0.0
41.46861776821793	3.8793068455941166	0.17453407692860187	3.8986488114918045	0.019341965897687885	29.87682502851074	4.401604533454834	0.18590170751376964	4.401604533454834	11.018441101754995	3.1910075451243625	0.2029983241756558	0.0	0.0	0.0	3.8986488114918045	0.0
41.75889809259546	3.8332385059215657	0.17415913215361786	3.8813527231291527	0.04811421720758702	30.085962803710316	4.181561657818703	0.18349006042865426	4.181561657818703	11.095570189467281	3.684921464446259	0.21148504073242855	0.0	0.0	0.0	3.8813527231291527	0.0
42.05121037924363	3.8206184751146326	0.1729710462535307	3.863455820948482	0.04283734583384957	30.296564543336288	4.135279344341069	0.1824339529400419	4.135279344341069	11.173239180793551	3.308512981061794	0.20489298353858695	0.0	0.0	0.0	3.863455820948482	0.0
42.345568851898335	4.00365106077795	0.1768107008525387	3.844993010898615	-0.1586580498793353	30.50864049513964	3.786135132014266	0.17752613588603908	3.786135132014266	11.251451855059106	3.743195576907304	0.2124658957048376	0.0	0.0	0.0	3.844993010898615	0.0
42.64198783386162	3.7863616768445736	0.17332727159017366	3.8260100385491564	0.03964836170458286	30.72220097860562	4.11420622311563	0.1821201373058395	4.11420622311563	11.33021201804452	3.3555164348689974	0.20501821132327197	0.0	0.0	0.0	3.8260100385491564	0.0
42.94048174869865	3.6731268007514846	0.17141596121272526	3.806564959914486	0.1334381591630014	30.93725638545586	4.373274627991823	0.18609878464017918	4.373274627991823	11.409523502170831	3.8537471530568728	0.2144928586004006	0.0	0.0	0.0	3.806564959914486	0.0
43.24106512093954	3.59009706323818	0.17014411920554223	3.7867297566741778	0.19663269343599765	31.15381718015405	4.0929319000073825	0.18188271671278902	4.0929319000073825	11.489390166686027	3.6290673880611886	0.21004150232488802	0.0	0.0	0.0	3.7867297566741778	0.0
43.54375257678612	3.8718212041173965	0.17489253632836416	3.766592107535451	-0.10522909658194557	31.371893900415127	4.047674411011229	0.18128101549056244	4.047674411011229	11.56981589785283	3.547259350863321	0.20865087510016997	0.0	0.0	0.0	3.766592107535451	0.0
43.84855884482362	3.5885138069525038	0.17000709980864465	3.7462573283249294	0.15774352137242564	31.59149715771803	4.171347153888117	0.18288945214721028	4.171347153888117	11.6508046091378	3.556016562846568	0.2085749351695982	0.0	0.0	0.0	3.7462573283249294	0.0
44.15549875673739	3.762575852433124	0.17297498135871014	3.7258504943016835	-0.03672535813144062	31.812637637822057	4.376540225054935	0.18553839203728617	4.376540225054935	11.732360241401764	3.16377813071153	0.201300322951895	0.0	0.0	0.0	3.7258504943016835	0.0
44.46458724803455	3.916712469884957	0.1750067600907419	3.7055187591425107	-0.21119371074244642	32.03532610128681	4.230776291169658	0.18327574380706327	4.230776291169658	11.814486763091576	3.1787703304688875	0.2005201536865317	0.0	0.0	0.0	3.7055187591425107	0.0
44.775839358770796	3.684781478521557	0.1717042151996628	3.685433886076257	0.0006524075546998631	32.259573383995814	4.414975153317793	0.18601791714260954	4.414975153317793	11.897188170433218	3.3816453813459173	0.2033861035522659	0.0	0.0	0.0	3.685433886076257	0.0
45.08927023428218	3.481380392875947	0.1682556424822241	3.6657950077337205	0.18441461485777344	32.48539039768379	4.078029993923128	0.18077553547724512	4.078029993923128	11.980468487626249	3.4081677853327776	0.2036471124574781	0.0	0.0	0.0	3.6657950077337205	0.0
45.40489512592216	3.8445020586704333	0.17447791052612469	3.6468316324418266	-0.19767042622860664	32.71278813046758	4.187688131807846	0.18238102462229283	4.187688131807846	12.064331767039633	3.3380789020749337	0.20169636216090248	0.0	0.0	0.0	3.6468316324418266	0.0
45.72272939180361	3.5548833657676235	0.16960042548905793	3.628806915932734	0.07392355016511054	32.94177764738085	4.331880677504462	0.18482062135917232	4.331880677504462	12.14878208940891	3.264372052541743	0.19965940001837276	0.0	0.0	0.0	3.628806915932734	0.0
46.04278849754624	3.59595322197889	0.1705827359099387	3.612021218749333	0.016067996770442683	33.17237009091252	4.208667834952591	0.18307868656133405	4.208667834952591	12.233823564034772	2.909225585067465	0.1920943134075817	0.0	0.0	0.0	3.612021218749333	0.0
46.365088017029066	3.689692691064169	0.17248910527741093	3.5968159710417758	-0.09287672002239322	33.4045766815489	4.160622878671565	0.18213887253453867	4.160622878671565	12.319460328983016	3.4316402229496212	0.20112161144929905	0.0	0.0	0.0	3.5968159710417758	0.0
46.689643633148265	3.6338377992345654	0.1713554353980206	3.5835778679348618	-0.05025993129970363	33.63840871831975	4.00701982018185	0.18022620947554546	4.00701982018185	12.405696551285896	2.9818547470552907	0.19166263508225617	0.0	0.0	0.0	3.5835778679348618	0.0
47.0164711385803	3.442493658959747	0.16775589407537345	3.57274342024251	0.1302497612827631	33.87387757934799	4.334594641666598	0.18489241625554084	4.334594641666598	12.492536427144898	3.019275579725422	0.19196072168092007	0.0	0.0	0.0	3.57274342024251	0.0
47.34558643655036	3.644406979541981	0.17225586057346176	3.564803886992732	-0.0796030925492488	34.11099472240342	4.097701331925423	0.18200312652028458	4.097701331925423	12.579984182134913	3.1104936075292686	0.1937694007594556	0.0	0.0	0.0	3.564803886992732	0.0
47.67700554160622	3.5757153428429387	0.1711479712295554	3.5603106180316537	-0.015404724811284964	34.34977168546025	4.038842233022002	0.18142098233272805	4.038842233022002	12.668044071409858	2.9962141637239608	0.19035924668015694	0.0	0.0	0.0	3.5603106180316537	0.0
48.01074458039746	3.6348266135762666	0.1719977420964721	3.5598808368827486	-0.07494577669351798	34.59022008725847	4.066626286153401	0.18175510972377507	4.066626286153401	12.756720379909726	2.8562796259425594	0.18742229295267934	0.0	0.0	0.0	3.5598808368827486	0.0
48.346819792460245	3.6582499565294704	0.17297889617444678	3.5642038960802616	-0.09404606044920882	34.83235162786928	3.9196400016425805	0.1803300506256303	3.9196400016425805	12.846017422569096	2.740670734679008	0.18420769716784338	0.0	0.0	0.0	3.5642038960802616	0.0
48.68524753100746	3.5670055883175484	0.17107660932752064	3.574048039356332	0.007042451038783426	35.07617808926437	4.004764863911383	0.18197720084567365	4.004764863911383	12.93593954452708	3.0497376076790257	0.18940248591958425	0.0	0.0	0.0	3.574048039356332	0.0
49.026044263724515	3.315701551861503	0.16692878149171797	3.5902677073635525	0.27456615550204955	35.32171133588922	4.025869457730804	0.1822671913809241	4.025869457730804	13.026491121338768	3.0476151209540863	0.18930301268789268	0.0	0.0	0.0	3.5902677073635525	0.0
49.36922657357059	3.7277054147124926	0.17422039595891953	3.613811426063103	-0.11389398864938949	35.568963315240445	4.6908596455426155	0.1916927836883933	4.6908596455426155	13.11767655918814	3.237429710508484	0.19223082586939208	0.0	0.0	0.0	3.613811426063103	0.0
49.714811159585594	3.6295736807537224	0.1729866622594828	3.645730319506228	0.016156638752505614	35.817946058447134	4.273722972377934	0.18588783296114716	4.273722972377934	13.209500295102458	3.046209475532861	0.1878686605366534	0.0	0.0	0.0	3.645730319506228	0.0
					36.06867168085626	4.392173326264107	0.1878591809642301	4.392173326264107	13.301966797168173	3.245324991421604	0.19096829797171586
					36.32115238262226	3.959653460541913	0.18180291989469252	3.959653460541913	13.395080564748351	3.0844758208575205	0.18804034483099014
					36.57540044930061	3.961615382625654	0.18110569806813137	3.961615382625654	13.488846128701589	3.461831767958901	0.19390224409387227
					36.83142825244572	3.9435282735390365	0.18127981350476652	3.9435282735390365	13.5832680516025	3.5500457235829064	0.19558988555381004
					37.08924825021283	4.285250188235663	0.18590352203346108	4.285250188235663	13.678350927963718	3.7120117484133175	0.19815841257819347
					37.34887298796433	3.9928381838731646	0.18128546596868514	3.9928381838731646	13.774099384459465	3.3325747704300146	0.1912346149842029
					37.61031509888008	4.073263409424637	0.18162721905613952	4.073263409424637	13.870518080150681	3.6167696853094027	0.19616141462680572
					37.87358730457224	4.003108826586487	0.18064096374013897	4.003108826586487	13.967611706711736	3.420883447792326	0.19219446159873305
					38.138702415704245	4.164702755751004	0.18266250623792463	4.164702755751004	14.065384988658717	3.7514818815776794	0.19728394571858585
					38.40567333261417	4.129235423949523	0.1816747963866595	4.129235423949523	14.163842683579329	3.8781122481672767	0.19906803920449304
					38.674513045942476	3.8704975867100186	0.17746068477851454	3.8704975867100186	14.262989582364385	3.601821148779523	0.1948988462533103
					38.94523463726408	3.8728317870718314	0.17658131481806447	3.8728317870718314	14.362830509440936	3.4436118916616243	0.19174742552851368
					39.217851279724925	3.7780512364809997	0.17416498466056396	3.7780512364809997	14.463370323007023	3.586742912142836	0.1947479278987269
					39.492376238683	4.197358720777398	0.18098423590187093	4.197358720777398	14.564613915268072	3.2842418555904516	0.18939160219953635
					39.76882287235378	3.78742015627233	0.17420230378318777	3.78742015627233	14.66656621267495	3.584283278023193	0.19493483808325732
					40.04720463246026	4.0465172500297495	0.1781208142935978	4.0465172500297495	14.769232176163673	3.288489097169295	0.18949003393698763
					40.327535064887485	4.368889674462735	0.1828057855562273	4.368889674462735	14.87261680139682	3.3147253619339456	0.18971450365226242
					40.6098278103417	3.8259688975399015	0.174232675441827	3.8259688975399015	14.976725119006597	3.186009379340443	0.18763928246807984
					40.894096605014084	3.8076107901639977	0.17367816921006973	3.8076107901639977	15.081562194839643	3.433429595165938	0.19228491273806306
					41.18035528124919	4.074663006360127	0.17791056540376368	4.074663006360127	15.18713313020352	3.0270484169763394	0.18462100986857008
					41.46861776821793	3.8793068455941166	0.17453407692860187	3.8793068455941166	15.293443062114946	3.254429810989245	0.18919717825430962
					41.75889809259546	3.8332385059215657	0.17415913215361786	3.8332385059215657	15.400497163549751	2.975538037838456	0.1842812832101789
					42.05121037924363	3.8206184751146326	0.1729710462535307	3.8206184751146326	15.508300643694598	2.9778260691082914	0.18393675883840924
					42.345568851898335	4.00365106077795	0.1768107008525387	4.00365106077795	15.61685874820046	3.2334030808891336	0.18872142322344457
					42.64198783386162	3.7863616768445736	0.17332727159017366	3.7863616768445736	15.726176759437863	3.109665663229651	0.18581511069519424
					42.94048174869865	3.6731268007514846	0.17141596121272526	3.6731268007514846	15.836259996753927	3.119855491894949	0.18520630504140984
					43.24106512093954	3.59009706323818	0.17014411920554223	3.59009706323818	15.947113816731207	3.076570902063564	0.18439537991932575
					43.54375257678612	3.8718212041173965	0.17489253632836416	3.8718212041173965	16.058743613448325	3.1402740692764755	0.18493728360334313
					43.84855884482362	3.5885138069525038	0.17000709980864465	3.5885138069525038	16.171154818742465	3.0989517853120296	0.18405767120232083
					44.15549875673739	3.762575852433124	0.17297498135871014	3.762575852433124	16.284352902473664	3.2052699992601634	0.18589554702785657
					44.46458724803455	3.916712469884957	0.1750067600907419	3.916712469884957	16.39834337279098	3.3128388014212966	0.1882953490640607
					44.775839358770796	3.684781478521557	0.1717042151996628	3.684781478521557	16.513131776400517	3.511695620888584	0.19147377246832856
					45.08927023428218	3.481380392875947	0.1682556424822241	3.481380392875947	16.628723698835323	3.155131240360358	0.1849407407374809
					45.40489512592216	3.8445020586704333	0.17447791052612469	3.8445020586704333	16.74512476472717	3.1281113395250837	0.18461664693167
					45.72272939180361	3.5548833657676235	0.16960042548905793	3.5548833657676235	16.862340638080262	3.7363510126182544	0.19455867117940023
					46.04278849754624	3.59595322197889	0.1705827359099387	3.59595322197889	16.980377022546822	3.398891451280035	0.1883287523726281
					46.365088017029066	3.689692691064169	0.17248910527741093	3.689692691064169	17.09923966170465	3.6704054273013873	0.19273778636518232
					46.689643633148265	3.6338377992345654	0.1713554353980206	3.6338377992345654	17.21893433933658	3.4114258058773403	0.18835974144009593
					47.0164711385803	3.442493658959747	0.16775589407537345	3.442493658959747	17.339466879711935	3.3189781309083624	0.18628166088604736
					47.34558643655036	3.644406979541981	0.17225586057346176	3.644406979541981	17.460843147869923	3.2554869418555397	0.1854940587914918
					47.67700554160622	3.5757153428429387	0.1711479712295554	3.5757153428429387	17.583069049905014	2.9532348450532706	0.1806390976724898
					48.01074458039746	3.6348266135762666	0.1719977420964721	3.6348266135762666	17.706150533254345	3.2537527426429227	0.1853073094033619
					48.346819792460245	3.6582499565294704	0.17297889617444678	3.6582499565294704	17.830093586987125	3.506440420339383	0.1891779663925174
					48.68524753100746	3.5670055883175484	0.17107660932752064	3.5670055883175484	17.95490424209604	3.421158076013854	0.1873246508474662
					49.026044263724515	3.315701551861503	0.16692878149171797	3.315701551861503	18.080588571790713	3.4003050372711856	0.1869105549890718
					49.36922657357059	3.7277054147124926	0.17422039595891953	3.7277054147124926	18.207152691793247	3.184838682166584	0.18361602246456782
					49.714811159585594	3.6295736807537224	0.1729866622594828	3.6295736807537224	18.334602760635804	3.487394089818313	0.18882402449630334
					50.06281483770269	3.411923855891074	0.16926784123138253	3.411923855891074	18.462944979960255	3.6895461951650423	0.19143034065990425
					50.413254541566616	3.438806875306188	0.1698375432364443	3.438806875306188	18.592185594819973	3.6531415840983614	0.19066173025201508
					50.76614732335758	3.3725780327579655	0.1693681708638806	3.3725780327579655	18.722330893983717	3.5154789123874	0.188451166562194
					51.12151035462108	3.631466258198051	0.17442349878183588	3.631466258198051	18.8533872102416	3.1221172539816324	0.18296494956933557
					51.47936092710343	3.453586063997113	0.17171120243868873	3.453586063997113	18.98536092071329	3.874667132535412	0.19349723660954105
					51.839716453593155	3.3999438208805834	0.17065621389738733	3.3999438208805834	19.118258447158283	3.265819716400609	0.18412402669803737
					52.20259446876831	3.2085650914513244	0.1670263953035479	3.2085650914513244	19.252086256288393	3.337500065631271	0.18602366815635457
					52.56801263004969	3.3127966021149	0.16962580344241002	3.3127966021149	19.38685086008241	3.5069596658536772	0.18751127880929325
					52.93598871846004	3.4127659231165115	0.17081301177841685	3.4127659231165115	19.522558816102986	3.35737931281163	0.18500847225600447
					53.306540639489256	3.23972953887467	0.16817099185393378	3.23972953887467	19.659216727815707	3.6070906492714068	0.18797151043051552
					53.67968642396568	3.130366198840947	0.16619951790917492	3.130366198840947	19.79683124491042	3.457316209832166	0.1858864114499612
					54.05544422893344	3.1784480682425054	0.1674106361752229	3.1784480682425054	19.935409063624792	3.440324583253067	0.1856775329689641
					54.43383233853597	3.1894597998745127	0.1683753839882787	3.1894597998745127	20.07495692707017	3.5150436988900506	0.1865402144757029
					54.81486916490572	2.954807455818802	0.1640086437013385	2.954807455818802	20.215481625559658	3.6293221419096384	0.1884319037884875
					55.19857324906006	3.094362173397083	0.1668058417750128	3.094362173397083	20.356989996938573	3.895680477502519	0.19244188857033095
					55.58496326180349	2.97702491839756	0.16475233218818383	2.97702491839756	20.499488926917145	3.955319134148992	0.19269703329257984
					55.97405800463611	3.1455393129123843	0.1681320411268225	3.1455393129123843	20.642985349405564	3.998623514436541	0.19301757517268606
					56.36587641066856	2.980148369434554	0.1654563215988557	2.980148369434554	20.7874862468514	3.5673114499753145	0.18711396137623446
					56.76043754554324	2.997025155663752	0.16558856281893192	2.997025155663752	20.932998650579357	3.940638485192486	0.19293374327328155
					57.15776060836205	3.2193591250587423	0.17065215670004616	3.2193591250587423	21.079529641133412	3.647828940590326	0.18835354887101644
					57.55786493262058	3.034548361558839	0.16724273046696977	3.034548361558839	21.22708634862135	3.6313324203202964	0.18784104276294183
					57.96076998714892	3.2715159513470997	0.17237589418318514	3.2715159513470997	21.375675953061695	3.646527996454648	0.188809439970277
					58.36649537705897	2.7739721990186728	0.16182489913611886	2.7739721990186728	21.525305684733127	3.9988643617519974	0.19316686802817143
					58.77506084469838	2.901987441496129	0.16532013712509866	2.901987441496129	21.67598282452626	4.101634973783693	0.19470459496187317
					59.18648627061127	2.9371800820166336	0.1667275099616193	2.9371800820166336	21.827714704297946	3.99345278285283	0.19260270825566764
					59.600791674505544	3.099115463340711	0.17014056849398398	3.099115463340711	21.980508707228033	3.903378287119846	0.1916086510695556
					60.01799721622709	2.8471725386934104	0.16552903656730056	2.8471725386934104	22.134372268178627	4.249046257530333	0.19607529929172654
					60.438123196740676	2.8383274078364584	0.16517099169121222	2.8383274078364584	22.289312874055877	3.6906449624637983	0.18810174536648167
					60.86119005911786	2.626969496551727	0.16160606802345778	2.626969496551727	22.44533806417427	3.790720610366642	0.18920246345194014
					61.28721838953169	2.859945578499395	0.1672960658790204	2.859945578499395	22.602455430623486	3.6868716151088194	0.18732752130954333
					61.71622891825841	2.6386588692499577	0.16282114312633808	2.6386588692499577	22.76067261863785	4.088772653802284	0.1932594920947154
					62.14824252068621	2.746562188141527	0.16496667661407385	2.746562188141527	22.919997326968314	3.9132103104325844	0.19067847761536164
					62.58328021833101	2.839824463718437	0.16742992537092896	2.839824463718437	23.080437308257093	3.7677064943943597	0.18767159548189016
					63.021363179859335	2.6609148571240944	0.16412754064029095	2.6609148571240944	23.24200036941489	3.9058829100841663	0.18953723686641824
					63.46251272211835	2.664970193930646	0.16418150424053066	2.664970193930646	23.404694372000794	3.51526449862724	0.18321228740076576
					63.90675031117318	2.8082906375292866	0.1675382038898752	2.8082906375292866	23.5685272326048	4.119724126484249	0.1916822129098823
					64.35409756335139	2.3490228960448922	0.15753571817212017	2.3490228960448922	23.73350692323303	3.8162279054398476	0.18740657695400306
					64.80457624629484	2.418766921193644	0.15960846551863858	2.418766921193644	23.89964147169566	4.01659425830676	0.18986220308564503
					65.2582082800189	2.736642230624441	0.16694791873529377	2.736642230624441	24.06693896199753	4.1495889350031865	0.1912388943853415
					65.71501573797903	2.488571917947532	0.16238017949712638	2.488571917947532	24.23540753473151	3.9065258911072465	0.18668946168470751
					66.1750208481449	2.6554900148219396	0.16626734330196238	2.6554900148219396	24.405055387474633	4.068348622766871	0.1886557543379197
					66.6382459940819	2.6034591984259388	0.1659069546574188	2.6034591984259388	24.575890775186952	4.341266269933785	0.19170187497643382
					67.10471371604048	2.4659434811203935	0.16294997712674192	2.4659434811203935	24.74792201061326	4.11948015809314	0.1885555982245156
					67.57444671205276	2.2975218744479844	0.1591384914856144	2.2975218744479844	24.921157464687553	4.109918238131012	0.18752138813180005
					68.04746783903713	2.699410361909045	0.16895123383073066	2.699410361909045	25.095605566940364	4.056465168019097	0.18582670600905987
					68.5238001139104	2.4809210545263265	0.1649356265164153	2.4809210545263265	25.27127480590895	4.076003640476191	0.18576040650102246
					69.00346671470777	2.473116150838425	0.1651494692787642	2.473116150838425	25.448173729550312	4.095206878146145	0.18544058527646723
					69.48649098171072	2.2885811172942323	0.1612988890399031	2.2885811172942323	25.626310945657167	4.054659507803839	0.18392040098597062
					69.97289641858268	2.352491686676738	0.16295624718282584	2.352491686676738	25.805695122276767	4.030790208707813	0.18322187573673843
					70.46270669351276	2.2857017981618144	0.1615627917411667	2.2857017981618144	25.986334988132704	4.015468193550717	0.18289476126843718
					70.95594564036736	2.0149984583735647	0.15548934002121015	2.0149984583735647	26.168239333049634	4.201101424374889	0.18543630681706139
					71.45263725984992	1.8408793051802752	0.1509419557817037	1.8408793051802752	26.35141700838098	3.9881356460302975	0.18219276532249765
					71.95280572066886	2.0521188582444383	0.15616555098065904	2.0521188582444383	26.53587692743965	3.940008607985384	0.18148156774043403
					72.45647536071354	2.0564416113200044	0.157229990754075	2.0564416113200044	26.721628065931725	4.235709479308131	0.18610039494986672
					72.96367068823854	2.0858034584012466	0.15836059245777184	2.0858034584012466	26.90867946239325	4.304925654915063	0.18692392600750216
					73.4744163830562	2.00748648881138	0.1566284522536035	2.00748648881138	27.09704021863	4.21916663972055	0.18557409772288583
					73.9887372977376	2.0222362570080583	0.15683350665359294	2.0222362570080583	27.286719500160412	3.9517781197049855	0.18136252699774466
					74.50665845882176	2.0762605289498626	0.15913097232516235	2.0762605289498626	27.477726536661535	4.187731923614744	0.18484401151907673
					75.02820506803351	2.056172503510237	0.159132628739533	2.056172503510237	27.670070622418166	4.685057975177068	0.19150683733108811
					75.55340250350974	2.012131804702027	0.157979671431187	2.012131804702027	27.863761116775095	4.459302843807563	0.18853883517787204
					76.0822763210343	1.7358978152230142	0.1508032177756964	1.7358978152230142	28.058807444592517	4.429281368707045	0.18846484099640928
					76.61485225528155	1.971886185350122	0.1575563674919063	1.971886185350122	28.255219096704664	4.333880536711684	0.18646008225240684
					77.15115622106853	1.7793102050639904	0.15306768662651202	1.7793102050639904	28.453005630381597	4.43247692509347	0.18750020825607835
					77.69121431461602	1.8899688340061598	0.156862017901114	1.8899688340061598	28.65217666979427	3.973032421254712	0.18016530411002454
					78.23505281481832	1.9753582432198917	0.15860027225598614	1.9753582432198917	28.85274190648283	4.1187730676414365	0.1820962483639607
					78.78269818452205	1.8351693476963151	0.15540338598638262	1.8351693476963151	29.05471109982821	3.8116916961334972	0.1770524447255421
					79.3341770718137	1.8743402097341295	0.15709410915516517	1.8743402097341295	29.25809407752701	3.8578636191573232	0.1776898795531953
					79.88951631131638	2.0384550430859285	0.16206953541726538	2.0384550430859285	29.4629007360697	4.3170509547821645	0.18453090176068304
					80.4487429254956	1.644207995621487	0.15111728868579738	1.644207995621487	29.669141041222183	3.8699347294213444	0.17848810011009245
					81.01188412597406	1.7619816347948463	0.15499150290007283	1.7619816347948463	29.87682502851074	4.401604533454834	0.18590170751376964
					81.5789673148559	1.7119842536893444	0.15402578135636408	1.7119842536893444	30.085962803710316	4.181561657818703	0.18349006042865426
					82.1500200860599	2.077806888312207	0.16588897452487059	2.077806888312207	30.296564543336288	4.135279344341069	0.1824339529400419
					82.72507022666231	1.43052648591958	0.1462336776872709	1.43052648591958	30.50864049513964	3.786135132014266	0.17752613588603908
					83.30414571824895	1.954170311328756	0.16268619983633364	1.954170311328756	30.72220097860562	4.11420622311563	0.1821201373058395
					83.88727473827669	1.6755260182632294	0.1547840012570865	1.6755260182632294	30.93725638545586	4.373274627991823	0.18609878464017918
					84.47448566144462	1.6991453723925327	0.1573395690547159	1.6991453723925327	31.15381718015405	4.0929319000073825	0.18188271671278902
					85.06580706107474	1.7236518155664338	0.1585342978311628	1.7236518155664338	31.371893900415127	4.047674411011229	0.18128101549056244
					85.66126771050226	1.321152156279462	0.14646493611509984	1.321152156279462	31.59149715771803	4.171347153888117	0.18288945214721028
					86.26089658447577	1.5330902370719168	0.15497134255997633	1.5330902370719168	31.812637637822057	4.376540225054935	0.18553839203728617
					86.8647228605671	1.5429694557824984	0.1556130669622354	1.5429694557824984	32.03532610128681	4.230776291169658	0.18327574380706327
					87.47277592059106	1.2547980167990307	0.1470244857371713	1.2547980167990307	32.259573383995814	4.414975153317793	0.18601791714260954
					88.08508535203521	1.6334138196871084	0.160940684272409	1.6334138196871084	32.48539039768379	4.078029993923128	0.18077553547724512
					88.70168094949946	1.4388250647905338	0.15470354759815513	1.4388250647905338	32.71278813046758	4.187688131807846	0.18238102462229283
					89.32259271614595	1.5563302000938575	0.1603011899374896	1.5563302000938575	32.94177764738085	4.331880677504462	0.18482062135917232
					89.94785086515898	1.1919715385853786	0.149827257956125	1.1919715385853786	33.17237009091252	4.208667834952591	0.18307868656133405
					90.57748582121508	1.6189263227662591	0.16583701254986266	1.6189263227662591	33.4045766815489	4.160622878671565	0.18213887253453867
					91.21152822196359	1.2602541137887053	0.15578593293512427	1.2602541137887053	33.63840871831975	4.00701982018185	0.18022620947554546
					91.85000891951734	1.2882543862045779	0.15826943974929158	1.2882543862045779	33.87387757934799	4.334594641666598	0.18489241625554084
					92.49295898195396	1.2523088791170274	0.15786930598090135	1.2523088791170274	34.11099472240342	4.097701331925423	0.18200312652028458
					93.14040969482764	1.0779493884438232	0.15418665608597082	1.0779493884438232	34.34977168546025	4.038842233022002	0.18142098233272805
					93.79239256269142	1.2188768808432968	0.16048785740514213	1.2188768808432968	34.59022008725847	4.066626286153401	0.18175510972377507
					94.44893931063027	1.2361503672386924	0.1641673150206847	1.2361503672386924	34.83235162786928	3.9196400016425805	0.1803300506256303
					95.11008188580468	1.1656551174365737	0.16143535769829445	1.1656551174365737	35.07617808926437	4.004764863911383	0.18197720084567365
					95.7758524590053	1.143240404602052	0.16177918345167233	1.143240404602052	35.32171133588922	4.025869457730804	0.1822671913809241
					96.44628342621834	1.2088294403159765	0.16540258835228447	1.2088294403159765	35.568963315240445	4.6908596455426155	0.1916927836883933
					97.12140741020188	1.5762722377497151	0.1784354137285683	1.5762722377497151	35.817946058447134	4.273722972377934	0.18588783296114716
					97.8012572620733	1.2354416543233615	0.1673981375438412	1.2354416543233615	36.06867168085626	4.392173326264107	0.1878591809642301
					98.48586606290782	1.0953648345983704	0.163182689164294	1.0953648345983704	36.32115238262226	3.959653460541913	0.18180291989469252
					99.17526712534817	1.1473280699359483	0.16666216118825272	1.1473280699359483	36.57540044930061	3.961615382625654	0.18110569806813137
					99.86949399522561	0.7377510143932504	0.14870435866140133	0.7377510143932504	36.83142825244572	3.9435282735390365	0.18127981350476652
					100.5685804531922	1.1262262066432753	0.16656016200534876	1.1262262066432753	37.08924825021283	4.285250188235663	0.18590352203346108
					101.27256051636454	0.8577282485809867	0.15645653687461233	0.8577282485809867	37.34887298796433	3.9928381838731646	0.18128546596868514
					101.9814684399791	1.0863584394438939	0.1680804704261288	1.0863584394438939	37.61031509888008	4.073263409424637	0.18162721905613952
					102.69533871905895	1.224278957074206	0.17413611428455159	1.224278957074206	37.87358730457224	4.003108826586487	0.18064096374013897
					103.41420609009236	1.0941165063254479	0.16882856593311665	1.0941165063254479	38.138702415704245	4.164702755751004	0.18266250623792463
					104.13810553272302	1.0280424842684128	0.16838287227296564	1.0280424842684128	38.40567333261417	4.129235423949523	0.1816747963866595
					104.86707227145207	1.1811784309671984	0.1766534779666861	1.1811784309671984	38.674513045942476	3.8704975867100186	0.17746068477851454
					105.60114177735224	1.2287974891290245	0.1796546762720957	1.2287974891290245	38.94523463726408	3.8728317870718314	0.17658131481806447
					106.3403497697937	1.3143377158958982	0.18421790072666003	1.3143377158958982	39.217851279724925	3.7780512364809997	0.17416498466056396
					107.08473221818227	0.694209149131074	0.1574144533665183	0.694209149131074	39.492376238683	4.197358720777398	0.18098423590187093
					107.83432534370954	0.8172213379585747	0.16156877338272385	0.8172213379585747	39.76882287235378	3.78742015627233	0.17420230378318777
					108.58916562111551	1.3454987006905144	0.18591829874638374	1.3454987006905144	40.04720463246026	4.0465172500297495	0.1781208142935978
					109.34928978046332	1.0925802326938001	0.17550599790476706	1.0925802326938001	40.327535064887485	4.368889674462735	0.1828057855562273
					110.11473480892656	0.8615427783458366	0.1666630125131088	0.8615427783458366	40.6098278103417	3.8259688975399015	0.174232675441827
					110.88553795258903	0.9753184281308731	0.17257187938229115	0.9753184281308731	40.894096605014084	3.8076107901639977	0.17367816921006973
					111.66173671825717	0.9249530821763743	0.17085935804587576	0.9249530821763743	41.18035528124919	4.074663006360127	0.17791056540376368
					112.44336887528496	0.9578098480647188	0.17414333777959445	0.9578098480647188	41.46861776821793	3.8793068455941166	0.17453407692860187
					113.23047245741196	1.0200508744191001	0.17783779531923793	1.0200508744191001	41.75889809259546	3.8332385059215657	0.17415913215361786
					114.02308576461385	0.8242371170395763	0.1707023685966494	0.8242371170395763	42.05121037924363	3.8206184751146326	0.1729710462535307
					114.82124736496615	0.8952760537332172	0.17492546178489365	0.8952760537332172	42.345568851898335	4.00365106077795	0.1768107008525387
					115.62499609652092	0.8264479282468835	0.17227797103114972	0.8264479282468835	42.64198783386162	3.7863616768445736	0.17332727159017366
					116.43437106919656	1.1062603087007286	0.18695049073935308	1.1062603087007286	42.94048174869865	3.6731268007514846	0.17141596121272526
					117.24941166668094	0.9667957911527136	0.18212294303909604	0.9667957911527136	43.24106512093954	3.59009706323818	0.17014411920554223
					118.07015754834771	0.8248238374828996	0.17582275708360287	0.8248238374828996	43.54375257678612	3.8718212041173965	0.17489253632836416
					118.89664865118613	1.16170048984427	0.19469603325259657	1.16170048984427	43.84855884482362	3.5885138069525038	0.17000709980864465
					119.72892519174444	0.7514421794046037	0.17716348788384878	0.7514421794046037	44.15549875673739	3.762575852433124	0.17297498135871014
					120.56702766808665	1.0648961246943807	0.1917057215727444	1.0648961246943807	44.46458724803455	3.916712469884957	0.1750067600907419
					121.41099686176327	0.9567204234321638	0.19002554553593523	0.9567204234321638	44.775839358770796	3.684781478521557	0.1717042151996628
					122.26087383979561	0.9258954650232218	0.19002991460796964	0.9258954650232218	45.08927023428218	3.481380392875947	0.1682556424822241
					123.11669995667417	0.6362705831453713	0.17600844950579103	0.6362705831453713	45.40489512592216	3.8445020586704333	0.17447791052612469
					123.97851685637087	1.1525334067233637	0.20278592349897046	1.1525334067233637	45.72272939180361	3.5548833657676235	0.16960042548905793
					124.84636647436548	1.1601522808490152	0.20456553638031577	1.1601522808490152	46.04278849754624	3.59595322197889	0.1705827359099387
					125.72029103968603	1.1016768199512297	0.202052647612444	1.1016768199512297	46.365088017029066	3.689692691064169	0.17248910527741093
					126.60033307696384	1.0272270828778405	0.1985515757767285	1.0272270828778405	46.689643633148265	3.6338377992345654	0.1713554353980206
					127.48653540850259	0.7188327602180117	0.1829967263549633	0.7188327602180117	47.0164711385803	3.442493658959747	0.16775589407537345
					128.3789411563621	1.0691499675012883	0.20298098647715856	1.0691499675012883	47.34558643655036	3.644406979541981	0.17225586057346176
					129.27759374445662	0.884516139665958	0.19629672413811167	0.884516139665958	47.67700554160622	3.5757153428429387	0.1711479712295554
					130.18253690066783	0.7661534641993671	0.189209385938723	0.7661534641993671	48.01074458039746	3.6348266135762666	0.1719977420964721
					131.09381465897252	0.7079601880366042	0.18653223392028784	0.7079601880366042	48.346819792460245	3.6582499565294704	0.17297889617444678
					132.01147136158534	0.8087819066360281	0.19186797467621977	0.8087819066360281	48.68524753100746	3.5670055883175484	0.17107660932752064
					132.93555166111642	1.2352997768640415	0.21774663550025927	1.2352997768640415	49.026044263724515	3.315701551861503	0.16692878149171797
					133.86610052274423	0.9154455916135709	0.20192541333282507	0.9154455916135709	49.36922657357059	3.7277054147124926	0.17422039595891953
					134.80316322640346	0.6612495740556438	0.1895892099139476	0.6612495740556438	49.714811159585594	3.6295736807537224	0.1729866622594828
					135.74678536898827	0.7898306430727965	0.1965158869015905	0.7898306430727965	50.06281483770269	3.411923855891074	0.16926784123138253
					136.69701286657119	0.7319875407951104	0.19235551371634763	0.7319875407951104	50.413254541566616	3.438806875306188	0.1698375432364443
					137.6538919566372	0.7108448377705618	0.1916867921066562	0.7108448377705618	50.76614732335758	3.3725780327579655	0.1693681708638806
					138.6174692003337	0.8546221727366353	0.19873238629738188	0.8546221727366353	51.12151035462108	3.631466258198051	0.17442349878183588
					139.587791484736	0.8529611336484201	0.20306384138718014	0.8529611336484201	51.47936092710343	3.453586063997113	0.17171120243868873
					140.56490602512915	1.0183765879289965	0.21297648829078472	1.0183765879289965	51.839716453593155	3.3999438208805834	0.17065621389738733
					141.54886036730505	0.8923925952253068	0.20769211942711444	0.8923925952253068	52.20259446876831	3.2085650914513244	0.1670263953035479
					142.5397023898762	0.737719254060442	0.2007486670365784	0.737719254060442	52.56801263004969	3.3127966021149	0.16962580344241002
					143.53748030660535	0.9637978687203954	0.21321879624295992	0.9637978687203954	52.93598871846004	3.4127659231165115	0.17081301177841685
					144.54224266875156	0.9250258333971089	0.21416973648717788	0.9250258333971089	53.306540639489256	3.23972953887467	0.16817099185393378
					145.55403836743284	0.8761859274895853	0.2123666111711906	0.8761859274895853	53.67968642396568	3.130366198840947	0.16619951790917492
					146.5729166360049	0.5945235574008606	0.19493344641598	0.5945235574008606	54.05544422893344	3.1784480682425054	0.1674106361752229
					147.59892705245693	0.4366895048868542	0.1832151286816133	0.4366895048868542	54.43383233853597	3.1894597998745127	0.1683753839882787
					148.63211954182412	1.0682043266168353	0.22618132959982704	1.0682043266168353	54.81486916490572	2.954807455818802	0.1640086437013385
					149.67254437861686	1.1367914707723492	0.2323585101533608	1.1367914707723492	55.19857324906006	3.094362173397083	0.1668058417750128
					150.7202521892672	0.9989644665555588	0.22513427136274372	0.9989644665555588	55.58496326180349	2.97702491839756	0.16475233218818383
					151.7752939545921	1.2166844660948812	0.23731306162810695	1.2166844660948812	55.97405800463611	3.1455393129123843	0.1681320411268225
					152.83772101227422	0.9341199197241088	0.22078302359722235	0.9341199197241088	56.36587641066856	2.980148369434554	0.1654563215988557
					153.90758505936014	0.7702854845979576	0.20965923321770452	0.7702854845979576	56.76043754554324	2.997025155663752	0.16558856281893192
					154.98493815477565	1.0072918813885998	0.23075238466512618	1.0072918813885998	57.15776060836205	3.2193591250587423	0.17065215670004616
					156.0698327218591	0.7314720083400976	0.20744193516498957	0.7314720083400976	57.55786493262058	3.034548361558839	0.16724273046696977
					157.16232155091208	0.8081210544914522	0.21454754877748466	0.8081210544914522	57.96076998714892	3.2715159513470997	0.17237589418318514
					158.26245780176848	1.0754214406478182	0.23619306748085625	1.0754214406478182	58.36649537705897	2.7739721990186728	0.16182489913611886
					159.37029500638084	0.7669369241551561	0.21785753471651279	0.7669369241551561	58.77506084469838	2.901987441496129	0.16532013712509866
					160.4858870714255	1.188835141243344	0.2467494589236209	1.188835141243344	59.18648627061127	2.9371800820166336	0.1667275099616193
					161.6092882809255	0.6400498908278266	0.20645172905408982	0.6400498908278266	59.600791674505544	3.099115463340711	0.17014056849398398
					162.740553298892	0.8253638685792029	0.22032881265365548	0.8253638685792029	60.01799721622709	2.8471725386934104	0.16552903656730056
					163.87973717198423	1.3086080931164035	0.2567870190523982	1.3086080931164035	60.438123196740676	2.8383274078364584	0.16517099169121222
					165.02689533218813	1.4848414917752923	0.2722167767551255	1.4848414917752923	60.86119005911786	2.626969496551727	0.16160606802345778
					166.18208359951348	0.8867380509197913	0.23182598458409476	0.8867380509197913	61.28721838953169	2.859945578499395	0.1672960658790204
					167.34535818471008	0.7848013624467404	0.2269847279360252	0.7848013624467404	61.71622891825841	2.6386588692499577	0.16282114312633808
					168.51677569200305	0.992993177867287	0.24467809092068998	0.992993177867287	62.14824252068621	2.746562188141527	0.16496667661407385
					169.69639312184705	0.7737166016283724	0.22926598872542464	0.7737166016283724	62.58328021833101	2.839824463718437	0.16742992537092896
					170.8842678737	0.8482745326047219	0.23214232809360855	0.8482745326047219	63.021363179859335	2.6609148571240944	0.16412754064029095
					172.0804577488159	1.2767055979099369	0.2648651471192447	1.2767055979099369	63.46251272211835	2.664970193930646	0.16418150424053066
					173.2850209530576	0.8277366926127838	0.2342245559907856	0.8277366926127838	63.90675031117318	2.8082906375292866	0.1675382038898752
					174.498016099729	0.9243874786431475	0.24225364318852477	0.9243874786431475	64.35409756335139	2.3490228960448922	0.15753571817212017
					175.71950221242713	0.8527051602372697	0.23859620216327146	0.8527051602372697	64.80457624629484	2.418766921193644	0.15960846551863858
					176.9495387279141	1.2249368651762311	0.2670811214332997	1.2249368651762311	65.2582082800189	2.736642230624441	0.16694791873529377
					178.1881854990095	1.0566164369380957	0.25289150780865316	1.0566164369380957	65.71501573797903	2.488571917947532	0.16238017949712638
					179.43550279750258	1.3575516967039083	0.281662785389874	1.3575516967039083	66.1750208481449	2.6554900148219396	0.16626734330196238
					180.6915513170851	0.9758024207274818	0.2515246247815922	0.9758024207274818	66.6382459940819	2.6034591984259388	0.1659069546574188
					181.9563921763047	1.2228754833710673	0.27534118948012937	1.2228754833710673	67.10471371604048	2.4659434811203935	0.16294997712674192
					183.23008692153883	1.5230578540319755	0.29825955135335674	1.5230578540319755	67.57444671205276	2.2975218744479844	0.1591384914856144
					184.51269752998962	0.9960727163335928	0.2602494378780255	0.9960727163335928	68.04746783903713	2.699410361909045	0.16895123383073066
					185.80428641269953	1.141001585541047	0.27479944012194973	1.141001585541047	68.5238001139104	2.4809210545263265	0.1649356265164153
					187.10491641758844	1.3013781670369173	0.2819199164739476	1.3013781670369173	69.00346671470777	2.473116150838425	0.1651494692787642
					188.41465083251154	1.2444310111602357	0.28064919262282806	1.2444310111602357	69.48649098171072	2.2885811172942323	0.1612988890399031
					189.73355338833915	1.8089035958275583	0.31995920661775784	1.8089035958275583	69.97289641858268	2.352491686676738	0.16295624718282584
					191.0616882620575	1.0978134903797572	0.27368079285721136	1.0978134903797572	70.46270669351276	2.2857017981618144	0.1615627917411667
					192.3991200798919	1.5216204540603404	0.30613701570215346	1.5216204540603404	70.95594564036736	2.0149984583735647	0.15548934002121015
					193.74591392045113	1.0751520567295274	0.27418216307272325	1.0751520567295274	71.45263725984992	1.8408793051802752	0.1509419557817037
					195.1021353178943	0.9030815313543158	0.26117563407171324	0.9030815313543158	71.95280572066886	2.0521188582444383	0.15616555098065904
					196.46785026511955	1.5712977239401953	0.31353585958826674	1.5712977239401953	72.45647536071354	2.0564416113200044	0.157229990754075
					197.8431252169754	1.7262094951154134	0.3290023599073285	1.7262094951154134	72.96367068823854	2.0858034584012466	0.15836059245777184
					199.22802709349423	1.256272462629977	0.2921050939971103	1.256272462629977	73.4744163830562	2.00748648881138	0.1566284522536035
					200.62262328314867	1.2727822834981095	0.29647127808314333	1.2727822834981095	73.9887372977376	2.0222362570080583	0.15683350665359294
					202.0269816461307	0.8036982390081167	0.26068294142123377	0.8036982390081167	74.50665845882176	2.0762605289498626	0.15913097232516235
					203.44117051765363	0.801040934973378	0.264603577207701	0.801040934973378	75.02820506803351	2.056172503510237	0.159132628739533
					204.8652587112772	0.9783106333421329	0.27562492578932696	0.9783106333421329	75.55340250350974	2.012131804702027	0.157979671431187
					206.29931552225614	0.992966053958559	0.2775327625118936	0.992966053958559	76.0822763210343	1.7358978152230142	0.1508032177756964
					207.74341073091193	1.227382866261728	0.30300738464662347	1.227382866261728	76.61485225528155	1.971886185350122	0.1575563674919063
					209.1976146060283	1.2162449531425312	0.2998594790105513	1.2162449531425312	77.15115622106853	1.7793102050639904	0.15306768662651202
					210.6619979082705	0.7842327294891785	0.26631644516757286	0.7842327294891785	77.69121431461602	1.8899688340061598	0.156862017901114
					212.13663189362842	1.1866690850140222	0.3010530271020339	1.1866690850140222	78.23505281481832	1.9753582432198917	0.15860027225598614
					213.6215883168838	1.1669539857222038	0.300923653279094	1.1669539857222038	78.78269818452205	1.8351693476963151	0.15540338598638262
					215.11693943510198	1.20882356587486	0.3102002748842036	1.20882356587486	79.3341770718137	1.8743402097341295	0.15709410915516517
					216.6227580111477	1.2025505737624025	0.3078826491964105	1.2025505737624025	79.88951631131638	2.0384550430859285	0.16206953541726538
					218.13911731722578	0.9569785463694096	0.2878344580876074	0.9569785463694096	80.4487429254956	1.644207995621487	0.15111728868579738
					219.66609113844635	1.2000547503642143	0.3120561783030451	1.2000547503642143	81.01188412597406	1.7619816347948463	0.15499150290007283
					221.20375377641545	0.9324910171800358	0.2860951583041574	0.9324910171800358	81.5789673148559	1.7119842536893444	0.15402578135636408
					222.75218005285038	1.316424654222942	0.32535306003095765	1.316424654222942	82.1500200860599	2.077806888312207	0.16588897452487059
					224.31144531322033	0.33427592930477323	0.2342735202536031	0.33427592930477323	82.72507022666231	1.43052648591958	0.1462336776872709
					225.8816254304129	0.7766065998450605	0.2803281671177469	0.7766065998450605	83.30414571824895	1.954170311328756	0.16268619983633364
					227.46279680842576	1.0368916842654783	0.29978344173832266	1.0368916842654783	83.88727473827669	1.6755260182632294	0.1547840012570865
					229.05503638608477	0.7016461656371367	0.27910163824723744	0.7016461656371367	84.47448566144462	1.6991453723925327	0.1573395690547159
					230.65842164078737	0.9882138044042863	0.29728862948953	0.9882138044042863	85.06580706107474	1.7236518155664338	0.1585342978311628
					232.27303059227287	1.7291267025645713	0.3668147234183003	1.7291267025645713	85.66126771050226	1.321152156279462	0.14646493611509984
					233.89894180641878	0.8248968343276643	0.29219033934894095	0.8248968343276643	86.26089658447577	1.5330902370719168	0.15497134255997633
					235.5362343990637	1.0638053639819762	0.3070695472968614	1.0638053639819762	86.8647228605671	1.5429694557824984	0.1556130669622354
					237.18498803985716	1.150894790516741	0.3225890659654396	1.150894790516741	87.47277592059106	1.2547980167990307	0.1470244857371713
					238.84528295613615	1.7273506908509575	0.3679249691453222	1.7273506908509575	88.08508535203521	1.6334138196871084	0.160940684272409
					240.51719993682912	1.162151438267502	0.32415790165882913	1.162151438267502	88.70168094949946	1.4388250647905338	0.15470354759815513
					242.20082033638693	1.5124943876630026	0.35515725706762635	1.5124943876630026	89.32259271614595	1.5563302000938575	0.1603011899374896
					243.89622607874162	0.7160922635322438	0.28400893705571556	0.7160922635322438	89.94785086515898	1.1919715385853786	0.149827257956125
					245.6034996612928	0.583047093643476	0.27094862780667095	0.583047093643476	90.57748582121508	1.6189263227662591	0.16583701254986266
					247.32272415892186	1.123270371733334	0.3312825407434078	1.123270371733334	91.21152822196359	1.2602541137887053	0.15578593293512427
					249.05398322803433	0.5553663707099085	0.26339570555877384	0.5553663707099085	91.85000891951734	1.2882543862045779	0.15826943974929158
					250.79736111063056	0.86593263286994	0.3036438956089585	0.86593263286994	92.49295898195396	1.2523088791170274	0.15786930598090135
					252.55294263840497	0.5571445685160462	0.26567241021406784	0.5571445685160462	93.14040969482764	1.0779493884438232	0.15418665608597082
					254.3208132368738	0.5541145214886617	0.27042391824462	0.5541145214886617	93.79239256269142	1.2188768808432968	0.16048785740514213
					256.1010589295319	0.160212136473866	0.22379503995016997	0.160212136473866	94.44893931063027	1.2361503672386924	0.1641673150206847
					257.89376634203865	0.6536806044871387	0.28671307610790964	0.6536806044871387	95.11008188580468	1.1656551174365737	0.16143535769829445
					259.6990227064329	0.4969725542876613	0.2653091700158178	0.4969725542876613	95.7758524590053	1.143240404602052	0.16177918345167233
					261.51691586537794	0.4785975503177856	0.2556722106012793	0.4785975503177856	96.44628342621834	1.2088294403159765	0.16540258835228447
					263.34753427643557	0.5783514994591774	0.2762989093433934	0.5783514994591774	97.12140741020188	1.5762722377497151	0.1784354137285683
					265.1909670163707	1.0766008235117746	0.33011239722969155	1.0766008235117746	97.8012572620733	1.2354416543233615	0.1673981375438412
					267.04730378548527	1.3210565870757154	0.35561072207137345	1.3210565870757154	98.48586606290782	1.0953648345983704	0.163182689164294
					268.91663491198364	1.0521153003621007	0.3330237244361596	1.0521153003621007	99.17526712534817	1.1473280699359483	0.16666216118825272
					270.7990513563675	0.6218089824011196	0.2908448783145108	0.6218089824011196	99.86949399522561	0.7377510143932504	0.14870435866140133
					272.69464471586207	1.7114751425541588	0.40067086707059185	1.7114751425541588	100.5685804531922	1.1262262066432753	0.16656016200534876
					274.6035072288731	0.44671728915400494	0.26182555822028075	0.44671728915400494	101.27256051636454	0.8577282485809867	0.15645653687461233
					276.5257317794752	1.238139923471073	0.3552739268766013	1.238139923471073	101.9814684399791	1.0863584394438939	0.1680804704261288
					278.46141190193157	0.7454070754910581	0.3160018462493453	0.7454070754910581	102.69533871905895	1.224278957074206	0.17413611428455159
					280.41064178524505	0.16448396478599125	0.22870923268933854	0.16448396478599125	103.41420609009236	1.0941165063254479	0.16882856593311665
					282.3735162777418	1.2930420156764972	0.36979284770066717	1.2930420156764972	104.13810553272302	1.0280424842684128	0.16838287227296564
					284.35013089168604	0.9428647822273347	0.33442880269574826	0.9428647822273347	104.86707227145207	1.1811784309671984	0.1766534779666861
					286.34058180792783	0.4336938726448828	0.27019037583288685	0.4336938726448828	105.60114177735224	1.2287974891290245	0.1796546762720957
					288.3449658805833	0.6559866931808438	0.3077715009019889	0.6559866931808438	106.3403497697937	1.3143377158958982	0.18421790072666003
					290.36338064174737	0.7352023408612028	0.31315461398764227	0.7352023408612028	107.08473221818227	0.694209149131074	0.1574144533665183
					292.39592430623964	0.5155984057971673	0.28901479488718484	0.5155984057971673	107.83432534370954	0.8172213379585747	0.16156877338272385
					294.4426957763833	0.3121952928453837	0.24232824736306047	0.3121952928453837	108.58916562111551	1.3454987006905144	0.18591829874638374
					296.50379464681794	1.0527484219363425	0.3529410928906081	1.0527484219363425	109.34928978046332	1.0925802326938001	0.17550599790476706
					298.5793212093457	1.137287250137692	0.3666123831382405	1.137287250137692	110.11473480892656	0.8615427783458366	0.1666630125131088
					300.66937645781115	1.007642203880566	0.34286518812942735	1.007642203880566	110.88553795258903	0.9753184281308731	0.17257187938229115
					302.7740620930158	-0.012884101875698328	0.21328339382500333	-0.012884101875698328	111.66173671825717	0.9249530821763743	0.17085935804587576
					304.8934805276669	0.304660432524526	0.26034932260995175	0.304660432524526	112.44336887528496	0.9578098480647188	0.17414333777959445
					307.0277348913605	0.20899464218712044	0.24319442424155147	0.20899464218712044	113.23047245741196	1.0200508744191001	0.17783779531923793
					309.1769290356001	0.20805959077877073	0.23660977982643228	0.20805959077877073	114.02308576461385	0.8242371170395763	0.1707023685966494
					311.3411675388493	0.30299845822910676	0.2641525721434149	0.30299845822910676	114.82124736496615	0.8952760537332172	0.17492546178489365
					313.5205557116212	0.7362059340419455	0.32922782783693444	0.7362059340419455	115.62499609652092	0.8264479282468835	0.17227797103114972
					315.71519960160254	0.5188960884577786	0.3013625728307201	0.5188960884577786	116.43437106919656	1.1062603087007286	0.18695049073935308
					317.9252059988138	0.2178804429396033	0.26235292356878626	0.2178804429396033	117.24941166668094	0.9667957911527136	0.18212294303909604
					320.15068244080544	0.21598148637351783	0.25117246380076863	0.21598148637351783	118.07015754834771	0.8248238374828996	0.17582275708360287
					322.3917372178911	1.390624131438618	0.41067224326150675	1.390624131438618	118.89664865118613	1.16170048984427	0.19469603325259657
					324.64847937841637	0.37177050101478826	0.28654742654392146	0.37177050101478826	119.72892519174444	0.7514421794046037	0.17716348788384878
					326.9210187340653	0.3879205861499667	0.28814466866220123	0.3879205861499667	120.56702766808665	1.0648961246943807	0.1917057215727444
					329.2094658652037	0.19197424039319394	0.23623180348443648	0.19197424039319394	121.41099686176327	0.9567204234321638	0.19002554553593523
					331.51393212626016	0.5042554270227655	0.30262952722658953	0.5042554270227655	122.26087383979561	0.9258954650232218	0.19002991460796964
					333.83452965114395	0.45605061697902016	0.303270740308165	0.45605061697902016	123.11669995667417	0.6362705831453713	0.17600844950579103
					336.171371358702	0.12555284738061934	0.24142548907556374	0.12555284738061934	123.97851685637087	1.1525334067233637	0.20278592349897046
					338.52457095821285	0.8757012139819518	0.35775621979097494	0.8757012139819518	124.84636647436548	1.1601522808490152	0.20456553638031577
					340.89424295492034	0.46843098613230605	0.2948560506569156	0.46843098613230605	125.72029103968603	1.1016768199512297	0.202052647612444
					343.2805026556048	0.5859293453863407	0.324112511952424	0.5859293453863407	126.60033307696384	1.0272270828778405	0.1985515757767285
					345.683466174194	0.7568277585304927	0.3346243136536587	0.7568277585304927	127.48653540850259	0.7188327602180117	0.1829967263549633
					348.1032504374134	0.32290875697116894	0.2867240144150686	0.32290875697116894	128.3789411563621	1.0691499675012883	0.20298098647715856
					350.5399731904753	0.6388439636050779	0.33550575402336047	0.6388439636050779	129.27759374445662	0.884516139665958	0.19629672413811167
					352.9937530028086	0.4882180660905701	0.3030169300587962	0.4882180660905701	130.18253690066783	0.7661534641993671	0.189209385938723
					355.46470927382825	0.5934898754910893	0.3241171537160441	0.5934898754910893	131.09381465897252	0.7079601880366042	0.18653223392028784
					357.95296223874504	0.9689616370570919	0.37617529913230646	0.9689616370570919	132.01147136158534	0.8087819066360281	0.19186797467621977
					360.4586329744162	0.2332099003779895	0.2658293834611507	0.2332099003779895	132.93555166111642	1.2352997768640415	0.21774663550025927
					362.98184340523716	1.0396146472500543	0.38933897348119145	1.0396146472500543	133.86610052274423	0.9154455916135709	0.20192541333282507
					365.5227163090738	0.29167695108964264	0.27500552506291265	0.29167695108964264	134.80316322640346	0.6612495740556438	0.1895892099139476
					368.08137532323735	0.6761231326743675	0.34319413210363015	0.6761231326743675	135.74678536898827	0.7898306430727965	0.1965158869015905
					370.6579449505	0.667284288270106	0.3542723802584251	0.667284288270106	136.69701286657119	0.7319875407951104	0.19235551371634763
					373.2525505651535	0.492773027925266	0.31720013426193666	0.492773027925266	137.6538919566372	0.7108448377705618	0.1916867921066562
					375.8653184191096	0.591363985388941	0.3441537937968734	0.591363985388941	138.6174692003337	0.8546221727366353	0.19873238629738188
					378.49637564804334	0.1950395013762546	0.2607684774546731	0.1950395013762546	139.587791484736	0.8529611336484201	0.20306384138718014
					381.14585027757965	0.12610645686464456	0.2593823535646617	0.12610645686464456	140.56490602512915	1.0183765879289965	0.21297648829078472
					383.8138712295227	0.34768325375800674	0.29330306271455625	0.34768325375800674	141.54886036730505	0.8923925952253068	0.20769211942711444
					386.50056832812936	0.8553375364578812	0.3823240540011899	0.8553375364578812	142.5397023898762	0.737719254060442	0.2007486670365784
					389.2060723064262	0.678022483460655	0.348536189237204	0.678022483460655	143.53748030660535	0.9637978687203954	0.21321879624295992
					391.93051481257123	0.6178061771349661	0.3460259906789246	0.6178061771349661	144.54224266875156	0.9250258333971089	0.21416973648717788
					394.67402841625926	0.032071924640001304	0.23980685802453638	0.032071924640001304	145.55403836743284	0.8761859274895853	0.2123666111711906
					397.43674661517304	0.21556679589760874	0.2808754559235267	0.21556679589760874	146.5729166360049	0.5945235574008606	0.19493344641598
					400.21880384147926	1.0993998371758416	0.4217184345798189	1.0993998371758416	147.59892705245693	0.4366895048868542	0.1832151286816133
					403.0203354683696	0.605922891109623	0.3549552078838328	0.605922891109623	148.63211954182412	1.0682043266168353	0.22618132959982704
					405.8414778166482	0.957703808505108	0.40332274846772337	0.957703808505108	149.67254437861686	1.1367914707723492	0.2323585101533608
					408.6823681613647	0.6292266712522026	0.3646311977569035	0.6292266712522026	150.7202521892672	0.9989644665555588	0.22513427136274372
					411.5431447384942	0.36257926121197215	0.32136730370283495	0.36257926121197215	151.7752939545921	1.2166844660948812	0.23731306162810695
					414.4239467516637	1.1856365337095984	0.43772294665044	1.1856365337095984	152.83772101227422	0.9341199197241088	0.22078302359722235
					417.3249143789253	0.7291704982097099	0.3819157165107728	0.7291704982097099	153.90758505936014	0.7702854845979576	0.20965923321770452
					420.2461887795778	0.9107472308090527	0.4158983490528707	0.9107472308090527	154.98493815477565	1.0072918813885998	0.23075238466512618
					423.18791210103484	0.4271175027744273	0.3306181995994602	0.4271175027744273	156.0698327218591	0.7314720083400976	0.20744193516498957
					426.1502274857421	0.506177916917437	0.35807238872280384	0.506177916917437	157.16232155091208	0.8081210544914522	0.21454754877748466
					429.13327907814227	0.7808166830041723	0.3843417181235269	0.7808166830041723	158.26245780176848	1.0754214406478182	0.23619306748085625
					432.1372120316893	0.676038344866538	0.3827250094396588	0.676038344866538	159.37029500638084	0.7669369241551561	0.21785753471651279
					435.16217251591104	-0.15083186017841815	0.2195377553800644	-0.15083186017841815	160.4858870714255	1.188835141243344	0.2467494589236209
					438.20830772352247	0.14709540435203383	0.29582122574116504	0.14709540435203383	161.6092882809255	0.6400498908278266	0.20645172905408982
					441.2757658775871	0.5124372663847492	0.36805105627759643	0.5124372663847492	162.740553298892	0.8253638685792029	0.22032881265365548
					444.36469623873023	0.547343934942345	0.3694956025820334	0.547343934942345	163.87973717198423	1.3086080931164035	0.2567870190523982
					447.47524911240134	0.8406833779997668	0.4231606293872766	0.8406833779997668	165.02689533218813	1.4848414917752923	0.2722167767551255
					450.6075758561882	0.6778398023499861	0.39338679241973257	0.6778398023499861	166.18208359951348	0.8867380509197913	0.23182598458409476
					453.7618288871815	0.49426713511386355	0.3741598028469676	0.49426713511386355	167.34535818471008	0.7848013624467404	0.2269847279360252
					456.93816168939173	-0.20839272539578402	0.20049441913055166	-0.20839272539578402	168.51677569200305	0.992993177867287	0.24467809092068998
					460.1367288212175	0.9779851190845336	0.4605877609350349	0.9779851190845336	169.69639312184705	0.7737166016283724	0.22926598872542464
					463.35768592296597	0.64478545335097	0.3944093276270314	0.64478545335097	170.8842678737	0.8482745326047219	0.23214232809360855
					466.6011897244267	0.6027213415094551	0.4095066588361448	0.6027213415094551	172.0804577488159	1.2767055979099369	0.2648651471192447
					469.8673980524977	0.8824144028434125	0.44899939569390857	0.8824144028434125	173.2850209530576	0.8277366926127838	0.2342245559907856
					473.1564698388652	1.0652622924041466	0.4717214684210734	1.0652622924041466	174.498016099729	0.9243874786431475	0.24225364318852477
					476.4685651277373	0.2200810403546371	0.3247626886100277	0.2200810403546371	175.71950221242713	0.8527051602372697	0.23859620216327146
					479.8038450836314	0.3766893342212858	0.3653618504894834	0.3766893342212858	176.9495387279141	1.2249368651762311	0.2670811214332997
					483.1624719992168	0.6821239222978989	0.42299472488918366	0.6821239222978989	178.1881854990095	1.0566164369380957	0.25289150780865316
					486.54460930321136	0.36337487847090283	0.36465833396969694	0.36337487847090283	179.43550279750258	1.3575516967039083	0.281662785389874
					489.9504215683338	0.891555661268517	0.459865154392768	0.891555661268517	180.6915513170851	0.9758024207274818	0.2515246247815922
					493.38007451931213	0.41551744751996206	0.38185414453868644	0.41551744751996206	181.9563921763047	1.2228754833710673	0.27534118948012937
					496.8337350409473	0.4696035423429639	0.3820332654622857	0.4696035423429639	183.23008692153883	1.5230578540319755	0.29825955135335674
					500.31157118623395	0.3146754332731167	0.3614473943657348	0.3146754332731167	184.51269752998962	0.9960727163335928	0.2602494378780255
					503.8137521845376	0.35671847887234326	0.3590943445426239	0.35671847887234326	185.80428641269953	1.141001585541047	0.27479944012194973
					507.34044844982935	0.6900558719177788	0.42823410572030707	0.6900558719177788	187.10491641758844	1.3013781670369173	0.2819199164739476
					510.8918315889782	0.418326256263287	0.3819934291845684	0.418326256263287	188.41465083251154	1.2444310111602357	0.28064919262282806
					514.468074410101	0.21336421637130282	0.3392548361709448	0.21336421637130282	189.73355338833915	1.8089035958275583	0.31995920661775784
					518.0693509309717	1.0250501109799894	0.49969943622472784	1.0250501109799894	191.0616882620575	1.0978134903797572	0.27368079285721136
					521.6958363874886	0.8926219335235783	0.4815251217981088	0.8926219335235783	192.3991200798919	1.5216204540603404	0.30613701570215346
					525.3477072422011	0.742132664369556	0.4537185439420774	0.742132664369556	193.74591392045113	1.0751520567295274	0.27418216307272325
					529.0251411928964	1.7452612437598618	0.6207043109043301	1.7452612437598618	195.1021353178943	0.9030815313543158	0.26117563407171324
					532.7283171812467	0.408421530588076	0.40090935619638185	0.408421530588076	196.46785026511955	1.5712977239401953	0.31353585958826674
					536.4574154015154	0.33536249499512616	0.37551586051984226	0.33536249499512616	197.8431252169754	1.7262094951154134	0.3290023599073285
					540.212617309326	-0.05619180924610573	0.24782149481079532	-0.05619180924610573	199.22802709349423	1.256272462629977	0.2921050939971103
					543.9941056304913	0.2518876774516721	0.3558328393620621	0.2518876774516721	200.62262328314867	1.2727822834981095	0.29647127808314333
					547.8020643699047	0.8629971571742121	0.49058458616707035	0.8629971571742121	202.0269816461307	0.8036982390081167	0.26068294142123377
					551.636678820494	0.580814998531825	0.44588514429982884	0.580814998531825	203.44117051765363	0.801040934973378	0.264603577207701
					555.4981355722375	0.2461847038367161	0.3895827102291422	0.2461847038367161	204.8652587112772	0.9783106333421329	0.27562492578932696
					559.3866225212431	0.4915349488029883	0.41901931129183523	0.4915349488029883	206.29931552225614	0.992966053958559	0.2775327625118936
					563.3023288788918	0.6433715287549397	0.47032414818383644	0.6433715287549397	207.74341073091193	1.227382866261728	0.30300738464662347
					567.245445181044	0.8390289925479767	0.5164090254719704	0.8390289925479767	209.1976146060283	1.2162449531425312	0.2998594790105513
					571.2161632973114	0.4765441170228183	0.4318338932574566	0.4765441170228183	210.6619979082705	0.7842327294891785	0.26631644516757286
					575.2146764403926	0.36641982439362897	0.40481154620644483	0.36641982439362897	212.13663189362842	1.1866690850140222	0.3010530271020339
					579.2411791754753	0.4832009885262299	0.43335332053474424	0.4832009885262299	213.6215883168838	1.1669539857222038	0.300923653279094
					583.2958674297037	-0.09044775529878801	0.3119734190801512	-0.09044775529878801	215.11693943510198	1.20882356587486	0.3102002748842036
					587.3789385017116	1.1577057093887249	0.583275605874089	1.1577057093887249	216.6227580111477	1.2025505737624025	0.3078826491964105
					591.4905910712235	0.26521666385463144	0.3758458425792831	0.26521666385463144	218.13911731722578	0.9569785463694096	0.2878344580876074
					595.6310252087221	1.1970800948624483	0.5689153038469699	1.1970800948624483	219.66609113844635	1.2000547503642143	0.3120561783030451
					599.8004423851831	1.2657999955618187	0.5954043198784662	1.2657999955618187	221.20375377641545	0.9324910171800358	0.2860951583041574
					603.9990454818794	-0.14116453640936766	0.2842633979577169	-0.14116453640936766	222.75218005285038	1.316424654222942	0.32535306003095765
					608.2270388002526	-0.04509123804503867	0.29813900171118213	-0.04509123804503867	224.31144531322033	0.33427592930477323	0.2342735202536031
					612.4846280718543	0.47296518227405715	0.44443643685242085	0.47296518227405715	225.8816254304129	0.7766065998450605	0.2803281671177469
					616.7720204683573	-0.05156789632743969	0.3089284912928344	-0.05156789632743969	227.46279680842576	1.0368916842654783	0.29978344173832266
					621.0894246116358	1.2433386786283422	0.6258088267565679	1.2433386786283422	229.05503638608477	0.7016461656371367	0.27910163824723744
					625.4370505839172	0.23533490849942967	0.39375200674576777	0.23533490849942967	230.65842164078737	0.9882138044042863	0.29728862948953
					629.8151099380046	0.4075821274032291	0.4673474584934244	0.4075821274032291	232.27303059227287	1.7291267025645713	0.3668147234183003
					634.2238157075707	0.32330276941466796	0.3945761652566904	0.32330276941466796	233.89894180641878	0.8248968343276643	0.29219033934894095
					638.6633824175237	0.3146717278212486	0.4134498542530196	0.3146717278212486	235.5362343990637	1.0638053639819762	0.3070695472968614
					643.1340260944464	1.1943505148346798	0.642337992567116	1.1943505148346798	237.18498803985716	1.150894790516741	0.3225890659654396
					647.6359642771075	0.036474063347066155	0.36695720026428985	0.036474063347066155	238.84528295613615	1.7273506908509575	0.3679249691453222
					652.1694160270473	1.314457576642159	0.670336636240855	1.314457576642159	240.51719993682912	1.162151438267502	0.32415790165882913
					656.7346019392367	0.26620627656682083	0.4312648638809197	0.26620627656682083	242.20082033638693	1.5124943876630026	0.35515725706762635
					661.3317441528113	0.010096574519460555	0.37119494543442627	0.010096574519460555	243.89622607874162	0.7160922635322438	0.28400893705571556
					665.961066361881	0.5660032921914596	0.5197996811263661	0.5660032921914596	245.6034996612928	0.583047093643476	0.27094862780667095
					670.6227938264142	0.5203400286806907	0.4912735440772262	0.5203400286806907	247.32272415892186	1.123270371733334	0.3312825407434078
					675.3171533831991	0.4932764249822651	0.48569034229601254	0.4932764249822651	249.05398322803433	0.5553663707099085	0.26339570555877384
					680.0443734568814	1.17147846049411	0.6519817853146816	1.17147846049411	250.79736111063056	0.86593263286994	0.3036438956089585
					684.8046840710797	0.4955459591165785	0.49627811570464203	0.4955459591165785	252.55294263840497	0.5571445685160462	0.26567241021406784
					689.5983168595773	-0.48319983689582335	0.12785038700894255	-0.48319983689582335	254.3208132368738	0.5541145214886617	0.27042391824462
					694.4255050775944	0.21933317445613443	0.4540732145187481	0.21933317445613443	256.1010589295319	0.160212136473866	0.22379503995016997
					699.2864836131375	-0.10018587140141777	0.37067538588391075	-0.10018587140141777	257.89376634203865	0.6536806044871387	0.28671307610790964
					704.1814889984294	-0.05071746666602561	0.3303273685210966	-0.05071746666602561	259.6990227064329	0.4969725542876613	0.2653091700158178
					709.1107594214184	0.7791690977707406	0.5868046996910836	0.7791690977707406	261.51691586537794	0.4785975503177856	0.2556722106012793
					714.0745347373684	1.120086031868785	0.6797836310702575	1.120086031868785	263.34753427643557	0.5783514994591774	0.2762989093433934
					719.0730564805299	-0.10237730389021388	0.28900238374187087	-0.10237730389021388	265.1909670163707	1.0766008235117746	0.33011239722969155
					724.1065678758937	0.10069996642732337	0.4026668625346961	0.10069996642732337	267.04730378548527	1.3210565870757154	0.35561072207137345
					729.175313851025	0.8840855655663621	0.6311362146768918	0.8840855655663621	268.91663491198364	1.0521153003621007	0.3330237244361596
					734.2795410479821	0.5447607826058815	0.5764295943989204	0.5447607826058815	270.7990513563675	0.6218089824011196	0.2908448783145108
					739.419497835318	0.24092958852856117	0.5091308202698267	0.24092958852856117	272.69464471586207	1.7114751425541588	0.40067086707059185
					744.5954343201652	1.7028213068131797	0.7970850357673442	1.7028213068131797	274.6035072288731	0.44671728915400494	0.26182555822028075
					749.8076023604063	-0.03755633230531635	0.37672472642629806	-0.03755633230531635	276.5257317794752	1.238139923471073	0.3552739268766013
					755.0562555769293	0.7944120326581813	0.6040589857546619	0.7944120326581813	278.46141190193157	0.7454070754910581	0.3160018462493453
					760.3416493659677	-0.26251302961180667	0.31039255883379047	-0.26251302961180667	280.41064178524505	0.16448396478599125	0.22870923268933854
					765.6640409115295	0.44475454768915157	0.5733627012502335	0.44475454768915157	282.3735162777418	1.2930420156764972	0.36979284770066717
					771.0236891979102	0.6660365787857951	0.5801797227052892	0.6660365787857951	284.35013089168604	0.9428647822273347	0.33442880269574826
					776.4208550222957	0.7282127312081894	0.6231496651342128	0.7282127312081894	286.34058180792783	0.4336938726448828	0.27019037583288685
					781.8558010074516	0.6042710877008549	0.5986183171903636	0.6042710877008549	288.3449658805833	0.6559866931808438	0.3077715009019889
					787.3287916145039	0.9500331560336622	0.676927346808268	0.9500331560336622	290.36338064174737	0.7352023408612028	0.31315461398764227
					792.8400931558053	0.8783321497332858	0.7050535043486169	0.8783321497332858	292.39592430623964	0.5155984057971673	0.28901479488718484
					798.389973807896	0.20479967700893392	0.4789016191063024	0.20479967700893392	294.4426957763833	0.3121952928453837	0.24232824736306047
					803.9787036245513	0.7796187395901945	0.6675832614432329	0.7796187395901945	296.50379464681794	1.0527484219363425	0.3529410928906081
					809.6065545499231	0.5630363423569195	0.6341371133750773	0.5630363423569195	298.5793212093457	1.137287250137692	0.3666123831382405
					815.2738004317725	0.26666665702459724	0.5362154628483968	0.26666665702459724	300.66937645781115	1.007642203880566	0.34286518812942735
					820.9807170347949	1.0381333381722349	0.7455474898325398	1.0381333381722349	302.7740620930158	-0.012884101875698328	0.21328339382500333
					826.7275820540385	0.05153034911915433	0.47397775136303466	0.05153034911915433	304.8934805276669	0.304660432524526	0.26034932260995175
					832.5146751284168	0.030841514783923496	0.4243044176287233	0.030841514783923496	307.0277348913605	0.20899464218712044	0.24319442424155147
					838.3422778543157	0.6644233554574208	0.6318008872896627	0.6644233554574208	309.1769290356001	0.20805959077877073	0.23660977982643228
					844.2106737992959	0.18692240298901264	0.5187178337822531	0.18692240298901264	311.3411675388493	0.30299845822910676	0.2641525721434149
					850.1201485158911	0.07711877134267797	0.5073110988091937	0.07711877134267797	313.5205557116212	0.7362059340419455	0.32922782783693444
					856.0709895555023	0.8861468979383944	0.7404485978448623	0.8861468979383944	315.71519960160254	0.5188960884577786	0.3013625728307201
					862.0634864823908	0.8945697158261613	0.7034220921095427	0.8945697158261613	317.9252059988138	0.2178804429396033	0.26235292356878626
					868.0979308877675	0.768885656321214	0.7109489410399683	0.768885656321214	320.15068244080544	0.21598148637351783	0.25117246380076863
					874.1746164039819	0.5975972012804603	0.6887860079352291	0.5975972012804603	322.3917372178911	1.390624131438618	0.41067224326150675
					880.2938387188098	0.7781465246162872	0.71851264177543	0.7781465246162872	324.64847937841637	0.37177050101478826	0.28654742654392146
					886.4558955898415	-0.013526714077943591	0.47345606028620113	-0.013526714077943591	326.9210187340653	0.3879205861499667	0.28814466866220123
					892.6610868589703	0.21368985727900447	0.577336420238506	0.21368985727900447	329.2094658652037	0.19197424039319394	0.23623180348443648
					898.9097144669831	0.11927881949273256	0.5812307958213209	0.11927881949273256	331.51393212626016	0.5042554270227655	0.30262952722658953
					905.202082468252	1.0109171138505046	0.8143265872196579	1.0109171138505046	333.83452965114395	0.45605061697902016	0.303270740308165
					911.5384970455298	0.4854540846315287	0.6518050489757271	0.4854540846315287	336.171371358702	0.12555284738061934	0.24142548907556374
					917.9192665248484	0.9593776596322772	0.814708968791622	0.9593776596322772	338.52457095821285	0.8757012139819518	0.35775621979097494
					924.3447013905223	0.27117311037760705	0.5747656573213793	0.27117311037760705	340.89424295492034	0.46843098613230605	0.2948560506569156
					930.815114300256	0.7700633463537283	0.7301382850559439	0.7700633463537283	343.2805026556048	0.5859293453863407	0.324112511952424
					937.3308201003579	0.6690316571367425	0.7487611561621078	0.6690316571367425	345.683466174194	0.7568277585304927	0.3346243136536587
					943.8921358410604	1.044112288691389	0.8451450129400285	1.044112288691389	348.1032504374134	0.32290875697116894	0.2867240144150686
					950.4993807919478	1.2998589394234792	0.9199017750468547	1.2998589394234792	350.5399731904753	0.6388439636050779	0.33550575402336047
					957.1528764574914	0.1852528946987454	0.5510456180318041	0.1852528946987454	352.9937530028086	0.4882180660905701	0.3030169300587962
					963.8529465926938	0.5591098013411969	0.8024613605264809	0.5591098013411969	355.46470927382825	0.5934898754910893	0.3241171537160441
					970.5999172188426	0.37426114879267036	0.7141002639224094	0.37426114879267036	357.95296223874504	0.9689616370570919	0.37617529913230646
					977.3941166393745	-0.3515543427562084	0.4567166220347424	-0.3515543427562084	360.4586329744162	0.2332099003779895	0.2658293834611507
					984.2358754558502	-0.27597815898487243	0.46486177559345143	-0.27597815898487243	362.98184340523716	1.0396146472500543	0.38933897348119145
									365.5227163090738	0.29167695108964264	0.27500552506291265
									368.08137532323735	0.6761231326743675	0.34319413210363015
									370.6579449505	0.667284288270106	0.3542723802584251
									373.2525505651535	0.492773027925266	0.31720013426193666
									375.8653184191096	0.591363985388941	0.3441537937968734
									378.49637564804334	0.1950395013762546	0.2607684774546731
									381.14585027757965	0.12610645686464456	0.2593823535646617
									383.8138712295227	0.34768325375800674	0.29330306271455625
									386.50056832812936	0.8553375364578812	0.3823240540011899
									389.2060723064262	0.678022483460655	0.348536189237204
									391.93051481257123	0.6178061771349661	0.3460259906789246
									394.67402841625926	0.032071924640001304	0.23980685802453638
									397.43674661517304	0.21556679589760874	0.2808754559235267
									400.21880384147926	1.0993998371758416	0.4217184345798189
									403.0203354683696	0.605922891109623	0.3549552078838328
									405.8414778166482	0.957703808505108	0.40332274846772337
									408.6823681613647	0.6292266712522026	0.3646311977569035
									411.5431447384942	0.36257926121197215	0.32136730370283495
									414.4239467516637	1.1856365337095984	0.43772294665044
									417.3249143789253	0.7291704982097099	0.3819157165107728
									420.2461887795778	0.9107472308090527	0.4158983490528707
									423.18791210103484	0.4271175027744273	0.3306181995994602
									426.1502274857421	0.506177916917437	0.35807238872280384
									429.13327907814227	0.7808166830041723	0.3843417181235269
									432.1372120316893	0.676038344866538	0.3827250094396588
									435.16217251591104	-0.15083186017841815	0.2195377553800644
									438.20830772352247	0.14709540435203383	0.29582122574116504
									441.2757658775871	0.5124372663847492	0.36805105627759643
									444.36469623873023	0.547343934942345	0.3694956025820334
									447.47524911240134	0.8406833779997668	0.4231606293872766
									450.6075758561882	0.6778398023499861	0.39338679241973257
									453.7618288871815	0.49426713511386355	0.3741598028469676
									456.93816168939173	-0.20839272539578402	0.20049441913055166
									460.1367288212175	0.9779851190845336	0.4605877609350349
									463.35768592296597	0.64478545335097	0.3944093276270314
									466.6011897244267	0.6027213415094551	0.4095066588361448
									469.8673980524977	0.8824144028434125	0.44899939569390857
									473.1564698388652	1.0652622924041466	0.4717214684210734
									476.4685651277373	0.2200810403546371	0.3247626886100277
									479.8038450836314	0.3766893342212858	0.3653618504894834
									483.1624719992168	0.6821239222978989	0.42299472488918366
									486.54460930321136	0.36337487847090283	0.36465833396969694
									489.9504215683338	0.891555661268517	0.459865154392768
									493.38007451931213	0.41551744751996206	0.38185414453868644
									496.8337350409473	0.4696035423429639	0.3820332654622857
									500.31157118623395	0.3146754332731167	0.3614473943657348
									503.8137521845376	0.35671847887234326	0.3590943445426239
									507.34044844982935	0.6900558719177788	0.42823410572030707
									510.8918315889782	0.418326256263287	0.3819934291845684
									514.468074410101	0.21336421637130282	0.3392548361709448
									518.0693509309717	1.0250501109799894	0.49969943622472784
									521.6958363874886	0.8926219335235783	0.4815251217981088
									525.3477072422011	0.742132664369556	0.4537185439420774
									529.0251411928964	1.7452612437598618	0.6207043109043301
									532.7283171812467	0.408421530588076	0.40090935619638185
									536.4574154015154	0.33536249499512616	0.37551586051984226
									540.212617309326	-0.05619180924610573	0.24782149481079532
									543.9941056304913	0.2518876774516721	0.3558328393620621
									547.8020643699047	0.8629971571742121	0.49058458616707035
									551.636678820494	0.580814998531825	0.44588514429982884
									555.4981355722375	0.2461847038367161	0.3895827102291422
									559.3866225212431	0.4915349488029883	0.41901931129183523
									563.3023288788918	0.6433715287549397	0.47032414818383644
									567.245445181044	0.8390289925479767	0.5164090254719704
									571.2161632973114	0.4765441170228183	0.4318338932574566
									575.2146764403926	0.36641982439362897	0.40481154620644483
									579.2411791754753	0.4832009885262299	0.43335332053474424
									583.2958674297037	-0.09044775529878801	0.3119734190801512
									587.3789385017116	1.1577057093887249	0.583275605874089
									591.4905910712235	0.26521666385463144	0.3758458425792831
									595.6310252087221	1.1970800948624483	0.5689153038469699
									599.8004423851831	1.2657999955618187	0.5954043198784662
									603.9990454818794	-0.14116453640936766	0.2842633979577169
									608.2270388002526	-0.04509123804503867	0.29813900171118213
									612.4846280718543	0.47296518227405715	0.44443643685242085
									616.7720204683573	-0.05156789632743969	0.3089284912928344
									621.0894246116358	1.2433386786283422	0.6258088267565679
									625.4370505839172	0.23533490849942967	0.39375200674576777
									629.8151099380046	0.4075821274032291	0.4673474584934244
									634.2238157075707	0.32330276941466796	0.3945761652566904
									638.6633824175237	0.3146717278212486	0.4134498542530196
									643.1340260944464	1.1943505148346798	0.642337992567116
									647.6359642771075	0.036474063347066155	0.36695720026428985
									652.1694160270473	1.314457576642159	0.670336636240855
									656.7346019392367	0.26620627656682083	0.4312648638809197
									661.3317441528113	0.010096574519460555	0.37119494543442627
									665.961066361881	0.5660032921914596	0.5197996811263661
									670.6227938264142	0.5203400286806907	0.4912735440772262
									675.3171533831991	0.4932764249822651	0.48569034229601254
									680.0443734568814	1.17147846049411	0.6519817853146816
									684.8046840710797	0.4955459591165785	0.49627811570464203
									689.5983168595773	-0.48319983689582335	0.12785038700894255
									694.4255050775944	0.21933317445613443	0.4540732145187481
									699.2864836131375	-0.10018587140141777	0.37067538588391075
									704.1814889984294	-0.05071746666602561	0.3303273685210966
									709.1107594214184	0.7791690977707406	0.5868046996910836
									714.0745347373684	1.120086031868785	0.6797836310702575
									719.0730564805299	-0.10237730389021388	0.28900238374187087
									724.1065678758937	0.10069996642732337	0.4026668625346961
									729.175313851025	0.8840855655663621	0.6311362146768918
									734.2795410479821	0.5447607826058815	0.5764295943989204
									739.419497835318	0.24092958852856117	0.5091308202698267
									744.5954343201652	1.7028213068131797	0.7970850357673442
									749.8076023604063	-0.03755633230531635	0.37672472642629806
									755.0562555769293	0.7944120326581813	0.6040589857546619
									760.3416493659677	-0.26251302961180667	0.31039255883379047
									765.6640409115295	0.44475454768915157	0.5733627012502335
									771.0236891979102	0.6660365787857951	0.5801797227052892
									776.4208550222957	0.7282127312081894	0.6231496651342128
									781.8558010074516	0.6042710877008549	0.5986183171903636
									787.3287916145039	0.9500331560336622	0.676927346808268
									792.8400931558053	0.8783321497332858	0.7050535043486169
									798.389973807896	0.20479967700893392	0.4789016191063024
									803.9787036245513	0.7796187395901945	0.6675832614432329
									809.6065545499231	0.5630363423569195	0.6341371133750773
									815.2738004317725	0.26666665702459724	0.5362154628483968
									820.9807170347949	1.0381333381722349	0.7455474898325398
									826.7275820540385	0.05153034911915433	0.47397775136303466
									832.5146751284168	0.030841514783923496	0.4243044176287233
									838.3422778543157	0.6644233554574208	0.6318008872896627
									844.2106737992959	0.18692240298901264	0.5187178337822531
									850.1201485158911	0.07711877134267797	0.5073110988091937
									856.0709895555023	0.8861468979383944	0.7404485978448623
									862.0634864823908	0.8945697158261613	0.7034220921095427
									868.0979308877675	0.768885656321214	0.7109489410399683
									874.1746164039819	0.5975972012804603	0.6887860079352291
									880.2938387188098	0.7781465246162872	0.71851264177543
									886.4558955898415	-0.013526714077943591	0.47345606028620113
									892.6610868589703	0.21368985727900447	0.577336420238506
									898.9097144669831	0.11927881949273256	0.5812307958213209
									905.202082468252	1.0109171138505046	0.8143265872196579
									911.5384970455298	0.4854540846315287	0.6518050489757271
									917.9192665248484	0.9593776596322772	0.814708968791622
									924.3447013905223	0.27117311037760705	0.5747656573213793
									930.815114300256	0.7700633463537283	0.7301382850559439
									937.3308201003579	0.6690316571367425	0.7487611561621078
									943.8921358410604	1.044112288691389	0.8451450129400285
									950.4993807919478	1.2998589394234792	0.9199017750468547
									957.1528764574914	0.1852528946987454	0.5510456180318041
									963.8529465926938	0.5591098013411969	0.8024613605264809
									970.5999172188426	0.37426114879267036	0.7141002639224094
									977.3941166393745	-0.3515543427562084	0.4567166220347424
									984.2358754558502	-0.27597815898487243	0.46486177559345143
									991.1255265840412	0.38315734806571045	0.6508733079029327
									997.2911834928398	-0.07845770098298233	0.6086503238240162
