# Supplementary material for: Formation of a super-dense hydrogen monolayer on mesoporous silica
Source: Nat Chem. 2022 Aug 29;14(11):1319–24. doi: 10.1038/s41557-022-01019-7 (PMC9630099; doi:10.1038/s41557-022-01019-7)
Supplement: Source Data Fig. 2 — Compressed folder with ‘.csv’ files of all INS results including spectra and analysis and source data of Fig. 2b.. [file 41557_2022_1019_MOESM3_ESM.zip › Fig2_INS_spectra_and_analysis/INS+AnalysisGaussian/22992_5.1mmol_5.0K_B.csv]

x	y	err	fit	residual_fit	x_full	y_full	err_full	background_full	x_f	y_f	err_f	GS_Peak0_	GS_Peak1_	GS_Peak2_	GS_Peak3_	Background1_	Sigmoid1_
2.0004999999999926	0.2147938942457972	0.22443895541626305	1.0332147174117305	0.8184208231659333	1.0134999999999967	-0.47851727565874214	0.3854316860763446	-0.47851799667158595	-1.9895	-0.38388887887293244	0.07639425063897284	1.353812050708206e-05	2.966278192055738e-07	2.9061288797624562e-11	6.64689317245827e-230	1.033200882634343	0.0
2.0214999999999925	0.5227128121762696	0.24113621389882045	1.0327037143003488	0.5099909021240792	1.0344999999999966	-0.5495150007391825	0.3706877580106072	-0.5495157709163747	-1.9685000000000001	-0.19386792146322035	0.10026969813110821	1.4367263794041152e-05	3.173805363727797e-07	3.161327679099303e-11	3.5223042710441854e-229	1.0326890296244051	0.0
2.0424999999999924	0.7731053302279167	0.25876554973226074	1.0322461770026798	0.2591408467747631	1.0554999999999966	-0.4334802552052839	0.37139077966152656	-0.4334810777880212	-1.9475000000000002	-0.20202413874333525	0.10603300727776009	1.5245111925266141e-05	3.3953891910642125e-07	3.438468249560967e-11	1.86139273986594e-228	1.0322305923174508	0.0
2.0634999999999923	0.41988937558726946	0.23801470991350265	1.0318424258008532	0.6119530502135837	1.0764999999999965	-0.49281867284333813	0.3585821517777368	-0.4928195512787156	-1.9265000000000003	-0.1928105633636359	0.10925868045795589	1.6174394430599735e-05	3.6319486103545464e-07	3.739395355012312e-11	9.809618950924999e-228	1.0318258881741675	0.0
2.0844999999999922	1.0067254267670835	0.2679879033117572	1.0314927775483138	0.02476735078123027	1.0974999999999964	-0.6578943176954244	0.35110220911303	-0.6578952556489862	-1.9055000000000004	-0.28513297598663734	0.09862106885346761	1.7157985767805764e-05	3.8844603173561123e-07	4.0661052038190526e-11	5.155481535248949e-227	1.0314752310758533	0.0
2.105499999999992	0.43854748820779377	0.24114830638940601	1.0311975456921134	0.5926500574843196	1.1184999999999963	-0.25346474678285524	0.35917628600827645	-0.25346574815187634	-1.8845000000000005	-0.2883076758568281	0.09766056577058788	1.8198912543628746e-05	4.1539622409893825e-07	4.4207575681975716e-11	2.7020246676802355e-226	1.0311789313391382	0.0
2.126499999999992	0.5706186225961956	0.24750092584403222	1.030957040295521	0.4603384176993255	1.1394999999999962	-0.18182423137171178	0.35081953974227753	-0.18182530029924998	-1.8635000000000006	-0.2909793184648836	0.09426078266679865	1.9300361067772457e-05	4.441557215661223e-07	4.80568884711256e-11	1.4122525225552223e-225	1.0309372957306748	0.0
2.147499999999992	0.497821019582956	0.2482837937190502	1.030771568060972	0.5329505484780159	1.160499999999996	-0.5483273974124918	0.33388511364487417	-0.5483285383022525	-1.8425000000000007	-0.2354949944774788	0.10486021988113921	2.0465685253684476e-05	4.748416862920916e-07	5.223426144023262e-11	7.361026557366122e-225	1.0307506274817977	0.0
2.168499999999992	0.8792214442518591	0.26843583293050044	1.0306414323533675	0.15141998810150836	1.181499999999996	-0.4762844479873749	0.33112601189050483	-0.4762856655194336	-1.8215000000000008	-0.21530716942360079	0.10295631009014918	2.1698414880536567e-05	5.07578569369191e-07	5.676702435994123e-11	3.8261975200742476e-224	1.0306192263031506	0.0
2.189499999999992	0.6257110330686164	0.2553567661128689	1.030566933223743	0.4048559001551266	1.202499999999996	-0.8315970903552676	0.31051732900604934	-0.8315983895026964	-1.8005000000000009	-0.2878072275877917	0.09708449625863452	2.300226423130961e-05	5.424985442883964e-07	6.168472916268583e-11	1.983350011333073e-223	1.0305433883992827	0.0
2.2104999999999917	0.4229310456150943	0.24657445587892327	1.03054836743332	0.6076173218182257	1.2234999999999958	-0.06885415439017084	0.3368822745043896	-0.06885554043661872	-1.779500000000001	-0.49492355914625574	0.07325086620749985	2.4381141122421792e-05	5.797419648776886e-07	6.701932598379371e-11	1.0252607130423294e-222	1.0305234064832134	0.0
2.2314999999999916	0.9547962418273017	0.2722661503180854	1.0305860284779598	0.07578978665065805	1.2444999999999957	-0.23358793031913638	0.3228043458427373	-0.23358940887741475	-1.758500000000001	-0.2480293782212175	0.10668079417961661	2.5839156340885406e-05	6.194578490181641e-07	7.28053527626535e-11	5.285331657967478e-222	1.0305595697909644	0.0
2.2524999999999915	0.5117648952704577	0.2543845643153795	1.0306802066130385	0.5189153113425808	1.2654999999999956	0.23894778091950641	0.3344741860340158	0.23894620388777874	-1.7375000000000012	-0.22981099463312404	0.10839070540312817	2.7380633505541484e-05	6.618043895025878e-07	7.908013941705195e-11	2.717147091485971e-221	1.0306521640960633	0.0
2.2734999999999914	0.7559752266966284	0.2675590931760708	1.0308311888787598	0.2748559621821314	1.2864999999999955	0.604604610100044	0.3427526623393553	0.6046029282636789	-1.7165000000000012	-0.2669779613981535	0.105766467109943	2.9010119369496497e-05	7.069494934681656e-07	8.588402767701268e-11	1.3930189674256316e-220	1.0308014717240128	0.0
2.2944999999999913	0.36566586620069463	0.24906741078947028	1.0310392591259243	0.6653733929252297	1.3074999999999954	0.5817873807265008	0.3410019152693079	0.5817855873628026	-1.6955000000000013	-0.11617419435374565	0.12168951061189026	3.073239458147829e-05	7.55071351905286e-07	9.326060774274117e-11	7.122031433669744e-220	1.0310077715667303	0.0
2.3154999999999912	1.3321430092396895	0.2928147391656635	1.0313046980421778	-0.3008383111975117	1.3284999999999954	-0.10312313039822385	0.3102637753046943	-0.10312504242663738	-1.6745000000000014	-0.37602765047659675	0.08785266809891369	3.255248492443567e-05	8.063590408171332e-07	1.012569730150324e-10	3.631229669905464e-219	1.0312713390969557	0.0
2.336499999999991	0.5326279572609816	0.2577329886806334	1.0316277831787577	0.49899982591777614	1.3494999999999953	-0.16532574675463563	0.30759168700178274	-0.16532778502431703	-1.6535000000000015	-0.29192961130589457	0.1027742568800176	3.4475673050330154e-05	8.610131556814385e-07	1.0992399423602407e-10	1.846318095748345e-218	1.0315924463826276	0.0
2.357499999999991	1.0660442023082133	0.2800554809425597	1.0320087889777576	-0.03403541333045568	1.3704999999999952	-0.43318481751046667	0.29331892870451315	-0.43318699006299866	-1.6325000000000016	-0.4316262202838235	0.08481501603005062	3.6507510730708716e-05	9.192464809453266e-07	1.1931661447390243e-10	9.36186361613935e-218	1.0319713621012294	0.0
2.378499999999991	0.8344143859366051	0.2739543555477131	1.032447986799937	0.19803360086333188	1.391499999999995	0.021045055379962818	0.3047919801962646	0.021042740010659294	-1.6115000000000017	-0.322747598781647	0.10210654875153362	3.865383164329959e-05	9.812846963674276e-07	1.2949416648747178e-10	4.7339216925872956e-217	1.0324083515541032	0.0
2.399499999999991	0.9031023817734043	0.2752545271756486	1.0329456449530907	0.12984326317968642	1.412499999999995	-0.13265563836862038	0.29553293582747503	-0.13265810560978744	-1.5905000000000018	-0.18103184522326476	0.11680071829265296	4.0920764715546205e-05	1.0473671221081448e-06	1.4052071411583474e-10	2.3871670161514224e-216	1.0329036766807322	0.0
2.4204999999999908	0.7139225455095706	0.2669784114189931	1.0335020287210102	0.3195794832114396	1.433499999999995	0.2035403348707967	0.3086975965282411	0.20353770615106503	-1.569500000000002	-0.38839820584615664	0.09467589378143516	4.331474804668127e-05	1.1177475045595102e-06	1.5246541945526484e-10	1.2004595099763346e-215	1.0334575960729935	0.0
2.4414999999999907	0.8501532201424458	0.27490115037765794	1.0341174003930562	0.18396418025061045	1.4544999999999948	-0.1580282026524591	0.28656688682576686	-0.15803100304119283	-1.548500000000002	-0.3275362031625624	0.10337008533591992	4.5842543430648726e-05	1.1926948450006e-06	1.654029377101628e-10	6.020259387259516e-215	1.0340703649893777	0.0
2.4624999999999906	1.2648061290643322	0.29510680275815127	1.0347920192943698	-0.2300141097699624	1.4754999999999947	-0.012010868680425446	0.2859787940266813	-0.012013851546240212	-1.527500000000002	0.0410911180991993	0.14335278135684518	4.851125150289919e-05	1.2724942732627276e-06	1.7941384173830085e-10	3.0108274474955514e-214	1.0347422353691798	0.0
2.4834999999999905	0.9979317657905213	0.27635274582449854	1.0355261418167452	0.03759437602622384	1.4964999999999946	0.28788903762972584	0.2926110206173422	0.2878858608253342	-1.5065000000000022	-0.36354973612125524	0.10259672253187128	5.132832753482378e-05	1.357447968691317e-06	1.9458507845291875e-10	1.5016181374836764e-213	1.0354734558466565	0.0
2.5044999999999904	0.942559597397677	0.27813412342466654	1.0363200214501964	0.09376042405251939	1.5174999999999945	0.25468879407070544	0.2889159126724188	0.2546854111750811	-1.4855000000000023	-0.2185256153988655	0.11731596708083716	5.4301597900340526e-05	1.4478761307982993e-06	2.1101045939626986e-10	7.46854702720789e-213	1.036264271765155	0.0
2.5254999999999903	0.7217817500364041	0.26668804067049545	1.0371739088152414	0.3153921587788373	1.5384999999999944	0.4143046358208946	0.2937805064670647	0.4143010339504097	-1.4645000000000024	-0.3741562353233754	0.11066832368672423	5.743927723992568e-05	1.544118002110278e-06	2.2879118796149912e-10	3.7043815324300864e-212	1.0371149251912082	0.0
2.54649999999999	0.8252043111668548	0.27313356970958386	1.0380880516959317	0.21288374052907688	1.5594999999999943	-0.11491652797861862	0.2603831463203059	-0.11492036248055247	-1.4435000000000024	-0.3072030651886235	0.11781086778204654	6.07499863481583e-05	1.6465329458337201e-06	2.4803642591296896e-10	1.8323071518415597e-211	1.0380256549286013	0.0
2.56749999999999	0.6374334218980104	0.2651616065782175	1.039062695073663	0.40162927317565256	1.5804999999999942	-0.4180752911083081	0.2415571699971839	-0.418079372715516	-1.4225000000000025	-0.35567838925986306	0.11902014963427227	6.424277081165611e-05	1.755501581079192e-06	2.6886390203997886e-10	9.0382389499093e-211	1.0389966965324064	0.0
2.58849999999999	0.7382763069708382	0.2672671035306387	1.04009808116179	0.3018217741909517	1.6014999999999942	0.12941269487596285	0.26371294180821936	0.12940835082573773	-1.4015000000000026	-0.30162485333605205	0.12164425899783332	6.79271204250964e-05	1.8714269785125653e-06	2.9140056597612485e-10	4.4460294680294596e-210	1.0400282823229858	0.0
2.60949999999999	0.9932663054239232	0.28496744491193204	1.0411944494410816	0.04792814401715839	1.622499999999994	0.16634982429879885	0.2646596408689878	0.16634520155468616	-1.3805000000000027	-0.13723194556188123	0.14384552917124985	7.181298941385432e-05	1.9947359194320432e-06	3.1578329042695847e-10	2.1810410049155378e-209	1.041120641399965	0.0
2.63049999999999	0.7108386144126584	0.26953846547579585	1.042352036696048	0.33151342228338954	1.643499999999994	-0.1442414123498712	0.23959114764943829	-0.14424633100373452	-1.3595000000000028	-0.28871001415378106	0.1366932234063728	7.591081749264057e-05	2.125880221405935e-06	3.4215962527303766e-10	1.066984966288293e-208	1.0422739996561743	0.0
2.6514999999999898	1.070799238524756	0.28536032167681175	1.0435710770521738	-0.027228161472582224	1.6644999999999939	-0.13849530829919932	0.24466211227927293	-0.1385005410983254	-1.338500000000003	-0.1378994477418003	0.15066004407320036	8.023155179038695e-05	2.2653381337480706e-06	3.706886072548576e-10	5.205419633353911e-208	1.043488579791561	0.0
2.6724999999999897	1.143350504792497	0.28841121697444705	1.0448518020140893	-0.09849870277840767	1.6854999999999938	-0.20018033418082481	0.2317363824349988	-0.2001859004379633	-1.317500000000003	-0.42990678013347217	0.13065311127957036	8.478666967251052e-05	2.413615806254809e-06	4.0154162920134224e-10	2.532539146127684e-207	1.0447646013270688	0.0
2.6934999999999896	1.0471525219828597	0.2851722790085069	1.0461944405047192	-0.0009580814781404712	1.7064999999999937	0.03154096874967083	0.23915551100623808	0.031535048583865154	-1.296500000000003	-0.4265892045966724	0.13417418256008923	8.95882024925968e-05	2.5712488347813667e-06	4.349033730357213e-10	1.228738777326322e-206	1.0461022806184885	0.0
2.7144999999999895	1.2951567503702517	0.2983395417615936	1.0475992189054422	-0.24755753146480952	1.7274999999999936	-0.17550663315453452	0.22909976121880085	-0.17551292888146872	-1.2755000000000032	-0.35955931325988	0.13931436970597594	9.464876030644095e-05	2.7388038873938993e-06	4.70972811082542e-10	5.945192718549175e-206	1.0475018308702755	0.0
2.7354999999999894	0.758750092968004	0.2698703489024087	1.0490663610973006	0.29031626812929656	1.7484999999999935	0.05271945657926125	0.24195225416996716	0.052712762369634014	-1.2545000000000033	-0.21003492143574842	0.1508972018058859	9.998155758232838e-05	2.916880414999807e-06	5.099642805086857e-10	2.8686349545589193e-205	1.0489634621493389	0.0
2.7564999999999893	0.6814710438758884	0.27126740706865793	1.0505960885033006	0.36912504462741214	1.7694999999999934	0.6402158399245366	0.2636960568138546	0.6402087229706879	-1.2335000000000034	-0.4927813539797328	0.13192891021565953	0.00010560043994237262	3.1061124505303653e-06	5.521086360605183e-10	1.3803448862847836e-204	1.050487381398799	0.0
2.777499999999989	1.4598766665132588	0.3055818401743944	1.0521886201318402	-0.40768804638141853	1.7904999999999933	-0.15849076791585848	0.22500202592204327	-0.15849833329002264	-1.2125000000000035	-0.6134195622233248	0.11933423234598535	0.00011151991197069446	3.307170500928887e-06	5.976544866101513e-10	6.623734422399814e-204	1.052073792451714	0.0
2.798499999999989	1.5232343766865188	0.3059781290168974	1.0538441726213075	-0.46939020406521137	1.8114999999999932	0.3076435847845258	0.24206179727012964	0.30763554382085945	-1.1915000000000036	-0.42266653180016356	0.13629065802695128	0.00011775516612519849	3.520763536382668e-06	6.468695213973742e-10	3.1697220972016196e-203	1.0537228960447764	0.0
2.819499999999989	0.9001199571919121	0.2829084743113046	1.0555629602858927	0.15544300309398063	1.8324999999999931	-0.15163484531594618	0.22436773190942047	-0.15164339061404034	-1.1705000000000036	-0.3412510292641143	0.14337068126867147	0.00012432211279067833	3.7476410814298296e-06	7.000419322517624e-10	1.5126638899650349e-202	1.0554348898319788	0.0
2.840499999999989	0.42009554313421926	0.2575692860907631	1.0573451951626545	0.6372496520284352	1.853499999999993	0.12082491382735983	0.2331831220282352	0.12081583378720669	-1.1495000000000037	-0.38092574048669436	0.1391819453135254	0.00013123741151199983	3.988595412771894e-06	7.574819385030759e-10	7.198908732140794e-202	1.0572099683982477	0.0
2.861499999999989	1.3632013737797544	0.3023939267523285	1.0591910870598902	-0.3040102867198642	1.874499999999993	0.4361052781490349	0.24339172504071518	0.4360956312049875	-1.1285000000000038	-0.4240740440215892	0.13883873095494162	0.00013851850344711464	4.244463868830591e-06	8.1952342173913e-10	3.41659791426707e-201	1.0590483232730508	0.0
2.8824999999999887	1.3847857166241084	0.301432740192755	1.0611008436068512	-0.32368487301725724	1.8954999999999929	0.36879902288739386	0.2388890909941306	0.3687887750271621	-1.107500000000004	-0.3962351304028612	0.13925115416811565	0.0001461836450806819	4.5161312763021276e-06	8.86525678050301e-10	1.6170522428334496e-200	1.0609501429439685	0.0
2.9034999999999886	1.4357342386248053	0.30507499345145245	1.0630746703048535	-0.37265956831995184	1.9164999999999928	0.28189670881415596	0.22885700535778852	0.28188582407376145	-1.086500000000004	-0.3527669430148448	0.14501705346173788	0.00015425194324011115	4.80453249918549e-06	9.588752959105918e-10	7.632331174320985e-200	1.0629156128702388	0.0
2.9244999999999886	1.742873461830925	0.3197785994099902	1.0651127705798318	-0.6777606912510932	1.9374999999999927	0.28470548769370696	0.2348896052830927	0.28469392805102645	-1.065500000000004	-0.19750997342762	0.15525478878651391	0.000162743391456889	5.11065511599233e-06	1.0369881683887383e-09	3.5924715532650663e-199	1.0649449154962707	0.0
2.9454999999999885	1.0351759168322836	0.28972732697959375	1.0672153458363858	0.03203942900410217	1.9584999999999926	0.15370734720488022	0.22240257275260072	0.15369507246771447	-1.0445000000000042	-0.3836395660691534	0.14701244160939636	0.0001716789077171153	5.435542231086122e-06	1.121311648961014e-09	1.6862907007289964e-198	1.067038230265126	0.0
2.9664999999999884	1.386473855592378	0.3063406898900932	1.0693825955133722	-0.3170912600790057	1.9794999999999925	0.5518643510812937	0.2472769007588485	0.5518513187696997	-1.0235000000000043	-0.5649674171819484	0.1320497926315253	0.0001810803736462297	5.780295426346188e-06	1.2123268608122256e-09	7.893589327996296e-198	1.0691957336319728	0.0
2.988499999999994	1.0248183191358096	0.27725763170979917	1.0717226301071665	0.046904310971356944	2.0004999999999926	0.2147938942457972	0.22443895541626305	0.2147800594684096	-1.0025000000000044	-0.5992917123126066	0.13653317058661602	0.0001914542381875165	6.164041244664192e-06	1.3154176426681966e-09	3.965096665886631e-197	1.0715250105123166	0.0
3.0105	1.282954106166419	0.29676429297687823	1.0741340869564437	-0.20882001920997517	2.0214999999999925	0.5227128121762696	0.24113621389882045	0.522698127500326	-0.9815000000000043	-0.6418437253445551	0.13570011333928456	0.0002023921585030472	6.572281117022203e-06	1.4270615072793125e-09	1.9857258535457004e-196	1.0739251210897622	0.0
3.0315735	1.7746217817878898	0.321035906956411	1.0765111684022335	-0.6981106133856563	2.0424999999999924	0.7731053302279167	0.25876554973226074	0.7730897455426876	-0.9605000000000044	-0.42668306202634154	0.1573656105151033	0.00021342503912596196	6.987679448547984e-06	1.542662487623764e-09	9.265896094514952e-196	1.0762907541409965	0.0
3.0527945145	1.4808875573568416	0.30905124839308884	1.0789715154496227	-0.40191604190721897	2.0634999999999923	0.41988937558726946	0.23801470991350265	0.4198728379605839	-0.9395000000000042	-0.22503719673050426	0.17445972488263312	0.0002251117886521251	7.431490968102566e-06	1.668306198810698e-09	4.358331237214496e-195	1.0787389705016963	0.0
3.0741640761015	1.2162239920163076	0.2963309719493363	1.081516845457025	-0.13470714655928262	2.0844999999999922	1.0067254267670835	0.2679879033117572	1.006707880294623	-0.9185000000000043	-0.17862571684806405	0.1844648489745805	0.00023749373194819552	7.905787006295873e-06	1.8049185814299729e-09	2.0664497746625202e-194	1.081271444133152	0.0
3.09568322463421	1.0947667316138041	0.29142364056758635	1.0841489062242895	-0.010617825389514612	2.105499999999992	0.43854748820779377	0.24114830638940601	0.4385288738548185	-0.8975000000000042	-0.4380538255973412	0.1697531628603817	0.0002506149413269667	8.412798090423554e-06	1.9535154856656605e-09	9.876617517382755e-194	1.0838898765313567	0.0
3.11735300720665	0.9573438735791395	0.28283119108229954	1.086869476545567	0.12952560296642757	2.126499999999992	0.5706186225961956	0.24750092584403222	0.5705988780313493	-0.8765000000000043	-0.7294969240570113	0.1535400483115864	0.0002645224265960835	8.95492673470812e-06	2.1152118101458706e-09	4.758577339533864e-193	1.0865959970770245	0.0
3.1391744782570963	1.1076967803648503	0.2877020364824558	1.089680366778476	-0.01801641358637429	2.147499999999992	0.497821019582956	0.2482837937190502	0.49780007900378176	-0.8555000000000041	-0.528050824953135	0.17492487523600583	0.0002792663386505772	9.534761297095823e-06	2.2912316083731203e-09	2.3112030283094595e-192	1.0893915633872968	0.0
3.1611486996048956	1.5276176793764242	0.2992544128262609	1.0925834194305595	-0.43503425994586475	2.168499999999992	0.8792214442518591	0.26843583293050044	0.8791992382016421	-0.8345000000000042	-0.28419076843452284	0.1910978990671905	0.00029490018759404475	1.0155090994334726e-05	2.482919268996201e-09	1.131611837812907e-191	1.092278361669052	0.0
3.18327674050213	1.028855966480846	0.2847033154025184	1.0955805097640945	0.0667245432832484	2.189499999999992	0.6257110330686164	0.2553567661128689	0.6256874882441561	-0.8135000000000041	-0.2240382351187702	0.20286950727486378	0.00031148107644543354	1.0818922175144549e-05	2.691751888243562e-09	5.5854918676647697e-191	1.095258207073722	0.0
3.205559677685645	1.6930515175462584	0.3081996106940956	1.0986735464203936	-0.5943779711258648	2.2104999999999917	0.4229310456150943	0.24657445587892327	0.4229060846649877	-0.7925000000000042	-0.43414274693901467	0.19271369896068377	0.0003290699515660697	1.1529495960103635e-05	2.91935296630993e-09	2.779302691792481e-190	1.0983329440535146	0.0
3.227998595429445	0.7304624981127628	0.26792541876801806	1.1018644720648365	0.37140197395207375	2.2314999999999916	0.9547962418273017	0.2722661503180854	0.9547697831403065	-0.7715000000000041	-0.40578536052585235	0.20085850574040465	0.0003477318710247173	1.2290307366484013e-05	3.167507574536839e-09	1.394204432968729e-189	1.1015044467189377	0.0
3.250594585597451	1.6242715986959833	0.30401230019493153	1.105155264053953	-0.5191163346420302	2.2524999999999915	0.5117648952704577	0.2543845643153795	0.5117368527534825	-0.7505000000000042	-0.6978296133229724	0.19100403414401448	0.00036753629220775963	1.3105126046735306e-05	3.43817915704712e-09	7.050805538988469e-189	1.1047746191975194	0.0
3.273348747696633	0.9451107562519843	0.2740257722117747	1.1085479351259955	0.1634371788740112	2.2734999999999914	0.7559752266966284	0.2675590931760708	0.7559455095418814	-0.729500000000004	-0.3409102591326283	0.21917705065016516	0.00038855738007735824	1.3978018780733474e-05	3.733528149296297e-09	3.5948264651517004e-188	1.1081453959936092	0.0
3.2962621889305095	1.4131980247296925	0.2964645359061052	1.1120445341165293	-0.3011534906131632	2.2944999999999913	0.36566586620069463	0.24906741078947028	0.36563437864150067	-0.7085000000000041	-0.5585799253314749	0.21670493148768866	0.0004108743375831921	1.4913373874352116e-05	4.055932617028346e-09	1.8477748530640923e-187	1.111618742349139	0.0
3.319336024253023	1.0584069773783815	0.27983631734740694	1.1156471467007094	0.057240169322327894	2.3154999999999912	1.3321430092396895	0.2928147391656635	1.3321096502944674	-0.687500000000004	-0.4875556581273863	0.23081859705094998	0.00043457175984351826	1.5915927630481278e-05	4.408011142642348e-09	9.575398896323976e-187	1.1151966546052243	0.0
3.342571376422794	0.720575950952913	0.2625516358358784	1.119357896164027	0.3987819452111139	2.336499999999991	0.5326279572609816	0.2577329886806334	0.5325926204648516	-0.6665000000000041	-0.29209210978347055	0.2485832952477578	0.000459740013829464	1.6990793073410276e-05	4.792648212290561e-09	5.0027168559396345e-186	1.1188811605644757	0.0
3.3659693760577536	1.314717528631013	0.28587765031505963	1.1231789442034419	-0.1915385844275712	2.357499999999991	1.0660442023082133	0.2800554809425597	1.066006775431685	-0.645500000000004	-0.8341140789003014	0.23459143395326562	0.00048647564541307796	1.8143491123618108e-05	5.213022386478701e-09	2.6351204396944063e-185	1.1226743198538829	0.0
3.389531161690158	1.611540604305317	0.29902341133361765	1.1271124917609887	-0.4844281125443284	2.378499999999991	0.8344143859366051	0.2739543555477131	0.8343747506907713	-0.624500000000004	-0.23334585378171546	0.27406247180227955	0.0005148818157754473	1.9379984437603787e-05	5.672637569911645e-09	1.399408566501734e-184	1.1265782242881381	0.0
3.4132578798219892	1.1631472257805902	0.2786010337211522	1.1311607798920686	-0.03198644588852151	2.399499999999991	0.9031023817734043	0.2752545271756486	0.9030604135010459	-0.6035000000000039	-0.1388169635387455	0.2893989953617489	0.0005450687693166773	2.0706714146565077e-05	6.175357733249233e-09	7.492760459351028e-184	1.1305949982332477	0.0
3.437150684980743	1.2447880959348376	0.2837127173843304	1.1353260906708416	-0.10946200526399608	2.4204999999999908	0.7139225455095706	0.2669784114189931	0.7138781128615539	-0.582500000000004	-0.07428867380296822	0.30290184213354104	0.0005771543353654247	2.213063974865054e-05	6.725445480797482e-09	4.044789369512358e-183	1.134726798970282	0.0
3.4612107397756082	1.3917005673801794	0.28856771056176606	1.139610748135299	-0.2520898192448804	2.4414999999999907	0.8501532201424458	0.27490115037765794	0.8501061847387672	-0.5615000000000039	-0.44389617849237073	0.30515903949207346	0.000611264466152692	2.3659282432317766e-05	7.327604904502139e-09	2.2014555374895914e-182	1.138975817059109	0.0
3.485439214954037	0.8840161999626308	0.26899734619339455	1.144017119274801	0.2600009193121702	2.4624999999999906	1.2648061290643322	0.29510680275815127	1.2647563451391421	-0.540500000000004	-0.8798912377723331	0.303999875791616	0.0006475338136934692	2.5300772133206553e-05	7.987029216553135e-09	1.2080552379912064e-181	1.143344276701945	0.0
3.5098372894587158	2.143231579057093	0.31177235425953354	1.1485476150630733	-0.9946839639940197	2.4834999999999905	0.9979317657905213	0.27635274582449854	0.9978790798204328	-0.5195000000000038	-0.8692818661820194	0.32315450087869924	0.0006861063484113384	2.7063898654065087e-05	8.709453711138397e-09	6.683888034829458e-181	1.1478344361065542	0.0
3.5344061504849265	1.8809480460787005	0.30341193599196187	1.1532046915398886	-0.7277433545388119	2.5044999999999904	0.942559597397677	0.27813412342466654	0.9425038477126354	-0.4985000000000039	-0.7335856395552076	0.3459643726608586	0.0007271360225462133	2.8958167206858093e-05	9.501214671187037e-09	3.7285448931681508e-180	1.1524485878489208	0.0
3.559146993538321	1.8082141030069043	0.2972498312879985	1.1579908509449008	-0.6502232520620035	2.5254999999999903	0.7217817500364041	0.26668804067049545	0.7217227664123709	-0.47750000000000387	-0.3952662471319801	0.3784807051341927	0.0007707874816048359	3.0993858768458905e-05	1.0369314909193207e-08	2.0971015438658944e-179	1.1571890592352125	0.0
3.5840610224930893	1.4542224158420862	0.2865777812251371	1.1629086429073638	-0.2913137729347224	2.54649999999999	0.8252043111668548	0.27313356970958386	0.8251419143995243	-0.45650000000000385	0.28375917092684144	0.4181601404678359	0.0008172368273484254	3.3182095676522486e-05	1.1321496713397464e-08	1.1892444811750877e-178	1.1620582126628423	0.0
3.6091494496505407	1.220473748609614	0.27512472133795	1.1679606656957524	-0.052513082913861586	2.56749999999999	0.6374334218980104	0.2651616065782175	0.6373674233567538	-0.43550000000000383	-0.007135972166350868	0.43797150091315806	0.0008666724360630575	3.553491293053379e-05	1.2366323062849319e-08	6.799795382620277e-178	1.1670584459804358	0.0
3.6344134957980945	1.5245672691479801	0.2869858939923555	1.1731495675316002	-0.35141770161638	2.58849999999999	0.7382763069708382	0.2672671035306387	0.738206508132034	-0.4145000000000038	0.5487269532954304	0.48252711211364446	0.0009192958361268252	3.8065335704891236e-05	1.3513268078426959e-08	3.920077477452279e-177	1.1721921928465004	0.0
3.659854390268681	1.0580176785110145	0.2649613009949702	1.1784780479722008	0.12046036946118632	2.60949999999999	0.9932663054239232	0.28496744491193204	0.9931924973828067	-0.3935000000000038	0.7573702845175845	0.5290927862643758	0.0009753226491749675	4.0787463626554595e-05	1.4772817793177498e-08	2.2786012298244997e-176	1.1774619230865815	0.0
3.685473371000562	1.5450018559080045	0.2854810858145524	1.1839488593671665	-0.361052996540838	2.63049999999999	0.7108386144126584	0.26953846547579585	0.7107605773727848	-0.3725000000000038	0.9893947599727806	0.5803470424464071	0.0010349835994707785	4.371656241959651e-05	1.615658245595542e-08	1.3354182373208504e-175	1.1828701430486936	0.0
3.7112716845975657	1.4879619116710052	0.28258510300940415	1.1895648083942085	-0.2983971032767967	2.6514999999999898	1.070799238524756	0.28536032167681175	1.0707167412641432	-0.35150000000000375	1.345156298256569	0.6485331079066708	0.0010985255964178105	4.6869163573309135e-05	1.7677421729085322e-08	7.891174783195534e-175	1.1884193959567957	0.0
3.7372505863897487	1.7509767623256507	0.29168435040125956	1.1953287576799123	-0.5556480046457384	2.6724999999999897	1.143350504792497	0.28841121697444705	1.1432633041054765	-0.33050000000000374	2.1830238984281216	0.7289427363686958	0.0011662128954986837	5.0263172749762096e-05	1.934958430569438e-08	4.701550905830059e-174	1.1941122622620797	0.0
3.763411340494477	1.533149115384739	0.28367301826455166	1.2012436275117053	-0.33190548787303364	2.6934999999999896	1.0471525219828597	0.2851722790085069	1.047060362096629	-0.3095000000000037	3.922160208101591	0.8366341533321872	0.0012383283432991466	5.3917987711303485e-05	2.1188863657742185e-08	2.8243279354253214e-173	1.1999513599918312	0.0
3.7897552198779385	1.8419881084079655	0.2925105603904213	1.2073123976476745	-0.634675710760291	2.7144999999999895	1.2951567503702517	0.2983395417615936	1.295059362335085	-0.2885000000000037	7.60005569499242	0.9817415573192236	0.0013151747126743643	5.7854626618941595e-05	2.3212771834218454e-08	1.7106557181617934e-172	1.2059393450956093	0.0
3.816283506417084	1.3930001142447201	0.2751221176004756	1.2135381092313933	-0.17946200501332688	2.7354999999999894	0.758750092968004	0.2698703489024087	0.7586471940200424	-0.2675000000000037	12.791229669149828	1.1532618773809136	0.0013970761345391217	6.209586762935505e-05	2.544073346340549e-08	1.0446775450990787e-171	1.2120789117884914	0.0
3.842997490962004	1.9516075255992558	0.2921576175542603	1.2199238668194359	-0.7316836587798199	2.7564999999999893	0.6814710438758884	0.27126740706865793	0.6813623367713869	-0.24650000000000366	18.232039594297845	1.3427391617390678	0.0014843796332163317	6.66664008020254e-05	2.7894302376818672e-08	6.432389325806807e-171	1.2183727928911152	0.0
3.8698984733987376	1.1895064067462986	0.26882825610417865	1.2264728405298253	0.03696643378352671	2.777499999999989	1.4598766665132588	0.3055818401743944	1.4597618388331326	-0.2255000000000037	25.334502391551666	1.5655270831180068	0.0015774567727604705	7.159299341929725e-05	3.059740356917772e-08	3.9932883900208216e-170	1.224823760166242	0.0
3.896987762712529	1.8949591613249201	0.29127470077619105	1.2331882683202675	-0.6617708930046526	2.798499999999989	1.5232343766865188	0.3059781290168974	1.5231131001099878	-0.20450000000000368	35.169442485908405	1.8295481567798717	0.0016767054221858754	7.690466992169224e-05	3.357660354272924e-08	2.4995095277562173e-169	1.2314346246515564	0.0
3.9242666770515164	1.7476083101397881	0.284578169684772	1.2400734584056712	-0.5075348517341169	2.819499999999989	0.9001199571919121	0.2829084743113046	0.899991886737998	-0.18350000000000372	48.451216538687106	2.1381451239492315	0.0017825516480763648	8.263290776931014e-05	3.6861412460218716e-08	1.5773997210697683e-168	1.238208236988413	0.0
3.9517365437908767	1.4770777801849988	0.275927934892967	1.2471317918251377	-0.22994598835986113	2.840499999999989	0.42009554313421926	0.2575692860907631	0.41996031636981257	-0.1625000000000037	66.04236635174351	2.4774611359583756	0.0018954517436333747	8.881185065839046e-05	4.048462195415613e-08	1.0036637219827843e-167	1.2451474877462239	0.0
3.9793986995974127	1.5663922887415183	0.27538397965577543	1.254366725169346	-0.31202556357217226	2.861499999999989	1.3632013737797544	0.3023939267523285	1.363058609992915	-0.14150000000000373	86.21115813114181	2.8364743122356946	0.0020158944038374516	9.547854065097214e-05	4.448268291682442e-08	6.438585071930708e-167	1.2522553077421748	0.0
4.007254490494595	1.628925869382321	0.27629157939551136	1.2617817934800508	-0.36714407590227016	2.8824999999999887	1.3847857166241084	0.301432740192755	1.3846350159612257	-0.12050000000000372	103.97415495806081	3.1853219213793844	0.0021444030570535334	0.00010267317091601067	4.8896128132627517e-08	4.1643210739586873e-166	1.2595346683559532	0.0
4.035305271928057	1.762360997241092	0.28018991424671075	1.2693806133342354	-0.4929803839068567	2.9034999999999886	1.4357342386248053	0.30507499345145245	1.4355751811901907	-0.09950000000000372	135.0675347823202	3.577008580324338	0.002281538364106389	0.0001104393609332762	5.377004521960326e-08	2.715469354128493e-165	1.2669885818391504	0.0
4.063552408831553	1.80211942447306	0.2810855487015082	1.2771668861263759	-0.5249525383466842	2.9244999999999886	1.742873461830925	0.3197785994099902	1.7427056067473639	-0.0785000000000037	170.37653377133614	3.9584742835427837	0.0024279008965906843	0.00011882445617800876	5.9154606029048594e-08	1.7852024043029546e-164	1.274620101619001	0.0
4.091997275693375	1.3848470060368876	0.26734646266609174	1.2851444015632143	-0.0997026044736733	2.9454999999999885	1.0351759168322836	0.28972732697959375	1.0349988012610238	-0.05750000000000371	196.23258116912325	4.287958511619509	0.0025841340069620274	0.00012787985448580724	6.510565942115648e-08	1.1832223110269179e-163	1.282432322596107	0.0
4.120641256623228	1.3133416349591878	0.2615875103971836	1.2933170413864525	-0.020024593572735228	2.9664999999999884	1.386473855592378	0.3063406898900932	1.3862869937109785	-0.0365000000000037	233.69960043843412	4.609114797488364	0.0027509269037832382	0.00013766136149483273	7.16853952015173e-08	7.906341597437936e-163	1.2904283814357793	0.0
4.149485745419591	1.5601277186571556	0.2702657262294006	1.3016887833398774	-0.25843893531727824	2.988499999999994	1.0248183191358096	0.27725763170979917	1.0246206995409597	-0.015500000000003704	260.2600043418896	4.834164216026595	0.0029290179463760404	0.00014822957777762627	7.896308798110884e-08	5.326092058062403e-162	1.2986114568526357	0.0
4.178532145637528	0.9079018769926996	0.2458713711561737	1.31026370539855	0.40236182840585033	3.0105	1.282954106166419	0.29676429297687823	1.2827451402997374	0.005499999999996298	259.2201826277493	4.9110306325227855	0.003119198174053501	0.00015965032050901075	8.701593082522709e-08	3.617084737657007e-161	1.3069847698880566	0.0
4.207781870656991	1.4429770579125023	0.2633242200223499	1.3190459902789422	-0.1239310676335601	3.0315735	1.7746217817878898	0.321035906956411	1.7744013675266528	0.026499999999996297	252.04726521905548	4.865481212988432	0.003322315086085726	0.0001719950827714698	9.592996980107848e-08	2.4763850570887538e-160	1.3155515841801153	0.0
4.23723634375159	2.110430660429061	0.2849343302840431	1.3280399302501817	-0.7823907301788791	3.0527945145	1.4808875573568416	0.30905124839308884	1.4806550124089153	0.0474999999999963	234.57079113275904	4.685687306647628	0.003539276689581475	0.00018534153387669424	1.058011519377545e-07	1.7091461381779358e-159	1.3243152062255716	0.0
4.266896998157851	1.289268456013823	0.25579003435940956	1.337249932267949	0.047981476254125965	3.0741640761015	1.2162239920163076	0.2963309719493363	1.2159785906924345	0.06849999999999631	193.84946421483346	4.338829697310806	0.0037710558335533836	0.0001997740643836623	1.167365006969508e-07	1.1891408410345475e-158	1.3332789856335112	0.0
4.2967652771449565	1.6746809859941711	0.2695675371782845	1.346680523454037	-0.32800046254013404	3.09568322463421	1.0947667316138041	0.29142364056758635	1.0945077019208713	0.0894999999999963	160.40434282010898	3.913570887245261	0.004018694848576307	0.00021538437982163903	1.288554348415504e-07	8.340104378302514e-158	1.3424463153702044	0.0
4.32684263408497	1.4536038989815765	0.2609013484323787	1.3563363569461184	-0.09726754203545807	3.11735300720665	0.9573438735791395	0.28283119108229954	0.9570703941105969	0.11049999999999632	125.91681158506134	3.42835933285402	0.004283310512647106	0.0002322721474830994	1.4229124860880494e-07	5.896363614275397e-157	1.3518206319947397	0.0
4.357130532523566	1.9771946696892733	0.2764266027900904	1.3662222181439079	-0.6109724515453654	3.1391744782570963	1.1076967803648503	0.2877020364824558	1.107407976973671	0.13149999999999631	91.13258039818999	2.9203975304243124	0.004566099365113199	0.00025054570103918115	1.5719277337544767e-07	4.202053275844922e-156	1.3614054158849822	0.0
4.387630446251231	1.97849768480246	0.2742795166760986	1.3763430313796359	-0.6021546534228241	3.1611486996048956	1.5276176793764242	0.2992544128262609	1.5273126216149167	0.1524999999999963	60.6654549022883	2.428947327077817	0.004868343391854261	0.0002703228081513316	1.7372624357783085e-07	3.018511030705528e-155	1.3712041914533868	0.0
4.41834385937499	1.2407411346747543	0.25000908173839603	1.3867038670425798	0.14596273236782542	3.18327674050213	1.028855966480846	0.2847033154025184	1.0285336637904736	0.17349999999999632	39.165507631999105	1.9901134663233324	0.005191416106280793	0.00029173150671020677	1.9207739255981895e-07	2.1855800779970426e-154	1.3812205273521962	0.0
4.449272266390615	1.2090826239337709	0.24864264076242612	1.3973099491893113	0.18822732525554042	3.205559677685645	1.6930515175462584	0.3081996106940956	1.6927109151793793	0.1944999999999963	21.163341370264448	1.6069122498422825	0.005536789052151448	0.0003149110158293897	2.124538073083913e-07	1.5950403526700062e-153	1.391458036667523	0.0
4.48041717225535	1.8619217225472418	0.2662064729901975	1.4081666636733665	-0.45375505887387524	3.227998595429445	0.7304624981127628	0.26792541876801806	0.730102472766864	0.2154999999999963	13.038370583415002	1.3318998009267047	0.005906038755710848	0.00034001272826043996	2.3508757475139891e-07	1.1732627637896179e-152	1.4019203771018205	0.0
4.511780092461137	1.7078984260388377	0.2608996238406184	1.4192795668301659	-0.2886188592086718	3.250594585597451	1.6242715986959833	0.30401230019493153	1.6238909538395496	0.23649999999999627	4.422126823448046	1.1021289956831175	0.006300854156208359	0.0003672012914804	2.602382564896756e-07	8.698104703677197e-152	1.4126112511442206	0.0
4.5433625531083655	1.9279317435382715	0.26818272660753656	1.4306543947552581	-0.49727734878301333	3.273348747696633	0.9451107562519843	0.2740257722117747	0.9447082171195981	0.2574999999999963	1.511666859370564	0.9887524775541549	0.006723044545475872	0.0003966557853368999	2.8819623358039946e-07	6.498994455683114e-151	1.4235344062282118	0.0
4.575166090980124	2.1047247797748843	0.27192581994510057	1.442297073216321	-0.6624277065585633	3.2962621889305095	1.4131980247296925	0.2964645359061052	1.4127722329623023	0.2784999999999963	1.254244056493576	0.9351021963090346	0.007174548048916171	0.000428571004823164	3.19286468352198e-07	4.89379456535871e-150	1.4346936348761132	0.0
4.607192253616985	1.6766527783841738	0.2576090607349817	1.4542137282418013	-0.22243905014237253	3.319336024253023	1.0584069773783815	0.27983631734740694	1.0579564852828964	0.2994999999999963	-0.231381987444351	0.8965534497841121	0.0076574406819812525	0.0004631588572997523	3.5387273629623813e-07	3.7137147627977777e-149	1.446092774829784	0.0
4.639442599392304	1.3065388387600585	0.24471816897350798	1.4664106974316748	0.15987185867161635	3.342571376422794	0.720575950952913	0.2625516358358784	0.720099215353362	0.32049999999999634	-0.15997405982323443	0.895630461185242	0.00817394601799743	0.00050064988428606	3.92362387934176e-07	2.8400053717163206e-148	1.4577357091670033	0.0
4.67191869758805	1.4196973622685256	0.24799289044449188	1.4788945420384743	0.05919717976994865	3.3659693760577536	1.314717528631013	0.28587765031505963	1.314212904281454	0.34149999999999636	-1.4871503997368443	0.8711835579064644	0.008726445505017184	0.0005412949188171051	4.3521170831726825e-07	2.1885753162171432e-147	1.4696263664029316	0.0
4.704622128471167	1.619763811274423	0.2515880023340922	1.4916720598695485	-0.1280917514048745	3.389531161690158	1.611540604305317	0.29902341133361765	1.6110063368324665	0.3624999999999964	-2.4326848899374163	0.8445179967747455	0.00931748947124072	0.0005853668903049708	4.829319505799317e-07	1.69949069874911e-146	1.4817687205760524	0.0
4.737554483370465	1.9940879401140768	0.26299365598003405	1.504750299064427	-0.4893376410496497	3.4132578798219892	1.1631472257805902	0.2786010337211522	1.1625814441217692	0.3834999999999964	-1.9406244927934324	0.8328730002814029	0.009949808860445983	0.0006331627898645268	5.360961298892372e-07	1.3297610542673246e-145	1.4941667913179866	0.0
4.7707173647540575	1.8965180025955615	0.25690618464437176	1.5181365728041705	-0.378381429791391	3.437150684980743	1.2447880959348376	0.2837127173843304	1.2441888042342781	0.4044999999999964	-2.2550157219590155	0.8019964240537331	0.010626327740785771	0.0006850058101653167	5.953466753510194e-07	1.048353663656155e-144	1.506824643906544	0.0
4.804112386307336	1.6710596381188618	0.2495660163378635	1.5318384750127338	-0.13922116310612798	3.4612107397756082	1.3917005673801794	0.28856771056176606	1.3910656363039895	0.42549999999999644	-2.025155311495997	0.7715170283565448	0.011350176632245633	0.0007412476750616078	6.614040501250306e-07	8.327268706446892e-144	1.5197463893013765	0.0
4.837741173011487	1.4672283514483366	0.24301615853389086	1.545863897113558	0.07863554566522146	3.485439214954037	0.8840161999626308	0.26899734619339455	0.8833433573897749	0.44649999999999646	-1.9262239912088504	0.7305244450180033	0.012124706699992398	0.0008022711755364881	7.35076464360418e-07	6.66405139523315e-143	1.5329361841615647	0.0
4.871605361222568	1.918765395914369	0.2580009277196716	1.5602210459079477	-0.35854435000642115	3.5098372894587158	2.143231579057093	0.31177235425953354	2.142518400100574	0.4674999999999965	-1.8565382297748663	0.6904539988773637	0.01295350486277028	0.0008684929298801834	8.172708218086434e-07	5.372727398216283e-142	1.5463982308444755	0.0
4.9057065987511255	2.0073083073601588	0.2580640580708915	1.5749184626451656	-0.4323898447149932	3.5344061504849265	1.8809480460787005	0.30341193599196187	1.8801919423877327	0.4884999999999965	-1.682794310994133	0.6449084765860076	0.0138404098673986	0.0009403663875138479	9.090050593526606e-07	4.363660442947261e-141	1.5601367773851937	0.0
4.940046544942383	1.8729337638743848	0.2518985939547988	1.5899650433576444	-0.2829687205167404	3.559146993538321	1.8082141030069043	0.2972498312879985	1.807412311297216	0.5094999999999965	-2.394297834775145	0.5872603587981039	0.014789529382279194	0.0010183850974751795	1.0114220594912158e-06	3.5701377456747304e-140	1.5741561174558305	0.0
4.97462687075698	1.205791362534565	0.23087182657331595	1.6053700605382348	0.39957869800366974	3.5840610224930893	1.4542224158420862	0.2865777812251371	1.4533719855975646	0.5304999999999964	-1.505541592345235	0.5628673926457511	0.0158052581646067	0.0011030862643081553	1.1258053393533958e-06	2.9422143593879135e-139	1.5884605903039806	0.0
5.009449258852279	1.9670417743154385	0.25444720849875463	1.6211431862399721	-0.34589858807546636	3.6091494496505407	1.220473748609614	0.27512472133795	1.2195715288942974	0.5514999999999965	-1.0164732517180273	0.5312575985160458	0.016892297357669953	0.0011950546159537757	1.253596746453281e-06	2.4422808722623417e-138	1.603054580669602	0.0
5.044515403664246	1.0027410847200469	0.22184391695735522	1.637294516682421	0.6345534319623742	3.6344134957980945	1.5245672691479801	0.2869858939923555	1.5236098944628804	0.5724999999999965	-1.3702152563242649	0.4893773013223792	0.01805567497620923	0.0012949266102291568	1.3964164215346854e-06	2.041854108939946e-137	1.617942518679561	0.0
5.079827011489895	1.7167678328730358	0.24269866048611705	1.6538345984522371	-0.06293323442079868	3.659854390268681	1.0580176785110145	0.2649613009949702	1.0570015536253952	0.5934999999999966	-0.4603807206549213	0.4833337252304976	0.019300767639220492	0.0014033950086166072	1.5560853229646629e-06	1.7192405209702773e-136	1.633128879719077	0.0
5.1153858005703245	2.2212319383252996	0.2570352518843788	1.6707744563891427	-0.550457481936157	3.685473371000562	1.5450018559080045	0.2854810858145524	1.5439231395895316	0.6144999999999965	-0.1713597419998738	0.4681363113401182	0.020633323610840956	0.001521213848370289	1.7346506457326116e-06	1.4578256735677024e-135	1.6486181842792857	0.0
5.151193501174317	1.8836958225687463	0.24595954655593688	1.6881256232519906	-0.1955701993167558	3.7112716845975657	1.4879619116710052	0.28258510300940415	1.4868164992335924	0.6354999999999966	-1.523658664473385	0.4177797103861221	0.022059487210968606	0.0016492038463932644	1.9344145117916707e-06	1.244815321085387e-134	1.6644149977801168	0.0
5.187251855682537	1.9002913502255776	0.2462217347753517	1.7059001712630038	-0.19439117896257385	3.7372505863897487	1.7509767623256507	0.29168435040125956	1.749760266907818	0.6564999999999965	-0.7529865049850883	0.43163018780877005	0.023585824658020442	0.0017882582709506118	2.1579663579067625e-06	1.0703039256994805e-133	1.680523930367675	0.0
5.2235626186723145	1.768082706121573	0.24103220980483311	1.7241107456315359	-0.04397196049003704	3.763411340494477	1.533149115384739	0.28367301826455166	1.5318568478648649	0.6774999999999967	-0.3932595739989111	0.4324228609795982	0.025219351406670993	0.001939349320071704	2.4082195031048112e-06	9.265818419142227e-133	1.69694963668529	0.0
5.260127557003021	1.538877560558459	0.23268477464264453	1.7427706001617713	0.2038930396033123	3.7897552198779385	1.8419881084079655	0.2925105603904213	1.8406150558559002	0.6984999999999966	-0.7864398015628975	0.42214834168260523	0.026967561043477077	0.002103535048464941	2.6884524411097864e-06	8.076173552185047e-132	1.7136968156173882	0.0
5.296948449902043	1.6615508341012086	0.234977795631173	1.7618936350516496	0.10034280095044101	3.816283506417084	1.3930001142447201	0.2751221176004756	1.3915409168018182	0.7194999999999967	-0.588779795557226	0.426906429064267	0.028838455802932855	0.002281966887927646	3.00235547475068e-06	7.086674754475042e-131	1.7307702100053144	0.0
5.334027089051357	1.6077445243678565	0.23428637165191576	1.7814944369928536	0.17374991262499706	3.842997490962004	1.9516075255992558	0.2921576175542603	1.950056451670935	0.7404999999999966	-0.698358756121122	0.42353474689734066	0.0308405787656396	0.0024758978095893785	3.354083390344315e-06	6.259840144951023e-130	1.7481746063342343	0.0
5.371365278674717	2.0572188179278506	0.24645273813837895	1.8015883216839041	-0.2556304962439464	3.8698984733987376	1.1895064067462986	0.26882825610417865	1.1878573263827152	0.7614999999999967	-0.1848689750924768	0.4354400535425998	0.032983047798847406	0.002686691179884297	3.7483149617016306e-06	5.5659052728631155e-129	1.7659148343902107	0.0
5.40896483562544	2.0566105657558666	0.24443570946997897	1.8221913788701745	-0.2344191868856922	3.896987762712529	1.8949591613249201	0.29127470077619105	1.893205517656209	0.7824999999999966	-2.1172357505085833	0.3778628476470683	0.035275591297551596	0.002915830365912055	4.190320177075466e-06	4.981122107529907e-128	1.7839957668865338	0.0
5.446827589474818	1.6327462417327392	0.23128716007662556	1.843320520025928	0.21057427829318875	3.9242666770515164	1.7476083101397881	0.284578169684772	1.74574308872253	0.8034999999999968	-0.7243256310760096	0.4147471850345726	0.03772858578151878	0.003164929149821597	4.686036199621114e-06	4.486455698194358e-127	1.802422319058388	0.0
5.484955382601142	1.6977834165929209	0.23208835946562306	1.8649935287941177	0.16721011220119686	3.9517365437908767	1.4770777801849988	0.275927934892967	1.475093476106085	0.8244999999999967	-0.5743510605273032	0.4219766397320623	0.0403530953999802	0.003435743016039341	5.242153204541637e-06	4.066580864286186e-126	1.8211994482248937	0.0
5.52335007027935	1.7647962601675733	0.23314514476597895	1.8872291142996809	0.12243285413210758	3.9793986995974127	1.5663922887415183	0.27538397965577543	1.564280871314347	0.8454999999999968	-0.9549027006897282	0.40390594819682446	0.04316091339116163	0.003730181379564346	5.866211386027698e-06	3.709106305984044e-125	1.840332153317569	0.0
5.5620135207713055	2.1147751198983595	0.2415334312452576	1.9100469674511935	-0.20472815244716602	4.007254490494595	1.628925869382321	0.27629157939551136	1.6266787442582233	0.8664999999999967	-0.9134760855060824	0.4019840601104008	0.04616460553821149	0.004050320828166044	6.566710596613648e-06	3.4039718900244845e-124	1.8598254743742193	0.0
5.600947615416705	1.8939050996676197	0.2339970130497414	1.9334678203439986	0.03956272067637889	4.035305271928057	1.762360997241092	0.28018991424671075	1.7599689657460071	0.8874999999999968	-0.9098340531689564	0.40037006712565426	0.04937755565631542	0.004398419456141323	7.35323427318432e-06	3.1429784023040586e-123	1.8796844919972686	0.0
5.640154248724622	2.1497262570163125	0.24114457104693252	1.957513508875066	-0.19221274814124656	4.063552408831553	1.80211942447306	0.2810855487015082	1.7995726399656853	0.9084999999999968	0.011343330543650332	0.4264394454575167	0.05281401313772827	0.004776932372310351	8.236589520414886e-06	2.9194190811950865e-122	1.899914326775507	0.0
5.679635328465695	2.1436163866876328	0.23912672566273915	1.9822070386758082	-0.1614093480118246	4.091997275693375	1.3848470060368876	0.26734646266609174	1.3821349270697803	0.9294999999999969	-0.36046129564068696	0.4057755736048552	0.05648914257196508	0.005188528470144699	9.228965467112734e-06	2.727789698941729e-121	1.9205201386682313	0.0
5.719392775764955	1.5935092771419272	0.2253778826263128	2.007572654463664	0.4140633773217366	4.120641256623228	1.3133416349591878	0.2615875103971836	1.3104529750085145	0.9504999999999968	-0.9986493600319246	0.3847573008498226	0.06041907544733427	0.0056361085533120905	1.0344112287339137e-05	2.5635595255706538e-120	1.94150712635073	0.0
5.759428525195309	1.6450678943965573	0.22464806081491193	2.03363591290631	0.38856801850975264	4.149485745419591	1.5601277186571556	0.2702657262294006	1.557050392169914	0.9714999999999969	-0.5804764298229186	0.38953692027077136	0.06462096392720586	0.006122824915471857	1.1597543590367034e-05	2.4229896857750515e-119	1.962880526520042	0.0
5.799744524871677	2.3974931169213582	0.24570689318356384	2.060423759083732	-0.33706935783762626	4.178532145637528	0.9079018769926996	0.2458713711561737	0.9046229414822063	0.9924999999999968	0.27103324198789114	0.414135479553678	0.06911303667972865	0.006652102478839524	1.3006765236008778e-05	2.3029885649932018e-118	1.984645613159928	0.0
5.840342736545779	1.8605846994792645	0.22879591854081915	2.087964606622747	0.22737990714348255	4.207781870656991	1.4429770579125023	0.2633242200223499	1.4394826518136754	1.0134999999999967	-0.47851727565874214	0.3854316860763446	0.07391465672295815	0.007227661601827093	1.4591534029717999e-05	2.2009963003884553e-117	2.006807696763932	0.0
5.8812251357016	1.9377315013721574	0.22969288875470628	2.116288421565947	0.17855692019378955	4.23723634375159	2.110430660429061	0.2849343302840431	2.1067059364044507	1.0344999999999966	-0.5495150007391825	0.3706877580106072	0.07904638122837102	0.007853542671923236	1.6374150200843573e-05	2.114892199637423e-116	2.029372123515452	0.0
5.922393711651511	2.097133288400312	0.23211959147310562	2.1454268100219105	0.0482935216215985	4.266896998157851	1.289268456013823	0.25579003435940956	1.2852975093793853	1.0554999999999966	-0.4334802552052839	0.37139077966152656	0.0845300232043057	0.00853413260585686	1.8379788073887287e-05	2.0429203083857385e-115	2.052344274423674	0.0
5.963850467633071	1.804398536978121	0.2252985768159003	2.1754131096259055	0.3710145726477845	4.2967652771449565	1.6746809859941711	0.2695675371782845	1.6704467779103385	1.0764999999999965	-0.49281867284333813	0.3585821517777368	0.09038871495681988	0.009274193384938538	2.0636869913762654e-05	1.9836294019581786e-114	2.0757295644142335	0.0
6.005597420906502	2.1650385684400355	0.2335582735296512	2.2062824848198215	0.04124391637978597	4.32684263408497	1.4536038989815765	0.2609013484323787	1.4490881740301977	1.0974999999999964	-0.6578943176954244	0.35110220911303	0.09664697319856384	0.010078892759231434	2.31774885698845e-05	1.935824487180036e-113	2.099533441373456	0.0
6.047636602852848	2.144791478282692	0.2317275809545941	2.2380720259364164	0.09328054765372462	4.357130532523566	1.9771946696892733	0.2764266027900904	1.9723778674303476	1.1184999999999963	-0.25346474678285524	0.35917628600827645	0.10333076564635627	0.010953837259794472	2.6037885269408708e-05	1.8985275248233667e-112	2.1237613851449963	0.0
6.089970059072819	1.9930555176140863	0.22698060586152996	2.2708208520459943	0.277765334431908	4.387630446251231	1.97849768480246	0.2742795166760986	1.973358844876211	1.1394999999999962	-0.18182423137171178	0.35081953974227753	0.11046757891499324	0.011905107663578326	2.9258989727098403e-05	1.8709455662871563e-111	2.1484189064776955	0.0
6.132599849486327	2.483790496293608	0.23882953886736144	2.304570217492891	-0.17922027880071711	4.41834385937499	1.2407411346747543	0.25000908173839603	1.2352577949843708	1.160499999999996	-0.5483273974124918	0.33388511364487417	0.11808648747822563	0.012939297060539862	3.288703065929456e-05	1.8524448727906937e-110	2.173511545923466	0.0
6.1755280484327315	2.0484645285344447	0.2267673959932954	2.339363622014469	0.2908990934800242	4.449272266390615	1.2090826239337709	0.24864264076242612	1.2032307114119827	1.181499999999996	-0.4762844479873749	0.33112601189050483	0.1262182234276011	0.014063551677058833	3.6974225824767633e-05	1.8425298765877132e-109	2.1990448726839844	0.0
6.2187567447717615	2.1318261203708695	0.22769259336223302	2.375246924296291	0.24342080392542131	4.48041717225535	1.8619217225472418	0.2662064729901975	1.8556754359756957	1.202499999999996	-0.8315970903552676	0.31051732900604934	0.13489524671578718	0.015285614613658812	4.157956187968623e-05	1.8408260704106313e-108	2.2250244834049653	0.0
6.262288041985164	2.321178861005793	0.23179804379628677	2.4122684587735344	0.09108959776774128	4.511780092461137	1.7078984260388377	0.2608996238406184	1.7012301103528924	1.2234999999999958	-0.06885415439017084	0.3368822745043896	0.14415181552288872	0.01661387265820672	4.6769675642990915e-05	1.8470660878741003e-107	2.251456000916796	0.0
6.30612405827906	2.3453983501965787	0.2325067793356137	2.4504791554400995	0.10508080524352081	4.5433625531083655	1.9279317435382715	0.26818272660753656	1.9208117550112251	1.2444999999999957	-0.23358793031913638	0.3228043458427373	0.15402405633197447	0.01805740633801903	5.261984983920817e-05	1.86107837481654e-106	2.278345072920267	0.0
6.350266926687013	1.512667309187631	0.20925915316079166	2.489932662373003	0.9772653531853721	4.575166090980124	2.1047247797748843	0.27192581994510057	2.0971213414346765	1.2654999999999956	0.23894778091950641	0.3344741860340158	0.1645500332433666	0.019626043375448796	5.921513803719959e-05	1.8827779578562685e-105	2.3056973706161505	0.0
6.394718795173823	2.0594907758792314	0.22364070658114268	2.530685470620188	0.47119469474095643	4.607192253616985	1.6766527783841738	0.2576090607349817	1.6685318249721566	1.2864999999999955	0.604604610100044	0.3427526623393553	0.1757698159961244	0.02133041571135586	6.665163535653265e-05	1.9121588981533525e-104	2.333518587277351	0.0
6.439481826740039	2.0903242271031552	0.22450268930310158	2.5727970410344967	0.48247281393134145	4.639442599392304	1.3065388387600585	0.24471816897350798	1.297863850495387	1.3074999999999954	0.5817873807265008	0.3410019152693079	0.1877255460994287	0.023182020259126787	7.503791359134078e-05	1.949288080344193e-103	2.3618144367623497	0.0
6.4845581995272195	2.2345435516701495	0.2265457889165672	2.61632993256498	0.3817863808948303	4.67191869758805	1.4196973622685256	0.24799289044449188	1.410429186632983	1.3284999999999954	-0.10312313039822385	0.3102637753046943	0.20046150040623095	0.025193283548357193	8.449664173040627e-05	1.9943000326119758e-102	2.3905906519686613	0.0
6.529950106923911	2.4895810610410365	0.2333767498938044	2.6613499314385787	0.17176887039754218	4.704622128471167	1.619763811274423	0.2515880023340922	1.6098604719809269	1.3494999999999953	-0.16532574675463563	0.30759168700178274	0.21402415138649553	0.027377630411631056	9.516641546000649e-05	2.04739250672162e-101	2.419852983224992	0.0
6.575659757672378	2.3283956253824685	0.2286998011420362	2.7079261805804173	0.37953055519794887	4.737554483370465	1.9940879401140768	0.26299365598003405	1.9835044323676363	1.3704999999999952	-0.43318481751046667	0.29331892870451315	0.22846222327773733	0.029749556859719414	0.00010720382215398723	2.1088225688703149e-100	2.4496071966208066	0.0
6.621689375976085	2.8222525555523204	0.24089144910036506	2.7561313085290884	-0.06612124702323197	4.7707173647540575	1.8965180025955615	0.25690618464437176	1.885206073697935	1.391499999999995	0.021045055379962818	0.3047919801962646	0.24382674320637282	0.032324707279610884	0.00012078577111765975	2.1789029651096168e-99	2.479859072271987	0.0
6.668041201607918	2.205409782878364	0.22406954704047866	2.8060415570043205	0.6006317741259566	4.804112386307336	1.6710596381188618	0.2495660163378635	1.6589675524075045	1.412499999999995	-0.13265563836862038	0.29553293582747503	0.2601710862848642	0.03511995607569324	0.00013611212249591497	2.2579985303740345e-98	2.5106144025212673	0.0
6.714717490019173	2.3264699226130365	0.22673819156170194	2.857736906178147	0.5312669835651103	4.837741173011487	1.4672283514483366	0.24301615853389086	1.4543006384963433	1.433499999999995	0.2035403348707967	0.3086975965282411	0.27755101359699363	0.038153493856714765	0.00015340865232226799	2.3465224090273463e-97	2.5418789900721164	0.0
6.7617205124493065	2.3521097567664047	0.22640782854409228	2.911301196587057	0.5591914398206526	4.871605361222568	1.918765395914369	0.2580009277196716	1.9049425808508966	1.4544999999999948	-0.1580282026524591	0.28656688682576686	0.2960247018871847	0.04144491824940258	0.00017293039571891243	2.444931848462531e-96	2.573658646054751	0.0
6.809052556036452	2.39066152752303	0.22643801399009542	2.9668222465016334	0.5761607189786035	4.9057065987511255	2.0073083073601588	0.2580640580708915	1.992526622100187	1.4754999999999947	-0.012010868680425446	0.2859787940266813	0.3156527636700557	0.04501532939332121	0.00019496541530667792	2.5537233167937788e-95	2.60595918802295	0.0
6.856715923928707	2.605919733777618	0.2298986572151402	3.0243919634419063	0.41847222966428843	4.940046544942383	1.8729337638743848	0.2518985939547988	1.8571248379725709	1.4964999999999946	0.28788903762972584	0.2926110206173422	0.3364982563738982	0.04888743014018761	0.00021983904750047498	2.6734266822955133e-94	2.63878643788032	0.0
6.9047129353962085	2.3643224985942366	0.22313399389551042	3.0841064483914495	0.7197839497972129	4.97462687075698	1.205791362534565	0.23087182657331595	1.1888818923003108	1.5174999999999945	0.25468879407070544	0.2889159126724188	0.35862667902726025	0.05308563094387322	0.0002479186856069995	2.804598177362164e-93	2.6721462197347092	0.0
6.953045925943982	2.7325591296318734	0.23146485445652087	3.1460660911211584	0.413506961489285	5.009449258852279	1.9670417743154385	0.25444720849875463	1.9489531687450683	1.5384999999999944	0.4143046358208946	0.2937805064670647	0.3821059548920575	0.057636159384115794	0.00027961916556797485	2.9478118550395284e-92	2.706044357679417	0.0
7.0017172474255895	2.911270998746672	0.23519108049425153	3.2103756548853988	0.2991046561387267	5.044515403664246	1.0027410847200469	0.22184391695735522	0.9833890867171869	1.5594999999999943	-0.11491652797861862	0.2603831463203059	0.4070063983407165	0.06256717421693327	0.0003154088278693063	3.103649233615018e-91	2.7404866734998796	0.0
7.050729268157569	2.987879265721464	0.23571420883806152	3.2771443485992475	0.28926508287778363	5.079827011489895	1.7167678328730358	0.24269866048611705	1.6960621141398757	1.5804999999999942	-0.4180752911083081	0.2415571699971839	0.43340066416988826	0.06790888378722218	0.00035581633763370383	3.272686816758479e-90	2.7754789843045033	0.0
7.100084373034671	2.588015918535459	0.22539338244311138	3.3464858844466514	0.7584699659111922	5.1153858005703245	2.2212319383252996	0.2570352518843788	2.1990756662154425	1.6014999999999942	0.12941269487596285	0.26371294180821936	0.46136367744064216	0.07369366857337743	0.00040143835430535117	3.45548117615457e-89	2.8110271000783267	0.0
7.149784963645914	2.7201915958103853	0.22712150104558904	3.4185185187065157	0.6983269228961304	5.151193501174317	1.8836958225687463	0.24595954655593688	1.8599851970968726	1.622499999999994	0.16634982429879885	0.2646596408689878	0.4909725418363097	0.07995620755931376	0.0004529481526977949	3.6525512938744254e-88	2.8471368211581947	0.0
7.199833458391435	2.807501429923572	0.22894832204938212	3.493365073418069	0.6858636434944967	5.187251855682537	1.9002913502255776	0.2462217347753517	1.8749151093302487	1.643499999999994	-0.1442414123498712	0.23959114764943829	0.5223064244360319	0.0867336080453045	0.000511105308591899	3.864357886803202e-87	2.8838139356281403	0.0
7.250232292600176	3.0308176532354536	0.232204472967681	3.5711529363397485	0.5403352831042949	5.2235626186723145	1.768082706121573	0.24103220980483311	1.7409215971753271	1.6644999999999939	-0.13849530829919932	0.24466211227927293	0.5554464147165338	0.09406553841491423	0.0005767665746239716	4.091279479682128e-86	2.9210642166336767	0.0
7.3009839186483765	3.1512212787042992	0.23332262095797573	3.65201403648885	0.5007927577845508	5.260127557003021	1.538877560558459	0.23268477464264453	1.509803776014076	1.6854999999999938	-0.20018033418082481	0.2317363824349988	0.5904753555188486	0.10199436327030571	0.000650898085982319	4.33358506152822e-85	2.9588934196137133	0.0
7.352090806078915	2.813085855909162	0.22599522482223774	3.736084792384062	0.9229989364749001	5.296948449902043	1.6615508341012086	0.234977795631173	1.6304274090548734	1.7064999999999937	0.03154096874967083	0.23915551100623808	0.6274776436529892	0.11056528023172191	0.0007345890505220654	4.591403257339052e-84	2.9973072794488287	0.0
7.403555441721467	3.1554554196571747	0.23285355946906333	3.823506029951736	0.6680506102945611	5.334027089051357	1.6077445243678565	0.23428637165191576	1.5744246937092372	1.7274999999999936	-0.17550663315453452	0.22909976121880085	0.6665389977643345	0.11982645756836342	0.0008290670944024045	4.864688077989009e-83	3.0363115075246356	0.0
7.455380329813519	3.4751840391608892	0.23893658163512937	3.914422866901481	0.43923882774059164	5.371365278674717	2.0572188179278506	0.24645273813837895	2.021545330634157	1.7484999999999935	0.05271945657926125	0.24195225416996716	0.7077461910534486	0.1298291716866969	0.0009357154523355445	5.153181480513513e-82	3.075911788709	0.0
7.507567992122213	3.6481491043478145	0.24208984963503696	4.008984560229577	0.3608354558817628	5.40896483562544	2.0566105657558666	0.24443570946997897	2.018414953772226	1.7694999999999934	0.6402158399245366	0.2636960568138546	0.7511867464286187	0.1406279433479536	0.0010560922110976348	5.456373181946456e-81	3.1161137782419077	0.0
7.560120968067068	3.899052499134578	0.24545338065991654	4.107344313372041	0.2082918142374628	5.446827589474818	1.6327462417327392	0.23128716007662556	1.5918480407651991	1.7904999999999933	-0.15849076791585848	0.22500202592204327	0.7969485916802119	0.15228067131890552	0.0011919518361689085	5.773458424310233e-80	3.1569230985367547	0.0
7.6130418148435375	3.730070397656088	0.2412379185227341	4.209659039404835	0.47958864174874716	5.484955382601142	1.6977834165929209	0.23208835946562306	1.6539893360236968	1.8114999999999932	0.3076435847845258	0.24206179727012964	0.8451196722999155	0.1648487619786926	0.0013452692343150642	6.10329468542156e-79	3.1983453358919123	0.0
7.666333107547443	3.8577325245828256	0.24372782912034366	4.316089076578346	0.4583565519955206	5.52335007027935	1.7647962601675733	0.23314514476597895	1.7178992991854614	1.8324999999999931	-0.15163484531594618	0.22436773190942047	0.8957875196277773	0.178397253209521	0.0015182666296552467	6.4443586657789545e-78	3.2403860371113926	0.0
7.7199974393002755	4.016603784824516	0.24561671831174697	4.426797852377268	0.41019406755275156	5.5620135207713055	2.1147751198983595	0.2415334312452576	2.0645536268213855	1.853499999999993	0.12082491382735983	0.2331831220282352	0.9490387720958287	0.19299493069058982	0.001713443557329148	6.7947052473096056e-77	3.2830507060335203	0.0
7.774037421375377	3.921726091624894	0.2429023706884697	4.541951492214657	0.6202254005897627	5.600947615416705	1.8939050996676197	0.2339970130497414	1.8401217713208897	1.874499999999993	0.4361052781490349	0.24339172504071518	1.0049586474478147	0.20871443449303892	0.001933610307302049	7.151930501241071e-76	3.326344799966501	0.0
7.828455683325005	4.234559213781328	0.24867098459832834	4.661718368796741	0.42715915501541346	5.640154248724622	2.1497262570163125	0.24114457104693252	2.0921270749167533	1.8954999999999929	0.36879902288739386	0.2388890909941306	1.063630363946024	0.2256323536397457	0.0021819251811320372	7.513141199681015e-75	3.370273726029839	0.0
7.88325487310828	4.078657566732488	0.2445970830638436	4.7862685881261156	0.7076110213936273	5.679635328465695	2.1436163866876328	0.23912672566273915	2.081929486680056	1.9164999999999928	0.28189670881415596	0.22885700535778852	1.1251345087205005	0.24382930604839073	0.0024619359566357972	7.87493363158084e-74	3.4148428374005886	0.0
7.938437657220039	4.684413656522161	0.2547014272472048	4.9157734080328765	0.2313597515107153	5.719392775764955	1.5935092771419272	0.2253778826263128	1.5274437490289936	1.9374999999999927	0.28470548769370696	0.2348896052830927	1.1895483515593572	0.26339000102080584	0.0027776259892571074	8.233384804757997e-73	3.4600574294634563	0.0
7.994006720820579	5.082104855602745	0.26134911242560255	5.050404585015682	-0.031700270587063706	5.759428525195309	1.6450678943965573	0.22464806081491193	1.5743125080102893	1.9584999999999926	0.15370734720488022	0.22240257275260072	1.2569451025595109	0.28440328117791297	0.0031334654144460905	8.584059291051761e-72	3.5059227358638116	0.0
8.049964767866324	4.865977997827167	0.2567857458471008	5.190333645006827	0.3243556471796607	5.799744524871677	2.3974931169213582	0.24570689318356384	2.321714970997554	1.9794999999999925	0.5518643510812937	0.2472769007588485	1.3273931121218365	0.3069621404699344	0.0035344679523208024	8.92203499617367e-71	3.5524439244627355	0.0
8.106314521241387	4.678836393522444	0.25173958332464597	5.3357310734003285	0.6568946798778841	5.840342736545779	1.8605846994792645	0.22879591854081915	1.7794277896204496	2.0004999999999926	0.2147938942457972	0.22443895541626305	1.4009550117343543	0.3311637146186782	0.003986253854060177	9.24195096120267e-70	3.5996260931932356	0.0
8.163058722890078	5.237238263665145	0.26227946604506336	5.4867654192335795	0.2495271555684342	5.8812251357016	1.9377315013721574	0.22969288875470628	1.8508152033216623	2.0214999999999925	0.5227128121762696	0.24113621389882045	1.477686793772112	0.35710924007604844	0.004495119568544193	9.538079882175315e-69	3.647474265816875	0.0
8.220200133950309	5.578190601775136	0.2674027434788844	5.643602307696749	0.06541170592161372	5.922393711651511	2.097133288400312	0.23211959147310562	2.0040507528020757	2.0424999999999924	0.7731053302279167	0.25876554973226074	1.5576368280550537	0.3849039773143724	0.005068114747290333	9.804427326729372e-68	3.6959933875800335	0.0
8.277741534887962	5.940538596832777	0.2727777296686473	5.806403354032227	-0.13413524280055	5.963850467633071	1.804398536978121	0.2252985768159003	1.7047149917664488	2.0634999999999923	0.41988937558726946	0.23801470991350265	1.6408448120133576	0.41465709400447787	0.005713127245209138	1.003485860374071e-66	3.745188320769182	0.0
8.335685725632178	6.1924384664023595	0.27584898279469067	5.975324970206229	-0.21711349619613074	6.005597420906502	2.1650385684400355	0.2335582735296512	2.05828952499367	2.0844999999999922	1.0067254267670835	0.2679879033117572	1.7273406498363881	0.4464815033918739	0.006438976813454952	1.0223252893463633e-65	3.7950638401645116	0.0
8.394035525711603	6.221072983177079	0.27537544129957703	6.15051705326375	-0.07055592991332915	6.047636602852848	2.144791478282692	0.2317275809545941	2.0304808374912717	2.105499999999992	0.43854748820779377	0.24114830638940601	1.8171432536982604	0.48049365295620444	0.0072555182178845375	1.0363682588831106e-64	3.845624628391401	0.0
8.452793774391584	6.741603443713722	0.2827437157348477	6.332121540732343	-0.409481902981379	6.089970059072819	1.9930555176140863	0.22698060586152996	1.8706535720457875	2.126499999999992	0.5706186225961956	0.24750092584403222	1.9102592567707037	0.5168132582410123	0.008173754551388804	1.0450613883080367e-63	3.896875271169239	0.0
8.511963330812325	6.366152696183358	0.2768914799859144	6.520270813474306	0.15411811729094804	6.132599849486327	2.483790496293608	0.23882953886736144	2.352731824724183	2.147499999999992	0.497821019582956	0.2482837937190502	2.0066816229001074	0.5555629765775112	0.009205961539484312	1.0479122553235653e-62	3.948820252457203	0.0
8.571547074128013	6.552925771724805	0.27844564460221033	6.715085919593131	0.16216014786832567	6.1755280484327315	2.0484645285344447	0.2267673959932954	1.90814577920396	2.168499999999992	0.8792214442518591	0.26843583293050044	2.106388131126092	0.5968680153056767	0.010365823664684842	1.044511676227529e-61	4.001463949496677	0.0
8.631547903646908	7.183899469884853	0.28808095769257464	6.916674583925316	-0.2672248859595374	6.2187567447717615	2.1318261203708695	0.22769259336223302	1.9816036794795437	2.189499999999992	0.6257110330686164	0.2553567661128689	2.2093397041931144	0.6408556690274019	0.011668582954736006	1.0345556703308503e-60	4.054810627750063	0.0
8.691968738972436	7.150499327277172	0.286193238921669	7.125128955824479	-0.025370371452693163	6.262288041985164	2.321178861005793	0.23179804379628677	2.160366403149055	2.2104999999999917	0.4229310456150943	0.24657445587892327	2.3154785383787435	0.6876547804189065	0.013131201290950438	1.0178659237026215e-59	4.108864435735878	0.0
8.752812520145245	7.511760194958392	0.2910513453923038	7.340523032945205	-0.1712371620131874	6.30612405827906	2.3453983501965787	0.2325067793356137	2.173264267676746	2.2314999999999916	0.9547962418273017	0.2722661503180854	2.424725976899575	0.7373951191921081	0.01477253709351457	9.94407454805374e-59	4.163629399760007	0.0
8.81408220778626	7.944477509602726	0.2968892402462726	7.562909680268618	-0.3815678293341085	6.350266926687013	1.512667309187631	0.20925915316079166	1.3284320174307784	2.2524999999999915	0.5117648952704577	0.2543845643153795	2.5369800505609477	0.7902066739360933	0.01661353722834661	9.643021485116802e-58	4.21910941854323	0.0
8.875780783240765	7.585726795722412	0.2908375734335825	7.7923171416569135	0.20659034593450176	6.394718795173823	2.0594907758792314	0.22364070658114268	1.8623238925363945	2.2734999999999914	0.7559752266966284	0.2675590931760708	2.652112587162541	0.8462188517970911	0.01867744495213625	9.278368846671597e-57	4.275308257745145	0.0
8.93791124872345	8.728114639559573	0.30672494204435785	8.028744916212961	-0.6993697233466118	6.439481826740039	2.0903242271031552	0.22450268930310158	1.8793416228310085	2.2944999999999913	0.36566586620069463	0.24906741078947028	2.76996576588979	0.9055595812729472	0.0209900246655307	8.854651566112264e-56	4.332229544384694	0.0
9.000476627464515	8.162506549900735	0.2982623605787392	8.272158844779618	0.10965229487888273	6.4845581995272195	2.2345435516701495	0.2265457889165672	2.008804271073831	2.3154999999999912	1.3321430092396895	0.2928147391656635	2.890347965640636	0.9683543138056069	0.02357980417563885	8.378013593280279e-55	4.389876761157737	0.0
9.063479963856764	8.906054849528546	0.3080448734673786	8.522485225145996	-0.3835696243825506	6.529950106923911	2.4895810610410365	0.2333767498938044	2.24808411282745	2.336499999999991	0.5326279572609816	0.2577329886806334	3.0130287290759012	1.0347249203436746	0.026478335074325225	7.856073206265796e-54	4.448253240652094	0.0
9.126924323603763	9.18437853739874	0.3107119598194779	8.779603751337456	-0.40477478606128336	6.575659757672378	2.3283956253824685	0.2286998011420362	2.0700766414228577	2.357499999999991	1.0660442023082133	0.2800554809425597	3.137732640566779	1.104788479595941	0.029720471714034077	7.297711336740537e-53	4.507362159460702	0.0
9.19081279386899	9.216234340840904	0.3102289957419028	9.043339057754569	-0.17289528308633528	6.621689375976085	2.8222525555523204	0.24089144910036506	2.545980319295219	2.378499999999991	0.8344143859366051	0.2739543555477131	3.2641319011925343	1.1786559552648301	0.03334466910361943	6.712788938242608e-52	4.567206532193585	0.0
9.25514848342607	9.66579975811239	0.31628511681318555	9.313450649737012	-0.35234910837537825	6.668041201607918	2.205409782878364	0.22406954704047866	1.9099826283953105	2.399499999999991	0.9031023817734043	0.2752545271756486	3.391837384432489	1.2564307600669222	0.037393299848045486	6.111805035391415e-51	4.627789205389555	0.0
9.319934522810053	10.126372536247866	0.321123199797115	9.589621027115442	-0.536751509132424	6.714717490019173	2.3264699226130365	0.22673819156170194	2.0106120065070057	2.4204999999999908	0.7139225455095706	0.2669784114189931	3.520387981070478	1.3382072047036229	0.04191299001270843	5.50551233990499e-50	4.689112851328633	0.0
9.385174064469723	9.97765556982539	0.3181554816457578	9.87144186694674	-0.10621370287865162	6.7617205124493065	2.3521097567664047	0.22640782854409228	2.0144672062340985	2.4414999999999907	0.8501532201424458	0.27490115037765794	3.6492381017333737	1.424068829966906	0.046954973500133786	4.904511645736127e-49	4.751179961746326	0.0
9.450870282921011	11.037392022458416	0.33179526534561427	10.158398237468086	-0.87899378499033	6.809052556036452	2.39066152752303	0.22643801399009542	2.0297984690443465	2.4624999999999906	1.2648061290643322	0.29510680275815127	3.7777433122421584	1.514086619596469	0.05257546417832259	4.3188490867153877e-48	4.813992841451136	0.0
9.517026374901459	11.024835600929883	0.3304876899321419	10.449850978840228	-0.5749846220896551	6.856715923928707	2.605919733777618	0.2298986572151402	2.2203142082160316	2.4834999999999905	0.9979317657905213	0.27635274582449854	3.9051442424268568	1.6083170899763062	0.058836044590349	3.7576413216312753e-47	4.877553601846717	0.0
9.58364555952577	11.3110718389068	0.33301970021530697	10.745017617050419	-0.5660542218563815	6.9047129353962085	2.3643224985942366	0.22313399389551042	1.9523622699374963	2.5044999999999904	0.942559597397677	0.27813412342466654	4.030549143337911	1.706800249753902	0.06580406959826485	3.2287525393148034e-46	4.941864154360341	0.0
9.650731078442451	11.655633359009933	0.33672048490007656	11.042952480502521	-0.6126808785074118	6.953045925943982	2.7325591296318734	0.23146485445652087	2.292537396190132	2.5254999999999903	0.7217817500364041	0.26668804067049545	4.152915776674902	1.8095574172827331	0.07355308276538894	2.7385438110979886e-45	5.006926203779498	0.0
9.718286195991547	11.205993122330666	0.33022833212484604	11.342527061742041	0.13653393941137537	7.0017172474255895	2.911270998746672	0.23519108049425153	2.441382017361153	2.54649999999999	0.8252043111668548	0.27313356970958386	4.2710337020789355	1.9165888755100666	0.08216324265443126	2.2917099766957127e-44	5.072741241498608	0.0
9.786314199363488	11.750941495565286	0.33578088408283685	11.642412095558129	-0.10852940000715705	7.050729268157569	2.987879265721464	0.23571420883806152	2.4862139014267197	2.56749999999999	0.6374334218980104	0.2651616065782175	4.383508469968107	2.027871331402054	0.09172175550993035	1.891212400105346e-43	5.1393105386780356	0.0
9.854818398759033	12.183694439674468	0.34044108121801087	11.941063280649818	-0.2426311590246506	7.100084373034671	2.588015918535459	0.22539338244311138	2.0525571341671345	2.58849999999999	0.7382763069708382	0.2672671035306387	4.488749702496237	2.1433551288375594	0.10232330999826585	1.5383082513335027e-42	5.206635139317756	0.0
9.923802127550346	12.654015769321454	0.3454685883584717	12.236713008836304	-0.4173027604851498	7.149784963645914	2.7201915958103853	0.22712150104558904	2.148809898262064	2.60949999999999	0.9932663054239232	0.28496744491193204	4.584965508217515	2.2629611385762756	0.1140705087942171	1.2326692651180778e-41	5.274715853248297	0.0
9.993268742443199	12.773116640521128	0.3461895250118033	12.527370818544423	-0.2457458219767048	7.199833458391435	2.807501429923572	0.22894832204938212	2.197950292133644	2.63049999999999	0.7108386144126584	0.26953846547579585	4.670166063789864	2.3865772148846207	0.1270742908282486	9.725760332703124e-41	5.343553249041689	0.0
10.0632216236403	13.289109207017926	0.35252742247239943	12.810835476385092	-0.47827373063283396	7.250232292600176	3.0308176532354536	0.232204472967681	2.3807289335293813	2.6514999999999898	1.070799238524756	0.28536032167681175	4.742179428144734	2.514054064451123	0.14145433694378462	7.551685484232856e-40	5.4131476468454505	0.0
10.133664175005784	13.121960543601086	0.3515271606816329	13.084721519375677	-0.03723902422540881	7.3009839186483765	3.1512212787042992	0.23332262095797573	2.4581006618291625	2.6724999999999897	1.143350504792497	0.28841121697444705	4.798682638794139	2.6452003188774063	0.1573394505612796	5.767304845056695e-39	5.483499111142853	0.0
10.204599824230822	13.30369719767201	0.3543491312818905	13.346502667487876	0.04280546981586575	7.352090806078915	2.813085855909162	0.22599522482223774	2.0743083429739286	2.6934999999999896	1.0471525219828597	0.2851722790085069	4.837250782043266	2.7797765382906485	0.1748679037111188	4.329838495400791e-38	5.554607443442842	0.0
10.27603202300044	14.040915602734156	0.3635162081956269	13.59357366299372	-0.44734193974043635	7.403555441721467	3.1554554196571747	0.23285355946906333	2.3682608972300745	2.7144999999999895	1.2951567503702517	0.2983395417615936	4.855425946714131	2.917487803887369	0.194187737488781	3.1937214420844196e-37	5.626472174903439	0.0
10.347964247161443	13.722427572679466	0.36036684278966874	13.823330764648523	0.1009031919690564	7.455380329813519	3.4751840391608892	0.23893658163512937	2.6366729609684083	2.7354999999999894	0.758750092968004	0.2698703489024087	4.850806712702589	3.057974488438198	0.2154570046153136	2.3131367064772693e-36	5.699092558892422	0.0
10.420399996891572	12.901055138748903	0.35083706971789513	14.033269331233384	1.132214192484481	7.507567992122213	3.6481491043478145	0.24208984963503696	2.7552783223601445	2.7564999999999893	0.6814710438758884	0.27126740706865793	4.8211570896321865	3.2008007377410888	0.2388439403705206	1.644115868203759e-35	5.77246756348959	0.0
10.493342796869813	13.841247939182864	0.36102831103620897	14.22109475541128	0.3798468162284152	7.560120968067068	3.899052499134578	0.24545338065991654	2.9486312842992914	2.777499999999989	1.4598766665132588	0.3055818401743944	4.764531674243824	3.3454401705060017	0.26452704672641447	1.146129771562657e-34	5.84659586393504	0.0
10.566796196447902	13.866499320763909	0.3611029477196609	14.384840629100902	0.5183413083369928	7.6130418148435375	3.730070397656088	0.2412379185227341	2.718756694143165	2.798499999999989	1.5232343766865188	0.3059781290168974	4.6794113872339755	3.491258333767625	0.29269507307115156	7.831486782734528e-34	5.921475835028151	0.0
10.640763769823035	14.094790933743237	0.3622374019059002	14.522985701228643	0.4281947674854063	7.666333107547443	3.8577325245828256	0.24372782912034366	2.7820294851158724	2.819499999999989	0.9001199571919121	0.2829084743113046	4.564841715392602	3.6374915668424523	0.3235468755112259	5.2420098050926334e-33	5.997105543482363	0.0
10.715249116211798	14.708510150686402	0.36875132760389173	14.634559272017212	-0.0739508786691907	7.7199974393002755	4.016603784824516	0.24561671831174697	2.8728566384807688	2.840499999999989	0.42009554313421926	0.2575692860907631	4.420563231219268	3.7832221651459803	0.3572911354109655	3.434978417196065e-32	6.073482740240998	0.0
10.79025586002528	14.960171752551668	0.37131290121307936	14.719223545429841	-0.24094820712182674	7.774037421375377	3.921726091624894	0.2429023706884697	2.706119399376738	2.861499999999989	1.3632013737797544	0.3023939267523285	4.247122643187668	3.9273501328636313	0.39414591661883497	2.2021522679181473e-31	6.150604852759708	0.0
10.865787651045459	14.46035487259359	0.3642872506402438	14.77732151767418	0.3169666450805888	7.828455683325005	4.234559213781328	0.24867098459832834	2.9431145710144255	2.8824999999999887	1.3847857166241084	0.301432740192755	4.045952098942639	4.068562401677879	0.43433803979211755	1.3803445685683441e-30	6.228468977261542	0.0
10.941848164602776	14.165396589053895	0.361014597533603	14.809880525288348	0.6444839362344528	7.88325487310828	4.078657566732488	0.2445970830638436	2.7072318160069613	2.9034999999999886	1.4357342386248053	0.30507499345145245	3.8194052159142977	4.205301186978945	0.4781022514243674	8.453941313493598e-30	6.307071870970738	0.0
11.018441101754995	14.835906772243742	0.36751102694363236	14.818564771494863	-0.01734200074887937	7.938437657220039	4.684413656522161	0.2547014272472048	3.228697677952741	2.9244999999999886	1.742873461830925	0.3197785994099902	3.5707405219188746	4.335734140574563	0.5256801646695503	5.055593827652226e-29	6.386409944331875	0.0
11.095570189467281	14.692516208931034	0.36545806013604754	14.805574932909082	0.11305872397804784	7.994006720820579	5.082104855602745	0.26134911242560255	3.5376230064508754	2.9454999999999885	1.0351759168322836	0.28972732697959375	3.3040466454635333	4.457730085310021	0.5773189489143201	2.9500603788164353e-28	6.466479253221207	0.0
11.173239180793551	15.432842946323596	0.37215122929072514	14.773498986987615	-0.6593439593359811	8.049964767866324	4.865977997827167	0.2567857458471008	3.2280882772830752	2.9664999999999884	1.386473855592378	0.3063406898900932	3.0241084772183906	4.5688452732605915	0.6332697453512438	1.6785518971942413e-27	6.547275491157389	0.0
11.251451855059106	14.95715502793761	0.366375023892611	14.72512507478796	-0.23202995314965058	8.106314521241387	4.678836393522444	0.25173958332464597	2.9427314133153515	2.988499999999994	1.0248183191358096	0.27725763170979917	2.736219182173512	4.6663261244673215	0.6937857866279336	9.306317282981407e-27	6.628793981519193	0.0
11.33021201804452	14.68803275841062	0.3631875895094518	14.663233655323108	-0.024799103087511654	8.163058722890078	5.237238263665145	0.26227946604506336	3.397947110248441	3.0105	1.282954106166419	0.29676429297687823	2.445948738276765	4.747135047204624	0.7591202000636076	5.0239911130412025e-26	6.71102966977811	0.0
11.409523502170831	15.171713826960325	0.36788065714982177	14.590391391740567	-0.5813224352197572	8.220200133950309	5.578190601775136	0.2674027434788844	3.6305816816584193	3.0315735	1.7746217817878898	0.321035906956411	2.15888485959241	4.808005940395815	0.8295234759982322	2.638949402790715e-25	6.79397711575411	0.0
11.489390166686027	14.538056429447122	0.360483332465998	14.508772097981801	-0.0292843314653215	8.277741534887962	5.940538596832777	0.2727777296686473	3.8793235635697325	3.0527945145	1.4808875573568416	0.30905124839308884	1.880365973439517	4.845535053031389	0.9052405856076777	1.347727830606719e-24	6.877630485903216	0.0
11.56981589785283	14.052565409728183	0.3547169546780735	14.420029797792228	0.3674643880640449	8.335685725632178	6.1924384664023595	0.27584898279469067	4.012177336360643	3.0741640761015	1.2162239920163076	0.2963309719493363	1.615227727291238	4.856310788882688	0.9865077359723203	6.687047170673734e-24	6.9619835456459835	0.0
11.6508046091378	15.193812283237293	0.3663393472291611	14.32524499341846	-0.8685672898188326	8.394035525711603	6.221072983177079	0.27537544129957703	3.9161805583047298	3.09568322463421	1.0947667316138041	0.29142364056758635	1.3675839118051387	4.837082675633479	1.0735487542336049	3.2210247199300355e-23	7.047029651746238	0.0
11.732360241401764	14.006999037843094	0.3527630815952001	14.224957615667863	0.2179585778247688	8.452793774391584	6.741603443713722	0.2827437157348477	4.306357174150618	3.11735300720665	0.9573438735791395	0.28283119108229954	1.1406596437365004	4.784965130103721	1.166571097077707	1.5050185255382723e-22	7.132761744749935	0.0
11.814486763091576	13.832194577717	0.3499581734444273	14.119289452829442	0.2870948751124409	8.511963330812325	6.366152696183358	0.2768914799859144	3.794702135166255	3.1391744782570963	1.1076967803648503	0.2877020364824558	0.9366894681657277	4.697666157093781	1.2657614860755493	6.816045940550938e-22	7.219172341494383	0.0
11.897188170433218	13.88384474249714	0.3503695305044017	14.008146370837615	0.12430162834047565	8.571547074128013	6.552925771724805	0.27844564460221033	3.839303801628352	3.1611486996048956	1.5276176793764242	0.2992544128262609	0.7568863633390589	4.57372530706745	1.371281172732637	2.989612069109689e-21	7.306253527698468	0.0
11.980468487626249	13.89930378409249	0.3488504513141154	13.891478075476464	-0.007825708616026716	8.631547903646908	7.183899469884853	0.28808095769257464	4.322035513709601	3.18327674050213	1.028855966480846	0.2847033154025184	0.6014803556519175	4.412739931159176	1.4832608380204608	1.2689121757339136e-20	7.39399695064491	0.0
12.064331767039633	13.508481354157748	0.3438894103036009	13.769562527081884	0.26108117292413624	8.691968738972436	7.150499327277172	0.286193238921669	4.134234807188571	3.205559677685645	1.6930515175462584	0.3081996106940956	0.46981856542870415	4.21555502233158	1.6017951273554811	5.207379961908593e-20	7.482393811966119	0.0
12.14878208940891	14.157236649279458	0.34970047735461324	13.64327533675575	-0.5139613125237084	8.752812520145245	7.511760194958392	0.2910513453923038	4.334866561773195	3.227998595429445	0.7304624981127628	0.26792541876801806	0.3605129232225353	3.984390743093381	1.7269368098943356	2.0644685879901756e-19	7.571434860545496	0.0
12.233823564034772	13.276854862697508	0.33915655079671686	13.514303065076	0.2374482023784914	8.81408220778626	7.944477509602726	0.2968892402462726	4.600677247877338	3.250594585597451	1.6242715986959833	0.30401230019493153	0.27161821129676766	3.7228839428492315	1.858690525383403	7.899918109596127e-19	7.661110385546596	0.0
12.319460328983016	14.036058542152961	0.34681559988340427	13.385264065731796	-0.6507944764211651	8.875780783240765	7.585726795722412	0.2908375734335825	4.068717911810643	3.273348747696633	0.9451107562519843	0.2740257722117747	0.20082184740701564	3.4360259734099143	1.9970060353318762	2.91527647692081e-18	7.751410209582991	0.0
12.405696551285896	13.463800873076853	0.33918555013376944	13.25971113115681	-0.20408974192004337	8.93791124872345	8.728114639559573	0.30672494204435785	5.0315992677313055	3.2962621889305095	1.4131980247296925	0.2964645359061052	0.1456279072752998	3.1299887234058206	2.1417708184336592	1.0365512222104969e-17	7.84232368204203	0.0
12.492536427144898	13.506570318888972	0.3389861312769945	13.142005408320733	-0.36456491056823914	9.000476627464515	8.162506549900735	0.2982623605787392	4.280224466278853	3.319336024253023	1.0584069773783815	0.27983631734740694	0.10352089541490005	2.811843108772064	2.2928017315574856	3.547807294522194e-17	7.933839672576283	0.0
12.579984182134913	13.526626397182863	0.33860626965326884	13.037068639132357	-0.4895577580505055	9.063479963856764	8.906054849528546	0.3080448734673786	4.831822865034645	3.342571376422794	0.720575950952913	0.2625516358358784	0.07209908110424434	2.489187707795307	2.4498352854559675	1.1678448375903759e-16	8.025946564776838	0.0
12.668044071409858	12.815671535455182	0.32926659354841237	12.950037934621013	0.13436639916583104	9.126924323603763	9.18437853739874	0.3107119598194779	4.912136945521985	3.3659693760577536	1.314717528631013	0.28587765031505963	0.04917205547865833	2.1697177795316933	2.612515849567572	3.6936601036550273e-16	8.11863225004309	0.0
12.756720379909726	13.102971382273319	0.331194812111168	12.88586111732084	-0.21711026495247943	9.19081279386899	9.216234340840904	0.3102289957419028	4.74010181527992	3.389531161690158	1.611540604305317	0.29902341133361765	0.032821798199543964	1.8607743951896092	2.7803808022674787	1.1213965517019503e-15	8.211884121664207	0.0
12.846017422569096	13.003394251149167	0.32904194129893277	12.848878733438218	-0.15451551771094962	9.25514848342607	9.66579975811239	0.31628511681318555	4.980138313764933	3.4132578798219892	1.1631472257805902	0.2786010337211522	0.021430375567499684	1.5689179905565238	2.952841298186402	3.2648918522629644e-15	8.305689069127789	0.0
12.93593954452708	12.71701025204722	0.3250082892850717	12.842439695946139	0.12542944389891808	9.319934522810053	10.126372536247866	0.321123199797115	5.225864360461056	3.437150684980743	1.2447880959348376	0.2837127173843304	0.013680058753288205	1.2995691862647016	3.1291569782562765	9.106580070869581e-15	8.400033472671863	0.0
13.026491121338768	12.17280263497939	0.31804388619823754	12.868591043282699	0.6957884083033079	9.385174064469723	9.97765556982539	0.3181554816457578	4.8573936646249765	3.4612107397756082	1.3917005673801794	0.28856771056176606	0.008533032269149737	1.0567521238567332	3.3084026890600584	2.430978448446875e-14	8.494903198096733	0.0
13.11767655918814	12.770848257503314	0.32381087590040464	12.927869762704026	0.1570215052007118	9.450870282921011	11.037392022458416	0.33179526534561427	5.692986626441466	3.485439214954037	0.8840161999626308	0.26899734619339455	0.005198061650429796	0.8429628604906394	3.4894252487091695	6.204419799223153e-14	8.590283591853725	0.0
13.209500295102458	12.781591457157	0.32302318968270083	13.019208504994962	0.23761704783796134	9.517026374901459	11.024835600929883	0.3304876899321419	5.452538223936371	3.5098372894587158	2.143231579057093	0.31177235425953354	0.0030907660277210477	0.659169563419804	3.6707886991189262	1.5123872157313506e-13	8.68615947642836	0.0
13.301966797168173	13.438644261304932	0.3294813431659762	13.139950502701307	-0.29869375860362446	9.58364555952577	11.3110718389068	0.33301970021530697	5.507918376216722	3.5344061504849265	1.8809480460787005	0.30341193599196187	0.001792833846650702	0.5049349534118133	3.8507075694066057	3.517276071031135e-13	8.782515146035886	0.0
13.395080564748351	13.16056559219754	0.32535392484106873	13.285955369402629	0.12538977720508804	9.650731078442451	11.655633359009933	0.33672048490007656	5.619607082286909	3.559146993538321	1.8082141030069043	0.2972498312879985	0.0010139674401161542	0.37863733682650746	4.0269697024875475	7.795854294003814e-13	8.879334362647679	0.0
13.488846128701589	13.26036403827089	0.3256883012388658	13.451769370724207	0.1914053324533178	9.718286195991547	11.205993122330666	0.33022833212484604	4.936207302087233	3.5840610224930893	1.4542224158420862	0.2865777812251371	0.0005588265128919533	0.27775682751897135	4.196853364323286	1.6449741781547855e-12	8.976600352367413	0.0
13.5832680516025	13.412990922542772	0.32660714441735667	13.630832706205357	0.21784178366258544	9.786314199363488	11.750941495565286	0.33578088408283685	5.2478399386851935	3.6091494496505407	1.220473748609614	0.27512472133795	0.0002999548939714261	0.19918926135345688	4.357047687778173	3.3007218859204267e-12	9.074295802176454	0.0
13.678350927963718	13.437919021852062	0.3262418340011691	13.815702278697481	0.3777832568454187	9.854818398759033	12.183694439674468	0.34044108121801087	5.4492662983424065	3.6344134957980945	1.5245672691479801	0.2869858939923555	0.00015671681145121576	0.13955198641139197	4.5035907184000905	6.291026843204147e-12	9.172402857068256	0.0
13.774099384459465	13.805629464835441	0.329216847757957	13.99827971547777	0.19265025064232866	9.923802127550346	12.654015769321454	0.3454685883584717	5.692018613733446	3.659854390268681	1.0580176785110145	0.2649613009949702	7.96541269754953e-05	0.09545223482527863	4.631844708922013	1.137619377345475e-11	9.270903117592127	0.0
13.870518080150681	13.808925449663896	0.3283688356059426	14.170048059149856	0.3611226094859603	9.993268742443199	12.773116640521128	0.3461895250118033	5.589299071018393	3.685473371000562	1.5450018559080045	0.2854810858145524	3.9362612398755404e-05	0.06369843186363949	4.736532626827166	1.9495169377638465e-11	9.369777637827157	0.0
13.967611706711736	13.730165840255426	0.3264018405408858	14.322332762540682	0.5921669222852568	10.0632216236403	13.289109207017926	0.35252742247239943	5.891421377478284	3.7112716845975657	1.4879619116710052	0.28258510300940415	1.8901214955964843e-05	0.04144552141552399	4.8118614160711175	3.162240369833009e-11	9.469006923807461	0.0
14.065384988658717	14.093187936124842	0.3298278204596421	14.446609507412703	0.35342157128786056	10.133664175005784	13.121960543601086	0.3515271606816329	5.520738135368261	3.7372505863897487	1.7509767623256507	0.29168435040125956	8.813941697941031e-06	0.02627525964311586	4.851754501359055	4.849240748194252e-11	9.56857093242034	0.0
14.163842683579329	14.507142608629037	0.33361871962035117	14.534879788198646	0.027737179569609083	10.204599824230822	13.30369719767201	0.3543491312818905	5.5118019736269765	3.763411340494477	1.533149115384739	0.28367301826455166	3.9890257733664125e-06	0.016220025139500254	4.850206703163633	7.02104818211375e-11	9.668449070799529	0.0
14.262989582364385	14.228720310697934	0.33075836617449417	14.580123629048618	0.35140331835068395	10.27603202300044	14.040915602734156	0.3635162081956269	6.073814114643875	3.7897552198779385	1.8419881084079655	0.2925105603904213	1.7511295635733594e-06	0.009743288027782987	4.801758393559655	9.579060002634341e-11	9.768620196235826	0.0
14.362830509440936	14.66528908670803	0.33507929927833346	14.576817994955844	-0.08847109175218648	10.347964247161443	13.722427572679466	0.36036684278966874	5.598189366923366	3.816283506417084	1.3930001142447201	0.2751221176004756	7.45177788497822e-07	0.005691450713106161	4.702063182314589	1.2236814995043006e-10	9.869062616627993	0.0
14.463370323007023	14.363270980295967	0.33123601162294325	14.521482800845025	0.1582118205490577	10.420399996891572	12.901055138748903	0.35083706971789513	4.640253371005109	3.842997490962004	1.9516075255992558	0.2921576175542603	3.0720188024175764e-07	0.0032308507903866528	4.548497551212535	1.4300439040901616e-10	9.969754091497219	0.0
14.564613915268072	13.986636884337967	0.3272184576392868	14.413189710818589	0.42655282648062176	10.493342796869813	13.841247939182864	0.36102831103620897	5.4667490477066245	3.8698984733987376	1.1895064067462986	0.26882825610417865	1.2261369650348022e-07	0.0017811447319435927	4.340736609740301	1.442442080424641e-10	10.070671833588404	0.0
14.66656621267495	13.994556378949397	0.3273451536165455	14.253949444766112	0.25939306581671495	10.566796196447902	13.866499320763909	0.3611029477196609	5.403134526691158	3.896987762712529	1.8949591613249201	0.29127470077619105	4.7351155561356817e-08	0.0009529724615498143	4.081203913756464	1.144500774713385e-10	10.171792511082494	0.0
14.769232176163673	13.401489194017488	0.321077878325205	14.048888260729044	0.6473990667115554	10.640763769823035	14.094790933743237	0.3622374019059002	5.568910775996956	3.9242666770515164	1.7476083101397881	0.284578169684772	1.7681553446251634e-08	0.0004945031124112503	3.775301489426786	6.460675923262207e-11	10.273092250443687	0.0
14.87261680139682	13.385911017525846	0.3204248834242134	13.806138710243143	0.42022769271729743	10.715249116211798	14.708510150686402	0.36875132760389173	6.147433618910188	3.9517365437908767	1.4770777801849988	0.275927934892967	6.380086638712159e-09	0.00024869780793683737	3.4313433661050845	2.3870323756543695e-11	10.374546639926166	0.0
14.976725119006597	13.395788417133291	0.3205086887031589	13.53640462016301	0.1406162030297189	10.79025586002528	14.960171752551668	0.37131290121307936	6.391553059881534	3.9793986995974127	1.5663922887415183	0.27538397965577543	2.2231223879148263e-09	0.0001211416836622249	3.060152742485948	5.432224107871329e-12	10.476130733764846	0.0
15.081562194839643	12.819622390810524	0.31400180333793853	13.252211169236027	0.4325887784255027	10.865787651045459	14.46035487259359	0.3642872506402438	5.9115023321809534	4.007254490494595	1.628925869382321	0.27629157939551136	7.475517043303291e-10	5.7113131772522866e-05	2.6743349982807447	7.292931075054861e-13	10.577819057075228	0.0
15.18713313020352	12.773196942169902	0.31313144924670794	12.966908367241961	0.19371142507205974	10.941848164602776	14.165396589053895	0.361014597533603	5.662587934736285	4.035305271928057	1.762360997241092	0.28018991424671075	2.424189920576318e-10	2.6043442201069464e-05	2.2872967120700887	5.595107856384082e-14	10.679585611487196	0.0
15.293443062114946	12.621236244313065	0.31142844054403357	12.693547331177227	0.07231108686416121	11.018441101754995	14.835906772243742	0.36751102694363236	6.403751945080755	4.063552408831553	1.80211942447306	0.2810855487015082	7.576036090307152e-11	1.1478291960744044e-05	1.9121319712715128	2.3923570556211434e-15	10.78140388153799	0.0
15.400497163549751	12.292912118595488	0.30716576646193156	12.443780493911559	0.15086837531607067	11.095570189467281	14.692516208931034	0.36545806013604754	6.353420529243159	4.091997275693375	1.3848470060368876	0.26734646266609174	2.2801620206046448e-11	4.886140793698252e-06	1.5605287658981641	5.582585783452089e-17	10.8832468418498	0.0
15.508300643694598	12.918477216726027	0.31302398635823586	12.226939954276936	-0.6915372624490903	11.173239180793551	15.432842946323596	0.37215122929072514	7.2066194504933705	4.120641256623228	1.3133416349591878	0.2615875103971836	6.604367923459878e-12	2.0074956453186623e-06	1.2418509816575931	6.978515226446918e-19	10.985086965117093	0.0
15.61685874820046	12.580038859629196	0.3093174510831003	12.049420046708812	-0.5306188129203839	11.251451855059106	14.95715502793761	0.366375023892611	6.8608239346688435	4.149485745419591	1.5601277186571556	0.2702657262294006	1.8396242370807905e-12	7.954810534991674e-07	0.9625230202968205	4.593726250643397e-21	11.0868962309291	0.0
15.726176759437863	13.241147586622226	0.3148883475736321	11.914436386800588	-1.3267111998216379	11.33021201804452	14.68803275841062	0.3631875895094518	6.735828772865622	4.178532145637528	0.9079018769926996	0.2458713711561737	4.92424789854998e-13	3.037908840862338e-07	0.7257899475564192	1.5666746612102152e-23	11.188646135452792	0.0
15.836259996753927	11.886927007143534	0.29953517691423026	11.82216649164991	-0.06476051549362438	11.409523502170831	15.171713826960325	0.36788065714982177	7.3752995509738675	4.207781870656991	1.4429770579125023	0.2633242200223499	1.2658091880873513e-13	1.1172969975797094e-07	0.5318586779186194	2.726344867771131e-26	11.290307702001463	0.0
15.947113816731207	12.455235698065463	0.30494698453535785	11.770212341545434	-0.6850233565200288	11.489390166686027	14.538056429447122	0.360483332465998	6.906914817368539	4.23723634375159	2.110430660429061	0.2849343302840431	3.1219903540309246e-14	3.954457854741862e-08	0.3783608094869047	0.0	11.39185149251392	0.0
16.058743613448325	12.514665575575378	0.30481079455328763	11.75427754714221	-0.7603880284331677	11.56981589785283	14.052565409728183	0.3547169546780735	6.594519157581938	4.266896998157851	1.289268456013823	0.25579003435940956	7.383326348956309e-15	1.3458637167925043e-08	0.2610299137143809	0.0	11.493247619969186	0.0
16.171154818742465	12.386662532345813	0.3029563479279382	11.76893043727348	-0.6177320950723324	11.6508046091378	15.193812283237293	0.3663393472291611	7.91559694156507	4.2967652771449565	1.6746809859941711	0.2695675371782845	1.6706692393832432e-15	4.401272335431065e-09	0.17446467111110023	0.0	11.594465761761107	0.0
16.284352902473664	12.438690964937452	0.30331237981408155	11.808331146297576	-0.6303598186398762	11.732360241401764	14.006999037843094	0.3527630815952001	6.914803166925166	4.32684263408497	1.4536038989815765	0.2609013484323787	3.634943959935406e-16	1.381914971469526e-09	0.11285597085851112	0.0	11.69547517405715	0.0
16.39834337279098	12.25380120597136	0.30209204331881334	11.866830096408089	-0.3869711095632713	11.814486763091576	13.832194577717	0.3499581734444273	6.932077466381942	4.357130532523566	1.9771946696892733	0.2764266027900904	7.45300465073454e-17	4.162639007118549e-10	0.0705853888269412	0.0	11.796244707164883	0.0
16.513131776400517	13.343022865669456	0.3129514760936653	11.939386746794563	-1.4036361188748927	11.897188170433218	13.88384474249714	0.3503695305044017	7.181951899357993	4.387630446251231	1.97849768480246	0.2742795166760986	1.6483864825939276e-17	1.201972235431132e-10	0.04264392474471966	0.0	11.896742821929646	0.0
16.628723698835323	13.773778026171552	0.3165556893529371	12.02179953676693	-1.7519784894046229	11.980468487626249	13.89930378409249	0.3488504513141154	7.401822659260937	4.41834385937499	1.2407411346747543	0.25000908173839603	3.399411297332737e-18	3.3243571904198856e-11	0.024861929547970167	0.0	11.996937607185716	0.0
16.74512476472717	12.460228980492808	0.3028010507172652	12.110771236370867	-0.3494577441219402	12.064331767039633	13.508481354157748	0.3438894103036009	7.221312639041983	4.449272266390615	1.2090826239337709	0.24864264076242612	0.0	8.79939099470304e-12	0.013974438078990434	0.0	12.096796798283078	0.0
16.862340638080262	13.22460293910191	0.3099678806584285	12.203853419387746	-1.0207495197141636	12.14878208940891	14.157236649279458	0.34970047735461324	8.085396173069206	4.48041717225535	1.8619217225472418	0.2662064729901975	0.0	2.2272500964001143e-12	0.007565622674676196	0.0	12.196287796710843	0.0
16.980377022546822	13.082049997199704	0.3075496947713694	12.29931914312085	-0.7827308540788529	12.233823564034772	13.276854862697508	0.33915655079671686	7.423662183168106	4.511780092461137	1.7078984260388377	0.2608996238406184	0.0	5.386252852038983e-13	0.003941452282709876	0.0	12.295377690837602	0.0
17.09923966170465	13.033748639934752	0.3061639756137289	12.396007337791906	-0.637741302142846	12.319460328983016	14.036058542152961	0.34681559988340427	8.402204686004154	4.5433625531083655	1.9279317435382715	0.26818272660753656	0.0	1.243474253983265e-13	0.001974060003855923	0.0	12.394033277787925	0.0
17.21893433933658	13.569401641890032	0.3110598652398991	12.493170702724735	-1.0762309391652973	12.405696551285896	13.463800873076853	0.33918555013376944	8.046413423962072	4.575166090980124	2.1047247797748843	0.27192581994510057	0.0	2.7384513909878208e-14	0.0009496162514763606	0.0	12.492221086473231	0.0
17.339466879711935	12.89878165336089	0.30406088834339495	12.590345740925082	-0.30843591243580804	12.492536427144898	13.506570318888972	0.3389861312769945	8.298404583144523	4.607192253616985	1.6766527783841738	0.2576090607349817	0.0	5.746369963247483e-15	0.0004383391311451209	0.0	12.589907401793932	0.0
17.460843147869923	13.291001650612197	0.3074725918573448	12.687252260687389	-0.6037493899248076	12.579984182134913	13.526626397182863	0.33860626965326884	8.515504322827343	4.639442599392304	1.3065388387600585	0.24471816897350798	0.0	1.1503253166642434e-15	0.00019397065894723953	0.0	12.68705829002844	0.0
17.583069049905014	13.318055081217674	0.30755139955938854	12.783721833247004	-0.53433324797067	12.668044071409858	12.815671535455182	0.32926659354841237	7.984265850877259	4.67191869758805	1.4196973622685256	0.24799289044449188	0.0	2.1912674664941957e-16	8.220782371916306e-05	0.0	12.783639625423284	0.0
17.706150533254345	13.42482319276666	0.3075848062850839	12.87965045502889	-0.5451727377377686	12.756720379909726	13.102971382273319	0.331194812111168	8.428994386616687	4.704622128471167	1.619763811274423	0.2515880023340922	0.0	4.149182404949222e-17	3.333703220702142e-05	0.0	12.879617117996684	0.0
17.830093586987125	13.03846893262292	0.30348544777576086	12.974969265468623	-0.06349966715429645	12.846017422569096	13.003394251149167	0.32904194129893277	8.460204586838739	4.737554483370465	1.9940879401140768	0.26299365598003405	0.0	7.519430978907663e-18	1.2922901913595418e-05	0.0	12.97495634256671	0.0
17.95490424209604	13.34701664478298	0.3059050862086903	13.069627553021943	-0.2773890917610373	12.93593954452708	12.71701025204722	0.3250082892850717	8.274604028772945	4.7707173647540575	1.8965180025955615	0.25690618464437176	0.0	0.0	4.784009481851607e-06	0.0	13.069622769012462	0.0
18.080588571790713	13.195415827803304	0.30424915896178234	13.163583483434126	-0.031832344369178145	13.026491121338768	12.17280263497939	0.31804388619823754	7.799114789793426	4.804112386307336	1.6710596381188618	0.2495660163378635	0.0	0.0	1.6896584767473412e-06	0.0	13.163581793775649	0.0
18.207152691793247	13.577500742413845	0.3075646348874165	13.256799341398155	-0.32070140101568967	13.11767655918814	12.770848257503314	0.32381087590040464	8.433262086653013	4.837741173011487	1.4672283514483366	0.24301615853389086	0.0	0.0	5.687913056342649e-07	0.0	13.25679877260685	0.0
18.334602760635804	13.519332126105274	0.30620810083340094	13.349239236873816	-0.1700928892314586	13.209500295102458	12.781591457157	0.32302318968270083	8.448542428590399	4.871605361222568	1.918765395914369	0.2580009277196716	0.0	0.0	1.8231488248364186e-07	0.0	13.349239054558932	0.0
18.462944979960255	13.29980144525536	0.3037518591125265	13.440868072813844	0.14106662755848376	13.301966797168173	13.438644261304932	0.3294813431659762	9.08120890463951	4.9057065987511255	2.0073083073601588	0.2580640580708915	0.0	0.0	5.5586588450815354e-08	0.0	13.440868017227256	0.0
18.592185594819973	13.374104069641989	0.304164130877297	13.531651119338646	0.15754704969665667	13.395080564748351	13.16056559219754	0.32535392484106873	8.75394458544259	4.940046544942383	1.8729337638743848	0.2518985939547988	0.0	0.0	1.6104805138439768e-08	0.0	13.531651103233841	0.0
18.722330893983717	13.277013954796494	0.30257264401731515	13.621553862378654	0.3445399075821598	13.488846128701589	13.26036403827089	0.3256883012388658	8.785195019914095	4.97462687075698	1.205791362534565	0.23087182657331595	0.0	0.0	4.429271532342798e-09	0.0	13.621553857949383	0.0
18.8533872102416	12.939610052932654	0.2991078116283034	13.710541969599348	0.7709319166666937	13.5832680516025	13.412990922542772	0.32660714441735667	8.856454018513869	5.009449258852279	1.9670417743154385	0.25444720849875463	0.0	0.0	1.1551784651790855e-09	0.0	13.710541968444169	0.0
18.98536092071329	13.715749237992597	0.30625482481055005	13.798581303941003	0.08283206594840564	13.678350927963718	13.437919021852062	0.3262418340011691	8.794619600222838	5.044515403664246	1.0027410847200469	0.22184391695735522	0.0	0.0	2.853966740359685e-10	0.0	13.798581303655606	0.0
19.118258447158283	13.421055058518487	0.302835711647199	13.885637955823166	0.4645828973046786	13.774099384459465	13.805629464835441	0.329216847757957	9.078252866949798	5.079827011489895	1.7167678328730358	0.24269866048611705	0.0	0.0	6.672201358642503e-11	0.0	13.885637955756444	0.0
19.252086256288393	14.028755884524168	0.30786269255808374	13.971678282718662	-0.05707760180550636	13.870518080150681	13.808925449663896	0.3283688356059426	9.008655028341195	5.1153858005703245	2.2212319383252996	0.2570352518843788	0.0	0.0	1.4744878117360363e-11	0.0	13.971678282703916	0.0
19.38685086008241	14.246729518281155	0.3092885673128194	14.05666895194955	-0.19006056633160462	13.967611706711736	13.730165840255426	0.3264018405408858	8.876840001522204	5.151193501174317	1.8836958225687463	0.24595954655593688	0.0	0.0	3.076735639353543e-12	0.0	14.056668951946474	0.0
19.522558816102986	14.047006715317714	0.3067910147988637	14.14057698526053	0.09357026994281625	14.065384988658717	14.093187936124842	0.3298278204596421	9.215149361132479	5.187251855682537	1.9002913502255776	0.2462217347753517	0.0	0.0	6.055307731800058e-13	0.0	14.140576985259925	0.0
19.659216727815707	13.438108913001088	0.30071780472185544	14.223369804681203	0.7852608916801156	14.163842683579329	14.507142608629037	0.33361871962035117	9.64071189122992	5.2235626186723145	1.768082706121573	0.24103220980483311	0.0	0.0	1.1227909600463738e-13	0.0	14.223369804681091	0.0
19.79683124491042	13.808323124982445	0.30382451063112104	14.305015279501735	0.4966921545192893	14.262989582364385	14.228720310697934	0.33075836617449417	9.417216877885142	5.260127557003021	1.538877560558459	0.23268477464264453	0.0	0.0	1.9595232699460662e-14	0.0	14.305015279501715	0.0
19.935409063624792	14.50088966497733	0.310154147681186	14.385481774280857	-0.11540789069647239	14.362830509440936	14.66528908670803	0.33507929927833346	9.95753370838018	5.296948449902043	1.6615508341012086	0.234977795631173	0.0	0.0	3.2118643089253333e-15	0.0	14.385481774280853	0.0
20.07495692707017	14.177191660967093	0.3073348087284448	14.46473819782851	0.2875465368614165	14.463370323007023	14.363270980295967	0.33123601162294325	9.81154227094816	5.334027089051357	1.6077445243678565	0.23428637165191576	0.0	0.0	4.940916368538923e-16	0.0	14.46473819782851	0.0
20.215481625559658	14.284602039572897	0.3078596290619789	14.542754053108036	0.2581520135351383	14.564613915268072	13.986636884337967	0.3272184576392868	9.644119007107783	5.371365278674717	2.0572188179278506	0.24645273813837895	0.0	0.0	6.913917486842837e-17	0.0	14.542754053108036	0.0
20.356989996938573	14.351454984512724	0.3086210642124915	14.619499487998922	0.26804450348619824	14.66656621267495	13.994556378949397	0.3273451536165455	9.912399445265779	5.40896483562544	2.0566105657558666	0.24443570946997897	0.0	0.0	7.836983629360562e-18	0.0	14.619499487998922	0.0
20.499488926917145	14.394040600450573	0.3090671410047712	14.694945346855356	0.3009047464047825	14.769232176163673	13.401489194017488	0.321077878325205	9.625693183732132	5.446827589474818	1.6327462417327392	0.23128716007662556	0.0	0.0	0.0	0.0	14.694945346855356	0.0
20.642985349405564	14.465358391706026	0.3096654165833925	14.769063222790223	0.30370483108419677	14.87261680139682	13.385911017525846	0.3204248834242134	9.954318947208868	5.484955382601142	1.6977834165929209	0.23208835946562306	0.0	0.0	0.0	0.0	14.769063222790223	0.0
20.7874862468514	14.328471802938724	0.30783962845128676	14.841825510606922	0.5133537076681982	14.976725119006597	13.395788417133291	0.3205086887031589	10.335514530735127	5.52335007027935	1.7647962601675733	0.23314514476597895	0.0	0.0	0.0	0.0	14.841825510606922	0.0
20.932998650579357	13.987983946677744	0.3050196492988785	14.913205460295234	0.9252215136174904	15.081562194839643	12.819622390810524	0.31400180333793853	10.145230278649727	5.5620135207713055	2.1147751198983595	0.2415334312452576	0.0	0.0	0.0	0.0	14.913205460295234	0.0
21.079529641133412	14.955487000614362	0.31390721372865305	14.983177230999196	0.027690230384834535	15.18713313020352	12.773196942169902	0.31313144924670794	10.485874186415137	5.600947615416705	1.8939050996676197	0.2339970130497414	0.0	0.0	0.0	0.0	14.983177230999196	0.0
21.22708634862135	14.600849928463877	0.310758723247875	15.051715945358891	0.4508660168950147	15.293443062114946	12.621236244313065	0.31142844054403357	10.709092794673829	5.640154248724622	2.1497262570163125	0.24114457104693252	0.0	0.0	0.0	0.0	15.051715945358891	0.0
21.375675953061695	14.772269690544153	0.31282252175070396	15.118797744119044	0.34652805357489136	15.400497163549751	12.292912118595488	0.30716576646193156	10.73237846653373	5.679635328465695	2.1436163866876328	0.23912672566273915	0.0	0.0	0.0	0.0	15.118797744119044	0.0
21.525305684733127	14.695041269325904	0.31191963767174663	15.184399840889917	0.4893585715640132	15.508300643694598	12.918477216726027	0.31302398635823586	11.676624227566183	5.719392775764955	1.5935092771419272	0.2253778826263128	0.0	0.0	0.0	0.0	15.184399840889917	0.0
21.67598282452626	15.435770342347677	0.3187186120525199	15.248500576937454	-0.1872697654102229	15.61685874820046	12.580038859629196	0.3093174510831003	11.617515043849483	5.759428525195309	1.6450678943965573	0.22464806081491193	0.0	0.0	0.0	0.0	15.248500576937454	0.0
21.827714704297946	15.329823262079435	0.3170375144619266	15.311079475870692	-0.018743786208743174	15.726176759437863	13.241147586622226	0.3148883475736321	12.51535733527443	5.799744524871677	2.3974931169213582	0.24570689318356384	0.0	0.0	0.0	0.0	15.311079475870692	0.0
21.980508707228033	14.83625139033975	0.31298782742588316	15.372117298086094	0.5358659077463432	15.836259996753927	11.886927007143534	0.29953517691423026	11.355068217495088	5.840342736545779	1.8605846994792645	0.22879591854081915	0.0	0.0	0.0	0.0	15.372117298086094	0.0
22.134372268178627	15.609983972429376	0.3195664588542699	15.431596094818715	-0.17838787761066044	15.947113816731207	12.455235698065463	0.30494698453535785	12.076874849033949	5.8812251357016	1.9377315013721574	0.22969288875470628	0.0	0.0	0.0	0.0	15.431596094818715	0.0
22.289312874055877	15.215273450280868	0.31558693972455204	15.489499261640587	0.27422581135971846	16.058743613448325	12.514665575575378	0.30481079455328763	12.253635648402353	5.922393711651511	2.097133288400312	0.23211959147310562	0.0	0.0	0.0	0.0	15.489499261640587	0.0
22.44533806417427	14.900753215809765	0.31256909110289377	15.545811591237015	0.6450583754272508	16.171154818742465	12.386662532345813	0.3029563479279382	12.21219785683344	5.963850467633071	1.804398536978121	0.2252985768159003	0.0	0.0	0.0	0.0	15.545811591237015	0.0
22.602455430623486	16.052486552479508	0.3227270264393025	15.600519325282116	-0.45196722719739135	16.284352902473664	12.438690964937452	0.30331237981408155	12.325834992697025	6.005597420906502	2.1650385684400355	0.2335582735296512	0.0	0.0	0.0	0.0	15.600519325282116	0.0
22.76067261863785	15.217519880035407	0.31477288244537055	15.653610205222497	0.4360903251870898	16.39834337279098	12.25380120597136	0.30209204331881334	12.183215816728154	6.047636602852848	2.144791478282692	0.2317275809545941	0.0	0.0	0.0	0.0	15.653610205222497	0.0
22.919997326968314	15.35222115173054	0.31560308668680503	15.705073521770657	0.35285237004011805	16.513131776400517	13.343022865669456	0.3129514760936653	13.300378940804539	6.089970059072819	1.9930555176140863	0.22698060586152996	0.0	0.0	0.0	0.0	15.705073521770657	0.0
23.080437308257093	15.504136606404485	0.3164569351010404	15.754900162895565	0.25076355649107995	16.628723698835323	13.773778026171552	0.3165556893529371	13.748916096590339	6.132599849486327	2.483790496293608	0.23882953886736144	0.0	0.0	0.0	0.0	15.754900162895565	0.0
23.24200036941489	15.604029646272027	0.3169829552719972	15.803082660089489	0.199053013817462	16.74512476472717	12.460228980492808	0.3028010507172652	12.446254542405018	6.1755280484327315	2.0484645285344447	0.2267673959932954	0.0	0.0	0.0	0.0	15.803082660089489	0.0
23.404694372000794	16.173758632964393	0.3208449829691507	15.849615232677595	-0.32414340028679867	16.862340638080262	13.22460293910191	0.3099678806584285	13.217037316425007	6.2187567447717615	2.1318261203708695	0.22769259336223302	0.0	0.0	0.0	0.0	15.849615232677595	0.0
23.5685272326048	15.473129052702287	0.31440031788506057	15.894493829925523	0.4213647772232356	16.980377022546822	13.082049997199704	0.3075496947713694	13.078108544916455	6.262288041985164	2.321178861005793	0.23179804379628677	0.0	0.0	0.0	0.0	15.894493829925523	0.0
23.73350692323303	15.316888972129467	0.3128716100173172	15.937716170690551	0.6208271985610843	17.09923966170465	13.033748639934752	0.3061639756137289	13.03177457993077	6.30612405827906	2.3453983501965787	0.2325067793356137	0.0	0.0	0.0	0.0	15.937716170690551	0.0
23.89964147169566	16.66963959408097	0.3239684768267485	15.979281780347504	-0.6903578137334652	17.21893433933658	13.569401641890032	0.3110598652398991	13.568452025638528	6.350266926687013	1.512667309187631	0.20925915316079166	0.0	0.0	0.0	0.0	15.979281780347504	0.0
24.06693896199753	16.234549531550098	0.31971050398948975	16.01919202471176	-0.21535750683833754	17.339466879711935	12.89878165336089	0.30406088834339495	12.89834331422974	6.394718795173823	2.0594907758792314	0.22364070658114268	0.0	0.0	0.0	0.0	16.01919202471176	0.0
24.23540753473151	15.912196310495728	0.3167267194022664	16.05745014066879	0.14525383017306304	17.460843147869923	13.291001650612197	0.3074725918573448	13.290807679953248	6.439481826740039	2.0903242271031552	0.22450268930310158	0.0	0.0	0.0	0.0	16.05745014066879	0.0
24.405055387474633	15.674499761904908	0.31406427491627714	16.0940612632083	0.41956150130339154	17.583069049905014	13.318055081217674	0.30755139955938854	13.317972873393954	6.4845581995272195	2.2345435516701495	0.2265457889165672	0.0	0.0	0.0	0.0	16.0940612632083	0.0
24.575890775186952	16.301124948819155	0.3187173264679656	16.12903244855116	-0.1720925002679934	17.706150533254345	13.42482319276666	0.3075848062850839	13.424789855734453	6.529950106923911	2.4895810610410365	0.2333767498938044	0.0	0.0	0.0	0.0	16.12903244855116	0.0
24.74792201061326	16.17913554404689	0.31750589944266855	16.162372693042915	-0.016762851003974788	17.830093586987125	13.03846893262292	0.30348544777576086	13.038456009721006	6.575659757672378	2.3283956253824685	0.2286998011420362	0.0	0.0	0.0	0.0	16.162372693042915	0.0
24.921157464687553	15.92228898784199	0.3148400428083109	16.194092947481177	0.2718039596391879	17.95490424209604	13.34701664478298	0.3059050862086903	13.347011860773499	6.621689375976085	2.8222525555523204	0.24089144910036506	0.0	0.0	0.0	0.0	16.194092947481177	0.0
25.095605566940364	16.228131723001923	0.316922265772712	16.22420612652974	-0.003925596472182491	18.080588571790713	13.195415827803304	0.30424915896178234	13.195414138144827	6.668041201607918	2.205409782878364	0.22406954704047866	0.0	0.0	0.0	0.0	16.22420612652974	0.0
25.27127480590895	16.278483186690757	0.3164383582409849	16.252727112863848	-0.025756073826908477	18.207152691793247	13.577500742413845	0.3075646348874165	13.57750017362254	6.714717490019173	2.3264699226130365	0.22673819156170194	0.0	0.0	0.0	0.0	16.252727112863848	0.0
25.448173729550312	15.85820360501297	0.3128083843102072	16.279672755682178	0.421469150669207	18.334602760635804	13.519332126105274	0.30620810083340094	13.519331943790391	6.7617205124493065	2.3521097567664047	0.22640782854409228	0.0	0.0	0.0	0.0	16.279672755682178	0.0
25.626310945657167	16.083337171875588	0.31400110084851085	16.305061863209527	0.22172469133393946	18.462944979960255	13.29980144525536	0.3037518591125265	13.299801389668772	6.809052556036452	2.39066152752303	0.22643801399009542	0.0	0.0	0.0	0.0	16.305061863209527	0.0
25.805695122276767	15.578259217951935	0.3090658544767201	16.328915188808775	0.7506559708568403	18.592185594819973	13.374104069641989	0.304164130877297	13.374104053537184	6.856715923928707	2.605919733777618	0.2298986572151402	0.0	0.0	0.0	0.0	16.328915188808775	0.0
25.986334988132704	16.518864996709514	0.317190822243335	16.351255410310443	-0.1676095863990703	18.722330893983717	13.277013954796494	0.30257264401731515	13.277013950367223	6.9047129353962085	2.3643224985942366	0.22313399389551042	0.0	0.0	0.0	0.0	16.351255410310443	0.0
26.168239333049634	16.27733356580306	0.3148994711742187	16.372107102164087	0.09477353636102848	18.8533872102416	12.939610052932654	0.2991078116283034	12.939610051777475	6.953045925943982	2.7325591296318734	0.23146485445652087	0.0	0.0	0.0	0.0	16.372107102164087	0.0
26.35141700838098	16.120997352540176	0.31389610851450633	16.391496700008272	0.2704993474680961	18.98536092071329	13.715749237992597	0.30625482481055005	13.7157492377072	7.0017172474255895	2.911270998746672	0.23519108049425153	0.0	0.0	0.0	0.0	16.391496700008272	0.0
26.53587692743965	15.941941541959459	0.3127500564808592	16.409452457252858	0.46751091529339917	19.118258447158283	13.421055058518487	0.302835711647199	13.421055058451765	7.050729268157569	2.987879265721464	0.23571420883806152	0.0	0.0	0.0	0.0	16.409452457252858	0.0
26.721628065931725	16.344515137787244	0.31613393297840936	16.42600439326478	0.0814892554775355	19.252086256288393	14.028755884524168	0.30786269255808374	14.028755884509422	7.100084373034671	2.588015918535459	0.22539338244311138	0.0	0.0	0.0	0.0	16.42600439326478	0.0
26.90867946239325	16.331537167174886	0.31597258159189895	16.441184232745865	0.1096470655709787	19.38685086008241	14.246729518281155	0.3092885673128194	14.246729518278078	7.149784963645914	2.7201915958103853	0.22712150104558904	0.0	0.0	0.0	0.0	16.441184232745865	0.0
27.09704021863	16.475193679811994	0.31697936969358115	16.45502533589467	-0.02016834391732303	19.522558816102986	14.047006715317714	0.3067910147988637	14.047006715317108	7.199833458391435	2.807501429923572	0.22894832204938212	0.0	0.0	0.0	0.0	16.45502533589467	0.0
27.286719500160412	15.812727623490439	0.3111692184271713	16.467562618944314	0.654834995453875	19.659216727815707	13.438108913001088	0.30071780472185544	13.438108913000976	7.250232292600176	3.0308176532354536	0.232204472967681	0.0	0.0	0.0	0.0	16.467562618944314	0.0
27.477726536661535	15.648962942005719	0.30995627781774	16.478832464674866	0.8298695226691475	19.79683124491042	13.808323124982445	0.30382451063112104	13.808323124982426	7.3009839186483765	3.1512212787042992	0.23332262095797573	0.0	0.0	0.0	0.0	16.478832464674866	0.0
27.670070622418166	15.872757836485588	0.31148283780550096	16.48887262250689	0.616114786021301	19.935409063624792	14.50088966497733	0.310154147681186	14.500889664977326	7.352090806078915	2.813085855909162	0.22599522482223774	0.0	0.0	0.0	0.0	16.48887262250689	0.0
27.863761116775095	17.01884614477681	0.32125158959276523	16.497722097793126	-0.5211240469836831	20.07495692707017	14.177191660967093	0.3073348087284448	14.177191660967093	7.403555441721467	3.1554554196571747	0.23285355946906333	0.0	0.0	0.0	0.0	16.497722097793126	0.0
28.058807444592517	16.0753826682816	0.31309475953168997	16.50542102993639	0.43003836165479115	20.215481625559658	14.284602039572897	0.3078596290619789	14.284602039572897	7.455380329813519	3.4751840391608892	0.23893658163512937	0.0	0.0	0.0	0.0	16.50542102993639	0.0
28.255219096704664	17.055482595693263	0.32128541636822977	16.512010558984496	-0.5434720367087671	20.356989996938573	14.351454984512724	0.3086210642124915	14.351454984512724	7.507567992122213	3.6481491043478145	0.24208984963503696	0.0	0.0	0.0	0.0	16.512010558984496	0.0
28.453005630381597	16.11763199977433	0.3124620294905852	16.517532680368127	0.3999006805937988	20.499488926917145	14.394040600450573	0.3090671410047712	14.394040600450573	7.560120968067068	3.899052499134578	0.24545338065991654	0.0	0.0	0.0	0.0	16.517532680368127	0.0
28.65217666979427	16.560027220294344	0.3159034948469066	16.522030087476526	-0.037997132817817914	20.642985349405564	14.465358391706026	0.3096654165833925	14.465358391706026	7.6130418148435375	3.730070397656088	0.2412379185227341	0.0	0.0	0.0	0.0	16.522030087476526	0.0
28.85274190648283	16.085800184707402	0.31156431564773485	16.52554600179476	0.43974581708735627	20.7874862468514	14.328471802938724	0.30783962845128676	14.328471802938724	7.666333107547443	3.8577325245828256	0.24372782912034366	0.0	0.0	0.0	0.0	16.52554600179476	0.0
29.05471109982821	16.203352802142714	0.3124550022480909	16.528123990360857	0.32477118821814344	20.932998650579357	13.987983946677744	0.3050196492988785	13.987983946677744	7.7199974393002755	4.016603784824516	0.24561671831174697	0.0	0.0	0.0	0.0	16.528123990360857	0.0
29.25809407752701	16.35044628183463	0.31352025385580756	16.52980777034299	0.17936148850836275	21.079529641133412	14.955487000614362	0.31390721372865305	14.955487000614362	7.774037421375377	3.921726091624894	0.2429023706884697	0.0	0.0	0.0	0.0	16.52980777034299	0.0
29.4629007360697	17.091212756356853	0.3197974556858361	16.5306410005813	-0.5605717557755518	21.22708634862135	14.600849928463877	0.310758723247875	14.600849928463877	7.828455683325005	4.234559213781328	0.24867098459832834	0.0	0.0	0.0	0.0	16.5306410005813	0.0
29.669141041222183	16.776928184127446	0.3175197668895272	16.530667059995004	-0.24626112413244172	21.375675953061695	14.772269690544153	0.31282252175070396	14.772269690544153	7.88325487310828	4.078657566732488	0.2445970830638436	0.0	0.0	0.0	0.0	16.530667059995004	0.0
29.87682502851074	16.78450982995416	0.3179825691781525	16.529928812813946	-0.2545810171402145	21.525305684733127	14.695041269325904	0.31191963767174663	14.695041269325904	7.938437657220039	4.684413656522161	0.2547014272472048	0.0	0.0	0.0	0.0	16.529928812813946	0.0
30.085962803710316	17.24980365373372	0.3221041053388284	16.528468360663954	-0.7213352930697674	21.67598282452626	15.435770342347677	0.3187186120525199	15.435770342347677	7.994006720820579	5.082104855602745	0.26134911242560255	0.0	0.0	0.0	0.0	16.528468360663954	0.0
30.296564543336288	17.131483823790276	0.3214380489445506	16.526326781609967	-0.6051570421803092	21.827714704297946	15.329823262079435	0.3170375144619266	15.329823262079435	8.049964767866324	4.865977997827167	0.2567857458471008	0.0	0.0	0.0	0.0	16.526326781609967	0.0
30.50864049513964	16.881273196097776	0.31950363343735694	16.52354385635119	-0.35772933974658727	21.980508707228033	14.83625139033975	0.31298782742588316	14.83625139033975	8.106314521241387	4.678836393522444	0.25173958332464597	0.0	0.0	0.0	0.0	16.52354385635119	0.0
30.72220097860562	16.880450910096698	0.3197294294400908	16.520157781854206	-0.3602931282424926	22.134372268178627	15.609983972429376	0.3195664588542699	15.609983972429376	8.163058722890078	5.237238263665145	0.26227946604506336	0.0	0.0	0.0	0.0	16.520157781854206	0.0
30.93725638545586	16.937079618314623	0.32042343922571426	16.51620487282407	-0.42087474549055415	22.289312874055877	15.215273450280868	0.31558693972455204	15.215273450280868	8.220200133950309	5.578190601775136	0.2674027434788844	0.0	0.0	0.0	0.0	16.51620487282407	0.0
31.15381718015405	16.510027363619997	0.31642359332583636	16.511719251525044	0.0016918879050464852	22.44533806417427	14.900753215809765	0.31256909110289377	14.900753215809765	8.277741534887962	5.940538596832777	0.2727777296686473	0.0	0.0	0.0	0.0	16.511719251525044	0.0
31.371893900415127	17.1436315007113	0.3219676936806295	16.506732526603074	-0.6368989741082274	22.602455430623486	16.052486552479508	0.3227270264393025	16.052486552479508	8.335685725632178	6.1924384664023595	0.27584898279469067	0.0	0.0	0.0	0.0	16.506732526603074	0.0
31.59149715771803	17.162474957584543	0.3218573350038374	16.501273461702638	-0.6612014958819046	22.76067261863785	15.217519880035407	0.31477288244537055	15.217519880035407	8.394035525711603	6.221072983177079	0.27537544129957703	0.0	0.0	0.0	0.0	16.501273461702638	0.0
31.812637637822057	16.173763676721336	0.31364962879037583	16.495367634835763	0.32160395811442655	22.919997326968314	15.35222115173054	0.31560308668680503	15.35222115173054	8.452793774391584	6.741603443713722	0.2827437157348477	0.0	0.0	0.0	0.0	16.495367634835763	0.0
32.03532610128681	16.795250361571824	0.3186169025342588	16.489037089636916	-0.306213271934908	23.080437308257093	15.504136606404485	0.3164569351010404	15.504136606404485	8.511963330812325	6.366152696183358	0.2768914799859144	0.0	0.0	0.0	0.0	16.489037089636916	0.0
32.259573383995814	17.239680299974587	0.3222498382364758	16.482299979835084	-0.7573803201395037	23.24200036941489	15.604029646272027	0.3169829552719972	15.604029646272027	8.571547074128013	6.552925771724805	0.27844564460221033	0.0	0.0	0.0	0.0	16.482299979835084	0.0
32.48539039768379	16.754663302626028	0.3180099278393505	16.475170208486098	-0.27949309413993007	23.404694372000794	16.173758632964393	0.3208449829691507	16.173758632964393	8.631547903646908	7.183899469884853	0.28808095769257464	0.0	0.0	0.0	0.0	16.475170208486098	0.0
32.71278813046758	16.986977887646677	0.31978781812394813	16.46765706374695	-0.5193208238997258	23.5685272326048	15.473129052702287	0.31440031788506057	15.473129052702287	8.691968738972436	7.150499327277172	0.286193238921669	0.0	0.0	0.0	0.0	16.46765706374695	0.0
32.94177764738085	16.764421993144857	0.31782535811414747	16.459764853228595	-0.3046571399162623	23.73350692323303	15.316888972129467	0.3128716100173172	15.316888972129467	8.752812520145245	7.511760194958392	0.2910513453923038	0.0	0.0	0.0	0.0	16.459764853228595	0.0
33.17237009091252	16.89131074691328	0.31894244250643644	16.451492539245358	-0.4398182076679227	23.89964147169566	16.66963959408097	0.3239684768267485	16.66963959408097	8.81408220778626	7.944477509602726	0.2968892402462726	0.0	0.0	0.0	0.0	16.451492539245358	0.0
33.4045766815489	17.13504735392072	0.32088849513071444	16.442833377587192	-0.6922139763335267	24.06693896199753	16.234549531550098	0.31971050398948975	16.234549531550098	8.875780783240765	7.585726795722412	0.2908375734335825	0.0	0.0	0.0	0.0	16.442833377587192	0.0
33.63840871831975	16.20516238434539	0.31269484945581577	16.433774562773067	0.228612178427678	24.23540753473151	15.912196310495728	0.3167267194022664	15.912196310495728	8.93791124872345	8.728114639559573	0.30672494204435785	0.0	0.0	0.0	0.0	16.433774562773067	0.0
33.87387757934799	16.643097427164033	0.316489841871682	16.42429688311063	-0.21880054405340132	24.405055387474633	15.674499761904908	0.31406427491627714	15.674499761904908	9.000476627464515	8.162506549900735	0.2982623605787392	0.0	0.0	0.0	0.0	16.42429688311063	0.0
34.11099472240342	16.323314707433443	0.31383976440210115	16.414374389279605	0.09105968184616131	24.575890775186952	16.301124948819155	0.3187173264679656	16.301124948819155	9.063479963856764	8.906054849528546	0.3080448734673786	0.0	0.0	0.0	0.0	16.414374389279605	0.0
34.34977168546025	16.71418127648444	0.31723889430523966	16.403974080592796	-0.3102071958916426	24.74792201061326	16.17913554404689	0.31750589944266855	16.17913554404689	9.126924323603763	9.18437853739874	0.3107119598194779	0.0	0.0	0.0	0.0	16.403974080592796	0.0
34.59022008725847	16.58679243892049	0.3164994348621237	16.39305561354438	-0.19373682537611003	24.921157464687553	15.92228898784199	0.3148400428083109	15.92228898784199	9.19081279386899	9.216234340840904	0.3102289957419028	0.0	0.0	0.0	0.0	16.39305561354438	0.0
34.83235162786928	16.211326133338204	0.31345847149486067	16.38157103777832	0.1702449044401142	25.095605566940364	16.228131723001923	0.316922265772712	16.228131723001923	9.25514848342607	9.66579975811239	0.31628511681318555	0.0	0.0	0.0	0.0	16.38157103777832	0.0
35.07617808926437	16.818269908173487	0.31889025462573867	16.3694645651389	-0.44880534303458575	25.27127480590895	16.278483186690757	0.3164383582409849	16.278483186690757	9.319934522810053	10.126372536247866	0.321123199797115	0.0	0.0	0.0	0.0	16.3694645651389	0.0
35.32171133588922	16.70602579427459	0.3183779076139355	16.35667237807906	-0.3493534161955303	25.448173729550312	15.85820360501297	0.3128083843102072	15.85820360501297	9.385174064469723	9.97765556982539	0.3181554816457578	0.0	0.0	0.0	0.0	16.35667237807906	0.0
35.568963315240445	16.695482429241622	0.3182516638835882	16.34312248432756	-0.3523599449140633	25.626310945657167	16.083337171875588	0.31400110084851085	16.083337171875588	9.450870282921011	11.037392022458416	0.33179526534561427	0.0	0.0	0.0	0.0	16.34312248432756	0.0
35.817946058447134	16.20968023336501	0.31411647664931347	16.328734625427266	0.11905439206225665	25.805695122276767	15.578259217951935	0.3090658544767201	15.578259217951935	9.517026374901459	11.024835600929883	0.3304876899321419	0.0	0.0	0.0	0.0	16.328734625427266	0.0
36.06867168085626	16.2964380149294	0.3150379761720235	16.31342024749288	0.016982232563478306	25.986334988132704	16.518864996709514	0.317190822243335	16.518864996709514	9.58364555952577	11.3110718389068	0.33301970021530697	0.0	0.0	0.0	0.0	16.31342024749288	0.0
36.32115238262226	15.93498977068223	0.31209315248667646	16.297082543361608	0.362092772679377	26.168239333049634	16.27733356580306	0.3148994711742187	16.27733356580306	9.650731078442451	11.655633359009933	0.33672048490007656	0.0	0.0	0.0	0.0	16.297082543361608	0.0
36.57540044930061	16.14090953917713	0.31358446971675824	16.279616576173133	0.13870703699600284	26.35141700838098	16.120997352540176	0.31389610851450633	16.120997352540176	9.718286195991547	11.205993122330666	0.33022833212484604	0.0	0.0	0.0	0.0	16.279616576173133	0.0
36.83142825244572	16.444278998846716	0.3161715860769366	16.260909495364963	-0.18336950348175307	26.53587692743965	15.941941541959459	0.3127500564808592	15.941941541959459	9.786314199363488	11.750941495565286	0.33578088408283685	0.0	0.0	0.0	0.0	16.260909495364963	0.0
37.08924825021283	16.198661421814254	0.31403432751078514	16.240840857089445	0.04217943527519097	26.721628065931725	16.344515137787244	0.31613393297840936	16.344515137787244	9.854818398759033	12.183694439674468	0.34044108121801087	0.0	0.0	0.0	0.0	16.240840857089445	0.0
37.34887298796433	15.83234246805712	0.3110505815993549	16.219283062144143	0.3869405940870223	26.90867946239325	16.331537167174886	0.31597258159189895	16.331537167174886	9.923802127550346	12.654015769321454	0.3454685883584717	0.0	0.0	0.0	0.0	16.219283062144143	0.0
37.61031509888008	15.936499364199165	0.3115252426407543	16.196101925696656	0.2596025614974913	27.09704021863	16.475193679811994	0.31697936969358115	16.475193679811994	9.993268742443199	12.773116640521128	0.3461895250118033	0.0	0.0	0.0	0.0	16.196101925696656	0.0
37.87358730457224	16.208981211747282	0.3138090105253274	16.171157394347063	-0.037823817400219895	27.286719500160412	15.812727623490439	0.3111692184271713	15.812727623490439	10.0632216236403	13.289109207017926	0.35252742247239943	0.0	0.0	0.0	0.0	16.171157394347063	0.0
38.138702415704245	16.658346730202037	0.3170344165356038	16.144304427441337	-0.5140423027607	27.477726536661535	15.648962942005719	0.30995627781774	15.648962942005719	10.133664175005784	13.121960543601086	0.3515271606816329	0.0	0.0	0.0	0.0	16.144304427441337	0.0
38.40567333261417	16.305859903824523	0.31392270311613124	16.115394061008697	-0.19046584281582568	27.670070622418166	15.872757836485588	0.31148283780550096	15.872757836485588	10.204599824230822	13.30369719767201	0.3543491312818905	0.0	0.0	0.0	0.0	16.115394061008697	0.0
38.674513045942476	16.07209041557141	0.31195683846713645	16.084274674281055	0.012184258709645235	27.863761116775095	17.01884614477681	0.32125158959276523	17.01884614477681	10.27603202300044	14.040915602734156	0.3635162081956269	0.0	0.0	0.0	0.0	16.084274674281055	0.0
38.94523463726408	15.034343801817965	0.30240375521722335	16.050793480437775	1.0164496786198107	28.058807444592517	16.0753826682816	0.31309475953168997	16.0753826682816	10.347964247161443	13.722427572679466	0.36036684278966874	0.0	0.0	0.0	0.0	16.050793480437775	0.0
39.217851279724925	14.924764648038108	0.3012412115398054	16.01479826503939	1.0900336170012803	28.255219096704664	17.055482595693263	0.32128541636822977	17.055482595693263	10.420399996891572	12.901055138748903	0.35083706971789513	0.0	0.0	0.0	0.0	16.01479826503939	0.0
39.492376238683	16.138781300219055	0.31201630224170257	15.976139397568662	-0.16264190265039247	28.453005630381597	16.11763199977433	0.3124620294905852	16.11763199977433	10.493342796869813	13.841247939182864	0.36102831103620897	0.0	0.0	0.0	0.0	15.976139397568662	0.0
39.76882287235378	15.447086506329697	0.3063563043013877	15.934672143572554	0.48758563724285686	28.65217666979427	16.560027220294344	0.3159034948469066	16.560027220294344	10.566796196447902	13.866499320763909	0.3611029477196609	0.0	0.0	0.0	0.0	15.934672143572554	0.0
40.04720463246026	15.105305665681637	0.3035291811924185	15.890259307171695	0.7849536414900573	28.85274190648283	16.085800184707402	0.31156431564773485	16.085800184707402	10.640763769823035	14.094790933743237	0.3622374019059002	0.0	0.0	0.0	0.0	15.890259307171695	0.0
40.327535064887485	15.843962095298336	0.3101194757489295	15.842774236065916	-0.001187859232420152	29.05471109982821	16.203352802142714	0.3124550022480909	16.203352802142714	10.715249116211798	14.708510150686402	0.36875132760389173	0.0	0.0	0.0	0.0	15.842774236065916	0.0
40.6098278103417	15.615941452736271	0.308444334017579	15.792104223785762	0.17616277104949063	29.25809407752701	16.35044628183463	0.31352025385580756	16.35044628183463	10.79025586002528	14.960171752551668	0.37131290121307936	0.0	0.0	0.0	0.0	15.792104223785762	0.0
40.894096605014084	15.913682199385786	0.3115929191983503	15.738154346660878	-0.17552785272490823	29.4629007360697	17.091212756356853	0.3197974556858361	17.091212756356853	10.865787651045459	14.46035487259359	0.3642872506402438	0.0	0.0	0.0	0.0	15.738154346660878	0.0
41.18035528124919	15.316596410691865	0.30631306113594875	15.680851775950597	0.3642553652587317	29.669141041222183	16.776928184127446	0.3175197668895272	16.776928184127446	10.941848164602776	14.165396589053895	0.361014597533603	0.0	0.0	0.0	0.0	15.680851775950597	0.0
41.46861776821793	15.758330248388067	0.310597263997638	15.620150608733887	-0.13817963965417945	29.87682502851074	16.78450982995416	0.3179825691781525	16.78450982995416	11.018441101754995	14.835906772243742	0.36751102694363236	0.0	0.0	0.0	0.0	15.620150608733887	0.0
41.75889809259546	15.079364761404083	0.3044590277065084	15.556037264550689	0.4766725031466059	30.085962803710316	17.24980365373372	0.3221041053388284	17.24980365373372	11.095570189467281	14.692516208931034	0.36545806013604754	0.0	0.0	0.0	0.0	15.556037264550689	0.0
42.05121037924363	15.721289893026396	0.3103975644624964	15.488536498379881	-0.23275339464651523	30.296564543336288	17.131483823790276	0.3214380489445506	17.131483823790276	11.173239180793551	15.432842946323596	0.37215122929072514	0.0	0.0	0.0	0.0	15.488536498379881	0.0
42.345568851898335	15.547373253868857	0.3094239897768347	15.41771808444476	-0.1296551694240975	30.50864049513964	16.881273196097776	0.31950363343735694	16.881273196097776	11.251451855059106	14.95715502793761	0.366375023892611	0.0	0.0	0.0	0.0	15.41771808444476	0.0
42.64198783386162	14.79733800855707	0.30253801392882085	15.343704229431543	0.5463662208744733	30.72220097860562	16.880450910096698	0.3197294294400908	16.880450910096698	11.33021201804452	14.68803275841062	0.3631875895094518	0.0	0.0	0.0	0.0	15.343704229431543	0.0
42.94048174869865	14.618951032036719	0.3010502350094183	15.266677778163208	0.6477267461264891	30.93725638545586	16.937079618314623	0.32042343922571426	16.937079618314623	11.409523502170831	15.171713826960325	0.36788065714982177	0.0	0.0	0.0	0.0	15.266677778163208	0.0
43.24106512093954	14.969889811553173	0.304739528436612	15.186891279466051	0.217001467912878	31.15381718015405	16.510027363619997	0.31642359332583636	16.510027363619997	11.489390166686027	14.538056429447122	0.360483332465998	0.0	0.0	0.0	0.0	15.186891279466051	0.0
43.54375257678612	14.833700883577446	0.3031701774837321	15.104676985030535	0.2709761014530887	31.371893900415127	17.1436315007113	0.3219676936806295	17.1436315007113	11.56981589785283	14.052565409728183	0.3547169546780735	0.0	0.0	0.0	0.0	15.104676985030535	0.0
43.84855884482362	15.131720133676895	0.3064802668304363	15.02045785943754	-0.11126227423935475	31.59149715771803	17.162474957584543	0.3218573350038374	17.162474957584543	11.6508046091378	15.193812283237293	0.3663393472291611	0.0	0.0	0.0	0.0	15.02045785943754	0.0
44.15549875673739	14.989092417738858	0.3052333335008388	14.934759685285398	-0.05433273245346015	31.812637637822057	16.173763676721336	0.31364962879037583	16.173763676721336	11.732360241401764	14.006999037843094	0.3527630815952001	0.0	0.0	0.0	0.0	14.934759685285398	0.0
44.46458724803455	14.755914375314271	0.30327006365030607	14.848224353477269	0.09230997816299791	32.03532610128681	16.795250361571824	0.3186169025342588	16.795250361571824	11.814486763091576	13.832194577717	0.3499581734444273	0.0	0.0	0.0	0.0	14.848224353477269	0.0
44.775839358770796	14.55646525735715	0.30155309914958334	14.761624435290324	0.20515917793317406	32.259573383995814	17.239680299974587	0.3222498382364758	17.239680299974587	11.897188170433218	13.88384474249714	0.3503695305044017	0.0	0.0	0.0	0.0	14.761624435290324	0.0
45.08927023428218	15.430101029061445	0.31001220975813487	14.675879139818186	-0.7542218892432597	32.48539039768379	16.754663302626028	0.3180099278393505	16.754663302626028	11.980468487626249	13.89930378409249	0.3488504513141154	0.0	0.0	0.0	0.0	14.675879139818186	0.0
45.40489512592216	14.492272473817147	0.30156815763572326	14.592071767842508	0.09979929402536136	32.71278813046758	16.986977887646677	0.31978781812394813	16.986977887646677	12.064331767039633	13.508481354157748	0.3438894103036009	0.0	0.0	0.0	0.0	14.592071767842508	0.0
45.72272939180361	14.873281556117439	0.3056454548144717	14.51146878111998	-0.3618127749974587	32.94177764738085	16.764421993144857	0.31782535811414747	16.764421993144857	12.14878208940891	14.157236649279458	0.34970047735461324	0.0	0.0	0.0	0.0	14.51146878111998	0.0
46.04278849754624	14.494792190504121	0.30213673994527956	14.435540614560077	-0.05925157594404418	33.17237009091252	16.89131074691328	0.31894244250643644	16.89131074691328	12.233823564034772	13.276854862697508	0.33915655079671686	0.0	0.0	0.0	0.0	14.435540614560077	0.0
46.365088017029066	14.732132053033665	0.3048150963481556	14.365984367763602	-0.3661476852700627	33.4045766815489	17.13504735392072	0.32088849513071444	17.13504735392072	12.319460328983016	14.036058542152961	0.34681559988340427	0.0	0.0	0.0	0.0	14.365984367763602	0.0
46.689643633148265	14.292137166674875	0.3011458207280812	14.30474852203323	0.01261135535835578	33.63840871831975	16.20516238434539	0.31269484945581577	16.20516238434539	12.405696551285896	13.463800873076853	0.33918555013376944	0.0	0.0	0.0	0.0	14.30474852203323	0.0
47.0164711385803	14.844796783942787	0.306657269158677	14.254059839223407	-0.5907369447193798	33.87387757934799	16.643097427164033	0.316489841871682	16.643097427164033	12.492536427144898	13.506570318888972	0.3389861312769945	0.0	0.0	0.0	0.0	14.254059839223407	0.0
47.34558643655036	15.276125297502919	0.3113829323843467	14.21645260966095	-1.059672687841969	34.11099472240342	16.323314707433443	0.31383976440210115	16.323314707433443	12.579984182134913	13.526626397182863	0.33860626965326884	0.0	0.0	0.0	0.0	14.21645260966095	0.0
47.67700554160622	14.476375113270265	0.30426973024191106	14.19480042805303	-0.28157468521723494	34.34977168546025	16.71418127648444	0.31723889430523966	16.71418127648444	12.668044071409858	12.815671535455182	0.32926659354841237	0.0	0.0	0.0	0.0	14.19480042805303	0.0
48.01074458039746	14.293377955178427	0.3029443258326511	14.192350688633136	-0.10102726654529093	34.59022008725847	16.58679243892049	0.3164994348621237	16.58679243892049	12.756720379909726	13.102971382273319	0.331194812111168	0.0	0.0	0.0	0.0	14.192350688633136	0.0
48.346819792460245	14.664683616179413	0.3069032409192136	14.212762003971518	-0.4519216122078955	34.83235162786928	16.211326133338204	0.31345847149486067	16.211326133338204	12.846017422569096	13.003394251149167	0.32904194129893277	0.0	0.0	0.0	0.0	14.212762003971518	0.0
48.68524753100746	14.210473434917999	0.3028702873576079	14.260144765917877	0.049671330999878194	35.07617808926437	16.818269908173487	0.31889025462573867	16.818269908173487	12.93593954452708	12.71701025204722	0.3250082892850717	0.0	0.0	0.0	0.0	14.260144765917877	0.0
49.026044263724515	13.85697964866125	0.29977358351280325	14.339105082036342	0.48212543337509217	35.32171133588922	16.70602579427459	0.3183779076139355	16.70602579427459	13.026491121338768	12.17280263497939	0.31804388619823754	0.0	0.0	0.0	0.0	14.339105082036342	0.0
49.36922657357059	14.20266708365189	0.30344195827673665	14.454792336792316	0.25212525314042544	35.568963315240445	16.695482429241622	0.3182516638835882	16.695482429241622	13.11767655918814	12.770848257503314	0.32381087590040464	0.0	0.0	0.0	0.0	14.454792336792316	0.0
49.714811159585594	13.805457003265829	0.30014501306763264	14.612950643614823	0.8074936403489943	35.817946058447134	16.20968023336501	0.31411647664931347	16.20968023336501	13.209500295102458	12.781591457157	0.32302318968270083	0.0	0.0	0.0	0.0	14.612950643614823	0.0
					36.06867168085626	16.2964380149294	0.3150379761720235	16.2964380149294	13.301966797168173	13.438644261304932	0.3294813431659762
					36.32115238262226	15.93498977068223	0.31209315248667646	15.93498977068223	13.395080564748351	13.16056559219754	0.32535392484106873
					36.57540044930061	16.14090953917713	0.31358446971675824	16.14090953917713	13.488846128701589	13.26036403827089	0.3256883012388658
					36.83142825244572	16.444278998846716	0.3161715860769366	16.444278998846716	13.5832680516025	13.412990922542772	0.32660714441735667
					37.08924825021283	16.198661421814254	0.31403432751078514	16.198661421814254	13.678350927963718	13.437919021852062	0.3262418340011691
					37.34887298796433	15.83234246805712	0.3110505815993549	15.83234246805712	13.774099384459465	13.805629464835441	0.329216847757957
					37.61031509888008	15.936499364199165	0.3115252426407543	15.936499364199165	13.870518080150681	13.808925449663896	0.3283688356059426
					37.87358730457224	16.208981211747282	0.3138090105253274	16.208981211747282	13.967611706711736	13.730165840255426	0.3264018405408858
					38.138702415704245	16.658346730202037	0.3170344165356038	16.658346730202037	14.065384988658717	14.093187936124842	0.3298278204596421
					38.40567333261417	16.305859903824523	0.31392270311613124	16.305859903824523	14.163842683579329	14.507142608629037	0.33361871962035117
					38.674513045942476	16.07209041557141	0.31195683846713645	16.07209041557141	14.262989582364385	14.228720310697934	0.33075836617449417
					38.94523463726408	15.034343801817965	0.30240375521722335	15.034343801817965	14.362830509440936	14.66528908670803	0.33507929927833346
					39.217851279724925	14.924764648038108	0.3012412115398054	14.924764648038108	14.463370323007023	14.363270980295967	0.33123601162294325
					39.492376238683	16.138781300219055	0.31201630224170257	16.138781300219055	14.564613915268072	13.986636884337967	0.3272184576392868
					39.76882287235378	15.447086506329697	0.3063563043013877	15.447086506329697	14.66656621267495	13.994556378949397	0.3273451536165455
					40.04720463246026	15.105305665681637	0.3035291811924185	15.105305665681637	14.769232176163673	13.401489194017488	0.321077878325205
					40.327535064887485	15.843962095298336	0.3101194757489295	15.843962095298336	14.87261680139682	13.385911017525846	0.3204248834242134
					40.6098278103417	15.615941452736271	0.308444334017579	15.615941452736271	14.976725119006597	13.395788417133291	0.3205086887031589
					40.894096605014084	15.913682199385786	0.3115929191983503	15.913682199385786	15.081562194839643	12.819622390810524	0.31400180333793853
					41.18035528124919	15.316596410691865	0.30631306113594875	15.316596410691865	15.18713313020352	12.773196942169902	0.31313144924670794
					41.46861776821793	15.758330248388067	0.310597263997638	15.758330248388067	15.293443062114946	12.621236244313065	0.31142844054403357
					41.75889809259546	15.079364761404083	0.3044590277065084	15.079364761404083	15.400497163549751	12.292912118595488	0.30716576646193156
					42.05121037924363	15.721289893026396	0.3103975644624964	15.721289893026396	15.508300643694598	12.918477216726027	0.31302398635823586
					42.345568851898335	15.547373253868857	0.3094239897768347	15.547373253868857	15.61685874820046	12.580038859629196	0.3093174510831003
					42.64198783386162	14.79733800855707	0.30253801392882085	14.79733800855707	15.726176759437863	13.241147586622226	0.3148883475736321
					42.94048174869865	14.618951032036719	0.3010502350094183	14.618951032036719	15.836259996753927	11.886927007143534	0.29953517691423026
					43.24106512093954	14.969889811553173	0.304739528436612	14.969889811553173	15.947113816731207	12.455235698065463	0.30494698453535785
					43.54375257678612	14.833700883577446	0.3031701774837321	14.833700883577446	16.058743613448325	12.514665575575378	0.30481079455328763
					43.84855884482362	15.131720133676895	0.3064802668304363	15.131720133676895	16.171154818742465	12.386662532345813	0.3029563479279382
					44.15549875673739	14.989092417738858	0.3052333335008388	14.989092417738858	16.284352902473664	12.438690964937452	0.30331237981408155
					44.46458724803455	14.755914375314271	0.30327006365030607	14.755914375314271	16.39834337279098	12.25380120597136	0.30209204331881334
					44.775839358770796	14.55646525735715	0.30155309914958334	14.55646525735715	16.513131776400517	13.343022865669456	0.3129514760936653
					45.08927023428218	15.430101029061445	0.31001220975813487	15.430101029061445	16.628723698835323	13.773778026171552	0.3165556893529371
					45.40489512592216	14.492272473817147	0.30156815763572326	14.492272473817147	16.74512476472717	12.460228980492808	0.3028010507172652
					45.72272939180361	14.873281556117439	0.3056454548144717	14.873281556117439	16.862340638080262	13.22460293910191	0.3099678806584285
					46.04278849754624	14.494792190504121	0.30213673994527956	14.494792190504121	16.980377022546822	13.082049997199704	0.3075496947713694
					46.365088017029066	14.732132053033665	0.3048150963481556	14.732132053033665	17.09923966170465	13.033748639934752	0.3061639756137289
					46.689643633148265	14.292137166674875	0.3011458207280812	14.292137166674875	17.21893433933658	13.569401641890032	0.3110598652398991
					47.0164711385803	14.844796783942787	0.306657269158677	14.844796783942787	17.339466879711935	12.89878165336089	0.30406088834339495
					47.34558643655036	15.276125297502919	0.3113829323843467	15.276125297502919	17.460843147869923	13.291001650612197	0.3074725918573448
					47.67700554160622	14.476375113270265	0.30426973024191106	14.476375113270265	17.583069049905014	13.318055081217674	0.30755139955938854
					48.01074458039746	14.293377955178427	0.3029443258326511	14.293377955178427	17.706150533254345	13.42482319276666	0.3075848062850839
					48.346819792460245	14.664683616179413	0.3069032409192136	14.664683616179413	17.830093586987125	13.03846893262292	0.30348544777576086
					48.68524753100746	14.210473434917999	0.3028702873576079	14.210473434917999	17.95490424209604	13.34701664478298	0.3059050862086903
					49.026044263724515	13.85697964866125	0.29977358351280325	13.85697964866125	18.080588571790713	13.195415827803304	0.30424915896178234
					49.36922657357059	14.20266708365189	0.30344195827673665	14.20266708365189	18.207152691793247	13.577500742413845	0.3075646348874165
					49.714811159585594	13.805457003265829	0.30014501306763264	13.805457003265829	18.334602760635804	13.519332126105274	0.30620810083340094
					50.06281483770269	13.35646082176389	0.29646128386600007	13.35646082176389	18.462944979960255	13.29980144525536	0.3037518591125265
					50.413254541566616	13.843035044991623	0.30207375589769075	13.843035044991623	18.592185594819973	13.374104069641989	0.304164130877297
					50.76614732335758	13.641354331084216	0.3009037226247471	13.641354331084216	18.722330893983717	13.277013954796494	0.30257264401731515
					51.12151035462108	13.442314858877019	0.29953404783212667	13.442314858877019	18.8533872102416	12.939610052932654	0.2991078116283034
					51.47936092710343	13.888496557628846	0.3043778997852338	13.888496557628846	18.98536092071329	13.715749237992597	0.30625482481055005
					51.839716453593155	13.224007089630508	0.2986697701460896	13.224007089630508	19.118258447158283	13.421055058518487	0.302835711647199
					52.20259446876831	13.310182559470341	0.2997454482301492	13.310182559470341	19.252086256288393	14.028755884524168	0.30786269255808374
					52.56801263004969	13.341813537112829	0.30072944349594055	13.341813537112829	19.38685086008241	14.246729518281155	0.3092885673128194
					52.93598871846004	13.21450924917193	0.2993472527037804	13.21450924917193	19.522558816102986	14.047006715317714	0.3067910147988637
					53.306540639489256	13.047345650215288	0.2984254312570274	13.047345650215288	19.659216727815707	13.438108913001088	0.30071780472185544
					53.67968642396568	12.824511293501368	0.2964557362381157	12.824511293501368	19.79683124491042	13.808323124982445	0.30382451063112104
					54.05544422893344	13.057721198539387	0.2992063877105038	13.057721198539387	19.935409063624792	14.50088966497733	0.310154147681186
					54.43383233853597	12.474411546022587	0.2937900318600878	12.474411546022587	20.07495692707017	14.177191660967093	0.3073348087284448
					54.81486916490572	13.133464624643839	0.3015569140495791	13.133464624643839	20.215481625559658	14.284602039572897	0.3078596290619789
					55.19857324906006	12.255752223388537	0.29268790302707504	12.255752223388537	20.356989996938573	14.351454984512724	0.3086210642124915
					55.58496326180349	12.832592564763123	0.29949784085841086	12.832592564763123	20.499488926917145	14.394040600450573	0.3090671410047712
					55.97405800463611	12.672572825053066	0.29838890398961426	12.672572825053066	20.642985349405564	14.465358391706026	0.3096654165833925
					56.36587641066856	12.261376762913706	0.29497246540901745	12.261376762913706	20.7874862468514	14.328471802938724	0.30783962845128676
					56.76043754554324	11.763590619274945	0.28964170630503094	11.763590619274945	20.932998650579357	13.987983946677744	0.3050196492988785
					57.15776060836205	11.441306947820259	0.28684191096312006	11.441306947820259	21.079529641133412	14.955487000614362	0.31390721372865305
					57.55786493262058	12.242166392121419	0.2956976056963546	12.242166392121419	21.22708634862135	14.600849928463877	0.310758723247875
					57.96076998714892	11.650826591940932	0.2899291193848961	11.650826591940932	21.375675953061695	14.772269690544153	0.31282252175070396
					58.36649537705897	11.448664449161779	0.288125298912243	11.448664449161779	21.525305684733127	14.695041269325904	0.31191963767174663
					58.77506084469838	11.76676856249462	0.2926999160928432	11.76676856249462	21.67598282452626	15.435770342347677	0.3187186120525199
					59.18648627061127	11.449316679266797	0.2899311603172499	11.449316679266797	21.827714704297946	15.329823262079435	0.3170375144619266
					59.600791674505544	11.327058927508494	0.28957116461484067	11.327058927508494	21.980508707228033	14.83625139033975	0.31298782742588316
					60.01799721622709	11.434209469313036	0.29141038117972234	11.434209469313036	22.134372268178627	15.609983972429376	0.3195664588542699
					60.438123196740676	11.259995890641619	0.29070321248236103	11.259995890641619	22.289312874055877	15.215273450280868	0.31558693972455204
					60.86119005911786	11.439823953868775	0.29323638015119496	11.439823953868775	22.44533806417427	14.900753215809765	0.31256909110289377
					61.28721838953169	11.077535340521543	0.29032625092751224	11.077535340521543	22.602455430623486	16.052486552479508	0.3227270264393025
					61.71622891825841	11.290319844222267	0.29302328446248455	11.290319844222267	22.76067261863785	15.217519880035407	0.31477288244537055
					62.14824252068621	10.532716443356591	0.2848333341199793	10.532716443356591	22.919997326968314	15.35222115173054	0.31560308668680503
					62.58328021833101	11.131704843335655	0.29298781922748185	11.131704843335655	23.080437308257093	15.504136606404485	0.3164569351010404
					63.021363179859335	10.981930519670843	0.2914016833844403	10.981930519670843	23.24200036941489	15.604029646272027	0.3169829552719972
					63.46251272211835	10.32538729575521	0.2839093933445981	10.32538729575521	23.404694372000794	16.173758632964393	0.3208449829691507
					63.90675031117318	10.213006215264372	0.2836935610531489	10.213006215264372	23.5685272326048	15.473129052702287	0.31440031788506057
					64.35409756335139	10.427212257530531	0.28639590245495505	10.427212257530531	23.73350692323303	15.316888972129467	0.3128716100173172
					64.80457624629484	10.351340856519581	0.287010028425226	10.351340856519581	23.89964147169566	16.66963959408097	0.3239684768267485
					65.2582082800189	9.92784163018941	0.282279984722069	9.92784163018941	24.06693896199753	16.234549531550098	0.31971050398948975
					65.71501573797903	10.651480429836958	0.2926751798170042	10.651480429836958	24.23540753473151	15.912196310495728	0.3167267194022664
					66.1750208481449	9.839712495524541	0.28303922539719023	9.839712495524541	24.405055387474633	15.674499761904908	0.31406427491627714
					66.6382459940819	10.015974408288908	0.28631271060938085	10.015974408288908	24.575890775186952	16.301124948819155	0.3187173264679656
					67.10471371604048	9.703881769275974	0.2834104180215772	9.703881769275974	24.74792201061326	16.17913554404689	0.31750589944266855
					67.57444671205276	9.569718412565342	0.2820915290186045	9.569718412565342	24.921157464687553	15.92228898784199	0.3148400428083109
					68.04746783903713	9.618021889633928	0.2840934205509275	9.618021889633928	25.095605566940364	16.228131723001923	0.316922265772712
					68.5238001139104	9.599847870202813	0.284932051208707	9.599847870202813	25.27127480590895	16.278483186690757	0.3164383582409849
					69.00346671470777	9.547572291616392	0.2851635253259539	9.547572291616392	25.448173729550312	15.85820360501297	0.3128083843102072
					69.48649098171072	8.925264341775058	0.2773860833184345	8.925264341775058	25.626310945657167	16.083337171875588	0.31400110084851085
					69.97289641858268	9.01006439917501	0.28005255622475117	9.01006439917501	25.805695122276767	15.578259217951935	0.3090658544767201
					70.46270669351276	8.654588843478805	0.2753938894002462	8.654588843478805	25.986334988132704	16.518864996709514	0.317190822243335
					70.95594564036736	8.392065002636954	0.2728709996592806	8.392065002636954	26.168239333049634	16.27733356580306	0.3148994711742187
					71.45263725984992	8.914397429082562	0.28086662579095095	8.914397429082562	26.35141700838098	16.120997352540176	0.31389610851450633
					71.95280572066886	9.299130919877404	0.288181513740826	9.299130919877404	26.53587692743965	15.941941541959459	0.3127500564808592
					72.45647536071354	8.446481034780314	0.2767055425634243	8.446481034780314	26.721628065931725	16.344515137787244	0.31613393297840936
					72.96367068823854	8.776332079522344	0.28225481188308216	8.776332079522344	26.90867946239325	16.331537167174886	0.31597258159189895
					73.4744163830562	8.54149354712632	0.2797085349371634	8.54149354712632	27.09704021863	16.475193679811994	0.31697936969358115
					73.9887372977376	7.588620585989344	0.2659255153513291	7.588620585989344	27.286719500160412	15.812727623490439	0.3111692184271713
					74.50665845882176	8.297278533448393	0.27780607612150404	8.297278533448393	27.477726536661535	15.648962942005719	0.30995627781774
					75.02820506803351	8.059255549271915	0.27568236255919265	8.059255549271915	27.670070622418166	15.872757836485588	0.31148283780550096
					75.55340250350974	8.338645669021362	0.28096642082237605	8.338645669021362	27.863761116775095	17.01884614477681	0.32125158959276523
					76.0822763210343	8.182054467000036	0.27975310092133343	8.182054467000036	28.058807444592517	16.0753826682816	0.31309475953168997
					76.61485225528155	8.175806476982476	0.28006054797233154	8.175806476982476	28.255219096704664	17.055482595693263	0.32128541636822977
					77.15115622106853	7.641249164018321	0.27282459457373226	7.641249164018321	28.453005630381597	16.11763199977433	0.3124620294905852
					77.69121431461602	7.71169408464192	0.27491958111923553	7.71169408464192	28.65217666979427	16.560027220294344	0.3159034948469066
					78.23505281481832	8.035191212875455	0.28121110688935996	8.035191212875455	28.85274190648283	16.085800184707402	0.31156431564773485
					78.78269818452205	7.679123598820921	0.27678300613870566	7.679123598820921	29.05471109982821	16.203352802142714	0.3124550022480909
					79.3341770718137	7.175688317937296	0.26937100208005904	7.175688317937296	29.25809407752701	16.35044628183463	0.31352025385580756
					79.88951631131638	7.415658797438147	0.27406225456335487	7.415658797438147	29.4629007360697	17.091212756356853	0.3197974556858361
					80.4487429254956	7.066414826355376	0.2693290829079623	7.066414826355376	29.669141041222183	16.776928184127446	0.3175197668895272
					81.01188412597406	6.726719717929162	0.26509856487164096	6.726719717929162	29.87682502851074	16.78450982995416	0.3179825691781525
					81.5789673148559	6.898214689388	0.2685494372901311	6.898214689388	30.085962803710316	17.24980365373372	0.3221041053388284
					82.1500200860599	6.360852330833477	0.2603989502809466	6.360852330833477	30.296564543336288	17.131483823790276	0.3214380489445506
					82.72507022666231	6.370316145711029	0.26189716860636386	6.370316145711029	30.50864049513964	16.881273196097776	0.31950363343735694
					83.30414571824895	6.265890069558397	0.2613347518727054	6.265890069558397	30.72220097860562	16.880450910096698	0.3197294294400908
					83.88727473827669	6.335411259877191	0.2640929049459821	6.335411259877191	30.93725638545586	16.937079618314623	0.32042343922571426
					84.47448566144462	6.432267284764455	0.26668741307825444	6.432267284764455	31.15381718015405	16.510027363619997	0.31642359332583636
					85.06580706107474	5.849593610476789	0.25679254827782255	5.849593610476789	31.371893900415127	17.1436315007113	0.3219676936806295
					85.66126771050226	5.9219425173456886	0.2598908296333171	5.9219425173456886	31.59149715771803	17.162474957584543	0.3218573350038374
					86.26089658447577	5.755660975451513	0.2580666887738022	5.755660975451513	31.812637637822057	16.173763676721336	0.31364962879037583
					86.8647228605671	6.317459222606813	0.27033841504840717	6.317459222606813	32.03532610128681	16.795250361571824	0.3186169025342588
					87.47277592059106	5.623603816466661	0.25824091935801285	5.623603816466661	32.259573383995814	17.239680299974587	0.3222498382364758
					88.08508535203521	5.945593141479511	0.26573110292337193	5.945593141479511	32.48539039768379	16.754663302626028	0.3180099278393505
					88.70168094949946	6.010728616101598	0.26923374791559046	6.010728616101598	32.71278813046758	16.986977887646677	0.31978781812394813
					89.32259271614595	5.9827078230014665	0.2702957354420194	5.9827078230014665	32.94177764738085	16.764421993144857	0.31782535811414747
					89.94785086515898	5.634492227604267	0.2656250079204066	5.634492227604267	33.17237009091252	16.89131074691328	0.31894244250643644
					90.57748582121508	5.4413989551433195	0.26315967643052374	5.4413989551433195	33.4045766815489	17.13504735392072	0.32088849513071444
					91.21152822196359	5.109223993774211	0.25819356418645195	5.109223993774211	33.63840871831975	16.20516238434539	0.31269484945581577
					91.85000891951734	5.769036948141432	0.273564745673655	5.769036948141432	33.87387757934799	16.643097427164033	0.316489841871682
					92.49295898195396	5.451428328282902	0.2682807166467016	5.451428328282902	34.11099472240342	16.323314707433443	0.31383976440210115
					93.14040969482764	4.887102687754481	0.258645911145278	4.887102687754481	34.34977168546025	16.71418127648444	0.31723889430523966
					93.79239256269142	5.019061670951575	0.2634198654936065	5.019061670951575	34.59022008725847	16.58679243892049	0.3164994348621237
					94.44893931063027	5.087234542869281	0.26679255581358347	5.087234542869281	34.83235162786928	16.211326133338204	0.31345847149486067
					95.11008188580468	4.831919394695857	0.2632084842215671	4.831919394695857	35.07617808926437	16.818269908173487	0.31889025462573867
					95.7758524590053	4.947212046746644	0.2680242327352189	4.947212046746644	35.32171133588922	16.70602579427459	0.3183779076139355
					96.44628342621834	5.143410045144989	0.27300126609765063	5.143410045144989	35.568963315240445	16.695482429241622	0.3182516638835882
					97.12140741020188	4.811038504056261	0.2666954643977481	4.811038504056261	35.817946058447134	16.20968023336501	0.31411647664931347
					97.8012572620733	5.125697670591188	0.275749815354156	5.125697670591188	36.06867168085626	16.2964380149294	0.3150379761720235
					98.48586606290782	4.977051538328244	0.2740465954561594	4.977051538328244	36.32115238262226	15.93498977068223	0.31209315248667646
					99.17526712534817	4.867172442793641	0.2730996806708639	4.867172442793641	36.57540044930061	16.14090953917713	0.31358446971675824
					99.86949399522561	4.352589573298784	0.26250817485690076	4.352589573298784	36.83142825244572	16.444278998846716	0.3161715860769366
					100.5685804531922	4.36601424613068	0.2648359312082046	4.36601424613068	37.08924825021283	16.198661421814254	0.31403432751078514
					101.27256051636454	4.644848220708259	0.27257741569011396	4.644848220708259	37.34887298796433	15.83234246805712	0.3110505815993549
					101.9814684399791	4.07935465211499	0.2611608120330311	4.07935465211499	37.61031509888008	15.936499364199165	0.3115252426407543
					102.69533871905895	4.665758605636975	0.2771181612483745	4.665758605636975	37.87358730457224	16.208981211747282	0.3138090105253274
					103.41420609009236	4.289517476561178	0.26939570010850195	4.289517476561178	38.138702415704245	16.658346730202037	0.3170344165356038
					104.13810553272302	4.337196127813806	0.27171186330941555	4.337196127813806	38.40567333261417	16.305859903824523	0.31392270311613124
					104.86707227145207	4.458851277975574	0.27718374081929203	4.458851277975574	38.674513045942476	16.07209041557141	0.31195683846713645
					105.60114177735224	4.905689243832006	0.28991481926002427	4.905689243832006	38.94523463726408	15.034343801817965	0.30240375521722335
					106.3403497697937	3.93404348295273	0.26729521186184285	3.93404348295273	39.217851279724925	14.924764648038108	0.3012412115398054
					107.08473221818227	4.178267282352212	0.27461919667116047	4.178267282352212	39.492376238683	16.138781300219055	0.31201630224170257
					107.83432534370954	4.539291862171169	0.2852940547268945	4.539291862171169	39.76882287235378	15.447086506329697	0.3063563043013877
					108.58916562111551	3.935576985834297	0.2704235674613735	3.935576985834297	40.04720463246026	15.105305665681637	0.3035291811924185
					109.34928978046332	4.076408872839022	0.27606816522012745	4.076408872839022	40.327535064887485	15.843962095298336	0.3101194757489295
					110.11473480892656	4.327200067593485	0.28439667342723823	4.327200067593485	40.6098278103417	15.615941452736271	0.308444334017579
					110.88553795258903	3.1876617320839307	0.25340424793666383	3.1876617320839307	40.894096605014084	15.913682199385786	0.3115929191983503
					111.66173671825717	3.915486733485489	0.27647675651734177	3.915486733485489	41.18035528124919	15.316596410691865	0.30631306113594875
					112.44336887528496	3.9356806087995135	0.2783276367068805	3.9356806087995135	41.46861776821793	15.758330248388067	0.310597263997638
					113.23047245741196	3.975124104961626	0.2821486003769617	3.975124104961626	41.75889809259546	15.079364761404083	0.3044590277065084
					114.02308576461385	3.821055084844347	0.28104153740793625	3.821055084844347	42.05121037924363	15.721289893026396	0.3103975644624964
					114.82124736496615	3.9057774607662186	0.28455012571506794	3.9057774607662186	42.345568851898335	15.547373253868857	0.3094239897768347
					115.62499609652092	4.348528767118115	0.2989237674405957	4.348528767118115	42.64198783386162	14.79733800855707	0.30253801392882085
					116.43437106919656	3.9006242713249186	0.2882109470593752	3.9006242713249186	42.94048174869865	14.618951032036719	0.3010502350094183
					117.24941166668094	4.157719987421354	0.2976610476211693	4.157719987421354	43.24106512093954	14.969889811553173	0.304739528436612
					118.07015754834771	4.010998199458041	0.29538080150921225	4.010998199458041	43.54375257678612	14.833700883577446	0.3031701774837321
					118.89664865118613	4.147046312305481	0.30234522005873077	4.147046312305481	43.84855884482362	15.131720133676895	0.3064802668304363
					119.72892519174444	3.9969602208838246	0.2988190854780543	3.9969602208838246	44.15549875673739	14.989092417738858	0.3052333335008388
					120.56702766808665	3.5582885140643565	0.28820629389694863	3.5582885140643565	44.46458724803455	14.755914375314271	0.30327006365030607
					121.41099686176327	3.3988953320293263	0.28603924579692547	3.3988953320293263	44.775839358770796	14.55646525735715	0.30155309914958334
					122.26087383979561	3.8678199915991263	0.30236768478925663	3.8678199915991263	45.08927023428218	15.430101029061445	0.31001220975813487
					123.11669995667417	4.42429370463592	0.32013290888147317	4.42429370463592	45.40489512592216	14.492272473817147	0.30156815763572326
					123.97851685637087	3.741592549588857	0.30224814161918934	3.741592549588857	45.72272939180361	14.873281556117439	0.3056454548144717
					124.84636647436548	3.6099368608493574	0.2989946744077916	3.6099368608493574	46.04278849754624	14.494792190504121	0.30213673994527956
					125.72029103968603	3.2623514078552387	0.2893479928015048	3.2623514078552387	46.365088017029066	14.732132053033665	0.3048150963481556
					126.60033307696384	3.407887129421445	0.2971984701228873	3.407887129421445	46.689643633148265	14.292137166674875	0.3011458207280812
					127.48653540850259	4.0211001666898545	0.3194015372616248	4.0211001666898545	47.0164711385803	14.844796783942787	0.306657269158677
					128.3789411563621	3.290879508017457	0.29734520579755547	3.290879508017457	47.34558643655036	15.276125297502919	0.3113829323843467
					129.27759374445662	4.054310041883937	0.3244955057037947	4.054310041883937	47.67700554160622	14.476375113270265	0.30426973024191106
					130.18253690066783	3.34326109670347	0.3016912360222779	3.34326109670347	48.01074458039746	14.293377955178427	0.3029443258326511
					131.09381465897252	3.5471773327751572	0.31130735874932786	3.5471773327751572	48.346819792460245	14.664683616179413	0.3069032409192136
					132.01147136158534	3.620201667701002	0.3148745322697351	3.620201667701002	48.68524753100746	14.210473434917999	0.3028702873576079
					132.93555166111642	4.26818186670005	0.33860094940330004	4.26818186670005	49.026044263724515	13.85697964866125	0.29977358351280325
					133.86610052274423	3.414639666393496	0.31115874167246765	3.414639666393496	49.36922657357059	14.20266708365189	0.30344195827673665
					134.80316322640346	3.5650626362423172	0.3201965515754946	3.5650626362423172	49.714811159585594	13.805457003265829	0.30014501306763264
					135.74678536898827	3.168420461938968	0.30667524812864316	3.168420461938968	50.06281483770269	13.35646082176389	0.29646128386600007
					136.69701286657119	3.2777405409131433	0.3116297148302042	3.2777405409131433	50.413254541566616	13.843035044991623	0.30207375589769075
					137.6538919566372	3.667950753589874	0.3274242175390114	3.667950753589874	50.76614732335758	13.641354331084216	0.3009037226247471
					138.6174692003337	3.321996492058105	0.31627280703276583	3.321996492058105	51.12151035462108	13.442314858877019	0.29953404783212667
					139.587791484736	3.8416791866922164	0.33872016888657397	3.8416791866922164	51.47936092710343	13.888496557628846	0.3043778997852338
					140.56490602512915	3.6001026188995895	0.33167336364557054	3.6001026188995895	51.839716453593155	13.224007089630508	0.2986697701460896
					141.54886036730505	3.980296360201523	0.346440342662526	3.980296360201523	52.20259446876831	13.310182559470341	0.2997454482301492
					142.5397023898762	3.7558493010931775	0.34209124437700333	3.7558493010931775	52.56801263004969	13.341813537112829	0.30072944349594055
					143.53748030660535	3.6458608982588645	0.3402559855348258	3.6458608982588645	52.93598871846004	13.21450924917193	0.2993472527037804
					144.54224266875156	4.1628186346601375	0.3618257607568937	4.1628186346601375	53.306540639489256	13.047345650215288	0.2984254312570274
					145.55403836743284	3.978967675750196	0.35696262346673474	3.978967675750196	53.67968642396568	12.824511293501368	0.2964557362381157
					146.5729166360049	3.8648205536707883	0.3557429472084042	3.8648205536707883	54.05544422893344	13.057721198539387	0.2992063877105038
					147.59892705245693	3.6815309828488147	0.3499246461928549	3.6815309828488147	54.43383233853597	12.474411546022587	0.2937900318600878
					148.63211954182412	3.461645192668777	0.3452521441607834	3.461645192668777	54.81486916490572	13.133464624643839	0.3015569140495791
					149.67254437861686	3.157494250914369	0.332857641283798	3.157494250914369	55.19857324906006	12.255752223388537	0.29268790302707504
					150.7202521892672	3.6258833690653893	0.35424817922874696	3.6258833690653893	55.58496326180349	12.832592564763123	0.29949784085841086
					151.7752939545921	3.7193858302099123	0.35997310487420386	3.7193858302099123	55.97405800463611	12.672572825053066	0.29838890398961426
					152.83772101227422	4.35983916026143	0.3869966427078272	4.35983916026143	56.36587641066856	12.261376762913706	0.29497246540901745
					153.90758505936014	4.058701242905355	0.3780474717695148	4.058701242905355	56.76043754554324	11.763590619274945	0.28964170630503094
					154.98493815477565	4.181780589021428	0.38282220828564784	4.181780589021428	57.15776060836205	11.441306947820259	0.28684191096312006
					156.0698327218591	4.036041214338264	0.3797896051955208	4.036041214338264	57.55786493262058	12.242166392121419	0.2956976056963546
					157.16232155091208	4.165064049090027	0.38737987652072264	4.165064049090027	57.96076998714892	11.650826591940932	0.2899291193848961
					158.26245780176848	3.9816490578922656	0.38268559635247157	3.9816490578922656	58.36649537705897	11.448664449161779	0.288125298912243
					159.37029500638084	3.993529908580511	0.38550545239084927	3.993529908580511	58.77506084469838	11.76676856249462	0.2926999160928432
					160.4858870714255	4.283362593669161	0.39954328557817426	4.283362593669161	59.18648627061127	11.449316679266797	0.2899311603172499
					161.6092882809255	4.605332488609249	0.41626531995012184	4.605332488609249	59.600791674505544	11.327058927508494	0.28957116461484067
					162.740553298892	4.1361986064018605	0.3989889214645002	4.1361986064018605	60.01799721622709	11.434209469313036	0.29141038117972234
					163.87973717198423	3.497896870918526	0.37409358166114864	3.497896870918526	60.438123196740676	11.259995890641619	0.29070321248236103
					165.02689533218813	4.785090950168196	0.42809897587471796	4.785090950168196	60.86119005911786	11.439823953868775	0.29323638015119496
					166.18208359951348	3.528068672476721	0.3776326292362917	3.528068672476721	61.28721838953169	11.077535340521543	0.29032625092751224
					167.34535818471008	4.288917026239937	0.4134471767895024	4.288917026239937	61.71622891825841	11.290319844222267	0.29302328446248455
					168.51677569200305	4.45813633743553	0.42214382289058855	4.45813633743553	62.14824252068621	10.532716443356591	0.2848333341199793
					169.69639312184705	4.495200822489709	0.4308815118389523	4.495200822489709	62.58328021833101	11.131704843335655	0.29298781922748185
					170.8842678737	4.082549074057648	0.4149368291927598	4.082549074057648	63.021363179859335	10.981930519670843	0.2914016833844403
					172.0804577488159	4.250899501730174	0.42180113487881604	4.250899501730174	63.46251272211835	10.32538729575521	0.2839093933445981
					173.2850209530576	4.6944219154193405	0.44350946369957994	4.6944219154193405	63.90675031117318	10.213006215264372	0.2836935610531489
					174.498016099729	4.428039364150425	0.4361626494529482	4.428039364150425	64.35409756335139	10.427212257530531	0.28639590245495505
					175.71950221242713	4.190473617657444	0.42862629326149854	4.190473617657444	64.80457624629484	10.351340856519581	0.287010028425226
					176.9495387279141	3.8996436860248678	0.4163340444575993	3.8996436860248678	65.2582082800189	9.92784163018941	0.282279984722069
					178.1881854990095	4.4501826051298625	0.4408434436648722	4.4501826051298625	65.71501573797903	10.651480429836958	0.2926751798170042
					179.43550279750258	4.475238451294409	0.447536923944004	4.475238451294409	66.1750208481449	9.839712495524541	0.28303922539719023
					180.6915513170851	4.299326955040165	0.441807696480319	4.299326955040165	66.6382459940819	10.015974408288908	0.28631271060938085
					181.9563921763047	4.788998829612691	0.46362442364613954	4.788998829612691	67.10471371604048	9.703881769275974	0.2834104180215772
					183.23008692153883	5.009707010574749	0.47759700833582525	5.009707010574749	67.57444671205276	9.569718412565342	0.2820915290186045
					184.51269752998962	4.261398783541518	0.44828027792646374	4.261398783541518	68.04746783903713	9.618021889633928	0.2840934205509275
					185.80428641269953	5.198911754892319	0.4908228940038117	5.198911754892319	68.5238001139104	9.599847870202813	0.284932051208707
					187.10491641758844	4.477864004929096	0.46149443323986405	4.477864004929096	69.00346671470777	9.547572291616392	0.2851635253259539
					188.41465083251154	3.2269985350306687	0.40436383019951694	3.2269985350306687	69.48649098171072	8.925264341775058	0.2773860833184345
					189.73355338833915	4.522046322301029	0.46776008250312767	4.522046322301029	69.97289641858268	9.01006439917501	0.28005255622475117
					191.0616882620575	5.168095599483146	0.4981600844881084	5.168095599483146	70.46270669351276	8.654588843478805	0.2753938894002462
					192.3991200798919	4.436847823215036	0.46698375239400863	4.436847823215036	70.95594564036736	8.392065002636954	0.2728709996592806
					193.74591392045113	4.64532266563461	0.48245351346140847	4.64532266563461	71.45263725984992	8.914397429082562	0.28086662579095095
					195.1021353178943	4.2159783233522345	0.46502305310910386	4.2159783233522345	71.95280572066886	9.299130919877404	0.288181513740826
					196.46785026511955	4.22358093657181	0.4685507700466765	4.22358093657181	72.45647536071354	8.446481034780314	0.2767055425634243
					197.8431252169754	5.169934024175686	0.5128091435640376	5.169934024175686	72.96367068823854	8.776332079522344	0.28225481188308216
					199.22802709349423	4.378816776558014	0.4777590098862636	4.378816776558014	73.4744163830562	8.54149354712632	0.2797085349371634
					200.62262328314867	4.83882752632198	0.5031071419689837	4.83882752632198	73.9887372977376	7.588620585989344	0.2659255153513291
					202.0269816461307	4.871085986644831	0.5066287813712904	4.871085986644831	74.50665845882176	8.297278533448393	0.27780607612150404
					203.44117051765363	4.808809745061451	0.5069284437768996	4.808809745061451	75.02820506803351	8.059255549271915	0.27568236255919265
					204.8652587112772	5.126478272421008	0.525393337325723	5.126478272421008	75.55340250350974	8.338645669021362	0.28096642082237605
					206.29931552225614	4.353039419160053	0.48952840863198116	4.353039419160053	76.0822763210343	8.182054467000036	0.27975310092133343
					207.74341073091193	3.4466279616211275	0.4455604221584162	3.4466279616211275	76.61485225528155	8.175806476982476	0.28006054797233154
					209.1976146060283	3.8203933799555188	0.4702497940295388	3.8203933799555188	77.15115622106853	7.641249164018321	0.27282459457373226
					210.6619979082705	5.618460568869189	0.5594879044729828	5.618460568869189	77.69121431461602	7.71169408464192	0.27491958111923553
					212.13663189362842	4.3488606765106255	0.5020256407390338	4.3488606765106255	78.23505281481832	8.035191212875455	0.28121110688935996
					213.6215883168838	4.345165931292639	0.5038593011783886	4.345165931292639	78.78269818452205	7.679123598820921	0.27678300613870566
					215.11693943510198	4.313884791567843	0.5059131341477876	4.313884791567843	79.3341770718137	7.175688317937296	0.26937100208005904
					216.6227580111477	4.711414968626958	0.5281129547247014	4.711414968626958	79.88951631131638	7.415658797438147	0.27406225456335487
					218.13911731722578	4.341298377654107	0.5151539361834109	4.341298377654107	80.4487429254956	7.066414826355376	0.2693290829079623
					219.66609113844635	4.7739101244051705	0.5345593521173343	4.7739101244051705	81.01188412597406	6.726719717929162	0.26509856487164096
					221.20375377641545	4.204980247709571	0.5091418599565115	4.204980247709571	81.5789673148559	6.898214689388	0.2685494372901311
					222.75218005285038	4.702420751795431	0.5367935056743971	4.702420751795431	82.1500200860599	6.360852330833477	0.2603989502809466
					224.31144531322033	4.3882089856457664	0.5227339163300027	4.3882089856457664	82.72507022666231	6.370316145711029	0.26189716860636386
					225.8816254304129	4.021881023357875	0.504421788173103	4.021881023357875	83.30414571824895	6.265890069558397	0.2613347518727054
					227.46279680842576	4.331932588351275	0.5231783681186479	4.331932588351275	83.88727473827669	6.335411259877191	0.2640929049459821
					229.05503638608477	3.9925976124605618	0.5075394897564177	3.9925976124605618	84.47448566144462	6.432267284764455	0.26668741307825444
					230.65842164078737	4.692342987010461	0.5516310493702791	4.692342987010461	85.06580706107474	5.849593610476789	0.25679254827782255
					232.27303059227287	4.087898483329244	0.5209453217887989	4.087898483329244	85.66126771050226	5.9219425173456886	0.2598908296333171
					233.89894180641878	4.271567291595475	0.5345562345278311	4.271567291595475	86.26089658447577	5.755660975451513	0.2580666887738022
					235.5362343990637	4.161979112214108	0.5270835945411307	4.161979112214108	86.8647228605671	6.317459222606813	0.27033841504840717
					237.18498803985716	4.519165565845917	0.5495232328459246	4.519165565845917	87.47277592059106	5.623603816466661	0.25824091935801285
					238.84528295613615	4.410525610961635	0.5485530792119858	4.410525610961635	88.08508535203521	5.945593141479511	0.26573110292337193
					240.51719993682912	4.762657947327023	0.564267854353923	4.762657947327023	88.70168094949946	6.010728616101598	0.26923374791559046
					242.20082033638693	3.46021947764372	0.4949459948614087	3.46021947764372	89.32259271614595	5.9827078230014665	0.2702957354420194
					243.89622607874162	3.9225839926816524	0.527693678512229	3.9225839926816524	89.94785086515898	5.634492227604267	0.2656250079204066
					245.6034996612928	3.641439907656511	0.5109388285104594	3.641439907656511	90.57748582121508	5.4413989551433195	0.26315967643052374
					247.32272415892186	3.1088152254253543	0.48325536705989064	3.1088152254253543	91.21152822196359	5.109223993774211	0.25819356418645195
					249.05398322803433	3.3383612611383633	0.4968212446687186	3.3383612611383633	91.85000891951734	5.769036948141432	0.273564745673655
					250.79736111063056	4.117966026945845	0.5482618668673674	4.117966026945845	92.49295898195396	5.451428328282902	0.2682807166467016
					252.55294263840497	3.616449217862441	0.5187396778763471	3.616449217862441	93.14040969482764	4.887102687754481	0.258645911145278
					254.3208132368738	3.564406428774849	0.5172067500497524	3.564406428774849	93.79239256269142	5.019061670951575	0.2634198654936065
					256.1010589295319	3.9604597762508456	0.5458608715887199	3.9604597762508456	94.44893931063027	5.087234542869281	0.26679255581358347
					257.89376634203865	4.522865838872178	0.5797209175144742	4.522865838872178	95.11008188580468	4.831919394695857	0.2632084842215671
					259.6990227064329	3.278694634726585	0.5079251779457237	3.278694634726585	95.7758524590053	4.947212046746644	0.2680242327352189
					261.51691586537794	3.2652247270427255	0.5121506286431522	3.2652247270427255	96.44628342621834	5.143410045144989	0.27300126609765063
					263.34753427643557	3.762942870162215	0.5416209135192412	3.762942870162215	97.12140741020188	4.811038504056261	0.2666954643977481
					265.1909670163707	3.3417722005613677	0.5165795270949368	3.3417722005613677	97.8012572620733	5.125697670591188	0.275749815354156
					267.04730378548527	3.892088056727995	0.5579357585733264	3.892088056727995	98.48586606290782	4.977051538328244	0.2740465954561594
					268.91663491198364	3.4220607573580226	0.5261072199838039	3.4220607573580226	99.17526712534817	4.867172442793641	0.2730996806708639
					270.7990513563675	2.8203223902474495	0.4900949066407415	2.8203223902474495	99.86949399522561	4.352589573298784	0.26250817485690076
					272.69464471586207	2.1416235065920564	0.4447871512361562	2.1416235065920564	100.5685804531922	4.36601424613068	0.2648359312082046
					274.6035072288731	2.2146868355406015	0.4433570897807031	2.2146868355406015	101.27256051636454	4.644848220708259	0.27257741569011396
					276.5257317794752	2.8787954091078545	0.4986610647433344	2.8787954091078545	101.9814684399791	4.07935465211499	0.2611608120330311
					278.46141190193157	2.515763813146103	0.46957977017727726	2.515763813146103	102.69533871905895	4.665758605636975	0.2771181612483745
					280.41064178524505	1.833121192954347	0.4202658988241657	1.833121192954347	103.41420609009236	4.289517476561178	0.26939570010850195
					282.3735162777418	2.013920081087336	0.43528516348802826	2.013920081087336	104.13810553272302	4.337196127813806	0.27171186330941555
					284.35013089168604	1.4752852879790992	0.38831863735228117	1.4752852879790992	104.86707227145207	4.458851277975574	0.27718374081929203
					286.34058180792783	3.399257894306962	0.5492550687651447	3.399257894306962	105.60114177735224	4.905689243832006	0.28991481926002427
					288.3449658805833	2.960743737587574	0.5206437275675645	2.960743737587574	106.3403497697937	3.93404348295273	0.26729521186184285
					290.36338064174737	2.653917099205445	0.49590310648911234	2.653917099205445	107.08473221818227	4.178267282352212	0.27461919667116047
					292.39592430623964	1.9308243031716807	0.43590014177160763	1.9308243031716807	107.83432534370954	4.539291862171169	0.2852940547268945
					294.4426957763833	2.433992458257882	0.4819787759531729	2.433992458257882	108.58916562111551	3.935576985834297	0.2704235674613735
					296.50379464681794	2.2403813228328664	0.45985468590369855	2.2403813228328664	109.34928978046332	4.076408872839022	0.27606816522012745
					298.5793212093457	2.73200404783554	0.5081946118546741	2.73200404783554	110.11473480892656	4.327200067593485	0.28439667342723823
					300.66937645781115	3.171596756028527	0.5462818489120195	3.171596756028527	110.88553795258903	3.1876617320839307	0.25340424793666383
					302.7740620930158	2.087896229321836	0.4588534443709197	2.087896229321836	111.66173671825717	3.915486733485489	0.27647675651734177
					304.8934805276669	2.4672792790119553	0.4937576459915898	2.4672792790119553	112.44336887528496	3.9356806087995135	0.2783276367068805
					307.0277348913605	2.4351012972220527	0.4921736838981828	2.4351012972220527	113.23047245741196	3.975124104961626	0.2821486003769617
					309.1769290356001	2.320477530555944	0.48087489534137856	2.320477530555944	114.02308576461385	3.821055084844347	0.28104153740793625
					311.3411675388493	1.7225805599240251	0.43111640972528803	1.7225805599240251	114.82124736496615	3.9057774607662186	0.28455012571506794
					313.5205557116212	2.18950312955644	0.4829557001979559	2.18950312955644	115.62499609652092	4.348528767118115	0.2989237674405957
					315.71519960160254	2.192440921715613	0.47801718791858616	2.192440921715613	116.43437106919656	3.9006242713249186	0.2882109470593752
					317.9252059988138	2.0555560575776743	0.47073772598790115	2.0555560575776743	117.24941166668094	4.157719987421354	0.2976610476211693
					320.15068244080544	1.8198070634220977	0.4512164152564212	1.8198070634220977	118.07015754834771	4.010998199458041	0.29538080150921225
					322.3917372178911	1.9340161643263722	0.4681704500599212	1.9340161643263722	118.89664865118613	4.147046312305481	0.30234522005873077
					324.64847937841637	1.7594394023464477	0.4423902309674251	1.7594394023464477	119.72892519174444	3.9969602208838246	0.2988190854780543
					326.9210187340653	1.7867637448119194	0.4487073964911203	1.7867637448119194	120.56702766808665	3.5582885140643565	0.28820629389694863
					329.2094658652037	2.11319919519935	0.48767491441813854	2.11319919519935	121.41099686176327	3.3988953320293263	0.28603924579692547
					331.51393212626016	1.736540850694385	0.4451733640108241	1.736540850694385	122.26087383979561	3.8678199915991263	0.30236768478925663
					333.83452965114395	2.281127194242595	0.5017918027835248	2.281127194242595	123.11669995667417	4.42429370463592	0.32013290888147317
					336.171371358702	1.9402622355003905	0.46936435485031275	1.9402622355003905	123.97851685637087	3.741592549588857	0.30224814161918934
					338.52457095821285	1.0073314601858026	0.37045808790911056	1.0073314601858026	124.84636647436548	3.6099368608493574	0.2989946744077916
					340.89424295492034	2.3321291448044983	0.5095773258472985	2.3321291448044983	125.72029103968603	3.2623514078552387	0.2893479928015048
					343.2805026556048	2.475633729779273	0.5342034906711877	2.475633729779273	126.60033307696384	3.407887129421445	0.2971984701228873
					345.683466174194	1.8121502576584056	0.4688436284307751	1.8121502576584056	127.48653540850259	4.0211001666898545	0.3194015372616248
					348.1032504374134	1.6547091699288479	0.449409419223884	1.6547091699288479	128.3789411563621	3.290879508017457	0.29734520579755547
					350.5399731904753	1.4999594002453742	0.43188040293356705	1.4999594002453742	129.27759374445662	4.054310041883937	0.3244955057037947
					352.9937530028086	2.0265032155390053	0.49700080928779317	2.0265032155390053	130.18253690066783	3.34326109670347	0.3016912360222779
					355.46470927382825	2.163429271743696	0.5080481645361428	2.163429271743696	131.09381465897252	3.5471773327751572	0.31130735874932786
					357.95296223874504	1.8602771273515681	0.47547620841629307	1.8602771273515681	132.01147136158534	3.620201667701002	0.3148745322697351
					360.4586329744162	0.3512420213368371	0.28899023268109886	0.3512420213368371	132.93555166111642	4.26818186670005	0.33860094940330004
					362.98184340523716	1.3193844436694622	0.41963679389020725	1.3193844436694622	133.86610052274423	3.414639666393496	0.31115874167246765
					365.5227163090738	1.8826804193570963	0.49292466901966786	1.8826804193570963	134.80316322640346	3.5650626362423172	0.3201965515754946
					368.08137532323735	2.5468314686263858	0.5575079561217836	2.5468314686263858	135.74678536898827	3.168420461938968	0.30667524812864316
					370.6579449505	1.351454257880007	0.4312458559727661	1.351454257880007	136.69701286657119	3.2777405409131433	0.3116297148302042
					373.2525505651535	1.6186826716324456	0.4705878459425796	1.6186826716324456	137.6538919566372	3.667950753589874	0.3274242175390114
					375.8653184191096	1.5774649213429444	0.4675123654773919	1.5774649213429444	138.6174692003337	3.321996492058105	0.31627280703276583
					378.49637564804334	1.9327910762775802	0.5037368179784812	1.9327910762775802	139.587791484736	3.8416791866922164	0.33872016888657397
					381.14585027757965	1.6017359714143737	0.4744287837373504	1.6017359714143737	140.56490602512915	3.6001026188995895	0.33167336364557054
					383.8138712295227	1.5933715064994665	0.4703865625062913	1.5933715064994665	141.54886036730505	3.980296360201523	0.346440342662526
					386.50056832812936	1.4130602680485675	0.4540288912475037	1.4130602680485675	142.5397023898762	3.7558493010931775	0.34209124437700333
					389.2060723064262	1.2879190221201542	0.4420242890343289	1.2879190221201542	143.53748030660535	3.6458608982588645	0.3402559855348258
					391.93051481257123	0.8919404174042587	0.3939186952541026	0.8919404174042587	144.54224266875156	4.1628186346601375	0.3618257607568937
					394.67402841625926	1.1233796100286724	0.4221589023758778	1.1233796100286724	145.55403836743284	3.978967675750196	0.35696262346673474
					397.43674661517304	1.0052517869956048	0.41299244376198274	1.0052517869956048	146.5729166360049	3.8648205536707883	0.3557429472084042
					400.21880384147926	1.9641373895187044	0.5294366761601377	1.9641373895187044	147.59892705245693	3.6815309828488147	0.3499246461928549
					403.0203354683696	2.5600085468608964	0.58886153612022	2.5600085468608964	148.63211954182412	3.461645192668777	0.3452521441607834
					405.8414778166482	1.3624374086735775	0.46148666834063246	1.3624374086735775	149.67254437861686	3.157494250914369	0.332857641283798
					408.6823681613647	2.513055147640089	0.591238041481664	2.513055147640089	150.7202521892672	3.6258833690653893	0.35424817922874696
					411.5431447384942	2.389756399080359	0.5820860335722712	2.389756399080359	151.7752939545921	3.7193858302099123	0.35997310487420386
					414.4239467516637	2.2615507834189055	0.5709815386945387	2.2615507834189055	152.83772101227422	4.35983916026143	0.3869966427078272
					417.3249143789253	1.4798407043547066	0.48275544840446183	1.4798407043547066	153.90758505936014	4.058701242905355	0.3780474717695148
					420.2461887795778	1.4495816473470295	0.4795426578971525	1.4495816473470295	154.98493815477565	4.181780589021428	0.38282220828564784
					423.18791210103484	2.3471248620002463	0.5849467272288513	2.3471248620002463	156.0698327218591	4.036041214338264	0.3797896051955208
					426.1502274857421	1.9783176682537165	0.5530718668957023	1.9783176682537165	157.16232155091208	4.165064049090027	0.38737987652072264
					429.13327907814227	1.1528458123928935	0.45935267244405975	1.1528458123928935	158.26245780176848	3.9816490578922656	0.38268559635247157
					432.1372120316893	2.4181102277218014	0.6095884815662235	2.4181102277218014	159.37029500638084	3.993529908580511	0.38550545239084927
					435.16217251591104	2.3048328907518254	0.601448990239418	2.3048328907518254	160.4858870714255	4.283362593669161	0.39954328557817426
					438.20830772352247	2.538742040681166	0.633170742486723	2.538742040681166	161.6092882809255	4.605332488609249	0.41626531995012184
					441.2757658775871	2.2978575214061983	0.6194093262519191	2.2978575214061983	162.740553298892	4.1361986064018605	0.3989889214645002
					444.36469623873023	2.6023021160204234	0.6361465593733596	2.6023021160204234	163.87973717198423	3.497896870918526	0.37409358166114864
					447.47524911240134	2.7723073420712065	0.6540167203167848	2.7723073420712065	165.02689533218813	4.785090950168196	0.42809897587471796
					450.6075758561882	3.418794490747054	0.7187961367879794	3.418794490747054	166.18208359951348	3.528068672476721	0.3776326292362917
					453.7618288871815	3.206751380136256	0.7063458858935665	3.206751380136256	167.34535818471008	4.288917026239937	0.4134471767895024
					456.93816168939173	1.5703267713935363	0.5426787567879222	1.5703267713935363	168.51677569200305	4.45813633743553	0.42214382289058855
					460.1367288212175	1.1628963955214107	0.47578681405083345	1.1628963955214107	169.69639312184705	4.495200822489709	0.4308815118389523
					463.35768592296597	3.1983638961509233	0.7188540503298535	3.1983638961509233	170.8842678737	4.082549074057648	0.4149368291927598
					466.6011897244267	1.7455065074546157	0.5645911077924628	1.7455065074546157	172.0804577488159	4.250899501730174	0.42180113487881604
					469.8673980524977	2.095576729247418	0.6135812267280332	2.095576729247418	173.2850209530576	4.6944219154193405	0.44350946369957994
					473.1564698388652	2.430795846426555	0.6514849161057021	2.430795846426555	174.498016099729	4.428039364150425	0.4361626494529482
					476.4685651277373	1.888831490921765	0.5900812556872331	1.888831490921765	175.71950221242713	4.190473617657444	0.42862629326149854
					479.8038450836314	2.674971552979511	0.6900199137166837	2.674971552979511	176.9495387279141	3.8996436860248678	0.4163340444575993
					483.1624719992168	1.4868479823098928	0.5524609711525331	1.4868479823098928	178.1881854990095	4.4501826051298625	0.4408434436648722
					486.54460930321136	1.5834345504349927	0.5749060763532113	1.5834345504349927	179.43550279750258	4.475238451294409	0.447536923944004
					489.9504215683338	3.6081160425160532	0.7996341687697632	3.6081160425160532	180.6915513170851	4.299326955040165	0.441807696480319
					493.38007451931213	3.688464408434564	0.8003029547279384	3.688464408434564	181.9563921763047	4.788998829612691	0.46362442364613954
					496.8337350409473	0.529738880195803	0.4094702051876999	0.529738880195803	183.23008692153883	5.009707010574749	0.47759700833582525
					500.31157118623395	1.8145124335762715	0.6064122187529926	1.8145124335762715	184.51269752998962	4.261398783541518	0.44828027792646374
					503.8137521845376	2.67694283034237	0.705385819410806	2.67694283034237	185.80428641269953	5.198911754892319	0.4908228940038117
					507.34044844982935	2.2540214904733533	0.6745557041890871	2.2540214904733533	187.10491641758844	4.477864004929096	0.46149443323986405
					510.8918315889782	3.53161454784137	0.8098581346224965	3.53161454784137	188.41465083251154	3.2269985350306687	0.40436383019951694
					514.468074410101	1.985954323825315	0.64377535558065	1.985954323825315	189.73355338833915	4.522046322301029	0.46776008250312767
					518.0693509309717	1.8253398295834429	0.6258634365909556	1.8253398295834429	191.0616882620575	5.168095599483146	0.4981600844881084
					521.6958363874886	1.6802535705478747	0.6152105116182688	1.6802535705478747	192.3991200798919	4.436847823215036	0.46698375239400863
					525.3477072422011	2.318674678532402	0.6886759195956392	2.318674678532402	193.74591392045113	4.64532266563461	0.48245351346140847
					529.0251411928964	3.0246514591748426	0.7865833863322506	3.0246514591748426	195.1021353178943	4.2159783233522345	0.46502305310910386
					532.7283171812467	2.3237369938959316	0.7029669920933518	2.3237369938959316	196.46785026511955	4.22358093657181	0.4685507700466765
					536.4574154015154	2.01227727651765	0.6618814060583491	2.01227727651765	197.8431252169754	5.169934024175686	0.5128091435640376
					540.212617309326	1.0197023642143348	0.5250662054510279	1.0197023642143348	199.22802709349423	4.378816776558014	0.4777590098862636
					543.9941056304913	1.4842897530522166	0.591901947405636	1.4842897530522166	200.62262328314867	4.83882752632198	0.5031071419689837
					547.8020643699047	2.2388629421646344	0.6850680494257885	2.2388629421646344	202.0269816461307	4.871085986644831	0.5066287813712904
					551.636678820494	1.5607253683229718	0.6059072293570696	1.5607253683229718	203.44117051765363	4.808809745061451	0.5069284437768996
					555.4981355722375	1.7171301081418935	0.6397652227810926	1.7171301081418935	204.8652587112772	5.126478272421008	0.525393337325723
					559.3866225212431	2.3106043560172695	0.7323933443864123	2.3106043560172695	206.29931552225614	4.353039419160053	0.48952840863198116
					563.3023288788918	1.5549269576155629	0.6241997046959266	1.5549269576155629	207.74341073091193	3.4466279616211275	0.4455604221584162
					567.245445181044	2.276818887993543	0.7245808862450085	2.276818887993543	209.1976146060283	3.8203933799555188	0.4702497940295388
					571.2161632973114	0.7562686981574406	0.4983399481093902	0.7562686981574406	210.6619979082705	5.618460568869189	0.5594879044729828
					575.2146764403926	1.439838691907973	0.6088514415721354	1.439838691907973	212.13663189362842	4.3488606765106255	0.5020256407390338
					579.2411791754753	0.6249246920995372	0.46470624028563684	0.6249246920995372	213.6215883168838	4.345165931292639	0.5038593011783886
					583.2958674297037	1.3773747759106576	0.6043507764349029	1.3773747759106576	215.11693943510198	4.313884791567843	0.5059131341477876
					587.3789385017116	1.6941807353051046	0.6632691420666702	1.6941807353051046	216.6227580111477	4.711414968626958	0.5281129547247014
					591.4905910712235	1.4882640662174333	0.6295065909967649	1.4882640662174333	218.13911731722578	4.341298377654107	0.5151539361834109
					595.6310252087221	0.6012735238657052	0.4581955356344512	0.6012735238657052	219.66609113844635	4.7739101244051705	0.5345593521173343
					599.8004423851831	1.3587753630545536	0.621040665661033	1.3587753630545536	221.20375377641545	4.204980247709571	0.5091418599565115
					603.9990454818794	1.7855418562756438	0.6864958495333369	1.7855418562756438	222.75218005285038	4.702420751795431	0.5367935056743971
					608.2270388002526	1.7311180463162061	0.6876429965350978	1.7311180463162061	224.31144531322033	4.3882089856457664	0.5227339163300027
					612.4846280718543	1.315306190774281	0.6293326169747447	1.315306190774281	225.8816254304129	4.021881023357875	0.504421788173103
					616.7720204683573	0.901228031782572	0.5400900073055507	0.901228031782572	227.46279680842576	4.331932588351275	0.5231783681186479
					621.0894246116358	1.4666574971919983	0.6579227307706942	1.4666574971919983	229.05503638608477	3.9925976124605618	0.5075394897564177
					625.4370505839172	2.5418030472787065	0.8126926566628349	2.5418030472787065	230.65842164078737	4.692342987010461	0.5516310493702791
					629.8151099380046	2.48772260913003	0.822110713786598	2.48772260913003	232.27303059227287	4.087898483329244	0.5209453217887989
					634.2238157075707	1.5736272393352064	0.6929305312096118	1.5736272393352064	233.89894180641878	4.271567291595475	0.5345562345278311
					638.6633824175237	0.30043451438894536	0.4326261231891286	0.30043451438894536	235.5362343990637	4.161979112214108	0.5270835945411307
					643.1340260944464	0.4887013131373147	0.5138938263168047	0.4887013131373147	237.18498803985716	4.519165565845917	0.5495232328459246
					647.6359642771075	1.3867543035096797	0.6457623250111004	1.3867543035096797	238.84528295613615	4.410525610961635	0.5485530792119858
					652.1694160270473	1.3967877313223218	0.6528224022104241	1.3967877313223218	240.51719993682912	4.762657947327023	0.564267854353923
					656.7346019392367	0.3436421934396583	0.4468243158345255	0.3436421934396583	242.20082033638693	3.46021947764372	0.4949459948614087
					661.3317441528113	1.3020769195107422	0.6476565293535248	1.3020769195107422	243.89622607874162	3.9225839926816524	0.527693678512229
					665.961066361881	0.17547137661269469	0.41089671629393903	0.17547137661269469	245.6034996612928	3.641439907656511	0.5109388285104594
					670.6227938264142	1.815277325434252	0.7469558289826088	1.815277325434252	247.32272415892186	3.1088152254253543	0.48325536705989064
					675.3171533831991	2.595223050508026	0.8956248598433779	2.595223050508026	249.05398322803433	3.3383612611383633	0.4968212446687186
					680.0443734568814	0.7532694968933615	0.5686793344111506	0.7532694968933615	250.79736111063056	4.117966026945845	0.5482618668673674
					684.8046840710797	1.450939195366214	0.706822765051815	1.450939195366214	252.55294263840497	3.616449217862441	0.5187396778763471
					689.5983168595773	0.3172219655686995	0.43932027369094234	0.3172219655686995	254.3208132368738	3.564406428774849	0.5172067500497524
					694.4255050775944	0.873654104461018	0.605703162889923	0.873654104461018	256.1010589295319	3.9604597762508456	0.5458608715887199
					699.2864836131375	1.1265134890063009	0.6756454532293821	1.1265134890063009	257.89376634203865	4.522865838872178	0.5797209175144742
					704.1814889984294	1.6466256192702386	0.772807618711	1.6466256192702386	259.6990227064329	3.278694634726585	0.5079251779457237
					709.1107594214184	1.154281957395345	0.6492610934046718	1.154281957395345	261.51691586537794	3.2652247270427255	0.5121506286431522
					714.0745347373684	1.9289348628748748	0.820219283409372	1.9289348628748748	263.34753427643557	3.762942870162215	0.5416209135192412
					719.0730564805299	1.1623768013202396	0.7064788028927073	1.1623768013202396	265.1909670163707	3.3417722005613677	0.5165795270949368
					724.1065678758937	2.237308029408967	0.8702335578361569	2.237308029408967	267.04730378548527	3.892088056727995	0.5579357585733264
					729.175313851025	2.533373765424594	0.9149000332555398	2.533373765424594	268.91663491198364	3.4220607573580226	0.5261072199838039
					734.2795410479821	1.8590747924048703	0.8369202699384846	1.8590747924048703	270.7990513563675	2.8203223902474495	0.4900949066407415
					739.419497835318	1.2346938166172978	0.7192440343813438	1.2346938166172978	272.69464471586207	2.1416235065920564	0.4447871512361562
					744.5954343201652	0.1614460951562473	0.4980564245193363	0.1614460951562473	274.6035072288731	2.2146868355406015	0.4433570897807031
					749.8076023604063	0.6966063884273829	0.6141737356424517	0.6966063884273829	276.5257317794752	2.8787954091078545	0.4986610647433344
					755.0562555769293	0.919104318054167	0.6479935849457757	0.919104318054167	278.46141190193157	2.515763813146103	0.46957977017727726
					760.3416493659677	-0.03654743726991572	0.450718541869332	-0.03654743726991572	280.41064178524505	1.833121192954347	0.4202658988241657
					765.6640409115295	2.061767372385227	0.9044972683836879	2.061767372385227	282.3735162777418	2.013920081087336	0.43528516348802826
					771.0236891979102	2.271187044999147	0.947411634487693	2.271187044999147	284.35013089168604	1.4752852879790992	0.38831863735228117
					776.4208550222957	1.4683757503782222	0.7651436106302197	1.4683757503782222	286.34058180792783	3.399257894306962	0.5492550687651447
					781.8558010074516	0.08404442059084527	0.4525143968015053	0.08404442059084527	288.3449658805833	2.960743737587574	0.5206437275675645
					787.3287916145039	1.2787120563291983	0.7666626086822323	1.2787120563291983	290.36338064174737	2.653917099205445	0.49590310648911234
					792.8400931558053	2.539293025534136	0.9931515482715483	2.539293025534136	292.39592430623964	1.9308243031716807	0.43590014177160763
					798.389973807896	0.8732568204083262	0.6652524941506939	0.8732568204083262	294.4426957763833	2.433992458257882	0.4819787759531729
					803.9787036245513	1.6799890179856867	0.8701486587253537	1.6799890179856867	296.50379464681794	2.2403813228328664	0.45985468590369855
					809.6065545499231	1.1400660988104838	0.7673786894437682	1.1400660988104838	298.5793212093457	2.73200404783554	0.5081946118546741
					815.2738004317725	0.7005427158633459	0.6356475070699453	0.7005427158633459	300.66937645781115	3.171596756028527	0.5462818489120195
					820.9807170347949	2.305986379648222	1.0030228034153972	2.305986379648222	302.7740620930158	2.087896229321836	0.4588534443709197
					826.7275820540385	1.2087573283994062	0.7838597261498246	1.2087573283994062	304.8934805276669	2.4672792790119553	0.4937576459915898
					832.5146751284168	0.7180607191325559	0.6875971141261457	0.7180607191325559	307.0277348913605	2.4351012972220527	0.4921736838981828
					838.3422778543157	0.7262583012638688	0.6904890084520446	0.7262583012638688	309.1769290356001	2.320477530555944	0.48087489534137856
					844.2106737992959	0.6841873247341711	0.6367204105900487	0.6841873247341711	311.3411675388493	1.7225805599240251	0.43111640972528803
					850.1201485158911	2.881908095614464	1.1245381959690692	2.881908095614464	313.5205557116212	2.18950312955644	0.4829557001979559
					856.0709895555023	2.9306426512448898	1.1247921768705684	2.9306426512448898	315.71519960160254	2.192440921715613	0.47801718791858616
					862.0634864823908	2.7475310820054903	1.130814915651979	2.7475310820054903	317.9252059988138	2.0555560575776743	0.47073772598790115
					868.0979308877675	2.027534208635816	0.9721696592620538	2.027534208635816	320.15068244080544	1.8198070634220977	0.4512164152564212
					874.1746164039819	0.6605363881585933	0.6760923899919915	0.6605363881585933	322.3917372178911	1.9340161643263722	0.4681704500599212
					880.2938387188098	0.5754130049396593	0.64115958605104	0.5754130049396593	324.64847937841637	1.7594394023464477	0.4423902309674251
					886.4558955898415	0.397636867159787	0.5892284533072091	0.397636867159787	326.9210187340653	1.7867637448119194	0.4487073964911203
					892.6610868589703	2.4409683510840177	1.1067279573606121	2.4409683510840177	329.2094658652037	2.11319919519935	0.48767491441813854
					898.9097144669831	1.558589198719178	0.9642411781538273	1.558589198719178	331.51393212626016	1.736540850694385	0.4451733640108241
					905.202082468252	3.205289807884735	1.2338129845530599	3.205289807884735	333.83452965114395	2.281127194242595	0.5017918027835248
					911.5384970455298	1.93077119366572	1.018788181343104	1.93077119366572	336.171371358702	1.9402622355003905	0.46936435485031275
					917.9192665248484	1.0205971530781497	0.8278304844841652	1.0205971530781497	338.52457095821285	1.0073314601858026	0.37045808790911056
					924.3447013905223	2.815257799381571	1.2351518644265005	2.815257799381571	340.89424295492034	2.3321291448044983	0.5095773258472985
					930.815114300256	3.086009986352298	1.255443656558782	3.086009986352298	343.2805026556048	2.475633729779273	0.5342034906711877
					937.3308201003579	3.4163864248058795	1.325874228774366	3.4163864248058795	345.683466174194	1.8121502576584056	0.4688436284307751
					943.8921358410604	2.7006435781290814	1.2463984007312034	2.7006435781290814	348.1032504374134	1.6547091699288479	0.449409419223884
					950.4993807919478	0.661455602369038	0.8106146372219986	0.661455602369038	350.5399731904753	1.4999594002453742	0.43188040293356705
					957.1528764574914	0.3261718748559651	0.6884391671484733	0.3261718748559651	352.9937530028086	2.0265032155390053	0.49700080928779317
					963.8529465926938	1.528265888014825	1.0281107549538995	1.528265888014825	355.46470927382825	2.163429271743696	0.5080481645361428
					970.5999172188426	1.071818568183367	0.8686795445661647	1.071818568183367	357.95296223874504	1.8602771273515681	0.47547620841629307
					977.3941166393745	1.2053174455150302	0.9450329764863739	1.2053174455150302	360.4586329744162	0.3512420213368371	0.28899023268109886
					984.2358754558502	0.4861964735170059	0.7888747761570144	0.4861964735170059	362.98184340523716	1.3193844436694622	0.41963679389020725
									365.5227163090738	1.8826804193570963	0.49292466901966786
									368.08137532323735	2.5468314686263858	0.5575079561217836
									370.6579449505	1.351454257880007	0.4312458559727661
									373.2525505651535	1.6186826716324456	0.4705878459425796
									375.8653184191096	1.5774649213429444	0.4675123654773919
									378.49637564804334	1.9327910762775802	0.5037368179784812
									381.14585027757965	1.6017359714143737	0.4744287837373504
									383.8138712295227	1.5933715064994665	0.4703865625062913
									386.50056832812936	1.4130602680485675	0.4540288912475037
									389.2060723064262	1.2879190221201542	0.4420242890343289
									391.93051481257123	0.8919404174042587	0.3939186952541026
									394.67402841625926	1.1233796100286724	0.4221589023758778
									397.43674661517304	1.0052517869956048	0.41299244376198274
									400.21880384147926	1.9641373895187044	0.5294366761601377
									403.0203354683696	2.5600085468608964	0.58886153612022
									405.8414778166482	1.3624374086735775	0.46148666834063246
									408.6823681613647	2.513055147640089	0.591238041481664
									411.5431447384942	2.389756399080359	0.5820860335722712
									414.4239467516637	2.2615507834189055	0.5709815386945387
									417.3249143789253	1.4798407043547066	0.48275544840446183
									420.2461887795778	1.4495816473470295	0.4795426578971525
									423.18791210103484	2.3471248620002463	0.5849467272288513
									426.1502274857421	1.9783176682537165	0.5530718668957023
									429.13327907814227	1.1528458123928935	0.45935267244405975
									432.1372120316893	2.4181102277218014	0.6095884815662235
									435.16217251591104	2.3048328907518254	0.601448990239418
									438.20830772352247	2.538742040681166	0.633170742486723
									441.2757658775871	2.2978575214061983	0.6194093262519191
									444.36469623873023	2.6023021160204234	0.6361465593733596
									447.47524911240134	2.7723073420712065	0.6540167203167848
									450.6075758561882	3.418794490747054	0.7187961367879794
									453.7618288871815	3.206751380136256	0.7063458858935665
									456.93816168939173	1.5703267713935363	0.5426787567879222
									460.1367288212175	1.1628963955214107	0.47578681405083345
									463.35768592296597	3.1983638961509233	0.7188540503298535
									466.6011897244267	1.7455065074546157	0.5645911077924628
									469.8673980524977	2.095576729247418	0.6135812267280332
									473.1564698388652	2.430795846426555	0.6514849161057021
									476.4685651277373	1.888831490921765	0.5900812556872331
									479.8038450836314	2.674971552979511	0.6900199137166837
									483.1624719992168	1.4868479823098928	0.5524609711525331
									486.54460930321136	1.5834345504349927	0.5749060763532113
									489.9504215683338	3.6081160425160532	0.7996341687697632
									493.38007451931213	3.688464408434564	0.8003029547279384
									496.8337350409473	0.529738880195803	0.4094702051876999
									500.31157118623395	1.8145124335762715	0.6064122187529926
									503.8137521845376	2.67694283034237	0.705385819410806
									507.34044844982935	2.2540214904733533	0.6745557041890871
									510.8918315889782	3.53161454784137	0.8098581346224965
									514.468074410101	1.985954323825315	0.64377535558065
									518.0693509309717	1.8253398295834429	0.6258634365909556
									521.6958363874886	1.6802535705478747	0.6152105116182688
									525.3477072422011	2.318674678532402	0.6886759195956392
									529.0251411928964	3.0246514591748426	0.7865833863322506
									532.7283171812467	2.3237369938959316	0.7029669920933518
									536.4574154015154	2.01227727651765	0.6618814060583491
									540.212617309326	1.0197023642143348	0.5250662054510279
									543.9941056304913	1.4842897530522166	0.591901947405636
									547.8020643699047	2.2388629421646344	0.6850680494257885
									551.636678820494	1.5607253683229718	0.6059072293570696
									555.4981355722375	1.7171301081418935	0.6397652227810926
									559.3866225212431	2.3106043560172695	0.7323933443864123
									563.3023288788918	1.5549269576155629	0.6241997046959266
									567.245445181044	2.276818887993543	0.7245808862450085
									571.2161632973114	0.7562686981574406	0.4983399481093902
									575.2146764403926	1.439838691907973	0.6088514415721354
									579.2411791754753	0.6249246920995372	0.46470624028563684
									583.2958674297037	1.3773747759106576	0.6043507764349029
									587.3789385017116	1.6941807353051046	0.6632691420666702
									591.4905910712235	1.4882640662174333	0.6295065909967649
									595.6310252087221	0.6012735238657052	0.4581955356344512
									599.8004423851831	1.3587753630545536	0.621040665661033
									603.9990454818794	1.7855418562756438	0.6864958495333369
									608.2270388002526	1.7311180463162061	0.6876429965350978
									612.4846280718543	1.315306190774281	0.6293326169747447
									616.7720204683573	0.901228031782572	0.5400900073055507
									621.0894246116358	1.4666574971919983	0.6579227307706942
									625.4370505839172	2.5418030472787065	0.8126926566628349
									629.8151099380046	2.48772260913003	0.822110713786598
									634.2238157075707	1.5736272393352064	0.6929305312096118
									638.6633824175237	0.30043451438894536	0.4326261231891286
									643.1340260944464	0.4887013131373147	0.5138938263168047
									647.6359642771075	1.3867543035096797	0.6457623250111004
									652.1694160270473	1.3967877313223218	0.6528224022104241
									656.7346019392367	0.3436421934396583	0.4468243158345255
									661.3317441528113	1.3020769195107422	0.6476565293535248
									665.961066361881	0.17547137661269469	0.41089671629393903
									670.6227938264142	1.815277325434252	0.7469558289826088
									675.3171533831991	2.595223050508026	0.8956248598433779
									680.0443734568814	0.7532694968933615	0.5686793344111506
									684.8046840710797	1.450939195366214	0.706822765051815
									689.5983168595773	0.3172219655686995	0.43932027369094234
									694.4255050775944	0.873654104461018	0.605703162889923
									699.2864836131375	1.1265134890063009	0.6756454532293821
									704.1814889984294	1.6466256192702386	0.772807618711
									709.1107594214184	1.154281957395345	0.6492610934046718
									714.0745347373684	1.9289348628748748	0.820219283409372
									719.0730564805299	1.1623768013202396	0.7064788028927073
									724.1065678758937	2.237308029408967	0.8702335578361569
									729.175313851025	2.533373765424594	0.9149000332555398
									734.2795410479821	1.8590747924048703	0.8369202699384846
									739.419497835318	1.2346938166172978	0.7192440343813438
									744.5954343201652	0.1614460951562473	0.4980564245193363
									749.8076023604063	0.6966063884273829	0.6141737356424517
									755.0562555769293	0.919104318054167	0.6479935849457757
									760.3416493659677	-0.03654743726991572	0.450718541869332
									765.6640409115295	2.061767372385227	0.9044972683836879
									771.0236891979102	2.271187044999147	0.947411634487693
									776.4208550222957	1.4683757503782222	0.7651436106302197
									781.8558010074516	0.08404442059084527	0.4525143968015053
									787.3287916145039	1.2787120563291983	0.7666626086822323
									792.8400931558053	2.539293025534136	0.9931515482715483
									798.389973807896	0.8732568204083262	0.6652524941506939
									803.9787036245513	1.6799890179856867	0.8701486587253537
									809.6065545499231	1.1400660988104838	0.7673786894437682
									815.2738004317725	0.7005427158633459	0.6356475070699453
									820.9807170347949	2.305986379648222	1.0030228034153972
									826.7275820540385	1.2087573283994062	0.7838597261498246
									832.5146751284168	0.7180607191325559	0.6875971141261457
									838.3422778543157	0.7262583012638688	0.6904890084520446
									844.2106737992959	0.6841873247341711	0.6367204105900487
									850.1201485158911	2.881908095614464	1.1245381959690692
									856.0709895555023	2.9306426512448898	1.1247921768705684
									862.0634864823908	2.7475310820054903	1.130814915651979
									868.0979308877675	2.027534208635816	0.9721696592620538
									874.1746164039819	0.6605363881585933	0.6760923899919915
									880.2938387188098	0.5754130049396593	0.64115958605104
									886.4558955898415	0.397636867159787	0.5892284533072091
									892.6610868589703	2.4409683510840177	1.1067279573606121
									898.9097144669831	1.558589198719178	0.9642411781538273
									905.202082468252	3.205289807884735	1.2338129845530599
									911.5384970455298	1.93077119366572	1.018788181343104
									917.9192665248484	1.0205971530781497	0.8278304844841652
									924.3447013905223	2.815257799381571	1.2351518644265005
									930.815114300256	3.086009986352298	1.255443656558782
									937.3308201003579	3.4163864248058795	1.325874228774366
									943.8921358410604	2.7006435781290814	1.2463984007312034
									950.4993807919478	0.661455602369038	0.8106146372219986
									957.1528764574914	0.3261718748559651	0.6884391671484733
									963.8529465926938	1.528265888014825	1.0281107549538995
									970.5999172188426	1.071818568183367	0.8686795445661647
									977.3941166393745	1.2053174455150302	0.9450329764863739
									984.2358754558502	0.4861964735170059	0.7888747761570144
									991.1255265840412	1.5202297121564499	1.0721025286291144
									997.2911834928398	2.148039874694213	1.2538166147835785
