# Supplementary material for: Formation of a super-dense hydrogen monolayer on mesoporous silica
Source: Nat Chem. 2022 Aug 29;14(11):1319–24. doi: 10.1038/s41557-022-01019-7 (PMC9630099; doi:10.1038/s41557-022-01019-7)
Supplement: Source Data Fig. 2 — Compressed folder with ‘.csv’ files of all INS results including spectra and analysis and source data of Fig. 2b.. [file 41557_2022_1019_MOESM3_ESM.zip › Fig2_INS_spectra_and_analysis/INS+AnalysisGaussian/22988_2.5mmol_35.0K_B.csv]

x	y	err	fit	residual_fit	x_full	y_full	err_full	background_full	x_f	y_f	err_f	GS_Peak0_	GS_Peak1_	GS_Peak2_	Background1_	Sigmoid1_
2.0004999999999926	1.0641483109622285	0.25700055786159726	0.7946653141347669	-0.2694829968274616	1.0134999999999967	0.23412478306233186	0.40448624374033987	0.2338881694774845	-1.9895	0.3885515741710854	0.15372979339494938	0.001052453258147104	0.0002513011608166228	7.310541350474209e-07	0.7933608286616681	0.0
2.0214999999999925	1.0462198205649649	0.2567511434854437	0.7951491095293803	-0.25107071103558454	1.0344999999999966	0.5331389308396224	0.40567149141019704	0.5328931351952915	-1.9685000000000001	0.5199145916399313	0.16217731435411137	0.001088727320285717	0.0002607778402357434	7.667734930001412e-07	0.7937988375953658	0.0
2.0424999999999924	0.6556696934613353	0.23685657405721386	0.795699585216634	0.14002989175529867	1.0554999999999966	0.8797544389322258	0.40987775289349926	0.8794991243499953	-1.9475000000000002	0.4677982760827792	0.15861900903955456	0.0011261642277692408	0.00027059089323763536	8.041757021101442e-07	0.7943020259199249	0.0
2.0634999999999923	0.672579944459119	0.23951114292769043	0.7963164893355698	0.1237365448764508	1.0764999999999965	1.4367452843903665	0.4167041641238124	1.4364801024222373	-1.9265000000000003	0.3816372853097184	0.15154695295952142	0.0011647980569309288	0.00028075142613652395	8.433369041758596e-07	0.7948700965155981	0.0
2.0844999999999922	0.6072245747806908	0.23267305920401618	0.796999572021034	0.1897749972403432	1.0974999999999964	0.8319532380845533	0.3996204622367696	0.8316778283463665	-1.9055000000000004	0.5987396026068255	0.16698491515407113	0.0012046637711041668	0.00029127088033009966	8.843365325956361e-07	0.7955027530330672	0.0
2.105499999999992	1.0870505561871262	0.2585886400257064	0.7977485854309664	-0.2893019707561598	1.1184999999999963	0.8221577096670325	0.3869777507090402	0.821871699461421	-1.8845000000000005	0.5301049461822488	0.1602086135012895	0.0012457972400149984	0.00030216104126432725	9.272574474082719e-07	0.7961996998922396	0.0
2.126499999999992	0.9195987727277575	0.24914477333035784	0.798563283774202	-0.12103548895355543	1.1394999999999962	0.9072423091251416	0.3855758419280225	0.9069453130537541	-1.8635000000000006	0.24239893845843052	0.1518456451630271	0.0012882352594815293	0.0003134340475985587	9.721860755425938e-07	0.7969606422810465	0.0
2.147499999999992	0.6644916669781855	0.23972240837336362	0.799443423338792	0.13495175636060652	1.160499999999996	1.1120867694508796	0.3872690940310192	1.1117783890156117	-1.8425000000000007	0.17057945461207802	0.14171982903918867	0.0013320155714213863	0.00032510240057409757	1.0192125564624168e-06	0.79778528615424	0.0
2.168499999999992	0.13752745653659093	0.21847426932826883	0.800388762520845	0.6628613059842541	1.181499999999996	0.7826875414011623	0.36830869927672766	0.7823673645941264	-1.8215000000000008	0.47949766903786917	0.16624143277451892	0.0013771768841682587	0.0003371789735893969	1.0684308933993269e-06	0.798673338232194	0.0
2.189499999999992	0.33566562319394055	0.22613995470090567	0.8013990618538963	0.46573343865995576	1.202499999999996	0.6674977561429634	0.3558175569038479	0.6671653570249251	-1.8005000000000009	0.4303354883460332	0.1601977558729446	0.0014237588930984455	0.00034967702198503153	1.1199391103719388e-06	0.7996245059997025	0.0
2.2104999999999917	0.8865601972548363	0.2541066943882888	0.8024740840388073	-0.08408611321602899	1.2234999999999958	0.25394587042503725	0.339311706492107	0.2536008086920381	-1.779500000000001	0.4348883286682752	0.16116042753524487	0.0014718023015681593	0.00036261019304164053	1.17383941519668e-06	0.8006384977047822	0.0
2.2314999999999916	0.8220702880794699	0.24841624433049395	0.803613593974199	-0.018456694105270954	1.2444999999999957	0.2377646743351156	0.3370998861574594	0.23740649487299875	-1.758500000000001	0.32856381159434644	0.15143488637206004	0.0015213488421622562	0.0003759925361939928	1.2302383687016786e-06	0.801715022357474	0.0
2.2524999999999915	0.9686670620527649	0.2590171834361836	0.8048173587874244	-0.16384970326534043	1.2654999999999956	0.40598611719042443	0.3327108638564167	0.4056143496169743	-1.7375000000000012	0.3550873749180107	0.1528886167050461	0.0015724412982548311	0.00038983851346436656	1.289247060362176e-06	0.8028537897286449	0.0
2.2734999999999914	0.4975025483471147	0.24706050245257125	0.806085147866084	0.30858259951896927	1.2864999999999955	0.199527104825715	0.32553512693964715	0.19914126302011642	-1.7165000000000012	0.6517647094779595	0.17787422009410367	0.001625123525881993	0.00040416301011837497	1.3509812905827982e-06	0.804054510348793	0.0
2.2944999999999913	0.5077508445099095	0.2410309121514268	0.8074167328900851	0.2996658883801756	1.3074999999999954	0.44174735881962635	0.33156581349063613	0.44134694043894307	-1.6955000000000013	0.4168250904120423	0.160421661051487	0.0016794404759269918	0.0004189813455464221	1.4155617598591344e-06	0.8053168955068518	0.0
2.3154999999999912	0.7914731313675483	0.2592094080615541	0.8088118878642514	0.017338756496703134	1.3284999999999954	1.0158836499272552	0.34381730912861735	1.0154681359096231	-1.6745000000000014	0.27120195808638103	0.1478210811938438	0.0017354382166176912	0.0004343092843739335	1.4831142650584438e-06	0.8066406572489947	0.0
2.336499999999991	0.6224023128395086	0.24701568219620454	0.8102703891514853	0.18786807631197666	1.3494999999999953	1.1443623044427214	0.349199685994273	1.1439311584969452	-1.6535000000000015	0.4265481989274157	0.15436279026736607	0.001793163956336204	0.00045016304780349804	1.5537699030667695e-06	0.8080255083774426	0.0
2.357499999999991	0.669764737189023	0.24863957310742646	0.8117920155064847	0.14202727831746176	1.3704999999999952	0.41356918069676496	0.30766218755747227	0.4131218487780039	-1.6325000000000016	0.2671510300396852	0.14703747947687068	0.0018526660667403036	0.00046655932519204513	1.6276652820576537e-06	0.8094711624492703	0.0
2.378499999999991	1.0624198550553663	0.26420572090530725	0.8133765481100184	-0.24904330694534793	1.391499999999995	0.706585326086401	0.32359465370975876	0.7061212358576199	-1.6115000000000017	0.31070133687288726	0.15493454719442945	0.0019139941061960875	0.0004835152858661733	1.7049427406453838e-06	0.8109773337752154	0.0
2.399499999999991	0.718455322874821	0.24495676282756337	0.8150237706037614	0.09656844772894047	1.412499999999995	0.415502110305102	0.3062540531786195	0.4150206705839627	-1.5905000000000018	0.7166555267052422	0.17852934039875076	0.001977198843521145	0.0005010485911787172	1.7857505751939224e-06	0.8125437374184864	0.0
2.4204999999999908	0.6881863044626533	0.24608623859119977	0.816733469125696	0.12854716466304272	1.433499999999995	0.5063919725700825	0.30718720100698416	0.505892572760942	-1.569500000000002	0.1599588489596946	0.14575837118067517	0.0020423322820373453	0.0005191774068096428	1.8702432755611528e-06	0.8141700891935735	0.0
2.4414999999999907	0.2873708985555572	0.2280311565797351	0.8185054323460743	0.5311345337905171	1.4544999999999948	0.4553921049489644	0.30796037639905893	0.4548741144596424	-1.548500000000002	0.5419755976707846	0.16958817022716036	0.002109447683932024	0.0005379204153142927	1.9585817695665367e-06	0.8158561056650584	0.0
2.4624999999999906	0.6189358529445672	0.24399293723367585	0.8203394515039518	0.2014035985593846	1.4754999999999947	0.27576470798287467	0.2955780872669176	0.2752274756258458	-1.527500000000002	0.40344833009242975	0.1633653074120445	0.002178599594926278	0.000557296828922021	2.050933676479199e-06	0.8176015041464271	0.0
2.4834999999999905	0.7636059228286085	0.25975827500528764	0.8222353204442889	0.05862939761568042	1.4964999999999946	0.9847128452283034	0.31092500784280225	0.9841556986059664	-1.5065000000000022	0.45018880975762343	0.16361430382960646	0.0022498438692488383	0.0005773264025882115	2.1474735698323203e-06	0.8194060026988821	0.0
2.5044999999999904	0.6089122885319174	0.2504637025269119	0.8241928356556211	0.2152805471237037	1.5174999999999945	0.16405961307309536	0.2772258603233432	0.16348185794676295	-1.4855000000000023	0.31707019097546274	0.15504348435546703	0.002323237694913724	0.0005980294473026478	2.248383249879309e-06	0.8212693201301549	0.0
2.5254999999999903	0.7325366963244901	0.25141762289168557	0.8262117963083045	0.0936750999838144	1.5384999999999944	0.5024538245907504	0.2860202228622586	0.5018547442329995	-1.4645000000000024	0.14599981657915728	0.144175379739005	0.0023988396192996283	0.0006194268436571407	2.353852026016402e-06	0.8231911759933218	0.0
2.54649999999999	0.8707097944875668	0.26064815517417605	0.8282920042933318	-0.04241779019423497	1.5594999999999943	0.2806807108495484	0.26316165052179574	0.28005956537956517	-1.4435000000000024	0.415088075189324	0.16526639178632915	0.002476709575028858	0.0006415400556753158	2.4640770095064526e-06	0.8251712905856181	0.0
2.56749999999999	0.7066238113555694	0.25396348884331754	0.8304332642617225	0.12380945290615308	1.5804999999999942	0.15577592803044826	0.25466382441137425	0.15513195373199526	-1.4225000000000025	0.34584455538771686	0.16361645713306774	0.0025569089061433787	0.0006643911449074203	2.5792634168482415e-06	0.8272093849472548	0.0
2.58849999999999	0.5671483477312493	0.24351448674051324	0.8326353836644875	0.2654870359332382	1.6014999999999942	0.9120380806429687	0.29457882954404147	0.9113704892645966	-1.4015000000000026	0.3615863550006937	0.16872023434734557	0.0026395003945751928	0.0006880027847929391	2.699624884146448e-06	0.8293051808602353	0.0
2.60949999999999	1.2091989576341997	0.2811034600208666	0.834898172793168	-0.3743007848410317	1.622499999999994	0.9319021913560386	0.2952587054676963	0.9312101693931597	-1.3805000000000027	0.23701608496268334	0.17007513378535905	0.0027245482869080917	0.0007123982752937694	2.825383792847371e-06	0.8314584008471733	0.0
2.63049999999999	0.5481893806707734	0.24882092679763904	0.8372214448209467	0.28903206415017335	1.643499999999994	0.7840081483550698	0.2742664249189983	0.7832908563135035	-1.3595000000000028	0.75079633055784	0.19506079528120615	0.0028121183214275783	0.0007376015578006716	2.9567716072167954e-06	0.8336687681701113	0.0
2.6514999999999898	1.080543374544837	0.2762052552042473	0.8396050158443363	-0.24093835870050062	1.6644999999999939	1.5447701231380093	0.3078080618820078	1.5440266947786048	-1.338500000000003	0.3549873710102275	0.17391905960274456	0.0029022777554554933	0.0007636372303156485	3.0940292239469817e-06	0.8359360068293412	0.0
2.6724999999999897	0.8236487056714481	0.2588358656116113	0.8420487049254365	0.018399999253988386	1.6854999999999938	0.8553745318326467	0.2762436427021165	0.8546040733965835	-1.317500000000003	0.28541178171117143	0.17486784566546265	0.0029950953929655383	0.000790530562912834	3.2374073342913415e-06	0.8382598415622238	0.0
2.6934999999999896	0.6699784562403861	0.2574727642128146	0.844552334134766	0.17457387789437995	1.7064999999999937	0.880993278487789	0.2713142917091719	0.8801948679021476	-1.296500000000003	0.486659101469173	0.19106341962632695	0.003090641612475717	0.0008183075134804239	3.387166799136963e-06	0.8406399978420108	0.0
2.7144999999999895	0.9418939031129365	0.2623695963253946	0.8471157285946642	-0.0947781745182723	1.7274999999999936	1.0891782875394656	0.2804881381602924	1.088350973602657	-1.2755000000000032	1.0079297520509674	0.21783486270958916	0.0031889883952133085	0.0008469947437461012	3.543579037436889e-06	0.8430762018766673	0.0
2.7354999999999894	0.8179705086920879	0.26466620067120367	0.8497387165232585	0.031768207831170625	1.7484999999999935	0.8783391582653026	0.26648193520310404	0.8774819598119398	-1.2545000000000033	0.4067061577983824	0.18356942270905255	0.0032902093535478404	0.000876619635588383	3.7069264284360866e-06	0.8455681806076938	0.0
2.7564999999999893	0.8322490466088401	0.2633852033959388	0.8524211292790035	0.02017208267016335	1.7694999999999934	0.44027629666423374	0.22954942097039735	0.4393882017090202	-1.2335000000000034	0.4953552554209075	0.1939327704067608	0.0033943797596871802	0.0009072103076361696	3.877502728137901e-06	0.848115661708952	0.0
2.777499999999989	0.7762381581136555	0.25751473410928566	0.8551628014057792	0.07892464329212368	1.7904999999999933	0.7352518846644043	0.2535867365116955	0.7343318495246131	-1.2125000000000035	0.38393364670788754	0.18611388799230696	0.003501576574631442	0.0009387956321587628	4.055613500469996e-06	0.8507183735854885	0.0
2.798499999999989	1.1587161877231027	0.27544828963291373	0.8579635706785529	-0.3007526170445498	1.8114999999999932	0.8390190347472823	0.2494010462798084	0.8380659831433885	-1.1915000000000036	0.5436671903887642	0.1864146647125238	0.0036118784773792652	0.0009714052522484903	4.241576563622357e-06	0.8533760453723616	0.0
2.819499999999989	1.0568990584901108	0.2687008236716434	0.8608232781495977	-0.1960757803405131	1.8324999999999931	0.7823818656690156	0.2525877535405215	0.7813946878030443	-1.1705000000000036	0.12917552255296638	0.1662345513874776	0.003725365894380697	0.0010050695992980343	4.435722452042547e-06	0.8560884069334669	0.0
2.840499999999989	1.054122772649019	0.27477992186406275	0.8637417681952658	-0.19038100445375317	1.853499999999993	1.0683961147200807	0.257263428436015	1.0673736663312237	-1.1495000000000037	0.37576092586282395	0.17685633661148945	0.0038421210292304588	0.0010398199107744485	4.6383948945878085e-06	0.8588551888603664	0.0
2.861499999999989	0.9895390399611126	0.27307735736158956	0.8667188885633118	-0.12282015139780078	1.874499999999993	0.6761204907148612	0.2414158979297693	0.6750615921119114	-1.1285000000000038	0.5896444055036697	0.1931588364248317	0.003962227892595173	0.0010756882482917177	4.849951309346924e-06	0.8616761224711156	0.0
2.8824999999999887	1.181455184696181	0.27996089610055075	0.8697544904207604	-0.3117006942754206	1.8954999999999929	0.830850695293863	0.23866677051591528	0.8297541303640097	-1.107500000000004	0.39517215011725115	0.1749721212851573	0.0040857723323676634	0.0011127075159836736	5.070763315659514e-06	0.8645509398090934	0.0
2.9034999999999886	0.8331526966193243	0.2654874175194809	0.8728484284023176	0.03969573178299324	1.9164999999999928	0.7133298945085915	0.2368442998844588	0.712194409702116	-1.086500000000004	0.38094385776475415	0.18156101290705332	0.004212842064041392	0.0011509114791789588	5.301217263874374e-06	0.8674793736418334	0.0
2.9244999999999886	1.0400815073735885	0.26913079960819075	0.8760005606593138	-0.16408094671427476	1.9374999999999927	0.564532685627575	0.2312337103430847	0.5633569889179766	-1.065500000000004	0.40945577877519035	0.183222287695004	0.004343526701297331	0.0011903347833796115	5.54171478340404e-06	0.8704611574598534	0.0
2.9454999999999885	1.0897815525577714	0.2807156509821875	0.8792107489091786	-0.21057080364859282	1.9584999999999926	0.9970305812407623	0.2440598558512107	0.9958133410598444	-1.0445000000000042	0.2688942521716795	0.17609739237061234	0.0044779177867955815	0.0012310129735447057	5.792673349647449e-06	0.8734960254754887	0.0
2.9664999999999884	0.7768720901810253	0.2649285491713136	0.8824788584854388	0.10560676830441351	1.9794999999999925	0.6905404177963534	0.23549119153920545	0.6892802619437902	-1.0235000000000043	0.4508138725378308	0.19277383726198144	0.00461610882316342	0.0012729825136804098	6.0545268703686114e-06	0.8765837126217246	0.0
2.988499999999994	0.962306654417868	0.25679838659585436	0.8859645738739966	-0.07634208054387137	2.0004999999999926	1.0641483109622285	0.25700055786159726	1.0628438254891297	-1.0025000000000044	0.5769259292497235	0.2001414698538114	0.004765060144281296	0.0013183764228822694	6.341026697583022e-06	0.8798747962801354	0.0
3.0105	0.5415304394117468	0.24800346498274925	0.8895135682648863	0.3479831288531394	2.0214999999999925	1.0462198205649649	0.2567511434854437	1.0448695486309505	-0.9815000000000043	0.5591959185578355	0.20116233420366947	0.004918398933330603	0.0013652727888438655	6.640518170296374e-06	0.8832232560245414	0.0
3.0315735	1.6854069661768645	0.3018932468096411	0.8929723082972905	-0.792434657879574	2.0424999999999924	0.6556696934613353	0.23685657405721386	0.6542721341646263	-0.9605000000000044	0.6663850865024377	0.2089187414190619	0.005069500247248151	0.0014116449414619647	6.940098264286428e-06	0.886484223010316	0.0
3.0527945145	0.7450652809645537	0.26198719924591574	0.8965136784558709	0.15144839749131722	2.0634999999999923	0.672579944459119	0.23951114292769043	0.6711335516391473	-0.9395000000000042	0.6084385596950923	0.20841552153661505	0.005225937897716047	0.0014598181854398986	7.254861479264916e-06	0.8898206675112357	0.0
3.0741640761015	0.885236841431911	0.26510340970724755	0.9001389575436486	0.01490211611173764	2.0844999999999922	0.6072245747806908	0.23267305920401618	0.605727755792724	-0.9185000000000043	0.3594910368646471	0.19724983202310278	0.005387917802436112	0.0015098691211252438	7.58564827184172e-06	0.8932335849718154	0.0
3.09568322463421	0.4857773673922283	0.2482472788283319	0.9038494448571344	0.41807207746490604	2.105499999999992	1.0870505561871262	0.2585886400257064	1.0855016706483995	-0.8975000000000042	0.8559666274523114	0.22747152981808896	0.005555654307323474	0.0015618778277892349	7.933349048358334e-06	0.8967239793729733	0.0
3.11735300720665	0.8874835463145518	0.26027680524811053	0.9076464607085505	0.020162914393998643	2.126499999999992	0.9195987727277575	0.24914477333035784	0.9179961312346019	-0.8765000000000043	0.6601260352061251	0.22371432198340951	0.005729370543418139	0.001615928029123031	8.29890731328979e-06	0.9002928632286961	0.0
3.1391744782570963	1.03082102950696	0.2666788963970315	0.9115313469694118	-0.11928968253754813	2.147499999999992	0.6644916669781855	0.23972240837336362	0.6628335297936335	-0.8555000000000041	0.1895044283650884	0.20413695959716746	0.005909298799019858	0.0016721072668346038	8.683323026104791e-06	0.9039412575805312	0.0
3.1611486996048956	0.79444671994429	0.25888205281402993	0.9155054676364484	0.12105874769215841	2.168499999999992	0.13752745653659093	0.21847426932826883	0.13581203224793986	-0.8345000000000042	0.43522511906055494	0.21378160149169284	0.006095680907675711	0.0017305070827461114	9.087656180966476e-06	0.9076701919898456	0.0
3.18327674050213	1.0936937785403573	0.2752161858756975	0.9195702094208975	-0.1741235691194598	2.189499999999992	0.33566562319394055	0.22613995470090567	0.3338910673397467	-0.8135000000000041	0.4961773438759174	0.22354501924626438	0.0062887686526736574	0.00179122320981126	9.513030624681687e-06	0.911480704527788	0.0
3.205559677685645	1.1555386380108668	0.27416821770998634	0.9237269823622403	-0.2318116556486265	2.2104999999999917	0.8865601972548363	0.2541066943882888	0.8847246109208112	-0.7925000000000042	0.37718557451100754	0.21670776221357346	0.006488824188718901	0.0018543557724921733	9.960638129409524e-06	0.9153738417628998	0.0
3.227998595429445	0.5186997681762693	0.24622566835386536	0.9279772204674979	0.4092774522912286	2.2314999999999916	0.8220702880794699	0.24841624433049395	0.820171716462745	-0.7715000000000041	0.37073103167050414	0.2225948002494458	0.0066961204814950425	0.0019200094969566443	1.0431742737822272e-05	0.9193506587463084	0.0
3.250594585597451	0.9909384361350959	0.26278921231657837	0.9323223823772561	-0.05861605375783985	2.2524999999999915	0.9686670620527649	0.2590171834361836	0.9667034929939853	-0.7505000000000042	0.702411479267268	0.2489280511037511	0.006910941765836906	0.001988293931578781	1.0927685399680691e-05	0.9234122189944407	0.0
3.273348747696633	1.5492396642180228	0.2854344493531233	0.936763952059634	-0.6124757121583888	2.2734999999999914	0.4975025483471147	0.24706050245257125	0.4954719108298238	-0.729500000000004	0.9153551865463925	0.2664721916047988	0.007133584023267915	0.0020593236782489614	1.1449888920150613e-05	0.927559594469197	0.0
3.2962621889305095	0.8204770953598015	0.2524177152028832	0.9413034395334634	0.12082634417366189	2.2944999999999913	0.5077508445099095	0.2410309121514268	0.5056510071266762	-0.7085000000000041	0.7390435816014707	0.2589721101746517	0.007364355479681173	0.002133218635023505	1.1999863241649197e-05	0.9317938655555171	0.0
3.319336024253023	1.156987783735999	0.26705234971765746	0.9459423816219946	-0.21104540211400435	2.3154999999999912	0.7914731313675483	0.2592094080615541	0.7893019007522916	-0.687500000000004	0.6228409109269548	0.2613393064348959	0.007603577123970585	0.002210104250669344	1.2579211082582107e-05	0.9361161210362721	0.0
3.342571376422794	1.18381767161859	0.2720225211945052	0.9506823427385086	-0.23313532888008137	2.336499999999991	0.6224023128395086	0.24701568219620454	0.6201574320654659	-0.6665000000000041	0.7995200621530176	0.27908350503561585	0.007851583248445336	0.002290111791685329	1.318963395802122e-05	0.94052745806442	0.0
3.3659693760577536	1.3283089570151883	0.2735558437259919	0.9555249157052612	-0.37278404130992704	2.357499999999991	0.669764737189023	0.24863957310742646	0.6674438841318086	-0.645500000000004	0.15426635766576968	0.2593161689471331	0.008108722011889445	0.002373378622409384	1.3832938609183197e-05	0.9450289821323532	0.0
3.389531161690158	1.1706276208107165	0.26343371291425005	0.9604717226072459	-0.21015589820347058	2.378499999999991	1.0624198550553663	0.26420572090530725	1.0600206407205635	-0.624500000000004	1.1741108480336062	0.30996134897209826	0.008375356026156015	0.0024600484988489477	1.4511043870518775e-05	0.9496218070383704	0.0
3.4132578798219892	1.0474491691129846	0.26127704467631796	0.9655244156823274	-0.0819247534306572	2.399499999999991	0.718455322874821	0.24495676282756337	0.7159752896895459	-0.6035000000000039	1.2592551222649924	0.32632780312278564	0.00865186296721479	0.0025502718769022745	1.5225988005310558e-05	0.9543070548502051	0.0
3.437150684980743	0.8476279928323864	0.25437855414793403	0.9706846782493477	0.12305668541696124	2.4204999999999908	0.6881863044626533	0.24608623859119977	0.6856229245305308	-0.582500000000004	0.5585142605247131	0.31109923843885506	0.008938636211600346	0.002644206235668776	1.5979936542927897e-05	0.9590858558655356	0.0
3.4612107397756082	0.828624983491715	0.2524380143582034	0.975954225675882	0.147329242184167	2.4414999999999907	0.2873708985555572	0.2280311565797351	0.28472157187454133	-0.5615000000000039	1.2159927704076035	0.34990584430692107	0.009236085499238041	0.0027420164165790923	1.6775190653296096e-05	0.9639593485694116	0.0
3.485439214954037	1.3067729267051416	0.2668439876439249	0.9813348063873766	-0.325438120317765	2.4624999999999906	0.6189358529445672	0.24399293723367585	0.6161979055870425	-0.540500000000004	1.5571626695692293	0.3714894455590233	0.009544637623653585	0.0028438749791090032	1.7614196096734497e-05	0.9689286795885172	0.0
3.5098372894587158	1.3651831690333462	0.26969743520875683	0.9868282029194724	-0.37835496611387387	2.4834999999999905	0.7636059228286085	0.25975827500528764	0.7607766050832017	-0.5195000000000038	1.2138037331375138	0.3755379601981158	0.009864737150602465	0.002949962573876136	1.8499552790099953e-05	0.9739950036422037	0.0
3.5344061504849265	1.2058426861626912	0.264216307326176	0.9924362330153811	-0.2134064531473101	2.5044999999999904	0.6089122885319174	0.2504637025269119	0.6059887730064512	-0.4985000000000039	0.666845222164949	0.3803462204014037	0.010196847166184459	0.003060468333954708	1.943402503316868e-05	0.9791594834902088	0.0
3.559146993538321	1.15126652504468	0.25884700056103	0.9981607507702603	-0.15310577427441974	2.5254999999999903	0.7325366963244901	0.25141762289168557	0.7295160760095074	-0.47750000000000387	1.1529511656412694	0.4112292709724929	0.010541450055538379	0.0031755902852810955	2.0420552442404296e-05	0.9844232898769985	0.0
3.5840610224930893	1.0550228458918878	0.25620944725150424	1.0040036478245864	-0.051019198067301375	2.54649999999999	0.8707097944875668	0.26064815517417605	0.8675890807798531	-0.45650000000000385	1.0060050481699951	0.4257118672410987	0.010899048313241271	0.0032955357770620302	2.14622616427166e-05	0.9897876014726403	0.0
3.6091494496505407	0.8825486618376535	0.2529634797211345	1.0099668546086191	0.12741819277096567	2.56749999999999	0.7066238113555694	0.25396348884331754	0.7033999320411017	-0.43550000000000383	2.068230801880607	0.47905039950781353	0.011270165386565561	0.0034205219331377218	2.2562478771530764e-05	0.9952536048101444	0.0
3.6344134957980945	1.2211346992748366	0.26489996093449075	1.016052341640106	-0.2050823576347307	2.58849999999999	0.5671483477312493	0.24351448674051324	0.5638181449269971	-0.4145000000000038	1.1934995269577477	0.49126560618671344	0.011655346552775945	0.0035507761252940293	2.3724742853478168e-05	1.0008224942191826	0.0
3.659854390268681	1.495179743760508	0.26830256134275193	1.0222621208774558	-0.4729176228830523	2.60949999999999	1.2091989576341997	0.2811034600208666	1.205759185688205	-0.3935000000000038	1.9489109291330298	0.5505881475596919	0.01205515983167604	0.003686536469561296	2.4952820108310737e-05	1.00649547175611	0.0
3.685473371000562	1.2943245203874814	0.266242217203593	1.0285982471306951	-0.2657262732567862	2.63049999999999	0.5481893806707734	0.24882092679763904	0.5446367040199379	-0.3725000000000038	2.6471520391359658	0.6151641936235556	0.01247019693464168	0.003828052346582166	2.6250719259252327e-05	1.0122737471302121	0.0
3.7112716845975657	1.279224415556153	0.26486837058992024	1.035062819532581	-0.2441615960235719	2.6514999999999898	1.080543374544837	0.2762052552042473	1.0768743655298418	-0.35150000000000375	2.7423428050338394	0.6720019132945584	0.012901074251404271	0.003975584947177147	2.762270791395641e-05	1.0181585376260858	0.0
3.7372505863897487	0.9469605194587964	0.24719997683435038	1.0416579830723338	0.09469746361353737	2.6724999999999897	0.8236487056714481	0.2588358656116113	0.8198598423082354	-0.33050000000000374	1.827053694393996	0.7299428009878739	0.013348433875872442	0.0041294078442845415	2.9073330095567302e-05	1.0241510680220813	0.0
3.763411340494477	1.3525024851579912	0.2626082435513273	1.0483859301945275	-0.3041165549634637	2.6934999999999896	0.6699784562403861	0.2574727642128146	0.6660661199476309	-0.3095000000000037	4.350352118543935	0.8602936262191276	0.013812944672303982	0.004289807592500712	3.060742500710855e-05	1.0302525705047156	0.0
3.7897552198779385	1.0190714181215912	0.2540214788294526	1.055248902465752	0.036177484344160904	2.7144999999999895	0.9418939031129365	0.2623695963253946	0.9378543763949396	-0.2885000000000037	5.22929773196568	0.9763816605231567	0.014295303383161881	0.004457084356497261	3.2230147118576234e-05	1.0364642845789744	0.0
3.816283506417084	1.216983011763289	0.2593025961643708	1.0622491923117394	-0.15473381945154951	2.7354999999999894	0.8179705086920879	0.26466620067120367	0.8137999727765232	-0.2675000000000037	5.087625862898513	1.1078856343608343	0.014796235780008507	0.004631552569644248	3.39469876727328e-05	1.042787456974414	0.0
3.842997490962004	1.2666873900074977	0.2541503336209255	1.069389144827728	-0.1972982451797698	2.7564999999999893	0.8322490466088401	0.2633852033959388	0.8279435790387887	-0.24650000000000366	8.093450321107419	1.2870271768006385	0.015316497858809956	0.004813541624222244	3.576379771270747e-05	1.0492233415469832	0.0
3.8698984733987376	1.807838783374098	0.2725142798586404	1.076671159664907	-0.7311676237091911	2.777499999999989	0.7762381581136555	0.25751473410928566	0.7717937302933648	-0.2255000000000037	14.8736804111996	1.526124495897079	0.015856877081037675	0.005003396594660792	3.7686812742156105e-05	1.0557731991764663	0.0
3.896987762712529	0.6067271116396689	0.23220321433692137	1.0840976929958734	0.4773705813562046	2.798499999999989	1.1587161877231027	0.27544828963291373	1.1541286624169114	-0.20450000000000368	14.719311430964424	1.7543881617947343	0.016418193661966982	0.00520147899529773	3.972267913694815e-05	1.0624382976594717	0.0
3.9242666770515164	1.2578406932469315	0.2547343143426506	1.0916712595620928	-0.16616943368483872	2.819499999999989	1.0568990584901108	0.2687008236716434	1.05216418727398	-0.18350000000000372	16.965889725793687	2.041181137889568	0.01700130190758144	0.005408167574211271	4.187848243618596e-05	1.0692199115978638	0.0
3.9517365437908767	1.0497111277709554	0.2456936216710663	1.099394434806441	0.049683307035485624	2.840499999999989	1.054122772649019	0.27477992186406275	1.0492361933141194	-0.1625000000000037	22.400445327947807	2.3579333096867217	0.01760709160149763	0.005623859144735809	4.4161777649851956e-05	1.0761193222825578	0.0
3.9793986995974127	1.2780205073953015	0.258216180306792	1.1072698570939667	-0.17075065030133474	2.861499999999989	0.9895390399611126	0.27307735736158956	0.9844962738689164	-0.14150000000000373	24.255509957943673	2.681170145902454	0.018236489443326065	0.005848969456332392	4.658062173058981e-05	1.0831378175725777	0.0
4.007254490494595	1.4521457905091093	0.26094739232008735	1.115300230024086	-0.33684556048502334	2.8824999999999887	1.181455184696181	0.27996089610055075	1.176251634084514	-0.12050000000000372	32.83830836302178	3.049240188101955	0.0188904605398808	0.0060839341065458035	4.91436083680947e-05	1.0902766917692912	0.0
4.035305271928057	1.1466833990911212	0.2460865625567372	1.123488324837488	-0.023195074253633097	2.9034999999999886	0.8331526966193243	0.2654874175194809	0.8277836418588401	-0.09950000000000372	41.647260238660635	3.415843316663348	0.01957000995064259	0.006329209495842481	5.185990527637666e-05	1.0975372454857266	0.0
4.063552408831553	0.8035289261717398	0.23225250105088377	1.1318369829210801	0.3283080567493404	2.9244999999999886	1.0400815073735885	0.26913079960819075	1.034542104174128	-0.0785000000000037	39.21603307226951	3.7258679863233284	0.020276184288865507	0.006585273827185845	5.473929415683806e-05	1.104920785510872	0.0
4.091997275693375	0.6909163176876771	0.23376731254281416	1.1403491184143737	0.44943280072669656	2.9454999999999885	1.0897815525577714	0.2807156509821875	1.0840668291240816	-0.05750000000000371	57.04058260241925	4.07824176089157	0.021010073379697985	0.006852628152268859	5.7792213533727746e-05	1.112428624668873	0.0
4.120641256623228	1.3906711845271695	0.2543713501565592	1.1490277209207405	-0.24164346360642908	2.9664999999999884	0.7768720901810253	0.2649285491713136	0.7709769443173111	-0.0365000000000037	66.5404786964491	4.364435896503962	0.02177281197666034	0.0071317974663876495	6.102980467316609e-05	1.1200620816730193	0.0
4.149485745419591	1.0054193239508797	0.24131891348784212	1.1578758583270425	0.1524565343761628	2.988499999999994	0.962306654417868	0.25679838659585436	0.9562168768240068	-0.015500000000003704	57.83010481923054	4.539136142032903	0.022565581537788388	0.007423331854003524	6.446396081267601e-05	1.127822480974438	0.0
4.178532145637528	1.2254272835022761	0.244833397152538	1.1668966797351379	-0.058530603767138256	3.0105	0.5415304394117468	0.24800346498274925	0.535240127171402	0.005499999999996298	67.9968993516867	4.640740982665325	0.02338961206270725	0.0077278076871044885	6.810737994505066e-05	1.1357111526053811	0.0
4.207781870656991	0.848459888585499	0.23489887535025283	1.1760934185088316	0.3276335299233326	3.0315735	1.6854069661768645	0.3018932468096411	1.67891888088989	0.026499999999996297	57.447711632964	4.5904100974101265	0.024246183991848833	0.008045828878540802	7.197362141856064e-05	1.1437294320170235	0.0
4.23723634375159	1.5102418953905208	0.25016074419993994	1.1854693954398299	-0.3247724999506909	3.0527945145	0.7450652809645537	0.26198719924591574	0.7383722700199185	0.0474999999999963	56.94610951750303	4.415088568715562	0.02513663016896337	0.00837802819257174	7.607716663500893e-05	1.1518786599116597	0.0
4.266896998157851	1.5056763896757637	0.25317629650346424	1.1950280220362817	-0.310648367639482	3.0741640761015	0.885236841431911	0.26510340970724755	0.8783314688600777	0.06849999999999631	46.554948279472114	4.107981365640189	0.026062337868002078	0.00872506861492231	8.043348414812081e-05	1.1601601820692091	0.0
4.2967652771449565	1.0912153394194888	0.23685060284634066	1.2047728039374852	0.11355746451799642	3.09568322463421	0.4857773673922283	0.2482472788283319	0.4786519019080673	0.0894999999999963	35.49255038825021	3.696554836215976	0.02702475088536356	0.009087644784709055	8.505909948726924e-05	1.1685753491679254	0.0
4.32684263408497	1.1858572431960435	0.23899896817448965	1.2147073444583087	0.028850101262265282	3.11735300720665	0.8874835463145518	0.26027680524811053	0.8801299488346974	0.11049999999999632	35.99044069648426	3.261456685046066	0.028025371698396806	0.009466484490652089	8.997167005572932e-05	1.177125516599204	0.0
4.357130532523566	1.3997584818611999	0.24455542184153756	1.2248353482668697	-0.1749231335943302	3.1391744782570963	1.03082102950696	0.2666788963970315	1.0232309401180795	0.13149999999999631	23.952065985751688	2.7764472989982067	0.02906576369094385	0.009862350234046885	9.519006547864886e-05	1.1858120442764002	0.0
4.387630446251231	1.5510666472099086	0.2524371357206485	1.235160625198938	-0.3159060220109706	3.1611486996048956	0.79444671994429	0.25888205281402993	0.7866114442976871	0.1524999999999963	19.556057828318444	2.3252478680495936	0.030147553446574427	0.010276040861022044	0.0001007344538038054	1.1946362964375377	0.0
4.41834385937499	0.8676090157408822	0.22865561018527994	1.245687094212491	0.3780780784716087	3.18327674050213	1.0936937785403573	0.2752161858756975	1.0856042736472478	0.17349999999999632	18.517672195176118	1.952182157815922	0.03127243311002449	0.010708393266659176	0.00010662639398820329	1.203599641441819	0.0
4.449272266390615	1.3790642221675184	0.2451943722103881	1.2564187874857438	-0.12264543468177469	3.205559677685645	1.1555386380108668	0.27416821770998634	1.1471854974115263	0.1944999999999963	9.979837602094875	1.5792085534830058	0.03244216281718541	0.01116028417359629	0.00011288893513570643	1.2127034515598263	0.0
4.48041717225535	1.3967315869446355	0.2437151903350181	1.2673598546618847	-0.12937173228275078	3.227998595429445	0.5186997681762693	0.24622566835386536	0.5100732064550798	0.2154999999999963	6.800327423574998	1.315845054329914	0.03365857319381179	0.011632631987776617	0.00011954672298544983	1.2219491027573108	0.0
4.511780092461137	1.3952387981838372	0.24179994749346959	1.278514567243611	-0.11672423094022633	3.250594585597451	0.9909384361350959	0.26278921231657837	0.9820282727522806	0.23649999999999627	4.195134689831036	1.1268466093557234	0.03492356792291271	0.012126398734040006	0.0001266261141878139	1.2313379744724704	0.0
4.5433625531083655	1.4127746999515782	0.2424207715966059	1.2898873231403947	-0.12288737681118356	3.273348747696633	1.5492396642180228	0.2854344493531233	1.5400353066275858	0.2574999999999963	3.11083177135761	1.0205685073973838	0.03623912638056792	0.01264259207428203	0.00013415529894451818	1.2408714493866002	0.0
4.575166090980124	1.3564368220918177	0.2393282663970574	1.3014826513712479	-0.05495417072056985	3.2962621889305095	0.8204770953598015	0.2524177152028832	0.8109675213818552	0.2784999999999963	4.209312266489178	0.9856148576620432	0.03760730633966169	0.013182267410927269	0.00014216443263205495	1.2505509131880268	0.0
4.607192253616985	1.367854462456487	0.23825758566802463	1.3133052169255057	-0.05454924553098128	3.319336024253023	1.156987783735999	0.26705234971765746	1.1471615231502765	0.2994999999999963	2.0723885954174044	0.9407547109450551	0.039030246740753734	0.013746530078475304	0.00015068577707344125	1.2603777543292032	0.0
4.639442599392304	1.3492517932069688	0.23719944921288075	1.3253598257839312	-0.023891967423037563	3.342571376422794	1.18381767161859	0.2720225211945052	1.1736627869445013	0.32049999999999634	1.1725793768672865	0.9196845458913805	0.04051017052900544	0.01433653762588104	0.00015975385217235465	1.2703533637768722	0.0
4.67191869758805	1.3094395087477209	0.2336001414386221	1.3376514301021332	0.028211921354412306	3.3659693760577536	1.3283089570151883	0.2735558437259919	1.3178130234422802	0.34149999999999636	1.8476745130684016	0.9271939214474086	0.04204938755574799	0.014953502192522629	0.00016940559867633346	1.2804791347551863	0.0
4.704622128471167	1.0931736763156268	0.22905287986107012	1.350185133557978	0.2570114572423512	3.389531161690158	1.1706276208107165	0.26343371291425005	1.159777705241841	0.3624999999999964	0.4566288113595931	0.8991668996124184	0.043650297542918395	0.01559869298049045	0.00017968055289214872	1.290756462481677	0.0
4.737554483370465	1.321746639443032	0.23026663628060387	1.3629661968642983	0.04121955742126637	3.4132578798219892	1.0474491691129846	0.26127704467631796	1.0362318082808621	0.3834999999999964	1.6990315205892905	0.8882199971197211	0.04531539310819253	0.016273438825896217	0.0001906210342368891	1.3011867438959728	0.0
4.7707173647540575	1.16940886970432	0.22790623922272651	1.3760000434477908	0.2065911737434709	3.437150684980743	0.8476279928323864	0.25437855414793403	0.8360291704485744	0.4044999999999964	0.22613372573313484	0.843599802352346	0.04704726284821346	0.016979130871852727	0.00020227234657310946	1.3117713773811515	0.0
4.804112386307336	1.4825442365959618	0.23546570278687046	1.3892922652945277	-0.09325197130143414	3.4612107397756082	0.828624983491715	0.2524380143582034	0.8166301063852446	0.42549999999999644	-0.7678277785126397	0.8028031669878974	0.04884859447684429	0.017717225345708614	0.0002146829943457373	1.322511762477629	0.0
4.837741173011487	1.3020483877941693	0.2317150780434268	1.4028486289619855	0.10080024116781616	3.485439214954037	1.3067729267051416	0.2668439876439249	1.2943667999062822	0.44649999999999646	0.15431431114302185	0.776216925168185	0.05072217801486463	0.018489246443037972	0.00022790491461276467	1.3334092995894702	0.0
4.871605361222568	1.079087240537798	0.22545619114148155	1.416675081756922	0.337587841219124	3.5098372894587158	1.3651831690333462	0.26969743520875683	1.3523499697560775	0.4674999999999965	0.6676204967076202	0.7414750374878813	0.052670909026979296	0.019296789320779693	0.00024199372614126653	1.3444653896830219	0.0
4.9057065987511255	1.2889989099432981	0.2253629671719619	1.4307777580777865	0.14177884813448838	3.5344061504849265	1.2058426861626912	0.264216307326176	1.1925659366375188	0.4884999999999965	0.8170362775664834	0.6995892800745883	0.05469779190140766	0.020141523201793132	0.0002570089968253964	1.3556814339777603	0.0
4.940046544942383	1.2773338139411547	0.224440318123041	1.4451629859196449	0.16782917197849012	3.559146993538321	1.15126652504468	0.25884700056103	1.1375290641514182	0.5094999999999965	-1.4180399624959623	0.6148885348198251	0.05680594316668091	0.021025194592944496	0.00027301453077409224	1.3670588336292453	0.0
4.97462687075698	1.9068950627134928	0.24652942280064283	1.4598372935388217	-0.4470577691746711	3.5840610224930893	1.0550228458918878	0.25620944725150424	1.0408067995399417	0.5304999999999964	0.3955345897935896	0.5990710120522689	0.05899859483957514	0.021949630618657366	0.0002900786765135349	1.3785989894040758	0.0
5.009449258852279	0.9244096246542259	0.21017817622689872	1.4748074162736133	0.5503977916193874	3.6091494496505407	0.8825486618376535	0.2529634797211345	0.8678354120391787	0.5514999999999965	-0.29239942147623665	0.5502185268059958	0.06127909779736349	0.022916742471651104	0.0003082746578535536	1.3903033013467452	0.0
5.044515403664246	1.1119851191525107	0.21738616604888691	1.4900803035164807	0.37809518436396994	3.6344134957980945	1.2211346992748366	0.26489996093449075	1.2059048518539133	0.5724999999999965	1.20117755016763	0.5466024985682666	0.06365092516676395	0.02392852898234812	0.00032768092907832226	1.4021731684382903	0.0
5.079827011489895	1.2680174251362377	0.22004405923084314	1.505663125832116	0.23764570069587831	3.659854390268681	1.495179743760508	0.26830256134275193	1.4794130946391624	0.5934999999999966	0.581542886251226	0.5045858083143835	0.06611767572109892	0.024987080308152002	0.00034838155624053425	1.4142099882466246	0.0
5.1153858005703245	1.2882133865101861	0.22127580590530077	1.5215632822146672	0.23334989570448106	3.685473371000562	1.2943245203874814	0.266242217203593	1.2780000203869983	0.6144999999999965	0.8879942559239637	0.49445659695381794	0.06868307727625833	0.02609458174348176	0.00037046662646499654	1.4264151565684622	0.0
5.151193501174317	1.3326686790927127	0.2232353260861473	1.5377884074761845	0.2051197283834718	3.7112716845975657	1.279224415556153	0.26486837058992024	1.2623201336496577	0.6354999999999966	-0.07810913229127969	0.4645094999202286	0.07135099007507034	0.02725331765108759	0.00039403268730295717	1.4387900670627236	0.0
5.187251855682537	1.2981501464595682	0.21744324122275602	1.5543463797570414	0.2561962332974732	3.7372505863897487	0.9469605194587964	0.24719997683435038	0.9294536044085439	0.6564999999999965	1.2775753793053202	0.47809038076949345	0.07412541014863121	0.02846567551476944	0.000419183218322763	1.451336110875318	0.0
5.2235626186723145	0.9354452958417343	0.20687884071247964	1.5712453281476746	0.6358000323059403	3.763411340494477	1.3525024851579912	0.2626082435513273	1.3343691254681793	0.6774999999999967	0.6524538241739481	0.45641164765955666	0.07701047264202149	0.02973415011316495	0.0004460291372762986	1.4640546762552118	0.0
5.260127557003021	1.4649577715373148	0.22472145220134498	1.5884936404094243	0.12353586887210954	3.7897552198779385	1.0190714181215912	0.2540214788294526	1.0002868002348135	0.6984999999999966	0.41669471542665626	0.45194602753731206	0.08001045509064118	0.031061347813765735	0.0004746893433445636	1.4769471481616727	0.0
5.296948449902043	1.6068789263468202	0.2238336209063458	1.6060999707806225	-0.0007789555661976699	3.816283506417084	1.216983011763289	0.2593025961643708	1.1975212764259635	0.7194999999999967	0.034922555346574846	0.4380460648661741	0.08312978063212702	0.03244999098575735	0.0005052913001402135	1.490014907862598	0.0
5.334027089051357	1.6388167553637145	0.22450806816762792	1.6240732478522706	-0.014743507511443932	3.842997490962004	1.2666873900074977	0.2541503336209255	1.246521586726753	0.7404999999999966	0.7478663368002723	0.4549446411425278	0.08637302113746968	0.03390292252965085	0.0005379716613306197	1.5032593325238195	0.0
5.371365278674717	1.5750452854228665	0.2271374841762731	1.642422682495756	0.06737739707288948	3.8698984733987376	1.807838783374098	0.2725142798586404	1.7869408228856574	0.7614999999999967	0.846738914604475	0.45565402572345703	0.08974490024352329	0.035423110520982515	0.0005728769419423959	1.5166817947893079	0.0
5.40896483562544	1.719598513556132	0.22714314073076428	1.6611577758229612	-0.05844073773317082	3.896987762712529	0.6067271116396689	0.23220321433692137	0.5850677163032671	0.7824999999999966	1.7845248503408353	0.477882808057661	0.09325029626759355	0.03701365296459333	0.0006101642386181723	1.530283662352156	0.0
5.446827589474818	1.1878027474495068	0.2135153005100976	1.680288327156952	0.4924855797074452	3.9242666770515164	1.2578406932469315	0.2547343143426506	1.2353893452827025	0.8034999999999968	0.38636694138484895	0.4509297213473459	0.09689424498320326	0.03867778265516282	0.0006500020023191616	1.5440662975162667	0.0
5.484955382601142	1.4472973630116384	0.2173473853848437	1.699824441989061	0.25252707897742255	3.9517365437908767	1.0497111277709554	0.2456936216710663	1.0264360152470722	0.8244999999999967	0.8854489269334822	0.456580984834587	0.10068194223446073	0.040418872138749125	0.0006925708672033736	1.5580310567486477	0.0
5.52335007027935	1.4941225173180748	0.2184279960061647	1.7197765398956626	0.22565402257758782	3.9793986995974127	1.2780205073953015	0.258216180306792	1.2538884678739124	0.8454999999999968	1.1050123820543254	0.4653021550910995	0.10461874636469945	0.04224043876908281	0.0007380645396599429	1.5721792902222205	0.0
5.5620135207713055	1.1602946299373935	0.20801925115348088	1.7401553623852788	0.5798607324478853	4.007254490494595	1.4521457905091093	0.26094739232008735	1.4271222522543145	0.8664999999999967	1.2104807896173435	0.45517854677711544	0.10871018043321319	0.04414614985126235	0.0007866907517453068	1.5865123413490578	0.0
5.600947615416705	1.7642921801480824	0.22182906958806298	1.760971980643796	-0.003320199504286414	4.035305271928057	1.1466833990911212	0.2460865625567372	1.1207323197393597	0.8874999999999968	0.735192927878737	0.4435356610061641	0.11296193419198072	0.046139827864303665	0.0008386722835478817	1.6010315463039637	0.0
5.640154248724622	1.6324152175766278	0.22144100902106187	1.7822378031425739	0.14982258556594608	4.063552408831553	0.8035289261717398	0.23225250105088377	0.7766127287615315	0.9084999999999968	1.1484633700264482	0.4488890765186611	0.11737986579226009	0.048225455752697606	0.0008942480593045125	1.6157382335383117	0.0
5.679635328465695	1.7429490022986824	0.22549366244132327	1.8039645830710105	0.06101558077232805	4.091997275693375	0.6909163176876771	0.23376731254281416	0.6629958239421766	0.9294999999999969	-0.22295296690708888	0.4122187842491979	0.12197000318882871	0.05040718227572079	0.0009536743224056102	1.6306337232840553	0.0
5.719392775764955	2.1932669862354675	0.23489795128483976	1.8261644255517826	-0.36710256068368485	4.120641256623228	1.3906711845271695	0.2543713501565592	1.3617055452794484	0.9504999999999968	0.8716288598038497	0.4346155083024374	0.1267385452074639	0.05268932740172246	0.0010172258947562349	1.64571932704784	0.0
5.759428525195309	1.7489703669065892	0.2201711461096943	1.8488497945933966	0.09987942768680735	4.149485745419591	1.0054193239508797	0.24131891348784212	0.9753659465982751	0.9714999999999969	0.7285681239771256	0.42041751759447127	0.13169186223899187	0.05507638773296551	0.0010851975263088162	1.6609963470951303	0.0
5.799744524871677	1.9661871968396891	0.22773924015786806	1.872033519730953	-0.09415367710873612	4.178532145637528	1.2254272835022761	0.244833397152538	1.1942417563725194	0.9924999999999968	0.1456984262411698	0.4028278800309299	0.13683649652088928	0.05757304194482997	0.0011579053409494515	1.6764660759242842	0.0
5.840342736545779	2.059619943861011	0.22754624208159824	1.895728802302084	-0.16389114155892726	4.207781870656991	0.848459888585499	0.23489887535025283	0.8160959020936909	1.0134999999999967	0.23412478306233186	0.40448624374033987	0.14217916196500174	0.060184156221279886	0.0012356883853047221	1.6921297957304977	0.0
5.8812251357016	1.6709425473029742	0.22135113283050023	1.9199492213009228	0.24900667399794862	4.23723634375159	1.5102418953905208	0.25016074419993994	1.4766511598623506	1.0344999999999966	0.5331389308396224	0.40567149141019704	0.14772674348746392	0.06291478966645714	0.0013189102874398033	1.707988777859562	0.0
5.922393711651511	1.9230922743318934	0.22422144355286966	1.9447087387486073	0.021616464416713832	4.266896998157851	1.5056763896757637	0.25317629650346424	1.4708085497086911	1.0554999999999966	0.8797544389322258	0.40987775289349926	0.1534862957943443	0.06577019967007096	0.0014079610328415022	1.7240442822513504	0.0
5.963850467633071	1.845416477805599	0.2201483534778932	1.9700217045143829	0.12460522670878382	4.2967652771449565	1.0912153394194888	0.23685060284634066	1.055017884649929	1.0764999999999965	1.4367452843903665	0.4167041641238124	0.15946504157394603	0.06875584720192116	0.0015032588655222467	1.7402975568729935	0.0
6.005597420906502	2.013935387640248	0.2239247199627114	1.995902860516632	-0.018032527123615916	4.32684263408497	1.1858572431960435	0.23899896817448965	1.1482754153369388	1.0974999999999964	0.8319532380845533	0.3996204622367696	0.1656703690440303	0.07187740200839465	0.0016052523225423836	1.7567498371416648	0.0
6.047636602852848	2.0586904312964327	0.22415496987125766	2.02236734422834	-0.03632308706809262	4.357130532523566	1.3997584818611999	0.24455542184153756	1.3607351778707304	1.1184999999999963	0.8221577096670325	0.3869777507090402	0.17210982879954823	0.07514074768112562	0.0017144224107289996	1.7734023453369372	0.0
6.089970059072819	2.295140463259452	0.23063276948973338	2.049430691406458	-0.24570977185299414	4.387630446251231	1.5510666472099086	0.2524371357206485	1.5105423184485083	1.1394999999999962	0.9072423091251416	0.3855758419280225	0.17879112990374774	0.0785519865651901	0.001831284934868857	1.7902562900026513	0.0
6.132599849486327	1.8597255933076384	0.21864408815380892	2.0771088379594342	0.21738324465179582	4.41834385937499	0.8676090157408822	0.22865561018527994	0.8255215629702104	1.160499999999996	1.1120867694508796	0.3872690940310192	0.18572213516279354	0.08211744447122196	0.0019563929871710592	1.8073128653382478	0.0
6.1755280484327315	1.7232896661388615	0.21291628356829	2.105418120861854	0.3821284547229926	4.449272266390615	1.3790642221675184	0.2451943722103881	1.335348886241601	1.181499999999996	0.7826875414011623	0.36830869927672766	0.19291085552131254	0.08584367515268099	0.002090339608330399	1.82457325057953	0.0
6.2187567447717615	1.8020063257521657	0.21660495960941353	2.134375278019615	0.3323689522674491	4.48041717225535	1.3967315869446355	0.2437151903350181	1.3513208350400616	1.202499999999996	0.6674977561429634	0.3558175569038479	0.20036544351356295	0.0897374645061725	0.0022337606310745568	1.8420386093688048	0.0
6.262288041985164	2.1197922821705695	0.22007975583707703	2.163997446983492	0.04420516481292269	4.511780092461137	1.3952387981838372	0.24179994749346959	1.3480622054126967	1.2234999999999958	0.25394587042503725	0.339311706492107	0.20809418570224963	0.09380583444921847	0.0023873377176456593	1.8597100891143783	0.0
6.30612405827906	2.117347101677348	0.22146605581010873	2.19430216240321	0.076955060725862	4.5433625531083655	1.4127746999515782	0.2424207715966059	1.3637588261977838	1.2444999999999957	0.2377646743351156	0.3370998861574594	0.21610549403438242	0.09805604642620046	0.0025518016032477857	1.8775888203393793	0.0
6.350266926687013	2.4592091548197432	0.23099993149329343	2.225307352108309	-0.23390180271143413	4.575166090980124	1.3564368220918177	0.2393282663970574	1.3055050839085967	1.2654999999999956	0.40598611719042443	0.3327108638564167	0.2244078960410081	0.10249560448934408	0.0027279355580846344	1.8956759160198722	0.0
6.394718795173823	2.3317330046263574	0.22514971433610398	2.257031331696263	-0.07470167293009444	4.607192253616985	1.367854462456487	0.23825758566802463	1.3149269998601845	1.2864999999999955	0.199527104825715	0.32553512693964715	0.23301002380519245	0.10713225789759868	0.0029165790812135254	1.9139724709122583	0.0
6.439481826740039	2.3339466269948232	0.22626848835341778	2.289492797502308	-0.04445382949251542	4.639442599392304	1.3492517932069688	0.23719944921288075	1.2942453311999098	1.3074999999999954	0.44174735881962635	0.33156581349063613	0.24192060162024423	0.11197400317207702	0.003118631840049682	1.932479560869937	0.0
6.4845581995272195	2.275443524647594	0.22448156644729017	2.3227108178195457	0.047267293171951774	4.67191869758805	1.3094395087477209	0.2336001414386221	1.252267213400774	1.3284999999999954	1.0158836499272552	0.34381730912861735	0.25114843225795946	0.11702908554238395	0.0033350578699657195	1.9511982421492364	0.0
6.529950106923911	2.3535021230661632	0.22620459541650453	2.3567048222318294	0.0032026991656661785	4.704622128471167	1.0931736763156268	0.22905287986107012	1.0337450052393258	1.3494999999999953	1.1443623044427214	0.349199685994273	0.260702381764539	0.12230599971366214	0.003566890049040226	1.9701295507045882	0.0
6.575659757672378	2.4926799750803585	0.22746108338546336	2.391494588916042	-0.1011853861643166	4.737554483370465	1.321746639443032	0.23026663628060387	1.2599671864747064	1.3704999999999952	0.41356918069676496	0.30766218755747227	0.27059136269989603	0.12781348987956112	0.0038152348636123147	1.9892745014729725	0.0
6.621689375976085	2.2131996796145086	0.22289881520187046	2.427100229764371	0.2139005501498623	4.7707173647540575	1.16940886970432	0.22790623922272651	1.1051802036376805	1.391499999999995	0.706585326086401	0.32359465370975876	0.28082431573426736	0.13356054890157734	0.004081277480890253	2.008634087647636	0.0
6.668041201607918	2.8571302262120835	0.23602499399106106	2.4635421731712595	-0.393588053040824	4.804112386307336	1.4825442365959618	0.23546570278687046	1.4157637337790632	1.412499999999995	0.415502110305102	0.3062540531786195	0.291410189514383	0.13955641657034779	0.004366287145434876	2.028209279941094	0.0
6.714717490019173	2.6700312015911827	0.23115096948600522	2.500841144323809	-0.16919005726737346	4.837741173011487	1.3020483877941693	0.2317150780434268	1.232609058421654	1.433499999999995	0.5063919725700825	0.30718720100698416	0.3023579187099318	0.1458105768595376	0.004671622916885666	2.048001025837454	0.0
6.7617205124493065	2.452738977971344	0.22553054938678466	2.5390181428284424	0.08627916485709841	4.871605361222568	1.079087240537798	0.22545619114148155	1.0068775484638979	1.4544999999999948	0.4553921049489644	0.30796037639905893	0.31367640014962245	0.1523327540779372	0.004998739766811008	2.0680102488340717	0.0
6.809052556036452	2.128660787593765	0.21658744464473006	2.578094417500721	0.44943362990695634	4.9057065987511255	1.2889989099432981	0.2253629671719619	1.213902585843272	1.4754999999999947	0.27576470798287467	0.2955780872669176	0.3253744669547352	0.15913290782034178	0.005349195053033436	2.0882378476726107	0.0
6.856715923928707	2.124866116062006	0.21584884124925047	2.6180914381390057	0.49322532207699954	4.940046544942383	1.2773338139411547	0.224440318123041	1.1992296616507552	1.4964999999999946	0.9847128452283034	0.31092500784280225	0.33746086057658586	0.16622122661271646	0.005724655390196493	2.1086846955595067	0.0
6.9047129353962085	2.6417627261904664	0.22947237744234	2.6590308640964126	0.01726813790594628	4.97462687075698	1.9068950627134928	0.24652942280064283	1.8256567585787469	1.5174999999999945	0.16405961307309536	0.2772258603233432	0.349944200642656	0.17360812014212812	0.006126903935689795	2.1293516393759386	0.0
6.953045925943982	2.9898467364051315	0.233834622430572	2.700934509458671	-0.28891222694646057	5.009449258852279	0.9244096246542259	0.21017817622689872	0.8399055097273578	1.5384999999999944	0.5024538245907504	0.2860202228622586	0.3628329525140683	0.18130420995694949	0.006557848110318104	2.150239498877335	0.0
7.0017172474255895	2.6908962481327605	0.22679070507049606	2.7438243046281103	0.05292805649534982	5.044515403664246	1.1119851191525107	0.21738616604888691	1.0240779840743204	1.5594999999999943	0.2806807108495484	0.26316165052179574	0.3761353924543576	0.1893203185179867	0.007019527773276299	2.17134906588249	0.0
7.050729268157569	2.935868667450574	0.23228577582937884	2.787722254105684	-0.14814641334488998	5.079827011489895	1.2680174251362377	0.22004405923084314	1.1765642875507463	1.5804999999999942	0.15577592803044826	0.25466382441137425	0.3898595703057529	0.1976674564764786	0.00751412387105556	2.192681103452397	0.0
7.100084373034671	2.642964272334163	0.22500442322063513	2.832650390253043	0.18968611791888002	5.1153858005703245	1.2882133865101861	0.22127580590530077	1.1930652608639811	1.6014999999999942	0.9120380806429687	0.29457882954404147	0.40401326956395134	0.2063568080504075	0.008043967579840704	2.2142363450588434	0.0
7.149784963645914	3.0810434782218774	0.23376044215512853	2.8786307228050347	-0.20241275541684267	5.151193501174317	1.3326686790927127	0.2232353260861473	1.2336703386792518	1.622499999999994	0.9319021913560386	0.2952587054676963	0.41860396473506495	0.21539971436632455	0.008611549960742445	2.236015493742903	0.0
7.199833458391435	3.040471814811374	0.2296456892486727	2.9256851838884046	-0.11478663092296948	5.187251855682537	1.2981501464595682	0.21744324122275602	1.1951398775778448	1.643499999999994	0.7840081483550698	0.2742664249189983	0.43363877584823285	0.22480765462994245	0.009219532146819507	2.25801922126341	0.0
7.250232292600176	2.8099410418567796	0.2243601054448575	2.9738355682843336	0.16389452642755398	5.2235626186723145	0.9354452958417343	0.20687884071247964	0.8282546439492715	1.6644999999999939	1.5447701231380093	0.3078080618820078	0.4491244199833434	0.2345922249851796	0.009870756080259361	2.280248167235551	0.0
7.3009839186483765	3.199958248899045	0.23182988093559234	3.0231034686492633	-0.17685478024978174	5.260127557003021	1.4649577715373148	0.22472145220134498	1.3534112792895634	1.6854999999999938	0.8553745318326467	0.2762436427021165	0.4650671596541577	0.24476511491815733	0.010568255817275527	2.3027029382596726	0.0
7.352090806078915	3.032622180450705	0.22772575753058424	3.0735102053789536	0.04088802492824861	5.296948449902043	1.6068789263468202	0.2238336209063458	1.4907938634287956	1.7064999999999937	0.880993278487789	0.2713142917091719	0.48147274786130456	0.25533808105994893	0.011315269417214847	2.3253841070404855	0.0
7.403555441721467	2.9950281357279143	0.22752091474183533	3.1250767507626267	0.13004861503471243	5.334027089051357	1.6388167553637145	0.22450806816762792	1.5180028400352634	1.7274999999999936	1.0891782875394656	0.2804881381602924	0.498346369595222	0.26632291823962284	0.01211525143101704	2.348292211496765	0.0
7.455380329813519	3.44693587388645	0.23570993824851827	3.1778236470255288	-0.2691122268609214	5.371365278674717	1.5750452854228665	0.2271374841762731	1.4493043977164184	1.7484999999999935	0.8783391582653026	0.26648193520310404	0.5156925795238706	0.27773142763740144	0.012971886002498137	2.3714277538617585	0.0
7.507567992122213	3.455840194360693	0.23240078734372563	3.2317709177959197	-0.22406927656477338	5.40896483562544	1.719598513556132	0.22714314073076428	1.588724400085327	1.7694999999999934	0.44027629666423374	0.22954942097039735	0.5335152355411112	0.2895753818864821	0.013889100593899051	2.3947911997744273	0.0
7.560120968067068	3.4566175146678093	0.23321295229381578	3.2869379724535217	-0.1696795422142876	5.446827589474818	1.1878027474495068	0.2135153005100976	1.0515807178088215	1.7904999999999933	0.7352518846644043	0.2535867365116955	0.5518174277758245	0.30186648697125124	0.014871080344713765	2.4183829773617322	0.0
7.6130418148435375	3.351287299487307	0.23201218668362583	3.3433435027164355	-0.007943796770871536	5.484955382601142	1.4472973630116384	0.2173473853848437	1.3055039777712252	1.8114999999999932	0.8390190347472823	0.2494010462798084	0.5706014025652424	0.31461634076909717	0.015922283069940875	2.442203476312155	0.0
7.666333107547443	3.6481353278450097	0.23470967428963627	3.401005370698182	-0.24712995714682773	5.52335007027935	1.4941225173180748	0.2184279960061647	1.3465252676446327	1.8324999999999931	0.7823818656690156	0.2525877535405215	0.5898684807743114	0.3278363880826692	0.017047454900546488	2.466253046940655	0.0
7.7199974393002755	3.469420764598575	0.23170509756912105	3.459940487510455	-0.009480277088119937	5.5620135207713055	1.1602946299373935	0.20801925115348088	1.0066516089011728	1.853499999999993	1.0683961147200807	0.257263428436015	0.6096189696912205	0.34153787200890995	0.018251646565032146	2.4905319992452926	0.0
7.774037421375377	4.025201657403608	0.24313780808420285	3.5201646812946232	-0.5050369761089848	5.600947615416705	1.7642921801480824	0.22182906958806298	1.6043517458082501	1.874499999999993	0.6761204907148612	0.2414158979297693	0.6298520675422502	0.3557317814901073	0.019540230306520107	2.5150406019557456	0.0
7.828455683325005	3.7644425064971707	0.23800120362516838	3.5816925533297614	-0.18274995316740927	5.640154248724622	1.6324152175766278	0.22144100902106187	1.4659156479723656	1.8954999999999929	0.830850695293863	0.23866677051591528	0.6505657594411571	0.37042879488998015	0.02091891742464343	2.5397790815739807	0.0
7.88325487310828	3.6072217091194596	0.23234783426602856	3.6445373205803127	0.03731561146085305	5.679635328465695	1.7429490022986824	0.22549366244132327	1.5696181425117273	1.9164999999999928	0.7133298945085915	0.2368442998844588	0.6717567033137164	0.38563921943358476	0.022393776425703997	2.5647476214073075	0.0
7.938437657220039	4.291488888367058	0.2465238500900337	3.7087106427060847	-0.5827782456609736	5.719392775764955	2.1932669862354675	0.23489795128483976	2.012821887731525	1.9374999999999927	0.564532685627575	0.2312337103430847	0.693420104011438	0.40137292634251676	0.023971251757977943	2.589946360594152	0.0
7.994006720820579	3.6403832131889455	0.2323485739421206	3.7742224311546253	0.13383921796567977	5.759428525195309	1.7489703669065892	0.2201711461096943	1.561116919408323	1.9584999999999926	0.9970305812407623	0.2440598558512107	0.7155495734452669	0.4176392814849461	0.025658183101642792	2.6153753931227697	0.0
8.049964767866324	3.8968439927062133	0.23671729940910363	3.8410806374866597	-0.055763355219553556	5.799744524871677	1.9661871968396891	0.22773924015786806	1.7706197530330203	1.9794999999999925	0.6905404177963534	0.23549119153920545	0.7381369741273204	0.4344470713415651	0.027461825174512976	2.641034766843261	0.0
8.106314521241387	4.018159557900428	0.23872561275551973	3.9092910175454576	-0.10886854035497029	5.840342736545779	2.059619943861011	0.22754624208159824	1.856020937289425	2.0004999999999926	1.0641483109622285	0.25700055786159726	0.7611722430058279	0.4518044240609179	0.029389868005531047	2.666924482473181	0.0
8.163058722890078	3.857785788659613	0.2353799239712144	3.978856867471186	0.12107107881157297	5.8812251357016	1.6709425473029742	0.22135113283050023	1.4589821038616133	2.0214999999999925	1.0462198205649649	0.2567511434854437	0.7846431919186969	0.4697187253376827	0.031450457617714755	2.6930444925970916	0.0
8.220200133950309	4.0057105766288945	0.23698960786646595	4.049778726885121	0.044068150256226346	5.922393711651511	1.9230922743318934	0.22422144355286966	1.7024278178346366	2.0424999999999924	0.6556696934613353	0.23685657405721386	0.8085352803827264	0.48819652879106684	0.033652217050925644	2.719394700660402	0.0
8.277741534887962	4.063907839324806	0.23611199921226794	4.122054043836801	0.05814620451199559	5.963850467633071	1.845416477805599	0.2201483534778932	1.6156923301642097	2.0634999999999923	0.672579944459119	0.23951114292769043	0.8328313557939315	0.5072434604426298	0.0360042676423592	2.7459749599578807	0.0
8.335685725632178	4.46732347340996	0.2423532951496829	4.195676795337093	-0.2716466780728668	6.005597420906502	2.013935387640248	0.2239247199627114	1.7747823642652807	2.0844999999999922	0.6072245747806908	0.23267305920401618	0.8575113554637283	0.5268641167871769	0.03851625046897425	2.7727850726172134	0.0
8.394035525711603	4.205873149188647	0.2384669142528714	4.2706370565203375	0.0647639073316908	6.047636602852848	2.0586904312964327	0.22415496987125766	1.8097254324050298	2.105499999999992	1.0870505561871262	0.2585886400257064	0.8825519642916367	0.5470619558095409	0.04119834784114353	2.7998247885780163	0.0
8.452793774391584	4.520111572063554	0.2434065835658814	4.3469205107290865	-0.17319106133446738	6.089970059072819	2.295140463259452	0.23063276948973338	2.035966061855645	2.126499999999992	0.9195987727277575	0.24914477333035784	0.9079262213266808	0.5678391801151296	0.04406130472054568	2.82709380456673	0.0
8.511963330812325	4.600488298207341	0.2445129661059994	4.4245078921505145	-0.1759804060568264	6.132599849486327	1.8597255933076384	0.21864408815380892	1.589929620686452	2.147499999999992	0.6644916669781855	0.23972240837336362	0.9336030680621022	0.5891966111028868	0.047116449917695	2.8545917630678304	0.0
8.571547074128013	4.822904165768385	0.24683303537148907	4.503374352126243	-0.3195298136421423	6.1755280484327315	1.7232896661388615	0.21291628356829	1.4424447958565376	2.168499999999992	0.13752745653659093	0.21847426932826883	0.9595468311247051	0.611133552804247	0.050375716905470526	2.88231825129182	0.0
8.631547903646908	4.390133932286591	0.23768890106349375	4.58348873999734	0.1933548077107492	6.2187567447717615	1.8020063257521657	0.21660495960941353	1.5096696571013557	2.189499999999992	0.33566562319394055	0.22613995470090567	0.9857166321642055	0.6336476436281351	0.05385166406453258	2.9102728001404667	0.0
8.691968738972436	4.8697272014635	0.24552364060994766	4.6648127894441735	-0.2049144120193267	6.262288041985164	2.1197922821705695	0.22007975583707703	1.8155049243014556	2.2104999999999917	0.8865601972548363	0.2541066943882888	1.0120657183428363	0.6567346937769418	0.05755749415458451	2.9384548831698107	0.0
8.752812520145245	4.846523617333985	0.24575238737418112	4.74730020186611	-0.0992234154678755	6.30612405827906	2.117347101677348	0.22146605581010873	1.8006337596135173	2.2314999999999916	0.8220702880794699	0.24841624433049395	1.038540708014032	0.680388505518623	0.06150707278203486	2.9668639155514196	0.0
8.81408220778626	5.138937730634987	0.25005448077973563	4.830895619567385	-0.3080421110676017	6.350266926687013	2.4592091548197432	0.23099993149329343	2.1295777187313063	2.2524999999999915	0.9686670620527649	0.2590171834361836	1.065080748120947	0.7046006728041961	0.06571494560977209	2.9954992530324698	0.0
8.875780783240765	4.585438787937713	0.23918753216234237	4.915533483534373	0.33009469559666016	6.394718795173823	2.3317330046263574	0.22514971433610398	1.9886741438423527	2.2734999999999914	0.4975025483471147	0.24706050245257125	1.0916165827113553	0.7293603558993387	0.07019635402848892	3.02436019089519	0.0
8.93791124872345	5.2712904984640625	0.25015335929897925	5.001136773576302	-0.2701537248877601	6.439481826740039	2.3339466269948232	0.22626848835341778	1.9769333903624524	2.2944999999999913	0.5077508445099095	0.2410309121514268	1.1180695359281045	0.7546540257506199	0.07496724898135244	3.053445962916226	0.0
9.000476627464515	5.278127551899219	0.25140034126935323	5.087615632724357	-0.19051191917486232	6.4845581995272195	2.275443524647594	0.22448156644729017	1.9039309489772847	2.3154999999999912	0.7914731313675483	0.2592094080615541	1.1443504180561819	0.7804651717366972	0.08004430260489954	3.0827557403265784	0.0
9.063479963856764	4.930933535001399	0.24285476895282193	5.174865883195329	0.24393234819392973	6.529950106923911	2.3535021230661632	0.22620459541650453	1.966926851538922	2.336499999999991	0.6224023128395086	0.24701568219620454	1.1703583698233497	0.806773965280369	0.08544491731892881	3.112288630772682	0.0
9.126924323603763	5.088228199450663	0.24681586552796106	5.262767448047389	0.17453924859672565	6.575659757672378	2.4926799750803585	0.22746108338546336	2.090459887637289	2.357499999999991	0.669764737189023	0.24863957310742646	1.1959796682471535	0.833556870553892	0.09118723196704093	3.142043677279302	0.0
9.19081279386899	5.560584835427331	0.2538831966404004	5.351182700954693	-0.20940213447263822	6.621689375976085	2.2131996796145086	0.22289881520187046	1.7947335374977738	2.378499999999991	1.0624198550553663	0.26420572090530725	1.221086526907506	0.8607861922548006	0.09729012457749467	3.1720198572148925	0.0
9.25514848342607	5.466069409289666	0.2526351773015947	5.439954776298193	-0.026114632991473208	6.668041201607918	2.8571302262120835	0.23602499399106106	2.421797332981918	2.399499999999991	0.718455322874821	0.24495676282756337	1.2455359345076533	0.8884295492489566	0.10377321128146298	3.2022160812601204	0.0
9.319934522810053	5.402735146240351	0.24928416443572388	5.528905882903202	0.12617073666285084	6.714717490019173	2.6700312015911827	0.23115096948600522	2.2171910831048276	2.4204999999999908	0.6881863044626533	0.24608623859119977	1.2691685877376433	0.9164492618924795	0.11065684089282088	3.2326311923802584	0.0
9.385174064469723	5.252148557797932	0.2481585658493639	5.617835677017087	0.36568711921915487	6.7617205124493065	2.452738977971344	0.22553054938678466	1.9817310839769733	2.4414999999999907	0.2873708985555572	0.2280311565797351	1.2918079873775867	0.944801640216681	0.11796208462063279	3.2632639648021873	0.0
9.450870282921011	5.5005434382719285	0.250547034957306	5.706519763129782	0.20597632485785322	6.809052556036452	2.128660787593765	0.21658744464473006	1.6388042177656543	2.4624999999999906	0.6189358529445672	0.24399293723367585	1.3132597796824794	0.9734361600976503	0.12571072035289851	3.2941131029967536	0.0
9.517026374901459	5.927696673812755	0.257429876636113	5.79470840444802	-0.13298826936473507	6.856715923928707	2.124866116062006	0.21584884124925047	1.6154593734825073	2.4834999999999905	0.7636059228286085	0.25975827500528764	1.333311437571601	1.00229451529086	0.13392521091828793	3.3251772406672715	0.0
9.58364555952577	5.725391451696763	0.2528681972863246	5.882125537519556	0.15673408582279347	6.9047129353962085	2.6417627261904664	0.22947237744234	2.1120835014699924	2.5044999999999904	0.6089122885319174	0.2504637025269119	1.3517323869777647	1.0313095350947428	0.1426286757020658	3.3564549397449825	0.0
9.650731078442451	5.422330714102834	0.24723039703716573	5.96846819677541	0.5461374826725756	6.953045925943982	2.9898467364051315	0.233834622430572	2.4391517258237956	2.5254999999999903	0.7325366963244901	0.25141762289168557	1.3682746916587616	1.0604039607606297	0.15184485496372718	3.3879446893922918	0.0
9.718286195991547	5.937171552614444	0.2554681188341242	6.053406463578833	0.11623491096438876	7.0017172474255895	2.6908962481327605	0.22679070507049606	2.1184210093871396	2.54649999999999	0.8707097944875668	0.26064815517417605	1.3826744134235565	1.089489078962966	0.1615980661776655	3.419644905014644	0.0
9.786314199363488	5.6127182370502915	0.24953714326694246	6.136584059594503	0.5238658225442112	7.050729268157569	2.935868667450574	0.23228577582937884	2.340827516797287	2.56749999999999	0.7066238113555694	0.25396348884331754	1.3946537625551076	1.1184632180623175	0.17191315169516122	3.4515539272819167	0.0
9.854818398759033	5.816613385704827	0.2529167913677332	6.217619704732529	0.4010063190277018	7.100084373034671	2.642964272334163	0.22500442322063513	2.0245502271399634	2.58849999999999	0.5671483477312493	0.24351448674051324	1.4039241436790766	1.1472101228863412	0.18281541700687032	3.4836700211602407	0.0
9.923802127550346	6.898846585390948	0.2665500805280909	6.296109354430005	-0.6027372309609431	7.149784963645914	3.0810434782218774	0.23376044215512853	2.4384282491597453	2.60949999999999	1.2091989576341997	0.2811034600208666	1.4101901840037112	1.1755972366005343	0.1943305588705898	3.5159913749551692	0.0
9.993268742443199	6.484444897360009	0.2617748936829222	6.371629418601213	-0.1128154787587965	7.199833458391435	3.040471814811374	0.2296456892486727	2.3728058521863793	2.63049999999999	0.5481893806707734	0.24882092679763904	1.4131548025819487	1.2034739340918719	0.2064845825602117	3.5485160993671805	0.0
10.0632216236403	6.8013844779788	0.2678837315658306	6.4437410444649	-0.3576434335138998	7.250232292600176	2.8099410418567796	0.2243601054448575	2.116353640807997	2.6514999999999898	1.080543374544837	0.2762052552042473	1.4125253403172353	1.2306697700979445	0.2193037074892688	3.5812422265604518	0.0
10.133664175005784	6.915626204517443	0.2688107037956645	6.511995517267946	-0.403630687249497	7.3009839186483765	3.199958248899045	0.23182988093559234	2.4795577185094544	2.6724999999999897	0.8236487056714481	0.2588358656116113	1.4080207207932844	1.2569928267615789	0.2328142604671095	3.6141677092459727	0.0
10.204599824230822	6.5248891833704326	0.26481503716945837	6.575940796778304	0.051051613407871343	7.352090806078915	3.032622180450705	0.22772575753058424	2.284496082112237	2.6934999999999896	0.6699784562403861	0.2574727642128146	1.3993795524366326	1.282228268703538	0.24704255585815674	3.6472904197799765	0.0
10.27603202300044	6.290830843402915	0.261122064398365	6.6351291640005865	0.3442983205976713	7.403555441721467	2.9950281357279143	0.22752091474183533	2.2182435964620524	2.7144999999999895	0.9418939031129365	0.2623695963253946	1.3863690148008883	1.3061372379854972	0.26201476193539125	3.680608149278809	0.0
10.347964247161443	6.820314057571881	0.2695902266660291	6.689125903182767	-0.1311881543891147	7.455380329813519	3.44693587388645	0.23570993824851827	2.64053998072268	2.7354999999999894	0.8179705086920879	0.26466620067120367	1.3687942987818595	1.3284562449014716	0.2777567527481707	3.714118606751265	0.0
10.420399996891572	6.431697731074046	0.26361298972158825	6.7375188907660055	0.3058211596919591	7.507567992122213	3.455840194360693	0.23240078734372563	2.6188604763392007	2.7564999999999893	0.8322490466088401	0.2633852033959388	1.3465082963554684	1.3488972312996363	0.29429394486133	3.7478194182495708	0.0
10.493342796869813	6.685360631011446	0.2676739437452819	6.779928907975576	0.09456827696412962	7.560120968067068	3.4566175146678093	0.23321295229381578	2.58806251957602	2.777499999999989	0.7762381581136555	0.25751473410928566	1.3194211650493535	1.3671484985204163	0.3116511183656943	3.7817081260401113	0.0
10.566796196447902	6.655979767862762	0.2660705909451094	6.816020440187301	0.16004067232453867	7.6130418148435375	3.351287299487307	0.23201218668362583	2.4501472730830267	2.798499999999989	1.1587161877231027	0.27544828963291373	1.2875093317291602	1.382876699055994	0.329852221607057	3.8157821877950897	0.0
10.640763769823035	6.5236290565380255	0.2644067621730118	6.845512677195828	0.3218836206578022	7.666333107547443	3.6481353278450097	0.23470967428963627	2.7133830040874827	2.819499999999989	1.0568990584901108	0.2687008236716434	1.250823455808187	1.3957300864547453	0.34892015912657964	3.850038975806316	0.0
10.715249116211798	6.618222764152793	0.2655831947740616	6.868190387217924	0.24996762306513087	7.7199974393002755	3.469420764598575	0.23170509756912105	2.5000122763334125	2.840499999999989	1.054122772649019	0.27477992186406275	1.2094948500868632	1.405343198565617	0.3688765623430922	3.884475776222352	0.0
10.79025586002528	6.809505624202961	0.26767759458637064	6.883914306764398	0.07440868256143673	7.774037421375377	4.025201657403608	0.24313780808420285	3.0200775780647304	2.861499999999989	0.9895390399611126	0.27307735736158956	1.1637398639152015	1.411343112013296	0.3897415425256449	3.919089788310256	0.0
10.865787651045459	6.862883444128042	0.2674245775655062	6.89263067073583	0.029747226607788058	7.828455683325005	3.7644425064971707	0.23800120362516838	2.72252903474139	2.8824999999999887	1.181455184696181	0.27996089610055075	1.1138617727984097	1.4133573486077917	0.41153342558641487	3.953878123743214	0.0
10.941848164602776	6.953509479966316	0.27062538322058044	6.894379503785374	-0.059129976180941846	7.88325487310828	3.6072217091194596	0.23234783426602856	2.5274320099464544	2.9034999999999886	0.8331526966193243	0.2654874175194809	1.0602497935317612	1.4110234361921836	0.4342684681460746	3.9888378059153546	0.0
11.018441101754995	7.298900533821859	0.2734026974345929	6.8893013057552	-0.40959922806665894	7.938437657220039	4.291488888367058	0.2465238500900337	3.1727246062551258	2.9244999999999886	1.0400815073735885	0.26913079960819075	1.0033749544781059	1.4040000278386755	0.45796055415333237	4.023965769285086	0.0
11.095570189467281	6.878584916005743	0.26694500848392233	6.877641790458769	-0.0009431255469740663	7.994006720820579	3.6403832131889455	0.2323485739421206	2.48153617515709	2.9454999999999885	1.0897815525577714	0.2807156509821875	0.9437826936658842	1.3919793670117697	0.482620871032814	4.059258858748302	0.0
11.173239180793551	7.054467524617362	0.26999456030616714	6.85975437697515	-0.19471314764221148	8.049964767866324	3.8968439927062133	0.23671729940910363	2.6967981220628148	2.9664999999999884	0.7768720901810253	0.2649285491713136	0.8820822266798252	1.3747007574206909	0.5082575638317836	4.094713829042851	0.0
11.251451855059106	6.8053283895456325	0.26547574857357575	6.836100183976349	0.030771794430716426	8.106314521241387	4.018159557900428	0.23872561275551973	2.775793022828151	2.988499999999994	0.962306654417868	0.25679838659585436	0.8189329123268995	1.351964562403992	0.5348753650597782	4.130327344185679	0.0
11.33021201804452	6.9104485720929265	0.2670492053248508	6.807245338071542	-0.1032032340213842	8.163058722890078	3.857785788659613	0.2353799239712144	2.5719734137855186	3.0105	0.5415304394117468	0.24800346498274925	0.7550280345011613	1.3236461298563047	0.5624751967700163	4.16609597694406	0.0
11.409523502170831	6.8660004502758065	0.2653072003255815	6.773855474347162	-0.09214497592864479	8.220200133950309	4.0057105766288945	0.23698960786646595	2.6753265504041757	3.0315735	1.6854069661768645	0.3018932468096411	0.6910765992924909	1.289708926911348	0.5910537398009283	4.202016208342394	0.0
11.489390166686027	7.01739200802802	0.2676130524692163	6.736687379159749	-0.2807046288682713	8.277741534887962	4.063907839324806	0.23611199921226794	2.687828755445885	3.0527945145	0.7450652809645537	0.26198719924591574	0.6277839021145153	1.2502160869943273	0.6206029628448487	4.238084427206058	0.0
11.56981589785283	6.827745707599888	0.2645819273297023	6.696577800336769	-0.13116790726311933	8.335685725632178	4.46732347340996	0.2423532951496829	3.04443175069008	3.0741640761015	0.885236841431911	0.26510340970724755	0.5658317359673591	1.205339533635237	0.6511096009903844	4.274296929743788	0.0
11.6508046091378	6.486078274332858	0.2587471135252494	6.654429527483538	0.16835125315068034	8.394035525711603	4.205873149188647	0.2384669142528714	2.7350608812463255	3.09568322463421	0.4857773673922283	0.2482472788283319	0.505859176488956	1.155365862378573	0.6825545694458439	4.3106499191701655	0.0
11.732360241401764	6.688320445090843	0.26278228688354777	6.6111949248852895	-0.07712552020555385	8.452793774391584	4.520111572063554	0.2434065835658814	3.0002848659011976	3.11735300720665	0.8874835463145518	0.26027680524811053	0.44844488332231525	1.1006982430288477	0.7149122931644083	4.347139505369718	0.0
11.814486763091576	6.604206056693322	0.26003163732452556	6.567857181584536	-0.036348875108785705	8.511963330812325	4.600488298207341	0.2445129661059994	3.0305721691246568	3.1391744782570963	1.03082102950696	0.2666788963970315	0.3940917964518864	1.041853753546376	0.7481499269820283	4.383761704604245	0.0
11.897188170433218	6.4891969887596	0.2567517117950199	6.525409627395263	0.036212638635662486	8.571547074128013	4.822904165768385	0.24683303537148907	3.2018480649339622	3.1611486996048956	0.79444671994429	0.25888205281402993	0.3432149820498549	0.9794557724076872	0.7822264336727819	4.420512439264939	0.0
11.980468487626249	6.54878820283557	0.2566991703224736	6.484833548810987	-0.06395465402458278	8.631547903646908	4.390133932286591	0.23768890106349375	2.7169179924297175	3.18327674050213	1.0936937785403573	0.2752161858756975	0.29613320238231877	0.9142213295407675	0.8170914792169701	4.457387537670931	0.0
12.064331767039633	6.328295267999769	0.25424916088381416	6.447075022471745	0.11877975447197642	8.691968738972436	4.8697272014635	0.24552364060994766	3.143369295189138	3.205559677685645	1.1555386380108668	0.27416821770998634	0.2530645612777601	0.846943631270623	0.8526840960074599	4.494382733915902	0.0
12.14878208940891	6.8023218842819055	0.25971674753445545	6.4130213617924365	-0.389300522489469	8.752812520145245	4.846523617333985	0.24575238737418112	3.066087331019295	3.227998595429445	0.5186997681762693	0.24622566835386536	0.21412632780482002	0.7784703097440742	0.8889310564791465	4.531493667764396	0.0
12.233823564034772	6.510763228791013	0.2544105394122131	6.38347783845902	-0.12728539033199304	8.81408220778626	5.138937730634987	0.25005448077973563	3.3035413641000715	3.250594585597451	0.9909384361350959	0.26278921231657837	0.17933878621683205	0.7096782746677928	0.9257448929748766	4.568715884599518	0.0
12.319460328983016	6.512884293287261	0.25440146304323713	6.359145387395753	-0.15373890589150818	8.875780783240765	4.585438787937713	0.23918753216234237	2.6942654952985303	3.273348747696633	1.5492396642180228	0.2854344493531233	0.14863272079548126	0.6414463348316481	0.9630214963449263	4.606044835423697	0.0
12.405696551285896	6.315679487021916	0.25087154412499063	6.3406000237726055	0.02492053675068906	8.93791124872345	5.2712904984640625	0.25015335929897925	3.3235996878039855	3.2962621889305095	0.8204770953598015	0.2524177152028832	0.12185993952230463	0.5746269791215952	1.0006372282144567	4.643475876914248	0.0
12.492536427144898	6.197201930019143	0.24767331647290056	6.328274686959421	0.1310727569402781	9.000476627464515	5.278127551899219	0.25140034126935323	3.2732676595014407	3.319336024253023	1.156987783735999	0.26705234971765746	0.09880608667850284	0.5100188356889064	1.0384454930566365	4.681004271535375	0.0
12.579984182134913	6.034837216878664	0.24554125250375658	6.322444174959966	0.28760695808130166	9.063479963856764	4.930933535001399	0.24285476895282193	2.868356282578752	3.342571376422794	1.18381767161859	0.2720225211945052	0.07920490257990195	0.44834134496718664	1.0762727397044385	4.718625187708438	0.0
12.668044071409858	5.98209095468164	0.24349779874874372	6.323213743805221	0.34112278912358107	9.126924323603763	5.088228199450663	0.24681586552796106	2.9675044286825765	3.3659693760577536	1.3283089570151883	0.2735558437259919	0.06275306356233909	0.39021307868947147	1.1139139015112811	4.756333700042129	0.0
12.756720379909726	6.25104185692239	0.24687392555542578	6.3305118248478465	0.07946996792545669	9.19081279386899	5.560584835427331	0.2538831966404004	3.3814219916875303	3.389531161690158	1.1706276208107165	0.26343371291425005	0.04912477536124851	0.33613491622193836	1.1511273436402751	4.794124789624385	0.0
12.846017422569096	6.4721515032591	0.24817333129653232	6.344087169477966	-0.12806433378113447	9.25514848342607	5.466069409289666	0.2526351773015947	3.2283307142515936	3.4132578798219892	1.0474491691129846	0.26127704467631796	0.037985390368803995	0.28647896704333725	1.1876294676880976	4.831993344377727	0.0
12.93593954452708	5.964744953895283	0.242140310102618	6.363510580644961	0.39876562674967797	9.319934522810053	5.402735146240351	0.24928416443572388	3.1064604557174076	3.437150684980743	0.8476279928323864	0.25437855414793403	0.02900346110228939	0.24148373100866766	1.2230892290541773	4.869934159479827	0.0
13.026491121338768	6.491951369356597	0.2475473229570225	6.388181251442104	-0.1037701179144932	9.385174064469723	5.252148557797932	0.2481585658493639	2.897576845583032	3.4612107397756082	0.828624983491715	0.2524380143582034	0.02186081246426226	0.20125555178158563	1.2571229493452116	4.907941937851044	0.0
13.11767655918814	6.067262360239498	0.24050312476385755	6.417337620096784	0.35007525985728627	9.450870282921011	5.5005434382719285	0.250547034957306	3.0881367781389004	3.485439214954037	1.3067729267051416	0.2668439876439249	0.01626039656938086	0.16577598395336038	1.2892899488633605	4.946011290710683	0.0
13.209500295102458	5.8788335894583295	0.2378702189463298	6.450072580966639	0.5712389915083094	9.517026374901459	5.927696673812755	0.257429876636113	3.458165510032006	3.5098372894587158	1.3651831690333462	0.26969743520875683	0.011931869272985642	0.13491430148289332	1.3190896720069838	4.984136738203776	0.0
13.301966797168173	6.507024476335714	0.245676679593257	6.485352867514839	-0.021671608820875043	9.58364555952577	5.725391451696763	0.2528681972863246	3.1997208539221895	3.5344061504849265	1.2058426861626912	0.264216307326176	0.008634982710076742	0.10844406012031618	1.345961114584347	5.022312710100099	0.0
13.395080564748351	6.415827182263803	0.24442804621075542	6.522042439655281	0.10621525739147764	9.650731078442451	5.422330714102834	0.24723039703716573	2.841807206719716	3.559146993538321	1.15126652504468	0.25884700056103	0.006161012521461699	0.08606241640537501	1.3692854641612215	5.060533546567223	0.0
13.488846128701589	6.955704920076513	0.2513194853086237	6.558929745835227	-0.3967751742412853	9.718286195991547	5.937171552614444	0.2554681188341242	3.3034099940502557	3.5840610224930893	1.0550228458918878	0.25620944725150424	0.004332525837646014	0.0674108156135077	1.388392905364804	5.09879349901927	0.0
13.5832680516025	6.584872345323771	0.24544808612778668	6.594758759789014	0.00988641446524241	9.786314199363488	5.6127182370502915	0.24953714326694246	2.927688104737705	3.6091494496505407	0.8825486618376535	0.2529634797211345	0.003001844883105276	0.052095692104072236	1.4025744917586276	5.137086731043208	0.0
13.678350927963718	7.04125314881996	0.2516603562975061	6.62826367526782	-0.4129894735521402	9.854818398759033	5.816613385704827	0.2529167913677332	3.082663702132539	3.6344134957980945	1.2211346992748366	0.26489996093449075	0.002048573694021515	0.039707966211381944	1.411099815958108	5.175407319404308	0.0
13.774099384459465	7.291172259722353	0.25432676141873845	6.6582070400155935	-0.6329652197067599	9.923802127550346	6.898846585390948	0.2665500805280909	4.118728605916113	3.659854390268681	1.495179743760508	0.26830256134275193	0.0013765375144823581	0.02984034937745263	1.4132408979911344	5.213749255132524	0.0
13.870518080150681	6.322137956252449	0.24124773094668442	6.683420890662079	0.3612829344096298	9.993268742443199	6.484444897360009	0.2617748936829222	3.661331578125977	3.685473371000562	1.2943245203874814	0.266242217203593	0.0009104435619843401	0.022101753364723493	1.4083022490439392	5.252106444691432	0.0
13.967611706711736	6.503608820220327	0.24175880109432227	6.7028500973216705	0.19924127710134343	10.0632216236403	6.8013844779788	0.2678837315658306	3.9388856600743516	3.7112716845975657	1.279224415556153	0.26486837058992024	0.000592516445103106	0.01612840653331049	1.395656463111827	5.2904727112314305	0.0
14.065384988658717	6.972830459964394	0.24919764133453035	6.715596649812037	-0.257233810152357	10.133664175005784	6.915626204517443	0.2688107037956645	4.01779839649547	3.7372505863897487	0.9469605194587964	0.24719997683435038	0.0003792996939019014	0.011591577856007345	1.3747839763333345	5.328841795928793	0.0
14.163842683579329	6.7442087768806305	0.24444992772379862	6.720963056609651	-0.023245720270979042	10.204599824230822	6.5248891833704326	0.26481503716945837	3.596238806372105	3.763411340494477	1.3525024851579912	0.2626082435513273	0.00023875360575186707	0.008202070070262897	1.345314873521464	5.3672073594121725	0.0
14.262989582364385	6.480035902769393	0.24246166691393212	6.718492454812898	0.23845655204350535	10.27603202300044	6.290830843402915	0.261122064398365	3.3363098286811383	3.7897552198779385	1.0190714181215912	0.2540214788294526	0.00014772421936325899	0.005711847367020985	1.3070698999483696	5.405562983278144	0.0
14.362830509440936	6.783884309239711	0.24567227399097263	6.708002542980297	-0.07588176625941401	10.347964247161443	6.820314057571881	0.2695902266660291	3.8453067611403795	3.816283506417084	1.216983011763289	0.2593025961643708	8.981212561150124e-05	0.003913299679049249	1.260097259478356	5.44390217169728	0.0
14.463370323007023	6.809402940778532	0.24564280521286588	6.68961016194365	-0.11979277883488226	10.420399996891572	6.431697731074046	0.26361298972158825	3.4419982585576117	3.842997490962004	1.2666873900074977	0.2541503336209255	5.363460903430312e-05	0.0026367134732324044	1.2047014607491235	5.48221835311226	0.0
14.564613915268072	6.996697229312696	0.2485316352605293	6.663743371549895	-0.33295385776280106	10.493342796869813	6.685360631011446	0.2676739437452819	3.6871398490759817	3.8698984733987376	1.807838783374098	0.2725142798586404	3.1450359924809234e-05	0.0017465243551095687	1.1414605148054369	5.520504882029424	0.0
14.66656621267495	6.836798214207212	0.24644696557702386	6.631138288889047	-0.20565992531816502	10.566796196447902	6.655979767862762	0.2660705909451094	3.655741515470551	3.896987762712529	0.6067271116396689	0.23220321433692137	1.8101644120697194e-05	0.001136881866373392	1.0712282644734004	5.558755040905153	0.0
14.769232176163673	6.946594225201004	0.24689556073947766	6.592818804374219	-0.3537754208267847	10.640763769823035	6.5236290565380255	0.2644067621730118	3.5281553551485136	3.9242666770515164	1.2578406932469315	0.2547343143426506	1.022261197097853e-05	0.00072697686540673	0.9951195627684063	5.596962042128435	0.0
14.87261680139682	6.548016408929161	0.24242138046288164	6.550058550348228	0.0020421414190670006	10.715249116211798	6.618222764152793	0.2655831947740616	3.6345081531572205	3.9517365437908767	1.0497111277709554	0.2456936216710663	5.662323530662716e-06	0.0004564827312942472	0.914477375192601	5.635119030100802	0.0
14.976725119006597	6.578941023954228	0.2422587619212159	6.504326064240221	-0.07461495971400733	10.79025586002528	6.809505624202961	0.26767759458637064	3.844681105748819	3.9793986995974127	1.2780205073953015	0.258216180306792	3.075047491236564e-06	0.0002813577481371942	0.8308225480296991	5.673219083414893	0.0
15.081562194839643	6.220341659912345	0.23638349561378655	6.457215797378748	0.23687413746640296	10.865787651045459	6.862883444128042	0.2674245775655062	3.924130897135426	4.007254490494595	1.4521457905091093	0.26094739232008735	1.6366904588950015e-06	0.00017015889005901166	0.7457887846654826	5.711255217132747	0.0
15.18713313020352	6.4012066717070075	0.23926397780464811	6.410369253238406	0.00916258153139804	10.941848164602776	6.953509479966316	0.27062538322058044	4.047967782096297	4.035305271928057	1.1466833990911212	0.2460865625567372	8.534338587652117e-07	0.00010093464601231468	0.6610470799937053	5.749220385164829	0.0
15.293443062114946	6.193421690332734	0.23724162177279315	6.36539185702955	0.1719701666968163	11.018441101754995	7.298900533821859	0.2734026974345929	4.433564997351745	4.063552408831553	0.8035289261717398	0.23225250105088377	4.358033191756087e-07	5.8700584607932115e-05	0.578225237890821	5.787107482750802	0.0
15.400497163549751	6.176528514799048	0.23631771960860315	6.3237719434153306	0.14724342861628248	11.095570189467281	6.878584916005743	0.26694500848392233	4.060201984295276	4.091997275693375	0.6909163176876771	0.23376731254281416	2.1784870185874464e-07	3.345690879673211e-05	0.49882891961496156	5.82490934904287	0.0
15.508300643694598	5.953658462858257	0.23245227549018754	6.286808342385608	0.3331498795273502	11.173239180793551	7.054467524617362	0.26999456030616714	4.289426976685062	4.120641256623228	1.3906711845271695	0.2543713501565592	1.0655829330025049e-07	1.8680694912368128e-05	0.4241707853399297	5.862618769792472	0.0
15.61685874820046	5.921127633245851	0.2311200146389466	6.255552381039932	0.33442474779408116	11.251451855059106	6.8053283895456325	0.26547574857357575	4.099555549754963	4.149485745419591	1.0054193239508797	0.24131891348784212	5.098107703265203e-08	1.0213733722597033e-05	0.35531363618416345	5.900228480140969	0.0
15.726176759437863	5.862049023000699	0.23080268343103125	6.230768751186201	0.3687197281855017	11.33021201804452	6.9104485720929265	0.2670492053248508	4.269299210965444	4.178532145637528	1.2254272835022761	0.244833397152538	2.3847309261379046e-08	5.466112519686163e-06	0.2930320937114235	5.937731167514948	0.0
15.836259996753927	5.972786317336247	0.2313679062882733	6.2129177821097334	0.24013146477348624	11.409523502170831	6.8660004502758065	0.2653072003255815	4.294161184271039	4.207781870656991	0.848459888585499	0.23489887535025283	1.0901719839602042e-08	2.8621414753535375e-06	0.2377954344400532	5.975119474626485	0.0
15.947113816731207	6.364010179257447	0.23628924928192713	6.20215945763419	-0.16185072162325653	11.489390166686027	7.01739200802802	0.2676130524692163	4.518789056074329	4.23723634375159	1.5102418953905208	0.25016074419993994	4.868441471557805e-09	1.465668428576913e-06	0.18977198451858374	6.012386002578737	0.0
16.058743613448325	5.792894988783342	0.2279024703197018	6.198377328653198	0.40548233986985593	11.56981589785283	6.827745707599888	0.2645819273297023	4.405464837006908	4.266896998157851	1.5056763896757637	0.25317629650346424	2.1229296730362353e-09	7.337087078670617e-07	0.14885327874448526	6.049523314077075	0.0
16.171154818742465	6.329088197015807	0.235028603927381	6.201218595668976	-0.12786960134683056	11.6508046091378	6.486078274332858	0.2587471135252494	4.142298666019485	4.2967652771449565	1.0912153394194888	0.23685060284634066	9.035261252601655e-10	3.588918850098199e-07	0.11469429912785768	6.086523936745707	0.0
16.284352902473664	6.086956035889919	0.23172476346533236	6.210145314553806	0.12318927866388663	11.732360241401764	6.688320445090843	0.26278228688354777	4.424265025575272	4.32684263408497	1.1858572431960435	0.23899896817448965	3.7515544974112775e-10	1.7145960009413125e-07	0.08676477616929738	6.123380366549753	0.0
16.39834337279098	6.491632248371177	0.23733228102389703	6.2244910605935875	-0.26714118777758955	11.814486763091576	6.604206056693322	0.26003163732452556	4.420110579713031	4.357130532523566	1.3997584818611999	0.24455542184153756	1.5189744916605197e-10	7.996901582674454e-08	0.0644059091501466	6.160085071322528	0.0
16.513131776400517	6.616824440242364	0.2395394251563478	6.2435175007893475	-0.3733069394530162	11.897188170433218	6.4891969887596	0.2567517117950199	4.384299800629276	4.387630446251231	1.5510666472099086	0.2524371357206485	5.99457929682249e-11	3.6395222615912815e-08	0.04688696993663751	6.196630494397541	0.0
16.628723698835323	6.320231601885871	0.23434027645725816	6.266466086159305	-0.05376551572656574	11.980468487626249	6.54878820283557	0.2566991703224736	4.521342191695513	4.41834385937499	0.8676090157408822	0.22865561018527994	2.304800791252611e-11	1.6155777861862057e-08	0.033457011635820384	6.233009058344659	0.0
16.74512476472717	6.731297754719985	0.23944987043982427	6.292601306036993	-0.4386964486829914	12.064331767039633	6.328295267999769	0.25424916088381416	4.375602979443926	4.449272266390615	1.3790642221675184	0.2451943722103881	8.629171782302348e-12	6.991455869888433e-09	0.023388130227226186	6.269213168809682	0.0
16.862340638080262	7.000636654993629	0.24220113897234244	6.32124341439361	-0.6793932406000192	12.14878208940891	6.8023218842819055	0.25971674753445545	4.920794190253865	4.48041717225535	1.3967315869446355	0.2437151903350181	3.1445455322935566e-12	2.9481947158040956e-09	0.01600819298602519	6.305235218456246	0.0
16.980377022546822	7.042844441188077	0.24245204036825538	6.351790006974169	-0.6910544342139078	12.233823564034772	6.510763228791013	0.2544105394122131	4.696001274931511	4.511780092461137	1.3952387981838372	0.24179994749346959	1.1147739470127917e-12	1.2108299022228918e-09	0.010722414753163564	6.341067591009061	0.0
17.09923966170465	6.553397280226283	0.23624842405725094	6.383727096057878	-0.16967018416840585	12.319460328983016	6.512884293287261	0.25440146304323713	4.759783741315205	4.5433625531083655	1.4127746999515782	0.2424207715966059	3.8427612676780613e-13	4.841001323981287e-10	0.007024430176463651	6.376702665396929	0.0
17.21893433933658	6.368715770752251	0.23261217239786836	6.416631260579597	0.0479154898273455	12.405696551285896	6.315679487021916	0.25087154412499063	4.61855534016356	4.575166090980124	1.3564368220918177	0.2393282663970574	1.2873635426732204e-13	1.88319798207796e-10	0.004498440397057908	6.41213281999409	0.0
17.339466879711935	6.4921366416348185	0.23451961983984704	6.450164984529094	-0.0419716571057247	12.492536427144898	6.197201930019143	0.24767331647290056	4.549931514595098	4.607192253616985	1.367854462456487	0.23825758566802463	4.189457473850152e-14	7.124363084756987e-11	0.002814547499838395	6.4473504369579695	0.0
17.460843147869923	6.392687432412064	0.2328472738405863	6.48406745062887	0.09138001821680586	12.579984182134913	6.034837216878664	0.24554125250375658	4.431018229627137	4.639442599392304	1.3492517932069688	0.23719944921288075	1.3237853650371415e-14	2.6197671801280312e-11	0.0017195439413926195	6.482347906661266	0.0
17.583069049905014	6.508498483579048	0.23431724734527584	6.518142899649881	0.009644416070832662	12.668044071409858	5.98209095468164	0.24349779874874372	4.415210910918548	4.67191869758805	1.3094395087477209	0.2336001414386221	4.058984997673154e-15	9.35880518697851e-12	0.0010252674243533496	6.517117632216165	0.0
17.706150533254345	6.5774558396229805	0.23465032209181744	6.552248299859476	-0.025207539763504094	12.756720379909726	6.25104185692239	0.24687392555542578	4.714654821698928	4.704622128471167	1.0931736763156268	0.22905287986107012	1.2061657348301494e-15	3.2463088603406316e-12	0.0005962657682412623	6.551652034087987	0.0
17.830093586987125	6.855216067263319	0.23885879970130766	6.586281603631677	-0.2689344636316422	12.846017422569096	6.4721515032591	0.24817333129653232	4.9600576781588614	4.737554483370465	1.321746639443032	0.23026663628060387	3.4826673485907644e-16	1.0927921532655617e-12	0.00033804883513871754	6.585943554795445	0.0
17.95490424209604	6.596492891408877	0.23413764117924693	6.620171392811186	0.023678501402309315	12.93593954452708	5.964744953895283	0.242140310102618	4.4711685327301485	4.7707173647540575	1.16940886970432	0.22790623922272651	9.78931430995379e-17	3.568042318450421e-13	0.0001867291163826053	6.619984663694447	0.0
18.080588571790713	6.137953256859239	0.228316997113528	6.653868298407411	0.5159150415481717	13.026491121338768	6.491951369356597	0.2475473229570225	5.011712055765537	4.804112386307336	1.4825442365959618	0.23546570278687046	2.6576793322771148e-17	1.1293322184756374e-13	0.00010043656536926059	6.653767861841929	0.0
18.207152691793247	6.362086627839345	0.23150479097911286	6.687338260919901	0.3252516330805566	13.11767655918814	6.067262360239498	0.24050312476385755	4.595936030853396	4.837741173011487	1.3020483877941693	0.2317150780434268	6.3222762166248954e-18	3.463124692046832e-14	5.257398380229379e-05	6.687285686936065	0.0
18.334602760635804	6.835083550305036	0.2370487451867352	6.720557485275142	-0.11452606502989404	13.209500295102458	5.8788335894583295	0.2378702189463298	4.412897746695466	4.871605361222568	1.079087240537798	0.22545619114148155	2.1572410948122543e-18	1.0284191292908277e-14	2.6766946363749e-05	6.720530718328768	0.0
18.462944979960255	6.616892355235429	0.2333978362904618	6.753508829269203	0.13661647403377408	13.301966797168173	6.507024476335714	0.245676679593257	5.043984318920974	4.9057065987511255	1.2889989099432981	0.2253629671719619	0.0	2.9552581945598923e-15	1.3247163088184495e-05	6.753495582106112	0.0
18.592185594819973	6.666934773793388	0.2341287659082514	6.786179325472194	0.11924455167880588	13.395080564748351	6.415827182263803	0.24442804621075542	4.954318289175745	4.940046544942383	1.2773338139411547	0.224440318123041	0.0	8.219372468971044e-16	6.3692402799510656e-06	6.786172956231913	0.0
18.722330893983717	6.859796234821216	0.2364774888776731	6.818558549023385	-0.041237685797830714	13.488846128701589	6.955704920076513	0.2513194853086237	5.495568673260555	4.97462687075698	1.9068950627134928	0.24652942280064283	0.0	2.209243603437598e-16	2.9732737839521437e-06	6.818555575749601	0.0
18.8533872102416	6.860481563130616	0.23658618463690562	6.850637584838257	-0.009843978292359168	13.5832680516025	6.584872345323771	0.24544808612778668	5.127200316577966	5.009449258852279	0.9244096246542259	0.21017817622689872	0.0	5.655190631591907e-17	1.3468015896316269e-06	6.850636238036667	0.0
18.98536092071329	6.774484262441522	0.23460247699890963	6.882408399708199	0.10792413726667682	13.678350927963718	7.04125314881996	0.2516603562975061	5.588396792956448	5.044515403664246	1.1119851191525107	0.21738616604888691	0.0	1.3768945521125194e-17	5.916020938872854e-07	6.882407808106105	0.0
19.118258447158283	7.259962153725132	0.24062865444446585	6.913863475800872	-0.3460986779242603	13.774099384459465	7.291172259722353	0.25432676141873845	5.846714474839284	5.079827011489895	1.2680174251362377	0.22004405923084314	0.0	3.5051951109377246e-18	2.518523000455511e-07	6.913863223948572	0.0
19.252086256288393	6.391138180610134	0.22970056176806714	6.944995605752771	0.5538574251426374	13.870518080150681	6.322137956252449	0.24124773094668442	4.890823510281802	5.1153858005703245	1.2882133865101861	0.22127580590530077	0.0	9.872298430128196e-19	1.0384409203942325e-07	6.944995501908679	0.0
19.38685086008241	6.906050659898146	0.23540555781638622	6.975797783532622	0.06974712363447555	13.967611706711736	6.503608820220327	0.24175880109432227	5.091231434130087	5.151193501174317	1.3326686790927127	0.2232353260861473	0.0	0.0	4.144417164198345e-08	6.97579774208845	0.0
19.522558816102986	7.028158741548991	0.23646598916347344	7.006263149770252	-0.021895591778738677	14.065384988658717	6.972830459964394	0.24919764133453035	5.58607560608115	5.187251855682537	1.2981501464595682	0.21744324122275602	0.0	0.0	1.5999764722964652e-08	7.006263133770487	0.0
19.659216727815707	6.4289090346888536	0.22932698671415655	7.036384966824115	0.6074759321352614	14.163842683579329	6.7442087768806305	0.24444992772379862	5.390453079683152	5.2235626186723145	0.9354452958417343	0.20687884071247964	0.0	0.0	5.971057697469553e-09	7.0363849608530575	0.0
19.79683124491042	7.261928697251587	0.23860922579587165	7.066156609441433	-0.19577208781015454	14.262989582364385	6.480035902769393	0.24246166691393212	5.167106431234639	5.260127557003021	1.4649577715373148	0.22472145220134498	0.0	0.0	2.1527413904815903e-09	7.066156607288692	0.0
19.935409063624792	6.873587094795713	0.23323515630349348	7.09557156326695	0.22198446847123687	14.362830509440936	6.783884309239711	0.24567227399097263	5.519783937956694	5.296948449902043	1.6068789263468202	0.2238336209063458	0.0	0.0	7.49284871852704e-10	7.095571562517665	0.0
20.07495692707017	7.406783729625809	0.23923217018990786	7.124623427138713	-0.282160302487096	14.463370323007023	6.809402940778532	0.24564280521286588	5.602011131947142	5.334027089051357	1.6388167553637145	0.22450806816762792	0.0	0.0	2.516079074920684e-10	7.124623426887106	0.0
20.215481625559658	7.115932685998063	0.2363437020369452	7.153305917127424	0.03737323112936153	14.564613915268072	6.996697229312696	0.2485316352605293	5.853458739792225	5.371365278674717	1.5750452854228665	0.2271374841762731	0.0	0.0	8.145683055442882e-11	7.153305917045968	0.0
20.356989996938573	7.434724512579967	0.24036829895595394	7.18161287133119	-0.2531116412487773	14.66656621267495	6.836798214207212	0.24644696557702386	5.764414966223318	5.40896483562544	1.719598513556132	0.22714314073076428	0.0	0.0	2.5407165356232638e-11	7.1816128713057825	0.0
20.499488926917145	7.249748005755648	0.23781996355549484	7.2095382549641265	-0.04020975079152134	14.769232176163673	6.946594225201004	0.24689556073947766	5.95073746295522	5.446827589474818	1.1878027474495068	0.2135153005100976	0.0	0.0	7.629674635174261e-12	7.209538254956497	0.0
20.642985349405564	7.354909623256852	0.23983611723867365	7.237076165528364	-0.11783345772848719	14.87261680139682	6.548016408929161	0.24242138046288164	5.633076888681735	5.484955382601142	1.4472973630116384	0.2173473853848437	0.0	0.0	2.2042868309469115e-12	7.23707616552616	0.0
20.7874862468514	6.926994291965645	0.2342113151056885	7.264220837973456	0.33722654600781077	14.976725119006597	6.578941023954228	0.2422587619212159	5.747834043128901	5.52335007027935	1.4941225173180748	0.2184279960061647	0.0	0.0	6.122484728181277e-13	7.264220837972844	0.0
20.932998650579357	7.56794636488985	0.2408183120976779	7.290966649796696	-0.27697971509315433	15.081562194839643	6.220341659912345	0.23638349561378655	5.474381079666344	5.5620135207713055	1.1602946299373935	0.20801925115348088	0.0	0.0	1.6336946790924602e-13	7.290966649796532	0.0
21.079529641133412	7.287089763092158	0.23822875843711547	7.317308126058337	0.030218362966178525	15.18713313020352	6.4012066717070075	0.23926397780464811	5.740057803633431	5.600947615416705	1.7642921801480824	0.22182906958806298	0.0	0.0	4.184764702924758e-14	7.317308126058295	0.0
21.22708634862135	7.1996115611593385	0.23697120390676535	7.343239944293439	0.1436283831341001	15.293443062114946	6.193421690332734	0.23724162177279315	5.6151373160539855	5.640154248724622	1.6324152175766278	0.22144100902106187	0.0	0.0	1.0284043337625037e-14	7.343239944293428	0.0
21.375675953061695	7.158290945510165	0.23658858530293977	7.368756939304741	0.21046599379457565	15.400497163549751	6.176528514799048	0.23631771960860315	5.677665920426588	5.679635328465695	1.7429490022986824	0.22549366244132327	0.0	0.0	2.422562520128722e-15	7.368756939304738	0.0
21.525305684733127	7.850515768542959	0.24485087328400576	7.3938541078217845	-0.4566616607211742	15.508300643694598	5.953658462858257	0.23245227549018754	5.529468890265122	5.719392775764955	2.1932669862354675	0.23489795128483976	0.0	0.0	5.472181560211205e-16	7.393854107821784	0.0
21.67598282452626	7.201669348588734	0.2379196536987732	7.418526613010883	0.21685726442214914	15.61685874820046	5.921127633245851	0.2311200146389466	5.565803732346888	5.759428525195309	1.7489703669065892	0.2201711461096943	0.0	0.0	1.1767964641633432e-16	7.418526613010883	0.0
21.827714704297946	7.51673615473619	0.24038691577075416	7.44276978882087	-0.0739663659153198	15.726176759437863	5.862049023000699	0.23080268343103125	5.569011439329446	5.799744524871677	1.9661871968396891	0.22773924015786806	0.0	0.0	2.4882310882555508e-17	7.44276978882087	0.0
21.980508707228033	7.1894185480110435	0.23648156533794204	7.466579144148123	0.27716059613707955	15.836259996753927	5.972786317336247	0.2313679062882733	5.734988009852999	5.840342736545779	2.059619943861011	0.22754624208159824	0.0	0.0	4.852717720126833e-18	7.466579144148123	0.0
22.134372268178627	7.433138838434876	0.23952000500668302	7.48995036680487	0.05681152836999459	15.947113816731207	6.364010179257447	0.23628924928192713	6.174236724201993	5.8812251357016	1.6709425473029742	0.22135113283050023	0.0	0.0	1.0000805842672723e-18	7.48995036680487	0.0
22.289312874055877	8.075982304718051	0.24679072156040655	7.512879327273347	-0.5631029774447045	16.058743613448325	5.792894988783342	0.2279024703197018	5.644040974207219	5.922393711651511	1.9230922743318934	0.22422144355286966	0.0	0.0	0.0	7.512879327273347	0.0
22.44533806417427	7.514212876538627	0.2401173556455507	7.5353620822283025	0.021149205689675377	16.171154818742465	6.329088197015807	0.235028603927381	6.214393538092538	5.963850467633071	1.845416477805599	0.2201483534778932	0.0	0.0	0.0	7.5353620822283025	0.0
22.602455430623486	7.698740817080228	0.2422302956246999	7.557394877809925	-0.1413459392703036	16.284352902473664	6.086956035889919	0.23172476346533236	6.000191087885867	6.005597420906502	2.013935387640248	0.2239247199627114	0.0	0.0	0.0	7.557394877809925	0.0
22.76067261863785	7.488562705049855	0.2397418320869493	7.578974152628371	0.09041144757851605	16.39834337279098	6.491632248371177	0.23733228102389703	6.4272262591001175	6.047636602852848	2.0586904312964327	0.22415496987125766	0.0	0.0	0.0	7.578974152628371	0.0
22.919997326968314	7.764281330732105	0.2426195655215777	7.60009654048078	-0.16418479025132537	16.513131776400517	6.616824440242364	0.2395394251563478	6.569937433850558	6.089970059072819	2.295140463259452	0.23063276948973338	0.0	0.0	0.0	7.60009654048078	0.0
23.080437308257093	7.668463020516902	0.24017588177568347	7.620758872761403	-0.047704147755498916	16.628723698835323	6.320231601885871	0.23434027645725816	6.286774574071225	6.132599849486327	1.8597255933076384	0.21864408815380892	0.0	0.0	0.0	7.620758872761403	0.0
23.24200036941489	7.579908982204145	0.23954440219822756	7.64095818054443	0.061049198340285216	16.74512476472717	6.731297754719985	0.23944987043982427	6.707909617492674	6.1755280484327315	1.7232896661388615	0.21291628356829	0.0	0.0	0.0	7.64095818054443	0.0
23.404694372000794	7.658608109748643	0.2388877001676535	7.660691696319369	0.002083586570726048	16.862340638080262	7.000636654993629	0.24220113897234244	6.984628459056265	6.2187567447717615	1.8020063257521657	0.21660495960941353	0.0	0.0	0.0	7.660691696319369	0.0
23.5685272326048	7.369760120008553	0.23691703099946115	7.6799568553577755	0.31019673534922276	16.980377022546822	7.042844441188077	0.24245204036825538	7.032122025222969	6.262288041985164	2.1197922821705695	0.22007975583707703	0.0	0.0	0.0	7.6799568553577755	0.0
23.73350692323303	7.943944772487513	0.2417538422349575	7.698751296690207	-0.245193475797306	17.09923966170465	6.553397280226283	0.23624842405725094	6.546372849565335	6.30612405827906	2.117347101677348	0.22146605581010873	0.0	0.0	0.0	7.698751296690207	0.0
23.89964147169566	7.936340414587685	0.24122693559541894	7.717072863671531	-0.2192675509161539	17.21893433933658	6.368715770752251	0.23261217239786836	6.364217330166745	6.350266926687013	2.4592091548197432	0.23099993149329343	0.0	0.0	0.0	7.717072863671531	0.0
24.06693896199753	7.3994154994634025	0.23474062570693724	7.734919604112901	0.3355041046494982	17.339466879711935	6.4921366416348185	0.23451961983984704	6.489322094063694	6.394718795173823	2.3317330046263574	0.22514971433610398	0.0	0.0	0.0	7.734919604112901	0.0
24.23540753473151	7.87226630695954	0.23909179005449843	7.752289769957829	-0.11997653700171096	17.460843147869923	6.392687432412064	0.2328472738405863	6.39096788844446	6.439481826740039	2.3339466269948232	0.22626848835341778	0.0	0.0	0.0	7.752289769957829	0.0
24.405055387474633	7.548633521918654	0.23540659067511657	7.769181816480078	0.2205482945614241	17.583069049905014	6.508498483579048	0.23431724734527584	6.507473216145332	6.4845581995272195	2.275443524647594	0.22448156644729017	0.0	0.0	0.0	7.769181816480078	0.0
24.575890775186952	7.788276584851388	0.2373465542623205	7.785594400980605	-0.002682183870783561	17.706150533254345	6.5774558396229805	0.23465032209181744	6.5768595738514914	6.529950106923911	2.3535021230661632	0.22620459541650453	0.0	0.0	0.0	7.785594400980605	0.0
24.74792201061326	8.00204388157712	0.2395911037228914	7.801526380960919	-0.20051750061620055	17.830093586987125	6.855216067263319	0.23885879970130766	6.854878018427087	6.575659757672378	2.4926799750803585	0.22746108338546336	0.0	0.0	0.0	7.801526380960919	0.0
24.921157464687553	8.100082597833193	0.23953862371012408	7.816976811749788	-0.2831057860834054	17.95490424209604	6.596492891408877	0.23413764117924693	6.596306162292137	6.621689375976085	2.2131996796145086	0.22289881520187046	0.0	0.0	0.0	7.816976811749788	0.0
25.095605566940364	7.565484544333859	0.23417627982345132	7.831944943560767	0.2664603992269079	18.080588571790713	6.137953256859239	0.228316997113528	6.137852820293757	6.668041201607918	2.8571302262120835	0.23602499399106106	0.0	0.0	0.0	7.831944943560767	0.0
25.27127480590895	7.516525452342343	0.23243072009783813	7.8464302179575895	0.32990476561524673	18.207152691793247	6.362086627839345	0.23150479097911286	6.362034053855508	6.714717490019173	2.6700312015911827	0.23115096948600522	0.0	0.0	0.0	7.8464302179575895	0.0
25.448173729550312	7.692731360062194	0.23400025513328387	7.860432263705151	0.16770090364295775	18.334602760635804	6.835083550305036	0.2370487451867352	6.835056783358662	6.7617205124493065	2.452738977971344	0.22553054938678466	0.0	0.0	0.0	7.860432263705151	0.0
25.626310945657167	7.757367334980336	0.2336327222634746	7.8739508919836485	0.11658355700331224	18.462944979960255	6.616892355235429	0.2333978362904618	6.616879108072338	6.809052556036452	2.128660787593765	0.21658744464473006	0.0	0.0	0.0	7.8739508919836485	0.0
25.805695122276767	7.551314831526449	0.23114954088553363	7.886986090944047	0.3356712594175981	18.592185594819973	6.666934773793388	0.2341287659082514	6.666928404553107	6.856715923928707	2.124866116062006	0.21584884124925047	0.0	0.0	0.0	7.886986090944047	0.0
25.986334988132704	7.723868520060039	0.23258981007532978	7.899538019583571	0.17566949952353195	18.722330893983717	6.859796234821216	0.2364774888776731	6.8597932615474315	6.9047129353962085	2.6417627261904664	0.22947237744234	0.0	0.0	0.0	7.899538019583571	0.0
26.168239333049634	7.4095551930405446	0.2294392182979386	7.9116070009206645	0.5020518078801199	18.8533872102416	6.860481563130616	0.23658618463690562	6.860480216329027	6.953045925943982	2.9898467364051315	0.233834622430572	0.0	0.0	0.0	7.9116070009206645	0.0
26.35141700838098	8.171403525339796	0.2382219391861187	7.923193514448862	-0.24821001089093464	18.98536092071329	6.774484262441522	0.23460247699890963	6.7744836708394285	7.0017172474255895	2.6908962481327605	0.22679070507049606	0.0	0.0	0.0	7.923193514448862	0.0
26.53587692743965	7.912417412381425	0.23497459095381318	7.93429818785123	0.021880775469805158	19.118258447158283	7.259962153725132	0.24062865444446585	7.259961901872832	7.050729268157569	2.935868667450574	0.23228577582937884	0.0	0.0	0.0	7.93429818785123	0.0
26.721628065931725	8.031460030518591	0.23634890078107185	7.944921787956614	-0.08653824256197762	19.252086256288393	6.391138180610134	0.22970056176806714	6.391138076766041	7.100084373034671	2.642964272334163	0.22500442322063513	0.0	0.0	0.0	7.944921787956614	0.0
26.90867946239325	8.202758208838048	0.23821322447678625	7.955065210921583	-0.2476929979164657	19.38685086008241	6.906050659898146	0.23540555781638622	6.906050618453975	7.149784963645914	3.0810434782218774	0.23376044215512853	0.0	0.0	0.0	7.955065210921583	0.0
27.09704021863	8.107039277432865	0.2368137221301731	7.964729471621959	-0.14230980581090513	19.522558816102986	7.028158741548991	0.23646598916347344	7.0281587255492255	7.199833458391435	3.040471814811374	0.2296456892486727	0.0	0.0	0.0	7.964729471621959	0.0
27.286719500160412	8.020316830248294	0.2354132328780475	7.97391569224074	-0.04640113800755419	19.659216727815707	6.4289090346888536	0.22932698671415655	6.428909028717796	7.250232292600176	2.8099410418567796	0.2243601054448575	0.0	0.0	0.0	7.97391569224074	0.0
27.477726536661535	7.604371220725885	0.23111006189251304	7.982625090039893	0.3782538693140083	19.79683124491042	7.261928697251587	0.23860922579587165	7.261928695098846	7.3009839186483765	3.199958248899045	0.23182988093559234	0.0	0.0	0.0	7.982625090039893	0.0
27.670070622418166	7.747593958612289	0.23348001256862397	7.990858964306683	0.24326500569439347	19.935409063624792	6.873587094795713	0.23323515630349348	6.873587094046428	7.352090806078915	3.032622180450705	0.22772575753058424	0.0	0.0	0.0	7.990858964306683	0.0
27.863761116775095	8.063879963984313	0.23644685901178647	7.998618682466103	-0.06526128151821009	20.07495692707017	7.406783729625809	0.23923217018990786	7.406783729374202	7.403555441721467	2.9950281357279143	0.22752091474183533	0.0	0.0	0.0	7.998618682466103	0.0
28.058807444592517	7.971856066656462	0.23543224193782003	8.00590566535524	0.03404959869877722	20.215481625559658	7.115932685998063	0.2363437020369452	7.115932685916606	7.455380329813519	3.44693587388645	0.23570993824851827	0.0	0.0	0.0	8.00590566535524	0.0
28.255219096704664	8.11435567602169	0.23628966133931806	8.012721371656289	-0.1016343043654011	20.356989996938573	7.434724512579967	0.24036829895595394	7.43472451255456	7.507567992122213	3.455840194360693	0.23240078734372563	0.0	0.0	0.0	8.012721371656289	0.0
28.453005630381597	8.031665373189696	0.2347757373949959	8.019067281490294	-0.012598091699402403	20.499488926917145	7.249748005755648	0.23781996355549484	7.249748005748018	7.560120968067068	3.4566175146678093	0.23321295229381578	0.0	0.0	0.0	8.019067281490294	0.0
28.65217666979427	8.547996648583547	0.24011386583203903	8.02494487917486	-0.5230517694086867	20.642985349405564	7.354909623256852	0.23983611723867365	7.354909623254647	7.6130418148435375	3.351287299487307	0.23201218668362583	0.0	0.0	0.0	8.02494487917486	0.0
28.85274190648283	7.986846526624436	0.23421001556394327	8.030355635154848	0.04350910853041157	20.7874862468514	6.926994291965645	0.2342113151056885	6.926994291965033	7.666333107547443	3.6481353278450097	0.23470967428963627	0.0	0.0	0.0	8.030355635154848	0.0
29.05471109982821	8.086601211203694	0.23453911906320513	8.035300987118303	-0.05130022408539148	20.932998650579357	7.56794636488985	0.2408183120976779	7.5679463648896865	7.7199974393002755	3.469420764598575	0.23170509756912105	0.0	0.0	0.0	8.035300987118303	0.0
29.25809407752701	7.9352387219271385	0.23238784780667968	8.039782320314341	0.10454359838720251	21.079529641133412	7.287089763092158	0.23822875843711547	7.2870897630921165	7.774037421375377	4.025201657403608	0.24313780808420285	0.0	0.0	0.0	8.039782320314341	0.0
29.4629007360697	8.116427584988925	0.23498572423677505	8.04380094709546	-0.07262663789346391	21.22708634862135	7.1996115611593385	0.23697120390676535	7.199611561159328	7.828455683325005	3.7644425064971707	0.23800120362516838	0.0	0.0	0.0	8.04380094709546	0.0
29.669141041222183	8.349597397713607	0.23743630123080917	8.04735808571188	-0.3022393120017277	21.375675953061695	7.158290945510165	0.23658858530293977	7.158290945510163	7.88325487310828	3.6072217091194596	0.23234783426602856	0.0	0.0	0.0	8.04735808571188	0.0
29.87682502851074	8.121549429381464	0.23466297236916744	8.05045483839124	-0.0710945909902243	21.525305684733127	7.850515768542959	0.24485087328400576	7.850515768542958	7.938437657220039	4.291488888367058	0.2465238500900337	0.0	0.0	0.0	8.05045483839124	0.0
30.085962803710316	8.485577065986172	0.23961007081329375	8.053092168744115	-0.4324848972420572	21.67598282452626	7.201669348588734	0.2379196536987732	7.201669348588734	7.994006720820579	3.6403832131889455	0.2323485739421206	0.0	0.0	0.0	8.053092168744115	0.0
30.296564543336288	7.874709830414254	0.2324826961273033	8.055270878542231	0.18056104812797713	21.827714704297946	7.51673615473619	0.24038691577075416	7.51673615473619	8.049964767866324	3.8968439927062133	0.23671729940910363	0.0	0.0	0.0	8.055270878542231	0.0
30.50864049513964	7.52741569824	0.22949348860627486	8.0569915839249	0.5295758856849	21.980508707228033	7.1894185480110435	0.23648156533794204	7.1894185480110435	8.106314521241387	4.018159557900428	0.23872561275551973	0.0	0.0	0.0	8.0569915839249	0.0
30.72220097860562	8.317649282250912	0.2381562252131075	8.058254691096298	-0.2593945911546136	22.134372268178627	7.433138838434876	0.23952000500668302	7.433138838434876	8.163058722890078	3.857785788659613	0.2353799239712144	0.0	0.0	0.0	8.058254691096298	0.0
30.93725638545586	7.939268908637657	0.23401903273184987	8.059060371586265	0.11979146294860765	22.289312874055877	8.075982304718051	0.24679072156040655	8.075982304718051	8.220200133950309	4.0057105766288945	0.23698960786646595	0.0	0.0	0.0	8.059060371586265	0.0
31.15381718015405	8.592418443079785	0.24101280392866126	8.059408537156838	-0.5330099059229472	22.44533806417427	7.514212876538627	0.2401173556455507	7.514212876538627	8.277741534887962	4.063907839324806	0.23611199921226794	0.0	0.0	0.0	8.059408537156838	0.0
31.371893900415127	7.790239237393722	0.2321334175276122	8.059298814446437	0.2690595770527153	22.602455430623486	7.698740817080228	0.2422302956246999	7.698740817080228	8.335685725632178	4.46732347340996	0.2423532951496829	0.0	0.0	0.0	8.059298814446437	0.0
31.59149715771803	8.053676020817726	0.23513642042795155	8.058730519456631	0.0050544986389056135	22.76067261863785	7.488562705049855	0.2397418320869493	7.488562705049855	8.394035525711603	4.205873149188647	0.2384669142528714	0.0	0.0	0.0	8.058730519456631	0.0
31.812637637822057	8.04873265474873	0.2347232602199431	8.057702631996465	0.008969977247735628	22.919997326968314	7.764281330732105	0.2426195655215777	7.764281330732105	8.452793774391584	4.520111572063554	0.2434065835658814	0.0	0.0	0.0	8.057702631996465	0.0
32.03532610128681	8.365156446531088	0.23783556732464556	8.056213770214839	-0.3089426763162493	23.080437308257093	7.668463020516902	0.24017588177568347	7.668463020516902	8.511963330812325	4.600488298207341	0.2445129661059994	0.0	0.0	0.0	8.056213770214839	0.0
32.259573383995814	8.289787108792092	0.2376519547091679	8.054262165363493	-0.2355249434285991	23.24200036941489	7.579908982204145	0.23954440219822756	7.579908982204145	8.571547074128013	4.822904165768385	0.24683303537148907	0.0	0.0	0.0	8.054262165363493	0.0
32.48539039768379	7.748616100280055	0.23123527202011382	8.051845636949786	0.30322953666973085	23.404694372000794	7.658608109748643	0.2388877001676535	7.658608109748643	8.631547903646908	4.390133932286591	0.23768890106349375	0.0	0.0	0.0	8.051845636949786	0.0
32.71278813046758	8.221903288416684	0.235439174680651	8.048961568454096	-0.17294171996258711	23.5685272326048	7.369760120008553	0.23691703099946115	7.369760120008553	8.691968738972436	4.8697272014635	0.24552364060994766	0.0	0.0	0.0	8.048961568454096	0.0
32.94177764738085	8.15782932080614	0.2352172700711733	8.045606883804489	-0.1122224370016518	23.73350692323303	7.943944772487513	0.2417538422349575	7.943944772487513	8.752812520145245	4.846523617333985	0.24575238737418112	0.0	0.0	0.0	8.045606883804489	0.0
33.17237009091252	7.935065405565092	0.23256018286296465	8.041778024819795	0.10671261925470255	23.89964147169566	7.936340414587685	0.24122693559541894	7.936340414587685	8.81408220778626	5.138937730634987	0.25005448077973563	0.0	0.0	0.0	8.041778024819795	0.0
33.4045766815489	8.159935603376757	0.23542153628355927	8.037470929852663	-0.12246467352409418	24.06693896199753	7.3994154994634025	0.23474062570693724	7.3994154994634025	8.875780783240765	4.585438787937713	0.23918753216234237	0.0	0.0	0.0	8.037470929852663	0.0
33.63840871831975	7.906402575519176	0.23323957075385984	8.032681013885643	0.1262784383664668	24.23540753473151	7.87226630695954	0.23909179005449843	7.87226630695954	8.93791124872345	5.2712904984640625	0.25015335929897925	0.0	0.0	0.0	8.032681013885643	0.0
33.87387757934799	7.844275984309849	0.23180290653512078	8.02740315035609	0.18312716604624057	24.405055387474633	7.548633521918654	0.23540659067511657	7.548633521918654	9.000476627464515	5.278127551899219	0.25140034126935323	0.0	0.0	0.0	8.02740315035609	0.0
34.11099472240342	7.862634631360233	0.23333345872298283	8.02163165501079	0.15899702365055646	24.575890775186952	7.788276584851388	0.2373465542623205	7.788276584851388	9.063479963856764	4.930933535001399	0.24285476895282193	0.0	0.0	0.0	8.02163165501079	0.0
34.34977168546025	8.08820479914313	0.2349242937952645	8.015360272117553	-0.07284452702557687	24.74792201061326	8.00204388157712	0.2395911037228914	8.00204388157712	9.126924323603763	5.088228199450663	0.24681586552796106	0.0	0.0	0.0	8.015360272117553	0.0
34.59022008725847	7.864926208258278	0.23303446487631932	8.008582163388379	0.1436559551301011	24.921157464687553	8.100082597833193	0.23953862371012408	8.100082597833193	9.19081279386899	5.560584835427331	0.2538831966404004	0.0	0.0	0.0	8.008582163388379	0.0
34.83235162786928	7.970061988717364	0.2342241230500958	8.001289900000101	0.03122791128273672	25.095605566940364	7.565484544333859	0.23417627982345132	7.565484544333859	9.25514848342607	5.466069409289666	0.2526351773015947	0.0	0.0	0.0	8.001289900000101	0.0
35.07617808926437	7.904991428816016	0.23400260327895245	7.993475458129607	0.0884840293135909	25.27127480590895	7.516525452342343	0.23243072009783813	7.516525452342343	9.319934522810053	5.402735146240351	0.24928416443572388	0.0	0.0	0.0	7.993475458129607	0.0
35.32171133588922	7.890228036963064	0.23449498474638297	7.985130218454866	0.09490218149180141	25.448173729550312	7.692731360062194	0.23400025513328387	7.692731360062194	9.385174064469723	5.252148557797932	0.2481585658493639	0.0	0.0	0.0	7.985130218454866	0.0
35.568963315240445	7.992334406993454	0.2356162529739948	7.976244970110535	-0.016089436882918307	25.626310945657167	7.757367334980336	0.2336327222634746	7.757367334980336	9.450870282921011	5.5005434382719285	0.250547034957306	0.0	0.0	0.0	7.976244970110535	0.0
35.817946058447134	7.903392735276778	0.23436385277820862	7.96680991962432	0.06341718434754195	25.805695122276767	7.551314831526449	0.23114954088553363	7.551314831526449	9.517026374901459	5.927696673812755	0.257429876636113	0.0	0.0	0.0	7.96680991962432	0.0
36.06867168085626	7.838747193045962	0.2341087830509958	7.956814705402808	0.11806751235684576	25.986334988132704	7.723868520060039	0.23258981007532978	7.723868520060039	9.58364555952577	5.725391451696763	0.2528681972863246	0.0	0.0	0.0	7.956814705402808	0.0
36.32115238262226	7.556217142293212	0.23097188120689385	7.946248418379012	0.3900312760858	26.168239333049634	7.4095551930405446	0.2294392182979386	7.4095551930405446	9.650731078442451	5.422330714102834	0.24723039703716573	0.0	0.0	0.0	7.946248418379012	0.0
36.57540044930061	8.159611648707298	0.23704171811142682	7.935099629480956	-0.22451201922634123	26.35141700838098	8.171403525339796	0.2382219391861187	8.171403525339796	9.718286195991547	5.937171552614444	0.2554681188341242	0.0	0.0	0.0	7.935099629480956	0.0
36.83142825244572	8.044205229762794	0.236053954410594	7.923356424630806	-0.12084880513198737	26.53587692743965	7.912417412381425	0.23497459095381318	7.912417412381425	9.786314199363488	5.6127182370502915	0.24953714326694246	0.0	0.0	0.0	7.923356424630806	0.0
37.08924825021283	7.935337403320448	0.23440250602369533	7.911006448036228	-0.02433095528421969	26.721628065931725	8.031460030518591	0.23634890078107185	8.031460030518591	9.854818398759033	5.816613385704827	0.2529167913677332	0.0	0.0	0.0	7.911006448036228	0.0
37.34887298796433	7.882098661666337	0.23331345029743364	7.898036954593497	0.01593829292716009	26.90867946239325	8.202758208838048	0.23821322447678625	8.202758208838048	9.923802127550346	6.898846585390948	0.2665500805280909	0.0	0.0	0.0	7.898036954593497	0.0
37.61031509888008	8.097974345820393	0.23554550965414675	7.88443487228057	-0.21353947353982328	27.09704021863	8.107039277432865	0.2368137221301731	8.107039277432865	9.993268742443199	6.484444897360009	0.2617748936829222	0.0	0.0	0.0	7.88443487228057	0.0
37.87358730457224	7.891775998904056	0.23344481863991604	7.870186875482935	-0.02158912342112096	27.286719500160412	8.020316830248294	0.2354132328780475	8.020316830248294	10.0632216236403	6.8013844779788	0.2678837315658306	0.0	0.0	0.0	7.870186875482935	0.0
38.138702415704245	7.929187815120977	0.2331373615695196	7.855279470262057	-0.0739083448589195	27.477726536661535	7.604371220725885	0.23111006189251304	7.604371220725885	10.133664175005784	6.915626204517443	0.2688107037956645	0.0	0.0	0.0	7.855279470262057	0.0
38.40567333261417	7.929998352464623	0.23204765204486538	7.8396990926491865	-0.09029925981543663	27.670070622418166	7.747593958612289	0.23348001256862397	7.747593958612289	10.204599824230822	6.5248891833704326	0.26481503716945837	0.0	0.0	0.0	7.8396990926491865	0.0
38.674513045942476	8.544667738068778	0.23952159351311927	7.823432221121406	-0.7212355169473721	27.863761116775095	8.063879963984313	0.23644685901178647	8.063879963984313	10.27603202300044	6.290830843402915	0.261122064398365	0.0	0.0	0.0	7.823432221121406	0.0
38.94523463726408	8.121737131378458	0.23404512117623638	7.806465504500773	-0.31527162687768495	28.058807444592517	7.971856066656462	0.23543224193782003	7.971856066656462	10.347964247161443	6.820314057571881	0.2695902266660291	0.0	0.0	0.0	7.806465504500773	0.0
39.217851279724925	8.074174091594331	0.23333273617130876	7.788785906600855	-0.28538818499347673	28.255219096704664	8.11435567602169	0.23628966133931806	8.11435567602169	10.420399996891572	6.431697731074046	0.26361298972158825	0.0	0.0	0.0	7.788785906600855	0.0
39.492376238683	7.218327834146491	0.2235389971366016	7.770380869035994	0.5520530348895027	28.453005630381597	8.031665373189696	0.2347757373949959	8.031665373189696	10.493342796869813	6.685360631011446	0.2676739437452819	0.0	0.0	0.0	7.770380869035994	0.0
39.76882287235378	7.586013235103855	0.2279620286272218	7.751238493707514	0.1652252586036589	28.65217666979427	8.547996648583547	0.24011386583203903	8.547996648583547	10.566796196447902	6.655979767862762	0.2660705909451094	0.0	0.0	0.0	7.751238493707514	0.0
40.04720463246026	7.789079326387581	0.22982488088155548	7.731347746580677	-0.05773157980690424	28.85274190648283	7.986846526624436	0.23421001556394327	7.986846526624436	10.640763769823035	6.5236290565380255	0.2644067621730118	0.0	0.0	0.0	7.731347746580677	0.0
40.327535064887485	7.628849569968516	0.22772255082869863	7.710698684475335	0.0818491145068192	29.05471109982821	8.086601211203694	0.23453911906320513	8.086601211203694	10.715249116211798	6.618222764152793	0.2655831947740616	0.0	0.0	0.0	7.710698684475335	0.0
40.6098278103417	7.458503765026192	0.22576902966198312	7.689282706709547	0.23077894168335522	29.25809407752701	7.9352387219271385	0.23238784780667968	7.9352387219271385	10.79025586002528	6.809505624202961	0.26767759458637064	0.0	0.0	0.0	7.689282706709547	0.0
40.894096605014084	7.531825104320971	0.22647618874583658	7.667092833554504	0.13526772923353292	29.4629007360697	8.116427584988925	0.23498572423677505	8.116427584988925	10.865787651045459	6.862883444128042	0.2674245775655062	0.0	0.0	0.0	7.667092833554504	0.0
41.18035528124919	7.361906946398322	0.22518975439373795	7.6441240135907815	0.28221706719245976	29.669141041222183	8.349597397713607	0.23743630123080917	8.349597397713607	10.941848164602776	6.953509479966316	0.27062538322058044	0.0	0.0	0.0	7.6441240135907815	0.0
41.46861776821793	7.7834486081652665	0.23008919193850347	7.620373462188144	-0.16307514597712292	29.87682502851074	8.121549429381464	0.23466297236916744	8.121549429381464	11.018441101754995	7.298900533821859	0.2734026974345929	0.0	0.0	0.0	7.620373462188144	0.0
41.75889809259546	7.677963477329676	0.22835930960927978	7.595841033480368	-0.08212244384930845	30.085962803710316	8.485577065986172	0.23961007081329375	8.485577065986172	11.095570189467281	6.878584916005743	0.26694500848392233	0.0	0.0	0.0	7.595841033480368	0.0
42.05121037924363	7.2069016110506565	0.2231243145114367	7.5705296283551275	0.36362801730447103	30.296564543336288	7.874709830414254	0.2324826961273033	7.874709830414254	11.173239180793551	7.054467524617362	0.26999456030616714	0.0	0.0	0.0	7.5705296283551275	0.0
42.345568851898335	7.357472303037528	0.2238741993102482	7.544445641142035	0.18697333810450711	30.50864049513964	7.52741569824	0.22949348860627486	7.52741569824	11.251451855059106	6.8053283895456325	0.26547574857357575	0.0	0.0	0.0	7.544445641142035	0.0
42.64198783386162	7.449159957950985	0.22662118756164254	7.517599447852809	0.06843948990182369	30.72220097860562	8.317649282250912	0.2381562252131075	8.317649282250912	11.33021201804452	6.9104485720929265	0.2670492053248508	0.0	0.0	0.0	7.517599447852809	0.0
42.94048174869865	7.276079997841175	0.22390272858550028	7.490005939007559	0.21392594116638364	30.93725638545586	7.939268908637657	0.23401903273184987	7.939268908637657	11.409523502170831	6.8660004502758065	0.2653072003255815	0.0	0.0	0.0	7.490005939007559	0.0
43.24106512093954	7.434092000806664	0.22605216544814002	7.461685100272076	0.02759309946541233	31.15381718015405	8.592418443079785	0.24101280392866126	8.592418443079785	11.489390166686027	7.01739200802802	0.2676130524692163	0.0	0.0	0.0	7.461685100272076	0.0
43.54375257678612	7.31594810270099	0.22438376979013416	7.432662644333728	0.11671454163273864	31.371893900415127	7.790239237393722	0.2321334175276122	7.790239237393722	11.56981589785283	6.827745707599888	0.2645819273297023	0.0	0.0	0.0	7.432662644333728	0.0
43.84855884482362	7.419455200270429	0.2265885736261845	7.40297069765415	-0.01648450261627854	31.59149715771803	8.053676020817726	0.23513642042795155	8.053676020817726	11.6508046091378	6.486078274332858	0.2587471135252494	0.0	0.0	0.0	7.40297069765415	0.0
44.15549875673739	7.601441475504203	0.22784942069397593	7.372648545966556	-0.2287929295376463	31.812637637822057	8.04873265474873	0.2347232602199431	8.04873265474873	11.732360241401764	6.688320445090843	0.26278228688354777	0.0	0.0	0.0	7.372648545966556	0.0
44.46458724803455	7.656916140725324	0.22941266089677406	7.3417434426182595	-0.31517269810706416	32.03532610128681	8.365156446531088	0.23783556732464556	8.365156446531088	11.814486763091576	6.604206056693322	0.26003163732452556	0.0	0.0	0.0	7.3417434426182595	0.0
44.775839358770796	7.481049221680024	0.22717354251065228	7.3103114841143615	-0.17073773756566268	32.259573383995814	8.289787108792092	0.2376519547091679	8.289787108792092	11.897188170433218	6.4891969887596	0.2567517117950199	0.0	0.0	0.0	7.3103114841143615	0.0
45.08927023428218	7.258022802129101	0.22435434074868021	7.278418557482127	0.020395755353026068	32.48539039768379	7.748616100280055	0.23123527202011382	7.748616100280055	11.980468487626249	6.54878820283557	0.2566991703224736	0.0	0.0	0.0	7.278418557482127	0.0
45.40489512592216	7.261275096101555	0.22528076488942964	7.246141364356326	-0.015133731745228474	32.71278813046758	8.221903288416684	0.235439174680651	8.221903288416684	12.064331767039633	6.328295267999769	0.25424916088381416	0.0	0.0	0.0	7.246141364356326	0.0
45.72272939180361	6.97908103939783	0.22176204356924684	7.213568526981463	0.23448748758363358	32.94177764738085	8.15782932080614	0.2352172700711733	8.15782932080614	12.14878208940891	6.8023218842819055	0.25971674753445545	0.0	0.0	0.0	7.213568526981463	0.0
46.04278849754624	7.314056837656524	0.22545634004854592	7.180801781637625	-0.13325505601889898	33.17237009091252	7.935065405565092	0.23256018286296465	7.935065405565092	12.233823564034772	6.510763228791013	0.2544105394122131	0.0	0.0	0.0	7.180801781637625	0.0
46.365088017029066	6.993085821001759	0.22236095160639613	7.147957265330332	0.15487144432857303	33.4045766815489	8.159935603376757	0.23542153628355927	8.159935603376757	12.319460328983016	6.512884293287261	0.25440146304323713	0.0	0.0	0.0	7.147957265330332	0.0
46.689643633148265	7.367291641777566	0.2263385370507821	7.115166901927331	-0.25212473985023465	33.63840871831975	7.906402575519176	0.23323957075385984	7.906402575519176	12.405696551285896	6.315679487021916	0.25087154412499063	0.0	0.0	0.0	7.115166901927331	0.0
47.0164711385803	7.1138200329528205	0.2240225978374773	7.08257989429496	-0.031240138657860683	33.87387757934799	7.844275984309849	0.23180290653512078	7.844275984309849	12.492536427144898	6.197201930019143	0.24767331647290056	0.0	0.0	0.0	7.08257989429496	0.0
47.34558643655036	6.88883291427268	0.2215425034488198	7.050364329373186	0.16153141510050606	34.11099472240342	7.862634631360233	0.23333345872298283	7.862634631360233	12.579984182134913	6.034837216878664	0.24554125250375658	0.0	0.0	0.0	7.050364329373186	0.0
47.67700554160622	7.602510070863602	0.23045171170114678	7.018708903536202	-0.5838011673274002	34.34977168546025	8.08820479914313	0.2349242937952645	8.08820479914313	12.668044071409858	5.98209095468164	0.24349779874874372	0.0	0.0	0.0	7.018708903536202	0.0
48.01074458039746	7.081929166196147	0.2244663857753106	6.987824776015061	-0.0941043901810863	34.59022008725847	7.864926208258278	0.23303446487631932	7.864926208258278	12.756720379909726	6.25104185692239	0.24687392555542578	0.0	0.0	0.0	6.987824776015061	0.0
48.346819792460245	6.51672676124712	0.21686515828411398	6.957947558614852	0.44122079736773223	34.83235162786928	7.970061988717364	0.2342241230500958	7.970061988717364	12.846017422569096	6.4721515032591	0.24817333129653232	0.0	0.0	0.0	6.957947558614852	0.0
48.68524753100746	6.808839095191617	0.22091712596133042	6.929339450432038	0.12050035524042091	35.07617808926437	7.904991428816016	0.23400260327895245	7.904991428816016	12.93593954452708	5.964744953895283	0.242140310102618	0.0	0.0	0.0	6.929339450432038	0.0
49.026044263724515	7.0846406582803105	0.22464313470386252	6.902291526789076	-0.18234913149123422	35.32171133588922	7.890228036963064	0.23449498474638297	7.890228036963064	13.026491121338768	6.491951369356597	0.2475473229570225	0.0	0.0	0.0	6.902291526789076	0.0
49.36922657357059	6.874816406869362	0.22212002379759638	6.877126192126959	0.0023097852575970634	35.568963315240445	7.992334406993454	0.2356162529739948	7.992334406993454	13.11767655918814	6.067262360239498	0.24050312476385755	0.0	0.0	0.0	6.877126192126959	0.0
49.714811159585594	6.715451267120674	0.2208501921404118	6.854199807162305	0.1387485400416315	35.817946058447134	7.903392735276778	0.23436385277820862	7.903392735276778	13.209500295102458	5.8788335894583295	0.2378702189463298	0.0	0.0	0.0	6.854199807162305	0.0
					36.06867168085626	7.838747193045962	0.2341087830509958	7.838747193045962	13.301966797168173	6.507024476335714	0.245676679593257
					36.32115238262226	7.556217142293212	0.23097188120689385	7.556217142293212	13.395080564748351	6.415827182263803	0.24442804621075542
					36.57540044930061	8.159611648707298	0.23704171811142682	8.159611648707298	13.488846128701589	6.955704920076513	0.2513194853086237
					36.83142825244572	8.044205229762794	0.236053954410594	8.044205229762794	13.5832680516025	6.584872345323771	0.24544808612778668
					37.08924825021283	7.935337403320448	0.23440250602369533	7.935337403320448	13.678350927963718	7.04125314881996	0.2516603562975061
					37.34887298796433	7.882098661666337	0.23331345029743364	7.882098661666337	13.774099384459465	7.291172259722353	0.25432676141873845
					37.61031509888008	8.097974345820393	0.23554550965414675	8.097974345820393	13.870518080150681	6.322137956252449	0.24124773094668442
					37.87358730457224	7.891775998904056	0.23344481863991604	7.891775998904056	13.967611706711736	6.503608820220327	0.24175880109432227
					38.138702415704245	7.929187815120977	0.2331373615695196	7.929187815120977	14.065384988658717	6.972830459964394	0.24919764133453035
					38.40567333261417	7.929998352464623	0.23204765204486538	7.929998352464623	14.163842683579329	6.7442087768806305	0.24444992772379862
					38.674513045942476	8.544667738068778	0.23952159351311927	8.544667738068778	14.262989582364385	6.480035902769393	0.24246166691393212
					38.94523463726408	8.121737131378458	0.23404512117623638	8.121737131378458	14.362830509440936	6.783884309239711	0.24567227399097263
					39.217851279724925	8.074174091594331	0.23333273617130876	8.074174091594331	14.463370323007023	6.809402940778532	0.24564280521286588
					39.492376238683	7.218327834146491	0.2235389971366016	7.218327834146491	14.564613915268072	6.996697229312696	0.2485316352605293
					39.76882287235378	7.586013235103855	0.2279620286272218	7.586013235103855	14.66656621267495	6.836798214207212	0.24644696557702386
					40.04720463246026	7.789079326387581	0.22982488088155548	7.789079326387581	14.769232176163673	6.946594225201004	0.24689556073947766
					40.327535064887485	7.628849569968516	0.22772255082869863	7.628849569968516	14.87261680139682	6.548016408929161	0.24242138046288164
					40.6098278103417	7.458503765026192	0.22576902966198312	7.458503765026192	14.976725119006597	6.578941023954228	0.2422587619212159
					40.894096605014084	7.531825104320971	0.22647618874583658	7.531825104320971	15.081562194839643	6.220341659912345	0.23638349561378655
					41.18035528124919	7.361906946398322	0.22518975439373795	7.361906946398322	15.18713313020352	6.4012066717070075	0.23926397780464811
					41.46861776821793	7.7834486081652665	0.23008919193850347	7.7834486081652665	15.293443062114946	6.193421690332734	0.23724162177279315
					41.75889809259546	7.677963477329676	0.22835930960927978	7.677963477329676	15.400497163549751	6.176528514799048	0.23631771960860315
					42.05121037924363	7.2069016110506565	0.2231243145114367	7.2069016110506565	15.508300643694598	5.953658462858257	0.23245227549018754
					42.345568851898335	7.357472303037528	0.2238741993102482	7.357472303037528	15.61685874820046	5.921127633245851	0.2311200146389466
					42.64198783386162	7.449159957950985	0.22662118756164254	7.449159957950985	15.726176759437863	5.862049023000699	0.23080268343103125
					42.94048174869865	7.276079997841175	0.22390272858550028	7.276079997841175	15.836259996753927	5.972786317336247	0.2313679062882733
					43.24106512093954	7.434092000806664	0.22605216544814002	7.434092000806664	15.947113816731207	6.364010179257447	0.23628924928192713
					43.54375257678612	7.31594810270099	0.22438376979013416	7.31594810270099	16.058743613448325	5.792894988783342	0.2279024703197018
					43.84855884482362	7.419455200270429	0.2265885736261845	7.419455200270429	16.171154818742465	6.329088197015807	0.235028603927381
					44.15549875673739	7.601441475504203	0.22784942069397593	7.601441475504203	16.284352902473664	6.086956035889919	0.23172476346533236
					44.46458724803455	7.656916140725324	0.22941266089677406	7.656916140725324	16.39834337279098	6.491632248371177	0.23733228102389703
					44.775839358770796	7.481049221680024	0.22717354251065228	7.481049221680024	16.513131776400517	6.616824440242364	0.2395394251563478
					45.08927023428218	7.258022802129101	0.22435434074868021	7.258022802129101	16.628723698835323	6.320231601885871	0.23434027645725816
					45.40489512592216	7.261275096101555	0.22528076488942964	7.261275096101555	16.74512476472717	6.731297754719985	0.23944987043982427
					45.72272939180361	6.97908103939783	0.22176204356924684	6.97908103939783	16.862340638080262	7.000636654993629	0.24220113897234244
					46.04278849754624	7.314056837656524	0.22545634004854592	7.314056837656524	16.980377022546822	7.042844441188077	0.24245204036825538
					46.365088017029066	6.993085821001759	0.22236095160639613	6.993085821001759	17.09923966170465	6.553397280226283	0.23624842405725094
					46.689643633148265	7.367291641777566	0.2263385370507821	7.367291641777566	17.21893433933658	6.368715770752251	0.23261217239786836
					47.0164711385803	7.1138200329528205	0.2240225978374773	7.1138200329528205	17.339466879711935	6.4921366416348185	0.23451961983984704
					47.34558643655036	6.88883291427268	0.2215425034488198	6.88883291427268	17.460843147869923	6.392687432412064	0.2328472738405863
					47.67700554160622	7.602510070863602	0.23045171170114678	7.602510070863602	17.583069049905014	6.508498483579048	0.23431724734527584
					48.01074458039746	7.081929166196147	0.2244663857753106	7.081929166196147	17.706150533254345	6.5774558396229805	0.23465032209181744
					48.346819792460245	6.51672676124712	0.21686515828411398	6.51672676124712	17.830093586987125	6.855216067263319	0.23885879970130766
					48.68524753100746	6.808839095191617	0.22091712596133042	6.808839095191617	17.95490424209604	6.596492891408877	0.23413764117924693
					49.026044263724515	7.0846406582803105	0.22464313470386252	7.0846406582803105	18.080588571790713	6.137953256859239	0.228316997113528
					49.36922657357059	6.874816406869362	0.22212002379759638	6.874816406869362	18.207152691793247	6.362086627839345	0.23150479097911286
					49.714811159585594	6.715451267120674	0.2208501921404118	6.715451267120674	18.334602760635804	6.835083550305036	0.2370487451867352
					50.06281483770269	6.472100130873441	0.21787856062495958	6.472100130873441	18.462944979960255	6.616892355235429	0.2333978362904618
					50.413254541566616	6.747579504991201	0.22185128249161415	6.747579504991201	18.592185594819973	6.666934773793388	0.2341287659082514
					50.76614732335758	6.757842493911475	0.22300149286861648	6.757842493911475	18.722330893983717	6.859796234821216	0.2364774888776731
					51.12151035462108	6.9282595295321165	0.2251126110852214	6.9282595295321165	18.8533872102416	6.860481563130616	0.23658618463690562
					51.47936092710343	6.276780071051075	0.21755890153599966	6.276780071051075	18.98536092071329	6.774484262441522	0.23460247699890963
					51.839716453593155	6.566472876978576	0.22120322354268074	6.566472876978576	19.118258447158283	7.259962153725132	0.24062865444446585
					52.20259446876831	6.497542819159871	0.2205182840578675	6.497542819159871	19.252086256288393	6.391138180610134	0.22970056176806714
					52.56801263004969	6.307999583943539	0.21886494231950737	6.307999583943539	19.38685086008241	6.906050659898146	0.23540555781638622
					52.93598871846004	6.153920277002051	0.2159129451906739	6.153920277002051	19.522558816102986	7.028158741548991	0.23646598916347344
					53.306540639489256	5.955548354435117	0.2136996254105626	5.955548354435117	19.659216727815707	6.4289090346888536	0.22932698671415655
					53.67968642396568	6.563754450304475	0.22292865256067937	6.563754450304475	19.79683124491042	7.261928697251587	0.23860922579587165
					54.05544422893344	6.589770947739243	0.22340664820829215	6.589770947739243	19.935409063624792	6.873587094795713	0.23323515630349348
					54.43383233853597	6.07995190599787	0.21689307487776013	6.07995190599787	20.07495692707017	7.406783729625809	0.23923217018990786
					54.81486916490572	6.634706484313907	0.22529659212072936	6.634706484313907	20.215481625559658	7.115932685998063	0.2363437020369452
					55.19857324906006	6.170226798503295	0.21958670126578037	6.170226798503295	20.356989996938573	7.434724512579967	0.24036829895595394
					55.58496326180349	6.339351325639861	0.2210890204420048	6.339351325639861	20.499488926917145	7.249748005755648	0.23781996355549484
					55.97405800463611	5.9939731987390275	0.216964561328396	5.9939731987390275	20.642985349405564	7.354909623256852	0.23983611723867365
					56.36587641066856	6.080409333508647	0.21897510561966002	6.080409333508647	20.7874862468514	6.926994291965645	0.2342113151056885
					56.76043754554324	5.572829844310869	0.2109579384243366	5.572829844310869	20.932998650579357	7.56794636488985	0.2408183120976779
					57.15776060836205	5.668307795531864	0.2128224229560862	5.668307795531864	21.079529641133412	7.287089763092158	0.23822875843711547
					57.55786493262058	5.761313392087302	0.2147335798945335	5.761313392087302	21.22708634862135	7.1996115611593385	0.23697120390676535
					57.96076998714892	6.1118831317837	0.22008268120789146	6.1118831317837	21.375675953061695	7.158290945510165	0.23658858530293977
					58.36649537705897	5.585015554555804	0.21332359199911105	5.585015554555804	21.525305684733127	7.850515768542959	0.24485087328400576
					58.77506084469838	5.732269369343911	0.2157191771600652	5.732269369343911	21.67598282452626	7.201669348588734	0.2379196536987732
					59.18648627061127	5.472063190576033	0.2129092180834647	5.472063190576033	21.827714704297946	7.51673615473619	0.24038691577075416
					59.600791674505544	5.619313824045658	0.2158582689024342	5.619313824045658	21.980508707228033	7.1894185480110435	0.23648156533794204
					60.01799721622709	5.319939669589761	0.21068351091011153	5.319939669589761	22.134372268178627	7.433138838434876	0.23952000500668302
					60.438123196740676	4.94254090126044	0.2052078197706276	4.94254090126044	22.289312874055877	8.075982304718051	0.24679072156040655
					60.86119005911786	5.577178351633886	0.2164648910631517	5.577178351633886	22.44533806417427	7.514212876538627	0.2401173556455507
					61.28721838953169	5.5314830636619	0.2161667529918547	5.5314830636619	22.602455430623486	7.698740817080228	0.2422302956246999
					61.71622891825841	5.652159040259585	0.21819596670535196	5.652159040259585	22.76067261863785	7.488562705049855	0.2397418320869493
					62.14824252068621	5.47260488959547	0.2162639398404217	5.47260488959547	22.919997326968314	7.764281330732105	0.2426195655215777
					62.58328021833101	5.2636088162688575	0.2134519584175978	5.2636088162688575	23.080437308257093	7.668463020516902	0.24017588177568347
					63.021363179859335	5.184020057211873	0.212057606779428	5.184020057211873	23.24200036941489	7.579908982204145	0.23954440219822756
					63.46251272211835	5.210066839344745	0.21325864958200155	5.210066839344745	23.404694372000794	7.658608109748643	0.2388877001676535
					63.90675031117318	5.109078897357978	0.21136439576408772	5.109078897357978	23.5685272326048	7.369760120008553	0.23691703099946115
					64.35409756335139	4.881342455386534	0.20879131552257216	4.881342455386534	23.73350692323303	7.943944772487513	0.2417538422349575
					64.80457624629484	5.12625730998251	0.21332587027861552	5.12625730998251	23.89964147169566	7.936340414587685	0.24122693559541894
					65.2582082800189	5.226947177423279	0.21505037804533372	5.226947177423279	24.06693896199753	7.3994154994634025	0.23474062570693724
					65.71501573797903	5.291978258244228	0.21758869043669452	5.291978258244228	24.23540753473151	7.87226630695954	0.23909179005449843
					66.1750208481449	4.85417729414351	0.2102685805499188	4.85417729414351	24.405055387474633	7.548633521918654	0.23540659067511657
					66.6382459940819	4.689409799879991	0.20813547422196876	4.689409799879991	24.575890775186952	7.788276584851388	0.2373465542623205
					67.10471371604048	4.974091936849273	0.2140251959381755	4.974091936849273	24.74792201061326	8.00204388157712	0.2395911037228914
					67.57444671205276	4.803709966424978	0.21157622695578296	4.803709966424978	24.921157464687553	8.100082597833193	0.23953862371012408
					68.04746783903713	4.783088142622403	0.21149305452262432	4.783088142622403	25.095605566940364	7.565484544333859	0.23417627982345132
					68.5238001139104	4.380477788933023	0.2046069256252384	4.380477788933023	25.27127480590895	7.516525452342343	0.23243072009783813
					69.00346671470777	4.433493752491592	0.20704585762743177	4.433493752491592	25.448173729550312	7.692731360062194	0.23400025513328387
					69.48649098171072	4.61872663682552	0.21121208969186736	4.61872663682552	25.626310945657167	7.757367334980336	0.2336327222634746
					69.97289641858268	4.484213577654956	0.20769070296779482	4.484213577654956	25.805695122276767	7.551314831526449	0.23114954088553363
					70.46270669351276	4.263359391856829	0.20479011720982776	4.263359391856829	25.986334988132704	7.723868520060039	0.23258981007532978
					70.95594564036736	4.205911882657306	0.2053053270571681	4.205911882657306	26.168239333049634	7.4095551930405446	0.2294392182979386
					71.45263725984992	4.576587125219332	0.21225910653240945	4.576587125219332	26.35141700838098	8.171403525339796	0.2382219391861187
					71.95280572066886	4.0706102433748175	0.20367880397667543	4.0706102433748175	26.53587692743965	7.912417412381425	0.23497459095381318
					72.45647536071354	4.039223795929992	0.20368852633845885	4.039223795929992	26.721628065931725	8.031460030518591	0.23634890078107185
					72.96367068823854	4.355669343213124	0.20983455920468494	4.355669343213124	26.90867946239325	8.202758208838048	0.23821322447678625
					73.4744163830562	4.371060653700948	0.21183170408308033	4.371060653700948	27.09704021863	8.107039277432865	0.2368137221301731
					73.9887372977376	4.030367147726261	0.205375412659378	4.030367147726261	27.286719500160412	8.020316830248294	0.2354132328780475
					74.50665845882176	4.106768964789382	0.20711456360018468	4.106768964789382	27.477726536661535	7.604371220725885	0.23111006189251304
					75.02820506803351	4.05324897314331	0.20647652557356963	4.05324897314331	27.670070622418166	7.747593958612289	0.23348001256862397
					75.55340250350974	4.076685252201133	0.20833591168091728	4.076685252201133	27.863761116775095	8.063879963984313	0.23644685901178647
					76.0822763210343	4.044580155007191	0.20735927084389985	4.044580155007191	28.058807444592517	7.971856066656462	0.23543224193782003
					76.61485225528155	3.7876003490699923	0.20330256008662875	3.7876003490699923	28.255219096704664	8.11435567602169	0.23628966133931806
					77.15115622106853	3.5690291344654197	0.19823622966070129	3.5690291344654197	28.453005630381597	8.031665373189696	0.2347757373949959
					77.69121431461602	3.5597611140467045	0.19875867581728	3.5597611140467045	28.65217666979427	8.547996648583547	0.24011386583203903
					78.23505281481832	3.7897295418644648	0.20421166568756627	3.7897295418644648	28.85274190648283	7.986846526624436	0.23421001556394327
					78.78269818452205	3.678274525083188	0.2028449507703014	3.678274525083188	29.05471109982821	8.086601211203694	0.23453911906320513
					79.3341770718137	3.2879119539364203	0.1934026229956782	3.2879119539364203	29.25809407752701	7.9352387219271385	0.23238784780667968
					79.88951631131638	3.4348067830803917	0.1993550050151077	3.4348067830803917	29.4629007360697	8.116427584988925	0.23498572423677505
					80.4487429254956	3.5904170945212868	0.20413348689750954	3.5904170945212868	29.669141041222183	8.349597397713607	0.23743630123080917
					81.01188412597406	3.4562135267021987	0.20018929479318728	3.4562135267021987	29.87682502851074	8.121549429381464	0.23466297236916744
					81.5789673148559	3.39188100926423	0.19923777305623117	3.39188100926423	30.085962803710316	8.485577065986172	0.23961007081329375
					82.1500200860599	3.512184075863293	0.20382158934109865	3.512184075863293	30.296564543336288	7.874709830414254	0.2324826961273033
					82.72507022666231	3.316673269683188	0.2000797339209321	3.316673269683188	30.50864049513964	7.52741569824	0.22949348860627486
					83.30414571824895	3.35348137207792	0.20057464319199397	3.35348137207792	30.72220097860562	8.317649282250912	0.2381562252131075
					83.88727473827669	3.208516444517211	0.1989998751045157	3.208516444517211	30.93725638545586	7.939268908637657	0.23401903273184987
					84.47448566144462	3.2565056568687645	0.2029431224299234	3.2565056568687645	31.15381718015405	8.592418443079785	0.24101280392866126
					85.06580706107474	3.227311137284142	0.20102367184420808	3.227311137284142	31.371893900415127	7.790239237393722	0.2321334175276122
					85.66126771050226	3.207722695941471	0.20298840030440593	3.207722695941471	31.59149715771803	8.053676020817726	0.23513642042795155
					86.26089658447577	3.2948952264313682	0.204531994457082	3.2948952264313682	31.812637637822057	8.04873265474873	0.2347232602199431
					86.8647228605671	3.0868100307358093	0.19986627827137982	3.0868100307358093	32.03532610128681	8.365156446531088	0.23783556732464556
					87.47277592059106	3.048432222886963	0.20089024387069185	3.048432222886963	32.259573383995814	8.289787108792092	0.2376519547091679
					88.08508535203521	3.0107783685515996	0.20204449260239563	3.0107783685515996	32.48539039768379	7.748616100280055	0.23123527202011382
					88.70168094949946	2.810884350345785	0.1987185347753381	2.810884350345785	32.71278813046758	8.221903288416684	0.235439174680651
					89.32259271614595	2.9519398982158256	0.20404932826364694	2.9519398982158256	32.94177764738085	8.15782932080614	0.2352172700711733
					89.94785086515898	2.8322681850808293	0.20165940680019254	2.8322681850808293	33.17237009091252	7.935065405565092	0.23256018286296465
					90.57748582121508	2.799040919948072	0.2019061328769625	2.799040919948072	33.4045766815489	8.159935603376757	0.23542153628355927
					91.21152822196359	2.5822206447642495	0.19701952854978147	2.5822206447642495	33.63840871831975	7.906402575519176	0.23323957075385984
					91.85000891951734	2.5773166783040864	0.20154245831673814	2.5773166783040864	33.87387757934799	7.844275984309849	0.23180290653512078
					92.49295898195396	2.946240083163774	0.21228412826276777	2.946240083163774	34.11099472240342	7.862634631360233	0.23333345872298283
					93.14040969482764	2.931173466850863	0.213301876858967	2.931173466850863	34.34977168546025	8.08820479914313	0.2349242937952645
					93.79239256269142	2.8465637223579794	0.21249464479506966	2.8465637223579794	34.59022008725847	7.864926208258278	0.23303446487631932
					94.44893931063027	2.4223599014513595	0.20249730336147123	2.4223599014513595	34.83235162786928	7.970061988717364	0.2342241230500958
					95.11008188580468	2.4534879956968716	0.20456901674983596	2.4534879956968716	35.07617808926437	7.904991428816016	0.23400260327895245
					95.7758524590053	2.388142526379503	0.2061283600364684	2.388142526379503	35.32171133588922	7.890228036963064	0.23449498474638297
					96.44628342621834	2.465281768721675	0.20775781950657687	2.465281768721675	35.568963315240445	7.992334406993454	0.2356162529739948
					97.12140741020188	2.7282091507082797	0.21588988322003366	2.7282091507082797	35.817946058447134	7.903392735276778	0.23436385277820862
					97.8012572620733	2.5532781194931435	0.2137094057886799	2.5532781194931435	36.06867168085626	7.838747193045962	0.2341087830509958
					98.48586606290782	2.5609223245540207	0.21484181402848956	2.5609223245540207	36.32115238262226	7.556217142293212	0.23097188120689385
					99.17526712534817	2.364097789455791	0.21039490025054572	2.364097789455791	36.57540044930061	8.159611648707298	0.23704171811142682
					99.86949399522561	2.6099369343767305	0.21905843270292583	2.6099369343767305	36.83142825244572	8.044205229762794	0.236053954410594
					100.5685804531922	2.465881753351985	0.21358920062173392	2.465881753351985	37.08924825021283	7.935337403320448	0.23440250602369533
					101.27256051636454	2.626771919408002	0.2194688506222197	2.626771919408002	37.34887298796433	7.882098661666337	0.23331345029743364
					101.9814684399791	2.4019061573378804	0.21574336911117625	2.4019061573378804	37.61031509888008	8.097974345820393	0.23554550965414675
					102.69533871905895	1.86892579548427	0.1974928957918396	1.86892579548427	37.87358730457224	7.891775998904056	0.23344481863991604
					103.41420609009236	1.9758972128786723	0.20346696422651456	1.9758972128786723	38.138702415704245	7.929187815120977	0.2331373615695196
					104.13810553272302	2.1864134224111162	0.21416277397028322	2.1864134224111162	38.40567333261417	7.929998352464623	0.23204765204486538
					104.86707227145207	2.2396583808933497	0.21473323281243115	2.2396583808933497	38.674513045942476	8.544667738068778	0.23952159351311927
					105.60114177735224	1.865696546537154	0.20685045059885446	1.865696546537154	38.94523463726408	8.121737131378458	0.23404512117623638
					106.3403497697937	2.4174876765829483	0.2237109140433334	2.4174876765829483	39.217851279724925	8.074174091594331	0.23333273617130876
					107.08473221818227	2.1052561477924794	0.21555809130238565	2.1052561477924794	39.492376238683	7.218327834146491	0.2235389971366016
					107.83432534370954	2.1349298938123615	0.21578340964258094	2.1349298938123615	39.76882287235378	7.586013235103855	0.2279620286272218
					108.58916562111551	2.020988791028136	0.20923543451245213	2.020988791028136	40.04720463246026	7.789079326387581	0.22982488088155548
					109.34928978046332	2.107153969731241	0.21526979708381605	2.107153969731241	40.327535064887485	7.628849569968516	0.22772255082869863
					110.11473480892656	1.833325249393788	0.2086314037459184	1.833325249393788	40.6098278103417	7.458503765026192	0.22576902966198312
					110.88553795258903	1.8393821507395431	0.21050064061858212	1.8393821507395431	40.894096605014084	7.531825104320971	0.22647618874583658
					111.66173671825717	1.5300872466747286	0.20001923541905287	1.5300872466747286	41.18035528124919	7.361906946398322	0.22518975439373795
					112.44336887528496	2.0097396084798618	0.22011583661810927	2.0097396084798618	41.46861776821793	7.7834486081652665	0.23008919193850347
					113.23047245741196	2.1436908168422546	0.2251715270971804	2.1436908168422546	41.75889809259546	7.677963477329676	0.22835930960927978
					114.02308576461385	1.8848505723364348	0.21691178890846793	1.8848505723364348	42.05121037924363	7.2069016110506565	0.2231243145114367
					114.82124736496615	2.063851235611667	0.2263902764845192	2.063851235611667	42.345568851898335	7.357472303037528	0.2238741993102482
					115.62499609652092	1.9251225646034724	0.22045441304485858	1.9251225646034724	42.64198783386162	7.449159957950985	0.22662118756164254
					116.43437106919656	2.082919726372068	0.23214894732195304	2.082919726372068	42.94048174869865	7.276079997841175	0.22390272858550028
					117.24941166668094	1.7838033419586377	0.21931831807619812	1.7838033419586377	43.24106512093954	7.434092000806664	0.22605216544814002
					118.07015754834771	1.95087460762615	0.22876175537299762	1.95087460762615	43.54375257678612	7.31594810270099	0.22438376979013416
					118.89664865118613	2.4083068560948027	0.24738329471269818	2.4083068560948027	43.84855884482362	7.419455200270429	0.2265885736261845
					119.72892519174444	1.6698466939382692	0.22165811777196628	1.6698466939382692	44.15549875673739	7.601441475504203	0.22784942069397593
					120.56702766808665	1.319406457668292	0.2033032272711276	1.319406457668292	44.46458724803455	7.656916140725324	0.22941266089677406
					121.41099686176327	1.5253848761690358	0.2193824757198654	1.5253848761690358	44.775839358770796	7.481049221680024	0.22717354251065228
					122.26087383979561	1.7667453976227983	0.22930167721405115	1.7667453976227983	45.08927023428218	7.258022802129101	0.22435434074868021
					123.11669995667417	1.8620726197450819	0.23722681318631414	1.8620726197450819	45.40489512592216	7.261275096101555	0.22528076488942964
					123.97851685637087	1.5737700993860213	0.22695797264941292	1.5737700993860213	45.72272939180361	6.97908103939783	0.22176204356924684
					124.84636647436548	1.933906066270984	0.24117882375438882	1.933906066270984	46.04278849754624	7.314056837656524	0.22545634004854592
					125.72029103968603	1.6763578435290172	0.2312765484622281	1.6763578435290172	46.365088017029066	6.993085821001759	0.22236095160639613
					126.60033307696384	2.1743747410831404	0.2515613078649184	2.1743747410831404	46.689643633148265	7.367291641777566	0.2263385370507821
					127.48653540850259	1.6117615102816452	0.22795848085814355	1.6117615102816452	47.0164711385803	7.1138200329528205	0.2240225978374773
					128.3789411563621	2.1969335795906346	0.25323058797393055	2.1969335795906346	47.34558643655036	6.88883291427268	0.2215425034488198
					129.27759374445662	1.7532700309698925	0.2387716996934229	1.7532700309698925	47.67700554160622	7.602510070863602	0.23045171170114678
					130.18253690066783	1.9356764482489672	0.24726475050918365	1.9356764482489672	48.01074458039746	7.081929166196147	0.2244663857753106
					131.09381465897252	1.6710995424672033	0.23631313672705753	1.6710995424672033	48.346819792460245	6.51672676124712	0.21686515828411398
					132.01147136158534	1.2672573594137597	0.2214103225054454	1.2672573594137597	48.68524753100746	6.808839095191617	0.22091712596133042
					132.93555166111642	1.7769089114973866	0.2408041703579343	1.7769089114973866	49.026044263724515	7.0846406582803105	0.22464313470386252
					133.86610052274423	1.894903608015461	0.2519940394390564	1.894903608015461	49.36922657357059	6.874816406869362	0.22212002379759638
					134.80316322640346	1.812413871027109	0.248396582205323	1.812413871027109	49.714811159585594	6.715451267120674	0.2208501921404118
					135.74678536898827	1.9461710852858949	0.2543730231110251	1.9461710852858949	50.06281483770269	6.472100130873441	0.21787856062495958
					136.69701286657119	1.8794651211457136	0.2516069912482114	1.8794651211457136	50.413254541566616	6.747579504991201	0.22185128249161415
					137.6538919566372	2.4135571754855274	0.27491188817754647	2.4135571754855274	50.76614732335758	6.757842493911475	0.22300149286861648
					138.6174692003337	2.2066276274474954	0.2710159190679207	2.2066276274474954	51.12151035462108	6.9282595295321165	0.2251126110852214
					139.587791484736	1.7584192218753527	0.25165195320739264	1.7584192218753527	51.47936092710343	6.276780071051075	0.21755890153599966
					140.56490602512915	1.321952735029587	0.2341595790331549	1.321952735029587	51.839716453593155	6.566472876978576	0.22120322354268074
					141.54886036730505	2.2461953634793	0.28063807493415166	2.2461953634793	52.20259446876831	6.497542819159871	0.2205182840578675
					142.5397023898762	1.6587501117928265	0.2512874402174364	1.6587501117928265	52.56801263004969	6.307999583943539	0.21886494231950737
					143.53748030660535	1.267950959029144	0.2371098449878485	1.267950959029144	52.93598871846004	6.153920277002051	0.2159129451906739
					144.54224266875156	1.797660507015791	0.26333046336597893	1.797660507015791	53.306540639489256	5.955548354435117	0.2136996254105626
					145.55403836743284	1.8058652953452574	0.2674255561990397	1.8058652953452574	53.67968642396568	6.563754450304475	0.22292865256067937
					146.5729166360049	2.3737931457021686	0.2956799775975009	2.3737931457021686	54.05544422893344	6.589770947739243	0.22340664820829215
					147.59892705245693	2.04599776312057	0.27853055443211583	2.04599776312057	54.43383233853597	6.07995190599787	0.21689307487776013
					148.63211954182412	1.7658839819326793	0.26685322901443087	1.7658839819326793	54.81486916490572	6.634706484313907	0.22529659212072936
					149.67254437861686	2.107450258292167	0.28940216480862424	2.107450258292167	55.19857324906006	6.170226798503295	0.21958670126578037
					150.7202521892672	2.343782771942566	0.30118826076277344	2.343782771942566	55.58496326180349	6.339351325639861	0.2210890204420048
					151.7752939545921	2.493569220128277	0.3074606319804984	2.493569220128277	55.97405800463611	5.9939731987390275	0.216964561328396
					152.83772101227422	2.009719952272079	0.2878021058849055	2.009719952272079	56.36587641066856	6.080409333508647	0.21897510561966002
					153.90758505936014	1.95154074244646	0.28313692174554833	1.95154074244646	56.76043754554324	5.572829844310869	0.2109579384243366
					154.98493815477565	2.293792983034319	0.3022663918831591	2.293792983034319	57.15776060836205	5.668307795531864	0.2128224229560862
					156.0698327218591	2.1969007429207372	0.30406474062774996	2.1969007429207372	57.55786493262058	5.761313392087302	0.2147335798945335
					157.16232155091208	1.6516556080860578	0.26927469657625197	1.6516556080860578	57.96076998714892	6.1118831317837	0.22008268120789146
					158.26245780176848	1.7214223879843487	0.2770122701370682	1.7214223879843487	58.36649537705897	5.585015554555804	0.21332359199911105
					159.37029500638084	1.770903819515079	0.278790540982645	1.770903819515079	58.77506084469838	5.732269369343911	0.2157191771600652
					160.4858870714255	1.788986900209723	0.2890121907957616	1.788986900209723	59.18648627061127	5.472063190576033	0.2129092180834647
					161.6092882809255	1.8855771446339846	0.29931994094839276	1.8855771446339846	59.600791674505544	5.619313824045658	0.2158582689024342
					162.740553298892	1.9460188651804953	0.29336200020475245	1.9460188651804953	60.01799721622709	5.319939669589761	0.21068351091011153
					163.87973717198423	1.8262945817274308	0.2932532297149049	1.8262945817274308	60.438123196740676	4.94254090126044	0.2052078197706276
					165.02689533218813	2.1063988998539704	0.30657529730412003	2.1063988998539704	60.86119005911786	5.577178351633886	0.2164648910631517
					166.18208359951348	1.784075467210343	0.2925442717608092	1.784075467210343	61.28721838953169	5.5314830636619	0.2161667529918547
					167.34535818471008	2.0035668132346944	0.30759922262159434	2.0035668132346944	61.71622891825841	5.652159040259585	0.21819596670535196
					168.51677569200305	1.877683733014852	0.3050980940989829	1.877683733014852	62.14824252068621	5.47260488959547	0.2162639398404217
					169.69639312184705	2.3013640301428095	0.33130801591495634	2.3013640301428095	62.58328021833101	5.2636088162688575	0.2134519584175978
					170.8842678737	2.416490746605264	0.3398597043133395	2.416490746605264	63.021363179859335	5.184020057211873	0.212057606779428
					172.0804577488159	2.0227971196856123	0.3165327047039644	2.0227971196856123	63.46251272211835	5.210066839344745	0.21325864958200155
					173.2850209530576	2.4247439478417028	0.33763971244827573	2.4247439478417028	63.90675031117318	5.109078897357978	0.21136439576408772
					174.498016099729	2.058605468563684	0.3197399285355913	2.058605468563684	64.35409756335139	4.881342455386534	0.20879131552257216
					175.71950221242713	2.1480715683788607	0.32508702200839856	2.1480715683788607	64.80457624629484	5.12625730998251	0.21332587027861552
					176.9495387279141	2.012772959234404	0.3246686134563294	2.012772959234404	65.2582082800189	5.226947177423279	0.21505037804533372
					178.1881854990095	1.9962299376987256	0.32686711636799703	1.9962299376987256	65.71501573797903	5.291978258244228	0.21758869043669452
					179.43550279750258	1.7093155189756264	0.30572299809825493	1.7093155189756264	66.1750208481449	4.85417729414351	0.2102685805499188
					180.6915513170851	2.3859959005579565	0.3489345474173895	2.3859959005579565	66.6382459940819	4.689409799879991	0.20813547422196876
					181.9563921763047	2.0253145542917297	0.32850833063028767	2.0253145542917297	67.10471371604048	4.974091936849273	0.2140251959381755
					183.23008692153883	1.8786416950572415	0.3224861495203649	1.8786416950572415	67.57444671205276	4.803709966424978	0.21157622695578296
					184.51269752998962	1.8500305665712473	0.32462997765753265	1.8500305665712473	68.04746783903713	4.783088142622403	0.21149305452262432
					185.80428641269953	2.439048407556666	0.3541414890542573	2.439048407556666	68.5238001139104	4.380477788933023	0.2046069256252384
					187.10491641758844	1.9428841023269523	0.32773561133188966	1.9428841023269523	69.00346671470777	4.433493752491592	0.20704585762743177
					188.41465083251154	1.2166579702661524	0.2860276889518207	1.2166579702661524	69.48649098171072	4.61872663682552	0.21121208969186736
					189.73355338833915	1.698331795657461	0.313816969345697	1.698331795657461	69.97289641858268	4.484213577654956	0.20769070296779482
					191.0616882620575	2.5212753019017407	0.3644687001548657	2.5212753019017407	70.46270669351276	4.263359391856829	0.20479011720982776
					192.3991200798919	2.3382906003323174	0.35457480754023935	2.3382906003323174	70.95594564036736	4.205911882657306	0.2053053270571681
					193.74591392045113	2.2753724817106122	0.3580017163581331	2.2753724817106122	71.45263725984992	4.576587125219332	0.21225910653240945
					195.1021353178943	2.0933394998844705	0.3516074685871007	2.0933394998844705	71.95280572066886	4.0706102433748175	0.20367880397667543
					196.46785026511955	2.565895373574412	0.3800824660318113	2.565895373574412	72.45647536071354	4.039223795929992	0.20368852633845885
					197.8431252169754	1.829105204741917	0.34662992866877995	1.829105204741917	72.96367068823854	4.355669343213124	0.20983455920468494
					199.22802709349423	2.3253829615694133	0.3682865831776217	2.3253829615694133	73.4744163830562	4.371060653700948	0.21183170408308033
					200.62262328314867	2.346054933072449	0.3756195051388642	2.346054933072449	73.9887372977376	4.030367147726261	0.205375412659378
					202.0269816461307	1.9251393487077677	0.3547394935270576	1.9251393487077677	74.50665845882176	4.106768964789382	0.20711456360018468
					203.44117051765363	2.491750672230745	0.3934417172021075	2.491750672230745	75.02820506803351	4.05324897314331	0.20647652557356963
					204.8652587112772	2.2032668756092004	0.37429379280791153	2.2032668756092004	75.55340250350974	4.076685252201133	0.20833591168091728
					206.29931552225614	2.6001534159508237	0.3932217901754642	2.6001534159508237	76.0822763210343	4.044580155007191	0.20735927084389985
					207.74341073091193	1.9161375116367483	0.354019161449815	1.9161375116367483	76.61485225528155	3.7876003490699923	0.20330256008662875
					209.1976146060283	2.0602980795406394	0.37082554303505005	2.0602980795406394	77.15115622106853	3.5690291344654197	0.19823622966070129
					210.6619979082705	2.3408570286984527	0.39074003764356396	2.3408570286984527	77.69121431461602	3.5597611140467045	0.19875867581728
					212.13663189362842	1.917870229911046	0.35410589363076395	1.917870229911046	78.23505281481832	3.7897295418644648	0.20421166568756627
					213.6215883168838	2.638850592608077	0.41482011892993853	2.638850592608077	78.78269818452205	3.678274525083188	0.2028449507703014
					215.11693943510198	1.907607801243298	0.369638095508913	1.907607801243298	79.3341770718137	3.2879119539364203	0.1934026229956782
					216.6227580111477	1.294986084102082	0.32648063642168895	1.294986084102082	79.88951631131638	3.4348067830803917	0.1993550050151077
					218.13911731722578	1.955449704556857	0.36763295953702085	1.955449704556857	80.4487429254956	3.5904170945212868	0.20413348689750954
					219.66609113844635	2.481378696427678	0.41412689301230554	2.481378696427678	81.01188412597406	3.4562135267021987	0.20018929479318728
					221.20375377641545	2.2836131469823866	0.39853239469649965	2.2836131469823866	81.5789673148559	3.39188100926423	0.19923777305623117
					222.75218005285038	2.590059353025947	0.41820256114651666	2.590059353025947	82.1500200860599	3.512184075863293	0.20382158934109865
					224.31144531322033	2.2609792655505974	0.40045676340599745	2.2609792655505974	82.72507022666231	3.316673269683188	0.2000797339209321
					225.8816254304129	1.5244010100818173	0.34971212312651956	1.5244010100818173	83.30414571824895	3.35348137207792	0.20057464319199397
					227.46279680842576	2.398527579013024	0.4130905033156476	2.398527579013024	83.88727473827669	3.208516444517211	0.1989998751045157
					229.05503638608477	1.5644561736338063	0.34680411599373206	1.5644561736338063	84.47448566144462	3.2565056568687645	0.2029431224299234
					230.65842164078737	1.9596507222949828	0.3800378983443582	1.9596507222949828	85.06580706107474	3.227311137284142	0.20102367184420808
					232.27303059227287	1.6357610504242466	0.3634662834264048	1.6357610504242466	85.66126771050226	3.207722695941471	0.20298840030440593
					233.89894180641878	2.4417324898071375	0.4234739325899696	2.4417324898071375	86.26089658447577	3.2948952264313682	0.204531994457082
					235.5362343990637	1.5469049126542482	0.35344118381878253	1.5469049126542482	86.8647228605671	3.0868100307358093	0.19986627827137982
					237.18498803985716	1.8148376316139851	0.3751801274268112	1.8148376316139851	87.47277592059106	3.048432222886963	0.20089024387069185
					238.84528295613615	2.466331076042497	0.43341553473442473	2.466331076042497	88.08508535203521	3.0107783685515996	0.20204449260239563
					240.51719993682912	2.5187974343286488	0.43280920307390297	2.5187974343286488	88.70168094949946	2.810884350345785	0.1987185347753381
					242.20082033638693	2.8117624976967757	0.4562039032090489	2.8117624976967757	89.32259271614595	2.9519398982158256	0.20404932826364694
					243.89622607874162	1.7811455811770267	0.3863512589872841	1.7811455811770267	89.94785086515898	2.8322681850808293	0.20165940680019254
					245.6034996612928	2.2095674644064247	0.4155744096318087	2.2095674644064247	90.57748582121508	2.799040919948072	0.2019061328769625
					247.32272415892186	2.3794520671227364	0.42262246255524377	2.3794520671227364	91.21152822196359	2.5822206447642495	0.19701952854978147
					249.05398322803433	1.4284727156793076	0.3669992724298407	1.4284727156793076	91.85000891951734	2.5773166783040864	0.20154245831673814
					250.79736111063056	1.4976918957689545	0.3746356941831154	1.4976918957689545	92.49295898195396	2.946240083163774	0.21228412826276777
					252.55294263840497	2.0044780289273394	0.4054607607802891	2.0044780289273394	93.14040969482764	2.931173466850863	0.213301876858967
					254.3208132368738	1.3532523714239297	0.37523380135828244	1.3532523714239297	93.79239256269142	2.8465637223579794	0.21249464479506966
					256.1010589295319	1.9704685054876911	0.4128743201561227	1.9704685054876911	94.44893931063027	2.4223599014513595	0.20249730336147123
					257.89376634203865	1.7494269834060359	0.3967185190053146	1.7494269834060359	95.11008188580468	2.4534879956968716	0.20456901674983596
					259.6990227064329	1.3292129251791278	0.3666409198835408	1.3292129251791278	95.7758524590053	2.388142526379503	0.2061283600364684
					261.51691586537794	1.8535165749530087	0.4027974417060726	1.8535165749530087	96.44628342621834	2.465281768721675	0.20775781950657687
					263.34753427643557	1.9079855552833178	0.41339306801882936	1.9079855552833178	97.12140741020188	2.7282091507082797	0.21588988322003366
					265.1909670163707	3.213050374962483	0.5094151816452794	3.213050374962483	97.8012572620733	2.5532781194931435	0.2137094057886799
					267.04730378548527	1.2522716916445853	0.3588143114661667	1.2522716916445853	98.48586606290782	2.5609223245540207	0.21484181402848956
					268.91663491198364	1.771038763523368	0.41414411921283995	1.771038763523368	99.17526712534817	2.364097789455791	0.21039490025054572
					270.7990513563675	1.5286461227469226	0.3892248047499702	1.5286461227469226	99.86949399522561	2.6099369343767305	0.21905843270292583
					272.69464471586207	1.4684194747633739	0.38064784129357343	1.4684194747633739	100.5685804531922	2.465881753351985	0.21358920062173392
					274.6035072288731	1.824615409559026	0.4149800004651378	1.824615409559026	101.27256051636454	2.626771919408002	0.2194688506222197
					276.5257317794752	1.4802136053566377	0.3861569339226596	1.4802136053566377	101.9814684399791	2.4019061573378804	0.21574336911117625
					278.46141190193157	1.374812282533565	0.37256148204154876	1.374812282533565	102.69533871905895	1.86892579548427	0.1974928957918396
					280.41064178524505	1.163992119407028	0.3504176142352564	1.163992119407028	103.41420609009236	1.9758972128786723	0.20346696422651456
					282.3735162777418	1.907907491943322	0.42929346658624995	1.907907491943322	104.13810553272302	2.1864134224111162	0.21416277397028322
					284.35013089168604	1.5002949478507364	0.4031439432548997	1.5002949478507364	104.86707227145207	2.2396583808933497	0.21473323281243115
					286.34058180792783	1.5841198663125013	0.4117100877817947	1.5841198663125013	105.60114177735224	1.865696546537154	0.20685045059885446
					288.3449658805833	1.225075042883255	0.36892044532778645	1.225075042883255	106.3403497697937	2.4174876765829483	0.2237109140433334
					290.36338064174737	1.138904191203455	0.37252712564889806	1.138904191203455	107.08473221818227	2.1052561477924794	0.21555809130238565
					292.39592430623964	1.2036225641582614	0.37234456027712376	1.2036225641582614	107.83432534370954	2.1349298938123615	0.21578340964258094
					294.4426957763833	1.000081844507525	0.34917535482042433	1.000081844507525	108.58916562111551	2.020988791028136	0.20923543451245213
					296.50379464681794	1.2614632194715134	0.3727031996363882	1.2614632194715134	109.34928978046332	2.107153969731241	0.21526979708381605
					298.5793212093457	1.3993507792808575	0.39913774269582064	1.3993507792808575	110.11473480892656	1.833325249393788	0.2086314037459184
					300.66937645781115	1.6460395390778073	0.42159563540951017	1.6460395390778073	110.88553795258903	1.8393821507395431	0.21050064061858212
					302.7740620930158	0.9369871132132552	0.34372888518032885	0.9369871132132552	111.66173671825717	1.5300872466747286	0.20001923541905287
					304.8934805276669	1.9499420935248595	0.45627330053300746	1.9499420935248595	112.44336887528496	2.0097396084798618	0.22011583661810927
					307.0277348913605	1.3886932775737877	0.39465512975834066	1.3886932775737877	113.23047245741196	2.1436908168422546	0.2251715270971804
					309.1769290356001	0.7793696246962207	0.34057008844789277	0.7793696246962207	114.02308576461385	1.8848505723364348	0.21691178890846793
					311.3411675388493	1.8513952380977865	0.45077995815775185	1.8513952380977865	114.82124736496615	2.063851235611667	0.2263902764845192
					313.5205557116212	1.2656629269940902	0.381085064791421	1.2656629269940902	115.62499609652092	1.9251225646034724	0.22045441304485858
					315.71519960160254	1.1412624019819373	0.38760532033639344	1.1412624019819373	116.43437106919656	2.082919726372068	0.23214894732195304
					317.9252059988138	1.3154630585012046	0.4127176127370797	1.3154630585012046	117.24941166668094	1.7838033419586377	0.21931831807619812
					320.15068244080544	1.2470527450992566	0.3900213795003087	1.2470527450992566	118.07015754834771	1.95087460762615	0.22876175537299762
					322.3917372178911	1.0108689376549762	0.36364965609290983	1.0108689376549762	118.89664865118613	2.4083068560948027	0.24738329471269818
					324.64847937841637	0.8789659501348304	0.3649201954328832	0.8789659501348304	119.72892519174444	1.6698466939382692	0.22165811777196628
					326.9210187340653	1.295460131504234	0.4004175043153139	1.295460131504234	120.56702766808665	1.319406457668292	0.2033032272711276
					329.2094658652037	1.6883045973951238	0.44496262811093756	1.6883045973951238	121.41099686176327	1.5253848761690358	0.2193824757198654
					331.51393212626016	0.9412251401641811	0.3662355394092031	0.9412251401641811	122.26087383979561	1.7667453976227983	0.22930167721405115
					333.83452965114395	0.984072144380128	0.38393412080617306	0.984072144380128	123.11669995667417	1.8620726197450819	0.23722681318631414
					336.171371358702	1.3812261281762828	0.42220222130389556	1.3812261281762828	123.97851685637087	1.5737700993860213	0.22695797264941292
					338.52457095821285	1.6439116353319105	0.4494018726436228	1.6439116353319105	124.84636647436548	1.933906066270984	0.24117882375438882
					340.89424295492034	0.7459068769306831	0.3568825215224762	0.7459068769306831	125.72029103968603	1.6763578435290172	0.2312765484622281
					343.2805026556048	0.9794296893292587	0.4045008175541366	0.9794296893292587	126.60033307696384	2.1743747410831404	0.2515613078649184
					345.683466174194	0.26883549861289935	0.29510034201653734	0.26883549861289935	127.48653540850259	1.6117615102816452	0.22795848085814355
					348.1032504374134	0.5401012928108051	0.32770902358946274	0.5401012928108051	128.3789411563621	2.1969335795906346	0.25323058797393055
					350.5399731904753	1.0119890809411674	0.3815516663588078	1.0119890809411674	129.27759374445662	1.7532700309698925	0.2387716996934229
					352.9937530028086	1.2417441573897334	0.41112900737366537	1.2417441573897334	130.18253690066783	1.9356764482489672	0.24726475050918365
					355.46470927382825	0.8731358125817609	0.36418301053098995	0.8731358125817609	131.09381465897252	1.6710995424672033	0.23631313672705753
					357.95296223874504	0.747692916676411	0.36294659366771886	0.747692916676411	132.01147136158534	1.2672573594137597	0.2214103225054454
					360.4586329744162	0.7029116820851018	0.34366341329897876	0.7029116820851018	132.93555166111642	1.7769089114973866	0.2408041703579343
					362.98184340523716	0.7511110094852277	0.372012945079021	0.7511110094852277	133.86610052274423	1.894903608015461	0.2519940394390564
					365.5227163090738	0.9916811924909417	0.419322248652701	0.9916811924909417	134.80316322640346	1.812413871027109	0.248396582205323
					368.08137532323735	0.8026897967827517	0.37095005457793917	0.8026897967827517	135.74678536898827	1.9461710852858949	0.2543730231110251
					370.6579449505	0.8597519734387781	0.3699379934832327	0.8597519734387781	136.69701286657119	1.8794651211457136	0.2516069912482114
					373.2525505651535	1.455785981259254	0.45698399443257665	1.455785981259254	137.6538919566372	2.4135571754855274	0.27491188817754647
					375.8653184191096	1.3538041028759982	0.45708887026703104	1.3538041028759982	138.6174692003337	2.2066276274474954	0.2710159190679207
					378.49637564804334	0.7213224116792727	0.3624752262433449	0.7213224116792727	139.587791484736	1.7584192218753527	0.25165195320739264
					381.14585027757965	0.6011803736344108	0.3554341495173181	0.6011803736344108	140.56490602512915	1.321952735029587	0.2341595790331549
					383.8138712295227	1.1668598216200938	0.4367622255669043	1.1668598216200938	141.54886036730505	2.2461953634793	0.28063807493415166
					386.50056832812936	1.4236988311443268	0.4630639538133665	1.4236988311443268	142.5397023898762	1.6587501117928265	0.2512874402174364
					389.2060723064262	0.10348026866660776	0.28197747922370076	0.10348026866660776	143.53748030660535	1.267950959029144	0.2371098449878485
					391.93051481257123	1.1691394461754245	0.41606832682089084	1.1691394461754245	144.54224266875156	1.797660507015791	0.26333046336597893
					394.67402841625926	0.7317136888965213	0.35740418440590027	0.7317136888965213	145.55403836743284	1.8058652953452574	0.2674255561990397
					397.43674661517304	1.8374200106091	0.5165164525946647	1.8374200106091	146.5729166360049	2.3737931457021686	0.2956799775975009
					400.21880384147926	1.4392765323779813	0.4562195044439955	1.4392765323779813	147.59892705245693	2.04599776312057	0.27853055443211583
					403.0203354683696	0.6630989873968915	0.37131624988031336	0.6630989873968915	148.63211954182412	1.7658839819326793	0.26685322901443087
					405.8414778166482	1.5412514270973932	0.50456582502489	1.5412514270973932	149.67254437861686	2.107450258292167	0.28940216480862424
					408.6823681613647	0.8116795665900984	0.4128717923534747	0.8116795665900984	150.7202521892672	2.343782771942566	0.30118826076277344
					411.5431447384942	0.744097586226681	0.4004771230762306	0.744097586226681	151.7752939545921	2.493569220128277	0.3074606319804984
					414.4239467516637	1.4268930780295097	0.4818045507124334	1.4268930780295097	152.83772101227422	2.009719952272079	0.2878021058849055
					417.3249143789253	1.3538582958744199	0.48648931803057655	1.3538582958744199	153.90758505936014	1.95154074244646	0.28313692174554833
					420.2461887795778	0.8473559401526196	0.4173372746493369	0.8473559401526196	154.98493815477565	2.293792983034319	0.3022663918831591
					423.18791210103484	1.2129116105901128	0.4659007228092562	1.2129116105901128	156.0698327218591	2.1969007429207372	0.30406474062774996
					426.1502274857421	0.9992438812323721	0.4681436563305817	0.9992438812323721	157.16232155091208	1.6516556080860578	0.26927469657625197
					429.13327907814227	0.8736397174549829	0.4234546702811368	0.8736397174549829	158.26245780176848	1.7214223879843487	0.2770122701370682
					432.1372120316893	0.32875902460126044	0.3084579769372204	0.32875902460126044	159.37029500638084	1.770903819515079	0.278790540982645
					435.16217251591104	1.7133546013516652	0.5288687658378761	1.7133546013516652	160.4858870714255	1.788986900209723	0.2890121907957616
					438.20830772352247	1.196674718528826	0.49669189680385195	1.196674718528826	161.6092882809255	1.8855771446339846	0.29931994094839276
					441.2757658775871	1.079135996576069	0.4601139580136686	1.079135996576069	162.740553298892	1.9460188651804953	0.29336200020475245
					444.36469623873023	1.689044503117214	0.5385757218573414	1.689044503117214	163.87973717198423	1.8262945817274308	0.2932532297149049
					447.47524911240134	0.7492314662752809	0.4198315086771452	0.7492314662752809	165.02689533218813	2.1063988998539704	0.30657529730412003
					450.6075758561882	0.9913073525697316	0.4698947645326118	0.9913073525697316	166.18208359951348	1.784075467210343	0.2925442717608092
					453.7618288871815	0.789311324084705	0.43275795156405034	0.789311324084705	167.34535818471008	2.0035668132346944	0.30759922262159434
					456.93816168939173	0.7738327588879219	0.4073055597925605	0.7738327588879219	168.51677569200305	1.877683733014852	0.3050980940989829
					460.1367288212175	0.10059950617438473	0.33086287378414225	0.10059950617438473	169.69639312184705	2.3013640301428095	0.33130801591495634
					463.35768592296597	1.946973009606228	0.6045683708702788	1.946973009606228	170.8842678737	2.416490746605264	0.3398597043133395
					466.6011897244267	1.1281452504496663	0.46798660091467753	1.1281452504496663	172.0804577488159	2.0227971196856123	0.3165327047039644
					469.8673980524977	0.44082445427679495	0.4233588404927821	0.44082445427679495	173.2850209530576	2.4247439478417028	0.33763971244827573
					473.1564698388652	1.1910690497129712	0.4990972224654973	1.1910690497129712	174.498016099729	2.058605468563684	0.3197399285355913
					476.4685651277373	1.2719081052081218	0.5189354779921097	1.2719081052081218	175.71950221242713	2.1480715683788607	0.32508702200839856
					479.8038450836314	1.1694544218123002	0.49817234125838655	1.1694544218123002	176.9495387279141	2.012772959234404	0.3246686134563294
					483.1624719992168	0.9632136379305858	0.482457299497667	0.9632136379305858	178.1881854990095	1.9962299376987256	0.32686711636799703
					486.54460930321136	2.0165038073789727	0.6237243288282739	2.0165038073789727	179.43550279750258	1.7093155189756264	0.30572299809825493
					489.9504215683338	1.2804815720977953	0.5434222381332104	1.2804815720977953	180.6915513170851	2.3859959005579565	0.3489345474173895
					493.38007451931213	1.9187326906635012	0.6098663115021088	1.9187326906635012	181.9563921763047	2.0253145542917297	0.32850833063028767
					496.8337350409473	0.419415820428526	0.3781869439015446	0.419415820428526	183.23008692153883	1.8786416950572415	0.3224861495203649
					500.31157118623395	1.1019889863598895	0.507993032176941	1.1019889863598895	184.51269752998962	1.8500305665712473	0.32462997765753265
					503.8137521845376	1.219433762322916	0.5477352445525749	1.219433762322916	185.80428641269953	2.439048407556666	0.3541414890542573
					507.34044844982935	0.8298636534794952	0.5046372189294704	0.8298636534794952	187.10491641758844	1.9428841023269523	0.32773561133188966
					510.8918315889782	1.144390129805977	0.5573230688476698	1.144390129805977	188.41465083251154	1.2166579702661524	0.2860276889518207
					514.468074410101	0.6897514320639162	0.46401536884315575	0.6897514320639162	189.73355338833915	1.698331795657461	0.313816969345697
					518.0693509309717	0.9644934382389444	0.5448715270504311	0.9644934382389444	191.0616882620575	2.5212753019017407	0.3644687001548657
					521.6958363874886	1.7878821217464822	0.6355970732745713	1.7878821217464822	192.3991200798919	2.3382906003323174	0.35457480754023935
					525.3477072422011	0.6784635858463973	0.46899023476208695	0.6784635858463973	193.74591392045113	2.2753724817106122	0.3580017163581331
					529.0251411928964	0.2919781212796994	0.36690889713021857	0.2919781212796994	195.1021353178943	2.0933394998844705	0.3516074685871007
					532.7283171812467	0.28013356227733655	0.3933612028679681	0.28013356227733655	196.46785026511955	2.565895373574412	0.3800824660318113
					536.4574154015154	0.9901277599257016	0.518067642788583	0.9901277599257016	197.8431252169754	1.829105204741917	0.34662992866877995
					540.212617309326	0.5150742310270867	0.40304748687724007	0.5150742310270867	199.22802709349423	2.3253829615694133	0.3682865831776217
					543.9941056304913	0.48621239538064365	0.4597435646669233	0.48621239538064365	200.62262328314867	2.346054933072449	0.3756195051388642
					547.8020643699047	1.9623227511479662	0.6741713039499282	1.9623227511479662	202.0269816461307	1.9251393487077677	0.3547394935270576
					551.636678820494	0.6208652718046663	0.45363607743710926	0.6208652718046663	203.44117051765363	2.491750672230745	0.3934417172021075
					555.4981355722375	1.5286074709649498	0.6434274903365685	1.5286074709649498	204.8652587112772	2.2032668756092004	0.37429379280791153
					559.3866225212431	0.6950398406626394	0.5053670262581128	0.6950398406626394	206.29931552225614	2.6001534159508237	0.3932217901754642
					563.3023288788918	0.9559243318967708	0.532749462596924	0.9559243318967708	207.74341073091193	1.9161375116367483	0.354019161449815
					567.245445181044	0.3132351549583031	0.4148650137833946	0.3132351549583031	209.1976146060283	2.0602980795406394	0.37082554303505005
					571.2161632973114	0.9735888913717622	0.539903048499648	0.9735888913717622	210.6619979082705	2.3408570286984527	0.39074003764356396
					575.2146764403926	1.319374448182851	0.6212553692601869	1.319374448182851	212.13663189362842	1.917870229911046	0.35410589363076395
					579.2411791754753	0.25521538605220173	0.4375418427164466	0.25521538605220173	213.6215883168838	2.638850592608077	0.41482011892993853
					583.2958674297037	1.1004275374840946	0.6110150507515175	1.1004275374840946	215.11693943510198	1.907607801243298	0.369638095508913
					587.3789385017116	0.046058886798428955	0.40319194474222064	0.046058886798428955	216.6227580111477	1.294986084102082	0.32648063642168895
					591.4905910712235	1.771225052565606	0.7171216120811472	1.771225052565606	218.13911731722578	1.955449704556857	0.36763295953702085
					595.6310252087221	1.671567854934214	0.652120588295677	1.671567854934214	219.66609113844635	2.481378696427678	0.41412689301230554
					599.8004423851831	1.2801350591667986	0.616144312546865	1.2801350591667986	221.20375377641545	2.2836131469823866	0.39853239469649965
					603.9990454818794	1.9620171278749112	0.7255784219920323	1.9620171278749112	222.75218005285038	2.590059353025947	0.41820256114651666
					608.2270388002526	0.11326702812993084	0.40657326848455644	0.11326702812993084	224.31144531322033	2.2609792655505974	0.40045676340599745
					612.4846280718543	0.8162262913777526	0.6949976407550071	0.8162262913777526	225.8816254304129	1.5244010100818173	0.34971212312651956
					616.7720204683573	0.924667004100601	0.5741103328280651	0.924667004100601	227.46279680842576	2.398527579013024	0.4130905033156476
					621.0894246116358	-0.3988472895610251	0.240549663001925	-0.3988472895610251	229.05503638608477	1.5644561736338063	0.34680411599373206
					625.4370505839172	0.2936706723654344	0.395503529744423	0.2936706723654344	230.65842164078737	1.9596507222949828	0.3800378983443582
					629.8151099380046	-0.4252238780962425	0.2533376954900621	-0.4252238780962425	232.27303059227287	1.6357610504242466	0.3634662834264048
					634.2238157075707	0.6977098812713171	0.5583440428113631	0.6977098812713171	233.89894180641878	2.4417324898071375	0.4234739325899696
					638.6633824175237	0.8265674151433781	0.5791291926183315	0.8265674151433781	235.5362343990637	1.5469049126542482	0.35344118381878253
					643.1340260944464	0.800274325350005	0.579542193047084	0.800274325350005	237.18498803985716	1.8148376316139851	0.3751801274268112
					647.6359642771075	0.43040625000756894	0.5133570881883647	0.43040625000756894	238.84528295613615	2.466331076042497	0.43341553473442473
					652.1694160270473	0.22326800978206163	0.4495635191805771	0.22326800978206163	240.51719993682912	2.5187974343286488	0.43280920307390297
					656.7346019392367	0.18602772613450091	0.43671532330455726	0.18602772613450091	242.20082033638693	2.8117624976967757	0.4562039032090489
					661.3317441528113	0.6255886608609444	0.5531733725515028	0.6255886608609444	243.89622607874162	1.7811455811770267	0.3863512589872841
					665.961066361881	0.7522669570803788	0.6135178899928904	0.7522669570803788	245.6034996612928	2.2095674644064247	0.4155744096318087
					670.6227938264142	0.6646842546632016	0.5751908480245912	0.6646842546632016	247.32272415892186	2.3794520671227364	0.42262246255524377
					675.3171533831991	0.0191359258747954	0.39060671556051446	0.0191359258747954	249.05398322803433	1.4284727156793076	0.3669992724298407
					680.0443734568814	0.9478881982767728	0.6373090193714576	0.9478881982767728	250.79736111063056	1.4976918957689545	0.3746356941831154
					684.8046840710797	0.7660557889347693	0.5889038730944232	0.7660557889347693	252.55294263840497	2.0044780289273394	0.4054607607802891
					689.5983168595773	-0.07012214726653138	0.30103014210401785	-0.07012214726653138	254.3208132368738	1.3532523714239297	0.37523380135828244
					694.4255050775944	-0.3549391586713413	0.29063834893660334	-0.3549391586713413	256.1010589295319	1.9704685054876911	0.4128743201561227
					699.2864836131375	1.032341927102593	0.627691994682171	1.032341927102593	257.89376634203865	1.7494269834060359	0.3967185190053146
					704.1814889984294	0.8951222508783793	0.6485488226819781	0.8951222508783793	259.6990227064329	1.3292129251791278	0.3666409198835408
					709.1107594214184	0.2798425189154822	0.5055098669802206	0.2798425189154822	261.51691586537794	1.8535165749530087	0.4027974417060726
					714.0745347373684	1.4740960427394718	0.7572357596145636	1.4740960427394718	263.34753427643557	1.9079855552833178	0.41339306801882936
					719.0730564805299	1.2424149701478011	0.7363802530097255	1.2424149701478011	265.1909670163707	3.213050374962483	0.5094151816452794
					724.1065678758937	0.7964158481404171	0.6183177940924178	0.7964158481404171	267.04730378548527	1.2522716916445853	0.3588143114661667
					729.175313851025	0.28708674650575583	0.49628205950888266	0.28708674650575583	268.91663491198364	1.771038763523368	0.41414411921283995
					734.2795410479821	0.04041626369499873	0.42247756995156316	0.04041626369499873	270.7990513563675	1.5286461227469226	0.3892248047499702
					739.419497835318	-0.05469169218003023	0.4430811566847938	-0.05469169218003023	272.69464471586207	1.4684194747633739	0.38064784129357343
					744.5954343201652	0.501331303291431	0.5758861104601116	0.501331303291431	274.6035072288731	1.824615409559026	0.4149800004651378
					749.8076023604063	0.7080255084728294	0.6812398337538504	0.7080255084728294	276.5257317794752	1.4802136053566377	0.3861569339226596
					755.0562555769293	0.2364854454196894	0.5556918827382508	0.2364854454196894	278.46141190193157	1.374812282533565	0.37256148204154876
					760.3416493659677	0.48693447938865075	0.6268522407741369	0.48693447938865075	280.41064178524505	1.163992119407028	0.3504176142352564
					765.6640409115295	0.1289089385339905	0.4455700106102455	0.1289089385339905	282.3735162777418	1.907907491943322	0.42929346658624995
					771.0236891979102	-0.11938804192053887	0.34299252486566056	-0.11938804192053887	284.35013089168604	1.5002949478507364	0.4031439432548997
					776.4208550222957	1.0567094054268382	0.7476445805538237	1.0567094054268382	286.34058180792783	1.5841198663125013	0.4117100877817947
					781.8558010074516	0.8639895822993846	0.7165258624715615	0.8639895822993846	288.3449658805833	1.225075042883255	0.36892044532778645
					787.3287916145039	0.3595540676957282	0.5663762291067831	0.3595540676957282	290.36338064174737	1.138904191203455	0.37252712564889806
					792.8400931558053	0.22650836243408123	0.5741964831191132	0.22650836243408123	292.39592430623964	1.2036225641582614	0.37234456027712376
					798.389973807896	0.17221263604045212	0.4899031398439606	0.17221263604045212	294.4426957763833	1.000081844507525	0.34917535482042433
					803.9787036245513	0.5767083913957908	0.6235002948048842	0.5767083913957908	296.50379464681794	1.2614632194715134	0.3727031996363882
					809.6065545499231	-0.5054956642739323	0.35224276703581525	-0.5054956642739323	298.5793212093457	1.3993507792808575	0.39913774269582064
					815.2738004317725	1.0792574703169804	0.7691501894765923	1.0792574703169804	300.66937645781115	1.6460395390778073	0.42159563540951017
					820.9807170347949	0.14318831873172	0.5853401534128613	0.14318831873172	302.7740620930158	0.9369871132132552	0.34372888518032885
					826.7275820540385	1.525274942021555	0.9065163592995207	1.525274942021555	304.8934805276669	1.9499420935248595	0.45627330053300746
					832.5146751284168	0.8255121809898774	0.725415800157164	0.8255121809898774	307.0277348913605	1.3886932775737877	0.39465512975834066
					838.3422778543157	0.5042616367863544	0.6128545307458059	0.5042616367863544	309.1769290356001	0.7793696246962207	0.34057008844789277
					844.2106737992959	-0.2725765333714742	0.4285461146112371	-0.2725765333714742	311.3411675388493	1.8513952380977865	0.45077995815775185
					850.1201485158911	0.5049850794592501	0.6422236078048666	0.5049850794592501	313.5205557116212	1.2656629269940902	0.381085064791421
					856.0709895555023	1.125623433034431	0.8655099837220708	1.125623433034431	315.71519960160254	1.1412624019819373	0.38760532033639344
					862.0634864823908	0.27650025715154924	0.6184469665131317	0.27650025715154924	317.9252059988138	1.3154630585012046	0.4127176127370797
					868.0979308877675	1.214371475120509	0.8646742124347241	1.214371475120509	320.15068244080544	1.2470527450992566	0.3900213795003087
					874.1746164039819	0.1102570451746705	0.6067134703795016	0.1102570451746705	322.3917372178911	1.0108689376549762	0.36364965609290983
					880.2938387188098	-0.07263722427704905	0.4685893782454393	-0.07263722427704905	324.64847937841637	0.8789659501348304	0.3649201954328832
					886.4558955898415	0.7353212791416335	0.7856311880582197	0.7353212791416335	326.9210187340653	1.295460131504234	0.4004175043153139
					892.6610868589703	0.9859594916894058	0.7990641143608953	0.9859594916894058	329.2094658652037	1.6883045973951238	0.44496262811093756
					898.9097144669831	1.1815252796934974	0.7969318705935023	1.1815252796934974	331.51393212626016	0.9412251401641811	0.3662355394092031
					905.202082468252	-0.5966028186358147	0.34940642367844776	-0.5966028186358147	333.83452965114395	0.984072144380128	0.38393412080617306
					911.5384970455298	0.20775510177896572	0.6891704201593124	0.20775510177896572	336.171371358702	1.3812261281762828	0.42220222130389556
					917.9192665248484	1.4770438532885606	0.9908362581589918	1.4770438532885606	338.52457095821285	1.6439116353319105	0.4494018726436228
					924.3447013905223	0.6561514256416442	0.8153226852331791	0.6561514256416442	340.89424295492034	0.7459068769306831	0.3568825215224762
					930.815114300256	0.5548533849359186	0.7076832267105388	0.5548533849359186	343.2805026556048	0.9794296893292587	0.4045008175541366
					937.3308201003579	0.08978950898374272	0.643277683355835	0.08978950898374272	345.683466174194	0.26883549861289935	0.29510034201653734
					943.8921358410604	0.4194951428213963	0.7747876814571439	0.4194951428213963	348.1032504374134	0.5401012928108051	0.32770902358946274
					950.4993807919478	-1.1067746579863151	0.6492988882941108	-1.1067746579863151	350.5399731904753	1.0119890809411674	0.3815516663588078
					957.1528764574914	-0.33479866108006434	0.483484252537808	-0.33479866108006434	352.9937530028086	1.2417441573897334	0.41112900737366537
					963.8529465926938	1.0912460164070603	0.9126969640257014	1.0912460164070603	355.46470927382825	0.8731358125817609	0.36418301053098995
					970.5999172188426	-0.25366054460622356	0.6046269025484219	-0.25366054460622356	357.95296223874504	0.747692916676411	0.36294659366771886
					977.3941166393745	0.47518324354457375	0.8613820022571548	0.47518324354457375	360.4586329744162	0.7029116820851018	0.34366341329897876
					984.2358754558502	0.2233929004746924	0.67001256644734	0.2233929004746924	362.98184340523716	0.7511110094852277	0.372012945079021
									365.5227163090738	0.9916811924909417	0.419322248652701
									368.08137532323735	0.8026897967827517	0.37095005457793917
									370.6579449505	0.8597519734387781	0.3699379934832327
									373.2525505651535	1.455785981259254	0.45698399443257665
									375.8653184191096	1.3538041028759982	0.45708887026703104
									378.49637564804334	0.7213224116792727	0.3624752262433449
									381.14585027757965	0.6011803736344108	0.3554341495173181
									383.8138712295227	1.1668598216200938	0.4367622255669043
									386.50056832812936	1.4236988311443268	0.4630639538133665
									389.2060723064262	0.10348026866660776	0.28197747922370076
									391.93051481257123	1.1691394461754245	0.41606832682089084
									394.67402841625926	0.7317136888965213	0.35740418440590027
									397.43674661517304	1.8374200106091	0.5165164525946647
									400.21880384147926	1.4392765323779813	0.4562195044439955
									403.0203354683696	0.6630989873968915	0.37131624988031336
									405.8414778166482	1.5412514270973932	0.50456582502489
									408.6823681613647	0.8116795665900984	0.4128717923534747
									411.5431447384942	0.744097586226681	0.4004771230762306
									414.4239467516637	1.4268930780295097	0.4818045507124334
									417.3249143789253	1.3538582958744199	0.48648931803057655
									420.2461887795778	0.8473559401526196	0.4173372746493369
									423.18791210103484	1.2129116105901128	0.4659007228092562
									426.1502274857421	0.9992438812323721	0.4681436563305817
									429.13327907814227	0.8736397174549829	0.4234546702811368
									432.1372120316893	0.32875902460126044	0.3084579769372204
									435.16217251591104	1.7133546013516652	0.5288687658378761
									438.20830772352247	1.196674718528826	0.49669189680385195
									441.2757658775871	1.079135996576069	0.4601139580136686
									444.36469623873023	1.689044503117214	0.5385757218573414
									447.47524911240134	0.7492314662752809	0.4198315086771452
									450.6075758561882	0.9913073525697316	0.4698947645326118
									453.7618288871815	0.789311324084705	0.43275795156405034
									456.93816168939173	0.7738327588879219	0.4073055597925605
									460.1367288212175	0.10059950617438473	0.33086287378414225
									463.35768592296597	1.946973009606228	0.6045683708702788
									466.6011897244267	1.1281452504496663	0.46798660091467753
									469.8673980524977	0.44082445427679495	0.4233588404927821
									473.1564698388652	1.1910690497129712	0.4990972224654973
									476.4685651277373	1.2719081052081218	0.5189354779921097
									479.8038450836314	1.1694544218123002	0.49817234125838655
									483.1624719992168	0.9632136379305858	0.482457299497667
									486.54460930321136	2.0165038073789727	0.6237243288282739
									489.9504215683338	1.2804815720977953	0.5434222381332104
									493.38007451931213	1.9187326906635012	0.6098663115021088
									496.8337350409473	0.419415820428526	0.3781869439015446
									500.31157118623395	1.1019889863598895	0.507993032176941
									503.8137521845376	1.219433762322916	0.5477352445525749
									507.34044844982935	0.8298636534794952	0.5046372189294704
									510.8918315889782	1.144390129805977	0.5573230688476698
									514.468074410101	0.6897514320639162	0.46401536884315575
									518.0693509309717	0.9644934382389444	0.5448715270504311
									521.6958363874886	1.7878821217464822	0.6355970732745713
									525.3477072422011	0.6784635858463973	0.46899023476208695
									529.0251411928964	0.2919781212796994	0.36690889713021857
									532.7283171812467	0.28013356227733655	0.3933612028679681
									536.4574154015154	0.9901277599257016	0.518067642788583
									540.212617309326	0.5150742310270867	0.40304748687724007
									543.9941056304913	0.48621239538064365	0.4597435646669233
									547.8020643699047	1.9623227511479662	0.6741713039499282
									551.636678820494	0.6208652718046663	0.45363607743710926
									555.4981355722375	1.5286074709649498	0.6434274903365685
									559.3866225212431	0.6950398406626394	0.5053670262581128
									563.3023288788918	0.9559243318967708	0.532749462596924
									567.245445181044	0.3132351549583031	0.4148650137833946
									571.2161632973114	0.9735888913717622	0.539903048499648
									575.2146764403926	1.319374448182851	0.6212553692601869
									579.2411791754753	0.25521538605220173	0.4375418427164466
									583.2958674297037	1.1004275374840946	0.6110150507515175
									587.3789385017116	0.046058886798428955	0.40319194474222064
									591.4905910712235	1.771225052565606	0.7171216120811472
									595.6310252087221	1.671567854934214	0.652120588295677
									599.8004423851831	1.2801350591667986	0.616144312546865
									603.9990454818794	1.9620171278749112	0.7255784219920323
									608.2270388002526	0.11326702812993084	0.40657326848455644
									612.4846280718543	0.8162262913777526	0.6949976407550071
									616.7720204683573	0.924667004100601	0.5741103328280651
									621.0894246116358	-0.3988472895610251	0.240549663001925
									625.4370505839172	0.2936706723654344	0.395503529744423
									629.8151099380046	-0.4252238780962425	0.2533376954900621
									634.2238157075707	0.6977098812713171	0.5583440428113631
									638.6633824175237	0.8265674151433781	0.5791291926183315
									643.1340260944464	0.800274325350005	0.579542193047084
									647.6359642771075	0.43040625000756894	0.5133570881883647
									652.1694160270473	0.22326800978206163	0.4495635191805771
									656.7346019392367	0.18602772613450091	0.43671532330455726
									661.3317441528113	0.6255886608609444	0.5531733725515028
									665.961066361881	0.7522669570803788	0.6135178899928904
									670.6227938264142	0.6646842546632016	0.5751908480245912
									675.3171533831991	0.0191359258747954	0.39060671556051446
									680.0443734568814	0.9478881982767728	0.6373090193714576
									684.8046840710797	0.7660557889347693	0.5889038730944232
									689.5983168595773	-0.07012214726653138	0.30103014210401785
									694.4255050775944	-0.3549391586713413	0.29063834893660334
									699.2864836131375	1.032341927102593	0.627691994682171
									704.1814889984294	0.8951222508783793	0.6485488226819781
									709.1107594214184	0.2798425189154822	0.5055098669802206
									714.0745347373684	1.4740960427394718	0.7572357596145636
									719.0730564805299	1.2424149701478011	0.7363802530097255
									724.1065678758937	0.7964158481404171	0.6183177940924178
									729.175313851025	0.28708674650575583	0.49628205950888266
									734.2795410479821	0.04041626369499873	0.42247756995156316
									739.419497835318	-0.05469169218003023	0.4430811566847938
									744.5954343201652	0.501331303291431	0.5758861104601116
									749.8076023604063	0.7080255084728294	0.6812398337538504
									755.0562555769293	0.2364854454196894	0.5556918827382508
									760.3416493659677	0.48693447938865075	0.6268522407741369
									765.6640409115295	0.1289089385339905	0.4455700106102455
									771.0236891979102	-0.11938804192053887	0.34299252486566056
									776.4208550222957	1.0567094054268382	0.7476445805538237
									781.8558010074516	0.8639895822993846	0.7165258624715615
									787.3287916145039	0.3595540676957282	0.5663762291067831
									792.8400931558053	0.22650836243408123	0.5741964831191132
									798.389973807896	0.17221263604045212	0.4899031398439606
									803.9787036245513	0.5767083913957908	0.6235002948048842
									809.6065545499231	-0.5054956642739323	0.35224276703581525
									815.2738004317725	1.0792574703169804	0.7691501894765923
									820.9807170347949	0.14318831873172	0.5853401534128613
									826.7275820540385	1.525274942021555	0.9065163592995207
									832.5146751284168	0.8255121809898774	0.725415800157164
									838.3422778543157	0.5042616367863544	0.6128545307458059
									844.2106737992959	-0.2725765333714742	0.4285461146112371
									850.1201485158911	0.5049850794592501	0.6422236078048666
									856.0709895555023	1.125623433034431	0.8655099837220708
									862.0634864823908	0.27650025715154924	0.6184469665131317
									868.0979308877675	1.214371475120509	0.8646742124347241
									874.1746164039819	0.1102570451746705	0.6067134703795016
									880.2938387188098	-0.07263722427704905	0.4685893782454393
									886.4558955898415	0.7353212791416335	0.7856311880582197
									892.6610868589703	0.9859594916894058	0.7990641143608953
									898.9097144669831	1.1815252796934974	0.7969318705935023
									905.202082468252	-0.5966028186358147	0.34940642367844776
									911.5384970455298	0.20775510177896572	0.6891704201593124
									917.9192665248484	1.4770438532885606	0.9908362581589918
									924.3447013905223	0.6561514256416442	0.8153226852331791
									930.815114300256	0.5548533849359186	0.7076832267105388
									937.3308201003579	0.08978950898374272	0.643277683355835
									943.8921358410604	0.4194951428213963	0.7747876814571439
									950.4993807919478	-1.1067746579863151	0.6492988882941108
									957.1528764574914	-0.33479866108006434	0.483484252537808
									963.8529465926938	1.0912460164070603	0.9126969640257014
									970.5999172188426	-0.25366054460622356	0.6046269025484219
									977.3941166393745	0.47518324354457375	0.8613820022571548
									984.2358754558502	0.2233929004746924	0.67001256644734
									991.1255265840412	0.9769376109020195	0.9471288608830524
									997.2911834928398	0.658245885380924	0.963130851771803
