# Supplementary material for: Formation of a super-dense hydrogen monolayer on mesoporous silica
Source: Nat Chem. 2022 Aug 29;14(11):1319–24. doi: 10.1038/s41557-022-01019-7 (PMC9630099; doi:10.1038/s41557-022-01019-7)
Supplement: Source Data Fig. 2 — Compressed folder with ‘.csv’ files of all INS results including spectra and analysis and source data of Fig. 2b.. [file 41557_2022_1019_MOESM3_ESM.zip › Fig2_INS_spectra_and_analysis/INS+AnalysisGaussian/22985_2.5mmol_25.0K_B.csv]

x	y	err	fit	residual_fit	x_full	y_full	err_full	background_full	x_f	y_f	err_f	GS_Peak0_	GS_Peak1_	GS_Peak2_	Background1_	Sigmoid1_
2.0004999999999926	0.43086585833956703	0.20700786274133126	0.5665817512027636	0.13571589286319652	1.0134999999999967	0.19249103367935572	0.38181389365350205	0.19218325524171845	-1.9895	0.2732486064950769	0.12718085211752958	0.0008144055260798387	0.0008141700708382593	1.9547003684739765e-06	0.564951220905477	0.0
2.0214999999999925	0.406459305418406	0.20760292800083843	0.5668253903656301	0.16036608494722404	1.0344999999999966	0.0026975392604056125	0.36676935507730685	0.002378109863736588	-1.9685000000000001	0.17848140329993278	0.12119811464666955	0.0008423233325585667	0.000842080334429373	2.044531013141095e-06	0.5651389421676289	0.0
2.0424999999999924	0.1421349875723723	0.19480131684466476	0.5671375019029421	0.4250025143305698	1.0554999999999966	-0.19728342540352894	0.3563680838934225	-0.19761492255661728	-1.9475000000000002	0.09822091527709842	0.11622308028247583	0.0008711343566085127	0.0008708835935060321	2.1383333173578036e-06	0.5653933456195102	0.0
2.0634999999999923	0.9690756917549683	0.2385682197895048	0.5675178419179886	-0.40155784983697973	1.0764999999999965	0.5549498769316372	0.37182240395277	0.5546058812769574	-1.9265000000000003	0.5010741403301366	0.15351672216873224	0.0009008648577884247	0.0009006061017658152	2.236275444484866e-06	0.5657141346829899	0.0
2.0844999999999922	0.6471276294700583	0.22459145475694414	0.5679661686640974	-0.07916146080596087	1.0974999999999964	0.21180785596177287	0.355969122034743	0.21145091668240143	-1.9055000000000004	0.1322094917866845	0.11898352905544723	0.0009315417873829693	0.0009312748044998689	2.3385323363128822e-06	0.5661010135398783	0.0
2.105499999999992	0.6204386550674204	0.22475439920653467	0.5684822425748565	-0.051956412492563886	1.1184999999999963	0.43494633129591787	0.3579003124356267	0.4345759884487476	-1.8845000000000005	0.2543383335058946	0.12883005905754186	0.0009631928039805109	0.0009629173541684083	2.4452859711139833e-06	0.5665536871307364	0.0
2.126499999999992	0.3270400149352004	0.20803647846373277	0.5690658262948817	0.24202581135968126	1.1394999999999962	0.23850471389937056	0.34462287207049574	0.23812049226698837	-1.8635000000000006	0.3272112635753911	0.137184892213508	0.0009958462893185326	0.0009955621262438463	2.5567256308677434e-06	0.5670718611536885	0.0
2.147499999999992	0.6028659913305576	0.2273825329778983	0.5697166847111345	-0.03314930661942317	1.160499999999996	-0.06075421825265348	0.32676644550380896	-0.06115280962877659	-1.8425000000000007	0.2413033235156023	0.13059004178015127	0.0010295313643987564	0.001029238235323589	2.673048177960716e-06	0.5676552420632341	0.0
2.168499999999992	0.6519450099377262	0.22790790674146238	0.5704345849847917	-0.08151042495293448	1.181499999999996	1.1545481601872654	0.3630051668086579	1.1541346918881406	-1.8215000000000008	0.09447853974166726	0.11551564050965217	0.0010642779058739206	0.0010639755515144621	2.7944583416676424e-06	0.5683035370690617	0.0
2.189499999999992	0.12549288324909935	0.19994289887939656	0.5712192965836751	0.44572641333457574	1.202499999999996	0.027419264280068134	0.3191175207257463	0.026990395165225407	-1.8005000000000009	0.37147312235923863	0.14332276541324188	0.0011001165627080663	0.0010998047170906523	2.921169014731411e-06	0.5690164541348617	0.0
2.2104999999999917	0.4252031130915257	0.21727237991959075	0.5720705913152431	0.14686747822371737	1.2234999999999958	-0.3427071015708547	0.2993225621311445	-0.34315191261372374	-1.779500000000001	0.182457107219599	0.1251069036745144	0.0011370787731121755	0.001136757163427001	3.0534015603679422e-06	0.5697937019771435	0.0
2.2314999999999916	0.7383159931865875	0.2385161842903191	0.5729882433601463	-0.16532774982644116	1.2444999999999957	0.05721005602213003	0.31261713395100205	0.05674874419947114	-1.758500000000001	0.12016292932778472	0.12139531662916843	0.0011751967817568878	0.0011748651282093186	3.191386130031508e-06	0.57063499006405	0.0
2.2524999999999915	0.3682098390215989	0.2190405939681799	0.5739720293063546	0.20576219028475573	1.2654999999999956	0.8527770491315296	0.3399425805988442	0.8522986594039567	-1.7375000000000012	0.3219136045002703	0.13927636656199607	0.0012145036572639304	0.001214161672923411	3.3353619922857818e-06	0.571540028614175	0.0
2.2734999999999914	0.7333124073100685	0.2415905405368411	0.5750217281838559	-0.15829067912621264	1.2864999999999955	0.6420829719178722	0.32794033733979633	0.6415869083386289	-1.7165000000000012	0.20056021119731177	0.12761314438079616	0.0012550333099777859	0.0012546807006243502	3.4855778731352663e-06	0.5725085285953806	0.0
2.2944999999999913	0.4287433869110786	0.2174074923911996	0.5761371214999316	0.14739373458885296	1.3074999999999954	0.33537879635705625	0.30963126381022454	0.334864443594788	-1.6955000000000013	0.14935193174008526	0.12129423127978924	0.0012968205100190768	0.001296456973987454	3.642292308182305e-06	0.5735402017236169	0.0
2.3154999999999912	0.32469024768225285	0.21189690393435043	0.57731799327501	0.25262774559275714	1.3284999999999954	0.12728716336098422	0.29831391261376256	0.12675388612174432	-1.6745000000000014	0.1420586676052773	0.11879065456380136	0.0013399009056210447	0.0013395261336423168	3.8057740069849473e-06	0.5746347604617397	0.0
2.336499999999991	0.5242208807329125	0.22810706312807005	0.5785641300791046	0.05434324934619206	1.3494999999999953	0.34252506571549235	0.2974680434887272	0.34197220814937923	-1.6535000000000015	0.0489901789244761	0.11400596123071507	0.0013843110417503357	0.0013839247167911437	3.976302230001422e-06	0.5757919180183331	0.0
2.357499999999991	0.5644941228484626	0.22585939510850106	0.5798753210688332	0.015381198220370651	1.3704999999999952	0.2621371244320043	0.2935244599562907	0.2615640095240856	-1.6325000000000016	0.16097264781758686	0.12603259002690786	0.001430088379013269	0.0014296901761125848	4.154167178517664e-06	0.5770113883465289	0.0
2.378499999999991	0.3895369862082625	0.2163304635549532	0.5812513580250288	0.19171437181676632	1.391499999999995	0.2418881224506606	0.2883736522063802	0.24129405139583246	-1.6115000000000017	0.17815440118137305	0.1260396075111574	0.0014772713128486056	0.0014768608989520493	4.339670397965592e-06	0.5782928861428301	0.0
2.399499999999991	0.809537025903134	0.24312810573861146	0.5826920353909361	-0.22684499051219797	1.412499999999995	0.24437543426198705	0.28159558620990566	0.24375968582341195	-1.5905000000000018	0.2651825946560341	0.1336474662062166	0.0015258991930077739	0.0015254762267994553	4.533125195050994e-06	0.5796361268459338	0.0
2.4204999999999908	0.6465509560539235	0.23276772908213697	0.5841971503110018	-0.06235380574292171	1.433499999999995	0.15580877496763934	0.27395080944908384	0.1551706048183998	-1.569500000000002	0.09856152434616505	0.12231772930364475	0.00157601234332334	0.0015755764750552117	4.734857069121218e-06	0.5810408266355541	0.0
2.4414999999999907	0.6784083656429354	0.2363807222788787	0.5857665026702584	-0.09264186297267696	1.4544999999999948	0.45881323770719185	0.2899519120324997	0.4581518777547915	-1.548500000000002	0.21925206024436666	0.13187665692769207	0.0016276520817663715	0.0016272029530851285	4.945204158214916e-06	0.5825067024312487	0.0
2.4624999999999906	0.4966413250092281	0.2230663765814906	0.5873998951343016	0.09075857012507349	1.4754999999999947	0.06570256932403673	0.26061577918010354	0.06501722701737483	-1.527500000000002	0.4796510709050469	0.15257884616928186	0.001680860740793305	0.0016803979845647894	5.164517700247723e-06	0.5840334718912432	0.0
2.4834999999999905	0.7032997819675084	0.23732530569680707	0.589097133189865	-0.11420264877764341	1.4964999999999946	0.31006358973331816	0.269643392529096	0.30935344735175746	-1.5065000000000022	0.35920929550835645	0.14504696681120982	0.0017356816879826919	0.001735204928113831	5.3931625098007525e-06	0.5856208534112587	0.0
2.5044999999999904	0.6442622723730307	0.23637729950791866	0.5908580251859923	-0.0534042471870384	1.5174999999999945	0.536715218544245	0.2774707218394543	0.5359794324683869	-1.4855000000000023	0.34871868941625483	0.1464874984341507	0.0017921593469621402	0.0017916681982203591	5.631517470990516e-06	0.5872685661233388	0.0
2.5254999999999903	0.7599158970369186	0.23937876746829811	0.5926823823758064	-0.16723351466111225	1.5384999999999944	0.7356654836563785	0.27815688209199474	0.7349031836201543	-1.4645000000000024	0.15591415283342802	0.13019971225190088	0.0018503392186255655	0.001849833286455729	5.879976046912215e-06	0.5889763298946782	0.0
2.54649999999999	0.6394940557346895	0.23539886326019696	0.5945700189588788	-0.044924036775810694	1.5594999999999943	0.4054019823809498	0.26229958716126206	0.40461227070462974	-1.4435000000000024	0.17938111344213026	0.13834610993246418	0.0019102679026407308	0.001909746782979622	6.1389468061613475e-06	0.5907438653264523	0.0
2.56749999999999	0.544662758100166	0.23109864784867523	0.5965207521241961	0.05185799402403013	1.5804999999999942	0.21347616827993576	0.246287016382609	0.21265811908365376	-1.4225000000000025	0.2667882529616804	0.14609719007468824	0.001971993119246979	0.0019714563983352813	6.408853966952017e-06	0.5925708937526468	0.0
2.58849999999999	0.5244404028217315	0.22886580223226263	0.5985344020937261	0.07409399927199456	1.6014999999999942	-0.10935293046224293	0.22022868541272464	-0.11020027206485977	-1.4015000000000026	0.3417429123736331	0.1509097500752423	0.0020355637313428103	0.002035010985534562	6.690137959363962e-06	0.5944571372388894	0.0
2.60949999999999	0.7249775241907253	0.23922602833547216	0.6006107921665831	-0.12436673202414217	1.622499999999994	0.9456957758526368	0.275193316680644	0.944818157124126	-1.3805000000000027	0.25130908030779653	0.14819741939153322	0.002101029766862788	0.0021004605624324116	6.983256006264068e-06	0.5964023185812817	0.0
2.63049999999999	0.5823420059291442	0.23584969339470177	0.6027497487637884	0.020407742834644194	1.643499999999994	0.2617328397487808	0.23439697136029616	0.26082392849422065	-1.3595000000000028	0.12499247566634342	0.14070412253433348	0.002168442441443186	0.002167856334390041	7.288682723462733e-06	0.5984061613052317	0.0
2.6514999999999898	0.4193561976139777	0.22447406488641414	0.6049511014736288	0.18559490385965116	1.6644999999999939	0.6202455381317717	0.25317189039587634	0.6193042874018434	-1.338500000000003	0.48227434405290126	0.17212801986967446	0.002237854181375569	0.002237250717226048	7.606910739679668e-06	0.6004683896642875	0.0
2.6724999999999897	0.7035162171420009	0.2386979184229616	0.6072146830976116	-0.09630153404438924	1.6854999999999938	0.46067251425484357	0.24024540825164686	0.4596978446609075	-1.317500000000003	0.1982551571199731	0.15592203929649656	0.0023093186468473004	0.0023086973604544126	7.938451336909098e-06	0.602588728638973	0.0
2.6934999999999896	0.9308193705209191	0.24968186619085855	0.60954032969701	-0.3212790408239091	1.7064999999999937	0.28479165457770095	0.21801916551151457	0.2837824533796117	-1.296500000000003	0.21220581870261102	0.15442649383559146	0.002382890755467779	0.002382251170808349	8.283835111788292e-06	0.604766903935622	0.0
2.7144999999999895	-0.03825080886506438	0.19600875794800027	0.611927880640002	0.6501786895050664	1.7274999999999936	0.674086017707684	0.24156973809878954	0.673041137879132	-1.2755000000000032	0.5078244116466336	0.17902740956048133	0.002458626706079097	0.0024579683360485224	8.643612658590066e-06	0.6070026419852158	0.0
2.7354999999999894	0.40805734900870183	0.2289210952864287	0.6143771786493982	0.2063198296406964	1.7484999999999935	0.41715568536000847	0.22990158592247098	0.4160739446309394	-1.2545000000000033	0.013489724479991083	0.14327782829171623	0.0025365840028495385	0.0025359063490541438	9.018355274475125e-06	0.6092956699422201	0.0
2.7564999999999893	0.711677882849433	0.24164055805288134	0.6168880698509533	-0.09478981299847966	1.7694999999999934	0.879674310155883	0.24977835417746866	0.8785544900315385	-1.2335000000000034	0.18416562314167906	0.154673039708664	0.0026168214796482314	0.002616124032195167	9.408655687655735e-06	0.6116457156834223	0.0
2.777499999999989	1.022407160025393	0.25801545365035927	0.6194604038222646	-0.40294675620312836	1.7904999999999933	0.453418590135394	0.2224392045316818	0.4522594348915129	-1.2125000000000035	0.07054917774132519	0.14460200513043883	0.002699399324698929	0.0026986815619837144	9.815128809139099e-06	0.6140525078067729	0.0
2.798499999999989	0.675213681965408	0.24243420007935917	0.622094033642245	-0.05311964832316296	1.8114999999999932	0.5260953329390801	0.22912852647123336	0.524895548592792	-1.1915000000000036	0.4239865129445304	0.16968789048732216	0.0027843791055107837	0.0027836404940025346	1.0238412508735216e-05	0.616515775630223	0.0
2.819499999999989	0.6416825178390411	0.2412341141589995	0.6247888159411745	-0.016893701897866542	1.8324999999999931	0.44535796640648706	0.21982516285623122	0.44411621966242654	-1.1705000000000036	0.3662732578340788	0.1643747507604709	0.0028718237940838264	0.0028710637881080863	1.0679168416031098e-05	0.6190352491905666	0.0
2.840499999999989	0.7587007727482542	0.24665131122720782	0.6275446109513214	-0.1311561617969328	1.853499999999993	0.8056610834923887	0.2394518497436691	0.8043760006635507	-1.1495000000000037	0.2152724810061586	0.15418481940338669	0.0029617977923864884	0.0029610158339057357	1.1138082747050335e-05	0.6216106592422821	0.0
2.861499999999989	0.5645416392814182	0.23319412855219246	0.6303612825581287	0.06581964327671053	1.874499999999993	0.31420223980343787	0.20626367995164238	0.3128724057062912	-1.1285000000000038	0.37753518856130697	0.16603184753604686	0.0030543669581023837	0.003053562476494242	1.16158671573346e-05	0.6242417372563748	0.0
2.8824999999999887	0.5424688419477757	0.23250867704890452	0.6332386983519626	0.09076985640418689	1.8954999999999929	1.007512386641034	0.24111438057737164	1.0061363434644028	-1.107500000000004	0.4146219092652478	0.16694492245512457	0.003149598630643285	0.0031487710424765313	1.2113259622201574e-05	0.6269282154192205	0.0
2.9034999999999886	0.736313910394673	0.2465530429586662	0.6361767296804134	-0.10013718071425959	1.9164999999999928	0.6876390824174892	0.22448364389280231	0.6862153285647082	-1.086500000000004	0.2957533074203642	0.16284295314285377	0.003247561657425113	0.0032467103662333907	1.2631025344952348e-05	0.6296698266314099	0.0
2.9244999999999886	0.531448729326516	0.23111852030734845	0.639175251701148	0.10772652237463198	1.9374999999999927	0.8630617809189021	0.22842236733478888	0.861588769822745	-1.065500000000004	0.34314464605582407	0.1651501356304232	0.00334832642040337	0.003347450816456672	1.316995769381944e-05	0.6324663045065941	0.0
2.9454999999999885	0.7409131051053142	0.24524293103482758	0.6422341434353018	-0.09867896167001233	1.9584999999999926	0.4571334239888112	0.21008160700414744	0.45560956289868665	-1.0445000000000042	0.08565723627627198	0.1489092939718488	0.003451964862864243	0.0034510643229382493	1.3730879168465433e-05	0.6353173833703308	0.0
2.9664999999999884	0.37848061800916555	0.22908241818940353	0.6453532878214064	0.2668726698122409	1.9794999999999925	0.5082330444177721	0.20630737354675327	0.5066566931586768	-1.0235000000000043	0.29669114721138234	0.1664042957565773	0.00355855051646741	0.0035576244036107213	1.4314642396861733e-05	0.6382227982589315	0.0
2.988499999999994	0.5891176238014979	0.2282729126815037	0.6486854644501338	0.05956784064863585	2.0004999999999926	0.43086585833956703	0.20700786274133126	0.4292353280422805	-1.0025000000000044	0.28617967484724316	0.16849808797658672	0.0036734546459226266	0.003672501043990684	1.4951666454835147e-05	0.6413245570937656	0.0
3.0105	0.6007437996454388	0.23783410156907842	0.6520835193402541	0.05133971969481532	2.0214999999999925	0.406459305418406	0.20760292800083843	0.40477285722040496	-0.9815000000000043	0.5039431749490506	0.1870922747963737	0.0037917641826125817	0.003790782360890079	1.5615783813632477e-05	0.6444853570129379	0.0
3.0315735	0.8363112527018128	0.24967021426744118	0.6554001335715943	-0.1809111191302185	2.0424999999999924	0.1421349875723723	0.19480131684466476	0.1403908312889404	-0.9605000000000044	0.3856772554799752	0.1813413064249251	0.003908368095162755	0.00390735854152076	1.6278349930504074e-05	0.6475681285849803	0.0
3.0527945145	0.6543132249822508	0.2437719818988964	0.658800832193904	0.0044876072116531995	2.0634999999999923	0.9690756917549683	0.2385682197895048	0.9672719845199697	-0.9395000000000042	0.2813015285770628	0.1793955238986625	0.004029111721848444	0.004028073534184683	1.697269982770296e-05	0.6507266742380431	0.0
3.0741640761015	0.7457442172190356	0.24250632829046628	0.6622869586253531	-0.08345725859368247	2.0844999999999922	0.6471276294700583	0.22459145475694414	0.6452624743458392	-0.9185000000000043	0.5651064069848237	0.19975649713692636	0.004154156319001415	0.00415308856336494	1.7700504390278466e-05	0.6539620132385965	0.0
3.09568322463421	0.8235975764642574	0.24661319745359833	0.665859878769709	-0.15773769769454837	2.105499999999992	0.6204386550674204	0.22475439920653467	0.6185100996233003	-0.8975000000000042	0.24453449385681014	0.17848079457435315	0.00428366983947084	0.004282571548886202	1.846352900019684e-05	0.6572751738523518	0.0
3.11735300720665	0.6772477937943977	0.24044965988815042	0.669520981604973	-0.0077268121894247255	2.126499999999992	0.3270400149352004	0.20803647846373277	0.32504604979400714	-0.8765000000000043	0.690618776127784	0.20993922009029908	0.004417827222335188	0.004416697395582874	1.9263639210699215e-05	0.6606671933478442	0.0
3.1391744782570963	0.7806198385449459	0.24710923741500115	0.6732716797958038	-0.10734815874914205	2.147499999999992	0.6028659913305576	0.2273825329778983	0.6008045486826573	-0.8555000000000041	0.22488449969446234	0.18805144352724057	0.004556810695374123	0.0045556482957256565	2.0102806778745842e-05	0.6641391179979252	0.0
3.1611486996048956	1.170219496498346	0.2647445653048766	0.6771134103307983	-0.4931060861675476	2.168499999999992	0.6519450099377262	0.22790790674146238	0.6498139620219961	-0.8345000000000042	0.49734725107747413	0.20272614874638048	0.004700810090855778	0.004699614044762083	2.0983116079087845e-05	0.6676920030791014	0.0
3.18327674050213	0.5819738519803017	0.2331234276376941	0.6810476351857544	0.09907378320545268	2.189499999999992	0.12549288324909935	0.19994289887939656	0.1232900408002859	-0.8135000000000041	0.5675449451941466	0.20977020980205813	0.004850023175218122	0.004848792370949244	2.1906770925113132e-05	0.6713269128686619	0.0
3.205559677685645	0.7995116126242916	0.24450461305310736	0.6850758420140899	-0.11443577061020171	2.2104999999999917	0.4252031130915257	0.21727237991959075	0.42292622375342614	-0.7925000000000042	0.47631754213858013	0.20990129548725966	0.005004655993245891	0.005003389279480579	2.287610182331755e-05	0.6750449206395401	0.0
3.227998595429445	0.9450639644745886	0.2533615289082124	0.6891995448656306	-0.255864419608958	2.2314999999999916	0.7383159931865875	0.2385161842903191	0.7359627398904912	-0.7715000000000041	0.5630340669883516	0.21827612634178004	0.005164923227369638	0.005163619411732994	2.3893573690091183e-05	0.6788471086528379	0.0
3.250594585597451	0.7452473025796589	0.23957395344669388	0.6934202849350446	-0.05182701764461428	2.2524999999999915	0.3682098390215989	0.2190405939681799	0.36577783832941924	-0.7505000000000042	0.1740616654173588	0.20781892392303242	0.005331048572738237	0.005329706420285539	2.496179406146276e-05	0.6827345681479594	0.0
3.273348747696633	0.2883471079430069	0.21586460133384405	0.6977396313412438	0.40939252339823695	2.2734999999999914	0.7333124073100685	0.2415905405368411	0.7307992077215932	-0.729500000000004	0.5179109321762174	0.2305738456372995	0.005503265128741905	0.005501883360387044	2.6083521828543745e-05	0.6867083993302864	0.0
3.2962621889305095	0.3697780792312948	0.21632504821866685	0.7021591819391338	0.33238110270783905	2.2944999999999913	0.4287433869110786	0.2174074923911996	0.4261464671347639	-0.7085000000000041	0.5041510799228475	0.23566654238664472	0.005681815807690232	0.0056803930985765815	2.7261676533657965e-05	0.6907697113563334	0.0
3.319336024253023	0.6717439928197881	0.23252650652569024	0.7066805641651439	0.03493657134535577	2.3154999999999912	0.32469024768225285	0.21189690393435043	0.32200701486898253	-0.687500000000004	0.4494336798355163	0.24054276532603022	0.0058669537613766235	0.005865488739188501	2.8499348264539683e-05	0.6949196223163142	0.0
3.342571376422794	0.5968030279803367	0.23067798653290128	0.7113054359180367	0.11450240793770006	2.336499999999991	0.5242208807329125	0.22810706312807005	0.521448668672141	-0.6665000000000041	0.2889802944301594	0.2399428403275659	0.006058942826289232	0.00605743406950218	2.9799808186553427e-05	0.6991592592140587	0.0
3.3659693760577536	0.8834459548329971	0.2428236278859224	0.7160354864765446	-0.16741046835645257	2.357499999999991	0.5644941228484626	0.22585939510850106	0.5616301901261582	-0.645500000000004	0.50949889731422	0.2610613250681022	0.006258057988257943	0.006256504024325431	3.1166519755638444e-05	0.7034897579442055	0.0
3.389531161690158	0.90556610060335	0.24454319597910595	0.7208724374554552	-0.18469366314789482	2.378499999999991	0.3895369862082625	0.2163304635549532	0.3865785143260639	-0.624500000000004	0.2729608879417271	0.2602813809500827	0.006464585867356368	0.006462985170831236	3.2603150657619714e-05	0.7079122632666099	0.0
3.4132578798219892	1.1118828677256787	0.25210242980430003	0.725818043801823	-0.38606482392385566	2.399499999999991	0.809537025903134	0.24312810573861146	0.8064811173581318	-0.6035000000000039	0.4027594909961003	0.27950805714036064	0.006678825223909485	0.0066771762144976965	3.411358552268124e-05	0.7124279287778932	0.0
3.437150684980743	0.8155111775611912	0.23802790798648285	0.7308740948330493	-0.08463708272814185	2.4204999999999908	0.6465509560539235	0.23276772908213697	0.6433946323784758	-0.582500000000004	0.2728139634716866	0.2837872962253624	0.006901087486488399	0.006899388527033154	3.570193946716256e-05	0.7170379168800606	0.0
3.4612107397756082	0.7199821570569807	0.2336586470455315	0.7360424153186504	0.01606025826166979	2.4414999999999907	0.6784083656429354	0.2363807222788787	0.6751485654039256	-0.5615000000000039	0.17819726111792455	0.2964827428598154	0.007131697302806794	0.007129946697200589	3.7372572518451715e-05	0.7217433987461246	0.0
3.485439214954037	1.1078626675108492	0.2522089718346088	0.7413248666075901	-0.36653780090325905	2.4624999999999906	0.4966413250092281	0.2230663765814906	0.4932749017661697	-0.540500000000004	0.7454518713749261	0.33062627642104275	0.007370993114466173	0.007369189105488855	3.913010498260805e-05	0.7265455542826524	0.0
3.5098372894587158	0.9257346385800049	0.24070324846174343	0.7467233478031307	-0.17901129077687428	2.4834999999999905	0.7032997819675084	0.23732530569680707	0.6998235021889021	-0.5195000000000038	0.4171723038432198	0.33288860100462075	0.007619327756531681	0.007617468523611895	4.097943381848489e-05	0.7314455720891686	0.0
3.5344061504849265	0.6873033362631882	0.22849153913835776	0.7522397969872312	0.06493646072404302	2.5044999999999904	0.6442622723730307	0.23637729950791866	0.6406728133103772	-0.4985000000000039	0.6226639370115121	0.35642614165993824	0.00787706908295411	0.007875152739851926	4.292575008654588e-05	0.7364446494143386	0.0
3.559146993538321	0.8545237040593316	0.236563977780769	0.7578761924965872	-0.09664751156274443	2.5254999999999903	0.7599158970369186	0.23937876746829811	0.7562098445557904	-0.47750000000000387	0.8181796193050594	0.38119641941322024	0.008144600618889428	0.00814262521129797	4.4974557545310396e-05	0.7415439921088545	0.0
3.5840610224930893	0.6084328939155825	0.22326992502207477	0.7636345542524913	0.15520166033690874	2.54649999999999	0.6394940557346895	0.23539886326019696	0.635667902102263	-0.45650000000000385	1.2711285128563663	0.4120329014423312	0.008422322241003045	0.008420285744066324	4.713169247343693e-05	0.7467448145749485	0.0
3.6091494496505407	0.6080142646703708	0.22360436392438665	0.7695169451467672	0.16150268047639638	2.56749999999999	0.544662758100166	0.23109864784867523	0.5407128997286167	-0.43550000000000383	1.2649370212173006	0.43679018469016484	0.008710650886882132	0.008708551202627054	4.9403344800884026e-05	0.7520483397124571	0.0
3.6344134957980945	1.110511551823034	0.24502321207652744	0.7755254724861063	-0.3349860793369277	2.58849999999999	0.5244404028217315	0.22886580223226263	0.5203631379668948	-0.4145000000000038	1.7060625453880274	0.4811464374792835	0.009010021294716435	0.00900785624939642	5.1796080638405286e-05	0.7574557988613551	0.0
3.659854390268681	0.9156124961796328	0.23647662270080183	0.7816622894972183	-0.13395020668241453	2.60949999999999	0.7249775241907253	0.23922602833547216	0.7207690506054238	-0.3935000000000038	2.5364460790904655	0.5361864828013607	0.009320886774445742	0.00931865411579317	5.431686630086469e-05	0.7629684317406785	0.0
3.685473371000562	0.8598203422043926	0.23322976614147262	0.7879295968952911	-0.07189074530910156	2.63049999999999	0.5823420059291442	0.23584969339470177	0.5779984184705875	-0.3725000000000038	1.1222963839147226	0.5605028437147164	0.009643720011608691	0.009641417405994154	5.697309392652152e-05	0.7685874863837617	0.0
3.7112716845975657	0.5461202671879257	0.221434691589408	0.7943296445183287	0.24820937733040294	2.6514999999999898	0.4193561976139777	0.22447406488641414	0.4148734858046364	-0.35150000000000375	2.2709843602851123	0.6414625446010706	0.009979013905166841	0.009976638934662373	5.977260880157677e-05	0.7743142190696979	0.0
3.7372505863897487	0.8085697785945118	0.23141816764710635	0.8008647330300287	-0.007705045564483148	2.6724999999999897	0.7035162171420009	0.2386979184229616	0.6988902626833622	-0.33050000000000374	2.815710251319711	0.7230241993837511	0.010327282440615052	0.010324832599958969	6.272373850691677e-05	0.7801498942509477	0.0
3.763411340494477	1.0306371943842192	0.2413317387804003	0.8075372156939337	-0.22309997869028553	2.6934999999999896	0.9308193705209191	0.24968186619085855	0.9260459447595312	-0.3095000000000037	6.35660599739451	0.8569110196265138	0.010689061599727606	0.01068653429318833	6.5835324012173e-05	0.7860957844770056	0.0
3.7897552198779385	0.678872895485668	0.22348567243256423	0.8143495002216865	0.13547660473601852	2.7144999999999895	-0.03825080886506438	0.19600875794800027	-0.04317604751985059	-0.2885000000000037	6.033221805447631	0.9537795822762499	0.011064910308327172	0.011062302846463645	6.91167528509796e-05	0.7921531703140448	0.0
3.816283506417084	0.6823810722751897	0.2222274340158835	0.8213040506982903	0.13892297842310053	2.7354999999999894	0.40805734900870183	0.2289210952864287	0.40297584030152367	-0.2675000000000037	7.72071887642538	1.0935169100148185	0.011455411423501474	0.01145272101981763	7.257799452069627e-05	0.7983233402604505	0.0
3.842997490962004	1.0199726363136998	0.2376334859706612	0.8284033895873653	-0.19156924672633457	2.7564999999999893	0.711677882849433	0.24164055805288134	0.706435528681902	-0.24650000000000366	11.451956974047896	1.2838203248646587	0.011861172761729735	0.011858396529220553	7.622963825990626e-05	0.804607590658155	0.0
3.8698984733987376	1.2122434547774108	0.24490842741281096	0.8356500998194762	-0.37659335495793456	2.777499999999989	1.022407160025393	0.25801545365035927	1.0169992640099013	-0.2255000000000037	14.179406254606874	1.4892492914183506	0.012282828169417274	0.012279963117003908	8.008293336775705e-05	0.8110072255996873	0.0
3.896987762712529	0.7344851686655494	0.22298490949886554	0.8430468269666863	0.10856165830113695	2.798499999999989	0.675213681965408	0.24243420007935917	0.6696354239533859	-0.20450000000000368	20.102869309665863	1.7535554009800813	0.012721038637372077	0.012718081666223848	8.414983224072388e-05	0.8175235568308497	0.0
3.9242666770515164	1.1223472438918962	0.24089770244468708	0.8505962815065645	-0.2717509623853317	2.819499999999989	0.6416825178390411	0.2412341141589995	0.6359289510884332	-0.18350000000000372	22.764864556622143	2.017714104390418	0.013176493460792449	0.013173441360533193	8.844303631471014e-05	0.8241579036489242	0.0
3.9517365437908767	0.6545497951089811	0.219950695193151	0.8583012411789734	0.2037514460699923	2.840499999999989	0.7587007727482542	0.24665131122720782	0.7527668210392149	-0.1625000000000037	24.84423196713186	2.3161460295281326	0.013649911446366963	0.013646760891163592	9.297604511358583e-05	0.8309115927963293	0.0
3.9793986995974127	0.9089034235573601	0.22871167353988936	0.8661645534390148	-0.04273887011834532	2.861499999999989	0.5645416392814182	0.23319412855219246	0.5584220939796642	-0.14150000000000373	28.60090398816908	2.6399066362767645	0.014142042168120619	0.014138789712651534	9.77632086194052e-05	0.8377859583496232	0.0
4.007254490494595	1.0770519352267576	0.23545132944163993	0.8741891380096033	-0.20286279721715428	2.8824999999999887	0.5424688419477757	0.23250867704890452	0.5361583590150336	-0.12050000000000372	43.884616125540504	3.016152379989999	0.014653667273669636	0.014650309348971217	0.00010281978319465672	0.8447823416037678	0.0
4.035305271928057	0.8906257456668909	0.225827158540613	0.8823779895371989	-0.008247756129691974	2.9034999999999886	0.736313910394673	0.2465530429586662	0.7298070073456695	-0.09950000000000372	45.87204539942081	3.348484311862091	0.015185601842575717	0.01518213475176447	0.00010816199130309172	0.8519020909515557	0.0
4.063552408831553	0.5429323025659818	0.21071128995479174	0.8907341803542992	0.3478018777883174	2.9244999999999886	0.531448729326516	0.23111852030734845	0.5247397821319622	-0.0785000000000037	54.620197033196064	3.688760524369674	0.015738695798514214	0.015735115712383244	0.00011380708529300579	0.8591465617581088	0.0
4.091997275693375	0.9956940844200985	0.22992723521432545	0.899260863352349	-0.09643322106774954	2.9454999999999885	0.7409131051053142	0.24524293103482758	0.7339963450403432	-0.05750000000000371	61.45245092157677	4.00048890092087	0.016313835376993498	0.01631013832948113	0.00011977341552537383	0.866517116230349	0.0
4.120641256623228	0.8389377266505034	0.22303238890890034	0.9079612749687809	0.0690235483182775	2.9664999999999884	0.37848061800916555	0.22908241818940353	0.3713501284466906	-0.0365000000000037	72.67284362841087	4.28195521425269	0.016911944650379533	0.016908126533908895	0.0001260805031491017	0.8740151232813433	0.0
4.149485745419591	0.9235252524743485	0.2264688838837404	0.9168387382919599	-0.0066865141823885255	2.988499999999994	0.5891176238014979	0.2282729126815037	0.5817567164451297	-0.015500000000003704	78.00839183092	4.481048252802416	0.01753398711199546	0.017530043672683498	0.00013274911784687664	0.8816419583894342	0.0
4.178532145637528	0.7347872339032051	0.21536609415291894	0.9258966662878232	0.19110943238461808	3.0105	0.6007437996454388	0.23783410156907842	0.5931456373181225	0.005499999999996298	69.33891024163188	4.547024189135303	0.018180967321074007	0.018176894153808965	0.00013980136089781228	0.8893990034520424	0.0
4.207781870656991	0.921070279670742	0.22285729098325532	0.9351385651520645	0.014068285481322551	3.0315735	0.8363112527018128	0.24967021426744118	0.8284792477151988	0.026499999999996297	67.66791206014511	4.51009369804689	0.018853932610346492	0.018849725153732833	0.0001472607539273978	0.8972876466340578	0.0
4.23723634375159	0.8816580075766247	0.22183189422839908	0.9445680377917195	0.06291003021509478	3.0527945145	0.6543132249822508	0.2437719818988964	0.6462390670263899	0.0474999999999963	56.84043121780974	4.318559445700774	0.019553974858050483	0.019549628389220756	0.0001551523337412518	0.9053092822107071	0.0
4.266896998157851	0.7756754110780015	0.21949275214626854	0.9541887874400229	0.17851337636202136	3.0741640761015	0.7457442172190356	0.24250632829046628	0.737419271832279	0.06849999999999631	40.051882059654076	3.991863053117618	0.020282232326130505	0.0202777419554239	0.00016350275366697653	0.9134653104048015	0.0
4.2967652771449565	1.2569216048893948	0.2343998310370311	0.9640046214084146	-0.29291698348098016	3.09568322463421	0.8235975764642574	0.24661319745359833	0.8150128715469002	0.0894999999999963	41.03470431410108	3.6115210143271987	0.021039891566393003	0.021035252231900312	0.0001723403918581681	0.9217571372182631	0.0
4.32684263408497	1.0094743044284085	0.224154783900588	0.9740194549795534	-0.03545484944885502	3.11735300720665	0.6772477937943977	0.24044965988815042	0.6683940055372689	0.11049999999999632	29.772792012707384	3.1433335046069275	0.021828189396352258	0.021823395858328105	0.00018169546704640757	0.9301861742578267	0.0
4.357130532523566	1.0343298860450068	0.22307879881507048	0.9842373154451696	-0.05009257059983718	3.1391744782570963	0.7806198385449459	0.24710923741500115	0.7714872767470673	0.13149999999999631	24.941671432077783	2.688311853338343	0.022648414946475823	0.0226434617816187	0.00019160016226107073	0.938753838554814	0.0
4.387630446251231	1.3079293948339683	0.2314070051098892	0.9946623462925367	-0.3132670485414316	3.1611486996048956	1.170219496498346	0.2647445653048766	1.160798089246649	0.1524999999999963	21.80151371919544	2.258626364238652	0.02350191178049485	0.023496793376096062	0.00020208875707312121	0.9474615523788726	0.0
4.41834385937499	1.3076271965141923	0.23329646317612837	1.005298811543297	-0.3023283849708953	3.18327674050213	0.5819738519803017	0.2331234276376941	0.5722531296632092	0.17349999999999632	13.127495090033449	1.8472758549955313	0.02439008009039572	0.02438479063835931	0.00021319776895789623	0.956310743045584	0.0
4.449272266390615	0.8056994684591081	0.2124412735188715	1.0161511002482646	0.2104516317891565	3.205559677685645	0.7995116126242916	0.24450461305310736	0.7894806912497419	0.1944999999999963	6.838979021020606	1.4956050380423258	0.025314378967645667	0.02530891245838132	0.00022496610441338872	0.9653028427178243	0.0
4.48041717225535	1.264028015245871	0.22899267805654874	1.0272237311417471	-0.2368042841041238	3.227998595429445	0.9450639644745886	0.2533615289082124	0.9347115282617959	0.2154999999999963	2.6128083027406603	1.2202193301733422	0.02627632875213011	0.02627067896832202	0.0002374352205148618	0.9744392882007802	0.0
4.511780092461137	1.3372284433966315	0.22866184828465969	1.03852135745878	-0.29870708593785156	3.250594585597451	0.7452473025796589	0.23957395344669388	0.7345615857925737	0.23649999999999627	3.9435201172418743	1.0745726306864087	0.027277513460191048	0.02727167397044604	0.00025064929763400574	0.9837215207305088	0.0
4.5433625531083655	0.8694611557508249	0.2124486500379933	1.05004877191852	0.18058761616769514	3.273348747696633	0.2883471079430069	0.21586460133384405	0.27731587593204937	0.2574999999999963	2.3981765640006074	0.9673323674451674	0.028319583293050277	0.028313547445429646	0.00026465542410140854	0.9931509857559387	0.0
4.575166090980124	1.136536179664048	0.22165165954398744	1.0618109118768488	-0.07472526778719923	3.2962621889305095	0.3697780792312948	0.21632504821866685	0.3583886086484943	0.2784999999999963	2.446945180493749	0.9251721653451908	0.029404257226782516	0.02939801814222209	0.00027950379364510277	1.0027291327141992	0.0
4.607192253616985	1.0156298138660989	0.21749266708573334	1.0738128646510219	0.05818305078492303	3.319336024253023	0.6717439928197881	0.23252650652569024	0.6599830509709584	0.2994999999999963	1.6848432340556023	0.8944809044414238	0.030533325684863173	0.030526876250487535	0.00029524791649561323	1.0124574147991756	0.0
4.639442599392304	1.3009205189541195	0.2245469997420545	1.0860598730189412	-0.21486064593517828	3.342571376422794	0.5968030279803367	0.23067798653290128	0.5846568512763587	0.32049999999999634	2.3796512803534355	0.9015672717230687	0.031708653294158916	0.03170198615649641	0.0003119448451093996	1.0223372887231765	0.0
4.67191869758805	1.1165950803028488	0.22109335640797836	1.0985573408953455	-0.018037739407503306	3.3659693760577536	0.8834459548329971	0.2428236278859224	0.8709002263006581	0.34149999999999636	1.1194587789432084	0.8787809405686198	0.032932181725049414	0.03292528928315516	0.0003296554155282292	1.0323702144716127	0.0
4.704622128471167	0.8814332308269182	0.20786810954601273	1.1113108391868598	0.22987760835994164	3.389531161690158	0.90556610060335	0.24454319597910595	0.8926059264145048	0.3624999999999964	1.142282937225854	0.8705426893271314	0.03420593261616788	0.03419880701466356	0.000348444505461991	1.0425576550505664	0.0
4.737554483370465	0.9376390885838983	0.21016304014370157	1.1243261118274928	0.18668702324359443	3.4132578798219892	1.1118828677256787	0.25210242980430003	1.0984927527017487	0.3834999999999964	0.2845370257545561	0.8408774438790325	0.03553201058402037	0.035524643706060205	0.0003683813102570641	1.0529010762271551	0.0
4.7707173647540575	1.3520900335359267	0.22584632319796838	1.1376090819957203	-0.2144809515402064	3.437150684980743	0.8155111775611912	0.23802790798648285	0.8016749996082024	0.4044999999999964	0.16245506150075073	0.8161616776958434	0.03691260631749248	0.03690498977766625	0.00038953963799188214	1.0634019462625697	0.0
4.804112386307336	1.2717918485446675	0.2220740742770837	1.1511658585138353	-0.12062599003083219	3.4612107397756082	0.7199821570569807	0.2336586470455315	0.7056831404844548	0.42549999999999644	0.3473789849657116	0.782920027476559	0.03834999975696948	0.03834212489415453	0.0004119982250260854	1.0740617356376851	0.0
4.837741173011487	1.6410939511489786	0.23067634983825028	1.1650027424296914	-0.47609120871928723	3.485439214954037	1.1078626675108492	0.2522089718346088	1.0930833551859116	0.44649999999999646	-0.797808529276228	0.7333518694908077	0.03984656335748427	0.03983842122765989	0.00043584107341986125	1.0848819167711274	0.0
4.871605361222568	1.291273954086911	0.21965543509507832	1.1791262337803958	-0.1121477203065151	3.5098372894587158	0.9257346385800049	0.24070324846174343	0.9104568628660429	0.4674999999999965	0.1857027283701953	0.698977284477416	0.041404765434963346	0.04139634680400218	0.00046115781173621515	1.095863963729694	0.0
4.9057065987511255	1.4031015312039008	0.22194992200370228	1.1935430385368189	-0.20955849266708193	3.5344061504849265	0.6873033362631882	0.22849153913835776	0.6715081886902956	0.4884999999999965	0.4290572512902173	0.664305728837122	0.043027173594258145	0.04301846893071107	0.00048804408084111893	1.1070093519310085	0.0
4.940046544942383	0.9939099634789326	0.20696669491876435	1.2082600757270994	0.2143501122481668	3.559146993538321	0.8545237040593316	0.236563977780769	0.8381915036715989	0.5094999999999965	0.5673887742233994	0.6191860342196985	0.04471645823723443	0.044707457705126685	0.0005166019464253131	1.118319557838313	0.0
4.97462687075698	1.076318678379107	0.21107017331444888	1.2232844847364805	0.14696580635737355	3.5840610224930893	0.6084328939155825	0.22326992502207477	0.5915431542380397	0.5304999999999964	-0.3767909442454851	0.5580907212608095	0.04647539614872981	0.046466089600388075	0.0005469403400871904	1.1297960586472755	0.0
5.009449258852279	1.2536397699968715	0.21496128704370546	1.2386236327799656	-0.015016137216905978	3.6091494496505407	0.6080142646703708	0.22360436392438665	0.5905456592360607	0.5514999999999965	0.053088156042976564	0.52740706680189	0.04830687415769084	0.0482972511266228	0.0005791755309391419	1.1414403319647128	0.0
5.044515403664246	1.1879335675852791	0.2121619247263834	1.2542851225432954	0.06635155495801626	3.6344134957980945	1.110511551823034	0.24502321207652744	1.0924418781982828	0.5724999999999965	0.16292325162362964	0.5013378647258603	0.050213892870251416	0.050203942564101316	0.0006134316298303595	1.1532538554791123	0.0
5.079827011489895	1.594583862245503	0.224739673325749	1.2702767999867117	-0.32430706225879136	3.659854390268681	0.9156124961796328	0.23647662270080183	0.896918638423093	0.5934999999999966	0.1263996365610076	0.471836396859575	0.05219957047091827	0.0521892817645237	0.0006498411284177141	1.165238106622852	0.0
5.1153858005703245	1.3812429025199178	0.21779491840693785	1.2866067623048076	-0.09463614021511013	3.685473371000562	0.8598203422043926	0.23322976614147262	0.8404782316928633	0.6144999999999965	0.01048958604211414	0.44771390913096915	0.054267146587380605	0.05425650801595865	0.0006885454754635399	1.177394562226005	0.0
5.151193501174317	1.2271509691852547	0.20981542298428182	1.30328336603452	0.07613239684926532	3.7112716845975657	0.5461202671879257	0.221434691589408	0.526104841739295	0.6354999999999966	1.1485006976616479	0.4603952595560205	0.056419986213756296	0.05640898596624886	0.0007296956928951419	1.1897246981616196	0.0
5.187251855682537	1.4942091410834175	0.22005845174632824	1.320315235301966	-0.17389390578145147	3.7372505863897487	0.8085697785945118	0.23141816764710635	0.7878549398154309	0.6564999999999965	0.7003773180523876	0.44182402467675097	0.058661583686326485	0.0586502095989373	0.0007734530343262614	1.202229988982376	0.0
5.2235626186723145	1.0853396089366933	0.20442003961329833	1.3377112701973484	0.252371661260655	3.763411340494477	1.0306371943842192	0.2413317387804003	1.009195763167291	0.6774999999999967	0.21286715523513688	0.42316307110394547	0.060995566704985744	0.060983806254944345	0.0008199896889159504	1.2149119075485024	0.0
5.260127557003021	1.2562099234145903	0.21079576633794653	1.3554806552655634	0.09927073185097313	3.7897552198779385	0.678872895485668	0.22348567243256423	0.6566765655780262	0.6984999999999966	0.011386512887252564	0.41785604128602166	0.06342570039274556	0.063413540692336	0.0008694895336256042	1.2277719246468561	0.0
5.296948449902043	1.052235860606624	0.20063707386294197	1.3736328680984262	0.3213970074918022	3.816283506417084	0.6823810722751897	0.2222274340158835	0.65940036183735	0.7194999999999967	-0.04885195721908353	0.4117722104756166	0.0659558913846732	0.06594331917556805	0.0009221489371311756	1.2408115086010538	0.0
5.334027089051357	1.4493390169799658	0.21455126003909772	1.3921776880125905	-0.05716132896737536	3.842997490962004	1.0199726363136998	0.2376334859706612	0.9961768373844896	0.7404999999999966	0.18763341835961622	0.41819519670436	0.06859019193661778	0.06857719358456126	0.000978177618854661	1.2540321248725568	0.0
5.371365278674717	0.9213538808037953	0.19641463393061798	1.4111252047952298	0.4897713239914345	3.8698984733987376	1.2122434547774108	0.24490842741281096	1.187600580557622	0.7614999999999967	1.4010297319844591	0.44993154701934335	0.07133280404297089	0.07131936553285828	0.0010377995667979344	1.2674352356526026	0.0
5.40896483562544	1.1593045993338555	0.20381320536532893	1.430485827497432	0.27118122816357637	3.896987762712529	0.7344851686655494	0.22298490949886554	0.7089618985297127	0.7824999999999966	0.35147999397189	0.4215773788649071	0.07418808355152537	0.07417419048292843	0.0011012540180927997	1.2810222994448854	0.0
5.446827589474818	1.028705053825553	0.20034641261256614	1.4502702932529576	0.42156523942740454	3.9242666770515164	1.1223472438918962	0.24089770244468708	1.095908866034256	0.8034999999999968	-0.28214626235458784	0.4018269261010277	0.07716054426223003	0.07714618184542239	0.0011687965064245288	1.2947947706388807	0.0
5.484955382601142	1.1815313772742304	0.2018775930172045	1.47048967609757	0.2889582988233397	3.9517365437908767	0.6545497951089811	0.219950695193151	0.627160146726337	0.8244999999999967	0.29113190893911156	0.42104827425023006	0.0802548619952851	0.08024001504782473	0.0012406999807424383	1.3087540990737179	0.0
5.52335007027935	1.3471677560151412	0.20737785846520898	1.491155395761542	0.14398763974640083	3.9793986995974127	0.9089034235573601	0.22871167353988936	0.8805248284679685	0.8454999999999968	0.3235078451734159	0.4151310633297294	0.08347587861258302	0.08346053155651258	0.0013172559999405523	1.3229017295925058	0.0
5.5620135207713055	1.4423604019444014	0.2097355552270653	1.5122792264051401	0.06991882446073872	4.007254490494595	1.0770519352267576	0.23545132944163993	1.047645138820922	0.8664999999999967	0.05111562248547319	0.40845814302988237	0.08682860597496278	0.08681274283469358	0.0013987760084747428	1.337239101587009	0.0
5.600947615416705	1.2957714935197964	0.20589445625544767	1.5338733052639555	0.23810181174415912	4.035305271928057	0.8906257456668909	0.225827158540613	0.8601498470812476	0.8874999999999968	-0.2970114807025892	0.396623632117033	0.09031822981611928	0.09030183421706624	0.0014855926981797681	1.3517676485325902	0.0
5.640154248724622	1.830795819774692	0.2207884154915835	1.5559501411677674	-0.27484567860692466	4.063552408831553	0.5429323025659818	0.21071128995479174	0.5113446839697914	0.9084999999999968	0.6496889668512438	0.41787558181721335	0.09395011351227599	0.09393316868031817	0.0015780614618614978	1.3664887975133118	0.0
5.679635328465695	1.694005028896811	0.2167469412093709	1.5785226228933427	-0.11548240600346826	4.091997275693375	0.9956940844200985	0.22992723521432545	0.9629503372980985	0.9294999999999969	0.11161638768842863	0.39682761532446986	0.0977298017249043	0.09771229048674736	0.0016765619445652654	1.3814039687371258	0.0
5.719392775764955	1.4401435244017344	0.20759214758095265	1.6016040273080014	0.161460502906267	4.120641256623228	0.8389377266505034	0.22303238890890034	0.8049915749630658	0.9504999999999968	0.5129136146029749	0.40593984731481925	0.101663023891834	0.101644928676357	0.0017814996987624893	1.396514575041048	0.0
5.759428525195309	1.2928084895386678	0.2020031361867977	1.6252080272570868	0.332399537718419	4.149485745419591	0.9235252524743485	0.2264688838837404	0.8883284725718227	0.9714999999999969	0.453601624119389	0.4006457919367318	0.10575569754006377	0.10573700038073565	0.0018933079500529633	1.4118220213862345	0.0
5.799744524871677	1.2106848287284937	0.19868910471392298	1.6493486991445543	0.4386638704160606	4.178532145637528	0.7347872339032051	0.21536609415291894	0.6982895710674243	0.9924999999999968	0.3300510406682111	0.39371436118459585	0.11001393139142995	0.10999461392988807	0.002012449480350879	1.4273277043428854	0.0
5.840342736545779	1.2650998770919961	0.2000775299004307	1.6740405301517467	0.4089406530597506	4.207781870656991	0.921070279670742	0.22285729098325532	0.8832193611527352	1.0134999999999967	0.19249103367935572	0.38181389365350205	0.11444402823003727	0.1144240717209223	0.00213941863590755	1.4430330115648795	0.0
5.8812251357016	1.1289629269578239	0.19583400686359934	1.6992984250351366	0.5703354980773128	4.23723634375159	0.8816580075766247	0.22183189422839908	0.8423992519956123	1.0344999999999966	0.0026975392604056125	0.36676935507730685	0.11905248749799215	0.11903187281514017	0.002274743467923747	1.4589393212540804	0.0
5.922393711651511	1.6676186307437286	0.20998340509504365	1.7251377124392322	0.05751908169550357	4.266896998157851	0.7756754110780015	0.21949275214626854	0.7349519340427801	1.0554999999999966	-0.19728342540352894	0.3563680838934225	0.12384600758350003	0.12382471522759765	0.0024189880139179943	1.4750480016142165	0.0
5.963850467633071	1.3651030077814783	0.19983290046492425	1.7515741506561628	0.38647114287468454	4.2967652771449565	1.2569216048893948	0.2343998310370311	1.2146741206992433	1.0764999999999965	0.5549498769316372	0.37182240395277	0.1288314877628116	0.12880949787062365	0.0025727547284448995	1.4913604102942828	0.0
6.005597420906502	1.7334221120205553	0.20926133502513972	1.7786239327584854	0.04520182073793011	4.32684263408497	1.0094743044284085	0.224154783900588	0.9656410237066817	1.0974999999999964	0.21180785596177287	0.355969122034743	0.13401602975480936	0.13399332211009427	0.002736687072197733	1.5078778938213842	0.0
6.047636602852848	1.56970125339846	0.20470840344391328	1.8063036910266375	0.23660243762817745	4.357130532523566	1.0343298860450068	0.22307879881507048	0.9888464091546512	1.1184999999999963	0.43494633129591787	0.3579003124356267	0.13940693884423505	0.13938349289046773	0.0029114722689818923	1.524601787022953	0.0
6.089970059072819	1.5178651564620051	0.203050220099459	1.8346305005871513	0.3167653441251461	4.387630446251231	1.3079293948339683	0.2314070051098892	1.2607286009203043	1.1394999999999962	0.23850471389937056	0.34462287207049574	0.14501172452666472	0.14498751938169274	0.0030978442405090764	1.5415334124382847	0.0
6.132599849486327	1.857560907649444	0.212536108526588	1.8636218821722257	0.006060974522781759	4.41834385937499	1.3076271965141923	0.23329646317612837	1.2586391280164795	1.160499999999996	-0.06075421825265348	0.32676644550380896	0.15083810062535083	0.1508131150981119	0.003296586729434586	1.5586740797193284	0.0
6.1755280484327315	1.772929934732082	0.2088407055637544	1.8932958039055967	0.12036586917351477	4.449272266390615	0.8056994684591081	0.2124412735188715	0.7548512109286677	1.181499999999996	1.1545481601872654	0.3630051668086579	0.156893984826971	0.1568681974364074	0.0035085366215406415	1.5760250850206776	0.0
6.2187567447717615	1.8729334089331375	0.21055388540649295	1.9236706820138019	0.050737273080664336	4.48041717225535	1.264028015245871	0.22899267805654874	1.211243572304904	1.202499999999996	0.027419264280068134	0.3191175207257463	0.16318749758016443	0.16316088657647185	0.0037345874784543444	1.5935877103787113	0.0
6.262288041985164	1.7999779025196974	0.20881168045725085	1.954765380355972	0.15478747783627456	4.511780092461137	1.3372284433966315	0.22866184828465969	1.2824286066683603	1.2234999999999958	-0.3427071015708547	0.2993225621311445	0.16972696029750478	0.16969950368585957	0.003975693292778481	1.6113632230798292	0.0
6.30612405827906	2.0316904022876585	0.21395668706863882	1.9865992086592068	-0.04509119362845171	4.5433625531083655	0.8694611557508249	0.2124486500379933	0.8125633695882436	1.2444999999999957	0.05721005602213003	0.31261713395100205	0.1765208927982657	0.17649256836517713	0.004232872478002653	1.6293528750177613	0.0
6.350266926687013	2.235296195892609	0.2189085967925644	2.0191919193403463	-0.21610427655226294	4.575166090980124	1.136536179664048	0.22165165954398744	1.0774544005013984	1.2654999999999956	0.8527770491315296	0.3399425805988442	0.1835780099259866	0.18354879526842555	0.004507212106049015	1.647557902039885	0.0
6.394718795173823	2.010552405647412	0.2118266695791768	2.052563702788733	0.0420112971413209	4.607192253616985	1.0156298138660989	0.21749266708573334	0.9542743640142526	1.2864999999999955	0.6420829719178722	0.32794033733979633	0.19090721727147633	0.1908770898289333	0.004799872405786712	1.665979523282537	0.0
6.439481826740039	1.7704301738013049	0.2064356830320816	2.086735180978187	0.31630500717688226	4.639442599392304	1.3009205189541195	0.2245469997420545	1.2371979346583548	1.3074999999999954	0.33537879635705625	0.30963126381022454	0.19851760592847972	0.1984865430181116	0.0051120915363175425	1.6846189404952785	0.0
6.4845581995272195	1.9108836822019168	0.20936971519148423	2.121727399270125	0.21084371706820804	4.67191869758805	1.1165950803028488	0.22109335640797836	1.050407953879116	1.3284999999999954	0.12728716336098422	0.29831391261376256	0.2064184462058544	0.20638642506087773	0.005445190649288289	1.7034773373541043	0.0
6.529950106923911	2.3852238565012405	0.22248085144974772	2.157561816263375	-0.22766204023786552	4.704622128471167	0.8814332308269182	0.20786810954601273	0.8126800466906248	1.3494999999999953	0.34252506571549235	0.2974680434887272	0.21461918021670026	0.21458617802819482	0.005800579254914748	1.7225558787635653	0.0
6.575659757672378	2.572100386566566	0.22630160423468404	2.194260291540016	-0.37784009502655014	4.737554483370465	0.9376390885838983	0.21016304014370157	0.8662140529835607	1.3704999999999952	0.2621371244320043	0.2935244599562907	0.22312941326156607	0.2230954072238506	0.006179760906805288	1.7418557101477938	0.0
6.621689375976085	2.269873926203802	0.21838467839577227	2.2318450711503623	-0.03802885505343978	4.7707173647540575	1.3520900335359267	0.22584632319796838	1.277882897802776	1.391499999999995	0.2418881224506606	0.2883736522063802	0.23195890391957202	0.2319238712793169	0.006584339221037497	1.761377956730436	0.0
6.668041201607918	2.161853291233699	0.21431090781780332	2.2703387706741815	0.10848547944048237	4.804112386307336	1.2717918485446675	0.2220740742770837	1.1946877256685173	1.412499999999995	0.24437543426198705	0.28159558620990566	0.24111755275810004	0.2410814708673406	0.0070160242452636445	1.781123722803477	0.0
6.714717490019173	2.175287563136419	0.21401602798546515	2.309764355689354	0.1344767925529351	4.837741173011487	1.6410939511489786	0.23067634983825028	1.5609731254904147	1.433499999999995	0.15580877496763934	0.27395080944908384	0.2506153895686369	0.25057823594185213	0.0074766391938902495	1.8010940909849744	0.0
6.7617205124493065	2.132620372181777	0.21222131014600584	2.350145119473547	0.21752474729176985	4.871605361222568	1.291273954086911	0.21965543509507832	1.2080116840362092	1.4544999999999948	0.45881323770719185	0.2899519120324997	0.2604625590334219	0.260424311408838	0.007968127565581934	1.8212901214657053	0.0
6.809052556036452	2.9195439795367886	0.23012063104446476	2.3915046577590693	-0.5280393217777193	4.9057065987511255	1.4031015312039008	0.22194992200370228	1.3165678445980904	1.4754999999999947	0.06570256932403673	0.26061577918010354	0.2706693047247801	0.2706299411300597	0.008492560659471435	1.841712851244758	0.0
6.856715923928707	2.221398536201559	0.2116490012876114	2.433866840355935	0.21246830415437623	4.940046544942383	0.9939099634789326	0.20696669491876435	0.9039694455901461	1.4964999999999946	0.31006358973331816	0.269643392529096	0.28124595133644176	0.2812054501589154	0.009052145506500476	1.8623632933540777	0.0
6.9047129353962085	2.580128284000382	0.22045260747471243	2.477255779453416	-0.10287250454696606	4.97462687075698	1.076318678379107	0.21107017331444888	0.982830252289902	1.5174999999999945	0.536715218544245	0.2774707218394543	0.2922028850437769	0.292161225105367	0.009649233232258381	1.8832424360720137	0.0
6.953045925943982	2.4982129995261184	0.21721444238104345	2.521695794405803	0.023482794879684743	5.009449258852279	1.2536397699968715	0.21496128704370546	1.1564564691816188	1.5384999999999944	0.7356654836563785	0.27815688209199474	0.3035505318877023	0.30350769252468607	0.010286327867510893	1.904351242125904	0.0
7.0017172474255895	2.8163637698831554	0.225574235619019	2.567211372803958	-0.24915239707919756	5.044515403664246	1.1879335675852791	0.2121619247263834	1.086902300521096	1.5594999999999943	0.4054019823809498	0.26229958716126206	0.3152993340750754	0.3152552952228295	0.010966095622302973	1.92569064788375	0.0
7.050729268157569	2.820791313151555	0.22412251187953117	2.6138271276302287	-0.20696418552132645	5.079827011489895	1.594583862245503	0.224739673325749	1.4895451688816435	1.5804999999999942	0.21347616827993576	0.246287016382609	0.3274597240866423	0.3274144663695	0.011691374639059341	1.9472615625350271	0.0
7.100084373034671	2.8645953194265044	0.22401703129512143	2.6615677502905593	-0.2030275691359451	5.1153858005703245	1.3812429025199178	0.21779491840693785	1.272030702441115	1.6014999999999942	-0.10935293046224293	0.22022868541272464	0.340042096482011	0.33999560130836176	0.012465185239473396	1.969064867260713	0.0
7.149784963645914	2.315580979069817	0.21063075691736627	2.710457959313784	0.3948769802439669	5.151193501174317	1.2271509691852547	0.20981542298428182	1.1135923013123543	1.622499999999994	0.9456957758526368	0.275193316680644	0.35305677728964485	0.35300902695239417	0.013290740679148878	1.9911014143925958	0.0
7.199833458391435	2.832504603790002	0.2216556414951468	2.7605224445040855	-0.07198215928591667	5.187251855682537	1.4942091410834175	0.22005845174632824	1.3761238947638275	1.643499999999994	0.2617328397487808	0.23439697136029616	0.36651399086835906	0.36646496865086364	0.014171458422913038	2.01337202656195	0.0
7.250232292600176	2.9847020247127163	0.2240480835271895	2.811785806327996	-0.17291621838472038	5.2235626186723145	1.0853396089366933	0.20442003961329833	0.9625402462878473	1.6644999999999939	0.6202455381317717	0.25317189039587634	0.38042382412515513	0.38037351441273914	0.015110971952431588	2.03587749583767	0.0
7.3009839186483765	3.2370177566402285	0.2288807630168798	2.864272490311653	-0.3727452663285753	5.260127557003021	1.2562099234145903	0.21079576633794653	1.128501192795883	1.6854999999999938	0.46067251425484357	0.24024540825164686	0.39479618797216715	0.39474457636932453	0.016113143116195133	2.0586185828539665	0.0
7.352090806078915	2.9045499110646515	0.2219716645629432	2.918006716216721	0.013456805152069595	5.296948449902043	1.052235860606624	0.20063707386294197	0.9194145011092516	1.7064999999999937	0.28479165457770095	0.21801916551151457	0.40964077590275866	0.40958784935614356	0.01718207503008472	2.081596015927734	0.0
7.403555441721467	3.276693588538652	0.22947832829597442	2.9730124017534196	-0.30368118678523226	5.334027089051357	1.4493390169799658	0.21455126003909772	1.3111934538399321	1.7274999999999936	0.674086017707684	0.24156973809878954	0.42496701956292987	0.4249127664902443	0.018322125534527858	2.1048104901657174	0.0
7.455380329813519	3.148234288027021	0.22551483352565582	3.029313080575502	-0.1189212074515189	5.371365278674717	0.9213538808037953	0.19641463393061798	0.7776639116611682	1.7484999999999935	0.41715568536000847	0.22990158592247098	0.4407840411886614	0.4407284516135539	0.01953792121169329	2.1282626665615934	0.0
7.507567992122213	3.0840270269056362	0.2232385933134999	3.086931814283118	0.002904787377481899	5.40896483562544	1.1593045993338555	0.20381320536532893	1.009841071281309	1.7694999999999934	0.879674310155883	0.24977835417746866	0.45710060277183306	0.4570436684649481	0.02083437196320403	2.151953171083133	0.0
7.560120968067068	3.4885768940974176	0.23187497833105267	3.145891098133423	-0.3426857959639946	5.446827589474818	1.028705053825553	0.20034641261256614	0.8732295312114762	1.7904999999999933	0.453418590135394	0.2224392045316818	0.4739250518060272	0.47386676643237163	0.022216686145437793	2.1758825937495865	0.0
7.6130418148435375	2.844843517031519	0.21555927628272722	3.2062127601229857	0.3613692430914668	5.484955382601142	1.1815313772742304	0.2018775930172045	1.0197958002503782	1.8114999999999932	0.5260953329390801	0.22912852647123336	0.4912652634475517	0.4912056227203952	0.0236903862555886	2.20005148769945	0.0
7.666333107547443	2.998088645129685	0.21865722501103094	3.2679178530574853	0.2698292079278004	5.52335007027935	1.3471677560151412	0.20737785846520898	1.178914089846105	1.8324999999999931	0.44535796640648706	0.21982516285623122	0.509128578904923	0.5090675807465128	0.025261325157242342	2.224460368248807	0.0
7.7199974393002755	3.4348269728832204	0.22835239488365244	3.3310265391587928	-0.1038004337244276	5.5620135207713055	1.4423604019444014	0.2097355552270653	1.2673202771262704	1.853499999999993	0.8056610834923887	0.2394518497436691	0.5275217398398392	0.5274593845493107	0.02693570282922679	2.249109711940416	0.0
7.774037421375377	3.246766686986141	0.22328781081256724	3.395557966672598	0.14879127968645722	5.600947615416705	1.2957714935197964	0.20589445625544767	1.1136658367884311	1.874499999999993	0.31420223980343787	0.20626367995164238	0.546450818521978	0.5463871089509671	0.028720083615886183	2.273999955583767	0.0
7.828455683325005	3.7221869027378114	0.23149322069544584	3.4615301378252887	-0.26065676491252265	5.640154248724622	1.830795819774692	0.2207884154915835	1.6413344761202364	1.8954999999999929	1.007512386641034	0.24111438057737164	0.5659211434258523	0.5658560851624833	0.030621413950654118	2.2991314952862987	0.0
7.88325487310828	3.8215389663567505	0.23331007164121778	3.528959767329772	-0.2925791990269784	5.679635328465695	1.694005028896811	0.2167469412093709	1.496886374740594	1.9164999999999928	0.6876390824174892	0.22448364389280231	0.5859372198868967	0.5858708214490455	0.03264704051780677	2.324504685476023	0.0
7.938437657220039	3.658812932942956	0.22971492311851469	3.597862130447918	-0.06095080249503804	5.719392775764955	1.4401435244017344	0.20759214758095265	1.235054072134781	1.9374999999999927	0.8630617809189021	0.22842236733478888	0.606502645341798	0.6064349183808139	0.03480472880952316	2.350119837915783	0.0
7.994006720820579	3.777405107867306	0.23113809820580694	3.668250899372378	-0.10915420849492818	5.759428525195309	1.2928084895386678	0.2020031361867977	1.0794224836678155	1.9584999999999926	0.4571334239888112	0.21008160700414744	0.6276200185598708	0.6275509780762973	0.03710268202680185	2.375977220709408	0.0
8.049964767866324	3.9581256485932736	0.23398652742055903	3.740137966381565	-0.21798768221170883	5.799744524871677	1.2106848287284937	0.19868910471392298	0.9886638339268248	1.9794999999999925	0.5082330444177721	0.20630737354675327	0.6492908421224456	0.6492205066957338	0.039549560263346765	2.4020770573000387	0.0
8.106314521241387	4.202539044833912	0.2386808173502872	3.813533251835607	-0.3890057929983053	5.840342736545779	1.2650998770919961	0.2000775299004307	1.034092358505129	2.0004999999999926	0.43086585833956703	0.20700786274133126	0.6715154172193978	0.671443809254154	0.042154499901171004	2.428419525460884	0.0
8.163058722890078	3.9718690167457638	0.23304014465272618	3.8884444946045766	-0.08342452214118712	5.8812251357016	1.1289629269578239	0.19583400686359934	0.8886038231767678	2.0214999999999925	0.406459305418406	0.20760292800083843	0.694292729599251	0.6942198755912394	0.04492713313534609	2.4550047562787403	0.0
8.220200133950309	3.8191887800993873	0.22963754150725374	3.9648770219380474	0.14568824183866003	5.922393711651511	1.6676186307437286	0.20998340509504365	1.4175289199187129	2.0424999999999924	0.1421349875723723	0.19480131684466476	0.7176203252242929	0.7175462560502195	0.0478776075329783	2.481832833130557	0.0
8.277741534887962	3.8174180462014187	0.22831376249251534	4.042833495082709	0.22541544888129028	5.963850467633071	1.3651030077814783	0.19983290046492425	1.104889267419598	2.0634999999999923	0.9690756917549683	0.2385682197895048	0.7414941738375818	0.7414189250736364	0.051016605518101596	2.5089037906533895	0.0
8.335685725632178	4.571876437596562	0.24312620047958808	4.122313626117794	-0.449562811478768	6.005597420906502	1.7334221120205553	0.20926133502513972	1.462676073083454	2.0844999999999922	0.6471276294700583	0.22459145475694414	0.7659085182373842	0.7658321305126383	0.054355363659674846	2.536217613708097	0.0
8.394035525711603	4.335981277278218	0.2372606995110784	4.203313860494907	-0.13266741678331062	6.047636602852848	1.56970125339846	0.20470840344391328	1.2879993493947755	2.105499999999992	0.6204386550674204	0.22475439920653467	0.7908557065707618	0.7907782259627849	0.05790569162424558	2.5637742363371148	0.0
8.452793774391584	4.128566046048444	0.23301653815907783	4.285827018631739	0.15726097258329474	6.089970059072819	1.5178651564620051	0.203050220099459	1.2247680683131386	2.126499999999992	0.3270400149352004	0.20803647846373277	0.8163260043977376	0.8162474828792307	0.06167999063805255	2.5915735407167184	0.0
8.511963330812325	4.765859991632925	0.24463514141383028	4.369841888617015	-0.39601810301591023	6.132599849486327	1.857560907649444	0.212536108526588	1.5526131051965466	2.147499999999992	0.6028659913305576	0.2273825329778983	0.8423073826403487	0.8422278785871602	0.06569127128536835	2.6196153561041373	0.0
8.571547074128013	4.634068659541625	0.24113663550270845	4.455342760646057	-0.17872589889556778	6.1755280484327315	1.772929934732082	0.2088407055637544	1.4556592158471628	2.168499999999992	0.6519450099377262	0.22790790674146238	0.8687852768214075	0.8687048555939708	0.06995317045072762	2.647899457779951	0.0
8.631547903646908	5.0199821957601465	0.2478085091072034	4.542308892245477	-0.47767330351466963	6.2187567447717615	1.8729334089331375	0.21055388540649295	1.542850437298047	2.189499999999992	0.12549288324909935	0.19994289887939656	0.8957423122274951	0.8956610468394463	0.0744799671923368	2.6764255659861984	0.0
8.691968738972436	4.8869154490402975	0.2440645138534089	4.630713891703575	-0.25620155733672245	6.262288041985164	1.7999779025196974	0.20881168045725085	1.4565757452435546	2.2104999999999917	0.4252031130915257	0.21727237991959075	0.9231579888205255	0.9230759607099474	0.07928659731244751	2.7051933448606547	0.0
8.752812520145245	4.396997918824938	0.2344404603079823	4.72052500546626	0.323527086641322	6.30612405827906	2.0316904022876585	0.21395668706863882	1.674444068646213	2.2314999999999916	0.7383159931865875	0.2385161842903191	0.9510083189052423	0.9509256188255062	0.08438866636781509	2.734202401367696	0.0
8.81408220778626	5.419318693288889	0.2528879861059764	4.811702293683725	-0.6076163996051642	6.350266926687013	2.235296195892609	0.2189085967925644	1.8636621785921479	2.2524999999999915	0.3682098390215989	0.2190405939681799	0.9792654097846982	0.9791821388330848	0.08980246083962336	2.763452284226319	0.0
8.875780783240765	4.786500248224483	0.24039660242564795	4.904197676733893	0.1176974285094099	6.394718795173823	2.010552405647412	0.2118266695791768	1.6239682261412158	2.2734999999999914	0.7333124073100685	0.2415905405368411	1.0078969829688431	1.0078132537718123	0.09554495715749876	2.7929424828357385	0.0
8.93791124872345	5.243630146277385	0.2483627982770713	4.997953834582181	-0.24567631169520432	6.439481826740039	1.7704301738013049	0.2064356830320816	1.368313933318396	2.2944999999999913	0.4287433869110786	0.2174074923911996	1.0368658210313013	1.036781759105182	0.1016338282465523	2.8226724261991456	0.0
9.000476627464515	5.525048158977123	0.2529443884981382	5.0929029404889015	-0.4321452184882215	6.4845581995272195	1.9108836822019168	0.20936971519148423	1.4926336202858965	2.3154999999999912	0.32469024768225285	0.21189690393435043	1.0661291330490792	1.0660448783537508	0.10808744723992547	2.8526414818461467	0.0
9.063479963856764	4.999633962211622	0.24312237013049737	5.188965211123255	0.18933124891163366	6.529950106923911	2.3852238565012405	0.22248085144974772	1.9502179190014306	2.336499999999991	0.5242208807329125	0.22810706312807005	1.0956378298480696	1.0955535385485657	0.11492488797219202	2.882848954754428	0.0
9.126924323603763	5.57854606581407	0.2527793112621509	5.286047256918298	-0.29249880889577184	6.575659757672378	2.572100386566566	0.22630160423468404	2.119695805174344	2.357499999999991	0.5644941228484626	0.22585939510850106	1.1253357011795848	1.125251547626006	0.12216592184140766	2.9132940862713004	0.0
9.19081279386899	5.349854499974967	0.2481196518367415	5.3840402198845725	0.034185719909605616	6.621689375976085	2.269873926203802	0.21838467839577227	1.7994068117838757	2.378499999999991	0.3895369862082625	0.2163304635549532	1.1551584886599333	1.1550746675892165	0.12983101059979207	2.9439760530356307	0.0
9.25514848342607	5.17755142897296	0.24470048204577408	5.482817691513754	0.30526626254079403	6.668041201607918	2.161853291233699	0.21431090781780332	1.672638243362995	2.399499999999991	0.809537025903134	0.24312810573861146	1.1850328510270633	1.1849495799805387	0.13794129460527216	2.9748939659008795	0.0
9.319934522810053	5.573119012570054	0.25099342072001685	5.5822334112914485	0.009114398721394856	6.714717490019173	2.175287563136419	0.21401602798546515	1.6666172984320395	2.4204999999999908	0.6465509560539235	0.23276772908213697	1.2148752222275456	1.2147927441653785	0.1465185760386783	3.006046868859846	0.0
9.385174064469723	6.0286493041049	0.2580683974638287	5.682118757142666	-0.3465305469622342	6.7617205124493065	2.132620372181777	0.21222131014600584	1.6037653741739353	2.4414999999999907	0.6784083656429354	0.2363807222788787	1.2445905682645082	1.2445091543417184	0.15558529656464934	3.03743373797179	0.0
9.450870282921011	5.423257927064153	0.24743332648656194	5.782280053255576	0.35902212619142304	6.809052556036452	2.9195439795367886	0.23012063104446476	2.3697521730224773	2.4624999999999906	0.4966413250092281	0.2230663765814906	1.2740710558128767	1.2739910082613861	0.1651645088886555	3.069053480292657	0.0
9.517026374901459	5.830884543598128	0.25318129157033364	5.882495738480381	0.05161119488225374	6.856715923928707	2.221398536201559	0.2116490012876114	1.6498949891997012	2.4834999999999905	0.7032997819675084	0.23732530569680707	1.3031946544979245	1.3031163095349467	0.17527984163842836	3.100904932809082	0.0
9.58364555952577	5.609156566051453	0.24969285958119747	5.982513460041597	0.3733568939901435	6.9047129353962085	2.580128284000382	0.22045260747471243	1.9861149406189798	2.5044999999999904	0.6442622723730307	0.23637729950791866	1.3318237055166984	1.3317474361719395	0.18595545697600063	3.1329868613769585	0.0
9.650731078442451	5.87329802676491	0.2524723395402617	6.082047182570618	0.20874915580570796	6.953045925943982	2.4982129995261184	0.21721444238104345	1.8808684472462192	2.5254999999999903	0.7599158970369186	0.23937876746829811	1.3598035019275696	1.3597297206507248	0.19721600032704692	3.165297959665277	0.0
9.718286195991547	6.242075419017027	0.25789691404350773	6.18077443109555	-0.0613009879214772	7.0017172474255895	2.8163637698831554	0.225574235619019	2.1748430449629472	2.54649999999999	0.6394940557346895	0.23539886326019696	1.3869609402573941	1.386890101134228	0.20908654159785225	3.1978368481060753	0.0
9.786314199363488	6.271273818965144	0.2574736601854509	6.278333817862791	0.007059998897647191	7.050729268157569	2.820791313151555	0.22412251187953117	2.1542257480563536	2.56749999999999	0.544662758100166	0.23109864784867523	1.4131033187012176	1.4130359190726482	0.22159250723764115	3.2306020728512834	0.0
9.854818398759033	6.120364537935384	0.2546616736034712	6.374323035490367	0.2539584975549829	7.100084373034671	2.8645953194265044	0.22401703129512143	2.172092436396658	2.58849999999999	0.5244404028217315	0.22886580223226263	1.4380173735056174	1.437953954751664	0.23475960249580055	3.2635921047372842	0.0
9.923802127550346	6.092969176768125	0.25386848696347375	6.468297531214409	0.37532835444628443	7.149784963645914	2.315580979069817	0.21063075691736627	1.596224434148629	2.60949999999999	0.7249775241907253	0.23922602833547216	1.461468661257054	1.4614098084789213	0.24861372322035238	3.296805338258082	0.0
9.993268742443199	6.354093780928716	0.2573872802594863	6.559770106564796	0.2056763256360803	7.199833458391435	2.832504603790002	0.2216556414951468	2.0853541858478666	2.63049999999999	0.5823420059291442	0.23584969339470177	1.4832014095791493	1.48314774989128	0.26318085654643225	3.3302400905479357	0.0
10.0632216236403	6.375848026164072	0.25900620944043734	6.648211710802471	0.2723636846383988	7.250232292600176	2.9847020247127163	0.2240480835271895	2.2087937142223906	2.6514999999999898	0.4193561976139777	0.22447406488641414	1.5029389707314145	1.5028911698646965	0.2784869698319931	3.3638946003743664	0.0
10.133664175005784	6.7207368922244	0.26402787029999053	6.7330537114663525	0.012316819241952714	7.3009839186483765	3.2370177566402285	0.2288807630168798	2.431363849182542	2.6724999999999897	0.7035162171420009	0.2386979184229616	1.5203850200948121	1.520343777016294	0.2945578872127592	3.3977670271424874	0.0
10.204599824230822	6.408168827441127	0.2605018109794928	6.813691927625271	0.40552310018414417	7.352090806078915	2.9045499110646515	0.2219716645629432	2.0681392107756644	2.6934999999999896	0.9308193705209191	0.24968186619085855	1.5352256426333455	1.5351916819107951	0.3114191531695444	3.431855449911586	0.0
10.27603202300044	6.752746410289134	0.2659876234523665	6.889492696949313	0.13674628666017874	7.403555441721467	3.276693588538652	0.22947832829597442	2.40849167695095	2.7144999999999895	-0.03825080886506438	0.19600875794800027	1.5471324431555422	1.5471065048408137	0.32909588252797967	3.466157866424978	0.0
10.347964247161443	6.79362837810503	0.2672475437673232	6.9598012126673385	0.16617283456230858	7.455380329813519	3.148234288027021	0.22551483352565582	2.2471838740131123	2.7354999999999894	0.40805734900870183	0.2289210952864287	1.5557667986472778	1.5557496255238117	0.3476125963421497	3.500672192154099	0.0
10.420399996891572	7.006235143504086	0.27050282852497104	7.023952307532472	0.017717164028385746	7.507567992122213	3.0840270269056362	0.2232385933134999	2.149048383705651	2.7564999999999893	0.711677882849433	0.24164055805288134	1.560785341444151	1.5607776635829649	0.36699304314746184	3.5353962593578943	0.0
10.493342796869813	6.724748498739441	0.26582708200752314	7.08128377670676	0.35653527796731943	7.560120968067068	3.4885768940974176	0.23187497833105267	2.5185683897135807	2.777499999999989	1.022407160025393	0.25801545365035927	1.5618467193761696	1.561849236071677	0.38726000510035113	3.5703278161585628	0.0
10.566796196447902	6.9643253134383745	0.2691356993422293	7.131152219098533	0.1668269056601588	7.6130418148435375	2.844843517031519	0.21555927628272722	1.8386822446079834	2.798499999999989	0.675213681965408	0.24243420007935917	1.5586196228032172	1.5586329821131992	0.4084350885473936	3.6054645256347237	0.0
10.640763769823035	7.113677095533559	0.2716370300837066	7.172951238214838	0.05927414268127951	7.666333107547443	2.998088645129685	0.21865722501103094	1.9546311603210067	2.819499999999989	0.6416825178390411	0.2412341141589995	1.5507919992090038	1.5508167754975173	0.43053849857519166	3.640803964933126	0.0
10.715249116211798	7.288250486710556	0.27332113612927533	7.206131682534453	-0.08211880417610296	7.7199974393002755	3.4348269728832204	0.22835239488365244	2.352910145664844	2.840499999999989	0.7587007727482542	0.24665131122720782	1.5380812954958512	1.5381179655662713	0.45358879707228356	3.6763436244000474	0.0
10.79025586002528	7.256531234594551	0.2717303855664553	7.2302234280492605	-0.02630780654529019	7.774037421375377	3.246766686986141	0.22328781081256724	2.12520867589731	2.861499999999989	0.5645416392814182	0.23319412855219246	1.5202454794755178	1.520294398072908	0.4776026437673388	3.7120809067334957	0.0
10.865787651045459	6.762171925304344	0.26485397943039435	7.244858021176521	0.48268609587217703	7.828455683325005	3.7221869027378114	0.23149322069544584	2.5597882601988218	2.8824999999999887	0.5424688419477757	0.23250867704890452	1.4970944999027713	1.497155875546979	0.502594519569297	3.7480131261574736	0.0
10.941848164602776	7.141905603679858	0.26993768139497165	7.249791320740904	0.10788571706104655	7.88325487310828	3.8215389663567505	0.23331007164121778	2.6170838845030016	2.9034999999999886	0.736313910394673	0.2465530429586662	1.468501754781106	1.4685756270490111	0.528576431291353	3.784137507619434	0.0
11.018441101754995	7.295368280430748	0.27214745447794814	7.24492511757189	-0.050443162858857526	7.938437657220039	3.658812932942956	0.22971492311851469	2.411070640410821	2.9244999999999886	0.531448729326516	0.23111852030734845	1.4344150578107342	1.434501277301058	0.5555575964478657	3.8204511860122325	0.0
11.095570189467281	7.579395714187882	0.27549650148060884	7.23032658544461	-0.3490691287432721	7.994006720820579	3.777405107867306	0.23113809820580694	2.485131429204336	2.9454999999999885	0.7409131051053142	0.24524293103482758	1.3948665307691022	1.3949647430393175	0.5835441062144079	3.856951205421782	0.0
11.173239180793551	7.557777486164873	0.27523543359839775	7.206244344005384	-0.3515331421594894	8.049964767866324	3.9581256485932736	0.23398652742055903	2.6200647395117476	2.9664999999999884	0.37848061800916555	0.22908241818940353	1.3499808135457678	1.3500904482926939	0.6125385637651881	3.893634518401734	0.0
11.251451855059106	7.582094769799436	0.2748022037332444	7.17311990827818	-0.4089748615212567	8.106314521241387	4.202539044833912	0.2386808173502872	2.8174253184591898	2.988499999999994	0.5891176238014979	0.2282729126815037	1.2999809811939291	1.3001012478455969	0.6425396939621826	3.9304979852764705	0.0
11.33021201804452	7.577867907785734	0.27443254793357386	7.131593372852858	-0.4462745349328756	8.163058722890078	3.9718690167457638	0.23304014465272618	2.538429278419927	3.0105	0.6007437996454388	0.23783410156907842	1.2451915950122474	1.2453214857019645	0.6735419186648937	3.967538373473752	0.0
11.409523502170831	7.352199864148149	0.27090923582794824	7.082502339816736	-0.2696975243314128	8.220200133950309	3.8191887800993873	0.22963754150725374	2.3361445912918968	3.0315735	0.8363112527018128	0.24967021426744118	1.186038396339404	1.1861766969436653	0.7055348896452984	4.0047523568883685	0.0
11.489390166686027	7.292437000131509	0.2697536183029868	7.026873349536039	-0.26556365059546927	8.277741534887962	3.8174180462014187	0.22831376249251534	2.283488341772099	3.0527945145	0.6543132249822508	0.2437719818988964	1.1230442782993786	1.1231895878476446	0.738502968110824	4.042136515278192	0.0
11.56981589785283	7.125926824975296	0.2672378925252825	6.965905406545367	-0.16002141842992845	8.335685725632178	4.571876437596562	0.24312620047958808	2.985780425186865	3.0741640761015	0.7457442172190356	0.24250632829046628	1.0568213392398098	1.0569720975630519	0.7724246360485101	4.079687333693996	0.0
11.6508046091378	7.192618059457131	0.26783884337357794	6.900945594734868	-0.2916724647222635	8.394035525711603	4.335981277278218	0.2372606995110784	2.6964416531204254	3.09568322463421	0.8235975764642574	0.24661319745359833	0.9880590249327179	0.988213547934357	0.8072718199232782	4.1174012019445145	0.0
11.732360241401764	6.527558596122599	0.2579241170444938	6.833457224112857	0.305898627990258	8.452793774391584	4.128566046048444	0.23301653815907783	2.4343125681334232	3.11735300720665	0.6772477937943977	0.24044965988815042	0.917508593453498	0.9176651148935085	0.8430091016677117	4.155274414098139	0.0
11.814486763091576	6.873579276220674	0.2619865224587844	6.764981415741735	-0.10859786047893927	8.511963330812325	4.765859991632925	0.24463514141383028	3.015633459120048	3.1391744782570963	0.7806198385449459	0.24710923741500115	0.8459643720181298	0.8461210902362696	0.8795927854645688	4.193303168022767	0.0
11.897188170433218	6.7436917677328845	0.25909852330423044	6.697093476759713	-0.04659829097317125	8.571547074128013	4.634068659541625	0.24113663550270845	2.826625356675519	3.1611486996048956	1.170219496498346	0.2647445653048766	0.7742425012065587	0.7743976288134834	0.9169697817744406	4.23148356496523	0.0
11.980468487626249	6.477931918362287	0.25468077704536646	6.631355806073861	0.15342388771157367	8.631547903646908	5.0199821957601465	0.2478085091072034	3.154098869500868	3.18327674050213	0.5819738519803017	0.2331234276376941	0.7031580598910495	0.7033098741642873	0.955076262846654	4.26981160917187	0.0
12.064331767039633	7.064966035974528	0.2625256887586904	6.569269366927318	-0.4956966690472102	8.691968738972436	4.8869154490402975	0.2440645138534089	2.9613949021973776	3.205559677685645	0.7995116126242916	0.24450461305310736	0.6335016152476378	0.6336485068150004	0.993836037312932	4.308283207551748	0.0
12.14878208940891	6.298134562313015	0.25052637569808844	6.512225933907436	0.21409137159442082	8.752812520145245	4.396997918824938	0.2344404603079823	2.410675314726374	3.227998595429445	0.9450639644745886	0.2533615289082124	0.5660163303063666	0.566156847704687	1.0331585865123585	4.346894169384024	0.0
12.233823564034772	6.519880737273277	0.2530101239548732	6.4614633469970215	-0.058417390276255254	8.81408220778626	5.419318693288889	0.2528879861059764	3.3710686838314827	3.250594585597451	0.7452473025796589	0.23957395344669388	0.5013767747859658	0.501509662657503	1.0729367034824455	4.385640206071107	0.0
12.319460328983016	6.252138999088426	0.24802510251090956	6.418025874341465	0.16588687525303936	8.875780783240765	4.786500248224483	0.24039660242564795	2.6752450543263286	3.273348747696633	0.2883471079430069	0.21586460133384405	0.4401705176372815	0.4402947466642617	1.1130436791008218	4.4245169309391	0.0
12.405696551285896	6.021782313199482	0.24365917796525463	6.382731503529618	0.3609491903301354	8.93791124872345	5.243630146277385	0.2483627982770713	3.06834873789435	3.2962621889305095	0.3697780792312948	0.21632504821866685	0.3828834330587229	0.38299822021740487	1.1533299911663386	4.463519859087151	0.0
12.492536427144898	6.269065327726182	0.24700230387084496	6.356147568736035	0.08708224100985351	9.000476627464515	5.525048158977123	0.2529443884981382	3.284786700334368	3.319336024253023	0.6717439928197881	0.23252650652569024	0.3298894345076332	0.32999425281186795	1.1936194741292074	4.502644407287327	0.0
12.579984182134913	5.877341334155994	0.2407462350730115	6.338575612670934	0.46123427851494014	9.063479963856764	4.999633962211622	0.24312237013049737	2.6935177058427944	3.342571376422794	0.5968030279803367	0.23067798653290128	0.28144507921819795	0.2815396567723181	1.233704982743848	4.54188589393657	0.0
12.668044071409858	6.017680137901051	0.24164170251636222	6.3300458238627995	0.3123656859617485	9.126924323603763	5.57854606581407	0.2527793112621509	3.2057928951670718	3.3659693760577536	0.8834459548329971	0.2428236278859224	0.23768918049760412	0.23777348933635803	1.2733436149664041	4.581239539062433	0.0
12.756720379909726	5.9016050520632835	0.23943723676840437	6.33032083398519	0.4287157819219063	9.19081279386899	5.349854499974967	0.2481196518367415	2.909790333126025	3.389531161690158	0.90556610060335	0.24454319597910595	0.19864725185251578	0.19872148765694453	1.312251630091569	4.620700464384161	0.0
12.846017422569096	6.157260176749298	0.2423279508164763	6.3389081602233475	0.18164798347404965	9.25514848342607	5.17755142897296	0.24470048204577408	2.669627703360085	3.4132578798219892	1.1118828677256787	0.25210242980430003	0.16424031216025747	0.16430486645247533	1.3500992881798426	4.660263693430772	0.0
12.93593954452708	6.499507136895506	0.2466691597932668	6.355080181992845	-0.1444269549026611	9.319934522810053	5.573119012570054	0.25099342072001685	2.996932470138451	3.437150684980743	0.8155111775611912	0.23802790798648285	0.1342973293253101	0.13435275612136088	1.3865059448283472	4.699924151717826	0.0
13.026491121338768	6.097434754098939	0.24030853420605586	6.377900285842214	0.2804655317432756	9.385174064469723	6.0286493041049	0.2580683974638287	3.383964284934024	3.4612107397756082	0.7199821570569807	0.2336586470455315	0.1085703914871484	0.10861737059875558	1.421035856771861	4.739676666984449	0.0
13.11767655918814	5.841751746398364	0.23580291317913743	6.4062537163304745	0.5645019699321105	9.450870282921011	5.423257927064153	0.24743332648656194	2.7100313541012344	3.485439214954037	1.1078626675108492	0.2522089718346088	0.08675158368233545	0.0867908828953199	1.4531952802604806	4.779515969492339	0.0
13.209500295102458	6.575225649951971	0.24558365105057328	6.438881733003743	-0.13634391694822767	9.517026374901459	5.830884543598128	0.25318129157033364	3.049293737926828	3.5098372894587158	0.9257346385800049	0.24070324846174343	0.06849051980576802	0.06852295803234587	1.4824315627772962	4.819436692388334	0.0
13.301966797168173	6.492704134673287	0.24374074759547373	6.474417871981531	-0.01828626269175615	9.58364555952577	5.609156566051453	0.24969285958119747	2.759629967386815	3.5344061504849265	0.6873033362631882	0.22849153913835776	0.05341153231288377	0.05343794553993033	1.5081350219964795	4.859433372132237	0.0
13.395080564748351	6.350830107892605	0.24126391753018786	6.51142540331591	0.1605952954233043	9.650731078442451	5.87329802676491	0.2524723395402617	2.956548803859569	3.559146993538321	0.8545237040593316	0.236563977780769	0.041129645155773074	0.04115085662692148	1.5296444525416926	4.899500448991522	0.0
13.488846128701589	6.833804178061421	0.24718681185156124	6.5484354055229534	-0.28536877253846793	9.718286195991547	6.242075419017027	0.25789691404350773	3.2591378360275525	3.5840610224930893	0.6084328939155825	0.22326992502207477	0.03126463251289315	0.031281428132343136	1.54625707727319	4.9396322676045274	0.0
13.5832680516025	6.989949278986991	0.24909255493265262	6.583985181949888	-0.4059640970371028	9.786314199363488	6.271273818965144	0.2574736601854509	3.2235420739536367	3.6091494496505407	0.6080142646703708	0.22360436392438665	0.0234526764795706	0.02346578595557181	1.557243641900949	4.979823077613797	0.0
13.678350927963718	6.837394488683126	0.24653308223175996	6.616656956321643	-0.22073753236148264	9.854818398759033	6.120364537935384	0.2546616736034712	3.0096336071823013	3.6344134957980945	1.110511551823034	0.24502321207652744	0.017355359087747255	0.017365442887014526	1.5618691199757282	5.020067034371153	0.0
13.774099384459465	6.483558014928963	0.24121821576135277	6.645116853889917	0.16155883896095347	9.923802127550346	6.092969176768125	0.25386848696347375	2.921476983811797	3.659854390268681	0.9156124961796328	0.23647662270080183	0.012665936961209124	0.012673578757958975	1.5594191384546414	5.060358199716108	0.0
13.870518080150681	7.041879629417774	0.24878560459038973	6.668154066954831	-0.3737255624629423	9.993268742443199	6.354093780928716	0.2573872802594863	3.124563764911855	3.685473371000562	0.8598203422043926	0.23322976614147262	0.009113033033113982	0.00911873703351463	1.5492317540590228	5.10069054282918	0.0
13.967611706711736	7.18342843278828	0.24997166044355598	6.684719813509624	-0.4987086192786556	10.0632216236403	6.375848026164072	0.25900620944043734	3.091530915735968	3.7112716845975657	0.5461202671879257	0.221434691589408	0.006462026398897118	0.006466218717124065	1.5307336272319545	5.141057941161649	0.0
14.065384988658717	6.9760584608775105	0.24643629360866562	6.693965251850571	-0.28209320902693946	10.133664175005784	6.7207368922244	0.26402787029999053	3.3854502079005346	3.7372505863897487	0.8085697785945118	0.23141816764710635	0.0045145216035064545	0.004517554761056491	1.5034789940426718	5.181454181443336	0.0
14.163842683579329	6.806737572533536	0.2437153771955096	6.695276971256373	-0.11146060127716328	10.204599824230822	6.408168827441127	0.2605018109794928	3.0263323497274417	3.763411340494477	1.0306371943842192	0.2413317387804003	0.00310633123827695	0.0031084908452139975	1.4671891884030264	5.221872960769855	0.0
14.262989582364385	6.753570008681639	0.2432938439927361	6.688308126454113	-0.06526188222752616	10.27603202300044	6.752746410289134	0.2659876234523665	3.3294115797647987	3.7897552198779385	0.678872895485668	0.22348567243256423	0.0021044144299576964	0.0021059271691329746	1.4217898970842295	5.262307887770793	0.0
14.362830509440936	6.99657868399408	0.2460969647205899	6.673002827246709	-0.32357585674737077	10.347964247161443	6.79362837810503	0.2672475437673232	3.334499357591791	3.816283506417084	0.6823810722751897	0.2222274340158835	0.0014031862011652787	0.0014042283534295833	1.3674429288318029	5.302752483860311	0.0
14.463370323007023	6.7531099682274744	0.24309881971039599	6.649611144377808	-0.1034988238496668	10.420399996891572	7.006235143504086	0.27050282852497104	3.5176790953295085	3.842997490962004	1.0199726363136998	0.2376334859706612	0.0009205585946709207	0.0009212644925573633	1.3045691367190684	5.3432001845715105	0.0
14.564613915268072	6.347521516035512	0.23738956563822064	6.618692145357633	0.2711706293221212	10.493342796869813	6.724748498739441	0.26582708200752314	3.213792538191243	3.8698984733987376	1.2122434547774108	0.24490842741281096	0.0005940044405270075	0.0005944743991063799	1.2338593255420611	5.3836443409759385	0.0
14.66656621267495	6.653193475095542	0.24175331141188056	6.581102795069975	-0.07209068002556762	10.566796196447902	6.9643253134383745	0.2691356993422293	3.4386376199745645	3.896987762712529	0.7344851686655494	0.22298490949886554	0.0003768586444708396	0.000377166073801885	1.1562705491622258	5.424078221189476	0.0
14.769232176163673	6.69694574300573	0.24207920710419994	6.537971363380086	-0.15897437962564442	10.640763769823035	7.113677095533559	0.2716370300837066	3.5815298222518464	3.9242666770515164	1.1223472438918962	0.24089770244468708	0.0002349982040873494	0.00023519574527260638	1.0730061574647682	5.464495011965957	0.0
14.87261680139682	6.426195818385905	0.2380634248881691	6.4906551349213935	0.06445931653548875	10.715249116211798	7.288250486710556	0.27332113612927533	3.75846242857615	3.9517365437908767	0.6545497951089811	0.219950695193151	0.00014397691770051674	0.00014410155638455298	0.9854792360676589	5.50488782037965	0.0
14.976725119006597	6.575060786832445	0.2400089507411833	6.440683612722047	-0.13437717411039785	10.79025586002528	7.256531234594551	0.2717303855664553	3.7383887132787863	3.9793986995974127	0.9089034235573601	0.22871167353988936	8.663764912551673e-05	8.671484332667906e-05	0.8952605846319333	5.5452496755976615	0.0
15.081562194839643	5.973347478971773	0.23166877823288864	6.389689891552137	0.41634241258036386	10.865787651045459	6.762171925304344	0.26485397943039435	3.265327030285296	4.007254490494595	1.0770519352267576	0.23545132944163993	5.118553341796595e-05	5.1232447632858853e-05	0.8040139428275611	5.585573530743525	0.0
15.18713313020352	5.996932036076412	0.23153104147656997	6.339334257402614	0.3424022213262017	10.941848164602776	7.141905603679858	0.26993768139497165	3.6762517905583874	4.035305271928057	0.8906257456668909	0.225827158540613	2.967932345515491e-05	2.970729143158495e-05	0.7134226059350063	5.625852264852721	0.0
15.293443062114946	5.659926589016141	0.22708787575097428	6.2912251462808575	0.6312985572647163	11.018441101754995	7.295368280430748	0.27214745447794814	3.87089434887109	4.063552408831553	0.5429323025659818	0.21071128995479174	1.6883573304762822e-05	1.689992266729372e-05	0.6251126778636295	5.666078684921256	0.0
15.400497163549751	6.296444489909303	0.23587851930380913	6.246843191884418	-0.04960129802488478	11.095570189467281	7.579395714187882	0.27549650148060884	4.206020334165054	4.091997275693375	0.9956940844200985	0.22992723521432545	9.419193562965978e-06	9.428562010871964e-06	0.5405788160808727	5.706245528047972	0.0
15.508300643694598	6.208551217974234	0.23413755077637133	6.207474086171173	-0.0010771318030613486	11.173239180793551	7.557777486164873	0.27523543359839775	4.245167660561224	4.120641256623228	0.8389377266505034	0.22303238890890034	5.151519328766734e-06	5.156779535613328e-06	0.4611183142008614	5.746345463671447	0.0
15.61685874820046	5.686381419853537	0.22688023717427547	6.174155328108781	0.48777390825524414	11.251451855059106	7.582094769799436	0.2748022037332444	4.339472846797728	4.149485745419591	0.9235252524743485	0.2264688838837404	2.7609613143185864e-06	2.763854292059808e-06	0.3877787073911013	5.786371095902073	0.0
15.726176759437863	6.375597443936558	0.23566337988096595	6.147640695919236	-0.2279567480173217	11.33021201804452	7.577867907785734	0.27443254793357386	4.413812908406628	4.178532145637528	0.7347872339032051	0.21536609415291894	1.4494978962032416e-06	1.4510557639949788e-06	0.3213228294157152	5.8263149659498605	0.0
15.836259996753927	6.322030869443909	0.23383884511856934	6.128384589265485	-0.19364628017842378	11.409523502170831	7.352199864148149	0.27090923582794824	4.274449881219781	4.207781870656991	0.921070279670742	0.22285729098325532	7.451329566008519e-07	7.459540505384601e-07	0.2622135435300225	5.866169554648455	0.0
15.947113816731207	5.539200869663874	0.22275193007338903	6.1165464633716295	0.5773455937077552	11.489390166686027	7.292437000131509	0.2697536183029868	4.307700165873662	4.23723634375159	0.8816580075766247	0.22183189422839908	3.749153147514896e-07	3.7533872627296765e-07	0.210618428041944	5.905927285075644	0.0
16.058743613448325	6.512031718465263	0.23548379847576828	6.112013668196912	-0.4000180502683506	11.56981589785283	7.125926824975296	0.2672378925252825	4.239708752123924	4.266896998157851	0.7756754110780015	0.21949275214626854	1.845600705933815e-07	1.8477360517884193e-07	0.16643277359262676	5.94558052527061	0.0
16.171154818742465	5.990182368389297	0.22816789166747184	6.114439360559017	0.12425699216972053	11.6508046091378	7.192618059457131	0.26783884337357794	4.409073666666778	4.2967652771449565	1.2569216048893948	0.2343998310370311	8.885195147823619e-08	8.895722882987745e-08	0.1293175917018351	5.985121591048002	0.0
16.284352902473664	6.1338598576110535	0.2300214123873695	6.123290979564705	-0.010568878046348651	11.732360241401764	6.527558596122599	0.2579241170444938	3.8493757861078812	4.32684263408497	1.0094743044284085	0.224154783900588	4.181555469231943e-08	4.18662754154879e-08	0.09874814697415565	6.024542748908719	0.0
16.39834337279098	6.199894206479486	0.23142606951265637	6.137904193136456	-0.06199001334303045	11.814486763091576	6.873579276220674	0.2619865224587844	4.301901028501707	4.357130532523566	1.0343298860450068	0.22307879881507048	1.922936279612528e-08	1.9253232089376182e-08	0.07406793560654	6.063836219047321	0.0
16.513131776400517	6.473935123025425	0.2349589880510743	6.15753726826913	-0.31639785475629534	11.897188170433218	6.7436917677328845	0.25909852330423044	4.278081855938401	4.387630446251231	1.3079293948339683	0.2314070051098892	8.636940764851197e-09	8.647908424183713e-09	0.054543072528639935	6.102994178455641	0.0
16.628723698835323	6.024072697811079	0.22826907703173108	6.181421427413477	0.15734872960239876	11.980468487626249	6.477931918362287	0.25468077704536646	4.116387721460296	4.41834385937499	1.3076271965141923	0.23329646317612837	3.787322041164679e-09	3.792240437845823e-09	0.039412655711789556	6.142008764122125	0.0
16.74512476472717	6.024903840011559	0.22832972688752348	6.208803787818312	0.18389994780675334	12.064331767039633	7.064966035974528	0.2625256887586904	4.803979876598958	4.449272266390615	0.8056994684591081	0.2124412735188715	1.6206465320843626e-09	1.6227982239937034e-09	0.02793170824857943	6.180872076326288	0.0
16.862340638080262	6.679432656968524	0.2367761902808466	6.238980751899533	-0.4404519050689917	12.14878208940891	6.298134562313015	0.25052637569808844	4.132802797789603	4.48041717225535	1.264028015245871	0.22899267805654874	6.76444123273376e-10	6.773620130610198e-10	0.019404568518369164	6.219576182027358	0.0
16.980377022546822	6.735128035161754	0.23639126059513912	6.271321025341841	-0.46380700981991296	12.233823564034772	6.519880737273277	0.2530101239548732	4.4440575963473625	4.511780092461137	1.3372284433966315	0.22866184828465969	2.7527328774670143e-10	2.756549317228178e-10	0.013207906444721614	6.258113118346191	0.0
17.09923966170465	6.758870576995909	0.23663223273165948	6.305278609070784	-0.45359196792512435	12.319460328983016	6.252138999088426	0.24802510251090956	4.25863005568606	4.5433625531083655	0.8694611557508249	0.2124486500379933	1.091648549391006e-10	1.0931944324813675e-10	0.008803712713062468	6.296474896139237	0.0
17.21893433933658	6.661110876931389	0.23493705910868842	6.340397013533017	-0.32071386339837193	12.405696551285896	6.021782313199482	0.24365917796525463	4.102570668757016	4.575166090980124	1.136536179664048	0.22165165954398744	4.216804363518499e-11	4.222901875107845e-11	0.005743509785544619	6.334653503663075	0.0
17.339466879711935	6.100236616034488	0.22686695569725088	6.376306512979457	0.27606989694496864	12.492536427144898	6.269065327726182	0.24700230387084496	4.415562166277473	4.607192253616985	1.0156298138660989	0.21749266708573334	1.5858350736745775e-11	1.5881761919164334e-11	0.0036656026196716213	6.372640910328045	0.0
17.460843147869923	6.32725757399207	0.22996184227792454	6.412716489666254	0.08545891567418362	12.579984182134913	5.877341334155994	0.2407462350730115	4.08065161542163	4.639442599392304	1.3009205189541195	0.2245469997420545	5.8035823769679955e-12	5.8123235152945784e-12	0.002287419115549353	6.410429070539089	0.0
17.583069049905014	6.765565396676186	0.2355220893329248	6.4494048596453	-0.31616053703088554	12.668044071409858	6.017680137901051	0.24164170251636222	4.2688738531006845	4.67191869758805	1.1165950803028488	0.22109335640797836	2.065773933161542e-12	2.0689501154559106e-12	0.0013949320194588234	6.448009927621706	0.0
17.706150533254345	6.4901119578330375	0.23165073451268384	6.486206301895901	-0.00390565593713621	12.756720379909726	5.9016050520632835	0.23943723676840437	4.191984682462254	4.704622128471167	0.8814332308269182	0.20786810954601273	7.148294994294567e-13	7.159537444669184e-13	0.0008308840635700359	6.485375417830901	0.0
17.830093586987125	6.538612288861952	0.23191725918349537	6.523000621626902	-0.015611667235050142	12.846017422569096	6.157260176749298	0.2423279508164763	4.478615709956722	4.737554483370465	0.9376390885838983	0.21016304014370157	2.403432628183797e-13	2.407294616238915e-13	0.0004831471860286135	6.5225174744403915	0.0
17.95490424209604	6.5525942812898625	0.23148250578667193	6.559702151388643	0.007107870098780111	12.93593954452708	6.499507136895506	0.2466691597932668	4.844351106620488	4.7707173647540575	1.3520900335359267	0.22584632319796838	7.847956365174262e-14	7.860804771183515e-14	0.0002741194788994557	6.559428031909586	0.0
18.080588571790713	6.765610447057719	0.23406564887694006	6.596250696604948	-0.16935975045277107	13.026491121338768	6.097434754098939	0.24030853420605586	4.459211135241174	4.804112386307336	1.2717918485446675	0.2220740742770837	2.487190027459529e-14	2.491580983586988e-14	0.00015166647993350497	6.596099030124965	0.0
18.207152691793247	6.640240655611542	0.232298448544473	6.6326042076098295	-0.0076364480017128145	13.11767655918814	5.841751746398364	0.23580291317913743	4.215013999560228	4.837741173011487	1.6410939511489786	0.23067634983825028	7.646643555576124e-15	7.660562331397075e-15	8.178889693974396e-05	6.632522418712875	0.0
18.334602760635804	6.547313158983767	0.23144768593630963	6.668733126702453	0.12141996771868602	13.209500295102458	6.575225649951971	0.24558365105057328	4.955780609336561	4.871605361222568	1.291273954086911	0.21965543509507832	2.2797928697311347e-15	2.2829483622951214e-15	4.2965282470100566e-05	6.6686901614199785	0.0
18.462944979960255	6.726850159607526	0.23304317424365886	6.704616215145841	-0.022233944461684807	13.301966797168173	6.492704134673287	0.24374074759547373	4.877719634823993	4.9057065987511255	1.4031015312039008	0.22194992200370228	6.5768976543099365e-16	6.601642055474861e-16	2.197458832229894e-05	6.704594240557518	0.0
18.592185594819973	6.889991333819153	0.23467881122912082	6.740237597600008	-0.14975373621914478	13.395080564748351	6.350830107892605	0.24126391753018786	4.7389051535682185	4.940046544942383	0.9939099634789326	0.20696669491876435	1.838576720631817e-16	1.8389568348123228e-16	1.0936094759363505e-05	6.740226661505249	0.0
18.722330893983717	6.58319109652056	0.23071968049022576	6.775584750226581	0.1923936537060209	13.488846128701589	6.833804178061421	0.24718681185156124	5.225001040142995	4.97462687075698	1.076318678379107	0.21107017331444888	5.038478674632406e-17	5.0395399505077727e-17	5.292956029738899e-06	6.775579457270551	0.0
18.8533872102416	6.593120232987289	0.2311116890975858	6.810647182999272	0.2175269500119832	13.5832680516025	6.989949278986991	0.24909255493265262	5.3857871746509	5.009449258852279	1.2536397699968715	0.21496128704370546	1.339404348669238e-17	1.3396917204365914e-17	2.4899013091837728e-06	6.810644693097963	0.0
18.98536092071329	6.407373650777695	0.22781925634451872	6.845415608919477	0.43804195814178204	13.678350927963718	6.837394488683126	0.24653308223175996	5.240804566732636	5.044515403664246	1.1879335675852791	0.2121619247263834	3.8092171199010065e-18	3.8100494227130124e-18	1.1377956496047814e-06	6.845414471123827	0.0
19.118258447158283	6.838278672227448	0.2330048936506022	6.879881439839364	0.04160276761191639	13.774099384459465	6.483558014928963	0.24121821576135277	4.898799360755154	5.079827011489895	1.594583862245503	0.224739673325749	1.0789656403530733e-18	1.0792056777034513e-18	5.047684272345838e-07	6.879880935070937	0.0
19.252086256288393	6.679126767196115	0.23147197721547208	6.914036492252247	0.2349097250561325	13.870518080150681	7.041879629417774	0.24878560459038973	5.474416105292122	5.1153858005703245	1.3812429025199178	0.21779491840693785	0.0	0.0	2.1727526251441107e-07	6.914036274976985	0.0
19.38685086008241	6.972827733411987	0.23407200546466017	6.947872822640955	-0.02495491077103207	13.967611706711736	7.18342843278828	0.24997166044355598	5.639766560440305	5.151193501174317	1.2271509691852547	0.20981542298428182	0.0	0.0	9.069008197334203e-08	6.947872731950873	0.0
19.522558816102986	6.947207615179609	0.23330655606984824	6.981382639634515	0.034175024454905945	14.065384988658717	6.9760584608775105	0.24643629360866562	5.463547390470276	5.187251855682537	1.4942091410834175	0.22005845174632824	0.0	0.0	3.6684165938189325e-08	6.981382602950349	0.0
19.659216727815707	6.986876158990714	0.23307079611045603	7.014558259945501	0.02768210095478718	14.163842683579329	6.806737572533536	0.2437153771955096	5.333333562047018	5.2235626186723145	1.0853396089366933	0.20442003961329833	0.0	0.0	1.4371476617611077e-08	7.014558245574024	0.0
19.79683124491042	7.011400141099035	0.23336688856991047	7.047392088309845	0.03599194721081034	14.262989582364385	6.753570008681639	0.2432938439927361	5.327569769998319	5.260127557003021	1.2562099234145903	0.21079576633794653	0.0	0.0	5.4495304256832425e-09	7.0473920828603145	0.0
19.935409063624792	7.238753686755485	0.23616093168356508	7.079876610084942	-0.15887707667054318	14.362830509440936	6.99657868399408	0.2460969647205899	5.626328340607682	5.296948449902043	1.052235860606624	0.20063707386294197	0.0	0.0	1.998845353985235e-09	7.079876608086097	0.0
20.07495692707017	6.832910910144667	0.23100557154671233	7.112004390265132	0.27909348012046475	14.463370323007023	6.7531099682274744	0.24309881971039599	5.446699008421177	5.334027089051357	1.4493390169799658	0.21455126003909772	0.0	0.0	7.08737691532284e-10	7.112004389556394	0.0
20.215481625559658	7.039908955864259	0.23366962865884952	7.143768075619977	0.10385911975571727	14.564613915268072	6.347521516035512	0.23738956563822064	5.112473711653817	5.371365278674717	0.9213538808037953	0.19641463393061798	0.0	0.0	2.427717314351833e-10	7.143768075377205	0.0
20.356989996938573	7.398634946617825	0.23796159511288906	7.175160398282404	-0.22347454833542102	14.66656621267495	6.653193475095542	0.24175331141188056	5.496168901215044	5.40896483562544	1.1593045993338555	0.20381320536532893	0.0	0.0	8.028476748337007e-11	7.175160398202119	0.0
20.499488926917145	7.0237822529216345	0.23292995052814186	7.206174179969402	0.1823919270477674	14.769232176163673	6.69694574300573	0.24207920710419994	5.623469391591602	5.446827589474818	1.028705053825553	0.20034641261256614	0.0	0.0	2.561550104239242e-11	7.206174179943787	0.0
20.642985349405564	7.368143491942485	0.2368256259138402	7.236802336448102	-0.13134115549438263	14.87261680139682	6.426195818385905	0.2380634248881691	5.440428503844161	5.484955382601142	1.1815313772742304	0.2018775930172045	0.0	0.0	7.87980383211493e-12	7.236802336440222	0.0
20.7874862468514	7.096388340170606	0.23401356458970266	7.26703788206841	0.170649541897804	14.976725119006597	6.575060786832445	0.2400089507411833	5.679626849708059	5.52335007027935	1.3471677560151412	0.20737785846520898	0.0	0.0	2.335472780091128e-12	7.267037882066074	0.0
20.932998650579357	7.29145873146548	0.23657661856955406	7.296873934278715	0.005415202813234821	15.081562194839643	5.973347478971773	0.23166877823288864	5.169231118163161	5.5620135207713055	1.4423604019444014	0.2097355552270653	0.0	0.0	6.664708174821169e-13	7.296873934278048	0.0
21.079529641133412	7.576424307972338	0.23975801059351978	7.3263037180838815	-0.2501205898884562	15.18713313020352	5.996932036076412	0.23153104147656997	5.2834500435265195	5.600947615416705	1.2957714935197964	0.20589445625544767	0.0	0.0	1.8298993298889394e-13	7.3263037180836985	0.0
21.22708634862135	7.497556147547327	0.23874100250921707	7.355320570422049	-0.14223557712527768	15.293443062114946	5.659926589016141	0.22708787575097428	5.03478012765654	5.640154248724622	1.830795819774692	0.2207884154915835	0.0	0.0	4.830891086712766e-14	7.355320570422001	0.0
21.375675953061695	7.397142312360941	0.2381393523604079	7.383917944443928	-0.013224367917013424	15.400497163549751	6.296444489909303	0.23587851930380913	5.755846826072856	5.679635328465695	1.694005028896811	0.2167469412093709	0.0	0.0	1.2251490578052977e-14	7.383917944443915	0.0
21.525305684733127	7.354906667985061	0.23700007450786303	7.4120894136807	0.057182745695639525	15.508300643694598	6.208551217974234	0.23413755077637133	5.747422595474508	5.719392775764955	1.4401435244017344	0.20759214758095265	0.0	0.0	2.984100894504427e-15	7.412089413680698	0.0
21.67598282452626	7.49170298016713	0.23869851102428086	7.439828676087128	-0.05187430408000182	15.61685874820046	5.686381419853537	0.22688023717427547	5.298597187646829	5.759428525195309	1.2928084895386678	0.2020031361867977	0.0	0.0	6.973175034974402e-16	7.439828676087127	0.0
21.827714704297946	7.705005186902487	0.24079747803790058	7.467129557946704	-0.2378756289557833	15.726176759437863	6.375597443936558	0.23566337988096595	6.054271713967182	5.799744524871677	1.2106848287284937	0.19868910471392298	0.0	0.0	1.5657261647523938e-16	7.467129557946704	0.0
21.980508707228033	7.02791338492719	0.23280232007549903	7.4939860176250095	0.46607263269781907	15.836259996753927	6.322030869443909	0.23383884511856934	6.059815834826879	5.840342736545779	1.2650998770919961	0.2000775299004307	0.0	0.0	3.317914663568058e-17	7.4939860176250095	0.0
22.134372268178627	6.963253758731149	0.23154981416714818	7.520392149157561	0.5571383904264122	15.947113816731207	5.539200869663874	0.22275193007338903	5.328581691367889	5.8812251357016	1.1289629269578239	0.19583400686359934	0.0	0.0	6.907316511895225e-18	7.520392149157561	0.0
22.289312874055877	7.3960529473790775	0.2368231336255735	7.546342185657631	0.15028923827855323	16.058743613448325	6.512031718465263	0.23548379847576828	6.34559857553896	5.922393711651511	1.6676186307437286	0.20998340509504365	0.0	0.0	1.1443569860274821e-18	7.546342185657631	0.0
22.44533806417427	7.6769048146922705	0.23975962104053522	7.571830502529345	-0.10507431216292584	16.171154818742465	5.990182368389297	0.22816789166747184	5.8608645988782815	5.963850467633071	1.3651030077814783	0.19983290046492425	0.0	0.0	0.0	7.571830502529345	0.0
22.602455430623486	7.29040863779435	0.23484664928510213	7.596851620470969	0.30644298267661885	16.284352902473664	6.1338598576110535	0.2300214123873695	6.035111626955068	6.005597420906502	1.7334221120205553	0.20926133502513972	0.0	0.0	0.0	7.596851620470969	0.0
22.76067261863785	8.191590752141554	0.24522153627868018	7.621400208252927	-0.5701905438886268	16.39834337279098	6.199894206479486	0.23142606951265637	6.125826232390351	6.047636602852848	1.56970125339846	0.20470840344391328	0.0	0.0	0.0	7.621400208252927	0.0
22.919997326968314	7.837036245169607	0.24099780881609467	7.645471085254768	-0.19156515991483847	16.513131776400517	6.473935123025425	0.2349589880510743	6.4193920332119365	6.089970059072819	1.5178651564620051	0.203050220099459	0.0	0.0	0.0	7.645471085254768	0.0
23.080437308257093	7.765389332626434	0.23938662475816058	7.669059223745071	-0.09633010888136262	16.628723698835323	6.024072697811079	0.22826907703173108	5.9846600345197265	6.132599849486327	1.857560907649444	0.212536108526588	0.0	0.0	0.0	7.669059223745071	0.0
23.24200036941489	7.8154224464837325	0.23972865558019923	7.692159750887752	-0.12326269559598035	16.74512476472717	6.024903840011559	0.22832972688752348	5.996972128519535	6.1755280484327315	1.772929934732082	0.2088407055637544	0.0	0.0	0.0	7.692159750887752	0.0
23.404694372000794	7.559244060951954	0.236215666593927	7.714767950458341	0.1555238895063864	16.862340638080262	6.679432656968524	0.2367761902808466	6.660028087096349	6.2187567447717615	1.8729334089331375	0.21055388540649295	0.0	0.0	0.0	7.714767950458341	0.0
23.5685272326048	7.928943960476603	0.24002819509053736	7.7368792642532895	-0.1920646962233139	16.980377022546822	6.735128035161754	0.23639126059513912	6.721920128166104	6.262288041985164	1.7999779025196974	0.20881168045725085	0.0	0.0	0.0	7.7368792642532895	0.0
23.73350692323303	7.616693691850211	0.23644505261350995	7.758489293175325	0.14179560132511426	17.09923966170465	6.758870576995909	0.23663223273165948	6.750066864064362	6.30612405827906	2.0316904022876585	0.21395668706863882	0.0	0.0	0.0	7.758489293175325	0.0
23.89964147169566	7.974392481118059	0.2400892988444815	7.7795937979777605	-0.19479868314029858	17.21893433933658	6.661110876931389	0.23493705910868842	6.655367367061447	6.350266926687013	2.235296195892609	0.2189085967925644	0.0	0.0	0.0	7.7795937979777605	0.0
24.06693896199753	7.952837080950593	0.23939503429795403	7.800188699650478	-0.15264838130011427	17.339466879711935	6.100236616034488	0.22686695569725088	6.096571013383076	6.394718795173823	2.010552405647412	0.2118266695791768	0.0	0.0	0.0	7.800188699650478	0.0
24.23540753473151	7.685167635954608	0.23544530920637963	7.820270079430369	0.13510244347576084	17.460843147869923	6.32725757399207	0.22996184227792454	6.324970154864905	6.439481826740039	1.7704301738013049	0.2064356830320816	0.0	0.0	0.0	7.820270079430369	0.0
24.405055387474633	7.986678790001479	0.23847390989168654	7.839834178418953	-0.1468446115825257	17.583069049905014	6.765565396676186	0.2355220893329248	6.764170464652592	6.4845581995272195	1.9108836822019168	0.20936971519148423	0.0	0.0	0.0	7.839834178418953	0.0
24.575890775186952	7.742719263163439	0.2349540378143145	7.858877396790112	0.11615813362667371	17.706150533254345	6.4901119578330375	0.23165073451268384	6.489281073768037	6.529950106923911	2.3852238565012405	0.22248085144974772	0.0	0.0	0.0	7.858877396790112	0.0
24.74792201061326	8.18401918923005	0.23990737071929	7.877396292570851	-0.3066228966591984	17.830093586987125	6.538612288861952	0.23191725918349537	6.538129141675442	6.575659757672378	2.572100386566566	0.22630160423468404	0.0	0.0	0.0	7.877396292570851	0.0
24.921157464687553	7.830067208497631	0.23505921183599676	7.8953875799784905	0.06532037148085923	17.95490424209604	6.5525942812898625	0.23148250578667193	6.552320161810806	6.621689375976085	2.269873926203802	0.21838467839577227	0.0	0.0	0.0	7.8953875799784905	0.0
25.095605566940364	7.718135843740937	0.23301239922349262	7.9128481272976945	0.19471228355675763	18.080588571790713	6.765610447057719	0.23406564887694006	6.765458780577736	6.668041201607918	2.161853291233699	0.21431090781780332	0.0	0.0	0.0	7.9128481272976945	0.0
25.27127480590895	7.700574390154042	0.23239519680526025	7.9297749542814575	0.22920056412741552	18.207152691793247	6.640240655611542	0.232298448544473	6.640158866714588	6.714717490019173	2.175287563136419	0.21401602798546515	0.0	0.0	0.0	7.9297749542814575	0.0
25.448173729550312	7.949897552270038	0.23480557368243624	7.946165229060589	-0.003732323209448829	18.334602760635804	6.547313158983767	0.23144768593630963	6.5472701937012925	6.7617205124493065	2.132620372181777	0.21222131014600584	0.0	0.0	0.0	7.946165229060589	0.0
25.626310945657167	7.814851510719393	0.2323037282313785	7.962016264546563	0.14716475382716965	18.462944979960255	6.726850159607526	0.23304317424365886	6.726828185019203	6.809052556036452	2.9195439795367886	0.23012063104446476	0.0	0.0	0.0	7.962016264546563	0.0
25.805695122276767	7.883474660408805	0.23288571439073222	7.9773255143140105	0.09385085390520587	18.592185594819973	6.889991333819153	0.23467881122912082	6.889980397724393	6.856715923928707	2.221398536201559	0.2116490012876114	0.0	0.0	0.0	7.9773255143140105	0.0
25.986334988132704	7.897477949980557	0.2329824628789602	7.99209056794918	0.09461261796862352	18.722330893983717	6.58319109652056	0.23071968049022576	6.58318580356453	6.9047129353962085	2.580128284000382	0.22045260747471243	0.0	0.0	0.0	7.99209056794918	0.0
26.168239333049634	8.08993871490652	0.2350673271303294	8.006309145852615	-0.08362956905390462	18.8533872102416	6.593120232987289	0.2311116890975858	6.59311774308598	6.953045925943982	2.4982129995261184	0.21721444238104345	0.0	0.0	0.0	8.006309145852615	0.0
26.35141700838098	7.877049113584423	0.23266841684042036	8.019979093484283	0.14292997989985956	18.98536092071329	6.407373650777695	0.22781925634451872	6.407372512982045	7.0017172474255895	2.8163637698831554	0.225574235619019	0.0	0.0	0.0	8.019979093484283	0.0
26.53587692743965	7.923684451410848	0.23332578809040505	8.033098375042062	0.10941392363121416	19.118258447158283	6.838278672227448	0.2330048936506022	6.838278167459021	7.050729268157569	2.820791313151555	0.22412251187953117	0.0	0.0	0.0	8.033098375042062	0.0
26.721628065931725	8.171625719584087	0.23640302067607205	8.045665066564938	-0.12596065301914905	19.252086256288393	6.679126767196115	0.23147197721547208	6.679126549920852	7.100084373034671	2.8645953194265044	0.22401703129512143	0.0	0.0	0.0	8.045665066564938	0.0
26.90867946239325	7.9767557740064365	0.23394443966120754	8.05767734845443	0.0809215744479932	19.38685086008241	6.972827733411987	0.23407200546466017	6.972827642721905	7.149784963645914	2.315580979069817	0.21063075691736627	0.0	0.0	0.0	8.05767734845443	0.0
27.09704021863	8.33440638014355	0.2379493680435325	8.069133497409481	-0.26527288273406846	19.522558816102986	6.947207615179609	0.23330655606984824	6.947207578495443	7.199833458391435	2.832504603790002	0.2216556414951468	0.0	0.0	0.0	8.069133497409481	0.0
27.286719500160412	7.989566802512402	0.23385505634375933	8.08003187777233	0.0904650752599272	19.659216727815707	6.986876158990714	0.23307079611045603	6.986876144619237	7.250232292600176	2.9847020247127163	0.2240480835271895	0.0	0.0	0.0	8.08003187777233	0.0
27.477726536661535	8.105849491826845	0.2351683143620401	8.090370932285172	-0.01547855954167332	19.79683124491042	7.011400141099035	0.23336688856991047	7.011400135649504	7.3009839186483765	3.2370177566402285	0.2288807630168798	0.0	0.0	0.0	8.090370932285172	0.0
27.670070622418166	8.164923074339864	0.23548471297525678	8.10014917225967	-0.06477390208019429	19.935409063624792	7.238753686755485	0.23616093168356508	7.23875368475664	7.352090806078915	2.9045499110646515	0.2219716645629432	0.0	0.0	0.0	8.10014917225967	0.0
27.863761116775095	8.205297804760926	0.2361521690347286	8.109365167164917	-0.09593263759600923	20.07495692707017	6.832910910144667	0.23100557154671233	6.832910909435929	7.403555441721467	3.276693588538652	0.22947832829597442	0.0	0.0	0.0	8.109365167164917	0.0
28.058807444592517	8.032053754536408	0.23434505798474362	8.118017533641906	0.0859637791054979	20.215481625559658	7.039908955864259	0.23366962865884952	7.039908955621487	7.455380329813519	3.148234288027021	0.22551483352565582	0.0	0.0	0.0	8.118017533641906	0.0
28.255219096704664	7.9757870320671085	0.23309015805955982	8.126104923956639	0.15031789188953049	20.356989996938573	7.398634946617825	0.23796159511288906	7.39863494653754	7.507567992122213	3.0840270269056362	0.2232385933134999	0.0	0.0	0.0	8.126104923956639	0.0
28.453005630381597	8.132450082759428	0.23444889947009628	8.133626013907271	0.001175931147843201	20.499488926917145	7.0237822529216345	0.23292995052814186	7.023782252896019	7.560120968067068	3.4885768940974176	0.23187497833105267	0.0	0.0	0.0	8.133626013907271	0.0
28.65217666979427	8.144079611233977	0.23399208851258357	8.140579490205099	-0.0035001210288783113	20.642985349405564	7.368143491942485	0.2368256259138402	7.368143491934605	7.6130418148435375	2.844843517031519	0.21555927628272722	0.0	0.0	0.0	8.140579490205099	0.0
28.85274190648283	8.435535914422497	0.23700849590607648	8.146964037354255	-0.2885718770682413	20.7874862468514	7.096388340170606	0.23401356458970266	7.09638834016827	7.666333107547443	2.998088645129685	0.21865722501103094	0.0	0.0	0.0	8.146964037354255	0.0
29.05471109982821	8.008021592577078	0.2317684573599566	8.152778324058403	0.1447567314813245	20.932998650579357	7.29145873146548	0.23657661856955406	7.291458731464814	7.7199974393002755	3.4348269728832204	0.22835239488365244	0.0	0.0	0.0	8.152778324058403	0.0
29.25809407752701	7.934642627912865	0.2308984426370337	8.158020989190298	0.22337836127743316	21.079529641133412	7.576424307972338	0.23975801059351978	7.576424307972155	7.774037421375377	3.246766686986141	0.22328781081256724	0.0	0.0	0.0	8.158020989190298	0.0
29.4629007360697	8.414691780238199	0.23645971238349647	8.162690627363666	-0.2520011528745325	21.22708634862135	7.497556147547327	0.23874100250921707	7.497556147547279	7.828455683325005	3.7221869027378114	0.23149322069544584	0.0	0.0	0.0	8.162690627363666	0.0
29.669141041222183	8.09237499425306	0.23339398499838535	8.16678577415519	0.07441077990213074	21.375675953061695	7.397142312360941	0.2381393523604079	7.397142312360929	7.88325487310828	3.8215389663567505	0.23331007164121778	0.0	0.0	0.0	8.16678577415519	0.0
29.87682502851074	8.156243890297104	0.23381828601990504	8.170304891029517	0.01406100073241312	21.525305684733127	7.354906667985061	0.23700007450786303	7.354906667985058	7.938437657220039	3.658812932942956	0.22971492311851469	0.0	0.0	0.0	8.170304891029517	0.0
30.085962803710316	8.126462696801225	0.23423284173371528	8.1732463500294	0.046783653228175126	21.67598282452626	7.49170298016713	0.23869851102428086	7.491702980167129	7.994006720820579	3.777405107867306	0.23113809820580694	0.0	0.0	0.0	8.1732463500294	0.0
30.296564543336288	7.876907460290927	0.2311864644070373	8.175608418299188	0.29870095800826046	21.827714704297946	7.705005186902487	0.24079747803790058	7.705005186902487	8.049964767866324	3.9581256485932736	0.23398652742055903	0.0	0.0	0.0	8.175608418299188	0.0
30.50864049513964	8.099161233749784	0.23407244489055762	8.177389242520617	0.07822800877083225	21.980508707228033	7.02791338492719	0.23280232007549903	7.02791338492719	8.106314521241387	4.202539044833912	0.2386808173502872	0.0	0.0	0.0	8.177389242520617	0.0
30.72220097860562	8.276580946834137	0.2360438182071033	8.178586833347328	-0.0979941134868092	22.134372268178627	6.963253758731149	0.23154981416714818	6.963253758731149	8.163058722890078	3.9718690167457638	0.23304014465272618	0.0	0.0	0.0	8.178586833347328	0.0
30.93725638545586	8.545404902638978	0.23907713007120623	8.17919904993611	-0.3662058527028691	22.289312874055877	7.3960529473790775	0.2368231336255735	7.3960529473790775	8.220200133950309	3.8191887800993873	0.22963754150725374	0.0	0.0	0.0	8.17919904993611	0.0
31.15381718015405	8.34159788522066	0.23682279905315287	8.179223584682857	-0.16237430053780244	22.44533806417427	7.6769048146922705	0.23975962104053522	7.6769048146922705	8.277741534887962	3.8174180462014187	0.22831376249251534	0.0	0.0	0.0	8.179223584682857	0.0
31.371893900415127	8.247455456716867	0.2357543444974924	8.178657948282986	-0.06879750843388166	22.602455430623486	7.29040863779435	0.23484664928510213	7.29040863779435	8.335685725632178	4.571876437596562	0.24312620047958808	0.0	0.0	0.0	8.178657948282986	0.0
31.59149715771803	8.00054982675398	0.23273036356254187	8.177499455249425	0.1769496284954446	22.76067261863785	8.191590752141554	0.24522153627868018	8.191590752141554	8.394035525711603	4.335981277278218	0.2372606995110784	0.0	0.0	0.0	8.177499455249425	0.0
31.812637637822057	8.31774773297996	0.2361226038514074	8.175745210033487	-0.14200252294647342	22.919997326968314	7.837036245169607	0.24099780881609467	7.837036245169607	8.452793774391584	4.128566046048444	0.23301653815907783	0.0	0.0	0.0	8.175745210033487	0.0
32.03532610128681	8.02728817580536	0.23259293701075054	8.173392093909557	0.1461039181041972	23.080437308257093	7.765389332626434	0.23938662475816058	7.765389332626434	8.511963330812325	4.765859991632925	0.24463514141383028	0.0	0.0	0.0	8.173392093909557	0.0
32.259573383995814	8.372189466744203	0.23655832857093995	8.170436752799406	-0.20175271394479743	23.24200036941489	7.8154224464837325	0.23972865558019923	7.8154224464837325	8.571547074128013	4.634068659541625	0.24113663550270845	0.0	0.0	0.0	8.170436752799406	0.0
32.48539039768379	8.484258698405043	0.2375320637657037	8.166875586228823	-0.31738311217621984	23.404694372000794	7.559244060951954	0.236215666593927	7.559244060951954	8.631547903646908	5.0199821957601465	0.2478085091072034	0.0	0.0	0.0	8.166875586228823	0.0
32.71278813046758	8.011475933449615	0.23211089246274771	8.162704737626878	0.15122880417726314	23.5685272326048	7.928943960476603	0.24002819509053736	7.928943960476603	8.691968738972436	4.8869154490402975	0.2440645138534089	0.0	0.0	0.0	8.162704737626878	0.0
32.94177764738085	8.45107024745484	0.23736398512646106	8.157920086197834	-0.29315016125700666	23.73350692323303	7.616693691850211	0.23644505261350995	7.616693691850211	8.752812520145245	4.396997918824938	0.2344404603079823	0.0	0.0	0.0	8.157920086197834	0.0
33.17237009091252	7.921697410586457	0.23126728243606862	8.152517240614861	0.23081983002840367	23.89964147169566	7.974392481118059	0.2400892988444815	7.974392481118059	8.81408220778626	5.419318693288889	0.2528879861059764	0.0	0.0	0.0	8.152517240614861	0.0
33.4045766815489	8.070072016646105	0.2328516727699113	8.146491534807867	0.07641951816176196	24.06693896199753	7.952837080950593	0.23939503429795403	7.952837080950593	8.875780783240765	4.786500248224483	0.24039660242564795	0.0	0.0	0.0	8.146491534807867	0.0
33.63840871831975	8.131698001556234	0.2336546281957445	8.139838026140438	0.008140024584204042	24.23540753473151	7.685167635954608	0.23544530920637963	7.685167635954608	8.93791124872345	5.243630146277385	0.2483627982770713	0.0	0.0	0.0	8.139838026140438	0.0
33.87387757934799	8.393121931463643	0.23645461819468128	8.132551496295447	-0.2605704351681961	24.405055387474633	7.986678790001479	0.23847390989168654	7.986678790001479	9.000476627464515	5.525048158977123	0.2529443884981382	0.0	0.0	0.0	8.132551496295447	0.0
34.11099472240342	8.5010119702505	0.2382115600562327	8.124626455216175	-0.3763855150343254	24.575890775186952	7.742719263163439	0.2349540378143145	7.742719263163439	9.063479963856764	4.999633962211622	0.24312237013049737	0.0	0.0	0.0	8.124626455216175	0.0
34.34977168546025	7.691199898572374	0.22912488827710886	8.116057148477472	0.42485724990509777	24.74792201061326	8.18401918923005	0.23990737071929	8.18401918923005	9.126924323603763	5.57854606581407	0.2527793112621509	0.0	0.0	0.0	8.116057148477472	0.0
34.59022008725847	8.122918276509631	0.23402449945244433	8.106837568492415	-0.01608070801721695	24.921157464687553	7.830067208497631	0.23505921183599676	7.830067208497631	9.19081279386899	5.349854499974967	0.2481196518367415	0.0	0.0	0.0	8.106837568492415	0.0
34.83235162786928	8.043689401800005	0.23363213278498224	8.096961469990944	0.05327206819093888	25.095605566940364	7.718135843740937	0.23301239922349262	7.718135843740937	9.25514848342607	5.17755142897296	0.24470048204577408	0.0	0.0	0.0	8.096961469990944	0.0
35.07617808926437	7.935636708960422	0.23275371103097706	8.0864223902427	0.15078568128227765	25.27127480590895	7.700574390154042	0.23239519680526025	7.700574390154042	9.319934522810053	5.573119012570054	0.25099342072001685	0.0	0.0	0.0	8.0864223902427	0.0
35.32171133588922	8.112407738457895	0.23480201591744224	8.07521367453205	-0.037194063925845455	25.448173729550312	7.949897552270038	0.23480557368243624	7.949897552270038	9.385174064469723	6.0286493041049	0.2580683974638287	0.0	0.0	0.0	8.07521367453205	0.0
35.568963315240445	8.119078886538652	0.23475368908231656	8.063328507431748	-0.055750379106903836	25.626310945657167	7.814851510719393	0.2323037282313785	7.814851510719393	9.450870282921011	5.423257927064153	0.24743332648656194	0.0	0.0	0.0	8.063328507431748	0.0
35.817946058447134	7.867510991771254	0.23203362285150594	8.050759950464103	0.1832489586928494	25.805695122276767	7.883474660408805	0.23288571439073222	7.883474660408805	9.517026374901459	5.830884543598128	0.25318129157033364	0.0	0.0	0.0	8.050759950464103	0.0
36.06867168085626	8.110798429211785	0.23514752878296483	8.037500986782117	-0.07329744242966818	25.986334988132704	7.897477949980557	0.2329824628789602	7.897477949980557	9.58364555952577	5.609156566051453	0.24969285958119747	0.0	0.0	0.0	8.037500986782117	0.0
36.32115238262226	8.18519712601576	0.2361304147859296	8.023544573549184	-0.16165255246657573	26.168239333049634	8.08993871490652	0.2350673271303294	8.08993871490652	9.650731078442451	5.87329802676491	0.2524723395402617	0.0	0.0	0.0	8.023544573549184	0.0
36.57540044930061	7.915819656414072	0.23257979771261866	8.008883702747195	0.09306404633312226	26.35141700838098	7.877049113584423	0.23266841684042036	7.877049113584423	9.718286195991547	6.242075419017027	0.25789691404350773	0.0	0.0	0.0	8.008883702747195	0.0
36.83142825244572	8.386098113978306	0.23821637110118926	7.993511471194078	-0.39258664278422817	26.53587692743965	7.923684451410848	0.23332578809040505	7.923684451410848	9.786314199363488	6.271273818965144	0.2574736601854509	0.0	0.0	0.0	7.993511471194078	0.0
37.08924825021283	8.521573365522602	0.23950263952802828	7.977421160609394	-0.5441522049132086	26.721628065931725	8.171625719584087	0.23640302067607205	8.171625719584087	9.854818398759033	6.120364537935384	0.2546616736034712	0.0	0.0	0.0	7.977421160609394	0.0
37.34887298796433	8.134201823341835	0.2348721328394455	7.960606328625552	-0.17359549471628277	26.90867946239325	7.9767557740064365	0.23394443966120754	7.9767557740064365	9.923802127550346	6.092969176768125	0.25386848696347375	0.0	0.0	0.0	7.960606328625552	0.0
37.61031509888008	7.80092875335909	0.230463234303056	7.943060911705479	0.14213215834638948	27.09704021863	8.33440638014355	0.2379493680435325	8.33440638014355	9.993268742443199	6.354093780928716	0.2573872802594863	0.0	0.0	0.0	7.943060911705479	0.0
37.87358730457224	7.477835452950538	0.22661820587175274	7.924779340995028	0.4469438880444896	27.286719500160412	7.989566802512402	0.23385505634375933	7.989566802512402	10.0632216236403	6.375848026164072	0.25900620944043734	0.0	0.0	0.0	7.924779340995028	0.0
38.138702415704245	7.70057771126856	0.22896382403152649	7.905756672209795	0.2051789609412351	27.477726536661535	8.105849491826845	0.2351683143620401	8.105849491826845	10.133664175005784	6.7207368922244	0.26402787029999053	0.0	0.0	0.0	7.905756672209795	0.0
38.40567333261417	7.666850762781887	0.22825272492980522	7.885988730731649	0.21913796794976204	27.670070622418166	8.164923074339864	0.23548471297525678	8.164923074339864	10.204599824230822	6.408168827441127	0.2605018109794928	0.0	0.0	0.0	7.885988730731649	0.0
38.674513045942476	7.94364524701393	0.2311793387564026	7.86547227316933	-0.07817297384459998	27.863761116775095	8.205297804760926	0.2361521690347286	8.205297804760926	10.27603202300044	6.752746410289134	0.2659876234523665	0.0	0.0	0.0	7.86547227316933	0.0
38.94523463726408	7.50406958794506	0.22532471186157185	7.844205166725404	0.34013557878034373	28.058807444592517	8.032053754536408	0.23434505798474362	8.032053754536408	10.347964247161443	6.79362837810503	0.2672475437673232	0.0	0.0	0.0	7.844205166725404	0.0
39.217851279724925	7.86252971597842	0.22899787856396725	7.822186587797547	-0.040343128180873045	28.255219096704664	7.9757870320671085	0.23309015805955982	7.9757870320671085	10.420399996891572	7.006235143504086	0.27050282852497104	0.0	0.0	0.0	7.822186587797547	0.0
39.492376238683	7.8565651256827875	0.22937781681973066	7.799417241342002	-0.057147884340785104	28.453005630381597	8.132450082759428	0.23444889947009628	8.132450082759428	10.493342796869813	6.724748498739441	0.26582708200752314	0.0	0.0	0.0	7.799417241342002	0.0
39.76882287235378	7.4785712371942195	0.22454323905821424	7.775899602625452	0.2973283654312322	28.65217666979427	8.144079611233977	0.23399208851258357	8.144079611233977	10.566796196447902	6.9643253134383745	0.2691356993422293	0.0	0.0	0.0	7.775899602625452	0.0
40.04720463246026	7.3231046571284955	0.2227936144096015	7.751638183098896	0.4285335259704004	28.85274190648283	8.435535914422497	0.23700849590607648	8.435535914422497	10.640763769823035	7.113677095533559	0.2716370300837066	0.0	0.0	0.0	7.751638183098896	0.0
40.327535064887485	7.885262474277997	0.22951367757368318	7.726639822242451	-0.1586226520355467	29.05471109982821	8.008021592577078	0.2317684573599566	8.008021592577078	10.715249116211798	7.288250486710556	0.27332113612927533	0.0	0.0	0.0	7.726639822242451	0.0
40.6098278103417	7.563989730899435	0.22558318053018572	7.700914007345986	0.13692427644655147	29.25809407752701	7.934642627912865	0.2308984426370337	7.934642627912865	10.79025586002528	7.256531234594551	0.2717303855664553	0.0	0.0	0.0	7.700914007345986	0.0
40.894096605014084	7.8716813130078505	0.2293144745578983	7.674473223322731	-0.1972080896851196	29.4629007360697	8.414691780238199	0.23645971238349647	8.414691780238199	10.865787651045459	6.762171925304344	0.26485397943039435	0.0	0.0	0.0	7.674473223322731	0.0
41.18035528124919	7.786441064748442	0.22850000968444736	7.647333334782426	-0.13910772996601573	29.669141041222183	8.09237499425306	0.23339398499838535	8.09237499425306	10.941848164602776	7.141905603679858	0.26993768139497165	0.0	0.0	0.0	7.647333334782426	0.0
41.46861776821793	7.6307584171286535	0.226371865286493	7.619514002736052	-0.011244414392601598	29.87682502851074	8.156243890297104	0.23381828601990504	8.156243890297104	11.018441101754995	7.295368280430748	0.27214745447794814	0.0	0.0	0.0	7.619514002736052	0.0
41.75889809259546	7.513905485148221	0.2253786187916908	7.591039138452984	0.07713365330476218	30.085962803710316	8.126462696801225	0.23423284173371528	8.126462696801225	11.095570189467281	7.579395714187882	0.27549650148060884	0.0	0.0	0.0	7.591039138452984	0.0
42.05121037924363	7.5520760097445825	0.2251799819223714	7.56193739714993	0.009861387405347699	30.296564543336288	7.876907460290927	0.2311864644070373	7.876907460290927	11.173239180793551	7.557777486164873	0.27523543359839775	0.0	0.0	0.0	7.56193739714993	0.0
42.345568851898335	7.943446942741419	0.23065291056101922	7.532242714360723	-0.41120422838069626	30.50864049513964	8.099161233749784	0.23407244489055762	8.099161233749784	11.251451855059106	7.582094769799436	0.2748022037332444	0.0	0.0	0.0	7.532242714360723	0.0
42.64198783386162	7.5300443122602	0.22577500202032869	7.501994888012409	-0.02804942424779089	30.72220097860562	8.276580946834137	0.2360438182071033	8.276580946834137	11.33021201804452	7.577867907785734	0.27443254793357386	0.0	0.0	0.0	7.501994888012409	0.0
42.94048174869865	7.421667739682712	0.22448792062393316	7.4712402094197445	0.049572469737032776	30.93725638545586	8.545404902638978	0.23907713007120623	8.545404902638978	11.409523502170831	7.352199864148149	0.27090923582794824	0.0	0.0	0.0	7.4712402094197445	0.0
43.24106512093954	7.284952068446803	0.22291594723439284	7.440032146610707	0.15508007816390368	31.15381718015405	8.34159788522066	0.23682279905315287	8.34159788522066	11.489390166686027	7.292437000131509	0.2697536183029868	0.0	0.0	0.0	7.440032146610707	0.0
43.54375257678612	7.411537781872075	0.2248476114645978	7.40843208360469	-0.0031056982673849376	31.371893900415127	8.247455456716867	0.2357543444974924	8.247455456716867	11.56981589785283	7.125926824975296	0.2672378925252825	0.0	0.0	0.0	7.40843208360469	0.0
43.84855884482362	7.096750470207545	0.22059479605571883	7.376510119482502	0.2797596492749568	31.59149715771803	8.00054982675398	0.23273036356254187	8.00054982675398	11.6508046091378	7.192618059457131	0.26783884337357794	0.0	0.0	0.0	7.376510119482502	0.0
44.15549875673739	7.256097440830126	0.2228175301730944	7.344345931327476	0.0882484904973504	31.812637637822057	8.31774773297996	0.2361226038514074	8.31774773297996	11.732360241401764	6.527558596122599	0.2579241170444938	0.0	0.0	0.0	7.344345931327476	0.0
44.46458724803455	7.054375028419352	0.2199704269398259	7.312029705357937	0.2576546769385857	32.03532610128681	8.02728817580536	0.23259293701075054	8.02728817580536	11.814486763091576	6.873579276220674	0.2619865224587844	0.0	0.0	0.0	7.312029705357937	0.0
44.775839358770796	7.164802233101572	0.22182080137452304	7.2796631408332235	0.1148609077316518	32.259573383995814	8.372189466744203	0.23655832857093995	8.372189466744203	11.897188170433218	6.7436917677328845	0.25909852330423044	0.0	0.0	0.0	7.2796631408332235	0.0
45.08927023428218	7.607898071640218	0.22750701671266746	7.247360531592707	-0.3605375400475106	32.48539039768379	8.484258698405043	0.2375320637657037	8.484258698405043	11.980468487626249	6.477931918362287	0.25468077704536646	0.0	0.0	0.0	7.247360531592707	0.0
45.40489512592216	7.464774777787489	0.22588682204084304	7.215249930372861	-0.24952484741462744	32.71278813046758	8.011475933449615	0.23211089246274771	8.011475933449615	12.064331767039633	7.064966035974528	0.2625256887586904	0.0	0.0	0.0	7.215249930372861	0.0
45.72272939180361	7.344879832685576	0.22448752731239613	7.183474401357413	-0.16140543132816276	32.94177764738085	8.45107024745484	0.23736398512646106	8.45107024745484	12.14878208940891	6.298134562313015	0.25052637569808844	0.0	0.0	0.0	7.183474401357413	0.0
46.04278849754624	7.077537621411142	0.2213742578117327	7.1521933667354665	0.07465574532432484	33.17237009091252	7.921697410586457	0.23126728243606862	7.921697410586457	12.233823564034772	6.519880737273277	0.2530101239548732	0.0	0.0	0.0	7.1521933667354665	0.0
46.365088017029066	7.293841666987172	0.2245646901963753	7.121584053384671	-0.17225761360250047	33.4045766815489	8.070072016646105	0.2328516727699113	8.070072016646105	12.319460328983016	6.252138999088426	0.24802510251090956	0.0	0.0	0.0	7.121584053384671	0.0
46.689643633148265	7.139409805433492	0.22263358572822825	7.091843046155016	-0.04756675927847631	33.63840871831975	8.131698001556234	0.2336546281957445	8.131698001556234	12.405696551285896	6.021782313199482	0.24365917796525463	0.0	0.0	0.0	7.091843046155016	0.0
47.0164711385803	7.1562100676591385	0.22274207673455826	7.063187954606733	-0.09302211305240515	33.87387757934799	8.393121931463643	0.23645461819468128	8.393121931463643	12.492536427144898	6.269065327726182	0.24700230387084496	0.0	0.0	0.0	7.063187954606733	0.0
47.34558643655036	6.958155051101257	0.22107711792368664	7.035859200456426	0.0777041493551689	34.11099472240342	8.5010119702505	0.2382115600562327	8.5010119702505	12.579984182134913	5.877341334155994	0.2407462350730115	0.0	0.0	0.0	7.035859200456426	0.0
47.67700554160622	7.069755649475017	0.22268017156202097	7.010121933405688	-0.05963371606932899	34.34977168546025	7.691199898572374	0.22912488827710886	7.691199898572374	12.668044071409858	6.017680137901051	0.24164170251636222	0.0	0.0	0.0	7.010121933405688	0.0
48.01074458039746	6.879378172903571	0.2201841653529843	6.986268083467835	0.10688991056426467	34.59022008725847	8.122918276509631	0.23402449945244433	8.122918276509631	12.756720379909726	5.9016050520632835	0.23943723676840437	0.0	0.0	0.0	6.986268083467835	0.0
48.346819792460245	7.055448034793731	0.223182830148245	6.964618558382195	-0.09082947641153538	34.83235162786928	8.043689401800005	0.23363213278498224	8.043689401800005	12.846017422569096	6.157260176749298	0.2423279508164763	0.0	0.0	0.0	6.964618558382195	0.0
48.68524753100746	6.866267366750545	0.2206021724412312	6.94552559518893	0.07925822843838493	35.07617808926437	7.935636708960422	0.23275371103097706	7.935636708960422	12.93593954452708	6.499507136895506	0.2466691597932668	0.0	0.0	0.0	6.94552559518893	0.0
49.026044263724515	6.986474917368472	0.2223199386859588	6.929375275564944	-0.057099641803528556	35.32171133588922	8.112407738457895	0.23480201591744224	8.112407738457895	13.026491121338768	6.097434754098939	0.24030853420605586	0.0	0.0	0.0	6.929375275564944	0.0
49.36922657357059	7.118059002785884	0.22432270345010644	6.916590215062902	-0.20146878772298216	35.568963315240445	8.119078886538652	0.23475368908231656	8.119078886538652	13.11767655918814	5.841751746398364	0.23580291317913743	0.0	0.0	0.0	6.916590215062902	0.0
49.714811159585594	6.56411581310063	0.21744669853194043	6.907632436973543	0.3435166238729135	35.817946058447134	7.867510991771254	0.23203362285150594	7.867510991771254	13.209500295102458	6.575225649951971	0.24558365105057328	0.0	0.0	0.0	6.907632436973543	0.0
					36.06867168085626	8.110798429211785	0.23514752878296483	8.110798429211785	13.301966797168173	6.492704134673287	0.24374074759547373
					36.32115238262226	8.18519712601576	0.2361304147859296	8.18519712601576	13.395080564748351	6.350830107892605	0.24126391753018786
					36.57540044930061	7.915819656414072	0.23257979771261866	7.915819656414072	13.488846128701589	6.833804178061421	0.24718681185156124
					36.83142825244572	8.386098113978306	0.23821637110118926	8.386098113978306	13.5832680516025	6.989949278986991	0.24909255493265262
					37.08924825021283	8.521573365522602	0.23950263952802828	8.521573365522602	13.678350927963718	6.837394488683126	0.24653308223175996
					37.34887298796433	8.134201823341835	0.2348721328394455	8.134201823341835	13.774099384459465	6.483558014928963	0.24121821576135277
					37.61031509888008	7.80092875335909	0.230463234303056	7.80092875335909	13.870518080150681	7.041879629417774	0.24878560459038973
					37.87358730457224	7.477835452950538	0.22661820587175274	7.477835452950538	13.967611706711736	7.18342843278828	0.24997166044355598
					38.138702415704245	7.70057771126856	0.22896382403152649	7.70057771126856	14.065384988658717	6.9760584608775105	0.24643629360866562
					38.40567333261417	7.666850762781887	0.22825272492980522	7.666850762781887	14.163842683579329	6.806737572533536	0.2437153771955096
					38.674513045942476	7.94364524701393	0.2311793387564026	7.94364524701393	14.262989582364385	6.753570008681639	0.2432938439927361
					38.94523463726408	7.50406958794506	0.22532471186157185	7.50406958794506	14.362830509440936	6.99657868399408	0.2460969647205899
					39.217851279724925	7.86252971597842	0.22899787856396725	7.86252971597842	14.463370323007023	6.7531099682274744	0.24309881971039599
					39.492376238683	7.8565651256827875	0.22937781681973066	7.8565651256827875	14.564613915268072	6.347521516035512	0.23738956563822064
					39.76882287235378	7.4785712371942195	0.22454323905821424	7.4785712371942195	14.66656621267495	6.653193475095542	0.24175331141188056
					40.04720463246026	7.3231046571284955	0.2227936144096015	7.3231046571284955	14.769232176163673	6.69694574300573	0.24207920710419994
					40.327535064887485	7.885262474277997	0.22951367757368318	7.885262474277997	14.87261680139682	6.426195818385905	0.2380634248881691
					40.6098278103417	7.563989730899435	0.22558318053018572	7.563989730899435	14.976725119006597	6.575060786832445	0.2400089507411833
					40.894096605014084	7.8716813130078505	0.2293144745578983	7.8716813130078505	15.081562194839643	5.973347478971773	0.23166877823288864
					41.18035528124919	7.786441064748442	0.22850000968444736	7.786441064748442	15.18713313020352	5.996932036076412	0.23153104147656997
					41.46861776821793	7.6307584171286535	0.226371865286493	7.6307584171286535	15.293443062114946	5.659926589016141	0.22708787575097428
					41.75889809259546	7.513905485148221	0.2253786187916908	7.513905485148221	15.400497163549751	6.296444489909303	0.23587851930380913
					42.05121037924363	7.5520760097445825	0.2251799819223714	7.5520760097445825	15.508300643694598	6.208551217974234	0.23413755077637133
					42.345568851898335	7.943446942741419	0.23065291056101922	7.943446942741419	15.61685874820046	5.686381419853537	0.22688023717427547
					42.64198783386162	7.5300443122602	0.22577500202032869	7.5300443122602	15.726176759437863	6.375597443936558	0.23566337988096595
					42.94048174869865	7.421667739682712	0.22448792062393316	7.421667739682712	15.836259996753927	6.322030869443909	0.23383884511856934
					43.24106512093954	7.284952068446803	0.22291594723439284	7.284952068446803	15.947113816731207	5.539200869663874	0.22275193007338903
					43.54375257678612	7.411537781872075	0.2248476114645978	7.411537781872075	16.058743613448325	6.512031718465263	0.23548379847576828
					43.84855884482362	7.096750470207545	0.22059479605571883	7.096750470207545	16.171154818742465	5.990182368389297	0.22816789166747184
					44.15549875673739	7.256097440830126	0.2228175301730944	7.256097440830126	16.284352902473664	6.1338598576110535	0.2300214123873695
					44.46458724803455	7.054375028419352	0.2199704269398259	7.054375028419352	16.39834337279098	6.199894206479486	0.23142606951265637
					44.775839358770796	7.164802233101572	0.22182080137452304	7.164802233101572	16.513131776400517	6.473935123025425	0.2349589880510743
					45.08927023428218	7.607898071640218	0.22750701671266746	7.607898071640218	16.628723698835323	6.024072697811079	0.22826907703173108
					45.40489512592216	7.464774777787489	0.22588682204084304	7.464774777787489	16.74512476472717	6.024903840011559	0.22832972688752348
					45.72272939180361	7.344879832685576	0.22448752731239613	7.344879832685576	16.862340638080262	6.679432656968524	0.2367761902808466
					46.04278849754624	7.077537621411142	0.2213742578117327	7.077537621411142	16.980377022546822	6.735128035161754	0.23639126059513912
					46.365088017029066	7.293841666987172	0.2245646901963753	7.293841666987172	17.09923966170465	6.758870576995909	0.23663223273165948
					46.689643633148265	7.139409805433492	0.22263358572822825	7.139409805433492	17.21893433933658	6.661110876931389	0.23493705910868842
					47.0164711385803	7.1562100676591385	0.22274207673455826	7.1562100676591385	17.339466879711935	6.100236616034488	0.22686695569725088
					47.34558643655036	6.958155051101257	0.22107711792368664	6.958155051101257	17.460843147869923	6.32725757399207	0.22996184227792454
					47.67700554160622	7.069755649475017	0.22268017156202097	7.069755649475017	17.583069049905014	6.765565396676186	0.2355220893329248
					48.01074458039746	6.879378172903571	0.2201841653529843	6.879378172903571	17.706150533254345	6.4901119578330375	0.23165073451268384
					48.346819792460245	7.055448034793731	0.223182830148245	7.055448034793731	17.830093586987125	6.538612288861952	0.23191725918349537
					48.68524753100746	6.866267366750545	0.2206021724412312	6.866267366750545	17.95490424209604	6.5525942812898625	0.23148250578667193
					49.026044263724515	6.986474917368472	0.2223199386859588	6.986474917368472	18.080588571790713	6.765610447057719	0.23406564887694006
					49.36922657357059	7.118059002785884	0.22432270345010644	7.118059002785884	18.207152691793247	6.640240655611542	0.232298448544473
					49.714811159585594	6.56411581310063	0.21744669853194043	6.56411581310063	18.334602760635804	6.547313158983767	0.23144768593630963
					50.06281483770269	6.689345531387282	0.21943228286602007	6.689345531387282	18.462944979960255	6.726850159607526	0.23304317424365886
					50.413254541566616	6.6868356526531105	0.21973237275754354	6.6868356526531105	18.592185594819973	6.889991333819153	0.23467881122912082
					50.76614732335758	6.675189997351707	0.22030340832069442	6.675189997351707	18.722330893983717	6.58319109652056	0.23071968049022576
					51.12151035462108	6.88392100083089	0.22378447389392075	6.88392100083089	18.8533872102416	6.593120232987289	0.2311116890975858
					51.47936092710343	6.403564073641626	0.2176695349255935	6.403564073641626	18.98536092071329	6.407373650777695	0.22781925634451872
					51.839716453593155	6.374604826987415	0.2172615623887337	6.374604826987415	19.118258447158283	6.838278672227448	0.2330048936506022
					52.20259446876831	6.504471589855596	0.21923970326368164	6.504471589855596	19.252086256288393	6.679126767196115	0.23147197721547208
					52.56801263004969	6.280291021006467	0.2167174336895497	6.280291021006467	19.38685086008241	6.972827733411987	0.23407200546466017
					52.93598871846004	6.859036954805457	0.22457314322538305	6.859036954805457	19.522558816102986	6.947207615179609	0.23330655606984824
					53.306540639489256	6.138656786608584	0.21507329681136095	6.138656786608584	19.659216727815707	6.986876158990714	0.23307079611045603
					53.67968642396568	6.71203975347361	0.22309074747880334	6.71203975347361	19.79683124491042	7.011400141099035	0.23336688856991047
					54.05544422893344	6.323361590039334	0.2180849338491992	6.323361590039334	19.935409063624792	7.238753686755485	0.23616093168356508
					54.43383233853597	6.42397049383206	0.2203813841008851	6.42397049383206	20.07495692707017	6.832910910144667	0.23100557154671233
					54.81486916490572	6.096179784976635	0.21588777770415304	6.096179784976635	20.215481625559658	7.039908955864259	0.23366962865884952
					55.19857324906006	5.954042339320729	0.21426741469176255	5.954042339320729	20.356989996938573	7.398634946617825	0.23796159511288906
					55.58496326180349	6.3364933013344835	0.2201351841375742	6.3364933013344835	20.499488926917145	7.0237822529216345	0.23292995052814186
					55.97405800463611	5.826047342249409	0.21291569416095082	5.826047342249409	20.642985349405564	7.368143491942485	0.2368256259138402
					56.36587641066856	6.090127630391894	0.2175404731397936	6.090127630391894	20.7874862468514	7.096388340170606	0.23401356458970266
					56.76043754554324	5.978068890250098	0.21594964200840677	5.978068890250098	20.932998650579357	7.29145873146548	0.23657661856955406
					57.15776060836205	5.907811680435184	0.2154975354891234	5.907811680435184	21.079529641133412	7.576424307972338	0.23975801059351978
					57.55786493262058	5.628531824148327	0.21168407924024446	5.628531824148327	21.22708634862135	7.497556147547327	0.23874100250921707
					57.96076998714892	5.43867657004893	0.20930121715345384	5.43867657004893	21.375675953061695	7.397142312360941	0.2381393523604079
					58.36649537705897	5.700663876878377	0.21288427987800496	5.700663876878377	21.525305684733127	7.354906667985061	0.23700007450786303
					58.77506084469838	5.906382709102136	0.21707176298004496	5.906382709102136	21.67598282452626	7.49170298016713	0.23869851102428086
					59.18648627061127	5.386716195078247	0.209885373588132	5.386716195078247	21.827714704297946	7.705005186902487	0.24079747803790058
					59.600791674505544	5.890556534610646	0.2180659513654901	5.890556534610646	21.980508707228033	7.02791338492719	0.23280232007549903
					60.01799721622709	5.652201781410994	0.21490460099443967	5.652201781410994	22.134372268178627	6.963253758731149	0.23154981416714818
					60.438123196740676	5.541849924523055	0.21339125510458853	5.541849924523055	22.289312874055877	7.3960529473790775	0.2368231336255735
					60.86119005911786	5.15436157491204	0.2081484849556643	5.15436157491204	22.44533806417427	7.6769048146922705	0.23975962104053522
					61.28721838953169	5.518463281492042	0.2149621195607526	5.518463281492042	22.602455430623486	7.29040863779435	0.23484664928510213
					61.71622891825841	5.957388283439346	0.22218710006533454	5.957388283439346	22.76067261863785	8.191590752141554	0.24522153627868018
					62.14824252068621	5.343507883549319	0.21268097693614874	5.343507883549319	22.919997326968314	7.837036245169607	0.24099780881609467
					62.58328021833101	5.397974902167019	0.21422965654742082	5.397974902167019	23.080437308257093	7.765389332626434	0.23938662475816058
					63.021363179859335	4.796235489247474	0.20467578822828494	4.796235489247474	23.24200036941489	7.8154224464837325	0.23972865558019923
					63.46251272211835	5.185813202572086	0.21135945938460166	5.185813202572086	23.404694372000794	7.559244060951954	0.236215666593927
					63.90675031117318	4.785408420482866	0.2050694421236188	4.785408420482866	23.5685272326048	7.928943960476603	0.24002819509053736
					64.35409756335139	5.018671530432945	0.20920735474933327	5.018671530432945	23.73350692323303	7.616693691850211	0.23644505261350995
					64.80457624629484	4.980286647275375	0.20937484356728667	4.980286647275375	23.89964147169566	7.974392481118059	0.2400892988444815
					65.2582082800189	5.553914138163127	0.21946590905580923	5.553914138163127	24.06693896199753	7.952837080950593	0.23939503429795403
					65.71501573797903	4.610735460793241	0.20446434753302623	4.610735460793241	24.23540753473151	7.685167635954608	0.23544530920637963
					66.1750208481449	4.855569879477228	0.2091352701414241	4.855569879477228	24.405055387474633	7.986678790001479	0.23847390989168654
					66.6382459940819	4.801083803036559	0.20905597533768516	4.801083803036559	24.575890775186952	7.742719263163439	0.2349540378143145
					67.10471371604048	5.0644952073280285	0.21416823141269684	5.0644952073280285	24.74792201061326	8.18401918923005	0.23990737071929
					67.57444671205276	4.99879834122261	0.2133231567936985	4.99879834122261	24.921157464687553	7.830067208497631	0.23505921183599676
					68.04746783903713	4.543172413294738	0.2060980508049345	4.543172413294738	25.095605566940364	7.718135843740937	0.23301239922349262
					68.5238001139104	4.836854026554661	0.21235612340183302	4.836854026554661	25.27127480590895	7.700574390154042	0.23239519680526025
					69.00346671470777	4.551011998003638	0.2078677340560429	4.551011998003638	25.448173729550312	7.949897552270038	0.23480557368243624
					69.48649098171072	4.531970366941007	0.20815666919739084	4.531970366941007	25.626310945657167	7.814851510719393	0.2323037282313785
					69.97289641858268	4.815118528267277	0.21369008036056264	4.815118528267277	25.805695122276767	7.883474660408805	0.23288571439073222
					70.46270669351276	4.634138504103052	0.2109474066955319	4.634138504103052	25.986334988132704	7.897477949980557	0.2329824628789602
					70.95594564036736	4.400378987743096	0.20753254955851724	4.400378987743096	26.168239333049634	8.08993871490652	0.2350673271303294
					71.45263725984992	4.228584058082552	0.20437032229293317	4.228584058082552	26.35141700838098	7.877049113584423	0.23266841684042036
					71.95280572066886	4.504730300648199	0.2099781370460378	4.504730300648199	26.53587692743965	7.923684451410848	0.23332578809040505
					72.45647536071354	4.750673015938187	0.2156539296421684	4.750673015938187	26.721628065931725	8.171625719584087	0.23640302067607205
					72.96367068823854	4.278672165983851	0.20728170352160957	4.278672165983851	26.90867946239325	7.9767557740064365	0.23394443966120754
					73.4744163830562	3.9977019941579264	0.20218784532914053	3.9977019941579264	27.09704021863	8.33440638014355	0.2379493680435325
					73.9887372977376	3.9020466195028147	0.2005785185083409	3.9020466195028147	27.286719500160412	7.989566802512402	0.23385505634375933
					74.50665845882176	4.008664822553604	0.20359180440065455	4.008664822553604	27.477726536661535	8.105849491826845	0.2351683143620401
					75.02820506803351	4.263441349554558	0.20962030415974306	4.263441349554558	27.670070622418166	8.164923074339864	0.23548471297525678
					75.55340250350974	4.159703782885514	0.2078812725647933	4.159703782885514	27.863761116775095	8.205297804760926	0.2361521690347286
					76.0822763210343	4.122735989548658	0.20784235915536156	4.122735989548658	28.058807444592517	8.032053754536408	0.23434505798474362
					76.61485225528155	4.146955252503171	0.20878420880153029	4.146955252503171	28.255219096704664	7.9757870320671085	0.23309015805955982
					77.15115622106853	3.8210254181331096	0.2030543696024564	3.8210254181331096	28.453005630381597	8.132450082759428	0.23444889947009628
					77.69121431461602	3.7489276848516098	0.20243976859069937	3.7489276848516098	28.65217666979427	8.144079611233977	0.23399208851258357
					78.23505281481832	3.8972850692629395	0.20529757012594904	3.8972850692629395	28.85274190648283	8.435535914422497	0.23700849590607648
					78.78269818452205	3.519665352760164	0.19792512817852695	3.519665352760164	29.05471109982821	8.008021592577078	0.2317684573599566
					79.3341770718137	3.742368426956075	0.2037315270806188	3.742368426956075	29.25809407752701	7.934642627912865	0.2308984426370337
					79.88951631131638	3.847125477882634	0.20662507904381755	3.847125477882634	29.4629007360697	8.414691780238199	0.23645971238349647
					80.4487429254956	3.2201469349727487	0.1930562156421243	3.2201469349727487	29.669141041222183	8.09237499425306	0.23339398499838535
					81.01188412597406	3.752661807807634	0.20605215303736585	3.752661807807634	29.87682502851074	8.156243890297104	0.23381828601990504
					81.5789673148559	3.3312071637132243	0.19700373836151436	3.3312071637132243	30.085962803710316	8.126462696801225	0.23423284173371528
					82.1500200860599	3.266428845804091	0.1967714863529073	3.266428845804091	30.296564543336288	7.876907460290927	0.2311864644070373
					82.72507022666231	3.2990518056782285	0.19791631017705463	3.2990518056782285	30.50864049513964	8.099161233749784	0.23407244489055762
					83.30414571824895	3.7193108165675484	0.20837423757166534	3.7193108165675484	30.72220097860562	8.276580946834137	0.2360438182071033
					83.88727473827669	3.5453510840617968	0.20528669012131134	3.5453510840617968	30.93725638545586	8.545404902638978	0.23907713007120623
					84.47448566144462	2.9834976210916597	0.19324796459768798	2.9834976210916597	31.15381718015405	8.34159788522066	0.23682279905315287
					85.06580706107474	3.4095458903618474	0.20441287134242744	3.4095458903618474	31.371893900415127	8.247455456716867	0.2357543444974924
					85.66126771050226	3.047619693468211	0.19651135454534122	3.047619693468211	31.59149715771803	8.00054982675398	0.23273036356254187
					86.26089658447577	3.3284450652123754	0.20521425746048855	3.3284450652123754	31.812637637822057	8.31774773297996	0.2361226038514074
					86.8647228605671	2.905087566784509	0.19506533803385157	2.905087566784509	32.03532610128681	8.02728817580536	0.23259293701075054
					87.47277592059106	3.1011815931157742	0.2015229798221632	3.1011815931157742	32.259573383995814	8.372189466744203	0.23655832857093995
					88.08508535203521	3.018779714262589	0.20092821270238834	3.018779714262589	32.48539039768379	8.484258698405043	0.2375320637657037
					88.70168094949946	2.7106347431908873	0.1933212535727406	2.7106347431908873	32.71278813046758	8.011475933449615	0.23211089246274771
					89.32259271614595	2.64671852560981	0.193312015929835	2.64671852560981	32.94177764738085	8.45107024745484	0.23736398512646106
					89.94785086515898	3.0771147398865955	0.20672412129614579	3.0771147398865955	33.17237009091252	7.921697410586457	0.23126728243606862
					90.57748582121508	2.6610148291529736	0.19697877817243925	2.6610148291529736	33.4045766815489	8.070072016646105	0.2328516727699113
					91.21152822196359	2.7686951104756123	0.20239724934716166	2.7686951104756123	33.63840871831975	8.131698001556234	0.2336546281957445
					91.85000891951734	2.7053581494880246	0.20223861146775973	2.7053581494880246	33.87387757934799	8.393121931463643	0.23645461819468128
					92.49295898195396	2.7105906855306183	0.2033901299679276	2.7105906855306183	34.11099472240342	8.5010119702505	0.2382115600562327
					93.14040969482764	2.5658807469436105	0.2019416732505121	2.5658807469436105	34.34977168546025	7.691199898572374	0.22912488827710886
					93.79239256269142	2.580950994799098	0.20356812430673307	2.580950994799098	34.59022008725847	8.122918276509631	0.23402449945244433
					94.44893931063027	2.7304526934556943	0.21058726231139085	2.7304526934556943	34.83235162786928	8.043689401800005	0.23363213278498224
					95.11008188580468	2.5405403361871093	0.20586036893609186	2.5405403361871093	35.07617808926437	7.935636708960422	0.23275371103097706
					95.7758524590053	2.5658730059824566	0.2077183142942108	2.5658730059824566	35.32171133588922	8.112407738457895	0.23480201591744224
					96.44628342621834	2.5227627655398637	0.207917989813462	2.5227627655398637	35.568963315240445	8.119078886538652	0.23475368908231656
					97.12140741020188	2.4030466854997066	0.2046615958107214	2.4030466854997066	35.817946058447134	7.867510991771254	0.23203362285150594
					97.8012572620733	2.48910877903779	0.20879604890824038	2.48910877903779	36.06867168085626	8.110798429211785	0.23514752878296483
					98.48586606290782	2.61004080818819	0.2136830603079137	2.61004080818819	36.32115238262226	8.18519712601576	0.2361304147859296
					99.17526712534817	2.349100120386505	0.20750614826158037	2.349100120386505	36.57540044930061	7.915819656414072	0.23257979771261866
					99.86949399522561	2.240173255209124	0.20364699484288157	2.240173255209124	36.83142825244572	8.386098113978306	0.23821637110118926
					100.5685804531922	2.2409257092775574	0.20574286380884885	2.2409257092775574	37.08924825021283	8.521573365522602	0.23950263952802828
					101.27256051636454	2.1723364219939643	0.20435406994854757	2.1723364219939643	37.34887298796433	8.134201823341835	0.2348721328394455
					101.9814684399791	2.0905043398632084	0.20404310294808134	2.0905043398632084	37.61031509888008	7.80092875335909	0.230463234303056
					102.69533871905895	1.925935722808147	0.19953770592411055	1.925935722808147	37.87358730457224	7.477835452950538	0.22661820587175274
					103.41420609009236	2.4760786496547325	0.2177723820383692	2.4760786496547325	38.138702415704245	7.70057771126856	0.22896382403152649
					104.13810553272302	2.425550609456372	0.21839517446477943	2.425550609456372	38.40567333261417	7.666850762781887	0.22825272492980522
					104.86707227145207	2.257455094033489	0.21546304823955464	2.257455094033489	38.674513045942476	7.94364524701393	0.2311793387564026
					105.60114177735224	2.241735095026933	0.21621855959453204	2.241735095026933	38.94523463726408	7.50406958794506	0.22532471186157185
					106.3403497697937	1.7162096764459336	0.19929066434547577	1.7162096764459336	39.217851279724925	7.86252971597842	0.22899787856396725
					107.08473221818227	1.671048997974791	0.19768738509550338	1.671048997974791	39.492376238683	7.8565651256827875	0.22937781681973066
					107.83432534370954	1.759593516017433	0.2000956881438402	1.759593516017433	39.76882287235378	7.4785712371942195	0.22454323905821424
					108.58916562111551	2.1117881767762556	0.21444319627426217	2.1117881767762556	40.04720463246026	7.3231046571284955	0.2227936144096015
					109.34928978046332	2.26447136818472	0.22044879093219605	2.26447136818472	40.327535064887485	7.885262474277997	0.22951367757368318
					110.11473480892656	1.9193180842851318	0.21045032586805631	1.9193180842851318	40.6098278103417	7.563989730899435	0.22558318053018572
					110.88553795258903	2.0115983416712444	0.21451555357448338	2.0115983416712444	40.894096605014084	7.8716813130078505	0.2293144745578983
					111.66173671825717	2.1679273561814947	0.22125419656186632	2.1679273561814947	41.18035528124919	7.786441064748442	0.22850000968444736
					112.44336887528496	2.1852191154543066	0.2235725771431553	2.1852191154543066	41.46861776821793	7.6307584171286535	0.226371865286493
					113.23047245741196	2.018065120550798	0.21870030984264932	2.018065120550798	41.75889809259546	7.513905485148221	0.2253786187916908
					114.02308576461385	1.9456957497101106	0.21844266059301287	1.9456957497101106	42.05121037924363	7.5520760097445825	0.2251799819223714
					114.82124736496615	2.148251035309425	0.2270785665231779	2.148251035309425	42.345568851898335	7.943446942741419	0.23065291056101922
					115.62499609652092	2.011244555288881	0.22350185990639185	2.011244555288881	42.64198783386162	7.5300443122602	0.22577500202032869
					116.43437106919656	1.7230402180977398	0.2131106255546931	1.7230402180977398	42.94048174869865	7.421667739682712	0.22448792062393316
					117.24941166668094	2.174148280358877	0.23293148577406236	2.174148280358877	43.24106512093954	7.284952068446803	0.22291594723439284
					118.07015754834771	2.0440331503765674	0.22900059718434657	2.0440331503765674	43.54375257678612	7.411537781872075	0.2248476114645978
					118.89664865118613	1.9206116351525326	0.22699937994112204	1.9206116351525326	43.84855884482362	7.096750470207545	0.22059479605571883
					119.72892519174444	1.8632072519065819	0.22693974700672948	1.8632072519065819	44.15549875673739	7.256097440830126	0.2228175301730944
					120.56702766808665	1.7838152291010174	0.2235830173727819	1.7838152291010174	44.46458724803455	7.054375028419352	0.2199704269398259
					121.41099686176327	1.8738372147844238	0.23080985003539037	1.8738372147844238	44.775839358770796	7.164802233101572	0.22182080137452304
					122.26087383979561	2.2087033860190326	0.24606578169191032	2.2087033860190326	45.08927023428218	7.607898071640218	0.22750701671266746
					123.11669995667417	2.0438621172949882	0.2403063049483016	2.0438621172949882	45.40489512592216	7.464774777787489	0.22588682204084304
					123.97851685637087	1.958518925846237	0.23772097118579924	1.958518925846237	45.72272939180361	7.344879832685576	0.22448752731239613
					124.84636647436548	1.7369448380845531	0.23065922062891725	1.7369448380845531	46.04278849754624	7.077537621411142	0.2213742578117327
					125.72029103968603	1.9040775728995578	0.23823027608514824	1.9040775728995578	46.365088017029066	7.293841666987172	0.2245646901963753
					126.60033307696384	1.927709525296598	0.24000867060467343	1.927709525296598	46.689643633148265	7.139409805433492	0.22263358572822825
					127.48653540850259	1.8161796358058995	0.23663959131869924	1.8161796358058995	47.0164711385803	7.1562100676591385	0.22274207673455826
					128.3789411563621	1.901450316456391	0.2419509035482912	1.901450316456391	47.34558643655036	6.958155051101257	0.22107711792368664
					129.27759374445662	1.9886513231176506	0.2491260198064671	1.9886513231176506	47.67700554160622	7.069755649475017	0.22268017156202097
					130.18253690066783	1.8049970336375085	0.24117479606143294	1.8049970336375085	48.01074458039746	6.879378172903571	0.2201841653529843
					131.09381465897252	1.49695967413676	0.22804084686969792	1.49695967413676	48.346819792460245	7.055448034793731	0.223182830148245
					132.01147136158534	1.619958425066839	0.23374211882251494	1.619958425066839	48.68524753100746	6.866267366750545	0.2206021724412312
					132.93555166111642	2.0633975951054873	0.2568103647367646	2.0633975951054873	49.026044263724515	6.986474917368472	0.2223199386859588
					133.86610052274423	1.9501235598561601	0.25303759413454224	1.9501235598561601	49.36922657357059	7.118059002785884	0.22432270345010644
					134.80316322640346	1.950995356282481	0.25585446365779974	1.950995356282481	49.714811159585594	6.56411581310063	0.21744669853194043
					135.74678536898827	1.9200005544294423	0.25502564687941914	1.9200005544294423	50.06281483770269	6.689345531387282	0.21943228286602007
					136.69701286657119	1.7402425978769749	0.2465782890550887	1.7402425978769749	50.413254541566616	6.6868356526531105	0.21973237275754354
					137.6538919566372	1.7239515565188674	0.24685423073011423	1.7239515565188674	50.76614732335758	6.675189997351707	0.22030340832069442
					138.6174692003337	2.131490939762239	0.26554948215847024	2.131490939762239	51.12151035462108	6.88392100083089	0.22378447389392075
					139.587791484736	1.8772713719024776	0.25759844670464194	1.8772713719024776	51.47936092710343	6.403564073641626	0.2176695349255935
					140.56490602512915	2.131654619844113	0.2702623005475943	2.131654619844113	51.839716453593155	6.374604826987415	0.2172615623887337
					141.54886036730505	1.8076664035289967	0.25782067875859427	1.8076664035289967	52.20259446876831	6.504471589855596	0.21923970326368164
					142.5397023898762	2.1116390067602047	0.2749487761366552	2.1116390067602047	52.56801263004969	6.280291021006467	0.2167174336895497
					143.53748030660535	1.5231369091066542	0.24478022862771992	1.5231369091066542	52.93598871846004	6.859036954805457	0.22457314322538305
					144.54224266875156	2.39858314014491	0.2913835868346514	2.39858314014491	53.306540639489256	6.138656786608584	0.21507329681136095
					145.55403836743284	2.257833901129632	0.28635725366298204	2.257833901129632	53.67968642396568	6.71203975347361	0.22309074747880334
					146.5729166360049	2.01046232966138	0.2763994192577421	2.01046232966138	54.05544422893344	6.323361590039334	0.2180849338491992
					147.59892705245693	1.7285456319750592	0.2622824221788071	1.7285456319750592	54.43383233853597	6.42397049383206	0.2203813841008851
					148.63211954182412	2.1344578127302984	0.284102157202296	2.1344578127302984	54.81486916490572	6.096179784976635	0.21588777770415304
					149.67254437861686	1.4335661104566086	0.24997539543183825	1.4335661104566086	55.19857324906006	5.954042339320729	0.21426741469176255
					150.7202521892672	1.7573433892300392	0.2685860874586621	1.7573433892300392	55.58496326180349	6.3364933013344835	0.2201351841375742
					151.7752939545921	1.4498697973196437	0.25112834800322914	1.4498697973196437	55.97405800463611	5.826047342249409	0.21291569416095082
					152.83772101227422	2.531074945091187	0.30956695782383187	2.531074945091187	56.36587641066856	6.090127630391894	0.2175404731397936
					153.90758505936014	1.891729423373434	0.27790257966041343	1.891729423373434	56.76043754554324	5.978068890250098	0.21594964200840677
					154.98493815477565	1.4636092255939428	0.2592031460585393	1.4636092255939428	57.15776060836205	5.907811680435184	0.2154975354891234
					156.0698327218591	1.9758068395853217	0.2844958139894648	1.9758068395853217	57.55786493262058	5.628531824148327	0.21168407924024446
					157.16232155091208	1.5399614639895907	0.26170589977639486	1.5399614639895907	57.96076998714892	5.43867657004893	0.20930121715345384
					158.26245780176848	1.548962283158222	0.26584395409952793	1.548962283158222	58.36649537705897	5.700663876878377	0.21288427987800496
					159.37029500638084	1.6627239380722854	0.2757234407870256	1.6627239380722854	58.77506084469838	5.906382709102136	0.21707176298004496
					160.4858870714255	1.8984475941090582	0.2888717459569646	1.8984475941090582	59.18648627061127	5.386716195078247	0.209885373588132
					161.6092882809255	1.8618689703138376	0.2859513341174699	1.8618689703138376	59.600791674505544	5.890556534610646	0.2180659513654901
					162.740553298892	1.7731709930186277	0.28207928545269084	1.7731709930186277	60.01799721622709	5.652201781410994	0.21490460099443967
					163.87973717198423	2.4330593312758837	0.32181947122770316	2.4330593312758837	60.438123196740676	5.541849924523055	0.21339125510458853
					165.02689533218813	1.6810949777796305	0.2842691397526521	1.6810949777796305	60.86119005911786	5.15436157491204	0.2081484849556643
					166.18208359951348	2.1257785332863737	0.3106962982103704	2.1257785332863737	61.28721838953169	5.518463281492042	0.2149621195607526
					167.34535818471008	1.5903241786242925	0.28169044466917625	1.5903241786242925	61.71622891825841	5.957388283439346	0.22218710006533454
					168.51677569200305	2.145661232455464	0.3165866590455888	2.145661232455464	62.14824252068621	5.343507883549319	0.21268097693614874
					169.69639312184705	2.135761145615346	0.3177761920867816	2.135761145615346	62.58328021833101	5.397974902167019	0.21422965654742082
					170.8842678737	2.1074622291927207	0.3148647667253103	2.1074622291927207	63.021363179859335	4.796235489247474	0.20467578822828494
					172.0804577488159	2.020642109608953	0.3115496905083825	2.020642109608953	63.46251272211835	5.185813202572086	0.21135945938460166
					173.2850209530576	2.013483725953753	0.31460802188363013	2.013483725953753	63.90675031117318	4.785408420482866	0.2050694421236188
					174.498016099729	2.0222664095774707	0.3156273039320187	2.0222664095774707	64.35409756335139	5.018671530432945	0.20920735474933327
					175.71950221242713	1.9930393282827377	0.31649350804793636	1.9930393282827377	64.80457624629484	4.980286647275375	0.20937484356728667
					176.9495387279141	2.496686620017213	0.3457315357264297	2.496686620017213	65.2582082800189	5.553914138163127	0.21946590905580923
					178.1881854990095	2.4753693733189372	0.34482384463232896	2.4753693733189372	65.71501573797903	4.610735460793241	0.20446434753302623
					179.43550279750258	2.1492033172407283	0.33171156788609846	2.1492033172407283	66.1750208481449	4.855569879477228	0.2091352701414241
					180.6915513170851	1.7949645317733758	0.3093510383106449	1.7949645317733758	66.6382459940819	4.801083803036559	0.20905597533768516
					181.9563921763047	2.4905310283703206	0.35489457701741844	2.4905310283703206	67.10471371604048	5.0644952073280285	0.21416823141269684
					183.23008692153883	2.1570253909138506	0.3375012864412406	2.1570253909138506	67.57444671205276	4.99879834122261	0.2133231567936985
					184.51269752998962	2.0775487384426694	0.3344485719546058	2.0775487384426694	68.04746783903713	4.543172413294738	0.2060980508049345
					185.80428641269953	2.423420355198144	0.358035827626252	2.423420355198144	68.5238001139104	4.836854026554661	0.21235612340183302
					187.10491641758844	2.07377414435653	0.33430099330264296	2.07377414435653	69.00346671470777	4.551011998003638	0.2078677340560429
					188.41465083251154	2.6869781171343203	0.3731275673675533	2.6869781171343203	69.48649098171072	4.531970366941007	0.20815666919739084
					189.73355338833915	2.2906209732288243	0.35002944468979996	2.2906209732288243	69.97289641858268	4.815118528267277	0.21369008036056264
					191.0616882620575	2.3279520678994663	0.35802012236359965	2.3279520678994663	70.46270669351276	4.634138504103052	0.2109474066955319
					192.3991200798919	2.277677267122218	0.35563014855118447	2.277677267122218	70.95594564036736	4.400378987743096	0.20753254955851724
					193.74591392045113	2.3355896451566602	0.36089128027992035	2.3355896451566602	71.45263725984992	4.228584058082552	0.20437032229293317
					195.1021353178943	2.065500537759189	0.345359289495536	2.065500537759189	71.95280572066886	4.504730300648199	0.2099781370460378
					196.46785026511955	2.0172384880527727	0.3434491132960593	2.0172384880527727	72.45647536071354	4.750673015938187	0.2156539296421684
					197.8431252169754	2.2201378740290023	0.3616715231710499	2.2201378740290023	72.96367068823854	4.278672165983851	0.20728170352160957
					199.22802709349423	1.9834806112977716	0.3440154196959149	1.9834806112977716	73.4744163830562	3.9977019941579264	0.20218784532914053
					200.62262328314867	2.3846246148947134	0.3730641640623085	2.3846246148947134	73.9887372977376	3.9020466195028147	0.2005785185083409
					202.0269816461307	1.4939995029803599	0.31736234669331775	1.4939995029803599	74.50665845882176	4.008664822553604	0.20359180440065455
					203.44117051765363	2.1678693954102934	0.3678415145951802	2.1678693954102934	75.02820506803351	4.263441349554558	0.20962030415974306
					204.8652587112772	1.97655287270705	0.3521070375478284	1.97655287270705	75.55340250350974	4.159703782885514	0.2078812725647933
					206.29931552225614	2.7104781652694716	0.4004180739927491	2.7104781652694716	76.0822763210343	4.122735989548658	0.20784235915536156
					207.74341073091193	2.4765343397639423	0.39113149774636136	2.4765343397639423	76.61485225528155	4.146955252503171	0.20878420880153029
					209.1976146060283	2.7370913475244514	0.40696702819613506	2.7370913475244514	77.15115622106853	3.8210254181331096	0.2030543696024564
					210.6619979082705	1.884714459398214	0.35493570660586554	1.884714459398214	77.69121431461602	3.7489276848516098	0.20243976859069937
					212.13663189362842	2.354757955804315	0.3877695267723419	2.354757955804315	78.23505281481832	3.8972850692629395	0.20529757012594904
					213.6215883168838	2.314516533788848	0.38657955637254815	2.314516533788848	78.78269818452205	3.519665352760164	0.19792512817852695
					215.11693943510198	1.9256321396791063	0.3642482078347589	1.9256321396791063	79.3341770718137	3.742368426956075	0.2037315270806188
					216.6227580111477	2.1024933527891436	0.37613157704967415	2.1024933527891436	79.88951631131638	3.847125477882634	0.20662507904381755
					218.13911731722578	2.353439250275745	0.395984238633483	2.353439250275745	80.4487429254956	3.2201469349727487	0.1930562156421243
					219.66609113844635	1.813244543939644	0.3606858985707707	1.813244543939644	81.01188412597406	3.752661807807634	0.20605215303736585
					221.20375377641545	1.7452361340189146	0.3545454507796428	1.7452361340189146	81.5789673148559	3.3312071637132243	0.19700373836151436
					222.75218005285038	2.686617703851173	0.42508787477626087	2.686617703851173	82.1500200860599	3.266428845804091	0.1967714863529073
					224.31144531322033	1.8923678980243652	0.37537181199484443	1.8923678980243652	82.72507022666231	3.2990518056782285	0.19791631017705463
					225.8816254304129	1.8386393944776898	0.3716767617540675	1.8386393944776898	83.30414571824895	3.7193108165675484	0.20837423757166534
					227.46279680842576	2.9379167997870845	0.4426191238979714	2.9379167997870845	83.88727473827669	3.5453510840617968	0.20528669012131134
					229.05503638608477	2.9235848953753187	0.45152264154415217	2.9235848953753187	84.47448566144462	2.9834976210916597	0.19324796459768798
					230.65842164078737	2.340929457632332	0.40708239747566705	2.340929457632332	85.06580706107474	3.4095458903618474	0.20441287134242744
					232.27303059227287	3.02245683741462	0.457884669689093	3.02245683741462	85.66126771050226	3.047619693468211	0.19651135454534122
					233.89894180641878	2.0554794020533356	0.3961427864523332	2.0554794020533356	86.26089658447577	3.3284450652123754	0.20521425746048855
					235.5362343990637	1.9241853503476065	0.38095343638725143	1.9241853503476065	86.8647228605671	2.905087566784509	0.19506533803385157
					237.18498803985716	1.3801786083102447	0.34289012392057355	1.3801786083102447	87.47277592059106	3.1011815931157742	0.2015229798221632
					238.84528295613615	1.8888164366040343	0.38211469554093375	1.8888164366040343	88.08508535203521	3.018779714262589	0.20092821270238834
					240.51719993682912	1.6494368005021576	0.36677391178593355	1.6494368005021576	88.70168094949946	2.7106347431908873	0.1933212535727406
					242.20082033638693	2.1081106294408727	0.4034846611953384	2.1081106294408727	89.32259271614595	2.64671852560981	0.193312015929835
					243.89622607874162	1.6493572707261865	0.37075135404147613	1.6493572707261865	89.94785086515898	3.0771147398865955	0.20672412129614579
					245.6034996612928	1.7779852613461506	0.3842105021218334	1.7779852613461506	90.57748582121508	2.6610148291529736	0.19697877817243925
					247.32272415892186	1.789809067767023	0.3889869042807171	1.789809067767023	91.21152822196359	2.7686951104756123	0.20239724934716166
					249.05398322803433	1.333721099594663	0.34347050172615234	1.333721099594663	91.85000891951734	2.7053581494880246	0.20223861146775973
					250.79736111063056	1.9790045275217745	0.4040725848907389	1.9790045275217745	92.49295898195396	2.7105906855306183	0.2033901299679276
					252.55294263840497	1.7073863202867838	0.3816012671706092	1.7073863202867838	93.14040969482764	2.5658807469436105	0.2019416732505121
					254.3208132368738	1.1746453384006572	0.3375799993829616	1.1746453384006572	93.79239256269142	2.580950994799098	0.20356812430673307
					256.1010589295319	1.5019918589143457	0.3732834671797947	1.5019918589143457	94.44893931063027	2.7304526934556943	0.21058726231139085
					257.89376634203865	1.6252041393057461	0.3840432537825186	1.6252041393057461	95.11008188580468	2.5405403361871093	0.20586036893609186
					259.6990227064329	1.1903340020200446	0.3425319765196111	1.1903340020200446	95.7758524590053	2.5658730059824566	0.2077183142942108
					261.51691586537794	1.791091812753458	0.39345263038305167	1.791091812753458	96.44628342621834	2.5227627655398637	0.207917989813462
					263.34753427643557	1.5580697627654023	0.3785288465939994	1.5580697627654023	97.12140741020188	2.4030466854997066	0.2046615958107214
					265.1909670163707	1.2065003308294082	0.3446017605963921	1.2065003308294082	97.8012572620733	2.48910877903779	0.20879604890824038
					267.04730378548527	1.3473817282981722	0.357132580810213	1.3473817282981722	98.48586606290782	2.61004080818819	0.2136830603079137
					268.91663491198364	1.7691240610106607	0.40058957033827086	1.7691240610106607	99.17526712534817	2.349100120386505	0.20750614826158037
					270.7990513563675	1.0932233746647273	0.3436176411909536	1.0932233746647273	99.86949399522561	2.240173255209124	0.20364699484288157
					272.69464471586207	1.1929634260673376	0.3507814449062757	1.1929634260673376	100.5685804531922	2.2409257092775574	0.20574286380884885
					274.6035072288731	1.0183944994786018	0.3308960538218886	1.0183944994786018	101.27256051636454	2.1723364219939643	0.20435406994854757
					276.5257317794752	0.9833778487905063	0.32834639279052297	0.9833778487905063	101.9814684399791	2.0905043398632084	0.20404310294808134
					278.46141190193157	1.6205835695596775	0.4054506605061508	1.6205835695596775	102.69533871905895	1.925935722808147	0.19953770592411055
					280.41064178524505	2.1889448437326813	0.45016626772189144	2.1889448437326813	103.41420609009236	2.4760786496547325	0.2177723820383692
					282.3735162777418	1.3746505475017399	0.37727180636586943	1.3746505475017399	104.13810553272302	2.425550609456372	0.21839517446477943
					284.35013089168604	1.3695258852476	0.3794475143677187	1.3695258852476	104.86707227145207	2.257455094033489	0.21546304823955464
					286.34058180792783	1.3666396057519337	0.37980487763227394	1.3666396057519337	105.60114177735224	2.241735095026933	0.21621855959453204
					288.3449658805833	1.567669588026888	0.4050403738915702	1.567669588026888	106.3403497697937	1.7162096764459336	0.19929066434547577
					290.36338064174737	1.3436659470266004	0.3777475853565489	1.3436659470266004	107.08473221818227	1.671048997974791	0.19768738509550338
					292.39592430623964	1.5518600308592934	0.4055674853764639	1.5518600308592934	107.83432534370954	1.759593516017433	0.2000956881438402
					294.4426957763833	1.630488444834964	0.40419628099138255	1.630488444834964	108.58916562111551	2.1117881767762556	0.21444319627426217
					296.50379464681794	0.8629896998628918	0.33239357885598464	0.8629896998628918	109.34928978046332	2.26447136818472	0.22044879093219605
					298.5793212093457	0.6605980854029315	0.3080602347339246	0.6605980854029315	110.11473480892656	1.9193180842851318	0.21045032586805631
					300.66937645781115	1.2457646091225043	0.3700580210667725	1.2457646091225043	110.88553795258903	2.0115983416712444	0.21451555357448338
					302.7740620930158	0.293298035158454	0.2655412531613124	0.293298035158454	111.66173671825717	2.1679273561814947	0.22125419656186632
					304.8934805276669	1.1645616640319392	0.3718876073692786	1.1645616640319392	112.44336887528496	2.1852191154543066	0.2235725771431553
					307.0277348913605	1.5824869885080433	0.4170160702041893	1.5824869885080433	113.23047245741196	2.018065120550798	0.21870030984264932
					309.1769290356001	0.8507321927041613	0.33160648847239943	0.8507321927041613	114.02308576461385	1.9456957497101106	0.21844266059301287
					311.3411675388493	0.888334104802848	0.3472755160728962	0.888334104802848	114.82124736496615	2.148251035309425	0.2270785665231779
					313.5205557116212	0.9147724339612947	0.3521173860117424	0.9147724339612947	115.62499609652092	2.011244555288881	0.22350185990639185
					315.71519960160254	0.8260240266705806	0.3399412712227427	0.8260240266705806	116.43437106919656	1.7230402180977398	0.2131106255546931
					317.9252059988138	0.6519015692212727	0.3259449617528945	0.6519015692212727	117.24941166668094	2.174148280358877	0.23293148577406236
					320.15068244080544	0.6753344818798974	0.3206018494383329	0.6753344818798974	118.07015754834771	2.0440331503765674	0.22900059718434657
					322.3917372178911	1.0358912277960046	0.37098762741634644	1.0358912277960046	118.89664865118613	1.9206116351525326	0.22699937994112204
					324.64847937841637	0.7653966075929504	0.3391388131181875	0.7653966075929504	119.72892519174444	1.8632072519065819	0.22693974700672948
					326.9210187340653	0.7587199319988936	0.3401659835334142	0.7587199319988936	120.56702766808665	1.7838152291010174	0.2235830173727819
					329.2094658652037	1.4883436115767859	0.41338328504457655	1.4883436115767859	121.41099686176327	1.8738372147844238	0.23080985003539037
					331.51393212626016	0.7637579773251097	0.3397183787684811	0.7637579773251097	122.26087383979561	2.2087033860190326	0.24606578169191032
					333.83452965114395	1.3373197578718734	0.4183897561336737	1.3373197578718734	123.11669995667417	2.0438621172949882	0.2403063049483016
					336.171371358702	0.8071292888346594	0.34878758947030686	0.8071292888346594	123.97851685637087	1.958518925846237	0.23772097118579924
					338.52457095821285	0.39394300835138313	0.2892873882013695	0.39394300835138313	124.84636647436548	1.7369448380845531	0.23065922062891725
					340.89424295492034	0.5697766363302348	0.31403850053155585	0.5697766363302348	125.72029103968603	1.9040775728995578	0.23823027608514824
					343.2805026556048	1.1199670137118773	0.39452151182928025	1.1199670137118773	126.60033307696384	1.927709525296598	0.24000867060467343
					345.683466174194	0.6704187156002409	0.32150801708780086	0.6704187156002409	127.48653540850259	1.8161796358058995	0.23663959131869924
					348.1032504374134	1.0777569782825225	0.3929526768285806	1.0777569782825225	128.3789411563621	1.901450316456391	0.2419509035482912
					350.5399731904753	1.506874545548408	0.44368408412966764	1.506874545548408	129.27759374445662	1.9886513231176506	0.2491260198064671
					352.9937530028086	1.61884552087186	0.4483737442909314	1.61884552087186	130.18253690066783	1.8049970336375085	0.24117479606143294
					355.46470927382825	1.4576147195974525	0.4353470961195765	1.4576147195974525	131.09381465897252	1.49695967413676	0.22804084686969792
					357.95296223874504	1.3166927136437994	0.41968365772961697	1.3166927136437994	132.01147136158534	1.619958425066839	0.23374211882251494
					360.4586329744162	0.752351674472842	0.350571745949116	0.752351674472842	132.93555166111642	2.0633975951054873	0.2568103647367646
					362.98184340523716	1.2372100212388162	0.4153072647803555	1.2372100212388162	133.86610052274423	1.9501235598561601	0.25303759413454224
					365.5227163090738	1.5644307529623918	0.4546290599381468	1.5644307529623918	134.80316322640346	1.950995356282481	0.25585446365779974
					368.08137532323735	0.1168941871445896	0.2411511108806449	0.1168941871445896	135.74678536898827	1.9200005544294423	0.25502564687941914
					370.6579449505	1.1336936524896077	0.4156737629546719	1.1336936524896077	136.69701286657119	1.7402425978769749	0.2465782890550887
					373.2525505651535	1.0181180916555377	0.392851764425019	1.0181180916555377	137.6538919566372	1.7239515565188674	0.24685423073011423
					375.8653184191096	0.3135648481204163	0.29875129141154855	0.3135648481204163	138.6174692003337	2.131490939762239	0.26554948215847024
					378.49637564804334	0.5707685082177172	0.3274974879394408	0.5707685082177172	139.587791484736	1.8772713719024776	0.25759844670464194
					381.14585027757965	0.6438277095284795	0.34990747139063205	0.6438277095284795	140.56490602512915	2.131654619844113	0.2702623005475943
					383.8138712295227	0.7371037111184096	0.35961765581263744	0.7371037111184096	141.54886036730505	1.8076664035289967	0.25782067875859427
					386.50056832812936	0.9634110009289083	0.39636948742943523	0.9634110009289083	142.5397023898762	2.1116390067602047	0.2749487761366552
					389.2060723064262	1.2559582767759825	0.43144310455011203	1.2559582767759825	143.53748030660535	1.5231369091066542	0.24478022862771992
					391.93051481257123	0.2482669349373336	0.27951291480143636	0.2482669349373336	144.54224266875156	2.39858314014491	0.2913835868346514
					394.67402841625926	1.1798293537938662	0.43219472841990514	1.1798293537938662	145.55403836743284	2.257833901129632	0.28635725366298204
					397.43674661517304	1.476935495848053	0.46883540104550525	1.476935495848053	146.5729166360049	2.01046232966138	0.2763994192577421
					400.21880384147926	0.7836316225761082	0.37356683717900935	0.7836316225761082	147.59892705245693	1.7285456319750592	0.2622824221788071
					403.0203354683696	0.7475428264780255	0.37701706249606576	0.7475428264780255	148.63211954182412	2.1344578127302984	0.284102157202296
					405.8414778166482	0.2761722507538447	0.28840287803356796	0.2761722507538447	149.67254437861686	1.4335661104566086	0.24997539543183825
					408.6823681613647	0.9965618962994731	0.41984645118344	0.9965618962994731	150.7202521892672	1.7573433892300392	0.2685860874586621
					411.5431447384942	1.1739013205911668	0.44631198741456424	1.1739013205911668	151.7752939545921	1.4498697973196437	0.25112834800322914
					414.4239467516637	0.5464712460270353	0.33865853571391485	0.5464712460270353	152.83772101227422	2.531074945091187	0.30956695782383187
					417.3249143789253	0.5817237952491275	0.35759450422748995	0.5817237952491275	153.90758505936014	1.891729423373434	0.27790257966041343
					420.2461887795778	1.9112391205716412	0.5440161773684771	1.9112391205716412	154.98493815477565	1.4636092255939428	0.2592031460585393
					423.18791210103484	1.006098845010747	0.4254833376189923	1.006098845010747	156.0698327218591	1.9758068395853217	0.2844958139894648
					426.1502274857421	1.8080881349511404	0.5397862562447453	1.8080881349511404	157.16232155091208	1.5399614639895907	0.26170589977639486
					429.13327907814227	1.815640921067781	0.5277445894081951	1.815640921067781	158.26245780176848	1.548962283158222	0.26584395409952793
					432.1372120316893	0.9792233153717912	0.4277315339549533	0.9792233153717912	159.37029500638084	1.6627239380722854	0.2757234407870256
					435.16217251591104	0.5360926435973107	0.37021374127595474	0.5360926435973107	160.4858870714255	1.8984475941090582	0.2888717459569646
					438.20830772352247	1.5076115417249722	0.5129397193379923	1.5076115417249722	161.6092882809255	1.8618689703138376	0.2859513341174699
					441.2757658775871	1.0022505780723912	0.4451244741598197	1.0022505780723912	162.740553298892	1.7731709930186277	0.28207928545269084
					444.36469623873023	1.475610115143734	0.5092751359898113	1.475610115143734	163.87973717198423	2.4330593312758837	0.32181947122770316
					447.47524911240134	0.5202352431711873	0.3688141453136351	0.5202352431711873	165.02689533218813	1.6810949777796305	0.2842691397526521
					450.6075758561882	0.7442663640522362	0.4049620136528751	0.7442663640522362	166.18208359951348	2.1257785332863737	0.3106962982103704
					453.7618288871815	0.978457514309767	0.45403510927691304	0.978457514309767	167.34535818471008	1.5903241786242925	0.28169044466917625
					456.93816168939173	0.6307825836473505	0.3955491247857466	0.6307825836473505	168.51677569200305	2.145661232455464	0.3165866590455888
					460.1367288212175	0.9043875943287437	0.4512836539284927	0.9043875943287437	169.69639312184705	2.135761145615346	0.3177761920867816
					463.35768592296597	2.4226129698723557	0.6343688982533714	2.4226129698723557	170.8842678737	2.1074622291927207	0.3148647667253103
					466.6011897244267	0.9032059641279412	0.4553452048075849	0.9032059641279412	172.0804577488159	2.020642109608953	0.3115496905083825
					469.8673980524977	0.858236421268242	0.4438273772957257	0.858236421268242	173.2850209530576	2.013483725953753	0.31460802188363013
					473.1564698388652	0.6847019650873574	0.4096425545455245	0.6847019650873574	174.498016099729	2.0222664095774707	0.3156273039320187
					476.4685651277373	0.7603613560289368	0.43283465214658595	0.7603613560289368	175.71950221242713	1.9930393282827377	0.31649350804793636
					479.8038450836314	1.5310343172304806	0.5523621024590702	1.5310343172304806	176.9495387279141	2.496686620017213	0.3457315357264297
					483.1624719992168	1.4667884763549441	0.5473811155938014	1.4667884763549441	178.1881854990095	2.4753693733189372	0.34482384463232896
					486.54460930321136	0.657072866287638	0.42016849076470286	0.657072866287638	179.43550279750258	2.1492033172407283	0.33171156788609846
					489.9504215683338	1.7001630873359175	0.5796568452707102	1.7001630873359175	180.6915513170851	1.7949645317733758	0.3093510383106449
					493.38007451931213	1.1221758102712336	0.5037667797222349	1.1221758102712336	181.9563921763047	2.4905310283703206	0.35489457701741844
					496.8337350409473	2.195782300560966	0.6449340965598667	2.195782300560966	183.23008692153883	2.1570253909138506	0.3375012864412406
					500.31157118623395	0.16701266503030116	0.325318679013124	0.16701266503030116	184.51269752998962	2.0775487384426694	0.3344485719546058
					503.8137521845376	0.8297845259598642	0.451720912693206	0.8297845259598642	185.80428641269953	2.423420355198144	0.358035827626252
					507.34044844982935	0.6219096296693106	0.4131180755434563	0.6219096296693106	187.10491641758844	2.07377414435653	0.33430099330264296
					510.8918315889782	0.1794188442139073	0.32161235847794173	0.1794188442139073	188.41465083251154	2.6869781171343203	0.3731275673675533
					514.468074410101	0.6560623009850195	0.4329787858846151	0.6560623009850195	189.73355338833915	2.2906209732288243	0.35002944468979996
					518.0693509309717	1.2290286646692747	0.5340486624591348	1.2290286646692747	191.0616882620575	2.3279520678994663	0.35802012236359965
					521.6958363874886	0.4024265847460052	0.38848639037772	0.4024265847460052	192.3991200798919	2.277677267122218	0.35563014855118447
					525.3477072422011	1.2691258142972495	0.544800520588883	1.2691258142972495	193.74591392045113	2.3355896451566602	0.36089128027992035
					529.0251411928964	0.3338602842082944	0.36851715784903954	0.3338602842082944	195.1021353178943	2.065500537759189	0.345359289495536
					532.7283171812467	1.1154603061083053	0.5341748003525926	1.1154603061083053	196.46785026511955	2.0172384880527727	0.3434491132960593
					536.4574154015154	1.7752420675373348	0.6282129483025288	1.7752420675373348	197.8431252169754	2.2201378740290023	0.3616715231710499
					540.212617309326	1.052035782980128	0.5087828234203495	1.052035782980128	199.22802709349423	1.9834806112977716	0.3440154196959149
					543.9941056304913	0.6210011297906814	0.44347518316843104	0.6210011297906814	200.62262328314867	2.3846246148947134	0.3730641640623085
					547.8020643699047	1.6954629552501501	0.6246024353080198	1.6954629552501501	202.0269816461307	1.4939995029803599	0.31736234669331775
					551.636678820494	1.1200591763468797	0.5456361010838547	1.1200591763468797	203.44117051765363	2.1678693954102934	0.3678415145951802
					555.4981355722375	0.48818160834639246	0.4400506252150041	0.48818160834639246	204.8652587112772	1.97655287270705	0.3521070375478284
					559.3866225212431	0.7521546276875302	0.473783596724778	0.7521546276875302	206.29931552225614	2.7104781652694716	0.4004180739927491
					563.3023288788918	0.12082896481342303	0.34845090834468445	0.12082896481342303	207.74341073091193	2.4765343397639423	0.39113149774636136
					567.245445181044	0.605780496481711	0.47178751916716843	0.605780496481711	209.1976146060283	2.7370913475244514	0.40696702819613506
					571.2161632973114	2.1928306453431636	0.7201930057884365	2.1928306453431636	210.6619979082705	1.884714459398214	0.35493570660586554
					575.2146764403926	1.181140902532635	0.5725404597825119	1.181140902532635	212.13663189362842	2.354757955804315	0.3877695267723419
					579.2411791754753	0.9466628537909982	0.5305940971796544	0.9466628537909982	213.6215883168838	2.314516533788848	0.38657955637254815
					583.2958674297037	1.5383921399118798	0.6453487638865284	1.5383921399118798	215.11693943510198	1.9256321396791063	0.3642482078347589
					587.3789385017116	1.4076959058678171	0.6320485143192613	1.4076959058678171	216.6227580111477	2.1024933527891436	0.37613157704967415
					591.4905910712235	1.3634207617851608	0.6070571144310828	1.3634207617851608	218.13911731722578	2.353439250275745	0.395984238633483
					595.6310252087221	1.8183168508641832	0.6724957058839434	1.8183168508641832	219.66609113844635	1.813244543939644	0.3606858985707707
					599.8004423851831	0.26363878449312755	0.3846313651261612	0.26363878449312755	221.20375377641545	1.7452361340189146	0.3545454507796428
					603.9990454818794	0.6082744608565867	0.4935926912935703	0.6082744608565867	222.75218005285038	2.686617703851173	0.42508787477626087
					608.2270388002526	0.6668354926204931	0.48904316799904124	0.6668354926204931	224.31144531322033	1.8923678980243652	0.37537181199484443
					612.4846280718543	0.570114027550927	0.4704186018246236	0.570114027550927	225.8816254304129	1.8386393944776898	0.3716767617540675
					616.7720204683573	0.4557743467756817	0.45830616541891206	0.4557743467756817	227.46279680842576	2.9379167997870845	0.4426191238979714
					621.0894246116358	0.784335490808594	0.5398859231098222	0.784335490808594	229.05503638608477	2.9235848953753187	0.45152264154415217
					625.4370505839172	0.5546543981627612	0.47423770207648047	0.5546543981627612	230.65842164078737	2.340929457632332	0.40708239747566705
					629.8151099380046	1.3872887406834806	0.6649752072532742	1.3872887406834806	232.27303059227287	3.02245683741462	0.457884669689093
					634.2238157075707	1.0895866135192644	0.57615161264422	1.0895866135192644	233.89894180641878	2.0554794020533356	0.3961427864523332
					638.6633824175237	0.23215750117882666	0.3806379642177331	0.23215750117882666	235.5362343990637	1.9241853503476065	0.38095343638725143
					643.1340260944464	0.3703138740317887	0.4765853841948263	0.3703138740317887	237.18498803985716	1.3801786083102447	0.34289012392057355
					647.6359642771075	0.3956003064564385	0.47362533879974916	0.3956003064564385	238.84528295613615	1.8888164366040343	0.38211469554093375
					652.1694160270473	0.23803627108751368	0.44171460126816336	0.23803627108751368	240.51719993682912	1.6494368005021576	0.36677391178593355
					656.7346019392367	1.158116439893174	0.633396065640509	1.158116439893174	242.20082033638693	2.1081106294408727	0.4034846611953384
					661.3317441528113	0.2101345999186004	0.4390579014560787	0.2101345999186004	243.89622607874162	1.6493572707261865	0.37075135404147613
					665.961066361881	0.4089399728517983	0.47886553302929913	0.4089399728517983	245.6034996612928	1.7779852613461506	0.3842105021218334
					670.6227938264142	0.9979164039539374	0.6000701722150742	0.9979164039539374	247.32272415892186	1.789809067767023	0.3889869042807171
					675.3171533831991	0.5204690955241363	0.49720364705597464	0.5204690955241363	249.05398322803433	1.333721099594663	0.34347050172615234
					680.0443734568814	0.6507533046650993	0.5410983964798282	0.6507533046650993	250.79736111063056	1.9790045275217745	0.4040725848907389
					684.8046840710797	0.6253303274207146	0.533504952575715	0.6253303274207146	252.55294263840497	1.7073863202867838	0.3816012671706092
					689.5983168595773	0.6973082233939529	0.5744693518687337	0.6973082233939529	254.3208132368738	1.1746453384006572	0.3375799993829616
					694.4255050775944	0.9980787015050927	0.6363883125049241	0.9980787015050927	256.1010589295319	1.5019918589143457	0.3732834671797947
					699.2864836131375	0.24900381195142618	0.4827820571650083	0.24900381195142618	257.89376634203865	1.6252041393057461	0.3840432537825186
					704.1814889984294	1.0853021792483644	0.645745229819876	1.0853021792483644	259.6990227064329	1.1903340020200446	0.3425319765196111
					709.1107594214184	-0.17049344915649295	0.2995508755156238	-0.17049344915649295	261.51691586537794	1.791091812753458	0.39345263038305167
					714.0745347373684	0.4629354246598687	0.5259752004840739	0.4629354246598687	263.34753427643557	1.5580697627654023	0.3785288465939994
					719.0730564805299	1.2054875199003465	0.6727971153278014	1.2054875199003465	265.1909670163707	1.2065003308294082	0.3446017605963921
					724.1065678758937	0.3526531728619059	0.48624679688153644	0.3526531728619059	267.04730378548527	1.3473817282981722	0.357132580810213
					729.175313851025	-0.21627736160027877	0.2911098349929489	-0.21627736160027877	268.91663491198364	1.7691240610106607	0.40058957033827086
					734.2795410479821	-0.2828127137809597	0.2887449944093316	-0.2828127137809597	270.7990513563675	1.0932233746647273	0.3436176411909536
					739.419497835318	-0.3955301900961249	0.25953839521664707	-0.3955301900961249	272.69464471586207	1.1929634260673376	0.3507814449062757
					744.5954343201652	1.4489636542611166	0.7484702177386927	1.4489636542611166	274.6035072288731	1.0183944994786018	0.3308960538218886
					749.8076023604063	-0.15552809980674015	0.3242700934344785	-0.15552809980674015	276.5257317794752	0.9833778487905063	0.32834639279052297
					755.0562555769293	1.4067831867353786	0.7431499164811571	1.4067831867353786	278.46141190193157	1.6205835695596775	0.4054506605061508
					760.3416493659677	0.36820260464234544	0.5433297304197874	0.36820260464234544	280.41064178524505	2.1889448437326813	0.45016626772189144
					765.6640409115295	0.6425598204700004	0.6224821603300804	0.6425598204700004	282.3735162777418	1.3746505475017399	0.37727180636586943
					771.0236891979102	1.3703077876632428	0.7488014472141913	1.3703077876632428	284.35013089168604	1.3695258852476	0.3794475143677187
					776.4208550222957	0.6080868549873004	0.5960625015931317	0.6080868549873004	286.34058180792783	1.3666396057519337	0.37980487763227394
					781.8558010074516	0.18262363607506682	0.4745920912931354	0.18262363607506682	288.3449658805833	1.567669588026888	0.4050403738915702
					787.3287916145039	0.8012357733248624	0.6300504313083597	0.8012357733248624	290.36338064174737	1.3436659470266004	0.3777475853565489
					792.8400931558053	-0.3310167600805331	0.33101958548780813	-0.3310167600805331	292.39592430623964	1.5518600308592934	0.4055674853764639
					798.389973807896	0.7563271836189025	0.6474059503889649	0.7563271836189025	294.4426957763833	1.630488444834964	0.40419628099138255
					803.9787036245513	0.8257128308358649	0.6754591811360966	0.8257128308358649	296.50379464681794	0.8629896998628918	0.33239357885598464
					809.6065545499231	0.7197072590151089	0.6801182749078218	0.7197072590151089	298.5793212093457	0.6605980854029315	0.3080602347339246
					815.2738004317725	0.24508905472067533	0.5327343872930228	0.24508905472067533	300.66937645781115	1.2457646091225043	0.3700580210667725
					820.9807170347949	0.9882475279572931	0.7418158676496591	0.9882475279572931	302.7740620930158	0.293298035158454	0.2655412531613124
					826.7275820540385	0.9616423005529641	0.7353691547101655	0.9616423005529641	304.8934805276669	1.1645616640319392	0.3718876073692786
					832.5146751284168	0.23976646053601736	0.507102560498898	0.23976646053601736	307.0277348913605	1.5824869885080433	0.4170160702041893
					838.3422778543157	1.7241152547276608	0.8780271070485836	1.7241152547276608	309.1769290356001	0.8507321927041613	0.33160648847239943
					844.2106737992959	2.5733039966189737	1.0615219553387993	2.5733039966189737	311.3411675388493	0.888334104802848	0.3472755160728962
					850.1201485158911	-0.5271130352382439	0.20484205396593744	-0.5271130352382439	313.5205557116212	0.9147724339612947	0.3521173860117424
					856.0709895555023	0.16372017377775905	0.5333923761630129	0.16372017377775905	315.71519960160254	0.8260240266705806	0.3399412712227427
					862.0634864823908	1.4072006572726043	0.8276448282357445	1.4072006572726043	317.9252059988138	0.6519015692212727	0.3259449617528945
					868.0979308877675	0.6049428701281884	0.6623464873648529	0.6049428701281884	320.15068244080544	0.6753344818798974	0.3206018494383329
					874.1746164039819	-0.6148793273124132	0.07649619748703376	-0.6148793273124132	322.3917372178911	1.0358912277960046	0.37098762741634644
					880.2938387188098	0.2319638010866596	0.5527951934985724	0.2319638010866596	324.64847937841637	0.7653966075929504	0.3391388131181875
					886.4558955898415	2.92466856095417	1.1777553476336482	2.92466856095417	326.9210187340653	0.7587199319988936	0.3401659835334142
					892.6610868589703	2.5805615683394234	1.1260122756969255	2.5805615683394234	329.2094658652037	1.4883436115767859	0.41338328504457655
					898.9097144669831	-0.2585099148671123	0.42422495066066573	-0.2585099148671123	331.51393212626016	0.7637579773251097	0.3397183787684811
					905.202082468252	2.1633999641533466	1.0702053590913212	2.1633999641533466	333.83452965114395	1.3373197578718734	0.4183897561336737
					911.5384970455298	0.8263729905824365	0.7440467286904813	0.8263729905824365	336.171371358702	0.8071292888346594	0.34878758947030686
					917.9192665248484	0.8586964895116191	0.7785709898063748	0.8586964895116191	338.52457095821285	0.39394300835138313	0.2892873882013695
					924.3447013905223	1.6883232292477575	0.9684358189072194	1.6883232292477575	340.89424295492034	0.5697766363302348	0.31403850053155585
					930.815114300256	0.536640345846487	0.6703486000495127	0.536640345846487	343.2805026556048	1.1199670137118773	0.39452151182928025
					937.3308201003579	1.109970656456399	0.8650715357604364	1.109970656456399	345.683466174194	0.6704187156002409	0.32150801708780086
					943.8921358410604	0.6724122780610993	0.741704910005458	0.6724122780610993	348.1032504374134	1.0777569782825225	0.3929526768285806
					950.4993807919478	0.5019844818661923	0.7103517976407185	0.5019844818661923	350.5399731904753	1.506874545548408	0.44368408412966764
					957.1528764574914	1.7937150396414754	1.0068172415015342	1.7937150396414754	352.9937530028086	1.61884552087186	0.4483737442909314
					963.8529465926938	1.3237387767301834	0.9959450821347274	1.3237387767301834	355.46470927382825	1.4576147195974525	0.4353470961195765
					970.5999172188426	0.7005069623060836	0.8198128037745848	0.7005069623060836	357.95296223874504	1.3166927136437994	0.41968365772961697
					977.3941166393745	-0.07778237843550329	0.584531977255257	-0.07778237843550329	360.4586329744162	0.752351674472842	0.350571745949116
					984.2358754558502	-0.051985571420487764	0.5685132768308623	-0.051985571420487764	362.98184340523716	1.2372100212388162	0.4153072647803555
									365.5227163090738	1.5644307529623918	0.4546290599381468
									368.08137532323735	0.1168941871445896	0.2411511108806449
									370.6579449505	1.1336936524896077	0.4156737629546719
									373.2525505651535	1.0181180916555377	0.392851764425019
									375.8653184191096	0.3135648481204163	0.29875129141154855
									378.49637564804334	0.5707685082177172	0.3274974879394408
									381.14585027757965	0.6438277095284795	0.34990747139063205
									383.8138712295227	0.7371037111184096	0.35961765581263744
									386.50056832812936	0.9634110009289083	0.39636948742943523
									389.2060723064262	1.2559582767759825	0.43144310455011203
									391.93051481257123	0.2482669349373336	0.27951291480143636
									394.67402841625926	1.1798293537938662	0.43219472841990514
									397.43674661517304	1.476935495848053	0.46883540104550525
									400.21880384147926	0.7836316225761082	0.37356683717900935
									403.0203354683696	0.7475428264780255	0.37701706249606576
									405.8414778166482	0.2761722507538447	0.28840287803356796
									408.6823681613647	0.9965618962994731	0.41984645118344
									411.5431447384942	1.1739013205911668	0.44631198741456424
									414.4239467516637	0.5464712460270353	0.33865853571391485
									417.3249143789253	0.5817237952491275	0.35759450422748995
									420.2461887795778	1.9112391205716412	0.5440161773684771
									423.18791210103484	1.006098845010747	0.4254833376189923
									426.1502274857421	1.8080881349511404	0.5397862562447453
									429.13327907814227	1.815640921067781	0.5277445894081951
									432.1372120316893	0.9792233153717912	0.4277315339549533
									435.16217251591104	0.5360926435973107	0.37021374127595474
									438.20830772352247	1.5076115417249722	0.5129397193379923
									441.2757658775871	1.0022505780723912	0.4451244741598197
									444.36469623873023	1.475610115143734	0.5092751359898113
									447.47524911240134	0.5202352431711873	0.3688141453136351
									450.6075758561882	0.7442663640522362	0.4049620136528751
									453.7618288871815	0.978457514309767	0.45403510927691304
									456.93816168939173	0.6307825836473505	0.3955491247857466
									460.1367288212175	0.9043875943287437	0.4512836539284927
									463.35768592296597	2.4226129698723557	0.6343688982533714
									466.6011897244267	0.9032059641279412	0.4553452048075849
									469.8673980524977	0.858236421268242	0.4438273772957257
									473.1564698388652	0.6847019650873574	0.4096425545455245
									476.4685651277373	0.7603613560289368	0.43283465214658595
									479.8038450836314	1.5310343172304806	0.5523621024590702
									483.1624719992168	1.4667884763549441	0.5473811155938014
									486.54460930321136	0.657072866287638	0.42016849076470286
									489.9504215683338	1.7001630873359175	0.5796568452707102
									493.38007451931213	1.1221758102712336	0.5037667797222349
									496.8337350409473	2.195782300560966	0.6449340965598667
									500.31157118623395	0.16701266503030116	0.325318679013124
									503.8137521845376	0.8297845259598642	0.451720912693206
									507.34044844982935	0.6219096296693106	0.4131180755434563
									510.8918315889782	0.1794188442139073	0.32161235847794173
									514.468074410101	0.6560623009850195	0.4329787858846151
									518.0693509309717	1.2290286646692747	0.5340486624591348
									521.6958363874886	0.4024265847460052	0.38848639037772
									525.3477072422011	1.2691258142972495	0.544800520588883
									529.0251411928964	0.3338602842082944	0.36851715784903954
									532.7283171812467	1.1154603061083053	0.5341748003525926
									536.4574154015154	1.7752420675373348	0.6282129483025288
									540.212617309326	1.052035782980128	0.5087828234203495
									543.9941056304913	0.6210011297906814	0.44347518316843104
									547.8020643699047	1.6954629552501501	0.6246024353080198
									551.636678820494	1.1200591763468797	0.5456361010838547
									555.4981355722375	0.48818160834639246	0.4400506252150041
									559.3866225212431	0.7521546276875302	0.473783596724778
									563.3023288788918	0.12082896481342303	0.34845090834468445
									567.245445181044	0.605780496481711	0.47178751916716843
									571.2161632973114	2.1928306453431636	0.7201930057884365
									575.2146764403926	1.181140902532635	0.5725404597825119
									579.2411791754753	0.9466628537909982	0.5305940971796544
									583.2958674297037	1.5383921399118798	0.6453487638865284
									587.3789385017116	1.4076959058678171	0.6320485143192613
									591.4905910712235	1.3634207617851608	0.6070571144310828
									595.6310252087221	1.8183168508641832	0.6724957058839434
									599.8004423851831	0.26363878449312755	0.3846313651261612
									603.9990454818794	0.6082744608565867	0.4935926912935703
									608.2270388002526	0.6668354926204931	0.48904316799904124
									612.4846280718543	0.570114027550927	0.4704186018246236
									616.7720204683573	0.4557743467756817	0.45830616541891206
									621.0894246116358	0.784335490808594	0.5398859231098222
									625.4370505839172	0.5546543981627612	0.47423770207648047
									629.8151099380046	1.3872887406834806	0.6649752072532742
									634.2238157075707	1.0895866135192644	0.57615161264422
									638.6633824175237	0.23215750117882666	0.3806379642177331
									643.1340260944464	0.3703138740317887	0.4765853841948263
									647.6359642771075	0.3956003064564385	0.47362533879974916
									652.1694160270473	0.23803627108751368	0.44171460126816336
									656.7346019392367	1.158116439893174	0.633396065640509
									661.3317441528113	0.2101345999186004	0.4390579014560787
									665.961066361881	0.4089399728517983	0.47886553302929913
									670.6227938264142	0.9979164039539374	0.6000701722150742
									675.3171533831991	0.5204690955241363	0.49720364705597464
									680.0443734568814	0.6507533046650993	0.5410983964798282
									684.8046840710797	0.6253303274207146	0.533504952575715
									689.5983168595773	0.6973082233939529	0.5744693518687337
									694.4255050775944	0.9980787015050927	0.6363883125049241
									699.2864836131375	0.24900381195142618	0.4827820571650083
									704.1814889984294	1.0853021792483644	0.645745229819876
									709.1107594214184	-0.17049344915649295	0.2995508755156238
									714.0745347373684	0.4629354246598687	0.5259752004840739
									719.0730564805299	1.2054875199003465	0.6727971153278014
									724.1065678758937	0.3526531728619059	0.48624679688153644
									729.175313851025	-0.21627736160027877	0.2911098349929489
									734.2795410479821	-0.2828127137809597	0.2887449944093316
									739.419497835318	-0.3955301900961249	0.25953839521664707
									744.5954343201652	1.4489636542611166	0.7484702177386927
									749.8076023604063	-0.15552809980674015	0.3242700934344785
									755.0562555769293	1.4067831867353786	0.7431499164811571
									760.3416493659677	0.36820260464234544	0.5433297304197874
									765.6640409115295	0.6425598204700004	0.6224821603300804
									771.0236891979102	1.3703077876632428	0.7488014472141913
									776.4208550222957	0.6080868549873004	0.5960625015931317
									781.8558010074516	0.18262363607506682	0.4745920912931354
									787.3287916145039	0.8012357733248624	0.6300504313083597
									792.8400931558053	-0.3310167600805331	0.33101958548780813
									798.389973807896	0.7563271836189025	0.6474059503889649
									803.9787036245513	0.8257128308358649	0.6754591811360966
									809.6065545499231	0.7197072590151089	0.6801182749078218
									815.2738004317725	0.24508905472067533	0.5327343872930228
									820.9807170347949	0.9882475279572931	0.7418158676496591
									826.7275820540385	0.9616423005529641	0.7353691547101655
									832.5146751284168	0.23976646053601736	0.507102560498898
									838.3422778543157	1.7241152547276608	0.8780271070485836
									844.2106737992959	2.5733039966189737	1.0615219553387993
									850.1201485158911	-0.5271130352382439	0.20484205396593744
									856.0709895555023	0.16372017377775905	0.5333923761630129
									862.0634864823908	1.4072006572726043	0.8276448282357445
									868.0979308877675	0.6049428701281884	0.6623464873648529
									874.1746164039819	-0.6148793273124132	0.07649619748703376
									880.2938387188098	0.2319638010866596	0.5527951934985724
									886.4558955898415	2.92466856095417	1.1777553476336482
									892.6610868589703	2.5805615683394234	1.1260122756969255
									898.9097144669831	-0.2585099148671123	0.42422495066066573
									905.202082468252	2.1633999641533466	1.0702053590913212
									911.5384970455298	0.8263729905824365	0.7440467286904813
									917.9192665248484	0.8586964895116191	0.7785709898063748
									924.3447013905223	1.6883232292477575	0.9684358189072194
									930.815114300256	0.536640345846487	0.6703486000495127
									937.3308201003579	1.109970656456399	0.8650715357604364
									943.8921358410604	0.6724122780610993	0.741704910005458
									950.4993807919478	0.5019844818661923	0.7103517976407185
									957.1528764574914	1.7937150396414754	1.0068172415015342
									963.8529465926938	1.3237387767301834	0.9959450821347274
									970.5999172188426	0.7005069623060836	0.8198128037745848
									977.3941166393745	-0.07778237843550329	0.584531977255257
									984.2358754558502	-0.051985571420487764	0.5685132768308623
									991.1255265840412	0.6471630890435518	0.7444055803744379
									997.2911834928398	0.27029156510564356	0.7607699896213618
