# Supplementary material for: Formation of a super-dense hydrogen monolayer on mesoporous silica
Source: Nat Chem. 2022 Aug 29;14(11):1319–24. doi: 10.1038/s41557-022-01019-7 (PMC9630099; doi:10.1038/s41557-022-01019-7)
Supplement: Source Data Fig. 2 — Compressed folder with ‘.csv’ files of all INS results including spectra and analysis and source data of Fig. 2b.. [file 41557_2022_1019_MOESM3_ESM.zip › Fig2_INS_spectra_and_analysis/INS+AnalysisGaussian/22966_1.25mmol_5.0K_B.csv]

x	y	err	fit	residual_fit	x_full	y_full	err_full	background_full	x_f	y_f	err_f	GS_Peak0_	GS_Peak1_	GS_Peak2_	GS_Peak3_	Background1_	Sigmoid1_
2.0004999999999926	-0.3777427026999225	0.19603719487816879	-0.319531228919831	0.058211473780091505	1.0134999999999967	-0.8252562517849702	0.3740430516056706	-0.8255258752576266	-1.9895	0.030437123471802607	0.12831707613288956	0.0006871068754261585	0.0006869062542721513	1.1545214102436315e-06	0.0	-0.32090639657093956	0.0
2.0214999999999925	-0.6142067860548845	0.17918199187195788	-0.31999483203461243	0.2942119540202721	1.0344999999999966	-0.5389626828552512	0.37090312708396533	-0.5392422877977006	-1.9685000000000001	-0.3758198774469905	0.0737807799706363	0.0007100869095401073	0.0007098800403984436	1.2075762818201942e-06	0.0	-0.3214160065608328	0.0
2.0424999999999924	-0.13208590189436897	0.20577849830844105	-0.32039977239087714	-0.18831387049650816	1.0554999999999966	-0.36883202617495403	0.3741890616456653	-0.3691219608532258	-1.9475000000000002	-0.18215749258811237	0.10711313578905755	0.0007337816747635521	0.0007335683797612703	1.2629765892883939e-06	0.0	-0.32186838542199125	0.0
2.0634999999999923	-0.18389418270123237	0.20828971571741148	-0.32074632502904593	-0.13685214232781356	1.0764999999999965	-0.6645286039210907	0.3532497221813246	-0.6648292279259059	-1.9265000000000003	-0.025125713195237487	0.12662681703550815	0.000758211486766012	0.0007579915835322481	1.3208216210827182e-06	0.0	-0.32226384892096527	0.0
2.0844999999999922	-0.4813002730154532	0.19112635874004366	-0.32103476287127797	0.16026551014417523	1.0974999999999964	0.003796491912428479	0.3737451614286853	0.003484807328187133	-1.9055000000000004	-0.01814675378605446	0.12740798569722595	0.0007833971739152627	0.0007831704754857249	1.3812146666229756e-06	0.0	-0.3226027117353456	0.0
2.105499999999992	-0.2600012733159145	0.205776797120768	-0.32126535670216017	-0.06126408338624567	1.1184999999999963	0.16269102346855568	0.3734100304425002	0.16236789504341112	-1.8845000000000005	-0.35627107845042966	0.08806160705358267	0.0008093600881340034	0.0008091264028539723	1.4442631685632848e-06	0.0	-0.3228852874563167	0.0
2.126499999999992	-0.6441745890427355	0.17956944236608613	-0.3214383751490565	0.322736213893679	1.1394999999999962	-0.9155896800850876	0.32342458467528706	-0.9159246479768036	-1.8635000000000006	-0.16024806754719995	0.11037304542296944	0.000836122115922351	0.0008358812473482326	1.5100788804503162e-06	0.0	-0.32311188859120754	0.0
2.147499999999992	-0.6568737519150976	0.18129848424414083	-0.32155408466211455	0.335319667252983	1.160499999999996	-0.7952278251991354	0.32482448869187686	-0.7955750409122475	-1.8425000000000007	-0.08295526020274979	0.12059589759727118	0.0008637056895467846	0.0008634574363461627	1.5787780299672033e-06	0.0	-0.32328282656603746	0.0
2.168499999999992	0.0013021408389195521	0.2224967833302076	-0.32161274949392915	-0.3229148903328487	1.181499999999996	-0.5439365447901494	0.32851874907879663	-0.5442964297831795	-1.8215000000000008	-0.24340744249529872	0.1001486234368593	0.0008921337983960008	0.0008918779542462051	1.6504814879445605e-06	0.0	-0.3233984117280593	0.0
2.189499999999992	-0.5990817799982207	0.1866995130774592	-0.3216146316788613	0.27746714831935937	1.202499999999996	-0.718573872910953	0.3147170817073823	-0.7189468621304477	-1.8005000000000009	-0.21038508617602586	0.1063547169367013	0.0009214300005041401	0.0009211663539893388	1.7253149433253484e-06	0.0	-0.3234589533482981	0.0
2.2104999999999917	-0.37433109299703626	0.2020143925517525	-0.3215599910120118	0.05277110198502444	1.2234999999999958	-0.6305298703334317	0.3150632192751994	-0.6309164126082913	-1.779500000000001	-0.38421663208991985	0.08891301691096914	0.0009516184342417523	0.0009513467687485549	1.8034090842757366e-06	0.0	-0.3234647596240864	0.0
2.2314999999999916	-0.43719170347480873	0.1951740976430369	-0.32144908502784936	0.11574261844695938	1.2444999999999957	-0.7439293259825619	0.3021244170771356	-0.7443298844285882	-1.758500000000001	-0.2902447846216432	0.10184536170271227	0.0009827238301747913	0.0009824439237863674	1.8848997856395113e-06	0.0	-0.32341613768159616	0.0
2.2524999999999915	0.08018579693557393	0.22987111531067236	-0.32128216897849066	-0.4014679659140646	1.2654999999999956	0.15436963412505111	0.33165697081654055	0.15395458169016812	-1.7375000000000012	-0.4566605893598174	0.07827203131689534	0.0010147715230918574	0.001014483148480541	1.969928302939447e-06	0.0	-0.32331339357836597	0.0
2.2734999999999914	-0.2588857223177907	0.21256097496423695	-0.32105949581163423	-0.06217377349384351	1.2864999999999955	-0.4352099158078486	0.3028765415889823	-0.43563995517681814	-1.7165000000000012	-0.28475842464504186	0.10275911487046137	0.0010477874641998063	0.0010474903885182196	2.0586414731344284e-06	0.0	-0.32315683230582537	0.0
2.2944999999999913	-0.5303677562956377	0.19549189168836922	-0.32078131614814676	0.20958644014749095	1.3074999999999954	-0.25835388072035403	0.3064941332713703	-0.2587994155327226	-1.6955000000000013	-0.44074290922189113	0.0831632687432776	0.0010817982334877733	0.001081492218258468	2.1511919223474745e-06	0.0	-0.32294675779181536	0.0
2.3154999999999912	-0.2449896186460565	0.21102436475375055	-0.3204478782593014	-0.07545825961324487	1.3284999999999954	-0.4292022512418554	0.2969505622935031	-0.4296638060186844	-1.6745000000000014	-0.3556410072446298	0.09205415668362281	0.001116831052259605	0.0011165158532632057	2.2477382807855147e-06	0.0	-0.32268347290310495	0.0
2.336499999999991	-0.2624645227148632	0.21340321399532317	-0.320059428043668	-0.05759490532880479	1.3494999999999953	-0.07962263638564915	0.31013339389491246	-0.08010075211877198	-1.6535000000000015	-0.3372582222258964	0.09713935322398409	0.00115291379583454	0.0011525891629963754	2.3484454050781914e-06	0.0	-0.322367279447904	0.0
2.357499999999991	-0.2937550459360314	0.20612433894759638	-0.3196162090036573	-0.02586116306762587	1.3704999999999952	-1.1074336467104584	0.2619113989175034	-1.1079288813330992	-1.6325000000000016	-0.2641411133510312	0.10639762975762243	0.0011900750064159297	0.0011897406836911888	2.4534846082690257e-06	0.0	-0.3219984781783727	0.0
2.378499999999991	-0.38023816110738595	0.20792345460264547	-0.31911846222171614	0.061119698885669815	1.391499999999995	-0.3240244062606852	0.29005238678655815	-0.32453733512991384	-1.6115000000000017	-0.37739332204589826	0.09643300014665576	0.0012283439061276796	0.0012279996313851057	2.5630338976990333e-06	0.0	-0.3215773687931266	0.0
2.399499999999991	-0.3807837539080938	0.20597467848172094	-0.31856642633617793	0.06221732757191589	1.412499999999995	-0.4478356946600659	0.2809905389234127	-0.4483669110513343	-1.5905000000000018	-0.3187903326489395	0.10180124155584024	0.0012677504102180262	0.001267395915122103	2.677278221029325e-06	0.0	-0.3211042499397391	0.0
2.4204999999999908	-0.5769225013195118	0.19442118429093766	-0.31796033751676667	0.25896216380274517	1.433499999999995	-0.40449123787429153	0.2805699936878831	-0.4050413534882988	-1.569500000000002	-0.4499461386322194	0.0866384483152931	0.0013083251404301221	0.0013079601503217747	2.7964097206561013e-06	0.0	-0.3205794192172392	0.0
2.4414999999999907	-0.21743621815491165	0.2193969431234462	-0.3173004294397556	-0.09986421128484396	1.4544999999999948	-0.7110991056764426	0.2608763015828588	-0.711668751158581	-1.548500000000002	-0.3585215187888551	0.09768704163675854	0.0013500994385387908	0.0013497236723146355	2.9206279967781335e-06	0.0	-0.3200031731786058	0.0
2.4624999999999906	-0.44779246085279767	0.20746746844899905	-0.3165869332627837	0.13120552759001397	1.4754999999999947	-0.058566139873594825	0.28501989431161173	-0.05915596534623001	-1.527500000000002	-0.4150646847562873	0.0987580722467626	0.0013931053800527698	0.0013927185500429025	3.0501403793842547e-06	0.0	-0.31937580733325877	0.0
2.4834999999999905	-0.5222237375410312	0.1921693620001935	-0.31582007759932834	0.2064036599417029	1.4964999999999946	0.03418204131681524	0.28390217356565284	0.033571365708969556	-1.5065000000000022	-0.24967546787984296	0.1146977558992819	0.0014373757880815961	0.0014369775999259202	3.185162209435268e-06	0.0	-0.3186976161495453	0.0
2.5044999999999904	-0.4739763991250239	0.20116190454056446	-0.31500008849283934	0.15897631063218454	1.5174999999999945	-1.0471344505385078	0.21876979939418173	-1.0477666670073538	-1.4855000000000023	-0.27153781501826413	0.11218604228753183	0.001482944247366183	0.0014825343998892781	3.3259171295223915e-06	0.0	-0.3179688930572243	0.0
2.5254999999999903	-0.04274910776818275	0.22571583723472216	-0.3141271893905324	-0.27137808162234967	1.5384999999999944	-0.4471044612335233	0.24831866961502783	-0.4477589304425828	-1.4645000000000024	-0.25195814049779386	0.12313415459379216	0.001529845118472056	0.0015294233035566072	3.4726373842914806e-06	0.0	-0.31718993044994537	0.0
2.54649999999999	-0.2066528288348437	0.21822067471895562	-0.3132016011168468	-0.1065487722820031	1.5594999999999943	-0.4500005236586522	0.24191615973619185	-0.45067797922679664	-1.4435000000000024	-0.10545067040572564	0.1363370425080421	0.0015781135521439986	0.0015776794546028398	3.6255641309303287e-06	0.0	-0.31636101968772457	0.0
2.56749999999999	-0.041369297588484066	0.23025169107387644	-0.3122235418465686	-0.2708542442580845	1.5804999999999942	-0.6443353620852994	0.22973556227736716	-0.6450365599714513	-1.4225000000000025	-0.3974626506094717	0.1143972274614585	0.0016277855038209377	0.0016273388012676413	3.7849477600241506e-06	0.0	-0.3154824510994172	0.0
2.58849999999999	-0.42661988698317965	0.20303411058550275	-0.31119322707762176	0.1154266599055579	1.6014999999999942	-0.3140515482194406	0.24306034635091212	-0.31477726733739825	-1.4015000000000026	-0.2479713428726461	0.1276169122293836	0.0016788977483095193	0.0016784381110275855	3.951048227092236e-06	0.0	-0.31455451398518597	0.0
2.60949999999999	-0.20405922634287887	0.22454148501681756	-0.310110869603531	-0.10605164326065214	1.622499999999994	-0.24541608911560386	0.23845902049229917	-0.24616713196357745	-1.3805000000000027	-0.20373545532046378	0.13873020698875468	0.001731487894614893	0.0017310149854255655	4.124135395126994e-06	0.0	-0.3135774966189666	0.0
2.63049999999999	-0.4892426238988936	0.20451908960121618	-0.308976679485557	0.1802659444133366	1.643499999999994	0.013956508512406263	0.24585192307900153	0.013179315207268442	-1.3595000000000028	-0.37654950123147424	0.12940565805042478	0.0017855944009269994	0.0017851078750557167	4.304489388465065e-06	0.0	-0.3125516862509282	0.0
2.6514999999999898	-0.30040659986567864	0.21482782930116923	-0.3077908640245104	-0.007384264158831755	1.6644999999999939	-0.25768010132771835	0.23840090506754452	-0.2584842967059082	-1.338500000000003	-0.3995125021351691	0.12850485310496929	0.0018412565897605502	0.0018407560947020386	4.4924009583286774e-06	0.0	-0.3114773691099313	0.0
2.6724999999999897	-0.19310445605191262	0.22012696764894163	-0.3065536277322458	-0.1134491716803332	1.6854999999999938	-0.3663482977757089	0.23030628994167854	-0.36718037240694146	-1.317500000000003	-0.29897629291110617	0.1421548427091171	0.001898514663246776	0.0018979998386287873	4.688171860384178e-06	0.0	-0.3103548304059818	0.0
2.6934999999999896	-0.3472177600910933	0.2128858342346956	-0.3052651723028411	0.04195258778825217	1.7064999999999937	-0.5332076109331632	0.21834297516411819	-0.5340684682527472	-1.296500000000003	-0.2878409934892242	0.14482711657007205	0.0019574097185747945	0.0019568801960205273	4.892115244673168e-06	0.0	-0.3091843543326811	0.0
2.7144999999999895	-0.406446997460175	0.21190578973228372	-0.30392569658346413	0.10252130087671085	1.7274999999999936	-0.42313148463764705	0.21049783244881615	-0.42402205504356966	-1.2755000000000032	-0.38116337691130187	0.1377602959818293	0.0020179837635803818	0.0020174391665696506	5.104556058281459e-06	0.0	-0.30796622406967245	0.0
2.7354999999999894	-0.23185615846411545	0.21736977650075565	-0.3025353965449347	-0.07067923808081927	1.7484999999999935	-0.7667212769065483	0.19809491151023048	-0.7676425184832764	-1.2545000000000033	-0.4172442174456923	0.13453703257950778	0.002080279732479811	0.002079719676208901	5.325831461119507e-06	0.0	-0.30670072178508456	0.0
2.7564999999999893	-0.30584012891049883	0.21919929918853656	-0.3010944652519818	0.00474566365851703	1.7694999999999934	0.1769997598428401	0.2471986478915054	0.1760468605838186	-1.2335000000000034	-0.47754620147460314	0.13223864932635016	0.0021443415017461725	0.002143765592986437	5.556291255198023e-06	0.0	-0.3053881286379696	0.0
2.777499999999989	-0.015761948201807652	0.23482960569864497	-0.29960309283320635	-0.2838411446313987	1.7904999999999933	-0.2856271562142316	0.21468719307485315	-0.28661272885163924	-1.2125000000000035	-0.15901922423262782	0.15781170426777177	0.002210213906125506	0.002209621743080739	5.796298327791609e-06	0.0	-0.3040287247807404	0.0
2.798499999999989	0.055175871153556155	0.23582604509607294	-0.29806146645074927	-0.3532373376043054	1.8114999999999932	-0.25125963473275803	0.21439931969660828	-0.2522789264041787	-1.1915000000000036	-0.4276814415664778	0.13604993451574976	0.002277942754789884	0.002277333926952524	6.046229108893118e-06	0.0	-0.3026227893616006	0.0
2.819499999999989	-0.3815554926967035	0.2174013738799603	-0.29646977026967614	0.08508572242702739	1.8324999999999931	0.05528620050804456	0.23342912666556742	0.054232113394865826	-1.1705000000000036	-0.5490728092666595	0.12606110715825294	0.0023475748476245004	0.002346948935630646	6.306474043371723e-06	0.0	-0.30117060052697464	0.0
2.840499999999989	-0.2621647633015538	0.2197699291996212	-0.29482818542707856	-0.032663422125524755	1.853499999999993	-0.571563878174177	0.19757598783284452	-0.5726538686995244	-1.1495000000000037	-0.5028023337053261	0.12954056612831713	0.0024191579916455633	0.0024185145671288114	6.577438078257469e-06	0.0	-0.2996724354239312	0.0
2.861499999999989	-0.3038323530424729	0.21998796937998538	-0.2931368900009034	0.010695463041569486	1.874499999999993	-0.46296969615838957	0.19941895986284944	-0.4640967304578059	-1.1285000000000038	-0.48615698145476915	0.13233551300793137	0.002492741017545679	0.002492079642989861	6.8595411655852755e-06	0.0	-0.2981285702026045	0.0
2.8824999999999887	-0.05153369659760765	0.2329730376273201	-0.2913960589785136	-0.23986236238090597	1.8954999999999929	-0.24845663122174733	0.20736020647825756	-0.24962188289603857	-1.107500000000004	-0.3962313823801743	0.13916400679119503	0.002568373796363166	0.0025676940249540437	7.153218781242176e-06	0.0	-0.2965392800186121	0.0
2.9034999999999886	-0.2389552114365623	0.22321024750126311	-0.289605864224988	-0.05065065278842573	1.9164999999999928	-0.4479660509155441	0.18904401101320634	-0.44917072767074706	-1.086500000000004	-0.37664566873094674	0.14302364650598226	0.002646107256271767	0.0026454086317476404	7.458922460272428e-06	0.0	-0.2949048390354677	0.0
2.9244999999999886	-0.05379528994084026	0.2360631456791623	-0.287766474451168	-0.23397118451032772	1.9374999999999927	-0.36853379239258155	0.19625873356217857	-0.3697791369255186	-1.065500000000004	-0.42545855422234446	0.1381140821586102	0.002725993399486819	0.002725275455988097	7.777120349105338e-06	0.0	-0.293225520426992	0.0
2.9454999999999885	-0.4056495709830068	0.2162977588404041	-0.2858780551814581	0.11977151580154871	1.9584999999999926	-0.7846042347934521	0.16582058812552797	-0.7858915256968375	-1.0445000000000042	-0.22435542974860168	0.15854290254054118	0.002808085319283861	0.002807347581201685	8.108297775182285e-06	0.0	-0.29150159637971884	0.0
2.9664999999999884	-0.4385618239424931	0.21575766135256133	-0.28394076872138857	0.15462105522110453	1.9794999999999925	-0.270731021419397	0.2011698234065916	-0.2720615741068195	-1.0235000000000043	-0.41988511975189613	0.14276379311992793	0.0028924372171255128	0.0028916791989494523	8.452957834470418e-06	0.0	-0.289733338095298	0.0
2.988499999999994	-0.3290651114343355	0.2128853520815183	-0.281858990676851	0.04720612075748448	2.0004999999999926	-0.3777427026999225	0.19603719487816879	-0.37911787035103106	-1.0025000000000044	-0.47165341040744213	0.1468979042814305	0.0029832901376267967	0.0029825103419403192	8.829059674717985e-06	0.0	-0.2878336202160928	0.0
3.0105	-0.3947596200078418	0.2111238837068128	-0.27972393415522145	0.11503568585262036	2.0214999999999925	-0.6142067860548845	0.17918199187195788	-0.6156279605811049	-0.9815000000000043	-0.5318098795852481	0.14472270726104097	0.003076749087333428	0.0030759469585074184	9.221153220137851e-06	0.0	-0.28588585135428246	0.0
3.0315735	-0.6059021093305226	0.2054651874499135	-0.27762899437510874	0.32827311495541384	2.0424999999999924	-0.13208590189436897	0.20577849830844105	-0.1335545149254831	-0.9605000000000044	-0.417910287320451	0.15737385474350413	0.003168777193884661	0.0031679531403994293	9.612326665317255e-06	0.0	-0.28397533703605815	0.0
3.0527945145	-0.2967112174254596	0.2246873042560663	-0.27547030462092686	0.02124091280453272	2.0634999999999923	-0.18389418270123237	0.20828971571741148	-0.1854117065931517	-0.9395000000000042	-0.29874699013827755	0.16922071512004955	0.0032639876455399673	0.0032631409768997415	1.0022260558894461e-05	0.0	-0.2820074555039255	0.0
3.0741640761015	-0.10984622354148899	0.23384999658675437	-0.2732468806117212	-0.1634006570702322	2.0844999999999922	-0.4813002730154532	0.19112635874004366	-0.48286822187952083	-0.9185000000000043	-0.4423460997998303	0.16744684970351512	0.0033625010822708745	0.003361631084451568	1.0451940863406321e-05	0.0	-0.27998146471930707	0.0
3.09568322463421	-0.3787263211695102	0.2188899065561183	-0.2709577231279301	0.10776859804158012	2.105499999999992	-0.2600012733159145	0.205776797120768	-0.26162120407007106	-0.8975000000000042	-0.5283712440323203	0.16414144986841073	0.0034644430085121513	0.003463548943128526	1.090240928366023e-05	0.0	-0.2778966174888544	0.0
3.11735300720665	-0.31162386559528166	0.22125717661020158	-0.26860181764054986	0.0430220479547318	2.126499999999992	-0.6441745890427355	0.17956944236608613	-0.6458481024848866	-0.8765000000000043	-0.5336277220715708	0.1674385665478405	0.0035699439966712407	0.0035690251001148114	1.13747666126198e-05	0.0	-0.27575216150394855	0.0
3.1391744782570963	-0.3285919881435486	0.21776884894439044	-0.26617813392513184	0.062413854218416775	2.147499999999992	-0.6568737519150976	0.18129848424414083	-0.6586024938190205	-0.8555000000000041	-0.5489398879016478	0.17334252589715843	0.0036791398992430066	0.003678195381789584	1.1870176288337946e-05	0.0	-0.2735473393824528	0.0
3.1611486996048956	-0.14927794011321627	0.2212118952174892	-0.2636856256599337	-0.11440768554671743	2.168499999999992	0.0013021408389195521	0.2224967833302076	-0.0004835213952105982	-0.8345000000000042	-0.48283316581766345	0.17937476883972775	0.003792172069884314	0.00379120111477048	1.2389868175803959e-05	0.0	-0.2712813887127643	0.0
3.18327674050213	-0.2034698686830585	0.22634708940418802	-0.26112323000752735	-0.057653361324468855	2.189499999999992	-0.5990817799982207	0.1866995130774592	-0.6009261016676575	-0.8135000000000041	-0.3699461395528916	0.195385212317604	0.00390918759381679	0.003908189356284057	1.2935142588516887e-05	0.0	-0.2689535421002167	0.0
3.205559677685645	-0.5407175572140737	0.202842481595987	-0.2584898671791244	0.28222769003494924	2.2104999999999917	-0.37433109299703626	0.2020143925517525	-0.3762358616091108	-0.7925000000000042	-0.2990284284100051	0.200487543336491	0.004030339527939224	0.004029313134244977	1.3507374565600766e-05	0.0	-0.2665630272158742	0.0
3.227998595429445	-0.15019996284882575	0.22554364247050185	-0.2557844399808652	-0.10558447713203944	2.2314999999999916	-0.43719170347480873	0.1951740976430369	-0.43915875612855554	-0.7715000000000041	-0.7805793703344597	0.17931409648662625	0.004155787151045619	0.004154731697439825	1.4108018421358763e-05	0.0	-0.264109066847772	0.0
3.250594585597451	-0.31324273265724445	0.21535258540903135	-0.25300583334127846	0.060236899315965986	2.2524999999999915	0.08018579693557393	0.22987111531067236	0.07815457233569859	-0.7505000000000042	-0.7183769118130536	0.1890056059733515	0.0042856962245591285	0.004284610776225602	1.4738612585314115e-05	0.0	-0.2615908789546485	0.0
3.273348747696633	0.02485319813633291	0.23195944296122253	-0.2501529138190927	-0.2750061119554256	2.2734999999999914	-0.2588857223177907	0.21256097496423695	-0.26098305881198186	-0.729500000000004	-0.4700735580666271	0.21226965006652004	0.004420239264206679	0.0044191228541680585	1.540078475202008e-05	0.0	-0.25900767672221947	0.0
3.2962621889305095	-0.10835288413933597	0.2283483362312228	-0.24722452909054754	-0.13887164495121157	2.2944999999999913	-0.5303677562956377	0.19549189168836922	-0.5325331979393063	-0.7085000000000041	-0.6361664007536996	0.212242690189911	0.004559595823074731	0.004558447451059874	1.6096257361241794e-05	0.0	-0.2563586686220434	0.0
3.319336024253023	-0.38824254428926963	0.2116694481472807	-0.24421950741532342	0.14402303687394621	2.3154999999999912	-0.2449896186460565	0.21102436475375055	-0.2472252132898601	-0.687500000000004	-0.7569272827544098	0.21759523816632276	0.004703952786501625	0.004702771417774248	1.682685343052417e-05	0.0	-0.2536430584730298	0.0
3.342571376422794	-0.2099061361982173	0.21860357501794045	-0.24113665708017204	-0.031230520881954743	2.336499999999991	-0.2624645227148632	0.21340321399532317	-0.2647723741190992	-0.6665000000000041	-0.6730303049623858	0.2313705121333183	0.004853504679277914	0.0048522892434256035	1.759450276367184e-05	0.0	-0.25086004550563923	0.0
3.3659693760577536	0.05603801683449117	0.23056349356012504	-0.23797476581929808	-0.2940127826537893	2.357499999999991	-0.2937550459360314	0.20612433894759638	-0.2961373151107468	-0.645500000000004	-0.6838433399015122	0.24055606308934618	0.005008453985642371	0.005007203375324501	1.8401248560285644e-05	0.0	-0.24800882442882524	0.0
3.389531161690158	-0.4506615593845371	0.20698616899395106	-0.2347326002105134	0.21592895917402372	2.378499999999991	-0.38023816110738595	0.20792345460264547	-0.3826970676787964	-0.624500000000004	-0.4183871312536822	0.26593782686980344	0.005169011482577521	0.005167724552231127	1.924925445322901e-05	0.0	-0.24508858549977527	0.0
3.4132578798219892	-0.1330190421807984	0.2207509333716853	-0.23140890504613768	-0.09838986286533927	2.399499999999991	-0.3807837539080938	0.20597467848172094	-0.38332157751165497	-0.6035000000000039	-0.7986438000088114	0.2635327890111268	0.005335396586925388	0.005334072151427662	2.0140812002753187e-05	0.0	-0.24209851459649348	0.0
3.437150684980743	0.2729310655907171	0.2424775296150087	-0.22800240267759883	-0.500933468268316	2.4204999999999908	-0.5769225013195118	0.19442118429093766	-0.5795415830199844	-0.582500000000004	-1.0184736190418335	0.26649535311750117	0.005507837716861124	0.005506474550147354	2.107834867799055e-05	0.0	-0.2390377932932853	0.0
3.4612107397756082	-0.3570095567862164	0.21061802597003512	-0.2245117923326393	0.13249776445357708	2.4414999999999907	-0.21743621815491165	0.2193969431234462	-0.22013896189376186	-0.5615000000000039	-0.6413534057938852	0.29734532146928205	0.0056865726682790866	0.005685169501914875	2.206443635864892e-05	0.0	-0.2359055989391919	0.0
3.485439214954037	-0.5459289445904385	0.20197446074377348	-0.22093574940400496	0.32499319518643355	2.4624999999999906	-0.44779246085279767	0.20746746844899905	-0.45058133492327274	-0.540500000000004	-0.6666240192175659	0.31139201863907995	0.005871849006663731	0.005870404528370225	2.310180039201274e-05	0.0	-0.23270110473943093	0.0
3.5098372894587158	-0.29245276571332957	0.2089350170176291	-0.21727292470844828	0.07517984100488129	2.4834999999999905	-0.5222237375410312	0.1921693620001935	-0.5251012760912482	-0.5195000000000038	-0.6724354993152133	0.3297171484219532	0.0060639244750347624	0.006062437327165631	2.4193329242787178e-05	0.0	-0.22942347983989145	0.0
3.5344061504849265	-0.1097949302991208	0.2209030701996969	-0.21352194371485095	-0.10372701341573015	2.5044999999999904	-0.4739763991250239	0.20116190454056446	-0.47694520368940885	-0.4985000000000039	-0.7211848845771254	0.34612744421825153	0.006263067418573801	0.006261536196542781	2.5342084775926438e-05	0.0	-0.22607188941474346	0.0
3.559146993538321	0.17239358708434915	0.23067245605804085	-0.20968140574022165	-0.3820749928245708	2.5254999999999903	-0.04274910776818275	0.22571583723472216	-0.0458118488275957	-0.47750000000000387	-1.0552410808908546	0.3588690966253445	0.006469557226557645	0.00646798047721537	2.655131321537303e-05	0.0	-0.22264549475721004	0.0
3.5840610224930893	-0.2679837538260079	0.21284414569326363	-0.20574988311229403	0.06223387071371389	2.54649999999999	-0.2066528288348437	0.21822067471895562	-0.20981224740572146	-0.45650000000000385	-1.0448607188300851	0.3819250773981398	0.006683684792240561	0.006682061012199435	2.7824456824621185e-05	0.0	-0.21914345337355864	0.0
3.6091494496505407	0.12804397305400927	0.22854249001763047	-0.20172592029741065	-0.32976989335141993	2.56749999999999	-0.041369297588484066	0.23025169107387644	-0.04462820684133267	-0.43550000000000383	-1.1614491964166787	0.4082993069859162	0.006905752991346006	0.006904080625251888	2.91651663582081e-05	0.0	-0.21556491908036676	0.0
3.6344134957980945	-0.6287990469535092	0.19178939196395353	-0.1976080329923378	0.4311910139611714	2.58849999999999	-0.42661988698317965	0.20303411058550275	-0.42998117389074386	-0.4145000000000038	-0.2801318577479748	0.4632907815831881	0.007136077179845512	0.007134354618595002	3.057731433666085e-05	0.0	-0.211909042105115	0.0
3.659854390268681	-0.30316864921526276	0.20404045305275262	-0.19339470717862042	0.10977394203664234	2.60949999999999	-0.20405922634287887	0.22454148501681756	-0.20752585335831447	-0.3935000000000038	-0.9356831450118808	0.49261965090308124	0.007374985711719983	0.007373211290622041	3.206500920108551e-05	0.0	-0.20817496919016354	0.0
3.685473371000562	-0.0436620252260016	0.21965463130930316	-0.18908439813804537	-0.14542237291204377	2.63049999999999	-0.4892426238988936	0.20451908960121618	-0.4928176306642648	-0.3725000000000038	-0.10153852292480181	0.559659135473627	0.0076228204774155435	0.007620992474296294	3.3632610407505756e-05	0.0	-0.20436184370016472	0.0
3.7112716845975657	-0.3881325568162608	0.20235212161058283	-0.18467552942775103	0.20345702738850976	2.6514999999999898	-0.30040659986567864	0.21482782930116923	-0.30409310495109954	-0.35150000000000375	0.26663636847745664	0.6295927834158312	0.007879937463722864	0.007878054096972384	3.5284744525254676e-05	0.0	-0.20046880573297154	0.0
3.7372505863897487	0.03469398426960213	0.2228335094844644	-0.18016649181347394	-0.21486047608307607	2.6724999999999897	-0.19310445605191262	0.22012696764894163	-0.19690565872564858	-0.33050000000000374	0.8650917323363103	0.7089835481288884	0.008146707335825322	0.008144766762385262	3.702632240821916e-05	0.0	-0.19649499223409275	0.0
3.763411340494477	-0.06648423765170142	0.21858725651535463	-0.1755556421593955	-0.10907140450769409	2.6934999999999896	-0.3472177600910933	0.2128858342346956	-0.35113694212093327	-0.3095000000000037	2.173630883080847	0.8130600671352661	0.008423516042276775	0.008421516355567694	3.886255751254341e-05	0.0	-0.19243953711475253	0.0
3.7897552198779385	0.07853331124764118	0.2229661474713536	-0.1708413022730135	-0.24937461352065468	2.7144999999999895	-0.406446997460175	0.21190578973228372	-0.4104875249463833	-0.2885000000000037	2.6579784514252864	0.9240864861860939	0.008710765443684768	0.008708704671472105	4.0798985439551694e-05	0.0	-0.18830157137360992	0.0
3.816283506417084	-0.09573664331508125	0.21426062331719065	-0.16602175770342892	-0.07028511438834767	2.7354999999999894	-0.23185615846411545	0.21736977650075565	-0.2360214837042653	-0.2675000000000037	6.279465745225508	1.088440081956452	0.00900887396588943	0.009006750068087058	4.28414847881618e-05	0.0	-0.18408022322219358	0.0
3.842997490962004	0.21400662503646117	0.2256298509094712	-0.16109525649140805	-0.3751018815278692	2.7564999999999893	-0.30584012891049883	0.21919929918853656	-0.31013379229648663	-0.24650000000000366	9.064913950586444	1.2645143089740907	0.009318277278441103	0.009316088144851572	4.4996299406968606e-05	0.0	-0.1797746182141077	0.0
3.8698984733987376	0.05283414837801548	0.22296913673213253	-0.15606000786954663	-0.2088941562475621	2.777499999999989	-0.015761948201807652	0.23482960569864497	-0.02018758014934169	-0.2255000000000037	13.98077529987809	1.4822551763390126	0.009639428999192338	0.009637172447182788	4.7270062142490765e-05	0.0	-0.17538387937806424	0.0
3.896987762712529	-0.25116752795513575	0.2064579620240281	-0.15091418091083922	0.10025334704429653	2.798499999999989	0.055175871153556155	0.23582604509607294	0.05061454824270485	-0.20450000000000368	15.856217151399903	1.7074710938582336	0.00997280142583013	0.009970475197943043	4.9669820186843696e-05	0.0	-0.17090712735479924	0.0
3.9242666770515164	-0.3474292127270129	0.199762888229792	-0.14565590312392446	0.20177330960308842	2.819499999999989	-0.3815554926967035	0.2174013738799603	-0.38625632295400203	-0.18350000000000372	18.780830614004202	1.9756278197703943	0.010318886295183896	0.010316488056682067	5.220306213534539e-05	0.0	-0.16634348053792578	0.0
3.9517365437908767	-0.19826403745871168	0.20909137690076088	-0.14028325899326036	0.05798077846545133	2.840499999999989	-0.2621647633015538	0.2197699291996212	-0.26700901329840643	-0.1625000000000037	22.61294033973735	2.2711145932118244	0.010678195571152444	0.010675722907497267	5.487774687230849e-05	0.0	-0.16169205521878238	0.0
3.9793986995974127	-0.2603131137514314	0.20173279039781566	-0.13479428846245842	0.12551882528897298	2.861499999999989	-0.3038323530424729	0.21998796937998538	-0.308824033244174	-0.14150000000000373	28.47149974499996	2.595979963297849	0.011051262262098425	0.011048712676361126	5.770233441157862e-05	0.0	-0.15695196573532955	0.0
4.007254490494595	-0.3842783695434471	0.1944215984503396	-0.1291869853589943	0.25509138418445276	2.8824999999999887	-0.05153369659760765	0.2329730376273201	-0.056676917637706103	-0.12050000000000372	35.92422670656566	2.9332846694179096	0.011438641268562711	0.011436012178768006	6.068581882725295e-05	0.0	-0.1521223246251523	0.0
4.035305271928057	0.006306995315671138	0.21353026518338442	-0.1234592957584978	-0.12976629107416893	2.9034999999999886	-0.2389552114365623	0.22321024750126311	-0.24425418624704195	-0.09950000000000372	38.766005949855014	3.2570103549707823	0.011840910262152116	0.011838198998553921	6.383776341952697e-05	0.0	-0.14720224278262337	0.0
4.063552408831553	0.28326109327387883	0.22475275201747505	-0.11760911628681481	-0.40087020956069364	2.9244999999999886	-0.05379528994084026	0.2360631456791623	-0.059254335916664284	-0.0785000000000037	40.65985926554373	3.5652602416421986	0.012258670596452382	0.012255874398741476	6.71683382707862e-05	0.0	-0.14219082962027946	0.0
4.091997275693375	-0.01212829517020042	0.21276225157256823	-0.1116342923580402	-0.09950599718783978	2.9454999999999885	-0.4056495709830068	0.2162977588404041	-0.41127311218126755	-0.05750000000000371	54.338731386088284	3.891427774032593	0.01269254825081369	0.01268966426525726	7.068836035794472e-05	0.0	-0.1370871932344691	0.0
4.120641256623228	-0.06040091229150857	0.20756797133299457	-0.10553261634671637	-0.045131704055207805	2.9664999999999884	-0.4385618239424931	0.21575766135256133	-0.44435439331640253	-0.0365000000000037	71.20759993551724	4.185379555439235	0.01314319480784824	0.013140220084361462	7.440933639869011e-05	0.0	-0.13189044057532476	0.0
4.149485745419591	-0.08192095409304123	0.20726619524755543	-0.09930182569240618	-0.017380871599364953	2.988499999999994	-0.3290651114343355	0.2128853520815183	-0.3350397409735773	-0.015500000000003704	71.25308323053446	4.361372798024625	0.013611288465467894	0.013608219954617855	7.834350862175e-05	0.0	-0.12659967762111368	0.0
4.178532145637528	-0.3589165819155671	0.1935401384044144	-0.09293960093486378	0.2659769809807033	3.0105	-0.3947596200078418	0.2111238837068128	-0.4009215372069028	0.005499999999996298	75.0339881313198	4.457760866114781	0.014097535084273987	0.014094369634216593	8.250390366463175e-05	0.0	-0.121214009557019	0.0
4.207781870656991	-0.3491087911271986	0.19160039622945527	-0.08644356367805764	0.262665227449141	3.0315735	-0.6059021093305226	0.2054651874499135	-0.6122484519914719	0.026499999999996297	74.21191857873714	4.422947483911916	0.014602669271091879	0.014599403624442411	8.690438481655348e-05	0.0	-0.11573254095840849	0.0
4.23723634375159	0.09142763307399848	0.21212224769079924	-0.07981127448132824	-0.17123890755532672	3.0527945145	-0.2967112174254596	0.2246873042560663	-0.3032483683084582	0.0474999999999963	58.31722238266184	4.227325327220864	0.015127455499417396	0.015124086290055764	9.155970783954083e-05	0.0	-0.11015437597864094	0.0
4.266896998157851	-0.20689753983853	0.1973809724133101	-0.07304023067601045	0.13385730916251953	3.0741640761015	-0.10984622354148899	0.23384999658675437	-0.11658080764907483	0.06849999999999631	52.14706732309605	3.940996514350975	0.01567268926751209	0.015669213017324112	9.648558061697104e-05	0.0	-0.10447861854146362	0.0
4.2967652771449565	0.09915176251783331	0.21187238259121088	-0.06612786410590173	-0.16527962662373502	3.09568322463421	-0.3787263211695102	0.2188899065561183	-0.38566521553043454	0.0894999999999963	39.69213132069257	3.5362959883609744	0.016239198294848475	0.016235611410404742	0.00010169872689630942	0.0	-0.09870437253805125	0.0
4.32684263408497	-0.177717530798998	0.1987937062419832	-0.05907153879002859	0.1186459920089694	3.11735300720665	-0.31162386559528166	0.22125717661020158	-0.31877420945868035	0.11049999999999632	36.12487065621872	3.1070847853286105	0.016827843757562883	0.016824142526737113	0.00010721695441141932	0.0	-0.09283074202874	0.0
4.357130532523566	0.26305398595916296	0.21583733125600643	-0.051868548506233694	-0.31492253446539664	3.1391744782570963	-0.3285919881435486	0.21776884894439044	-0.33596119360086957	0.13149999999999631	25.414142500167486	2.643710515193622	0.017439521563525514	0.017435702152054634	0.00011305922768978002	0.0	-0.08685683144950362	0.0
4.387630446251231	0.1878336645544163	0.21053956837283186	-0.04451611429421023	-0.23234977884862654	3.1611486996048956	-0.14927794011321627	0.2212118952174892	-0.15687370316604687	0.1524999999999963	16.697849804982383	2.2060708722410562	0.01807516366757812	0.018071222115566724	0.00011924574587125011	0.0	-0.08078174582322632	0.0
4.41834385937499	-0.40640193897071275	0.18613851874480702	-0.03701138187670236	0.36939055709401036	3.18327674050213	-0.2034698686830585	0.22634708940418802	-0.21130018077574786	0.17349999999999632	11.6524414041873	1.8195437542602386	0.01873573942742657	0.018731671645798732	0.00012579802588780085	0.0	-0.07460459097581547	0.0
4.449272266390615	-0.309971260094831	0.19028899633314386	-0.02935141899772794	0.2806198410971031	3.205559677685645	-0.5407175572140737	0.202842481595987	-0.5487907172508235	0.1944999999999963	6.719013530675113	1.4975640366369474	0.01942225700059954	0.019418058767501446	0.00013273899137796301	0.0	-0.06832447375720689	0.0
4.48041717225535	0.2418528918621594	0.20890859894755617	-0.021533212676812706	-0.2633861045389721	3.227998595429445	-0.15019996284882575	0.22554364247050185	-0.15852458971573255	0.2154999999999963	3.1016455644608527	1.241584266336996	0.020135764782801446	0.020131431739958915	0.00014009306773573918	0.0	-0.06194050226730881	0.0
4.511780092461137	-0.04152023347362688	0.19743990531725594	-0.013553666378385475	0.027966567095241403	3.250594585597451	-0.31324273265724445	0.21535258540903135	-0.3218277782706145	0.23649999999999627	-1.538945981287526	1.0355322396459317	0.02087735288789342	0.020872880536928484	0.00014788628372148743	0.0	-0.05545178608692887	0.0
4.5433625531083655	-0.42124323818951703	0.18182710387343684	-0.00540959709566835	0.4158336410938487	3.273348747696633	0.02485319813633291	0.23195944296122253	0.015998435233206154	0.2574999999999963	-1.5925553611607697	0.950385473410163	0.02164815466963037	0.021643538368342114	0.00015614638009193047	0.0	-0.04885743651373277	0.0
4.575166090980124	-0.22045098759731196	0.18922100260213012	0.0029022676514070672	0.22335325524871902	3.2962621889305095	-0.10835288413933597	0.2283483362312228	-0.11748702367083182	0.2784999999999963	-0.3395838153780417	0.9143903135414444	0.022449348285164223	0.02244458324377928	0.00016490292573807927	0.0	-0.04215656680327451	0.0
4.607192253616985	-0.18617954218317312	0.1900895289939683	0.011385292904491952	0.19756483508766506	3.319336024253023	-0.38824254428926963	0.2116694481472807	-0.397666095346976	0.2994999999999963	-1.2322922466640662	0.8830749288173964	0.02328215830019331	0.023277239577592243	0.00017418744185364744	0.0	-0.03534829241514725	0.0
4.639442599392304	0.0472804577961381	0.19874787058740406	0.020042939441314064	-0.027237518354824033	3.342571376422794	-0.2099061361982173	0.21860357501794045	-0.21962952462368449	0.32049999999999634	-0.44160304249898985	0.8915275142132816	0.024147857335492507	0.024142779835419	0.00018403353469255386	0.0	-0.028431731264289994	0.0
4.67191869758805	-0.09496292077730617	0.19298859422005046	0.02887876703607784	0.123841687813384	3.3659693760577536	0.05603801683449117	0.23056349356012504	0.04600395822496401	0.34149999999999636	-1.3685338431984135	0.8729762797245161	0.025047767754399645	0.02504252622165978	0.00019447703751255166	0.0	-0.021406003977494134	0.0
4.704622128471167	0.2311837378259427	0.20332981047467633	0.03789643780516535	-0.19328730002077735	3.389531161690158	-0.4506615593845371	0.20698616899395106	-0.46101754467379896	0.3624999999999964	-0.7627174901395186	0.8687060572737341	0.02598326339065724	0.025977852407317394	0.00020555616234301056	0.0	-0.014270234155152293	0.0
4.737554483370465	-0.014328874215832066	0.19404069132455234	0.047099719637205405	0.06142859385303747	3.4132578798219892	-0.1330190421807984	0.2207509333716853	-0.1437086517311542	0.3834999999999964	-1.8646655761251516	0.8345818160333408	0.026955771315816272	0.02695018529740871	0.00021731166225856996	0.0	-0.00702354863827815	0.0
4.7707173647540575	-0.04547827261870019	0.18872378260858333	0.05649248970618285	0.10197076232488303	3.437150684980743	0.2729310655907171	0.2424775296150087	0.26189567497503063	0.4044999999999964	-1.978902543246992	0.8063380613571801	0.027966773645196837	0.02796100683694274	0.00022978700488693668	0.0	0.0003349222191563403	0.0
4.804112386307336	0.029372765547230895	0.19157088835190933	0.06607873806586935	0.036705972518638455	3.4612107397756082	-0.3570095567862164	0.21061802597003512	-0.36840336339276897	0.42549999999999644	-1.3126247010608125	0.783086990957943	0.029017809381170205	0.029011855854231182	0.0002430285579287146	0.0	0.007806044272539246	0.0
4.837741173011487	0.15260302738960574	0.19744508765419583	0.07586257132338979	-0.07674045606621595	3.485439214954037	-0.5459289445904385	0.20197446074377348	-0.5576942999258645	0.44649999999999646	-1.3112663099022726	0.7411803519938206	0.03011047629227395	0.030104329940043875	0.00025708578751995956	0.0	0.015390679303552007	0.0
4.871605361222568	0.20159218457995864	0.2006674344478038	0.08584821638927144	-0.1157439681906872	3.5098372894587158	-0.29245276571332957	0.2089350170176291	-0.30460332084477276	0.4674999999999965	-3.340650029483662	0.6638495852850683	0.031246432826399773	0.03124008736084961	0.00027201147032440156	0.0	0.02308968473169765	0.0
4.9057065987511255	-0.05194003280143411	0.1885657003022572	0.09604002430075965	0.14798005710219375	3.5344061504849265	-0.1097949302991208	0.2209030701996969	-0.12234487599901331	0.4884999999999965	-2.30274187240002	0.6333477619695023	0.03242740005599368	0.03242084900408336	0.0002878619203020788	0.0	0.03090391332038053	0.0
4.940046544942383	0.09130720916102497	0.19172880733931824	0.10644247411463602	0.015135264953611047	3.559146993538321	0.17239358708434915	0.23067245605804085	0.15942949806736076	0.5094999999999965	-2.408632410040612	0.587139742467277	0.033655163652888356	0.03364840035306064	0.00030469723116478755	0.0	0.03883421287752223	0.0
4.97462687075698	-0.005583321031072508	0.18744388943922444	0.11706017686512055	0.12264349789619305	3.5840610224930893	-0.2679837538260079	0.21284414569326363	-0.28137732408727256	0.5304999999999964	-0.8671477326092099	0.5752052090488892	0.0349315758900363	0.03492459348880907	0.0003225815355963899	0.0	0.04688142595067879	0.0
5.009449258852279	0.06570224705787142	0.19124054699684775	0.1278978795817804	0.06219563252390897	3.6091494496505407	0.12804397305400927	0.22854249001763047	0.11420497427105317	0.5514999999999965	-1.442790309003895	0.5207574661295366	0.036258557667037464	0.036251349115711734	0.00034158328238791797	0.0	0.0550463895166433	0.0
5.044515403664246	0.037304585962266934	0.1874035753136426	0.13896046936162007	0.10165588339935314	3.6344134957980945	-0.6287990469535092	0.19178939196395353	-0.6431000560662864	0.5724999999999965	-1.2222082658283249	0.4930666214278574	0.03763810055594762	0.03763065860745047	0.0003617755327137438	0.0	0.06332993466550824	0.0
5.079827011489895	0.45778133576370017	0.20126897645353656	0.15025297748873645	-0.3075283582749637	3.659854390268681	-0.30316864921526276	0.20404045305275262	-0.31794891122680585	0.5934999999999966	-1.3893980356333557	0.45998168121055405	0.03907226886341705	0.03906458606929928	0.0003832362768561438	0.0	0.071732886279164	0.0
5.1153858005703245	0.49637983293563614	0.2026521055547069	0.16178058359409228	-0.33459924934154384	3.685473371000562	-0.0436620252260016	0.21965463130930316	-0.058939470788120944	0.6144999999999965	-0.7086284129549139	0.45335826308072374	0.040563201704739	0.04055527041234976	0.00040604877277157546	0.0	0.08025606270423194	0.0
5.151193501174317	0.3739298485103819	0.19701625889519378	0.17354861984700914	-0.20038122866337277	3.7112716845975657	-0.3881325568162608	0.20235212161058283	-0.4039258331214813	0.6354999999999966	-0.9022132470662294	0.4363241300776698	0.04211311508488297	0.04210492743474432	0.00043030190798310386	0.0	0.08890027541939875	0.0
5.187251855682537	0.40594287670810036	0.19849147874820433	0.18556257516903746	-0.2203803015390629	3.7372505863897487	0.03469398426960213	0.2228335094844644	0.018365483848983323	0.6564999999999965	-0.6492019614654456	0.43410820636798525	0.0437243039810484	0.043715851904454706	0.0004560905863800567	0.0	0.09766632869715428	0.0
5.2235626186723145	0.09953899581977188	0.18551252105001156	0.19782809945978722	0.09828910364001534	3.763411340494477	-0.06648423765170142	0.21858725651535463	-0.08336813260705843	0.6774999999999967	-1.0363154799851655	0.4143804991702657	0.04539914442069624	0.04539041963756532	0.0004835161416082438	0.0	0.10655501925991742	0.0
5.260127557003021	-0.05314871602150095	0.17797397787736582	0.21035100782318933	0.2634997238446903	3.7897552198779385	0.07853331124764118	0.2229661474713536	0.06107304214704476	0.6984999999999966	-1.0533132071552451	0.41464991697587594	0.04714009554839907	0.047131089565402955	0.0005126867788423	0.0	0.11556713593054499	0.0
5.296948449902043	0.2761795798430495	0.1896270489712886	0.22313728478146244	-0.053042295061587086	3.816283506417084	-0.09573664331508125	0.21426062331719065	-0.1137951088338459	0.7194999999999967	-0.8850036519154694	0.4194039865517336	0.04894970167419336	0.04894040578319936	0.0005437180468461681	0.0	0.12470345927722355	0.0
5.334027089051357	0.4393264046496119	0.1965391229764748	0.23619308846277146	-0.20313331618684047	3.842997490962004	0.21400662503646117	0.2256298509094712	0.19532726331376152	0.7404999999999966	-1.066925984636251	0.4132243575626872	0.05083059429541755	0.0508209995722713	0.0005767333423486156	0.0	0.133964761252734	0.0
5.371365278674717	-0.20831508048534086	0.17194870823352523	0.24952475474723035	0.4578398352325712	3.8698984733987376	0.05283414837801548	0.22296913673213253	0.033510276869497854	0.7614999999999967	-1.3926345646309102	0.400051171849958	0.05278549408327564	0.05277559138696034	0.000611864448888345	0.0	0.143351804828106	0.0
5.40896483562544	0.11964623331464352	0.1830164611614739	0.2631388013544344	0.14349256803979088	3.896987762712529	-0.25116752795513575	0.2064579620240281	-0.27116047439909574	0.7824999999999966	-1.2177414576511136	0.4054234951766071	0.05481721282457666	0.05480699279678476	0.000649252112417813	0.0	0.15286534362065518	0.0
5.446827589474818	0.1996272000636985	0.1843941945717607	0.2770419318542042	0.07741473179050573	3.9242666770515164	-0.3474292127270129	0.199762888229792	-0.36811679014101417	0.8034999999999968	-0.8387727008607051	0.4116502954423543	0.05692865530826621	0.05691810837342164	0.0006890466560967564	0.0	0.16250612151641958	0.0
5.484955382601142	0.30473891479763937	0.18744032170104993	0.2912410395805915	-0.013497875217047872	3.9517365437908767	-0.19826403745871168	0.20909137690076088	-0.2196728336842337	0.8244999999999967	-0.8477394068057382	0.41395788884016593	0.05912282114548062	0.05911193751125155	0.0007314086368557101	0.0	0.1722748722870036	0.0
5.52335007027935	0.10604082710433271	0.17967837392252947	0.30574321142750704	0.19970238432317433	3.9793986995974127	-0.2603131137514314	0.20173279039781566	-0.2824707910243025	0.8454999999999968	-1.0350380627231521	0.4015769750068123	0.06140280651092253	0.061391576169268276	0.0007765095464667667	0.0	0.1821723192008495	0.0
5.5620135207713055	0.4158893168306115	0.18955034683663402	0.3205557315025226	-0.09533358532808889	4.007254490494595	-0.3842783695434471	0.1944215984503396	-0.40721370880960506	0.8664999999999967	-0.9244591594970855	0.40210611289880943	0.06377180579237492	0.0637602185211706	0.0008245325600237706	0.0	0.19219917462895328	0.0
5.600947615416705	0.20051028590262465	0.18081042317729826	0.3356860846135133	0.13517579871088864	4.035305271928057	0.006306995315671138	0.21353026518338442	-0.017435951708454425	0.8874999999999968	-0.4370038755872532	0.4146121194289076	0.06623311313413396	0.06622115849942133	0.0008756733349070008	0.0	0.202356139645051	0.0
5.640154248724622	0.13521928351198698	0.17876222577184422	0.35114195956081984	0.21592267604883286	4.063552408831553	0.28326109327387883	0.22475275201747505	0.2586793799404142	0.9084999999999968	-0.8581702920089986	0.40063935857329624	0.06879012385905962	0.06877779121797287	0.0009301408634887767	0.0	0.2126439036202986	0.0
5.679635328465695	0.4066657720808604	0.1863441488229909	0.36693125220553274	-0.03973451987532767	4.091997275693375	-0.01212829517020042	0.21276225157256823	-0.037581196046629316	0.9294999999999969	-0.6186480642616852	0.3978224464131221	0.07144633575280286	0.07143361425722193	0.0009881583830257763	0.0	0.22306314381248218	0.0
5.719392775764955	0.012769640964046314	0.1741861918959385	0.3830620682823237	0.3702924273182774	4.120641256623228	-0.06040091229150857	0.20756797133299457	-0.08675873652011695	0.9504999999999968	-0.45561435823035623	0.4018995786762696	0.07420535019258236	0.0741922287935679	0.0010499643463821088	0.0	0.23361452494979137	0.0
5.759428525195309	0.23394898620136173	0.18030167034244615	0.3995427259229763	0.16559373972161456	4.149485745419591	-0.08192095409304123	0.20726619524755543	-0.10921880602174873	0.9714999999999969	-0.6444899628686152	0.38722930507843667	0.07707087310164032	0.07705734055470756	0.0011158134574335466	0.0	0.24429869880919486	0.0
5.799744524871677	0.28908741907616475	0.18371996197236962	0.41638175785441334	0.12729433877824858	4.178532145637528	-0.3589165819155671	0.1935401384044144	-0.38719099053772227	0.9924999999999968	-1.0036094513251772	0.37438911979685424	0.08004671570922015	0.08003276058051065	0.0011859777752184265	0.0	0.25511630378946415	0.0
5.840342736545779	0.6683132120255482	0.19316655620785034	0.4335879132325602	-0.23472529879298798	4.207781870656991	-0.3491087911271986	0.19160039622945527	-0.37839776840754946	1.0134999999999967	-0.8252562517849702	0.3740430516056706	0.0831367950945623	0.08312240576797614	0.0012607478911241218	0.0	0.26606796447889763	0.0
5.8812251357016	0.5425935936378594	0.18840357307189015	0.4511701590708342	-0.09142343456702523	4.23723634375159	0.09142763307399848	0.21212224769079924	0.06108453157668578	1.0344999999999966	-0.5389626828552512	0.37090312708396533	0.08634513449203221	0.0863302991773842	0.001340434183629719	0.0	0.27715429121778806	0.0
5.922393711651511	0.3194157404361695	0.1782553603274837	0.4691376812194411	0.1497219407832716	4.266896998157851	-0.20689753983853	0.1973809724133101	-0.23833592770398315	1.0554999999999966	-0.36883202617495403	0.3741890616456653	0.0896758633330523	0.0896605700753196	0.0014253681553651695	0.0	0.288375879655704	0.0
5.963850467633071	0.4232112186569825	0.18383340455954833	0.4874998848489418	0.06428866619195928	4.2967652771449565	0.09915176251783331	0.21187238259121088	0.06657525408568378	1.0764999999999965	-0.6645286039210907	0.3532497221813246	0.09313321699903708	0.09311745368876682	0.0015159038574947652	0.0	0.29973331030364314	0.0
6.005597420906502	0.7376418620403986	0.19289741260922416	0.5062663943887755	-0.2313754676516231	4.32684263408497	-0.177717530798998	0.1987937062419832	-0.2114767340377094	1.0974999999999964	0.003796491912428479	0.3737451614286853	0.09672153625800609	0.09670529064295477	0.0016124194066873018	0.0	0.3112271480811274	0.0
6.047636602852848	0.41270480442130086	0.18084122892359988	0.5254470528685762	0.11274224844727532	4.357130532523566	0.26305398595916296	0.21583733125600643	0.22806570301589302	1.1184999999999963	0.16269102346855568	0.3734100304425002	0.10044526635599786	0.10042852605407603	0.0017153186001968702	0.0	0.3228579418583054	0.0
6.089970059072819	0.2721305480937284	0.1753538687549812	0.5450519206072376	0.27292137251350923	4.387630446251231	0.1878336645544163	0.21053956837283186	0.1515680330254002	1.1394999999999962	-0.9155896800850876	0.32342458467528706	0.10430895573281786	0.10429170824641525	0.0018250326348455308	0.0	0.334626223993159	0.0
6.132599849486327	0.5922847818071086	0.18541345091443873	0.5650912731917025	-0.027193508615406148	4.41834385937499	-0.40640193897071275	0.18613851874480702	-0.4439951480698259	1.160499999999996	-0.7952278251991354	0.32482448869187686	0.10831725433003989	0.1082994870618098	0.0019420219359716705	0.0	0.3465325098638812	0.0
6.1755280484327315	0.5904432243536664	0.18423113746300232	0.5855755986844849	-0.004867625669181419	4.449272266390615	-0.309971260094831	0.19028899633314386	-0.34894431485430993	1.181499999999996	-0.5439365447901494	0.32851874907879663	0.11247491145754768	0.11245661172772872	0.0020667781026846442	0.0	0.3585772973965239	0.0
6.2187567447717615	0.6960023861930074	0.18686262513532104	0.6065155939959236	-0.08948679219708378	4.48041717225535	0.2418528918621594	0.20890859894755617	0.2014456022716633	1.202499999999996	-0.718573872910953	0.3147170817073823	0.11678677318325134	0.11676792824860834	0.002199825976045582	0.0	0.37076106658801833	0.0
6.262288041985164	0.3624211671515041	0.17501390566018746	0.6279221603541151	0.265500993202611	4.511780092461137	-0.04152023347362688	0.19743990531725594	-0.08341835318217028	1.2234999999999958	-0.6305298703334317	0.3150632192751994	0.12125777920896431	0.12123837628343058	0.002341725837075443	0.0	0.3830842790246447	0.0
6.30612405827906	0.911341560309225	0.19293524759996547	0.6498063978025258	-0.26153516250669917	4.5433625531083655	-0.42124323818951703	0.18182710387343684	-0.46469107760758144	1.2444999999999957	-0.7439293259825619	0.3021244170771356	0.1258929591937736	0.12587298547087786	0.002493075741771869	0.0	0.39554737739610246	0.0
6.350266926687013	0.9301057560704504	0.1923407645477117	0.672179598652197	-0.2579261574182534	4.575166090980124	-0.22045098759731196	0.18922100260213012	-0.2655098220519935	1.2654999999999956	0.15436963412505111	0.33165697081654055	0.1306974284845963	0.1306768711617592	0.0026545140005947614	0.0	0.4081507850052467	0.0
6.394718795173823	0.6887676109919667	0.1843539884830398	0.6950532398126006	0.006285628820633882	4.607192253616985	-0.18617954218317312	0.1900895289939683	-0.23291312750281232	1.2864999999999955	-0.4352099158078486	0.3028765415889823	0.1356763832120036	0.1356552295167878	0.002826721810154333	0.0	0.4208949052736549	0.0
6.439481826740039	0.9085900095934965	0.1913483967601493	0.7184389739222283	-0.19015103567126812	4.639442599392304	0.0472804577961381	0.19874787058740406	-0.001194212909465961	1.3074999999999954	-0.25835388072035403	0.3064941332713703	0.1408350947078041	0.14081333192620402	0.003010426045101844	0.0	0.4337801212431184	0.0
6.4845581995272195	0.9572131964263959	0.19098295243106872	0.7423486191972483	-0.21486457722914765	4.67191869758805	-0.09496292077730617	0.19298859422005046	-0.14524769179087815	1.3284999999999954	-0.4292022512418554	0.2969505622935031	0.14617890319934707	0.14615651870620255	0.0032064022184797986	0.0	0.44680679507321885	0.0
6.529950106923911	0.751798861186125	0.18516596943370048	0.7667941479137879	0.014995286727662815	4.704622128471167	0.2311837378259427	0.20332981047467633	0.17901706586562505	1.3494999999999953	-0.07962263638564915	0.31013339389491246	0.1517132107340137	0.15169019202563194	0.003415477619030917	0.0	0.4599752675351113	0.0
6.575659757672378	1.0757596451119626	0.19416262200425818	0.7917876734368334	-0.2839719716751292	4.737554483370465	-0.014328874215832066	0.19404069132455234	-0.06845214249131562	1.3704999999999952	-1.1074336467104584	0.2619113989175034	0.15744347328595043	0.15741980801502006	0.0036385346341908198	0.0	0.47328585750167207	0.0
6.621689375976085	0.6680629564032854	0.18201232315357957	0.8173414357062478	0.14927847930296245	4.7707173647540575	-0.04547827261870019	0.18872378260858333	-0.1016358401057267	1.391499999999995	-0.3240244062606852	0.29005238678655815	0.16337519199575326	0.163350868008632	0.0038765142676927223	0.0	0.4867388614341699	0.0
6.668041201607918	0.6627407481028236	0.1804290128899898	0.8434677850880462	0.18072703698522263	4.804112386307336	0.029372765547230895	0.19157088835190933	-0.02889992824609921	1.412499999999995	-0.4478356946600659	0.2809905389234127	0.169513903492545	0.16948890886900153	0.004130419860889552	0.0	0.5003345528656101	0.0
6.714717490019173	1.056378128356783	0.1925256934470735	0.870179164496907	-0.186198963859876	4.837741173011487	0.15260302738960574	0.19744508765419583	0.09213113536976796	1.433499999999995	-0.40449123787429153	0.2805699936878831	0.17586516924671686	0.17583949234220456	0.004401321027043903	0.0	0.5140731818809416	0.0
6.7617205124493065	0.9168824835962197	0.18740893697763256	0.8974880896937836	-0.019394393902436136	4.871605361222568	0.20159218457995864	0.2006674344478038	0.13883365292238486	1.4544999999999948	-0.7110991056764426	0.2608763015828588	0.18243456390051174	0.18240819339104955	0.004690357807942736	0.0	0.5279549745942795	0.0
6.809052556036452	0.9781227928218246	0.18848145716647352	0.9254071276605842	-0.05271566516124038	4.9057065987511255	-0.05194003280143411	0.1885657003022572	-0.11707614378181323	1.4754999999999947	-0.058566139873594825	0.28501989431161173	0.18922766252261738	0.18920058745235085	0.004998745062256319	0.0	0.5419801326233595	0.0
6.856715923928707	0.9871766293614397	0.18638347347607828	0.9539488729519503	-0.033227756409489384	4.940046544942383	0.09130720916102497	0.19172880733931824	0.02369894792391118	1.4964999999999946	0.03418204131681524	0.28390217356565284	0.19625002673199063	0.19622223656350157	0.005327777095070141	0.0	0.5561488325613879	0.0
6.9047129353962085	0.9236177668876744	0.1841227250135772	0.9831259219223639	0.059508155034689536	4.97462687075698	-0.005583321031072508	0.18744388943922444	-0.07576207194551426	1.5174999999999945	-1.0471344505385078	0.21876979939418173	0.20350718963522618	0.20347867430265812	0.005678832537968301	0.0	0.5704612254465113	0.0
6.953045925943982	1.1199449804639512	0.18933275632750815	1.0129508447248188	-0.10699413573913241	5.009449258852279	0.06570224705787142	0.19124054699684775	-0.007149243007265688	1.5384999999999944	-0.4471044612335233	0.24831866961502783	0.21100463952086246	0.21097538948592487	0.006053379488926392	0.0	0.5849174362291051	0.0
7.0017172474255895	1.1635767082038369	0.19031519789984902	1.0434361549751467	-0.1201405532286901	5.044515403664246	0.037304585962266934	0.1874035753136426	-0.0383259487338449	1.5594999999999943	-0.4500005236586522	0.24191615973619185	0.21874780225303062	0.21871780856394163	0.006452980921072563	0.0	0.5995175632371019	0.0
7.050729268157569	0.9549818312944525	0.1830254527226725	1.0745942769734889	0.1196124456790364	5.079827011489895	0.45778133576370017	0.20126897645353656	0.3792612445541277	1.5804999999999942	-0.6443353620852994	0.22973556227736716	0.22674202230569304	0.22671127665912164	0.006879300369085557	0.0	0.6142616776395887	0.0
7.100084373034671	1.1144556723762191	0.18698377722939302	1.1064375103711135	-0.008018162005105633	5.1153858005703245	0.49637983293563614	0.2026521055547069	0.4148553120457758	1.6014999999999942	-0.3140515482194406	0.24306034635091212	0.23499254237726638	0.23496103718333095	0.007334107901606538	0.0	0.6291498229089096	0.0
7.149784963645914	1.1021400748291592	0.18531212250684695	1.1389779921664338	0.036837917337274595	5.151193501174317	0.3739298485103819	0.19701625889519378	0.28928150408277153	1.622499999999994	-0.24541608911560386	0.23845902049229917	0.24350448152350423	0.2434722099738888	0.007819286387534801	0.0	0.644182014281506	0.0
7.199833458391435	1.1838403007589324	0.18757877970682893	1.1722276559082383	-0.011612644850694132	5.187251855682537	0.40594287670810036	0.19849147874820433	0.3180466302362172	1.643499999999994	0.013956508512406263	0.24585192307900153	0.25228281174388534	0.2522497678831383	0.008336838063441708	0.0	0.6593582382177728	0.0
7.250232292600176	1.0230634110076569	0.1807835454794876	1.206198187976066	0.18313477696840907	5.2235626186723145	0.09953899581977188	0.18551252105001156	0.008265915619902087	1.6644999999999939	-0.25768010132771835	0.23840090506754452	0.26133233295312425	0.26129851175321284	0.008888891408557037	0.0	0.6746784518611717	0.0
7.3009839186483765	1.190069851534151	0.18426976985484952	1.2409009807966909	0.050831129262539854	5.260127557003021	-0.05314871602150095	0.17797397787736582	-0.14793258791414526	1.6854999999999938	-0.3663482977757089	0.23030628994167854	0.2706576462643825	0.27062304370259055	0.009477708332842479	0.0	0.6901425824968752	0.0
7.352090806078915	1.0755062456008266	0.18187113195508617	1.2763470828407204	0.20084083723989377	5.296948449902043	0.2761795798430495	0.1896270489712886	0.17774575433881065	1.7064999999999937	-0.5332076109331632	0.21834297516411819	0.2802631255038247	0.2802277386441022	0.010105691682548684	0.0	0.7057505270102448	0.0
7.403555441721467	1.181094003207114	0.18398679099978127	1.3125471452229844	0.13145314201587044	5.334027089051357	0.4393264046496119	0.1965391229764748	0.33709807743957443	1.7274999999999936	-0.42313148463764705	0.21049783244881615	0.29015288686667284	0.2901167139445751	0.010775393066338084	0.0	0.7215021513453983	0.0
7.455380329813519	1.4014295689508707	0.18931461441994626	1.3495113647033388	-0.05191820424753191	5.371365278674717	-0.20831508048534086	0.17194870823352523	-0.3144880304044652	1.7484999999999935	-0.7667212769065483	0.19809491151023048	0.300330756612106	0.30029379712350285	0.011489521003525367	0.0	0.7373972899642044	0.0
7.507567992122213	1.6678003677520703	0.19583252622939967	1.387249422848409	-0.2805509449036614	5.40896483562544	0.11964623331464352	0.1830164611614739	0.009372775580864287	1.7694999999999934	0.1769997598428401	0.2471986478915054	0.31080023667720674	0.31076249147099794	0.012250949394218542	0.0	0.7534357453059856	0.0
7.560120968067068	1.679118488382736	0.19435081184395628	1.425770421067554	-0.253348067315182	5.446827589474818	0.1996272000636985	0.1843941945717607	0.08509138972591387	1.7904999999999933	-0.2856271562142316	0.21468719307485315	0.3215644680675113	0.32152593944266056	0.013062726309115858	0.0	0.7696172872482662	0.0
7.6130418148435375	1.4536367085228423	0.18771471407613785	1.4650828111747611	0.01144610265191881	5.484955382601142	0.30473891479763937	0.18744032170104993	0.18577274750405148	1.8114999999999932	-0.25125963473275803	0.21439931969660828	0.3326261918520883	0.332586883659383	0.013928083094400965	0.0	0.7859416525688888	0.0
7.666333107547443	1.7036170562776336	0.1947338575845168	1.5051943210489984	-0.19842273522863518	5.52335007027935	0.10604082710433271	0.17967837392252947	-0.017530065122324856	1.8324999999999931	0.05528620050804456	0.23342912666556742	0.34398770755276087	0.343947625301835	0.014850443784558439	0.0	0.802408544409844	0.0
7.7199974393002755	1.4030861999827238	0.18540323135747122	1.5461118748645202	0.1430256748817964	5.5620135207713055	0.4158893168306115	0.18955034683663402	0.2875327599570422	1.853499999999993	-0.571563878174177	0.19757598783284452	0.35565082866803865	0.3556099796403473	0.01583343481297642	0.0	0.8190176317431579	0.0
7.774037421375377	1.677460063713733	0.19184409494330307	1.5878415072351162	-0.08961855647861672	5.600947615416705	0.20051028590262465	0.18081042317729826	0.06718034093416236	1.874499999999993	-0.46296969615838957	0.19941895986284944	0.36761683501019093	0.3675752283788335	0.016880895006886207	0.0	0.8357685488392055	0.0
7.828455683325005	1.6146449679852042	0.1898911230944026	1.6303882704568584	0.01574330247165423	5.640154248724622	0.13521928351198698	0.17876222577184422	-0.0032787724285342768	1.8954999999999929	-0.24845663122174733	0.20736020647825756	0.37988642145602003	0.3798440684135422	0.01799688584948287	0.0	0.8526608947378133	0.0
7.88325487310828	1.8466910128982899	0.1948996853431394	1.6737561338366311	-0.17293487906165872	5.679635328465695	0.4066657720808604	0.1863441488229909	0.2627976636878099	1.9164999999999928	-0.4479660509155441	0.18904401101320634	0.3924596426152651	0.3924165565108795	0.019185701987946974	0.0	0.8696942327225394	0.0
7.938437657220039	1.6431022961504567	0.18785130977886016	1.717947873852093	0.07484557770163636	5.719392775764955	0.012769640964046314	0.1741861918959385	-0.13667790236848604	1.9374999999999927	-0.36853379239258155	0.19625873356217857	0.40533585280201867	0.40529204929003554	0.02045188196151744	0.0	0.8868680897985213	0.0
7.994006720820579	1.7086294473233095	0.18887131428255657	1.7629649535959677	0.05433550627265826	5.759428525195309	0.23394898620136173	0.18030167034244615	0.0787049590875803	1.9584999999999926	-0.7846042347934521	0.16582058812552797	0.4185136405506359	0.4184691377523272	0.02180021911871855	0.0	0.9041819561742862	0.0
8.049964767866324	1.983495009278042	0.19545399185952947	1.808807389607006	-0.17468761967103585	5.799744524871677	0.28908741907616475	0.18371996197236962	0.12782196501121554	1.9794999999999925	-0.270731021419397	0.2011698234065916	0.4319907567450678	0.4319455754266894	0.023235772687293238	0.0	0.9216352847479555	0.0
8.106314521241387	1.7916285050176353	0.189108802205368	1.8554736037751849	0.06384509875754962	5.840342736545779	0.6683132120255482	0.19316655620785034	0.5007932632718857	2.0004999999999926	-0.3777427026999225	0.19603719487816879	0.44576403522617697	0.4457181989964525	0.024763878954308375	0.0	0.939227490598247	0.0
8.163058722890078	1.666635852570512	0.18681686776564022	1.902960257524834	0.23632440495432205	5.8812251357016	0.5425935936378594	0.18840357307189015	0.3685777257848133	2.0214999999999925	-0.6142067860548845	0.17918199187195788	0.4598293045029152	0.4597828400339465	0.02639016250725212	0.0	0.9569579504807202	0.0
8.220200133950309	2.1278026796358533	0.19719576351369003	1.9512620649230548	-0.17654061471279858	5.922393711651511	0.3194157404361695	0.1782553603274837	0.1386539388724324	2.0424999999999924	-0.13208590189436897	0.20577849830844105	0.47418128891866884	0.4741342261949692	0.02812054747970509	0.0	0.9748260023297118	0.0
8.277741534887962	1.742821447644603	0.18699100003556549	2.000371580732434	0.25755013308783115	5.963850467633071	0.4232112186569825	0.18383340455954833	0.23544464411168387	2.0634999999999923	-0.18389418270123237	0.20828971571741148	0.488813497313773	0.48876586991492743	0.029961268737321453	0.0	0.9928309447664121	0.0
8.335685725632178	1.8688424416789753	0.18889562015527805	2.050278958731183	0.18143651705220765	6.005597420906502	0.7376418620403986	0.19289741260922416	0.5426026157327505	2.0844999999999922	-0.4813002730154532	0.19112635874004366	0.5037180968814838	0.5036699423047822	0.03191888293136902	0.0	1.0109720366135482	0.0
8.394035525711603	2.472914389548066	0.20241911169213336	2.1009716748720004	-0.37194271467606566	6.047636602852848	0.41270480442130086	0.18084122892359988	0.21011569341103012	2.105499999999992	-0.2600012733159145	0.205776797120768	0.518885769543315	0.5188371295735826	0.034000279337941045	0.0	1.0292484964171615	0.0
8.452793774391584	2.170624148055489	0.1943128456958044	2.152434209062771	-0.018189938992717813	6.089970059072819	0.2721305480937284	0.1753538687549812	0.06170485147964974	2.126499999999992	-0.6441745890427355	0.17956944236608613	0.5343055477804926	0.5342564689151799	0.03621269039114337	0.0	1.0476595019759556	0.0
8.511963330812325	2.2730153106810476	0.19764773576626782	2.204647678558936	-0.06836763212211139	6.132599849486327	0.5922847818071086	0.18541345091443873	0.3737260184792873	2.147499999999992	-0.6568737519150976	0.18129848424414083	0.5499646264668867	0.5499151604052542	0.03856370180807462	0.0	1.0662041898787207	0.0
8.571547074128013	2.2779881368183332	0.19621137053675616	2.257589415203441	-0.020398721614892423	6.1755280484327315	0.5904432243536664	0.18423113746300232	0.3634449230657053	2.168499999999992	0.0013021408389195521	0.2224967833302076	0.5658481468775093	0.5657983510833423	0.04106126219224666	0.0	1.0848816550503426	0.0
8.631547903646908	2.3171227273530994	0.19703309972616934	2.3112324780971756	-0.005890249255923852	6.2187567447717615	0.6960023861930074	0.18686262513532104	0.4602478587851021	2.189499999999992	-0.5990817799982207	0.1866995130774592	0.581938948726189	0.5818888870738262	0.04371369199024307	0.0	1.103690950306917	0.0
8.691968738972436	2.391047890091998	0.1975531463068139	2.3655450928113075	-0.02550279728069027	6.262288041985164	0.3624211671515041	0.17501390566018746	0.11758328582203373	2.2104999999999917	-0.37433109299703626	0.2020143925517525	0.5982172858567498	0.5981670293701626	0.046529691663895104	0.0	1.1226310859205	0.0
8.752812520145245	2.5743681346618477	0.2008849576895077	2.420490008065471	-0.15387812659637667	6.30612405827906	0.911341560309225	0.19293524759996547	0.6570825399028016	2.2314999999999916	-0.43719170347480873	0.1951740976430369	0.6146605011251322	0.6146101288192197	0.0495183489270872	0.0	1.1417010291940322	0.0
8.81408220778626	2.967856428426602	0.20881036453103236	2.4760237610185634	-0.49183266740803866	6.350266926687013	0.9301057560704504	0.1923407645477117	0.6660769424235002	2.2524999999999915	0.08018579693557393	0.22987111531067236	0.6312426561285374	0.6311922559605097	0.0526891448825241	0.0	1.1608997040469922	0.0
8.875780783240765	2.418564344481593	0.1966721992578935	2.532095843102006	0.11353149862041301	6.394718795173823	0.6887676109919667	0.1843539884830398	0.41460927645302104	2.2734999999999914	-0.2588857223177907	0.21256097496423695	0.6479341118368512	0.647883781773369	0.0560519588794403	0.0	1.1802259906123456	0.0
8.93791124872345	2.7322366456979106	0.20256999475691415	2.588647759841739	-0.1435888858561718	6.439481826740039	0.9085900095934965	0.1913483967601493	0.6239311569143865	2.2944999999999913	-0.5303677562956377	0.19549189168836922	0.6647010569478079	0.6646509061502258	0.05961707189836446	0.0	1.1996787248453407	0.0
9.000476627464515	2.9323956112145435	0.20717756635058507	2.6456119805574243	-0.2867836306571192	6.4845581995272195	0.9572131964263959	0.19098295243106872	0.6616713723023665	2.3154999999999912	-0.2449896186460565	0.21102436475375055	0.6815049820167582	0.6814551321421412	0.06339516825375749	0.0	1.2192566981447677	0.0
9.063479963856764	2.5829795992915185	0.1988089666604653	2.702910777399395	0.11993117810787624	6.529950106923911	0.751798861186125	0.18516596943370048	0.4449799808074485	2.336499999999991	-0.2624645227148632	0.21340321399532317	0.6983020992065659	0.6982526858159132	0.06739733538969009	0.0	1.2389586569872257	0.0
9.126924323603763	2.6480473303048906	0.199010569477215	2.76045495809237	0.11240762778747948	6.575659757672378	1.0757596451119626	0.19416262200425818	0.7572578291768013	2.357499999999991	-0.2937550459360314	0.20612433894759638	0.715042709966174	0.7149938840232904	0.0716350615278554	0.0	1.2587833025750503	0.0
9.19081279386899	3.2745897887485667	0.21155341530572114	2.818142503191414	-0.45644728555715286	6.621689375976085	0.6680629564032854	0.18201232315357957	0.33746038213120744	2.378499999999991	-0.38023816110738595	0.20792345460264547	0.7316705261735709	0.7316224556081511	0.07612023091122956	0.0	1.2787292904984624	0.0
9.25514848342607	2.673756014680472	0.19965346088725483	2.8758571267782678	0.2021011120977958	6.668041201607918	0.6627407481028236	0.1804290128899898	0.3196075158803875	2.399499999999991	-0.3807837539080938	0.20597467848172094	0.7481219543491191	0.7480748256457724	0.08086511637078217	0.0	1.2987952304125943	0.0
9.319934522810053	2.9900746988416147	0.20490498516700495	2.9334667894319266	-0.05660790940968807	6.714717490019173	1.056378128356783	0.1925256934470735	0.7002721457408176	2.4204999999999908	-0.5769225013195118	0.19442118429093766	0.7643253575068758	0.7642793772681009	0.08588236892695246	0.0	1.3189796857299974	0.0
9.385174064469723	2.6866540335405733	0.19776203909030635	2.990822204002984	0.3041681704624106	6.7617205124493065	0.9168824835962197	0.18740893697763256	0.5473493684967157	2.4414999999999907	-0.21743621815491165	0.2193969431234462	0.7802003150678077	0.7801557114835199	0.09118500412237922	0.0	1.339281173329277	0.0
9.450870282921011	2.8941829067763223	0.20284152025912042	3.047755388087075	0.15357248131075263	6.809052556036452	0.9781227928218246	0.18848145716647352	0.5946957977845999	2.4624999999999906	-0.44779246085279767	0.20746746844899905	0.7956569079496076	0.7956139320891493	0.09678638476782254	0.0	1.3596981632804954	0.0
9.517026374901459	3.098382305298516	0.20599888186056003	3.1040783318462593	0.005696026547743038	6.856715923928707	0.9871766293614397	0.18638347347607828	0.5893765889708773	2.4834999999999905	-0.5222237375410312	0.1921693620001935	0.8105950633317044	0.8105539901569444	0.10270019976960637	0.0	1.3802290785880043	0.0
9.58364555952577	3.4088894699212178	0.21150450984005437	3.1595818654863668	-0.249307604434851	6.9047129353962085	0.9236177668876744	0.1841227250135772	0.5109530704118218	2.5044999999999904	-0.4739763991250239	0.20116190454056446	0.8249040014297043	0.8248651304107839	0.10894043869454527	0.0	1.4008722949513333	0.0
9.650731078442451	2.939285811802735	0.20224407931074834	3.2140348265492626	0.27474901474652746	6.953045925943982	1.1199449804639512	0.18933275632750815	0.6919115719682375	2.5254999999999903	-0.04274910776818275	0.22571583723472216	0.8384618345436311	0.8384254897432868	0.11552136171749432	0.0	1.4216261405448505	0.0
9.718286195991547	2.8471864612639917	0.1996949550446332	3.2671836422525633	0.41999718098857164	7.0017172474255895	1.1635767082038369	0.19031519789984902	0.719658116465792	2.54649999999999	-0.2066528288348437	0.21822067471895562	0.8511353761841729	0.8511019056638359	0.1224574645877358	0.0	1.442488895816819	0.0
9.786314199363488	3.230938330249905	0.2067098231052669	3.318752455173902	0.0878141249239972	7.050729268157569	0.9549818312944525	0.1830254527226725	0.4946492319605522	2.56749999999999	-0.041369297588484066	0.23025169107387644	0.8627802246144342	0.8627499990071734	0.12976343824373046	0.0	1.4634587933085639	0.0
9.854818398759033	3.4101546076195275	0.2098639042234149	3.368443930150448	-0.04171067746907964	7.100084373034671	1.1144556723762191	0.18698377722939302	0.6371679849140153	2.58849999999999	-0.42661988698317965	0.20303411058550275	0.873241189930314	0.8732146000240514	0.13745412270167806	0.0	1.4845340174944044	0.0
9.923802127550346	3.5619579060824043	0.21213866239804566	3.4159408846571777	-0.14601702142522655	7.149784963645914	1.1021400748291592	0.18531212250684695	0.6073440969442314	2.60949999999999	-0.20405922634287887	0.22454148501681756	0.8823531359953085	0.8823305891765897	0.14554445484221779	0.0	1.5057127046430614	0.0
9.993268742443199	3.442024759569698	0.20904528756151436	3.460908882315109	0.01888412274541107	7.199833458391435	1.1838403007589324	0.18757877970682893	0.6709708830684671	2.63049999999999	-0.4892426238988936	0.20451908960121618	0.8899423072331192	0.8899242226590274	0.15404940972174253	0.0	1.5269929427012197	0.0
10.0632216236403	3.800520232933585	0.2159816878354128	3.5029999177185065	-0.2975203152150785	7.250232292600176	1.0230634110076569	0.1807835454794876	0.49154367489276274	2.6514999999999898	-0.30040659986567864	0.21482782930116923	0.895828204541393	0.8958150069366856	0.16298393504047604	0.0	1.5483727711999518	0.0
10.133664175005784	3.3071971330277132	0.2074098461497047	3.5418572987425927	0.23466016571487947	7.3009839186483765	1.190069851534151	0.18426976985484952	0.6393114532343355	2.6724999999999897	-0.19310445605191262	0.22012696764894163	0.8998260635647881	0.8998181755843156	0.1723628784087855	0.0	1.5698501811847037	0.0
10.204599824230822	3.417689224716617	0.20987553587897523	3.5771217985033026	0.15943257378668552	7.352090806078915	1.0755062456008266	0.18187113195508617	0.504909689770351	2.6934999999999896	-0.3472177600910933	0.2128858342346956	0.9017499715570538	0.9017478047106451	0.18220090706608708	0.0	1.5914231151695166	0.0
10.27603202300044	3.6540618789206034	0.21475619754398234	3.6084391023245264	-0.04562277659607705	7.403555441721467	1.181094003207114	0.18398679099978127	0.5900490093295279	2.7144999999999895	-0.406446997460175	0.21190578973228372	0.9014166356387592	0.9014205798467054	0.19251241972281288	0.0	1.613089467116249	0.0
10.347964247161443	3.3644920590417575	0.2097178253381117	3.6354685153261173	0.27097645628435973	7.455380329813519	1.4014295689508707	0.18931461441994626	0.7893154942117364	2.7354999999999894	-0.23185615846411545	0.21736977650075565	0.8986497853708255	0.8986601973014942	0.2033114502143654	0.0	1.634847082439432	0.0
10.420399996891572	3.61447776598323	0.21484531913953558	3.657892824467692	0.0434150584844617	7.507567992122213	1.6678003677520703	0.19583252622939967	1.033986690209647	2.7564999999999893	-0.30584012891049883	0.21919929918853656	0.8932851566603219	0.8933023470944664	0.21461156267537754	0.0	1.656693758037526	0.0
10.493342796869813	3.549099368344474	0.2127353843060294	3.675429127140217	0.12632975879574282	7.560120968067068	1.679118488382736	0.19435081184395628	1.022965354563448	2.777499999999989	-0.015761948201807652	0.23482960569864497	0.885175963131859	0.8852001836966827	0.2264257379604314	0.0	1.6786272423512438	0.0
10.566796196447902	3.3409171990829583	0.20929287353338133	3.6878403500756467	0.34692315099268844	7.6130418148435375	1.4536367085228423	0.18771471407613785	0.77449554991697	2.798499999999989	0.055175871153556155	0.23582604509607294	0.8741987169308127	0.8742301466451575	0.23876625105001784	0.0	1.7006452354496584	0.0
10.640763769823035	3.83422642683685	0.2175212017796725	3.6949470921808634	-0.13927933465598663	7.666333107547443	1.7036170562776336	0.1947338575845168	1.0008312796384793	2.819499999999989	-0.3815554926967035	0.2174013738799603	0.860259215845251	0.8602979480084321	0.25164453918238056	0.0	1.7227453891448	0.0
10.715249116211798	3.7435766532385752	0.21632871066928774	3.6966393388949443	-0.04693731434363091	7.7199974393002755	1.4030861999827238	0.18540323135747122	0.6759919568613614	2.840499999999989	-0.2621647633015538	0.2197699291996212	0.8432984706457504	0.8433445006786803	0.26507106043507267	0.0	1.7449253071354407	0.0
10.79025586002528	3.7906228904312904	0.21780415960740357	3.692887520841567	-0.0977353695897234	7.774037421375377	1.677460063713733	0.19184409494330307	0.9253871053178223	2.861499999999989	-0.3038323530424729	0.21998796937998538	0.8232983091637607	0.8233515240636402	0.27905514243342694	0.0	1.767182545180739	0.0
10.865787651045459	4.059382643709771	0.22097445289135462	3.6837523335459554	-0.37563031016381565	7.828455683325005	1.6146449679852042	0.1898911230944026	0.836917592266159	2.8824999999999887	-0.05153369659760765	0.2329730376273201	0.8002863656896286	0.800346535780384	0.2936048207714731	0.0	1.7895146113044695	0.0
10.941848164602776	3.853986985023041	0.21770783363020066	3.669392705510532	-0.18459427951250884	7.88325487310828	1.8466910128982899	0.1948996853431394	1.0426291117841981	2.9034999999999886	-0.2389552114365623	0.22321024750126311	0.774340149631963	0.7744069232744841	0.3087266665736023	0.0	1.8119189660304822	0.0
11.018441101754995	3.4998410461663054	0.21058004505483818	3.6500713060537633	0.15023025988745786	7.938437657220039	1.6431022961504567	0.18785130977886016	0.812022512096885	2.9244999999999886	-0.05379528994084026	0.2360631456791623	0.7455898895821886	0.7456627914457526	0.32442560237571394	0.0	1.834393022650108	0.0
11.095570189467281	3.865617414465066	0.21748771956604776	3.6261570276314568	-0.23946038683360937	7.994006720820579	1.7086294473233095	0.18887131428255657	0.8498464499016278	2.9454999999999885	-0.4056495709830068	0.2162977588404041	0.7142198707974309	0.714298304183689	0.3407047051282095	0.0	1.8569341475221275	0.0
11.173239180793551	3.7989945428386416	0.21478938416006707	3.598123963241475	-0.20087057959716637	8.049964767866324	1.983495009278042	0.19545399185952947	1.0963229044189915	2.9664999999999884	-0.4385618239424931	0.21575766135256133	0.6804680273520228	0.6805512809062092	0.3575649945772558	0.0	1.8795396604059875	0.0
11.251451855059106	3.595131477690116	0.21078787770701596	3.5665465283143845	-0.02858494937573175	8.106314521241387	1.7916285050176353	0.189108802205368	0.8753823918406974	2.988499999999994	-0.3290651114343355	0.2128853520815183	0.6446236150133753	0.6447108739586308	0.3750052045134539	0.0	1.9022068348289243	0.0
11.33021201804452	3.286763585469961	0.2051524073977896	3.5320905449717177	0.24532695950175665	8.163058722890078	1.666635852570512	0.18681686776564022	0.7206335455263982	3.0105	-0.3947596200078418	0.2111238837068128	0.6070228756784882	0.6071132374772658	0.39302153332837175	0.0	1.9249328984875922	0.0
11.409523502170831	3.917772947240245	0.21691581243813596	3.495500307536253	-0.422272639703992	8.220200133950309	2.1278026796358533	0.19719576351369003	1.1513666170425103	3.0315735	-0.6059021093305226	0.2054651874499135	0.5680427054168701	0.5681351995113302	0.41160736892322736	0.0	1.9477150336848252	0.0
11.489390166686027	3.1289162693046335	0.20196484165851633	3.457581870681934	0.3286656013773004	8.277741534887962	1.742821447644603	0.18699100003556549	0.735280811678581	3.0527945145	-0.2967112174254596	0.2246873042560663	0.5280924503247755	0.5281860613523747	0.43075298120263716	0.0	1.9705503778021465	0.0
11.56981589785283	3.7279305076771028	0.21297599931237196	3.41918303118943	-0.30874747648767276	8.335685725632178	1.8688424416789753	0.18889562015527805	0.8295355195613403	3.0741640761015	-0.10984622354148899	0.23384999658675437	0.4876040703210155	0.48769776396104597	0.4504451730987592	0.0	1.993436023808609	0.0
11.6508046091378	3.3552182067815446	0.20582200769833503	3.381170694009885	0.025952487228340537	8.394035525711603	2.472914389548066	0.20241911169213336	1.4011912110932274	3.09568322463421	-0.3787263211695102	0.2188899065561183	0.44702102226810003	0.4471137726695439	0.4706668782657219	0.0	2.0163690208065193	0.0
11.732360241401764	3.696092471143108	0.21129788991823462	3.344406505150574	-0.35168596599253377	8.452793774391584	2.170624148055489	0.1943128456958044	1.0658494409686732	3.11735300720665	-0.31162386559528166	0.22125717661020158	0.40678631134461407	0.4068771289342612	0.4913966902570916	0.0	2.0393463746146074	0.0
11.814486763091576	3.3661049559405574	0.20436415324925272	3.309721780178311	-0.056383175762246385	8.511963330812325	2.2730153106810476	0.19764773576626782	1.134571822000832	3.1391744782570963	-0.3285919881435486	0.21776884894439044	0.3673302345955301	0.36741819298388995	0.5126083042097405	0.0	2.0623650483891502	0.0
11.897188170433218	3.1295681387098995	0.20033450149850887	3.2778928425893277	0.1483247038794282	8.571547074128013	2.2779881368183332	0.19621137053675616	1.105280376665235	3.1611486996048956	-0.14927794011321627	0.2212118952174892	0.32905838532118276	0.3291426460236691	0.5342698479608963	0.0	2.0854219632835798	0.0
11.980468487626249	3.1634911126753957	0.1992975302743093	3.2496178997261014	0.08612678705070564	8.631547903646908	2.3171227273530994	0.19703309972616934	1.109581199562841	3.18327674050213	-0.2034698686830585	0.22634708940418802	0.2923404956952916	0.29242032947251767	0.5563430754112724	0.0	2.1085139991470196	0.0
12.064331767039633	3.1246008252826805	0.1987414857228772	3.2254965198177468	0.1008956945350663	8.691968738972436	2.391047890091998	0.1975531463068139	1.1481338832011903	3.205559677685645	-0.5407175572140737	0.202842481595987	0.25750066473992556	0.25757546853147384	0.5787823912841377	0.0	2.1316379952622095	0.0
12.14878208940891	3.193522926337062	0.19877296152016422	3.206012633356858	0.012489707019796015	8.752812520145245	2.5743681346618477	0.2008849576895077	1.2955791557904086	3.227998595429445	-0.15019996284882575	0.22554364247050185	0.22480944982741438	0.2248787584983025	0.6015336739078786	0.0	2.1547907511232625	0.0
12.233823564034772	3.3175461476272536	0.20050502703519724	3.1915217739385167	-0.12602437368873698	8.81408220778626	2.967856428426602	0.20881036453103236	1.6527323714550308	3.250594585597451	-0.31324273265724445	0.21535258540903135	0.19447819602410932	0.19454168844536374	0.6245328622154519	0.0	2.1779690272535914	0.0
12.319460328983016	3.161321578658151	0.19733968971267687	3.1822430133774966	0.020921434719345378	8.875780783240765	2.418564344481593	0.1966721992578935	1.0666944919919323	3.273348747696633	0.02485319813633291	0.23195944296122253	0.16665584598054387	0.16671334530209603	0.647704276030434	0.0	2.2011695460644227	0.0
12.405696551285896	3.3175579923609773	0.19861140484552756	3.1782557547448813	-0.13930223761609595	8.93791124872345	2.7322366456979106	0.20256999475691415	1.3432676107015125	3.2962621889305095	-0.10835288413933597	0.2283483362312228	0.14142832364694122	0.14147979196597876	0.6709586463777968	0.0	2.2243889927541645	0.0
12.492536427144898	2.9551977333371076	0.1915551105324936	3.179501250287702	0.22430351695059425	9.000476627464515	2.9323956112145435	0.20717756635058507	1.5060403288018867	3.319336024253023	-0.38824254428926963	0.2116694481472807	0.11882042969620314	0.11886595764951809	0.6941908466930218	0.0	2.2476240162489587	0.0
12.579984182134913	2.836023563190494	0.18897574987256585	3.185788435936825	0.3497648727463307	9.063479963856764	2.5829795992915185	0.1988089666604653	1.1190274788793493	3.342571376422794	-0.2099061361982173	0.21860357501794045	0.09880003776209505	0.09883982985088423	0.7172773381392352	0.0	2.2708712301846106	0.0
12.668044071409858	2.8201681697236918	0.18713798316765076	3.1968034459659567	0.3766352762422649	9.126924323603763	2.6480473303048906	0.199010569477215	1.1463756747875706	3.3659693760577536	0.05603801683449117	0.23056349356012504	0.08128425050845015	0.08131860717674759	0.7400733743506045	0.0	2.2941272139301545	0.0
12.756720379909726	3.1929473255465464	0.193107185384354	3.2121220119803486	0.019174686433802268	9.19081279386899	3.2745897887485667	0.21155341530572114	1.735176576055615	3.389531161690158	-0.4506615593845371	0.20698616899395106	0.06614707340663967	0.06617637102498754	0.7624100538955572	0.0	2.3173885136531642	0.0
12.846017422569096	3.0989173142663438	0.19050954795205546	3.2312238748282427	0.13230656056189893	9.25514848342607	2.673756014680472	0.19965346088725483	1.0966941183147982	3.4132578798219892	-0.1330190421807984	0.2207509333716853	0.05322809932527543	0.05325276927225021	0.7840913628037425	0.0	2.3406516434269746	0.0
12.93593954452708	2.696429653117639	0.18248919451762272	3.2535083527129296	0.5570786995952908	9.319934522810053	2.9900746988416147	0.20490498516700495	1.3755875951396854	3.437150684980743	0.2729310655907171	0.2424775296150087	0.04234167243889053	0.04236218042618923	0.8048914134680379	0.0	2.363913086379812	0.0
13.026491121338768	3.352257324128189	0.19466353715325393	3.278310310501235	-0.07394701362695422	9.385174064469723	2.6866540335405733	0.19776203909030635	1.0351130028668665	3.4612107397756082	-0.3570095567862164	0.21061802597003512	0.0332860154315914	0.03330284209315594	0.8245521570905938	0.0	2.3871692958858937	0.0
13.11767655918814	3.258972185673919	0.19255327879156584	3.3049159508682826	0.04594376519436372	9.450870282921011	2.8941829067763223	0.20284152025912042	1.2061256819697428	3.485439214954037	-0.5459289445904385	0.20197446074377348	0.025851855622295503	0.025865479200767774	0.8427819192467385	0.0	2.410416696798481	0.0
13.209500295102458	3.2967261881290346	0.19257756622172686	3.3325780753952134	0.03585188726617883	9.517026374901459	3.098382305298516	0.20599888186056003	1.374533052040261	3.5098372894587158	-0.29245276571332957	0.2089350170176291	0.019830166392319992	0.01984104812799042	0.8592551741502197	0.0	2.4336516867246836	0.0
13.301966797168173	3.148970321127801	0.19005315454685331	3.360530713849043	0.21156039272124172	9.58364555952577	3.4088894699212178	0.21150450984005437	1.6501798993861843	3.5344061504849265	-0.1097949302991208	0.2209030701996969	0.015018740817653984	0.015027313399093096	0.873614022290307	0.0	2.4568706373419884	0.0
13.395080564748351	3.501345827450983	0.19537180878113888	3.388003259073626	-0.11334256837735701	9.650731078442451	2.939285811802735	0.20224407931074834	1.1468771257983228	3.559146993538321	0.17239358708434915	0.23067245605804085	0.011227424254314387	0.011234083448658142	0.8854718556144463	0.0	2.4800698957562073	0.0
13.488846128701589	3.6327361360819435	0.1973718145770305	3.4142344387365338	-0.2185016973454097	9.718286195991547	2.8471864612639917	0.1996949550446332	1.022491714828247	3.5840610224930893	-0.2679837538260079	0.21284414569326363	0.008281941454007067	0.00828704081812311	0.8944196705637996	0.0	2.503245785900604	0.0
13.5832680516025	3.3974266932227284	0.19290485726246925	3.438486572052531	0.04105987882980244	9.786314199363488	3.230938330249905	0.2067098231052669	1.375644668384567	3.6091494496505407	0.12804397305400927	0.22854249001763047	0.006026352461694489	0.006030200858231351	0.9000354087567836	0.0	2.5263946099758217	0.0
13.678350927963718	2.9950157706709692	0.1855185714573505	3.4600605748552766	0.4650448041843074	9.854818398759033	3.4101546076195275	0.2098639042234149	1.526244694963484	3.6344134957980945	-0.6287990469535092	0.19178939196395353	0.004324252995608666	0.004327114509504646	0.9018965574199259	0.0	2.5495126499302376	0.0
13.774099384459465	3.300089235442175	0.1906530595317076	3.478312075917337	0.17822284047516224	9.923802127550346	3.5619579060824043	0.21213866239804566	1.6517297260682882	3.659854390268681	-0.30316864921526276	0.20404045305275262	0.0030588947563165853	0.0030609905309906035	0.8995960216498279	0.0	2.572596168980202	0.0
13.870518080150681	3.874896336399836	0.2000458893363509	3.49266879080616	-0.3822275455936759	9.993268742443199	3.442024759569698	0.20904528756151436	1.5081088199558086	3.685473371000562	-0.0436620252260016	0.21965463130930316	0.0021324374269595407	0.002133948912850074	0.8927609912967032	0.0	2.5956414131696475	0.0
13.967611706711736	3.5333655622479023	0.19313600404955528	3.5026489820952063	-0.03071658015269607	10.0632216236403	3.800520232933585	0.2159816878354128	1.8458930864150302	3.7112716845975657	-0.3881325568162608	0.20235212161058283	0.0014645578385871017	0.0014656309632281419	0.8810741803250182	0.0	2.6186446129683727	0.0
14.065384988658717	3.8319043817298746	0.19844493582142358	3.5078804479248182	-0.32402393380505634	10.133664175005784	3.3071971330277132	0.2074098461497047	1.335190015469824	3.7372505863897487	0.03469398426960213	0.2228335094844644	0.0009906357863365012	0.0009913856050431894	0.8642964416250998	0.0	2.641601984908339	0.0
14.163842683579329	3.4740935158243444	0.19225088471784466	3.5081190710141374	0.034025555189793	10.204599824230822	3.417689224716617	0.20987553587897523	1.431990541382831	3.763411340494477	-0.06648423765170142	0.21858725651535463	0.0006597146159762747	0.0006602300743308807	0.8422893930667366	0.0	2.664509733257094	0.0
14.262989582364385	3.628944186081987	0.1953237012312458	3.503265584682899	-0.12567860139908804	10.27603202300044	3.6540618789206034	0.21475619754398234	1.6587122437123258	3.7897552198779385	0.07853331124764118	0.2229661474713536	0.00043240297088816785	0.0004327514935142754	0.8150363784909808	0.0	2.6873640517275157	0.0
14.362830509440936	3.3996218232114095	0.19166449122737111	3.49337893384754	0.09375711063613057	10.347964247161443	3.3644920590417575	0.2097178253381117	1.3638706261550722	3.816283506417084	-0.09573664331508125	0.21426062331719065	0.00027884702063868784	0.00027907872543608147	0.7826598828786596	0.0	2.7101611252228057	0.0
14.463370323007023	3.5250926268407508	0.1926959030570554	3.478684487132716	-0.04640813970803492	10.420399996891572	3.61447776598323	0.21484531913953558	1.6132786995530641	3.842997490962004	0.21400662503646117	0.2256298509094712	0.00017686455843904473	0.00017701597381751123	0.7454334749847542	0.0	2.732897131615705	0.0
14.564613915268072	3.6223246736558714	0.19418291913817629	3.459575439010596	-0.16274923464527546	10.493342796869813	3.549099368344474	0.2127353843060294	1.552297483555501	3.8698984733987376	0.05283414837801548	0.22296913673213253	0.00011029710134354885	0.00011039433078592557	0.7037865040176939	0.0	2.7555682435607727	0.0
14.66656621267495	3.5926857029757655	0.19438360723915185	3.436606054775944	-0.15607964819982145	10.566796196447902	3.3409171990829583	0.20929287353338133	1.35372208445697	3.896987762712529	-0.25116752795513575	0.2064579620240281	6.760598442966181e-05	6.766731514770198e-05	0.65830015113798	0.0	2.7781706303383866	0.0
14.769232176163673	3.3859645023596787	0.19094809966709736	3.4104759536127487	0.02451145125306997	10.640763769823035	3.83422642683685	0.2175212017796725	1.8620247238007865	3.9242666770515164	-0.3474292127270129	0.199762888229792	4.0714717287389997e-05	4.075270717350459e-05	0.6096940264591231	0.0	2.800700459729165	0.0
14.87261680139682	3.4328621010113323	0.1912508567891646	3.38200535972671	-0.05085674128462214	10.715249116211798	3.7435766532385752	0.21632871066928774	1.7918626214790718	3.9517365437908767	-0.19826403745871168	0.20909137690076088	2.408288871962732e-05	2.410598927862736e-05	0.5588032709314085	0.0	2.8231538999173034	0.0
14.976725119006597	3.5467868582427036	0.1938650403587483	3.3521021086413803	-0.19468474960132331	10.79025586002528	3.7906228904312904	0.21780415960740357	1.8649179147704626	3.9793986995974127	-0.2603131137514314	0.20173279039781566	1.3986219253720241e-05	1.4000003848807266e-05	0.5065470009970542	0.0	2.8455271214212234	0.0
15.081562194839643	2.784203866428784	0.18016236156632745	3.321722077640791	0.5375182112120069	10.865787651045459	4.059382643709771	0.22097445289135462	2.1651449214682854	4.007254490494595	-0.3842783695434471	0.1944215984503396	7.972021197473343e-06	7.980090437128584e-06	0.4538898264793097	0.0	2.8678162990498466	0.0
15.18713313020352	3.296994955605013	0.18925866265313063	3.291825502075972	-0.005169453529040968	10.941848164602776	3.853986985023041	0.21770783363020066	1.9965132455429913	4.035305271928057	0.006306995315671138	0.21353026518338442	4.458129302771964e-06	4.462761487762836e-06	0.4017989673024432	0.0	2.8900176138827383	0.0
15.293443062114946	3.003939173678445	0.18441034271812495	3.2633322287140607	0.2593930550356158	11.018441101754995	3.4998410461663054	0.21058004505483818	1.68416276276265	4.063552408831553	0.28326109327387883	0.22475275201747505	2.4450663600649615e-06	2.447673107700487e-06	0.351200080702501	0.0	2.912127255272092	0.0
15.400497163549751	3.217164396619192	0.1872652492896871	3.2370792474617747	0.0199148508425826	11.095570189467281	3.865617414465066	0.21748771956604776	2.0963945343557366	4.091997275693375	-0.01212829517020042	0.21276225157256823	1.3146736552034157e-06	1.3161111772830619e-06	0.3029351938123128	0.0	2.9341414228646294	0.0
15.508300643694598	3.1122521268775567	0.18508516895620214	3.2137837730492302	0.10153164617167354	11.173239180793551	3.7989945428386416	0.21478938416006707	2.080410240003154	4.120641256623228	-0.06040091229150857	0.20756797133299457	6.927363160080613e-07	6.935128716869439e-07	0.25772605815888555	0.0	2.9560563286411567	0.0
15.61685874820046	3.1978704088850485	0.18715830106245285	3.1940147064247824	-0.0038557024602661194	11.251451855059106	3.595131477690116	0.21078787770701596	1.930791784204656	4.149485745419591	-0.08192095409304123	0.20726619524755543	3.575788074326354e-07	3.5798958882009977e-07	0.21614579188483293	0.0	2.977868198971553	0.0
15.726176759437863	2.9854478567114024	0.18254308644924155	3.178174533423461	0.19272667671205834	11.33021201804452	3.286763585469961	0.2051524073977896	1.6796059389858353	4.178532145637528	-0.3589165819155671	0.1935401384044144	1.8074165662079938e-07	1.8095435488548394e-07	0.17860089504470242	0.0	2.9995732766827468	0.0
15.836259996753927	3.268295188268405	0.18626521121691347	3.1664927077096	-0.10180248055880492	11.409523502170831	3.917772947240245	0.21691581243813596	2.3699876733888177	4.207781870656991	-0.3491087911271986	0.19160039622945527	8.94239668608212e-08	8.953172856597379e-08	0.14532470561673183	0.0	3.021167823137173	0.0
15.947113816731207	2.8472662730516034	0.1794253967965051	3.1590304453544897	0.31176417230288633	11.489390166686027	3.1289162693046335	0.20196484165851633	1.641884776424846	4.23723634375159	0.09142763307399848	0.21212224769079924	4.328953463792946e-08	4.334293472595532e-08	0.11638223840300842	0.0	3.042648120319012	0.0
16.058743613448325	2.9282919980190236	0.18019286917631264	3.1556957761041193	0.2274037780850957	11.56981589785283	3.7279305076771028	0.21297599931237196	2.302183500296282	4.266896998157851	-0.20689753983853	0.1973809724133101	2.0495895806176174e-08	2.0521767411827732e-08	0.0916852621610435	0.0	3.0640104729254127	0.0
16.171154818742465	3.153742969468585	0.18374628543146207	3.1562667911137914	0.002523821645206592	11.6508046091378	3.3552182067815446	0.20582200769833503	1.9904165335781787	4.2967652771449565	0.09915176251783331	0.21187238259121088	9.486916804306619e-09	9.499166715643176e-09	0.07101556166789658	0.0	3.0852512104598113	0.0
16.284352902473664	3.164433862608536	0.1837989384709096	3.1604204087908645	-0.004013453817671486	11.732360241401764	3.696092471143108	0.21129788991823462	2.3910323406071408	4.32684263408497	-0.177717530798998	0.1987937062419832	4.291154363305655e-09	4.29682056723595e-09	0.05405371087870696	0.0	3.1063666893241826	0.0
16.39834337279098	3.214050878810352	0.18580725415736504	3.167763712587785	-0.04628716622256679	11.814486763091576	3.3661049559405574	0.20436415324925272	2.118748224151397	4.357130532523566	0.26305398595916296	0.21583733125600643	1.895955344338755e-09	1.898514641674829e-09	0.040410413886145025	0.0	3.12735329490717	0.0
16.513131776400517	3.142890519904453	0.18458539787891862	3.1778650049756285	0.03497448507117573	11.897188170433218	3.1295681387098995	0.20033450149850887	1.9370972594041513	4.387630446251231	0.1878336645544163	0.21053956837283186	8.178966249688942e-10	8.190249442078912e-10	0.029657559674130793	0.0	3.148207443664576	0.0
16.628723698835323	3.291978335544761	0.18638797613260752	3.190282124890737	-0.10169621065402401	11.980468487626249	3.1634911126753957	0.1992975302743093	2.022387212096314	4.41834385937499	-0.40640193897071275	0.18613851874480702	3.443450192460111e-10	3.4483034857397913e-10	0.021356539012704383	0.0	3.1689255851888576	0.0
16.74512476472717	3.3407719469349093	0.18716926598335307	3.2045862043602864	-0.1361857425746229	12.064331767039633	3.1246008252826805	0.1987414857228772	2.0307423007271437	4.449272266390615	-0.309971260094831	0.19028899633314386	1.4142306765264505e-10	1.416266565616858e-10	0.015081999813251833	0.0	3.1895042042639847	0.0
16.862340638080262	2.983664226867137	0.1810868168282138	3.220379782929243	0.23671555606210593	12.14878208940891	3.193522926337062	0.19877296152016422	2.1423010441034664	4.48041717225535	0.2418528918621594	0.20890859894755617	5.66344799864795e-11	5.671773156089449e-11	0.01043995991402728	0.0	3.2099398229018634	0.0
16.980377022546822	3.5911447357020725	0.19057055589141	3.237308942415472	-0.35383579328660053	12.233823564034772	3.3175461476272536	0.20050502703519724	2.3039934009423284	4.511780092461137	-0.04152023347362688	0.19743990531725594	2.2104271247152794e-11	2.213743969698813e-11	0.007079940014770992	0.0	3.230229002356459	0.0
17.09923966170465	3.381411793444298	0.1867091961443657	3.2550697722635897	-0.12634202118070847	12.319460328983016	3.161321578658151	0.19733968971267687	2.1802481113450773	4.5433625531083655	-0.42124323818951703	0.18182710387343684	8.40433840524613e-12	8.41720740717013e-12	0.004701427135194996	0.0	3.250368345111573	0.0
17.21893433933658	3.1826388521224613	0.18366274519452347	3.273409960191028	0.0907711080685667	12.405696551285896	3.3175579923609773	0.19861140484552756	2.3636912303702604	4.575166090980124	-0.22045098759731196	0.18922100260213012	3.1114108757561352e-12	3.1162728216749884e-12	0.003055463346701663	0.0	3.270354496838099	0.0
17.339466879711935	3.471684601672095	0.18815255334039352	3.2921265929282315	-0.17955800874386352	12.492536427144898	2.9551977333371076	0.1915551105324936	2.0233204992983644	4.607192253616985	-0.18617954218317312	0.1900895289939683	1.1210601279537678e-12	1.1228466396739428e-12	0.001942444609491644	0.0	3.290184148316496	0.0
17.460843147869923	3.4296087566981965	0.1875421097192319	3.311061351415969	-0.11854740528222774	12.579984182134913	2.836023563190494	0.18897574987256585	1.9211063574382798	4.639442599392304	0.0472804577961381	0.19874787058740406	3.929228983866424e-13	3.9356180112925903e-13	0.0012073140953244642	0.0	3.309854037319858	0.0
17.583069049905014	3.652974752576547	0.19137925030073416	3.330094224889147	-0.3228805276873996	12.668044071409858	2.8201681697236918	0.18713798316765076	1.9174919376878896	4.67191869758805	-0.09496292077730617	0.19298859422005046	1.3389938292880724e-13	1.3412156173398169e-13	0.0007332744355853407	0.0	3.3293609504532937	0.0
17.706150533254345	3.269706374172007	0.18451313064413105	3.3491366962237037	0.07943032205169676	12.756720379909726	3.1929473255465464	0.193107185384354	2.298213827219362	4.704622128471167	0.2311837378259427	0.20332981047467633	4.4343304996629344e-14	4.441744602343834e-14	0.00043497127907171624	0.0	3.348701724944543	0.0
17.830093586987125	3.3592704924218135	0.18621015227919455	3.3681251188864647	0.008854626464651183	12.846017422569096	3.0989173142663438	0.19050954795205546	2.2083450828650757	4.737554483370465	-0.014328874215832066	0.19404069132455234	1.426363908071676e-14	1.428700032439072e-14	0.000251868505060451	0.0	3.3678732503813755	0.0
17.95490424209604	3.5413233225986316	0.18860568414722234	3.387014760945098	-0.1543085616535338	12.93593954452708	2.696429653117639	0.18248919451762272	1.8068343867845211	4.7707173647540575	-0.04547827261870019	0.18872378260858333	4.453710172149945e-15	4.461792386225117e-15	0.0001422905547100087	0.0	3.386872470390379	0.0
18.080588571790713	3.674583891189766	0.19089042273776427	3.4057747696070395	-0.26880912158272663	13.026491121338768	3.352257324128189	0.19466353715325393	2.461116309512848	4.804112386307336	0.029372765547230895	0.19157088835190933	1.349850155450161e-15	1.3516927233357709e-15	7.838535454937676e-05	0.0	3.4056963842524874	0.0
18.207152691793247	3.4393094292251716	0.18738253710735897	3.4243841323556974	-0.014925296869474192	13.11767655918814	3.258972185673919	0.19255327879156584	2.364472931604117	4.837741173011487	0.15260302738960574	0.19744508765419583	3.9652020756512727e-16	3.966034570087967e-16	4.208390603017974e-05	0.0	3.4243420484496663	0.0
18.334602760635804	3.4273441904312585	0.18656629356742274	3.4428285862493775	0.015484395818119001	13.209500295102458	3.2967261881290346	0.19257756622172686	2.3977997994585047	4.871605361222568	0.20159218457995864	0.2006674344478038	1.127618887708892e-16	1.1278600834362578e-16	2.2008111692492406e-05	0.0	3.442806578137685	0.0
18.462944979960255	3.629133510526588	0.1896164528090545	3.4610983531333592	-0.16803515739322883	13.301966797168173	3.148970321127801	0.19005315454685331	2.2453102446207467	4.9057065987511255	-0.05194003280143411	0.1885657003022572	3.137868529121797e-17	3.138552189478606e-17	1.1204593938327807e-05	0.0	3.461087148539421	0.0
18.592185594819973	3.6271833864706022	0.18982775799113602	3.479186546528524	-0.14799683994207813	13.395080564748351	3.501345827450983	0.19537180878113888	2.5934124641335643	4.940046544942383	0.09130720916102497	0.19172880733931824	8.689609310832282e-18	8.6915373424597e-18	5.550275287327779e-06	0.0	3.4791809962532367	0.0
18.722330893983717	3.487596619615796	0.1873346539693332	3.4970880940545745	0.009491474438778624	13.488846128701589	3.6327361360819435	0.1973718145770305	2.7217474832460136	4.97462687075698	-0.005583321031072508	0.18744388943922444	2.2292844716553822e-18	2.229788088354612e-18	2.673583830178508e-06	0.0	3.497085420470744	0.0
18.8533872102416	3.680241627413631	0.1903815198663698	3.514799035760305	-0.16544259165332598	13.5832680516025	3.3974266932227284	0.19290485726246925	2.485334731146019	5.009449258852279	0.06570224705787142	0.19124054699684775	6.329597489209317e-19	6.331053103924892e-19	1.2516618724257833e-06	0.0	3.5147977840984326	0.0
18.98536092071329	3.43428706226457	0.18673996662373246	3.5323160839501377	0.09802902168556793	13.678350927963718	2.9950157706709692	0.1855185714573505	2.0844678457459302	5.044515403664246	0.037304585962266934	0.1874035753136426	0.0	0.0	5.691730828034981e-07	0.0	3.532315514777055	0.0
19.118258447158283	3.422409263888506	0.18597763897699554	3.549636357047332	0.12722709315882597	13.774099384459465	3.300089235442175	0.1906530595317076	2.39437332850504	5.079827011489895	0.45778133576370017	0.20126897645353656	0.0	0.0	2.512539997999626e-07	0.0	3.5496361057933323	0.0
19.252086256288393	3.745243754451853	0.19041602098316568	3.566757224483961	-0.17848652996789172	13.870518080150681	3.874896336399836	0.2000458893363509	2.9778689587633234	5.1153858005703245	0.49637983293563614	0.2026521055547069	0.0	0.0	1.0760612815655515e-07	0.0	3.566757116877833	0.0
19.38685086008241	3.692118851241115	0.18948687744943585	3.5836762195675473	-0.10844263167356782	13.967611706711736	3.5333655622479023	0.19313600404955528	2.6493611931210688	5.151193501174317	0.3739298485103819	0.19701625889519378	0.0	0.0	4.468454114307632e-08	0.0	3.5836761748830064	0.0
19.522558816102986	3.3207274606329205	0.183263018704168	3.600390992316698	0.27966353168377767	14.065384988658717	3.8319043817298746	0.19844493582142358	2.9656259187133953	5.187251855682537	0.40594287670810036	0.19849147874820433	0.0	0.0	1.7980901352280237e-08	0.0	3.600390974335797	0.0
19.659216727815707	3.287023165012739	0.1823871815375804	3.616899284865434	0.32987611985269494	14.163842683579329	3.4740935158243444	0.19225088471784466	2.6304841780673005	5.2235626186723145	0.09953899581977188	0.18551252105001156	0.0	0.0	7.007024725973029e-09	0.0	3.6168992778584093	0.0
19.79683124491042	3.6104612447149367	0.18730970870300037	3.6331989190942973	0.022737674379360584	14.262989582364385	3.628944186081987	0.1953237012312458	2.8130426531266037	5.260127557003021	-0.05314871602150095	0.17797397787736582	0.0	0.0	2.642740705703924e-09	0.0	3.6331989164515566	0.0
19.935409063624792	3.8336690639835633	0.19082569117619816	3.649287790598078	-0.1843812733854855	14.362830509440936	3.3996218232114095	0.19166449122737111	2.616404014586675	5.296948449902043	0.2761795798430495	0.1896270489712886	0.0	0.0	9.640537490845356e-10	0.0	3.649287789634024	0.0
20.07495692707017	3.8021087415436576	0.19071129974358036	3.6651638657727497	-0.13694487577090797	14.463370323007023	3.5250926268407508	0.1926959030570554	2.77930527132374	5.334027089051357	0.4393264046496119	0.1965391229764748	0.0	0.0	3.3993597806996403e-10	0.0	3.6651638654328136	0.0
20.215481625559658	3.532462727751135	0.18590193955999262	3.680825180333617	0.14836245258248182	14.564613915268072	3.6223246736558714	0.19418291913817629	2.918317478206048	5.371365278674717	-0.20831508048534086	0.17194870823352523	0.0	0.0	1.1578753155209482e-10	0.0	3.6808251802178296	0.0
20.356989996938573	3.2461507982542326	0.18181701411125692	3.696269838413352	0.4501190401591195	14.66656621267495	3.5926857029757655	0.19438360723915185	2.934250278538208	5.40896483562544	0.11964623331464352	0.1830164611614739	0.0	0.0	3.807246843744233e-11	0.0	3.6962698383752794	0.0
20.499488926917145	3.5749507642592753	0.18703542853059504	3.7114960118264064	0.13654524756713116	14.769232176163673	3.3859645023596787	0.19094809966709736	2.776189008476095	5.446827589474818	0.1996272000636985	0.1843941945717607	0.0	0.0	1.2076931727069867e-11	0.0	3.7114960118143294	0.0
20.642985349405564	3.967806246683909	0.19273482780844686	3.7265019393047734	-0.24130430737913544	14.87261680139682	3.4328621010113323	0.1912508567891646	2.8740106412019255	5.484955382601142	0.30473891479763937	0.18744032170104993	0.0	0.0	3.6932267799541395e-12	0.0	3.7265019393010803	0.0
20.7874862468514	3.7250446019901293	0.188256502849363	3.7412859256156827	0.016241323625553417	14.976725119006597	3.5467868582427036	0.1938650403587483	3.0402118710225468	5.52335007027935	0.10604082710433271	0.17967837392252947	0.0	0.0	1.0880851104602496e-12	0.0	3.7412859256145947	0.0
20.932998650579357	3.8055329867916683	0.18986542343927706	3.755846340520061	-0.04968664627160724	15.081562194839643	2.784203866428784	0.18016236156632745	2.3302980878378396	5.5620135207713055	0.4158893168306115	0.18955034683663402	0.0	0.0	3.0862356650942843e-13	0.0	3.7558463405197524	0.0
21.079529641133412	3.710813364721951	0.18842296727058228	3.7701816175516423	0.05936825282969149	15.18713313020352	3.296994955605013	0.18925866265313063	2.8951870674117792	5.600947615416705	0.20051028590262465	0.18081042317729826	0.0	0.0	8.42162428660377e-14	0.0	3.770181617551558	0.0
21.22708634862135	3.784548293955785	0.18949709230434278	3.7842902526064433	-0.0002580413493418199	15.293443062114946	3.003939173678445	0.18441034271812495	2.652734200236476	5.640154248724622	0.13521928351198698	0.17876222577184422	0.0	0.0	2.2093937503506207e-14	0.0	3.784290252606421	0.0
21.375675953061695	3.9309325538632542	0.1922910637375739	3.798170802335453	-0.13276175152780123	15.400497163549751	3.217164396619192	0.1872652492896871	2.914226572022047	5.679635328465695	0.4066657720808604	0.1863441488229909	0.0	0.0	5.568176043966249e-15	0.0	3.7981708023354472	0.0
21.525305684733127	4.24255373082459	0.1962828512460547	3.811821882335585	-0.43073184848900503	15.508300643694598	3.1122521268775567	0.18508516895620214	2.854524682469483	5.719392775764955	0.012769640964046314	0.1741861918959385	0.0	0.0	1.3464428682508014e-15	0.0	3.811821882335584	0.0
21.67598282452626	3.2765988474364214	0.18226322605764975	3.8252421651346293	0.548643317698208	15.61685874820046	3.1978704088850485	0.18715830106245285	2.981723901431819	5.759428525195309	0.23394898620136173	0.18030167034244615	0.0	0.0	3.131202050048285e-16	0.0	3.825242165134629	0.0
21.827714704297946	3.831299191711134	0.18942852981817038	3.838430377966314	0.007131186255179944	15.726176759437863	2.9854478567114024	0.18254308644924155	2.8068465999706884	5.799744524871677	0.28908741907616475	0.18371996197236962	0.0	0.0	6.996992007711292e-17	0.0	3.838430377966314	0.0
21.980508707228033	3.7586376651047586	0.1891913547163565	3.851385300332462	0.09274763522770346	15.836259996753927	3.268295188268405	0.18626521121691347	3.1229703036959777	5.840342736545779	0.6683132120255482	0.19316655620785034	0.0	0.0	1.4862454350155656e-17	0.0	3.851385300332462	0.0
22.134372268178627	3.6719960322070153	0.1879943496568908	3.8641057613490775	0.19210972914206215	15.947113816731207	2.8472662730516034	0.1794253967965051	2.7308839480161256	5.8812251357016	0.5425935936378594	0.18840357307189015	0.0	0.0	3.09159670995192e-18	0.0	3.8641057613490775	0.0
22.289312874055877	4.0031616069452065	0.1921327032098244	3.876590636874421	-0.12657097007078555	16.058743613448325	2.9282919980190236	0.18019286917631264	2.836606694840317	5.922393711651511	0.3194157404361695	0.1782553603274837	0.0	0.0	6.397172121656705e-19	0.0	3.876590636874421	0.0
22.44533806417427	4.223017384623533	0.19524291089362697	3.888838846416914	-0.33417853820661847	16.171154818742465	3.153742969468585	0.18374628543146207	3.0827273888146047	5.963850467633071	0.4232112186569825	0.18383340455954833	0.0	0.0	0.0	0.0	3.888838846416914	0.0
22.602455430623486	4.0882687330572125	0.1935480343052309	3.9008493498219257	-0.18741938323528684	16.284352902473664	3.164433862608536	0.1837989384709096	3.110380143141854	6.005597420906502	0.7376418620403986	0.19289741260922416	0.0	0.0	0.0	0.0	3.9008493498219257	0.0
22.76067261863785	3.9232555430143283	0.19056049671254452	3.912621143736638	-0.010634399277690498	16.39834337279098	3.214050878810352	0.18580725415736504	3.173640461129737	6.047636602852848	0.41270480442130086	0.18084122892359988	0.0	0.0	0.0	0.0	3.912621143736638	0.0
22.919997326968314	3.825406502506871	0.1888801594308796	3.9241532578532308	0.0987467553463599	16.513131776400517	3.142890519904453	0.18458539787891862	3.1132329585934	6.089970059072819	0.2721305480937284	0.1753538687549812	0.0	0.0	0.0	0.0	3.9241532578532308	0.0
23.080437308257093	4.140743974933056	0.19303327023686492	3.935444750931058	-0.20529922400199752	16.628723698835323	3.291978335544761	0.18638797613260752	3.2706217958428816	6.132599849486327	0.5922847818071086	0.18541345091443873	0.0	0.0	0.0	0.0	3.935444750931058	0.0
23.24200036941489	3.847749044249636	0.1889931457632912	3.946494706599395	0.09874566234975912	16.74512476472717	3.3407719469349093	0.18716926598335307	3.3256899468386076	6.1755280484327315	0.5904432243536664	0.18423113746300232	0.0	0.0	0.0	0.0	3.946494706599395	0.0
23.404694372000794	4.106608034475105	0.19134811747481414	3.9573022289434188	-0.14930580553168626	16.862340638080262	2.983664226867137	0.1810868168282138	2.9732242668397575	6.2187567447717615	0.6960023861930074	0.18686262513532104	0.0	0.0	0.0	0.0	3.9573022289434188	0.0
23.5685272326048	4.065727822572607	0.19040518210621016	3.967866437876327	-0.09786138469628014	16.980377022546822	3.5911447357020725	0.19057055589141	3.5840647956430596	6.262288041985164	0.3624211671515041	0.17501390566018746	0.0	0.0	0.0	0.0	3.967866437876327	0.0
23.73350692323303	4.413765659355954	0.19529135531982972	3.978186464302344	-0.4355791950536103	17.09923966170465	3.381411793444298	0.1867091961443657	3.3767103662922815	6.30612405827906	0.911341560309225	0.19293524759996547	0.0	0.0	0.0	0.0	3.978186464302344	0.0
23.89964147169566	3.832539095778917	0.18665816681220704	3.988261445075653	0.1557223492967359	17.21893433933658	3.1826388521224613	0.18366274519452347	3.179583388769532	6.350266926687013	0.9301057560704504	0.1923407645477117	0.0	0.0	0.0	0.0	3.988261445075653	0.0
24.06693896199753	3.9045345860813008	0.18724215376484407	3.9980905177618533	0.09355593168055254	17.339466879711935	3.471684601672095	0.18815255334039352	3.4697421570603595	6.394718795173823	0.6887676109919667	0.1843539884830398	0.0	0.0	0.0	0.0	3.9980905177618533	0.0
24.23540753473151	4.040171685666418	0.18900532097109696	4.00767281520935	-0.032498870457067675	17.460843147869923	3.4296087566981965	0.1875421097192319	3.4284014426020857	6.439481826740039	0.9085900095934965	0.1913483967601493	0.0	0.0	0.0	0.0	4.00767281520935	0.0
24.405055387474633	4.163895124820288	0.1898884857185525	4.0170074599398085	-0.1468876648804791	17.583069049905014	3.652974752576547	0.19137925030073416	3.6522414781406933	6.4845581995272195	0.9572131964263959	0.19098295243106872	0.0	0.0	0.0	0.0	4.0170074599398085	0.0
24.575890775186952	4.364615594208946	0.19201248541221191	4.026093558367567	-0.33852203584137897	17.706150533254345	3.269706374172007	0.18451313064413105	3.2692714028928465	6.529950106923911	0.751798861186125	0.18516596943370048	0.0	0.0	0.0	0.0	4.026093558367567	0.0
24.74792201061326	3.8240226664149293	0.18411338338428834	4.034930194859862	0.21090752844493244	17.830093586987125	3.3592704924218135	0.18621015227919455	3.3590186239167243	6.575659757672378	1.0757596451119626	0.19416262200425818	0.0	0.0	0.0	0.0	4.034930194859862	0.0
24.921157464687553	3.786336085796067	0.18309115521657912	4.043516425650502	0.2571803398544348	17.95490424209604	3.5413233225986316	0.18860568414722234	3.5411810320439128	6.621689375976085	0.6680629564032854	0.18201232315357957	0.0	0.0	0.0	0.0	4.043516425650502	0.0
25.095605566940364	4.0559809650878895	0.18634353967202105	4.051851272622049	-0.0041296924658409395	18.080588571790713	3.674583891189766	0.19089042273776427	3.674505505835214	6.668041201607918	0.6627407481028236	0.1804290128899898	0.0	0.0	0.0	0.0	4.051851272622049	0.0
25.27127480590895	3.9269618608508523	0.1834443310411438	4.059933716972439	0.13297185612158646	18.207152691793247	3.4393094292251716	0.18738253710735897	3.4392673453191405	6.714717490019173	1.056378128356783	0.1925256934470735	0.0	0.0	0.0	0.0	4.059933716972439	0.0
25.448173729550312	3.733852993771117	0.18071021702902773	4.067762692784076	0.3339096990129593	18.334602760635804	3.4273441904312585	0.18656629356742274	3.427322182319566	6.7617205124493065	0.9168824835962197	0.18740893697763256	0.0	0.0	0.0	0.0	4.067762692784076	0.0
25.626310945657167	4.024245009769306	0.18399286176149973	4.075337080515233	0.05109207074592703	18.462944979960255	3.629133510526588	0.1896164528090545	3.6291223059326496	6.809052556036452	0.9781227928218246	0.18848145716647352	0.0	0.0	0.0	0.0	4.075337080515233	0.0
25.805695122276767	3.918942038060055	0.18159888461189203	4.082655700435378	0.16371366237532303	18.592185594819973	3.6271833864706022	0.18982775799113602	3.627177836195315	6.856715923928707	0.9871766293614397	0.18638347347607828	0.0	0.0	0.0	0.0	4.082655700435378	0.0
25.986334988132704	4.1296375133986345	0.18447708817901395	4.089717306028126	-0.03992020737050872	18.722330893983717	3.487596619615796	0.1873346539693332	3.4875939460319656	6.9047129353962085	0.9236177668876744	0.1841227250135772	0.0	0.0	0.0	0.0	4.089717306028126	0.0
26.168239333049634	4.252990184045387	0.18585773670404243	4.096520577387495	-0.15646960665789234	18.8533872102416	3.680241627413631	0.1903815198663698	3.6802403757517586	6.953045925943982	1.1199449804639512	0.18933275632750815	0.0	0.0	0.0	0.0	4.096520577387495	0.0
26.35141700838098	4.105789654657965	0.1840464452625288	4.103064114635631	-0.002725540022334272	18.98536092071329	3.43428706226457	0.18673996662373246	3.434286493091487	7.0017172474255895	1.1635767082038369	0.19031519789984902	0.0	0.0	0.0	0.0	4.103064114635631	0.0
26.53587692743965	3.98532590309386	0.1825900046676962	4.109346431391636	0.12402052829777555	19.118258447158283	3.422409263888506	0.18597763897699554	3.4224090126345064	7.050729268157569	0.9549818312944525	0.1830254527226725	0.0	0.0	0.0	0.0	4.109346431391636	0.0
26.721628065931725	3.921478491666091	0.18128354305555022	4.115365948324801	0.19388745665870966	19.252086256288393	3.745243754451853	0.19041602098316568	3.745243646845725	7.100084373034671	1.1144556723762191	0.18698377722939302	0.0	0.0	0.0	0.0	4.115365948324801	0.0
26.90867946239325	4.410919482294505	0.18830690548028617	4.121120986826547	-0.28979849546795755	19.38685086008241	3.692118851241115	0.18948687744943585	3.692118806556574	7.149784963645914	1.1021400748291592	0.18531212250684695	0.0	0.0	0.0	0.0	4.121120986826547	0.0
27.09704021863	4.345564047901833	0.18723762986767725	4.126609762839072	-0.21895428506276104	19.522558816102986	3.3207274606329205	0.183263018704168	3.3207274426520192	7.199833458391435	1.1838403007589324	0.18757877970682893	0.0	0.0	0.0	0.0	4.126609762839072	0.0
27.286719500160412	4.241864786008216	0.1854226686494072	4.131830380880451	-0.11003440512776574	19.659216727815707	3.287023165012739	0.1823871815375804	3.2870231580057143	7.250232292600176	1.0230634110076569	0.1807835454794876	0.0	0.0	0.0	0.0	4.131830380880451	0.0
27.477726536661535	3.9725934044942246	0.18175051536089973	4.1367808283095755	0.1641874238153509	19.79683124491042	3.6104612447149367	0.18730970870300037	3.610461242072196	7.3009839186483765	1.190069851534151	0.18426976985484952	0.0	0.0	0.0	0.0	4.1367808283095755	0.0
27.670070622418166	4.10017350792831	0.18316049083898184	4.1414589698759885	0.04128546194767857	19.935409063624792	3.8336690639835633	0.19082569117619816	3.8336690630195096	7.352090806078915	1.0755062456008266	0.18187113195508617	0.0	0.0	0.0	0.0	4.1414589698759885	0.0
27.863761116775095	3.814853087624867	0.17889508830149295	4.145862542603884	0.33100945497901657	20.07495692707017	3.8021087415436576	0.19071129974358036	3.8021087412037216	7.403555441721467	1.181094003207114	0.18398679099978127	0.0	0.0	0.0	0.0	4.145862542603884	0.0
28.058807444592517	3.957581115929462	0.18109427413465848	4.149989151061049	0.19240803513158689	20.215481625559658	3.532462727751135	0.18590193955999262	3.5324627276353477	7.455380329813519	1.4014295689508707	0.18931461441994626	0.0	0.0	0.0	0.0	4.149989151061049	0.0
28.255219096704664	4.000860895186323	0.1817963544864643	4.153836263068055	0.15297536788173272	20.356989996938573	3.2461507982542326	0.18181701411125692	3.24615079821616	7.507567992122213	1.6678003677520703	0.19583252622939967	0.0	0.0	0.0	0.0	4.153836263068055	0.0
28.453005630381597	4.106953346647554	0.18228017949410336	4.157401205904787	0.05044785925723261	20.499488926917145	3.5749507642592753	0.18703542853059504	3.5749507642471983	7.560120968067068	1.679118488382736	0.19435081184395628	0.0	0.0	0.0	0.0	4.157401205904787	0.0
28.65217666979427	3.8222666026521948	0.17785486373654352	4.160681163075503	0.338414560423308	20.642985349405564	3.967806246683909	0.19273482780844686	3.9678062466802158	7.6130418148435375	1.4536367085228423	0.18771471407613785	0.0	0.0	0.0	0.0	4.160681163075503	0.0
28.85274190648283	4.166809017879828	0.18281438820930504	4.1636731716966375	-0.003135846183190516	20.7874862468514	3.7250446019901293	0.188256502849363	3.7250446019890413	7.666333107547443	1.7036170562776336	0.1947338575845168	0.0	0.0	0.0	0.0	4.1636731716966375	0.0
29.05471109982821	3.957643027746888	0.17967476967786009	4.166374120574185	0.20873109282729674	20.932998650579357	3.8055329867916683	0.18986542343927706	3.8055329867913597	7.7199974393002755	1.4030861999827238	0.18540323135747122	0.0	0.0	0.0	0.0	4.166374120574185	0.0
29.25809407752701	4.247937746984425	0.18360496151573527	4.16878074904217	-0.07915699794225439	21.079529641133412	3.710813364721951	0.18842296727058228	3.7108133647218664	7.774037421375377	1.677460063713733	0.19184409494330307	0.0	0.0	0.0	0.0	4.16878074904217	0.0
29.4629007360697	4.5767087628996235	0.18838517651443612	4.17088964663541	-0.4058191162642135	21.22708634862135	3.784548293955785	0.18949709230434278	3.784548293955763	7.828455683325005	1.6146449679852042	0.1898911230944026	0.0	0.0	0.0	0.0	4.17088964663541	0.0
29.669141041222183	4.108363221669775	0.18165408128821683	4.172697253674766	0.06433403200499122	21.375675953061695	3.9309325538632542	0.1922910637375739	3.9309325538632485	7.88325487310828	1.8466910128982899	0.1948996853431394	0.0	0.0	0.0	0.0	4.172697253674766	0.0
29.87682502851074	4.4204582194701825	0.18657382703413103	4.174199862845072	-0.24625835662511086	21.525305684733127	4.24255373082459	0.1962828512460547	4.242553730824588	7.938437657220039	1.6431022961504567	0.18785130977886016	0.0	0.0	0.0	0.0	4.174199862845072	0.0
30.085962803710316	4.389481985535436	0.18597625741248974	4.175393621850385	-0.21408836368505124	21.67598282452626	3.2765988474364214	0.18226322605764975	3.276598847436421	7.994006720820579	1.7086294473233095	0.18887131428255657	0.0	0.0	0.0	0.0	4.175393621850385	0.0
30.296564543336288	4.187345608551546	0.18312586823254468	4.1762745372337795	-0.01107107131776619	21.827714704297946	3.831299191711134	0.18942852981817038	3.831299191711134	8.049964767866324	1.983495009278042	0.19545399185952947	0.0	0.0	0.0	0.0	4.1762745372337795	0.0
30.50864049513964	4.120684596439219	0.1822519237244817	4.176838479452082	0.05615388301286295	21.980508707228033	3.7586376651047586	0.1891913547163565	3.7586376651047586	8.106314521241387	1.7916285050176353	0.189108802205368	0.0	0.0	0.0	0.0	4.176838479452082	0.0
30.72220097860562	4.087347214949618	0.1817412794779612	4.1770811893006785	0.08973397435106012	22.134372268178627	3.6719960322070153	0.1879943496568908	3.6719960322070153	8.163058722890078	1.666635852570512	0.18681686776564022	0.0	0.0	0.0	0.0	4.1770811893006785	0.0
30.93725638545586	3.9250134423990835	0.17966950471374618	4.17699828578393	0.2519848433848466	22.289312874055877	4.0031616069452065	0.1921327032098244	4.0031616069452065	8.220200133950309	2.1278026796358533	0.19719576351369003	0.0	0.0	0.0	0.0	4.17699828578393	0.0
31.15381718015405	4.386348909416466	0.18590364135828366	4.176585275532497	-0.20976363388396901	22.44533806417427	4.223017384623533	0.19524291089362697	4.223017384623533	8.277741534887962	1.742821447644603	0.18699100003556549	0.0	0.0	0.0	0.0	4.176585275532497	0.0
31.371893900415127	3.8839076353099014	0.17849588313599987	4.175837563869911	0.2919299285600099	22.602455430623486	4.0882687330572125	0.1935480343052309	4.0882687330572125	8.335685725632178	1.8688424416789753	0.18889562015527805	0.0	0.0	0.0	0.0	4.175837563869911	0.0
31.59149715771803	4.139916545699787	0.1820945120433249	4.174750467633966	0.03483392193417867	22.76067261863785	3.9232555430143283	0.19056049671254452	3.9232555430143283	8.394035525711603	2.472914389548066	0.20241911169213336	0.0	0.0	0.0	0.0	4.174750467633966	0.0
31.812637637822057	4.100006106096492	0.18197195760398255	4.173319229860996	0.07331312376450416	22.919997326968314	3.825406502506871	0.1888801594308796	3.825406502506871	8.452793774391584	2.170624148055489	0.1943128456958044	0.0	0.0	0.0	0.0	4.173319229860996	0.0
32.03532610128681	4.2377271667033	0.18354172657959936	4.171539036443459	-0.0661881302598406	23.080437308257093	4.140743974933056	0.19303327023686492	4.140743974933056	8.511963330812325	2.2730153106810476	0.19764773576626782	0.0	0.0	0.0	0.0	4.171539036443459	0.0
32.259573383995814	4.367367067837954	0.18547971012208037	4.169405034872219	-0.19796203296573456	23.24200036941489	3.847749044249636	0.1889931457632912	3.847749044249636	8.571547074128013	2.2779881368183332	0.19621137053675616	0.0	0.0	0.0	0.0	4.169405034872219	0.0
32.48539039768379	4.33075013696528	0.18480507272322153	4.166912355177855	-0.16383778178742503	23.404694372000794	4.106608034475105	0.19134811747481414	4.106608034475105	8.631547903646908	2.3171227273530994	0.19703309972616934	0.0	0.0	0.0	0.0	4.166912355177855	0.0
32.71278813046758	4.3644209442599085	0.18518332569855347	4.164056133185101	-0.20036481107480775	23.5685272326048	4.065727822572607	0.19040518210621016	4.065727822572607	8.691968738972436	2.391047890091998	0.1975531463068139	0.0	0.0	0.0	0.0	4.164056133185101	0.0
32.94177764738085	4.351710522649912	0.18497997636358465	4.160831536196232	-0.19087898645368018	23.73350692323303	4.413765659355954	0.19529135531982972	4.413765659355954	8.752812520145245	2.5743681346618477	0.2008849576895077	0.0	0.0	0.0	0.0	4.160831536196232	0.0
33.17237009091252	4.193955724416182	0.18297279679749034	4.157233791218512	-0.03672193319767025	23.89964147169566	3.832539095778917	0.18665816681220704	3.832539095778917	8.81408220778626	2.967856428426602	0.20881036453103236	0.0	0.0	0.0	0.0	4.157233791218512	0.0
33.4045766815489	4.332475176926369	0.18487017057544905	4.153258215851323	-0.17921696107504648	24.06693896199753	3.9045345860813008	0.18724215376484407	3.9045345860813008	8.875780783240765	2.418564344481593	0.1966721992578935	0.0	0.0	0.0	0.0	4.153258215851323	0.0
33.63840871831975	4.253537535743105	0.18337794106032237	4.148900251946424	-0.10463728379668069	24.23540753473151	4.040171685666418	0.18900532097109696	4.040171685666418	8.93791124872345	2.7322366456979106	0.20256999475691415	0.0	0.0	0.0	0.0	4.148900251946424	0.0
33.87387757934799	4.262825603070995	0.18382205083039596	4.1441555021541605	-0.11867010091683472	24.405055387474633	4.163895124820288	0.1898884857185525	4.163895124820288	9.000476627464515	2.9323956112145435	0.20717756635058507	0.0	0.0	0.0	0.0	4.1441555021541605	0.0
34.11099472240342	4.365147298758296	0.18563068602478178	4.139019769464545	-0.22612752929375102	24.575890775186952	4.364615594208946	0.19201248541221191	4.364615594208946	9.063479963856764	2.5829795992915185	0.1988089666604653	0.0	0.0	0.0	0.0	4.139019769464545	0.0
34.34977168546025	4.139799886609086	0.18249827723702117	4.133489099850299	-0.006310786758787046	24.74792201061326	3.8240226664149293	0.18411338338428834	3.8240226664149293	9.126924323603763	2.6480473303048906	0.199010569477215	0.0	0.0	0.0	0.0	4.133489099850299	0.0
34.59022008725847	3.964754649637331	0.18041727098271232	4.12755982811197	0.1628051784746387	24.921157464687553	3.786336085796067	0.18309115521657912	3.786336085796067	9.19081279386899	3.2745897887485667	0.21155341530572114	0.0	0.0	0.0	0.0	4.12755982811197	0.0
34.83235162786928	3.968686337211239	0.18073288323218378	4.121228627022492	0.15254228981125317	25.095605566940364	4.0559809650878895	0.18634353967202105	4.0559809650878895	9.25514848342607	2.673756014680472	0.19965346088725483	0.0	0.0	0.0	0.0	4.121228627022492	0.0
35.07617808926437	3.9920729648490636	0.1814632173516867	4.114492559858879	0.12241959500981503	25.27127480590895	3.9269618608508523	0.1834443310411438	3.9269618608508523	9.319934522810053	2.9900746988416147	0.20490498516700495	0.0	0.0	0.0	0.0	4.114492559858879	0.0
35.32171133588922	3.907501613832907	0.1807504162120373	4.107349136402646	0.1998475225697387	25.448173729550312	3.733852993771117	0.18071021702902773	3.733852993771117	9.385174064469723	2.6866540335405733	0.19776203909030635	0.0	0.0	0.0	0.0	4.107349136402646	0.0
35.568963315240445	4.061757129784761	0.1829034411256564	4.099796372479244	0.038039242694483555	25.626310945657167	4.024245009769306	0.18399286176149973	4.024245009769306	9.450870282921011	2.8941829067763223	0.20284152025912042	0.0	0.0	0.0	0.0	4.099796372479244	0.0
35.817946058447134	4.114487164624025	0.18355490029794014	4.091832853096764	-0.02265431152726105	25.805695122276767	3.918942038060055	0.18159888461189203	3.918942038060055	9.517026374901459	3.098382305298516	0.20599888186056003	0.0	0.0	0.0	0.0	4.091832853096764	0.0
36.06867168085626	4.281258716598139	0.186287690099729	4.083457799229177	-0.1978009173689621	25.986334988132704	4.1296375133986345	0.18447708817901395	4.1296375133986345	9.58364555952577	3.4088894699212178	0.21150450984005437	0.0	0.0	0.0	0.0	4.083457799229177	0.0
36.32115238262226	3.8859051777985085	0.18070729332788013	4.0746711382764715	0.188765960477963	26.168239333049634	4.252990184045387	0.18585773670404243	4.252990184045387	9.650731078442451	2.939285811802735	0.20224407931074834	0.0	0.0	0.0	0.0	4.0746711382764715	0.0
36.57540044930061	3.7914772807667454	0.17861150040438037	4.065473578214365	0.2739962974476198	26.35141700838098	4.105789654657965	0.1840464452625288	4.105789654657965	9.718286195991547	2.8471864612639917	0.1996949550446332	0.0	0.0	0.0	0.0	4.065473578214365	0.0
36.83142825244572	4.328196583135201	0.18655940510788788	4.055866685428631	-0.27232989770656957	26.53587692743965	3.98532590309386	0.1825900046676962	3.98532590309386	9.786314199363488	3.230938330249905	0.2067098231052669	0.0	0.0	0.0	0.0	4.055866685428631	0.0
37.08924825021283	4.278886089799791	0.18556848188968197	4.045852966204325	-0.23303312359546524	26.721628065931725	3.921478491666091	0.18128354305555022	3.921478491666091	9.854818398759033	3.4101546076195275	0.2098639042234149	0.0	0.0	0.0	0.0	4.045852966204325	0.0
37.34887298796433	4.112832427705194	0.18336279175592637	4.035435951818838	-0.07739647588635634	26.90867946239325	4.410919482294505	0.18830690548028617	4.410919482294505	9.923802127550346	3.5619579060824043	0.21213866239804566	0.0	0.0	0.0	0.0	4.035435951818838	0.0
37.61031509888008	3.8986382372202226	0.17949748736979154	4.02462028715448	0.12598204993425766	27.09704021863	4.345564047901833	0.18723762986767725	4.345564047901833	9.993268742443199	3.442024759569698	0.20904528756151436	0.0	0.0	0.0	0.0	4.02462028715448	0.0
37.87358730457224	4.019278660755358	0.1811496237275214	4.013411822719698	-0.005866838035659683	27.286719500160412	4.241864786008216	0.1854226686494072	4.241864786008216	10.0632216236403	3.800520232933585	0.2159816878354128	0.0	0.0	0.0	0.0	4.013411822719698	0.0
38.138702415704245	3.89853187012321	0.17818678162210416	4.001817709930348	0.10328583980713812	27.477726536661535	3.9725934044942246	0.18175051536089973	3.9725934044942246	10.133664175005784	3.3071971330277132	0.2074098461497047	0.0	0.0	0.0	0.0	4.001817709930348	0.0
38.40567333261417	4.0332605407301605	0.17991877798232975	3.989846499462314	-0.043414041267846315	27.670070622418166	4.10017350792831	0.18316049083898184	4.10017350792831	10.204599824230822	3.417689224716617	0.20987553587897523	0.0	0.0	0.0	0.0	3.989846499462314	0.0
38.674513045942476	4.239248319463524	0.18292140941983465	3.977508242447297	-0.2617400770162268	27.863761116775095	3.814853087624867	0.17889508830149295	3.814853087624867	10.27603202300044	3.6540618789206034	0.21475619754398234	0.0	0.0	0.0	0.0	3.977508242447297	0.0
38.94523463726408	3.6722662043231145	0.1733344819341174	3.9648145942320125	0.2925483899088981	28.058807444592517	3.957581115929462	0.18109427413465848	3.957581115929462	10.347964247161443	3.3644920590417575	0.2097178253381117	0.0	0.0	0.0	0.0	3.9648145942320125	0.0
39.217851279724925	3.6255096546831354	0.17194363787272812	3.9517789203692315	0.32626926568609615	28.255219096704664	4.000860895186323	0.1817963544864643	4.000860895186323	10.420399996891572	3.61447776598323	0.21484531913953558	0.0	0.0	0.0	0.0	3.9517789203692315	0.0
39.492376238683	3.9671889743360977	0.17686800460816848	3.9384164044522816	-0.028772569883816157	28.453005630381597	4.106953346647554	0.18228017949410336	4.106953346647554	10.493342796869813	3.549099368344474	0.2127353843060294	0.0	0.0	0.0	0.0	3.9384164044522816	0.0
39.76882287235378	3.8837155375831185	0.17555533245340632	3.9247441573386155	0.04102861975549699	28.65217666979427	3.8222666026521948	0.17785486373654352	3.8222666026521948	10.566796196447902	3.3409171990829583	0.20929287353338133	0.0	0.0	0.0	0.0	3.9247441573386155	0.0
40.04720463246026	3.6270800763714948	0.17135063258981184	3.9107813272374856	0.28370125086599085	28.85274190648283	4.166809017879828	0.18281438820930504	4.166809017879828	10.640763769823035	3.83422642683685	0.2175212017796725	0.0	0.0	0.0	0.0	3.9107813272374856	0.0
40.327535064887485	3.8735031610783683	0.1746495721757569	3.8965492100631858	0.023046048984817435	29.05471109982821	3.957643027746888	0.17967476967786009	3.957643027746888	10.715249116211798	3.7435766532385752	0.21632871066928774	0.0	0.0	0.0	0.0	3.8965492100631858	0.0
40.6098278103417	3.9205763776808222	0.17554779152244374	3.8820713593627034	-0.03850501831811881	29.25809407752701	4.247937746984425	0.18360496151573527	4.247937746984425	10.79025586002528	3.7906228904312904	0.21780415960740357	0.0	0.0	0.0	0.0	3.8820713593627034	0.0
40.894096605014084	3.7411173258169805	0.17297533568681417	3.8673736950455604	0.12625636922857986	29.4629007360697	4.5767087628996235	0.18838517651443612	4.5767087628996235	10.865787651045459	4.059382643709771	0.22097445289135462	0.0	0.0	0.0	0.0	3.8673736950455604	0.0
41.18035528124919	3.902621265259066	0.175103104737103	3.8524846100315706	-0.05013665522749555	29.669141041222183	4.108363221669775	0.18165408128821683	4.108363221669775	10.941848164602776	3.853986985023041	0.21770783363020066	0.0	0.0	0.0	0.0	3.8524846100315706	0.0
41.46861776821793	3.8563696819477875	0.17438565889276855	3.8374350738280025	-0.01893460811978498	29.87682502851074	4.4204582194701825	0.18657382703413103	4.4204582194701825	11.018441101754995	3.4998410461663054	0.21058004505483818	0.0	0.0	0.0	0.0	3.8374350738280025	0.0
41.75889809259546	3.784209480956261	0.1728790844041773	3.822258731926685	0.038049250970424	30.085962803710316	4.389481985535436	0.18597625741248974	4.389481985535436	11.095570189467281	3.865617414465066	0.21748771956604776	0.0	0.0	0.0	0.0	3.822258731926685	0.0
42.05121037924363	3.7294968415726055	0.1718245819383403	3.8069919997798904	0.07749515820728492	30.296564543336288	4.187345608551546	0.18312586823254468	4.187345608551546	11.173239180793551	3.7989945428386416	0.21478938416006707	0.0	0.0	0.0	0.0	3.8069919997798904	0.0
42.345568851898335	3.8527560894558492	0.17436082013388063	3.7916741499714353	-0.06108193948441398	30.50864049513964	4.120684596439219	0.1822519237244817	4.120684596439219	11.251451855059106	3.595131477690116	0.21078787770701596	0.0	0.0	0.0	0.0	3.7916741499714353	0.0
42.64198783386162	3.869252153314222	0.17411384792780366	3.7763473910447143	-0.09290476226950783	30.72220097860562	4.087347214949618	0.1817412794779612	4.087347214949618	11.33021201804452	3.286763585469961	0.2051524073977896	0.0	0.0	0.0	0.0	3.7763473910447143	0.0
42.94048174869865	3.693910391296547	0.17145953623753707	3.7610569362846062	0.06714654498805928	30.93725638545586	3.9250134423990835	0.17966950471374618	3.9250134423990835	11.409523502170831	3.917772947240245	0.21691581243813596	0.0	0.0	0.0	0.0	3.7610569362846062	0.0
43.24106512093954	3.773051646634947	0.17308555266882975	3.7458510605607183	-0.027200586074228816	31.15381718015405	4.386348909416466	0.18590364135828366	4.386348909416466	11.489390166686027	3.1289162693046335	0.20196484165851633	0.0	0.0	0.0	0.0	3.7458510605607183	0.0
43.54375257678612	3.9376986479644045	0.1749506623708798	3.7307811431530418	-0.20691750481136273	31.371893900415127	3.8839076353099014	0.17849588313599987	3.8839076353099014	11.56981589785283	3.7279305076771028	0.21297599931237196	0.0	0.0	0.0	0.0	3.7307811431530418	0.0
43.84855884482362	3.7421327517411793	0.172479231093154	3.71590169425411	-0.026231057487069442	31.59149715771803	4.139916545699787	0.1820945120433249	4.139916545699787	11.6508046091378	3.3552182067815446	0.20582200769833503	0.0	0.0	0.0	0.0	3.71590169425411	0.0
44.15549875673739	3.8604599661237686	0.17408424800308694	3.7012703626239816	-0.15918960349978706	31.812637637822057	4.100006106096492	0.18197195760398255	4.100006106096492	11.732360241401764	3.696092471143108	0.21129788991823462	0.0	0.0	0.0	0.0	3.7012703626239816	0.0
44.46458724803455	3.8539849399583774	0.17405781393185663	3.686947921612663	-0.16703701834571438	32.03532610128681	4.2377271667033	0.18354172657959936	4.2377271667033	11.814486763091576	3.3661049559405574	0.20436415324925272	0.0	0.0	0.0	0.0	3.686947921612663	0.0
44.775839358770796	3.939235749256512	0.1755057626346466	3.672998230502335	-0.2662375187541768	32.259573383995814	4.367367067837954	0.18547971012208037	4.367367067837954	11.897188170433218	3.1295681387098995	0.20033450149850887	0.0	0.0	0.0	0.0	3.672998230502335	0.0
45.08927023428218	3.7749574841807654	0.17302678095373933	3.659488167824744	-0.11546931635602142	32.48539039768379	4.33075013696528	0.18480507272322153	4.33075013696528	11.980468487626249	3.1634911126753957	0.1992975302743093	0.0	0.0	0.0	0.0	3.659488167824744	0.0
45.40489512592216	3.37613642218985	0.1663858521314761	3.6464875329956703	0.2703511108058203	32.71278813046758	4.3644209442599085	0.18518332569855347	4.3644209442599085	12.064331767039633	3.1246008252826805	0.1987414857228772	0.0	0.0	0.0	0.0	3.6464875329956703	0.0
45.72272939180361	3.686250656418828	0.17198527807032485	3.634068912269744	-0.052181744149084164	32.94177764738085	4.351710522649912	0.18497997636358465	4.351710522649912	12.14878208940891	3.193522926337062	0.19877296152016422	0.0	0.0	0.0	0.0	3.634068912269744	0.0
46.04278849754624	3.448414134173089	0.16747749359808117	3.6223075046494095	0.17389337047632036	33.17237009091252	4.193955724416182	0.18297279679749034	4.193955724416182	12.233823564034772	3.3175461476272536	0.20050502703519724	0.0	0.0	0.0	0.0	3.6223075046494095	0.0
46.365088017029066	3.779355874193806	0.1731557889491833	3.6112809029870254	-0.1680749712067806	33.4045766815489	4.332475176926369	0.18487017057544905	4.332475176926369	12.319460328983016	3.161321578658151	0.19733968971267687	0.0	0.0	0.0	0.0	3.6112809029870254	0.0
46.689643633148265	3.447601005568374	0.16797693636705477	3.601068825097459	0.15346781952908506	33.63840871831975	4.253537535743105	0.18337794106032237	4.253537535743105	12.405696551285896	3.3175579923609773	0.19861140484552756	0.0	0.0	0.0	0.0	3.601068825097459	0.0
47.0164711385803	3.36559787366	0.16639102729017327	3.591752789235081	0.22615491557508083	33.87387757934799	4.262825603070995	0.18382205083039596	4.262825603070995	12.492536427144898	2.9551977333371076	0.1915551105324936	0.0	0.0	0.0	0.0	3.591752789235081	0.0
47.34558643655036	3.630023175311602	0.17161727536490806	3.583415727798112	-0.04660744751349011	34.11099472240342	4.365147298758296	0.18563068602478178	4.365147298758296	12.579984182134913	2.836023563190494	0.18897574987256585	0.0	0.0	0.0	0.0	3.583415727798112	0.0
47.67700554160622	3.7611510400179853	0.17396601816970628	3.5761415325960906	-0.1850095074218947	34.34977168546025	4.139799886609086	0.18249827723702117	4.139799886609086	12.668044071409858	2.8201681697236918	0.18713798316765076	0.0	0.0	0.0	0.0	3.5761415325960906	0.0
48.01074458039746	3.4665063807920715	0.16926516323255658	3.57001452444224	0.10350814365016836	34.59022008725847	3.964754649637331	0.18041727098271232	3.964754649637331	12.756720379909726	3.1929473255465464	0.193107185384354	0.0	0.0	0.0	0.0	3.57001452444224	0.0
48.346819792460245	3.3035039498055863	0.16647029068791164	3.5651188392198176	0.2616148894142314	34.83235162786928	3.968686337211239	0.18073288323218378	3.968686337211239	12.846017422569096	3.0989173142663438	0.19050954795205546	0.0	0.0	0.0	0.0	3.5651188392198176	0.0
48.68524753100746	3.7287716481662283	0.17389563274224273	3.5615377219210824	-0.16723392624514588	35.07617808926437	3.9920729648490636	0.1814632173516867	3.9920729648490636	12.93593954452708	2.696429653117639	0.18248919451762272	0.0	0.0	0.0	0.0	3.5615377219210824	0.0
49.026044263724515	3.4427243821491245	0.16920013680322224	3.559352719439971	0.11662833729084632	35.32171133588922	3.907501613832907	0.1807504162120373	3.907501613832907	13.026491121338768	3.352257324128189	0.19466353715325393	0.0	0.0	0.0	0.0	3.559352719439971	0.0
49.36922657357059	3.7192760164022776	0.1737924746326395	3.558642762152918	-0.1606332542493596	35.568963315240445	4.061757129784761	0.1829034411256564	4.061757129784761	13.11767655918814	3.258972185673919	0.19255327879156584	0.0	0.0	0.0	0.0	3.558642762152918	0.0
49.714811159585594	3.550065266101122	0.17116889979241381	3.559483123501167	0.009417857400044749	35.817946058447134	4.114487164624025	0.18355490029794014	4.114487164624025	13.209500295102458	3.2967261881290346	0.19257756622172686	0.0	0.0	0.0	0.0	3.559483123501167	0.0
					36.06867168085626	4.281258716598139	0.186287690099729	4.281258716598139	13.301966797168173	3.148970321127801	0.19005315454685331
					36.32115238262226	3.8859051777985085	0.18070729332788013	3.8859051777985085	13.395080564748351	3.501345827450983	0.19537180878113888
					36.57540044930061	3.7914772807667454	0.17861150040438037	3.7914772807667454	13.488846128701589	3.6327361360819435	0.1973718145770305
					36.83142825244572	4.328196583135201	0.18655940510788788	4.328196583135201	13.5832680516025	3.3974266932227284	0.19290485726246925
					37.08924825021283	4.278886089799791	0.18556848188968197	4.278886089799791	13.678350927963718	2.9950157706709692	0.1855185714573505
					37.34887298796433	4.112832427705194	0.18336279175592637	4.112832427705194	13.774099384459465	3.300089235442175	0.1906530595317076
					37.61031509888008	3.8986382372202226	0.17949748736979154	3.8986382372202226	13.870518080150681	3.874896336399836	0.2000458893363509
					37.87358730457224	4.019278660755358	0.1811496237275214	4.019278660755358	13.967611706711736	3.5333655622479023	0.19313600404955528
					38.138702415704245	3.89853187012321	0.17818678162210416	3.89853187012321	14.065384988658717	3.8319043817298746	0.19844493582142358
					38.40567333261417	4.0332605407301605	0.17991877798232975	4.0332605407301605	14.163842683579329	3.4740935158243444	0.19225088471784466
					38.674513045942476	4.239248319463524	0.18292140941983465	4.239248319463524	14.262989582364385	3.628944186081987	0.1953237012312458
					38.94523463726408	3.6722662043231145	0.1733344819341174	3.6722662043231145	14.362830509440936	3.3996218232114095	0.19166449122737111
					39.217851279724925	3.6255096546831354	0.17194363787272812	3.6255096546831354	14.463370323007023	3.5250926268407508	0.1926959030570554
					39.492376238683	3.9671889743360977	0.17686800460816848	3.9671889743360977	14.564613915268072	3.6223246736558714	0.19418291913817629
					39.76882287235378	3.8837155375831185	0.17555533245340632	3.8837155375831185	14.66656621267495	3.5926857029757655	0.19438360723915185
					40.04720463246026	3.6270800763714948	0.17135063258981184	3.6270800763714948	14.769232176163673	3.3859645023596787	0.19094809966709736
					40.327535064887485	3.8735031610783683	0.1746495721757569	3.8735031610783683	14.87261680139682	3.4328621010113323	0.1912508567891646
					40.6098278103417	3.9205763776808222	0.17554779152244374	3.9205763776808222	14.976725119006597	3.5467868582427036	0.1938650403587483
					40.894096605014084	3.7411173258169805	0.17297533568681417	3.7411173258169805	15.081562194839643	2.784203866428784	0.18016236156632745
					41.18035528124919	3.902621265259066	0.175103104737103	3.902621265259066	15.18713313020352	3.296994955605013	0.18925866265313063
					41.46861776821793	3.8563696819477875	0.17438565889276855	3.8563696819477875	15.293443062114946	3.003939173678445	0.18441034271812495
					41.75889809259546	3.784209480956261	0.1728790844041773	3.784209480956261	15.400497163549751	3.217164396619192	0.1872652492896871
					42.05121037924363	3.7294968415726055	0.1718245819383403	3.7294968415726055	15.508300643694598	3.1122521268775567	0.18508516895620214
					42.345568851898335	3.8527560894558492	0.17436082013388063	3.8527560894558492	15.61685874820046	3.1978704088850485	0.18715830106245285
					42.64198783386162	3.869252153314222	0.17411384792780366	3.869252153314222	15.726176759437863	2.9854478567114024	0.18254308644924155
					42.94048174869865	3.693910391296547	0.17145953623753707	3.693910391296547	15.836259996753927	3.268295188268405	0.18626521121691347
					43.24106512093954	3.773051646634947	0.17308555266882975	3.773051646634947	15.947113816731207	2.8472662730516034	0.1794253967965051
					43.54375257678612	3.9376986479644045	0.1749506623708798	3.9376986479644045	16.058743613448325	2.9282919980190236	0.18019286917631264
					43.84855884482362	3.7421327517411793	0.172479231093154	3.7421327517411793	16.171154818742465	3.153742969468585	0.18374628543146207
					44.15549875673739	3.8604599661237686	0.17408424800308694	3.8604599661237686	16.284352902473664	3.164433862608536	0.1837989384709096
					44.46458724803455	3.8539849399583774	0.17405781393185663	3.8539849399583774	16.39834337279098	3.214050878810352	0.18580725415736504
					44.775839358770796	3.939235749256512	0.1755057626346466	3.939235749256512	16.513131776400517	3.142890519904453	0.18458539787891862
					45.08927023428218	3.7749574841807654	0.17302678095373933	3.7749574841807654	16.628723698835323	3.291978335544761	0.18638797613260752
					45.40489512592216	3.37613642218985	0.1663858521314761	3.37613642218985	16.74512476472717	3.3407719469349093	0.18716926598335307
					45.72272939180361	3.686250656418828	0.17198527807032485	3.686250656418828	16.862340638080262	2.983664226867137	0.1810868168282138
					46.04278849754624	3.448414134173089	0.16747749359808117	3.448414134173089	16.980377022546822	3.5911447357020725	0.19057055589141
					46.365088017029066	3.779355874193806	0.1731557889491833	3.779355874193806	17.09923966170465	3.381411793444298	0.1867091961443657
					46.689643633148265	3.447601005568374	0.16797693636705477	3.447601005568374	17.21893433933658	3.1826388521224613	0.18366274519452347
					47.0164711385803	3.36559787366	0.16639102729017327	3.36559787366	17.339466879711935	3.471684601672095	0.18815255334039352
					47.34558643655036	3.630023175311602	0.17161727536490806	3.630023175311602	17.460843147869923	3.4296087566981965	0.1875421097192319
					47.67700554160622	3.7611510400179853	0.17396601816970628	3.7611510400179853	17.583069049905014	3.652974752576547	0.19137925030073416
					48.01074458039746	3.4665063807920715	0.16926516323255658	3.4665063807920715	17.706150533254345	3.269706374172007	0.18451313064413105
					48.346819792460245	3.3035039498055863	0.16647029068791164	3.3035039498055863	17.830093586987125	3.3592704924218135	0.18621015227919455
					48.68524753100746	3.7287716481662283	0.17389563274224273	3.7287716481662283	17.95490424209604	3.5413233225986316	0.18860568414722234
					49.026044263724515	3.4427243821491245	0.16920013680322224	3.4427243821491245	18.080588571790713	3.674583891189766	0.19089042273776427
					49.36922657357059	3.7192760164022776	0.1737924746326395	3.7192760164022776	18.207152691793247	3.4393094292251716	0.18738253710735897
					49.714811159585594	3.550065266101122	0.17116889979241381	3.550065266101122	18.334602760635804	3.4273441904312585	0.18656629356742274
					50.06281483770269	3.494126732195423	0.17075935730568456	3.494126732195423	18.462944979960255	3.629133510526588	0.1896164528090545
					50.413254541566616	3.2496199205597707	0.16717766006312537	3.2496199205597707	18.592185594819973	3.6271833864706022	0.18982775799113602
					50.76614732335758	3.1037128436697725	0.1648766158105215	3.1037128436697725	18.722330893983717	3.487596619615796	0.1873346539693332
					51.12151035462108	3.146908463593758	0.16579200559499868	3.146908463593758	18.8533872102416	3.680241627413631	0.1903815198663698
					51.47936092710343	3.3349344065695523	0.16922079758825428	3.3349344065695523	18.98536092071329	3.43428706226457	0.18673996662373246
					51.839716453593155	3.2011806396411235	0.16764643397392823	3.2011806396411235	19.118258447158283	3.422409263888506	0.18597763897699554
					52.20259446876831	3.2041350916518576	0.16723765536809362	3.2041350916518576	19.252086256288393	3.745243754451853	0.19041602098316568
					52.56801263004969	3.015024115799351	0.1642628328829885	3.015024115799351	19.38685086008241	3.692118851241115	0.18948687744943585
					52.93598871846004	3.2943761268870455	0.16889283448384848	3.2943761268870455	19.522558816102986	3.3207274606329205	0.183263018704168
					53.306540639489256	3.099037999429429	0.16611177632037122	3.099037999429429	19.659216727815707	3.287023165012739	0.1823871815375804
					53.67968642396568	3.150814879073455	0.16701618303245713	3.150814879073455	19.79683124491042	3.6104612447149367	0.18730970870300037
					54.05544422893344	3.044841756776526	0.16497051850347966	3.044841756776526	19.935409063624792	3.8336690639835633	0.19082569117619816
					54.43383233853597	3.0974173719792746	0.16621122831543872	3.0974173719792746	20.07495692707017	3.8021087415436576	0.19071129974358036
					54.81486916490572	2.6843180856195157	0.1589801254613132	2.6843180856195157	20.215481625559658	3.532462727751135	0.18590193955999262
					55.19857324906006	3.141675385783854	0.16781665470761514	3.141675385783854	20.356989996938573	3.2461507982542326	0.18181701411125692
					55.58496326180349	2.9939365453407936	0.1652104185729896	2.9939365453407936	20.499488926917145	3.5749507642592753	0.18703542853059504
					55.97405800463611	3.1144623254752313	0.16775731243275147	3.1144623254752313	20.642985349405564	3.967806246683909	0.19273482780844686
					56.36587641066856	2.85135456728538	0.16354332576517053	2.85135456728538	20.7874862468514	3.7250446019901293	0.188256502849363
					56.76043754554324	3.1843723619150914	0.16960093778467003	3.1843723619150914	20.932998650579357	3.8055329867916683	0.18986542343927706
					57.15776060836205	2.7715587110640745	0.16219412467667796	2.7715587110640745	21.079529641133412	3.710813364721951	0.18842296727058228
					57.55786493262058	2.7873906776128785	0.1618690159568443	2.7873906776128785	21.22708634862135	3.784548293955785	0.18949709230434278
					57.96076998714892	2.753716482649566	0.16153128946014103	2.753716482649566	21.375675953061695	3.9309325538632542	0.1922910637375739
					58.36649537705897	3.0627952062502866	0.1677303704227983	3.0627952062502866	21.525305684733127	4.24255373082459	0.1962828512460547
					58.77506084469838	2.8824604312403643	0.16473453631856513	2.8824604312403643	21.67598282452626	3.2765988474364214	0.18226322605764975
					59.18648627061127	2.761672819099647	0.16267995394591073	2.761672819099647	21.827714704297946	3.831299191711134	0.18942852981817038
					59.600791674505544	2.537437821366172	0.158904418916841	2.537437821366172	21.980508707228033	3.7586376651047586	0.1891913547163565
					60.01799721622709	2.8096152393745735	0.1642836348403508	2.8096152393745735	22.134372268178627	3.6719960322070153	0.1879943496568908
					60.438123196740676	2.975938134314644	0.16871813983446482	2.975938134314644	22.289312874055877	4.0031616069452065	0.1921327032098244
					60.86119005911786	2.7500935759120964	0.16381271991969826	2.7500935759120964	22.44533806417427	4.223017384623533	0.19524291089362697
					61.28721838953169	2.612709916775289	0.16214652645682995	2.612709916775289	22.602455430623486	4.0882687330572125	0.1935480343052309
					61.71622891825841	2.5834838614920894	0.1610123963426421	2.5834838614920894	22.76067261863785	3.9232555430143283	0.19056049671254452
					62.14824252068621	2.932893869434612	0.16885442704539996	2.932893869434612	22.919997326968314	3.825406502506871	0.1888801594308796
					62.58328021833101	2.594018568637491	0.16237570034925478	2.594018568637491	23.080437308257093	4.140743974933056	0.19303327023686492
					63.021363179859335	2.775830248208538	0.16582077214156637	2.775830248208538	23.24200036941489	3.847749044249636	0.1889931457632912
					63.46251272211835	2.464821694415876	0.15911309242054675	2.464821694415876	23.404694372000794	4.106608034475105	0.19134811747481414
					63.90675031117318	2.4060672617903487	0.15889371318437692	2.4060672617903487	23.5685272326048	4.065727822572607	0.19040518210621016
					64.35409756335139	2.5728922019251437	0.16164052576081353	2.5728922019251437	23.73350692323303	4.413765659355954	0.19529135531982972
					64.80457624629484	2.700830915511704	0.16600259067682935	2.700830915511704	23.89964147169566	3.832539095778917	0.18665816681220704
					65.2582082800189	2.462494687342172	0.16084065871812372	2.462494687342172	24.06693896199753	3.9045345860813008	0.18724215376484407
					65.71501573797903	2.5166851364120917	0.16285128584231687	2.5166851364120917	24.23540753473151	4.040171685666418	0.18900532097109696
					66.1750208481449	2.4710547488332852	0.16185546369152848	2.4710547488332852	24.405055387474633	4.163895124820288	0.1898884857185525
					66.6382459940819	2.4092802663167765	0.16095632744319469	2.4092802663167765	24.575890775186952	4.364615594208946	0.19201248541221191
					67.10471371604048	2.3946218427393173	0.1612813668778256	2.3946218427393173	24.74792201061326	3.8240226664149293	0.18411338338428834
					67.57444671205276	2.4758223119234795	0.16305797682210607	2.4758223119234795	24.921157464687553	3.786336085796067	0.18309115521657912
					68.04746783903713	2.6265596995120357	0.16733597287819404	2.6265596995120357	25.095605566940364	4.0559809650878895	0.18634353967202105
					68.5238001139104	2.3653331198753964	0.16197487061782567	2.3653331198753964	25.27127480590895	3.9269618608508523	0.1834443310411438
					69.00346671470777	2.4871540224897033	0.16521544781323175	2.4871540224897033	25.448173729550312	3.733852993771117	0.18071021702902773
					69.48649098171072	2.300544280623227	0.16061669932395514	2.300544280623227	25.626310945657167	4.024245009769306	0.18399286176149973
					69.97289641858268	2.3015021256663037	0.1619670981362792	2.3015021256663037	25.805695122276767	3.918942038060055	0.18159888461189203
					70.46270669351276	2.1801132964690506	0.15834588388587975	2.1801132964690506	25.986334988132704	4.1296375133986345	0.18447708817901395
					70.95594564036736	2.070039164809252	0.15642160240090378	2.070039164809252	26.168239333049634	4.252990184045387	0.18585773670404243
					71.45263725984992	2.3090562514450754	0.1620242777232194	2.3090562514450754	26.35141700838098	4.105789654657965	0.1840464452625288
					71.95280572066886	2.450920662020506	0.16740248764347018	2.450920662020506	26.53587692743965	3.98532590309386	0.1825900046676962
					72.45647536071354	2.1212798143048315	0.1592727470762216	2.1212798143048315	26.721628065931725	3.921478491666091	0.18128354305555022
					72.96367068823854	1.811890097273447	0.1512517218650042	1.811890097273447	26.90867946239325	4.410919482294505	0.18830690548028617
					73.4744163830562	2.2234886247413144	0.1619971418329516	2.2234886247413144	27.09704021863	4.345564047901833	0.18723762986767725
					73.9887372977376	2.278037665810748	0.16331810834481786	2.278037665810748	27.286719500160412	4.241864786008216	0.1854226686494072
					74.50665845882176	1.8811998219366353	0.15337042473313883	1.8811998219366353	27.477726536661535	3.9725934044942246	0.18175051536089973
					75.02820506803351	1.873853405570149	0.15442686989976878	1.873853405570149	27.670070622418166	4.10017350792831	0.18316049083898184
					75.55340250350974	1.9679558040611056	0.15742052393838235	1.9679558040611056	27.863761116775095	3.814853087624867	0.17889508830149295
					76.0822763210343	2.031724157165327	0.15977386126495358	2.031724157165327	28.058807444592517	3.957581115929462	0.18109427413465848
					76.61485225528155	1.8803169468562246	0.154928079580783	1.8803169468562246	28.255219096704664	4.000860895186323	0.1817963544864643
					77.15115622106853	2.01512787090413	0.15942546969999138	2.01512787090413	28.453005630381597	4.106953346647554	0.18228017949410336
					77.69121431461602	2.16341349021402	0.1638056447564084	2.16341349021402	28.65217666979427	3.8222666026521948	0.17785486373654352
					78.23505281481832	2.035562510476441	0.16115672046546525	2.035562510476441	28.85274190648283	4.166809017879828	0.18281438820930504
					78.78269818452205	1.8357425983484728	0.15653170691222826	1.8357425983484728	29.05471109982821	3.957643027746888	0.17967476967786009
					79.3341770718137	1.7639488113932837	0.15423162535906912	1.7639488113932837	29.25809407752701	4.247937746984425	0.18360496151573527
					79.88951631131638	1.9264631326950066	0.1585800815704918	1.9264631326950066	29.4629007360697	4.5767087628996235	0.18838517651443612
					80.4487429254956	1.6890336484617203	0.15229328656323643	1.6890336484617203	29.669141041222183	4.108363221669775	0.18165408128821683
					81.01188412597406	1.4300935232401435	0.14598892263345734	1.4300935232401435	29.87682502851074	4.4204582194701825	0.18657382703413103
					81.5789673148559	1.6889461530091834	0.15329364181618105	1.6889461530091834	30.085962803710316	4.389481985535436	0.18597625741248974
					82.1500200860599	1.4577801005730586	0.1472038906705523	1.4577801005730586	30.296564543336288	4.187345608551546	0.18312586823254468
					82.72507022666231	1.479522747193425	0.14845067121087405	1.479522747193425	30.50864049513964	4.120684596439219	0.1822519237244817
					83.30414571824895	1.435001080070631	0.14809513641514857	1.435001080070631	30.72220097860562	4.087347214949618	0.1817412794779612
					83.88727473827669	1.751230503640186	0.1590403157155329	1.751230503640186	30.93725638545586	3.9250134423990835	0.17966950471374618
					84.47448566144462	1.5204752399681434	0.15221247201794502	1.5204752399681434	31.15381718015405	4.386348909416466	0.18590364135828366
					85.06580706107474	1.6871683781698055	0.15748887060731298	1.6871683781698055	31.371893900415127	3.8839076353099014	0.17849588313599987
					85.66126771050226	1.6356543659737948	0.15731164949828055	1.6356543659737948	31.59149715771803	4.139916545699787	0.1820945120433249
					86.26089658447577	1.5217552231647622	0.15450832727134145	1.5217552231647622	31.812637637822057	4.100006106096492	0.18197195760398255
					86.8647228605671	1.7427845127907018	0.16229748774962965	1.7427845127907018	32.03532610128681	4.2377271667033	0.18354172657959936
					87.47277592059106	1.3841857854197133	0.15158116135164842	1.3841857854197133	32.259573383995814	4.367367067837954	0.18547971012208037
					88.08508535203521	1.248107379567528	0.14700843074844694	1.248107379567528	32.48539039768379	4.33075013696528	0.18480507272322153
					88.70168094949946	1.258575623031014	0.14964595998167107	1.258575623031014	32.71278813046758	4.3644209442599085	0.18518332569855347
					89.32259271614595	1.6541903918272547	0.16394809457728007	1.6541903918272547	32.94177764738085	4.351710522649912	0.18497997636358465
					89.94785086515898	1.3344480923489828	0.15555588390488068	1.3344480923489828	33.17237009091252	4.193955724416182	0.18297279679749034
					90.57748582121508	1.4181281562545274	0.15920705851379724	1.4181281562545274	33.4045766815489	4.332475176926369	0.18487017057544905
					91.21152822196359	1.4674794480444056	0.162634586007153	1.4674794480444056	33.63840871831975	4.253537535743105	0.18337794106032237
					91.85000891951734	1.3683528163156062	0.16036180233313505	1.3683528163156062	33.87387757934799	4.262825603070995	0.18382205083039596
					92.49295898195396	1.2276653602404939	0.15591067358515792	1.2276653602404939	34.11099472240342	4.365147298758296	0.18563068602478178
					93.14040969482764	1.2536559834558028	0.15936884018263475	1.2536559834558028	34.34977168546025	4.139799886609086	0.18249827723702117
					93.79239256269142	1.4428977540047612	0.16778804193928146	1.4428977540047612	34.59022008725847	3.964754649637331	0.18041727098271232
					94.44893931063027	1.3099145524581726	0.16443081303547274	1.3099145524581726	34.83235162786928	3.968686337211239	0.18073288323218378
					95.11008188580468	1.3621851259743147	0.16834104141887257	1.3621851259743147	35.07617808926437	3.9920729648490636	0.1814632173516867
					95.7758524590053	1.142269090949788	0.16205851734971	1.142269090949788	35.32171133588922	3.907501613832907	0.1807504162120373
					96.44628342621834	1.4572410157170337	0.1726042410011454	1.4572410157170337	35.568963315240445	4.061757129784761	0.1829034411256564
					97.12140741020188	1.1722696587252934	0.16302761541416885	1.1722696587252934	35.817946058447134	4.114487164624025	0.18355490029794014
					97.8012572620733	1.1785485189798337	0.16418535205949814	1.1785485189798337	36.06867168085626	4.281258716598139	0.186287690099729
					98.48586606290782	1.3575422052994635	0.1721359513567142	1.3575422052994635	36.32115238262226	3.8859051777985085	0.18070729332788013
					99.17526712534817	0.9966503729182999	0.15898366685367676	0.9966503729182999	36.57540044930061	3.7914772807667454	0.17861150040438037
					99.86949399522561	1.1695268488018868	0.16734244591696007	1.1695268488018868	36.83142825244572	4.328196583135201	0.18655940510788788
					100.5685804531922	1.264049454736317	0.17241172188177625	1.264049454736317	37.08924825021283	4.278886089799791	0.18556848188968197
					101.27256051636454	1.022741366661803	0.16282054772913107	1.022741366661803	37.34887298796433	4.112832427705194	0.18336279175592637
					101.9814684399791	1.265167707696318	0.17480474005699267	1.265167707696318	37.61031509888008	3.8986382372202226	0.17949748736979154
					102.69533871905895	1.0884208028750129	0.1679139439953639	1.0884208028750129	37.87358730457224	4.019278660755358	0.1811496237275214
					103.41420609009236	1.2082152611758818	0.1741098483961077	1.2082152611758818	38.138702415704245	3.89853187012321	0.17818678162210416
					104.13810553272302	1.308061657594072	0.17785669400537774	1.308061657594072	38.40567333261417	4.0332605407301605	0.17991877798232975
					104.86707227145207	0.7585908242065715	0.1572611468614149	0.7585908242065715	38.674513045942476	4.239248319463524	0.18292140941983465
					105.60114177735224	1.1416955606407666	0.17443147416143004	1.1416955606407666	38.94523463726408	3.6722662043231145	0.1733344819341174
					106.3403497697937	0.8332043616962685	0.16335655766944124	0.8332043616962685	39.217851279724925	3.6255096546831354	0.17194363787272812
					107.08473221818227	1.0484384906043012	0.1720540156494444	1.0484384906043012	39.492376238683	3.9671889743360977	0.17686800460816848
					107.83432534370954	0.9395789410332389	0.16760506362036273	0.9395789410332389	39.76882287235378	3.8837155375831185	0.17555533245340632
					108.58916562111551	1.3065454919435875	0.18305947161853708	1.3065454919435875	40.04720463246026	3.6270800763714948	0.17135063258981184
					109.34928978046332	0.7474586946439516	0.15980393670696946	0.7474586946439516	40.327535064887485	3.8735031610783683	0.1746495721757569
					110.11473480892656	1.079913340005311	0.17562753805197173	1.079913340005311	40.6098278103417	3.9205763776808222	0.17554779152244374
					110.88553795258903	0.8645562708760589	0.16671480112676312	0.8645562708760589	40.894096605014084	3.7411173258169805	0.17297533568681417
					111.66173671825717	1.1606245419783512	0.18093481497224276	1.1606245419783512	41.18035528124919	3.902621265259066	0.175103104737103
					112.44336887528496	1.0274765694347598	0.17569390929999779	1.0274765694347598	41.46861776821793	3.8563696819477875	0.17438565889276855
					113.23047245741196	0.7702567522579608	0.16540816820220014	0.7702567522579608	41.75889809259546	3.784209480956261	0.1728790844041773
					114.02308576461385	0.8440089195354568	0.17256182964529182	0.8440089195354568	42.05121037924363	3.7294968415726055	0.1718245819383403
					114.82124736496615	0.956137751305404	0.17704956099088873	0.956137751305404	42.345568851898335	3.8527560894558492	0.17436082013388063
					115.62499609652092	0.9349306284281826	0.17694374815782782	0.9349306284281826	42.64198783386162	3.869252153314222	0.17411384792780366
					116.43437106919656	0.7354092233082783	0.16922068791632303	0.7354092233082783	42.94048174869865	3.693910391296547	0.17145953623753707
					117.24941166668094	0.8880929993915301	0.17770924237226438	0.8880929993915301	43.24106512093954	3.773051646634947	0.17308555266882975
					118.07015754834771	0.8523609727899466	0.1768485023636003	0.8523609727899466	43.54375257678612	3.9376986479644045	0.1749506623708798
					118.89664865118613	1.1212228965973625	0.19249601760096668	1.1212228965973625	43.84855884482362	3.7421327517411793	0.172479231093154
					119.72892519174444	0.8139002413188601	0.17763793369929792	0.8139002413188601	44.15549875673739	3.8604599661237686	0.17408424800308694
					120.56702766808665	1.1395162026292445	0.19617686397621173	1.1395162026292445	44.46458724803455	3.8539849399583774	0.17405781393185663
					121.41099686176327	0.7667566415083987	0.18102474806281654	0.7667566415083987	44.775839358770796	3.939235749256512	0.1755057626346466
					122.26087383979561	0.914508617426736	0.18867973188272133	0.914508617426736	45.08927023428218	3.7749574841807654	0.17302678095373933
					123.11669995667417	1.2994132828414924	0.20578441455425642	1.2994132828414924	45.40489512592216	3.37613642218985	0.1663858521314761
					123.97851685637087	1.0052140482646026	0.19546250688849767	1.0052140482646026	45.72272939180361	3.686250656418828	0.17198527807032485
					124.84636647436548	0.8548850070390719	0.18744456058383438	0.8548850070390719	46.04278849754624	3.448414134173089	0.16747749359808117
					125.72029103968603	0.7696236232096404	0.18436276235190427	0.7696236232096404	46.365088017029066	3.779355874193806	0.1731557889491833
					126.60033307696384	0.8237783507238933	0.18917644752207888	0.8237783507238933	46.689643633148265	3.447601005568374	0.16797693636705477
					127.48653540850259	0.5666186380899659	0.17629403242196914	0.5666186380899659	47.0164711385803	3.36559787366	0.16639102729017327
					128.3789411563621	0.8523476677592381	0.19284891793109143	0.8523476677592381	47.34558643655036	3.630023175311602	0.17161727536490806
					129.27759374445662	0.4628420444388921	0.17083200193268522	0.4628420444388921	47.67700554160622	3.7611510400179853	0.17396601816970628
					130.18253690066783	0.8788123690274939	0.19561576846911427	0.8788123690274939	48.01074458039746	3.4665063807920715	0.16926516323255658
					131.09381465897252	0.5965946582449637	0.1806637598208028	0.5965946582449637	48.346819792460245	3.3035039498055863	0.16647029068791164
					132.01147136158534	1.0232364986668316	0.20449924387039478	1.0232364986668316	48.68524753100746	3.7287716481662283	0.17389563274224273
					132.93555166111642	1.0275401436392098	0.2050916932707997	1.0275401436392098	49.026044263724515	3.4427243821491245	0.16920013680322224
					133.86610052274423	1.1152806945961207	0.21182518488945684	1.1152806945961207	49.36922657357059	3.7192760164022776	0.1737924746326395
					134.80316322640346	1.0559765071419234	0.2119430216269768	1.0559765071419234	49.714811159585594	3.550065266101122	0.17116889979241381
					135.74678536898827	0.6674054618535741	0.18951860100598072	0.6674054618535741	50.06281483770269	3.494126732195423	0.17075935730568456
					136.69701286657119	0.9039606851767524	0.20217200569101992	0.9039606851767524	50.413254541566616	3.2496199205597707	0.16717766006312537
					137.6538919566372	0.8147914389727421	0.19704874454333046	0.8147914389727421	50.76614732335758	3.1037128436697725	0.1648766158105215
					138.6174692003337	1.0954621195340253	0.21372151326039923	1.0954621195340253	51.12151035462108	3.146908463593758	0.16579200559499868
					139.587791484736	1.0076552070013332	0.21137617735232175	1.0076552070013332	51.47936092710343	3.3349344065695523	0.16922079758825428
					140.56490602512915	1.0412528682763877	0.21535847541012287	1.0412528682763877	51.839716453593155	3.2011806396411235	0.16764643397392823
					141.54886036730505	0.983592469910691	0.21042542295610808	0.983592469910691	52.20259446876831	3.2041350916518576	0.16723765536809362
					142.5397023898762	1.0567539643277568	0.2195185263412054	1.0567539643277568	52.56801263004969	3.015024115799351	0.1642628328829885
					143.53748030660535	0.9689477650270775	0.21416118105418017	0.9689477650270775	52.93598871846004	3.2943761268870455	0.16889283448384848
					144.54224266875156	1.213423704937731	0.23018955897002727	1.213423704937731	53.306540639489256	3.099037999429429	0.16611177632037122
					145.55403836743284	0.8869328950992537	0.21245772709704247	0.8869328950992537	53.67968642396568	3.150814879073455	0.16701618303245713
					146.5729166360049	0.5121392162025921	0.1892794203395028	0.5121392162025921	54.05544422893344	3.044841756776526	0.16497051850347966
					147.59892705245693	1.0672682743277644	0.22573133660779407	1.0672682743277644	54.43383233853597	3.0974173719792746	0.16621122831543872
					148.63211954182412	0.7217206824563647	0.2075127565688621	0.7217206824563647	54.81486916490572	2.6843180856195157	0.1589801254613132
					149.67254437861686	1.08622033335498	0.22863902635493202	1.08622033335498	55.19857324906006	3.141675385783854	0.16781665470761514
					150.7202521892672	1.1354675327460768	0.23259070917817617	1.1354675327460768	55.58496326180349	2.9939365453407936	0.1652104185729896
					151.7752939545921	0.8823602119165204	0.21832781522503697	0.8823602119165204	55.97405800463611	3.1144623254752313	0.16775731243275147
					152.83772101227422	0.835909569612465	0.21607958121413193	0.835909569612465	56.36587641066856	2.85135456728538	0.16354332576517053
					153.90758505936014	0.78896876474824	0.21547461672345763	0.78896876474824	56.76043754554324	3.1843723619150914	0.16960093778467003
					154.98493815477565	1.1433167169122205	0.23608371995053426	1.1433167169122205	57.15776060836205	2.7715587110640745	0.16219412467667796
					156.0698327218591	1.3683348825580508	0.2504425549554519	1.3683348825580508	57.55786493262058	2.7873906776128785	0.1618690159568443
					157.16232155091208	1.074295350070476	0.23411768839139332	1.074295350070476	57.96076998714892	2.753716482649566	0.16153128946014103
					158.26245780176848	0.9287388464109051	0.22798366672166137	0.9287388464109051	58.36649537705897	3.0627952062502866	0.1677303704227983
					159.37029500638084	1.2003895598486034	0.2455471116755988	1.2003895598486034	58.77506084469838	2.8824604312403643	0.16473453631856513
					160.4858870714255	1.2353402088537966	0.24822951109160743	1.2353402088537966	59.18648627061127	2.761672819099647	0.16267995394591073
					161.6092882809255	0.8910439682366541	0.22888646274546445	0.8910439682366541	59.600791674505544	2.537437821366172	0.158904418916841
					162.740553298892	0.9956100887570768	0.2380785777005333	0.9956100887570768	60.01799721622709	2.8096152393745735	0.1642836348403508
					163.87973717198423	1.5234390094634809	0.27254760354270796	1.5234390094634809	60.438123196740676	2.975938134314644	0.16871813983446482
					165.02689533218813	1.0020799775208404	0.23554631402188525	1.0020799775208404	60.86119005911786	2.7500935759120964	0.16381271991969826
					166.18208359951348	1.68133880374327	0.281239137807362	1.68133880374327	61.28721838953169	2.612709916775289	0.16214652645682995
					167.34535818471008	1.4748618760811683	0.2716490444965903	1.4748618760811683	61.71622891825841	2.5834838614920894	0.1610123963426421
					168.51677569200305	0.7484341128829483	0.22150078797259057	0.7484341128829483	62.14824252068621	2.932893869434612	0.16885442704539996
					169.69639312184705	0.8716802036248454	0.23725059801923337	0.8716802036248454	62.58328021833101	2.594018568637491	0.16237570034925478
					170.8842678737	0.48626942131237605	0.20828465476884003	0.48626942131237605	63.021363179859335	2.775830248208538	0.16582077214156637
					172.0804577488159	0.6884270147770808	0.22118907210207095	0.6884270147770808	63.46251272211835	2.464821694415876	0.15911309242054675
					173.2850209530576	1.2568572233043414	0.2657041007532093	1.2568572233043414	63.90675031117318	2.4060672617903487	0.15889371318437692
					174.498016099729	0.9761709271068524	0.24785917275056155	0.9761709271068524	64.35409756335139	2.5728922019251437	0.16164052576081353
					175.71950221242713	0.9085884939345784	0.24615265327225458	0.9085884939345784	64.80457624629484	2.700830915511704	0.16600259067682935
					176.9495387279141	1.1645577293873166	0.2624749725112047	1.1645577293873166	65.2582082800189	2.462494687342172	0.16084065871812372
					178.1881854990095	0.7604859166032436	0.22986401634933043	0.7604859166032436	65.71501573797903	2.5166851364120917	0.16285128584231687
					179.43550279750258	0.9343871559965782	0.2494635875848353	0.9343871559965782	66.1750208481449	2.4710547488332852	0.16185546369152848
					180.6915513170851	0.9562369424895606	0.2523606454764918	0.9562369424895606	66.6382459940819	2.4092802663167765	0.16095632744319469
					181.9563921763047	0.8836833823223826	0.24354231513062702	0.8836833823223826	67.10471371604048	2.3946218427393173	0.1612813668778256
					183.23008692153883	0.913767586463985	0.2520416707572818	0.913767586463985	67.57444671205276	2.4758223119234795	0.16305797682210607
					184.51269752998962	0.7446643707633268	0.2395575368751435	0.7446643707633268	68.04746783903713	2.6265596995120357	0.16733597287819404
					185.80428641269953	0.6966837885014464	0.23665835063498586	0.6966837885014464	68.5238001139104	2.3653331198753964	0.16197487061782567
					187.10491641758844	1.6715183803609497	0.3104316215137076	1.6715183803609497	69.00346671470777	2.4871540224897033	0.16521544781323175
					188.41465083251154	1.0265382900840425	0.2667138635294232	1.0265382900840425	69.48649098171072	2.300544280623227	0.16061669932395514
					189.73355338833915	1.1384153078055106	0.2748195588658034	1.1384153078055106	69.97289641858268	2.3015021256663037	0.1619670981362792
					191.0616882620575	1.0053886101555327	0.26258045905132005	1.0053886101555327	70.46270669351276	2.1801132964690506	0.15834588388587975
					192.3991200798919	1.4284383473609341	0.2948130467413565	1.4284383473609341	70.95594564036736	2.070039164809252	0.15642160240090378
					193.74591392045113	1.2682782674605235	0.289132115099505	1.2682782674605235	71.45263725984992	2.3090562514450754	0.1620242777232194
					195.1021353178943	1.0002724836337045	0.27120683731851836	1.0002724836337045	71.95280572066886	2.450920662020506	0.16740248764347018
					196.46785026511955	1.3308382371729066	0.2995483261597799	1.3308382371729066	72.45647536071354	2.1212798143048315	0.1592727470762216
					197.8431252169754	1.3687641838752285	0.3010542681402397	1.3687641838752285	72.96367068823854	1.811890097273447	0.1512517218650042
					199.22802709349423	0.9840204170287817	0.26945836641418897	0.9840204170287817	73.4744163830562	2.2234886247413144	0.1619971418329516
					200.62262328314867	0.769869802764259	0.25274120849114934	0.769869802764259	73.9887372977376	2.278037665810748	0.16331810834481786
					202.0269816461307	1.2864676131685404	0.2981127059226167	1.2864676131685404	74.50665845882176	1.8811998219366353	0.15337042473313883
					203.44117051765363	1.174090733770866	0.2912472392853395	1.174090733770866	75.02820506803351	1.873853405570149	0.15442686989976878
					204.8652587112772	0.7619902409486664	0.2582551091924439	0.7619902409486664	75.55340250350974	1.9679558040611056	0.15742052393838235
					206.29931552225614	0.8583104472260259	0.2654925149962024	0.8583104472260259	76.0822763210343	2.031724157165327	0.15977386126495358
					207.74341073091193	1.1423250129156801	0.2920187133757403	1.1423250129156801	76.61485225528155	1.8803169468562246	0.154928079580783
					209.1976146060283	0.9559170582893481	0.2794714443039059	0.9559170582893481	77.15115622106853	2.01512787090413	0.15942546969999138
					210.6619979082705	0.9115963209201356	0.2769042116948576	0.9115963209201356	77.69121431461602	2.16341349021402	0.1638056447564084
					212.13663189362842	0.6476538288400435	0.2541892055201934	0.6476538288400435	78.23505281481832	2.035562510476441	0.16115672046546525
					213.6215883168838	0.7444150687842057	0.26476888741503374	0.7444150687842057	78.78269818452205	1.8357425983484728	0.15653170691222826
					215.11693943510198	0.9689278885238154	0.28778723146841745	0.9689278885238154	79.3341770718137	1.7639488113932837	0.15423162535906912
					216.6227580111477	0.5898652277132326	0.2528088587715096	0.5898652277132326	79.88951631131638	1.9264631326950066	0.1585800815704918
					218.13911731722578	1.034262743868362	0.30109283799391806	1.034262743868362	80.4487429254956	1.6890336484617203	0.15229328656323643
					219.66609113844635	1.2688569083581038	0.31304589338792155	1.2688569083581038	81.01188412597406	1.4300935232401435	0.14598892263345734
					221.20375377641545	1.2660908711284886	0.3161900231561951	1.2660908711284886	81.5789673148559	1.6889461530091834	0.15329364181618105
					222.75218005285038	0.6565505403001693	0.258594245943986	0.6565505403001693	82.1500200860599	1.4577801005730586	0.1472038906705523
					224.31144531322033	0.9926776365286581	0.2940324049845069	0.9926776365286581	82.72507022666231	1.479522747193425	0.14845067121087405
					225.8816254304129	1.3671028794131712	0.32635764962270725	1.3671028794131712	83.30414571824895	1.435001080070631	0.14809513641514857
					227.46279680842576	0.9425752459120676	0.2879040820661423	0.9425752459120676	83.88727473827669	1.751230503640186	0.1590403157155329
					229.05503638608477	1.1333437707180907	0.3102051096628606	1.1333437707180907	84.47448566144462	1.5204752399681434	0.15221247201794502
					230.65842164078737	1.0987459184529065	0.3146350790570201	1.0987459184529065	85.06580706107474	1.6871683781698055	0.15748887060731298
					232.27303059227287	1.180477680983055	0.3217705356126504	1.180477680983055	85.66126771050226	1.6356543659737948	0.15731164949828055
					233.89894180641878	1.4241739073455553	0.3458672265603763	1.4241739073455553	86.26089658447577	1.5217552231647622	0.15450832727134145
					235.5362343990637	0.9067721024118874	0.29411320030910504	0.9067721024118874	86.8647228605671	1.7427845127907018	0.16229748774962965
					237.18498803985716	1.1847182416608042	0.322153882313029	1.1847182416608042	87.47277592059106	1.3841857854197133	0.15158116135164842
					238.84528295613615	0.9116216479265302	0.3006987074121785	0.9116216479265302	88.08508535203521	1.248107379567528	0.14700843074844694
					240.51719993682912	1.0411173271966643	0.3063282137458007	1.0411173271966643	88.70168094949946	1.258575623031014	0.14964595998167107
					242.20082033638693	1.346410359820918	0.3409945196891039	1.346410359820918	89.32259271614595	1.6541903918272547	0.16394809457728007
					243.89622607874162	0.8913454288484103	0.30241993198893535	0.8913454288484103	89.94785086515898	1.3344480923489828	0.15555588390488068
					245.6034996612928	1.1359418563246806	0.3248182879646853	1.1359418563246806	90.57748582121508	1.4181281562545274	0.15920705851379724
					247.32272415892186	1.1226279789414257	0.32974461474166966	1.1226279789414257	91.21152822196359	1.4674794480444056	0.162634586007153
					249.05398322803433	1.1522056795402342	0.32848740632195506	1.1522056795402342	91.85000891951734	1.3683528163156062	0.16036180233313505
					250.79736111063056	1.5172362058510123	0.36616921294470645	1.5172362058510123	92.49295898195396	1.2276653602404939	0.15591067358515792
					252.55294263840497	0.4954390491147672	0.2575009480262978	0.4954390491147672	93.14040969482764	1.2536559834558028	0.15936884018263475
					254.3208132368738	0.871101175085916	0.2999090983712361	0.871101175085916	93.79239256269142	1.4428977540047612	0.16778804193928146
					256.1010589295319	0.7136729900806525	0.28650024146510195	0.7136729900806525	94.44893931063027	1.3099145524581726	0.16443081303547274
					257.89376634203865	1.1571080986511337	0.33576062789324607	1.1571080986511337	95.11008188580468	1.3621851259743147	0.16834104141887257
					259.6990227064329	1.164453877782047	0.3406240371039883	1.164453877782047	95.7758524590053	1.142269090949788	0.16205851734971
					261.51691586537794	1.0176127710588423	0.32939840092063594	1.0176127710588423	96.44628342621834	1.4572410157170337	0.1726042410011454
					263.34753427643557	0.56540952804129	0.2726752153971563	0.56540952804129	97.12140741020188	1.1722696587252934	0.16302761541416885
					265.1909670163707	0.5892083377452597	0.279872198032953	0.5892083377452597	97.8012572620733	1.1785485189798337	0.16418535205949814
					267.04730378548527	1.0988727045057398	0.34279501698100195	1.0988727045057398	98.48586606290782	1.3575422052994635	0.1721359513567142
					268.91663491198364	0.8094018074903903	0.3064156071871348	0.8094018074903903	99.17526712534817	0.9966503729182999	0.15898366685367676
					270.7990513563675	0.7414281113491388	0.3061765033937757	0.7414281113491388	99.86949399522561	1.1695268488018868	0.16734244591696007
					272.69464471586207	0.35751364295452226	0.2651041827352935	0.35751364295452226	100.5685804531922	1.264049454736317	0.17241172188177625
					274.6035072288731	0.573689851890585	0.2799101549046033	0.573689851890585	101.27256051636454	1.022741366661803	0.16282054772913107
					276.5257317794752	0.7425509366643084	0.3053994418874532	0.7425509366643084	101.9814684399791	1.265167707696318	0.17480474005699267
					278.46141190193157	0.6417807835887583	0.2882729535925672	0.6417807835887583	102.69533871905895	1.0884208028750129	0.1679139439953639
					280.41064178524505	0.7581791656302229	0.3133410721025243	0.7581791656302229	103.41420609009236	1.2082152611758818	0.1741098483961077
					282.3735162777418	1.180514572574348	0.3566494904040179	1.180514572574348	104.13810553272302	1.308061657594072	0.17785669400537774
					284.35013089168604	0.7556063406161778	0.3082281198541011	0.7556063406161778	104.86707227145207	0.7585908242065715	0.1572611468614149
					286.34058180792783	0.38432384907095585	0.2697291445894844	0.38432384907095585	105.60114177735224	1.1416955606407666	0.17443147416143004
					288.3449658805833	0.15154455536877098	0.23309461428937042	0.15154455536877098	106.3403497697937	0.8332043616962685	0.16335655766944124
					290.36338064174737	0.8491027332323398	0.3254743181208169	0.8491027332323398	107.08473221818227	1.0484384906043012	0.1720540156494444
					292.39592430623964	0.8445085333534146	0.3244374443101804	0.8445085333534146	107.83432534370954	0.9395789410332389	0.16760506362036273
					294.4426957763833	0.0931160145718154	0.22003737724010428	0.0931160145718154	108.58916562111551	1.3065454919435875	0.18305947161853708
					296.50379464681794	0.6206795092603095	0.28759224937613426	0.6206795092603095	109.34928978046332	0.7474586946439516	0.15980393670696946
					298.5793212093457	0.4241093354337638	0.2706660258099028	0.4241093354337638	110.11473480892656	1.079913340005311	0.17562753805197173
					300.66937645781115	0.622144534306055	0.3019424145668034	0.622144534306055	110.88553795258903	0.8645562708760589	0.16671480112676312
					302.7740620930158	1.2198035794445263	0.37387639322360267	1.2198035794445263	111.66173671825717	1.1606245419783512	0.18093481497224276
					304.8934805276669	0.8190189571890633	0.33087239385264466	0.8190189571890633	112.44336887528496	1.0274765694347598	0.17569390929999779
					307.0277348913605	0.836430261807321	0.32899209677120256	0.836430261807321	113.23047245741196	0.7702567522579608	0.16540816820220014
					309.1769290356001	0.800934332884506	0.32359179024427626	0.800934332884506	114.02308576461385	0.8440089195354568	0.17256182964529182
					311.3411675388493	0.4055779503270625	0.27430568128316174	0.4055779503270625	114.82124736496615	0.956137751305404	0.17704956099088873
					313.5205557116212	0.552309449418979	0.3072873761979485	0.552309449418979	115.62499609652092	0.9349306284281826	0.17694374815782782
					315.71519960160254	1.1258981467774827	0.37064307543698344	1.1258981467774827	116.43437106919656	0.7354092233082783	0.16922068791632303
					317.9252059988138	0.7332671749339279	0.32533343538052445	0.7332671749339279	117.24941166668094	0.8880929993915301	0.17770924237226438
					320.15068244080544	0.8124368240290776	0.34047914074645297	0.8124368240290776	118.07015754834771	0.8523609727899466	0.1768485023636003
					322.3917372178911	1.0068401893131695	0.3704541980790199	1.0068401893131695	118.89664865118613	1.1212228965973625	0.19249601760096668
					324.64847937841637	0.3539797086957277	0.26565938409906736	0.3539797086957277	119.72892519174444	0.8139002413188601	0.17763793369929792
					326.9210187340653	0.19130067642961313	0.24197375822628905	0.19130067642961313	120.56702766808665	1.1395162026292445	0.19617686397621173
					329.2094658652037	1.3685979141689364	0.41328271813874007	1.3685979141689364	121.41099686176327	0.7667566415083987	0.18102474806281654
					331.51393212626016	1.1051311920008136	0.37767866159397656	1.1051311920008136	122.26087383979561	0.914508617426736	0.18867973188272133
					333.83452965114395	0.19064944888282492	0.24770560864188065	0.19064944888282492	123.11669995667417	1.2994132828414924	0.20578441455425642
					336.171371358702	0.020047465277158394	0.2099594208105247	0.020047465277158394	123.97851685637087	1.0052140482646026	0.19546250688849767
					338.52457095821285	0.4092436300253161	0.287036344779137	0.4092436300253161	124.84636647436548	0.8548850070390719	0.18744456058383438
					340.89424295492034	0.5056049119012275	0.294900844362682	0.5056049119012275	125.72029103968603	0.7696236232096404	0.18436276235190427
					343.2805026556048	0.5117953606709748	0.31434836632051505	0.5117953606709748	126.60033307696384	0.8237783507238933	0.18917644752207888
					345.683466174194	0.8001577326765086	0.34770530666500704	0.8001577326765086	127.48653540850259	0.5666186380899659	0.17629403242196914
					348.1032504374134	1.0887945254052853	0.38530539079379306	1.0887945254052853	128.3789411563621	0.8523476677592381	0.19284891793109143
					350.5399731904753	0.5905679440061442	0.31428396939463166	0.5905679440061442	129.27759374445662	0.4628420444388921	0.17083200193268522
					352.9937530028086	1.1555772609993848	0.4024752310253271	1.1555772609993848	130.18253690066783	0.8788123690274939	0.19561576846911427
					355.46470927382825	0.6493957577024727	0.3269935382899027	0.6493957577024727	131.09381465897252	0.5965946582449637	0.1806637598208028
					357.95296223874504	0.7593871582328611	0.345108494166352	0.7593871582328611	132.01147136158534	1.0232364986668316	0.20449924387039478
					360.4586329744162	0.03919676255823318	0.2262094718269666	0.03919676255823318	132.93555166111642	1.0275401436392098	0.2050916932707997
					362.98184340523716	0.6993603185862696	0.3345627305770881	0.6993603185862696	133.86610052274423	1.1152806945961207	0.21182518488945684
					365.5227163090738	0.1007813205900287	0.24840822555476405	0.1007813205900287	134.80316322640346	1.0559765071419234	0.2119430216269768
					368.08137532323735	0.6958861397918332	0.3479397457562797	0.6958861397918332	135.74678536898827	0.6674054618535741	0.18951860100598072
					370.6579449505	0.5439518040152731	0.3186325027328503	0.5439518040152731	136.69701286657119	0.9039606851767524	0.20217200569101992
					373.2525505651535	0.6433140839725568	0.34643796986692876	0.6433140839725568	137.6538919566372	0.8147914389727421	0.19704874454333046
					375.8653184191096	0.4817108548799989	0.3208399206472559	0.4817108548799989	138.6174692003337	1.0954621195340253	0.21372151326039923
					378.49637564804334	1.0858569299594079	0.40609637961563755	1.0858569299594079	139.587791484736	1.0076552070013332	0.21137617735232175
					381.14585027757965	0.7907589830020667	0.3706622210356214	0.7907589830020667	140.56490602512915	1.0412528682763877	0.21535847541012287
					383.8138712295227	0.2945387895593286	0.2846256849474774	0.2945387895593286	141.54886036730505	0.983592469910691	0.21042542295610808
					386.50056832812936	0.8088273710020071	0.3759927056083233	0.8088273710020071	142.5397023898762	1.0567539643277568	0.2195185263412054
					389.2060723064262	0.761337187613599	0.371011663833039	0.761337187613599	143.53748030660535	0.9689477650270775	0.21416118105418017
					391.93051481257123	0.5826468618407845	0.34738895035069745	0.5826468618407845	144.54224266875156	1.213423704937731	0.23018955897002727
					394.67402841625926	-0.3297076741442431	0.12034537035309952	-0.3297076741442431	145.55403836743284	0.8869328950992537	0.21245772709704247
					397.43674661517304	0.286757496581492	0.29678659191135104	0.286757496581492	146.5729166360049	0.5121392162025921	0.1892794203395028
					400.21880384147926	1.2558388150890372	0.44451659046624437	1.2558388150890372	147.59892705245693	1.0672682743277644	0.22573133660779407
					403.0203354683696	0.35954044444665734	0.30000185918413297	0.35954044444665734	148.63211954182412	0.7217206824563647	0.2075127565688621
					405.8414778166482	0.4853025336143835	0.33283465722576466	0.4853025336143835	149.67254437861686	1.08622033335498	0.22863902635493202
					408.6823681613647	0.30687424160826476	0.29986384857843995	0.30687424160826476	150.7202521892672	1.1354675327460768	0.23259070917817617
					411.5431447384942	0.2310805593905344	0.284748773031796	0.2310805593905344	151.7752939545921	0.8823602119165204	0.21832781522503697
					414.4239467516637	0.6842618572069807	0.36978166640515414	0.6842618572069807	152.83772101227422	0.835909569612465	0.21607958121413193
					417.3249143789253	0.5621082322267557	0.34901186528833034	0.5621082322267557	153.90758505936014	0.78896876474824	0.21547461672345763
					420.2461887795778	1.0397967691247927	0.4221440155613662	1.0397967691247927	154.98493815477565	1.1433167169122205	0.23608371995053426
					423.18791210103484	1.154330157470576	0.4416448582946726	1.154330157470576	156.0698327218591	1.3683348825580508	0.2504425549554519
					426.1502274857421	0.6654706242169891	0.3782065124212446	0.6654706242169891	157.16232155091208	1.074295350070476	0.23411768839139332
					429.13327907814227	0.2890775074306554	0.3181091167415235	0.2890775074306554	158.26245780176848	0.9287388464109051	0.22798366672166137
					432.1372120316893	1.085496023112186	0.4493458935606379	1.085496023112186	159.37029500638084	1.2003895598486034	0.2455471116755988
					435.16217251591104	0.25724043030827537	0.3128332418866891	0.25724043030827537	160.4858870714255	1.2353402088537966	0.24822951109160743
					438.20830772352247	0.9628930084221177	0.439014872736201	0.9628930084221177	161.6092882809255	0.8910439682366541	0.22888646274546445
					441.2757658775871	0.849465002303245	0.43627293491130525	0.849465002303245	162.740553298892	0.9956100887570768	0.2380785777005333
					444.36469623873023	0.04843637079576002	0.2605980382181264	0.04843637079576002	163.87973717198423	1.5234390094634809	0.27254760354270796
					447.47524911240134	0.4321456209496255	0.343497900668072	0.4321456209496255	165.02689533218813	1.0020799775208404	0.23554631402188525
					450.6075758561882	0.873180447105407	0.4164457212809386	0.873180447105407	166.18208359951348	1.68133880374327	0.281239137807362
					453.7618288871815	0.9052326951941903	0.4276548478978507	0.9052326951941903	167.34535818471008	1.4748618760811683	0.2716490444965903
					456.93816168939173	0.8921236221766167	0.44781731286016774	0.8921236221766167	168.51677569200305	0.7484341128829483	0.22150078797259057
					460.1367288212175	1.1830989241431202	0.4767928217776132	1.1830989241431202	169.69639312184705	0.8716802036248454	0.23725059801923337
					463.35768592296597	0.15861547558512568	0.3008991854287822	0.15861547558512568	170.8842678737	0.48626942131237605	0.20828465476884003
					466.6011897244267	0.768961042409684	0.42716784715870076	0.768961042409684	172.0804577488159	0.6884270147770808	0.22118907210207095
					469.8673980524977	-0.2142658987857975	0.2163029210777438	-0.2142658987857975	173.2850209530576	1.2568572233043414	0.2657041007532093
					473.1564698388652	0.5758807135541385	0.3981473298625773	0.5758807135541385	174.498016099729	0.9761709271068524	0.24785917275056155
					476.4685651277373	0.7983013285047247	0.43066352845041705	0.7983013285047247	175.71950221242713	0.9085884939345784	0.24615265327225458
					479.8038450836314	0.3976216851629486	0.371350432376643	0.3976216851629486	176.9495387279141	1.1645577293873166	0.2624749725112047
					483.1624719992168	0.14464809979859083	0.3161912741326488	0.14464809979859083	178.1881854990095	0.7604859166032436	0.22986401634933043
					486.54460930321136	0.722767796651916	0.44211438311965057	0.722767796651916	179.43550279750258	0.9343871559965782	0.2494635875848353
					489.9504215683338	0.24803132794803884	0.34932476480341035	0.24803132794803884	180.6915513170851	0.9562369424895606	0.2523606454764918
					493.38007451931213	0.00223722408976329	0.2613791842008493	0.00223722408976329	181.9563921763047	0.8836833823223826	0.24354231513062702
					496.8337350409473	0.7223737880471814	0.44707274829450017	0.7223737880471814	183.23008692153883	0.913767586463985	0.2520416707572818
					500.31157118623395	0.3158745818340691	0.35995834611512445	0.3158745818340691	184.51269752998962	0.7446643707633268	0.2395575368751435
					503.8137521845376	-0.1743099242677409	0.19576632096049285	-0.1743099242677409	185.80428641269953	0.6966837885014464	0.23665835063498586
					507.34044844982935	0.1500946494885509	0.3342258002946683	0.1500946494885509	187.10491641758844	1.6715183803609497	0.3104316215137076
					510.8918315889782	0.5941432639521542	0.42062889804658615	0.5941432639521542	188.41465083251154	1.0265382900840425	0.2667138635294232
					514.468074410101	0.3142498278777899	0.3675412814088776	0.3142498278777899	189.73355338833915	1.1384153078055106	0.2748195588658034
					518.0693509309717	0.8181001769694486	0.4702828237515784	0.8181001769694486	191.0616882620575	1.0053886101555327	0.26258045905132005
					521.6958363874886	0.0016131475816901775	0.3084844174785051	0.0016131475816901775	192.3991200798919	1.4284383473609341	0.2948130467413565
					525.3477072422011	0.3880682859720546	0.3776412661834581	0.3880682859720546	193.74591392045113	1.2682782674605235	0.289132115099505
					529.0251411928964	0.44289835406888356	0.4101595147929512	0.44289835406888356	195.1021353178943	1.0002724836337045	0.27120683731851836
					532.7283171812467	0.7394274428139147	0.46582437269625326	0.7394274428139147	196.46785026511955	1.3308382371729066	0.2995483261597799
					536.4574154015154	-0.15953113850161932	0.23992810474497808	-0.15953113850161932	197.8431252169754	1.3687641838752285	0.3010542681402397
					540.212617309326	0.8228852103513168	0.48545846973738116	0.8228852103513168	199.22802709349423	0.9840204170287817	0.26945836641418897
					543.9941056304913	0.9335922108487514	0.4979640086753972	0.9335922108487514	200.62262328314867	0.769869802764259	0.25274120849114934
					547.8020643699047	0.7274355219935655	0.4366212154722663	0.7274355219935655	202.0269816461307	1.2864676131685404	0.2981127059226167
					551.636678820494	0.3070521707987881	0.3655776378560968	0.3070521707987881	203.44117051765363	1.174090733770866	0.2912472392853395
					555.4981355722375	0.004000568764418122	0.3029639216120291	0.004000568764418122	204.8652587112772	0.7619902409486664	0.2582551091924439
					559.3866225212431	0.3368573454135222	0.4003881236355607	0.3368573454135222	206.29931552225614	0.8583104472260259	0.2654925149962024
					563.3023288788918	0.48800183726885255	0.42738804033122685	0.48800183726885255	207.74341073091193	1.1423250129156801	0.2920187133757403
					567.245445181044	0.8999891435835368	0.5074151003714094	0.8999891435835368	209.1976146060283	0.9559170582893481	0.2794714443039059
					571.2161632973114	0.2846304796276581	0.39989656027322673	0.2846304796276581	210.6619979082705	0.9115963209201356	0.2769042116948576
					575.2146764403926	0.891426395554749	0.5180263650404744	0.891426395554749	212.13663189362842	0.6476538288400435	0.2541892055201934
					579.2411791754753	0.4043875867423774	0.4163390659309391	0.4043875867423774	213.6215883168838	0.7444150687842057	0.26476888741503374
					583.2958674297037	0.6710820324834037	0.46672029031262996	0.6710820324834037	215.11693943510198	0.9689278885238154	0.28778723146841745
					587.3789385017116	0.16530943131442394	0.3612528373374187	0.16530943131442394	216.6227580111477	0.5898652277132326	0.2528088587715096
					591.4905910712235	0.1942094478569234	0.3636695913570876	0.1942094478569234	218.13911731722578	1.034262743868362	0.30109283799391806
					595.6310252087221	0.8548776960092535	0.5152502048298333	0.8548776960092535	219.66609113844635	1.2688569083581038	0.31304589338792155
					599.8004423851831	0.06323436131848037	0.33685881063133927	0.06323436131848037	221.20375377641545	1.2660908711284886	0.3161900231561951
					603.9990454818794	0.31725198254925163	0.40054352026435286	0.31725198254925163	222.75218005285038	0.6565505403001693	0.258594245943986
					608.2270388002526	0.4160480771357113	0.43873856276922113	0.4160480771357113	224.31144531322033	0.9926776365286581	0.2940324049845069
					612.4846280718543	0.3878515657313635	0.43437963964188026	0.3878515657313635	225.8816254304129	1.3671028794131712	0.32635764962270725
					616.7720204683573	0.460921862937212	0.44077890680886206	0.460921862937212	227.46279680842576	0.9425752459120676	0.2879040820661423
					621.0894246116358	0.03894680777649656	0.34488097759920194	0.03894680777649656	229.05503638608477	1.1333437707180907	0.3102051096628606
					625.4370505839172	-0.020331040346439844	0.28624287328741055	-0.020331040346439844	230.65842164078737	1.0987459184529065	0.3146350790570201
					629.8151099380046	0.8816298133470402	0.554298049825943	0.8816298133470402	232.27303059227287	1.180477680983055	0.3217705356126504
					634.2238157075707	0.426706715897213	0.46662052566826684	0.426706715897213	233.89894180641878	1.4241739073455553	0.3458672265603763
					638.6633824175237	1.3424815401969428	0.6561821426291782	1.3424815401969428	235.5362343990637	0.9067721024118874	0.29411320030910504
					643.1340260944464	0.57470459537834	0.5326348643896027	0.57470459537834	237.18498803985716	1.1847182416608042	0.322153882313029
					647.6359642771075	0.831071873154362	0.5297147233982036	0.831071873154362	238.84528295613615	0.9116216479265302	0.3006987074121785
					652.1694160270473	0.4065473850642939	0.4388241448202026	0.4065473850642939	240.51719993682912	1.0411173271966643	0.3063282137458007
					656.7346019392367	0.4194347110415969	0.47054711020756246	0.4194347110415969	242.20082033638693	1.346410359820918	0.3409945196891039
					661.3317441528113	0.5424926560067602	0.4801327057955612	0.5424926560067602	243.89622607874162	0.8913454288484103	0.30241993198893535
					665.961066361881	1.3245232888189682	0.6727129830159619	1.3245232888189682	245.6034996612928	1.1359418563246806	0.3248182879646853
					670.6227938264142	0.6116726833723353	0.5097029996458594	0.6116726833723353	247.32272415892186	1.1226279789414257	0.32974461474166966
					675.3171533831991	0.6744697392422073	0.5610003817895258	0.6744697392422073	249.05398322803433	1.1522056795402342	0.32848740632195506
					680.0443734568814	0.8529806501711634	0.5894008807700803	0.8529806501711634	250.79736111063056	1.5172362058510123	0.36616921294470645
					684.8046840710797	0.055968358661915074	0.3683294316807856	0.055968358661915074	252.55294263840497	0.4954390491147672	0.2575009480262978
					689.5983168595773	-0.07212518247529603	0.2998902954523497	-0.07212518247529603	254.3208132368738	0.871101175085916	0.2999090983712361
					694.4255050775944	0.49847472682122257	0.5118005118021862	0.49847472682122257	256.1010589295319	0.7136729900806525	0.28650024146510195
					699.2864836131375	1.0856472503381798	0.6650001618678902	1.0856472503381798	257.89376634203865	1.1571080986511337	0.33576062789324607
					704.1814889984294	0.15658706807323908	0.44237035811624975	0.15658706807323908	259.6990227064329	1.164453877782047	0.3406240371039883
					709.1107594214184	0.5993316748649617	0.523538344058728	0.5993316748649617	261.51691586537794	1.0176127710588423	0.32939840092063594
					714.0745347373684	0.44579737852161455	0.5096103461875257	0.44579737852161455	263.34753427643557	0.56540952804129	0.2726752153971563
					719.0730564805299	-0.0570890941387695	0.39245748428863336	-0.0570890941387695	265.1909670163707	0.5892083377452597	0.279872198032953
					724.1065678758937	0.519268295225962	0.5261066961749211	0.519268295225962	267.04730378548527	1.0988727045057398	0.34279501698100195
					729.175313851025	0.55274110806654	0.5271689304726217	0.55274110806654	268.91663491198364	0.8094018074903903	0.3064156071871348
					734.2795410479821	0.7477186757166939	0.6086903016642058	0.7477186757166939	270.7990513563675	0.7414281113491388	0.3061765033937757
					739.419497835318	0.12047467181022842	0.44432438113278666	0.12047467181022842	272.69464471586207	0.35751364295452226	0.2651041827352935
					744.5954343201652	0.22139594276269747	0.5146500940414634	0.22139594276269747	274.6035072288731	0.573689851890585	0.2799101549046033
					749.8076023604063	0.051481356236623976	0.425265154931106	0.051481356236623976	276.5257317794752	0.7425509366643084	0.3053994418874532
					755.0562555769293	-0.15722508451309736	0.30664763763349484	-0.15722508451309736	278.46141190193157	0.6417807835887583	0.2882729535925672
					760.3416493659677	-0.0578984848682047	0.44512495500575977	-0.0578984848682047	280.41064178524505	0.7581791656302229	0.3133410721025243
					765.6640409115295	0.038944835633770714	0.4398258658446562	0.038944835633770714	282.3735162777418	1.180514572574348	0.3566494904040179
					771.0236891979102	0.21544751645993754	0.49542878318528527	0.21544751645993754	284.35013089168604	0.7556063406161778	0.3082281198541011
					776.4208550222957	0.4012515893567154	0.4997129284014414	0.4012515893567154	286.34058180792783	0.38432384907095585	0.2697291445894844
					781.8558010074516	0.39182689726425446	0.5502373812266963	0.39182689726425446	288.3449658805833	0.15154455536877098	0.23309461428937042
					787.3287916145039	-0.20963706867260185	0.32774077932949686	-0.20963706867260185	290.36338064174737	0.8491027332323398	0.3254743181208169
					792.8400931558053	0.829206934248496	0.6593702660206844	0.829206934248496	292.39592430623964	0.8445085333534146	0.3244374443101804
					798.389973807896	0.10575443433745235	0.44009773449719586	0.10575443433745235	294.4426957763833	0.0931160145718154	0.22003737724010428
					803.9787036245513	0.8839795197970145	0.6915933341646976	0.8839795197970145	296.50379464681794	0.6206795092603095	0.28759224937613426
					809.6065545499231	-0.0014686730720218089	0.45173146723880325	-0.0014686730720218089	298.5793212093457	0.4241093354337638	0.2706660258099028
					815.2738004317725	-0.420626736485772	0.14298971973186297	-0.420626736485772	300.66937645781115	0.622144534306055	0.3019424145668034
					820.9807170347949	-0.2876434240003069	0.34930652928399714	-0.2876434240003069	302.7740620930158	1.2198035794445263	0.37387639322360267
					826.7275820540385	-0.16487789545134246	0.3637112533312757	-0.16487789545134246	304.8934805276669	0.8190189571890633	0.33087239385264466
					832.5146751284168	0.09179859112352362	0.5023043976999283	0.09179859112352362	307.0277348913605	0.836430261807321	0.32899209677120256
					838.3422778543157	0.5203881514077207	0.6343678317052933	0.5203881514077207	309.1769290356001	0.800934332884506	0.32359179024427626
					844.2106737992959	0.982099814050375	0.7155480945014506	0.982099814050375	311.3411675388493	0.4055779503270625	0.27430568128316174
					850.1201485158911	1.9200013288319404	0.9562357299212075	1.9200013288319404	313.5205557116212	0.552309449418979	0.3072873761979485
					856.0709895555023	-0.4650162619471336	0.07189925680419411	-0.4650162619471336	315.71519960160254	1.1258981467774827	0.37064307543698344
					862.0634864823908	-0.6727153673800313	0.07899671410435898	-0.6727153673800313	317.9252059988138	0.7332671749339279	0.32533343538052445
					868.0979308877675	-0.08097445551174043	0.38514744687623276	-0.08097445551174043	320.15068244080544	0.8124368240290776	0.34047914074645297
					874.1746164039819	-0.12660026474950276	0.39509015067582776	-0.12660026474950276	322.3917372178911	1.0068401893131695	0.3704541980790199
					880.2938387188098	0.9065378301616394	0.7365185662463856	0.9065378301616394	324.64847937841637	0.3539797086957277	0.26565938409906736
					886.4558955898415	1.6158113254251563	0.9049461773340568	1.6158113254251563	326.9210187340653	0.19130067642961313	0.24197375822628905
					892.6610868589703	-0.24344568129332367	0.41734848657680423	-0.24344568129332367	329.2094658652037	1.3685979141689364	0.41328271813874007
					898.9097144669831	0.4382067402812627	0.6923177792038223	0.4382067402812627	331.51393212626016	1.1051311920008136	0.37767866159397656
					905.202082468252	1.4460026672882194	0.905858725900898	1.4460026672882194	333.83452965114395	0.19064944888282492	0.24770560864188065
					911.5384970455298	-0.13853052851998066	0.4315235920164961	-0.13853052851998066	336.171371358702	0.020047465277158394	0.2099594208105247
					917.9192665248484	0.09903155342254433	0.5473536587003727	0.09903155342254433	338.52457095821285	0.4092436300253161	0.287036344779137
					924.3447013905223	1.4945546501313967	0.972917555661099	1.4945546501313967	340.89424295492034	0.5056049119012275	0.294900844362682
					930.815114300256	1.87118406555807	1.0316416489123847	1.87118406555807	343.2805026556048	0.5117953606709748	0.31434836632051505
					937.3308201003579	0.4095152923979183	0.6787019749784007	0.4095152923979183	345.683466174194	0.8001577326765086	0.34770530666500704
					943.8921358410604	0.23454631155208527	0.6934604426612373	0.23454631155208527	348.1032504374134	1.0887945254052853	0.38530539079379306
					950.4993807919478	1.0648082058062736	0.9202317949146319	1.0648082058062736	350.5399731904753	0.5905679440061442	0.31428396939463166
					957.1528764574914	0.36638469697680665	0.7033792843067287	0.36638469697680665	352.9937530028086	1.1555772609993848	0.4024752310253271
					963.8529465926938	0.3467529379776685	0.7225013918576039	0.3467529379776685	355.46470927382825	0.6493957577024727	0.3269935382899027
					970.5999172188426	-0.0762766746532883	0.4641174867911742	-0.0762766746532883	357.95296223874504	0.7593871582328611	0.345108494166352
					977.3941166393745	0.6554979471298628	0.7942371511836291	0.6554979471298628	360.4586329744162	0.03919676255823318	0.2262094718269666
					984.2358754558502	0.09626049579149165	0.6687639457807559	0.09626049579149165	362.98184340523716	0.6993603185862696	0.3345627305770881
									365.5227163090738	0.1007813205900287	0.24840822555476405
									368.08137532323735	0.6958861397918332	0.3479397457562797
									370.6579449505	0.5439518040152731	0.3186325027328503
									373.2525505651535	0.6433140839725568	0.34643796986692876
									375.8653184191096	0.4817108548799989	0.3208399206472559
									378.49637564804334	1.0858569299594079	0.40609637961563755
									381.14585027757965	0.7907589830020667	0.3706622210356214
									383.8138712295227	0.2945387895593286	0.2846256849474774
									386.50056832812936	0.8088273710020071	0.3759927056083233
									389.2060723064262	0.761337187613599	0.371011663833039
									391.93051481257123	0.5826468618407845	0.34738895035069745
									394.67402841625926	-0.3297076741442431	0.12034537035309952
									397.43674661517304	0.286757496581492	0.29678659191135104
									400.21880384147926	1.2558388150890372	0.44451659046624437
									403.0203354683696	0.35954044444665734	0.30000185918413297
									405.8414778166482	0.4853025336143835	0.33283465722576466
									408.6823681613647	0.30687424160826476	0.29986384857843995
									411.5431447384942	0.2310805593905344	0.284748773031796
									414.4239467516637	0.6842618572069807	0.36978166640515414
									417.3249143789253	0.5621082322267557	0.34901186528833034
									420.2461887795778	1.0397967691247927	0.4221440155613662
									423.18791210103484	1.154330157470576	0.4416448582946726
									426.1502274857421	0.6654706242169891	0.3782065124212446
									429.13327907814227	0.2890775074306554	0.3181091167415235
									432.1372120316893	1.085496023112186	0.4493458935606379
									435.16217251591104	0.25724043030827537	0.3128332418866891
									438.20830772352247	0.9628930084221177	0.439014872736201
									441.2757658775871	0.849465002303245	0.43627293491130525
									444.36469623873023	0.04843637079576002	0.2605980382181264
									447.47524911240134	0.4321456209496255	0.343497900668072
									450.6075758561882	0.873180447105407	0.4164457212809386
									453.7618288871815	0.9052326951941903	0.4276548478978507
									456.93816168939173	0.8921236221766167	0.44781731286016774
									460.1367288212175	1.1830989241431202	0.4767928217776132
									463.35768592296597	0.15861547558512568	0.3008991854287822
									466.6011897244267	0.768961042409684	0.42716784715870076
									469.8673980524977	-0.2142658987857975	0.2163029210777438
									473.1564698388652	0.5758807135541385	0.3981473298625773
									476.4685651277373	0.7983013285047247	0.43066352845041705
									479.8038450836314	0.3976216851629486	0.371350432376643
									483.1624719992168	0.14464809979859083	0.3161912741326488
									486.54460930321136	0.722767796651916	0.44211438311965057
									489.9504215683338	0.24803132794803884	0.34932476480341035
									493.38007451931213	0.00223722408976329	0.2613791842008493
									496.8337350409473	0.7223737880471814	0.44707274829450017
									500.31157118623395	0.3158745818340691	0.35995834611512445
									503.8137521845376	-0.1743099242677409	0.19576632096049285
									507.34044844982935	0.1500946494885509	0.3342258002946683
									510.8918315889782	0.5941432639521542	0.42062889804658615
									514.468074410101	0.3142498278777899	0.3675412814088776
									518.0693509309717	0.8181001769694486	0.4702828237515784
									521.6958363874886	0.0016131475816901775	0.3084844174785051
									525.3477072422011	0.3880682859720546	0.3776412661834581
									529.0251411928964	0.44289835406888356	0.4101595147929512
									532.7283171812467	0.7394274428139147	0.46582437269625326
									536.4574154015154	-0.15953113850161932	0.23992810474497808
									540.212617309326	0.8228852103513168	0.48545846973738116
									543.9941056304913	0.9335922108487514	0.4979640086753972
									547.8020643699047	0.7274355219935655	0.4366212154722663
									551.636678820494	0.3070521707987881	0.3655776378560968
									555.4981355722375	0.004000568764418122	0.3029639216120291
									559.3866225212431	0.3368573454135222	0.4003881236355607
									563.3023288788918	0.48800183726885255	0.42738804033122685
									567.245445181044	0.8999891435835368	0.5074151003714094
									571.2161632973114	0.2846304796276581	0.39989656027322673
									575.2146764403926	0.891426395554749	0.5180263650404744
									579.2411791754753	0.4043875867423774	0.4163390659309391
									583.2958674297037	0.6710820324834037	0.46672029031262996
									587.3789385017116	0.16530943131442394	0.3612528373374187
									591.4905910712235	0.1942094478569234	0.3636695913570876
									595.6310252087221	0.8548776960092535	0.5152502048298333
									599.8004423851831	0.06323436131848037	0.33685881063133927
									603.9990454818794	0.31725198254925163	0.40054352026435286
									608.2270388002526	0.4160480771357113	0.43873856276922113
									612.4846280718543	0.3878515657313635	0.43437963964188026
									616.7720204683573	0.460921862937212	0.44077890680886206
									621.0894246116358	0.03894680777649656	0.34488097759920194
									625.4370505839172	-0.020331040346439844	0.28624287328741055
									629.8151099380046	0.8816298133470402	0.554298049825943
									634.2238157075707	0.426706715897213	0.46662052566826684
									638.6633824175237	1.3424815401969428	0.6561821426291782
									643.1340260944464	0.57470459537834	0.5326348643896027
									647.6359642771075	0.831071873154362	0.5297147233982036
									652.1694160270473	0.4065473850642939	0.4388241448202026
									656.7346019392367	0.4194347110415969	0.47054711020756246
									661.3317441528113	0.5424926560067602	0.4801327057955612
									665.961066361881	1.3245232888189682	0.6727129830159619
									670.6227938264142	0.6116726833723353	0.5097029996458594
									675.3171533831991	0.6744697392422073	0.5610003817895258
									680.0443734568814	0.8529806501711634	0.5894008807700803
									684.8046840710797	0.055968358661915074	0.3683294316807856
									689.5983168595773	-0.07212518247529603	0.2998902954523497
									694.4255050775944	0.49847472682122257	0.5118005118021862
									699.2864836131375	1.0856472503381798	0.6650001618678902
									704.1814889984294	0.15658706807323908	0.44237035811624975
									709.1107594214184	0.5993316748649617	0.523538344058728
									714.0745347373684	0.44579737852161455	0.5096103461875257
									719.0730564805299	-0.0570890941387695	0.39245748428863336
									724.1065678758937	0.519268295225962	0.5261066961749211
									729.175313851025	0.55274110806654	0.5271689304726217
									734.2795410479821	0.7477186757166939	0.6086903016642058
									739.419497835318	0.12047467181022842	0.44432438113278666
									744.5954343201652	0.22139594276269747	0.5146500940414634
									749.8076023604063	0.051481356236623976	0.425265154931106
									755.0562555769293	-0.15722508451309736	0.30664763763349484
									760.3416493659677	-0.0578984848682047	0.44512495500575977
									765.6640409115295	0.038944835633770714	0.4398258658446562
									771.0236891979102	0.21544751645993754	0.49542878318528527
									776.4208550222957	0.4012515893567154	0.4997129284014414
									781.8558010074516	0.39182689726425446	0.5502373812266963
									787.3287916145039	-0.20963706867260185	0.32774077932949686
									792.8400931558053	0.829206934248496	0.6593702660206844
									798.389973807896	0.10575443433745235	0.44009773449719586
									803.9787036245513	0.8839795197970145	0.6915933341646976
									809.6065545499231	-0.0014686730720218089	0.45173146723880325
									815.2738004317725	-0.420626736485772	0.14298971973186297
									820.9807170347949	-0.2876434240003069	0.34930652928399714
									826.7275820540385	-0.16487789545134246	0.3637112533312757
									832.5146751284168	0.09179859112352362	0.5023043976999283
									838.3422778543157	0.5203881514077207	0.6343678317052933
									844.2106737992959	0.982099814050375	0.7155480945014506
									850.1201485158911	1.9200013288319404	0.9562357299212075
									856.0709895555023	-0.4650162619471336	0.07189925680419411
									862.0634864823908	-0.6727153673800313	0.07899671410435898
									868.0979308877675	-0.08097445551174043	0.38514744687623276
									874.1746164039819	-0.12660026474950276	0.39509015067582776
									880.2938387188098	0.9065378301616394	0.7365185662463856
									886.4558955898415	1.6158113254251563	0.9049461773340568
									892.6610868589703	-0.24344568129332367	0.41734848657680423
									898.9097144669831	0.4382067402812627	0.6923177792038223
									905.202082468252	1.4460026672882194	0.905858725900898
									911.5384970455298	-0.13853052851998066	0.4315235920164961
									917.9192665248484	0.09903155342254433	0.5473536587003727
									924.3447013905223	1.4945546501313967	0.972917555661099
									930.815114300256	1.87118406555807	1.0316416489123847
									937.3308201003579	0.4095152923979183	0.6787019749784007
									943.8921358410604	0.23454631155208527	0.6934604426612373
									950.4993807919478	1.0648082058062736	0.9202317949146319
									957.1528764574914	0.36638469697680665	0.7033792843067287
									963.8529465926938	0.3467529379776685	0.7225013918576039
									970.5999172188426	-0.0762766746532883	0.4641174867911742
									977.3941166393745	0.6554979471298628	0.7942371511836291
									984.2358754558502	0.09626049579149165	0.6687639457807559
									991.1255265840412	0.0666421875390445	0.6770903381473282
									997.2911834928398	1.3431032156927034	1.0530697504449
