# Supplementary material for: Formation of a super-dense hydrogen monolayer on mesoporous silica
Source: Nat Chem. 2022 Aug 29;14(11):1319–24. doi: 10.1038/s41557-022-01019-7 (PMC9630099; doi:10.1038/s41557-022-01019-7)
Supplement: Source Data Fig. 2 — Compressed folder with ‘.csv’ files of all INS results including spectra and analysis and source data of Fig. 2b.. [file 41557_2022_1019_MOESM3_ESM.zip › Fig2_INS_spectra_and_analysis/INS+AnalysisGaussian/23427_10.1mmol_25.0K_B.csv]

x	y	err	fit	residual_fit	x_full	y_full	err_full	background_full	x_f	y_f	err_f	GS_Peak0_	GS_Peak1_	GS_Peak2_	Background1_	Sigmoid1_
2.0004999999999926	1.7712985868944717	0.2781356487999392	1.9613309175116291	0.1900323306171574	1.0134999999999967	1.8267727467137513	0.43774152525435267	1.8267655171645112	-1.9895	0.7203005437734522	0.16651812164377974	7.647359690692476e-05	7.60052879362479e-06	2.971587830501747e-09	1.9612468404143408	0.0
2.0214999999999925	0.9796790191082548	0.2444955562231763	1.9352936668164993	0.9556146477082444	1.0344999999999966	1.7321594153160005	0.4268403853681589	1.732151779671239	-1.9685000000000001	0.8122053493473556	0.1760284823505797	8.033132642483917e-05	8.022589399914981e-06	3.180492817330016e-09	1.9352053097201818	0.0
2.0424999999999924	1.069858285655362	0.2479776842615995	1.9097711506980561	0.8399128650426941	1.0554999999999966	1.6377852428136157	0.4211150736224918	1.6377771791211988	-1.9475000000000002	1.184725694982316	0.2020216189926941	8.437453801959852e-05	8.467171794480338e-06	3.4037160024876103e-09	1.9096783055845261	0.0
2.0634999999999923	1.3068502640872706	0.26226745858386663	1.884760636161633	0.5779103720743624	1.0764999999999965	2.4646153585531443	0.4394691170297742	2.4646068437239967	-1.9265000000000003	0.9597562754699939	0.18580007545603386	8.861167116046581e-05	8.93542526816118e-06	3.642212354682929e-09	1.884663085422992	0.0
2.0844999999999922	1.878890072539653	0.2954521469868487	1.8602594003996489	-0.018630672140004023	1.0974999999999964	1.7961656809400162	0.4147234202086389	1.7961566906920248	-1.9055000000000004	1.2407128527434221	0.20474368090427347	9.305152514131597e-05	9.428554846761665e-06	3.896998685235185e-09	1.8601569164226621	0.0
2.105499999999992	1.3520738709412186	0.26949352325339654	1.8362647307842765	0.484190859843058	1.1184999999999963	1.6296002607235358	0.4035807118401673	1.6295907695228327	-1.8845000000000005	0.7900962465832087	0.17323913632691315	9.770327325016162e-05	9.947823837876868e-06	4.169157526293215e-09	1.836157075518031	0.0
2.126499999999992	1.2960707690364366	0.2685944422694896	1.8127739248607366	0.5167031558243	1.1394999999999962	1.5695843230961068	0.3965858227797919	1.5695743040956238	-1.8635000000000006	0.7172613294231895	0.16954367373734078	0.00010257647744224336	1.0494556486050406e-05	4.459841243811237e-09	1.8126608493669671	0.0
2.147499999999992	1.2357983471795053	0.2665573457803189	1.7897842903412815	0.5539859431617762	1.160499999999996	1.0858323571005464	0.3728710693974947	1.0858217820757177	-1.8425000000000007	1.1633971084916785	0.1997884574289115	0.00010768110353215765	1.1070140740472054e-05	4.770276398942969e-09	1.7896655343267325	0.0
2.168499999999992	1.7954915679754606	0.2977659490679845	1.7672931450998532	-0.028198422875607365	1.181499999999996	1.746981413984511	0.38998506985929743	1.7469702532660036	-1.8215000000000008	1.053755499406043	0.191354225820071	0.00011302753692087312	1.1676031139568693e-05	5.101768372275782e-09	1.7671684364300244	0.0
2.189499999999992	1.197049853161632	0.26689601875856833	1.7452978171674651	0.5482479640058331	1.202499999999996	1.7753407072255012	0.3888937504869228	1.7753289296288415	-1.8005000000000009	1.1914622522656384	0.20202002739439767	0.0001186265988738614	1.231375181699089e-05	5.4557062661275594e-09	1.745166871361068	0.0
2.2104999999999917	1.0978573956955553	0.26248024303616074	1.7237956447282978	0.6259382490327425	1.2234999999999958	2.0777393810310483	0.3980429316997786	2.0777269537830136	-1.779500000000001	1.0391924389904885	0.19174550287688272	0.0001244895633669498	1.2984899633650132e-05	5.833568100970792e-09	1.723658164431729	0.0
2.2314999999999916	0.9688422457392927	0.2576379440589739	1.7027839761165622	0.7339417303772695	1.2444999999999957	1.1386163474561337	0.35899161853857225	1.138603236117769	-1.758500000000001	0.7737465230879521	0.17505400851230957	0.0001306281745168811	1.3691147440619394e-05	6.2369263229364896e-09	1.7026396505576784	0.0
2.2524999999999915	1.1732862467741783	0.27080063253299236	1.6822601698141375	0.5089739230399593	1.2654999999999956	1.733902757430919	0.37882214736474357	1.7338889258170342	-1.7375000000000012	1.207907178856423	0.20256929549854782	0.00013705466461396578	1.4434247477870088e-05	6.66745364028285e-09	1.682108674234592	0.0
2.2734999999999914	1.3073647749128867	0.27930192063818315	1.6622215944489918	0.35485681953610504	1.2864999999999955	1.4842711149887935	0.36386224619902746	1.4842565250837927	-1.7165000000000012	1.045860179913879	0.19228321703672593	0.00014378177277460063	1.5216034913985082e-05	7.126929207697454e-09	1.662062589514374	0.0
2.2944999999999913	1.1690448656732597	0.26630630130456134	1.6426656287944388	0.47362076312117907	1.3074999999999954	1.2781137312874207	0.3532684792901612	1.2780983431573045	-1.6955000000000013	1.0489744499581528	0.1924277689488832	0.00015082276423182369	1.60384315321566e-05	7.6172451783333e-09	1.6424987599814296	0.0
2.3154999999999912	1.4313399406776868	0.28045420528515036	1.6235896617692431	0.19224972109155636	1.3284999999999954	1.7090005195482758	0.3676423576184171	1.708984291248659	-1.6745000000000014	0.8516805097551461	0.17704814213955095	0.0001581914502824764	1.6903449567955126e-05	8.140413644567906e-09	1.623414558728979	0.0
2.336499999999991	1.1531276481920616	0.26880251937174127	1.6049910924385837	0.45186344424652214	1.3494999999999953	1.2636574226752397	0.34124253063647375	1.2636403101552114	-1.6535000000000015	0.9596786100857208	0.18649449322379225	0.00016590220890994257	1.7813195704531316e-05	8.698573989615911e-09	1.6048073683353952	0.0
2.357499999999991	1.5405865887686545	0.2861491078558611	1.5868673300159115	0.04628074124725701	1.3704999999999952	1.3255987265432614	0.3449715582386746	1.3255806835449169	-1.6325000000000016	1.060626694855215	0.1935530531094217	0.000173970006101858	1.8769875231099787e-05	9.294000673330707e-09	1.5866745808405778	0.0
2.378499999999991	1.874911346276225	0.30352613247334115	1.5692157938657527	-0.3056955524104723	1.391499999999995	1.1686604542930314	0.3357859850065511	1.1686414322464922	-1.6115000000000017	1.167006509835669	0.19863470483757403	0.00018241041788256878	1.977579637074132e-05	9.929111476792437e-09	1.569013597722388	0.0
2.399499999999991	1.269424266309539	0.2741291778353544	1.552033913507424	0.28260964719788495	1.412499999999995	1.2303499885393414	0.33210687693874996	1.2303299364530755	-1.5905000000000018	1.1414759277770345	0.19741088025250286	0.00019123965308054657	2.083337478375425e-05	1.0606476231609131e-08	1.5518218298730835	0.0
2.4204999999999908	1.506640629305444	0.2857509726754177	1.53531912861975	0.028678499314306105	1.433499999999995	1.5513412695374926	0.34287781240108406	1.55132013388374	-1.569500000000002	1.096516964757886	0.19664410034117188	0.00020047457685137354	2.194513825298397e-05	1.1328826061255819e-08	1.5350966975758196	0.0
2.4414999999999907	1.5582722572027732	0.2896403356272663	1.5190688890467723	-0.039203368156000895	1.4544999999999948	2.2305058020986346	0.3723740889172213	2.2304835266937335	-1.548500000000002	1.4094344491214161	0.21298950752991366	0.00021013273497733371	2.3113731557762715e-05	1.2099063163243801e-08	1.518835630481174	0.0
2.4624999999999906	1.7489360280313568	0.29726455715664407	1.5032806548044921	-0.2456553732268647	1.4754999999999947	1.3876216061193254	0.33036663596665816	1.3875981319987314	-1.527500000000002	1.1281972511581544	0.19607736833908707	0.0002202323789650637	2.4341921543301195e-05	1.2920271162454733e-08	1.5030360675837127	0.0
2.4834999999999905	1.3257217032340023	0.277618022066399	1.4879518960886697	0.16223019285466744	1.4964999999999946	1.8191337057700734	0.3461673077938839	1.8191089710578494	-1.5065000000000022	1.0221376384752938	0.19174383272875548	0.00023079249196311414	2.563260239258695e-05	1.3795726067595562e-08	1.4876954571985879	0.0
2.5044999999999904	1.7393601379086587	0.3012304787627014	1.4730800932837178	-0.2662800446249409	1.5174999999999945	1.7038837278722774	0.3359167478205606	1.7038576676448312	-1.4855000000000023	1.2015175327521512	0.2036661351829431	0.00024183281552172641	2.6988801108063468e-05	1.4728907864431943e-08	1.4728112569381802	0.0
2.5254999999999903	1.5560103133326442	0.2892903629276954	1.4586627369727037	-0.09734757635994051	1.5384999999999944	1.6239211108181195	0.32939098550478735	1.623893656961951	-1.4645000000000024	1.1711989292807767	0.20161815664101593	0.00025337387721753064	2.8413683210585854e-05	1.572351278124835e-08	1.4583809336887628	0.0
2.54649999999999	0.43970671563010266	0.22788772207821462	1.4446973279485193	1.0049906123184167	1.5594999999999943	1.6210334445374248	0.3297161905284901	1.6210045256006413	-1.4435000000000024	1.1131689989693696	0.20188479475253715	0.0002654370191662838	2.9910558663381418e-05	1.6783466263858646e-08	1.4444019635872234	0.0
2.56749999999999	1.0927700714064261	0.2672492213794211	1.4311813772262203	0.3384113058197942	1.5804999999999942	1.564366302142545	0.31544863859933725	1.5643358431798895	-1.4225000000000025	1.417972741038513	0.21931871306456363	0.00027804442744720157	3.1482888028976066e-05	1.7912936699463482e-08	1.4308718319978073	0.0
2.58849999999999	1.6050515176770719	0.29316673193255127	1.4181124060565777	-0.18693911162049415	1.6014999999999942	1.3217622519127596	0.3003513130597908	1.3217301743238916	-1.4015000000000026	1.1415761611046142	0.203451838142752	0.00029121916246284727	3.313428886728804e-05	1.9116349930721628e-08	1.4177880334888977	0.0
2.60949999999999	1.6161684199281892	0.2934418572425881	1.4054879459408838	-0.21068047398730538	1.622499999999994	1.4729509072716027	0.309122060140321	1.4729171286323595	-1.3805000000000027	1.8024621293333702	0.2407396925985341	0.00030498519025896176	3.486854238333365e-05	2.0398404603575235e-08	1.4051480718098368	0.0
2.63049999999999	1.7765359925751634	0.30433797315108224	1.3933055386470405	-0.3832304539281228	1.643499999999994	1.19932417534286	0.292216421205987	1.1992886092292152	-1.3595000000000028	0.8759386010148154	0.19314754455423896	0.0003193674148290476	3.668960033324376e-05	2.17640883946491e-08	1.3929494598677898	0.0
2.6514999999999898	1.4714279497579306	0.28765615327750416	1.38156273622695	-0.08986521353098054	1.6644999999999939	1.4568271989248185	0.3028929840499789	1.4567897547292492	-1.338500000000003	1.5661363888560245	0.23225533435777992	0.000334391711428891	3.860159219754358e-05	2.3218695166436988e-08	1.3811897197046283	0.0
2.6724999999999897	1.681463321649437	0.2966959880526859	1.370257101035263	-0.3112062206141739	1.6854999999999938	1.5744848146054296	0.30428251647542637	1.5744453973453858	-1.317500000000003	1.1261456466751236	0.21370958677775562	0.00035008496092667516	4.060883263091049e-05	2.4767843100998293e-08	1.3698663824738624	0.0
2.6934999999999896	1.6805608003481312	0.29537196527121135	1.35938620574952	-0.3211745945986111	1.7064999999999937	1.5208571694520054	0.29676113536202864	1.5208156795701724	-1.296500000000003	1.4582163326273692	0.2299631033184631	0.00036647508521470444	4.2715829197892146e-05	2.6417493865524556e-08	1.3589769884176137	0.0
2.7144999999999895	1.6001027108974266	0.29348010064587465	1.348947633391693	-0.2511550775057336	1.7274999999999936	1.5859133111420924	0.29551899373359375	1.5858696442981177	-1.2755000000000032	1.3754221697584765	0.22952852183174186	0.0003835910837091827	4.4927290404337275e-05	2.817397286589512e-08	1.3485190868436066	0.0
2.7354999999999894	1.2921571759671482	0.28241094187007515	1.3389389773512037	0.04678180138405552	1.7484999999999935	1.4908988715071199	0.2932398868410951	1.4908529183604722	-1.2545000000000033	1.2244637641795482	0.21974461075414073	0.00040146307096487456	4.7248134034575254e-05	3.004399064723797e-08	1.3384902361022135	0.0
2.7564999999999893	1.6558672341165837	0.298183604454436	1.329357841409433	-0.32650939270715074	1.7694999999999934	1.3996193387563622	0.28865866742329527	1.399570984739973	-1.2335000000000034	1.712561816447803	0.24280267402504696	0.000420122315431874	4.9683495804659534e-05	3.203466550355103e-08	1.3288880035635309	0.0
2.777499999999989	1.4206188425520383	0.2865680129597162	1.3202018397657584	-0.10041700278627985	1.7904999999999933	1.4847534631403942	0.28371179917152395	1.4847025882247218	-1.2125000000000035	1.584032433464488	0.23605782330730465	0.00043960127938212645	5.2238738342279416e-05	3.4153547361624505e-08	1.3197099655944866	0.0
2.798499999999989	1.2244019957068784	0.2775473716660365	1.3114685970651658	0.08706660135828748	1.8114999999999932	1.35162247960849	0.26858530894048166	1.3515689580556323	-1.1915000000000036	1.2940521819271615	0.22103077935821114	0.0004599336600336844	5.491946050424171e-05	3.64086430078385e-08	1.310953707535985	0.0
2.819499999999989	1.7526587881080378	0.30533440800415906	1.3031557484274898	-0.44950303968054794	1.8324999999999931	1.6257439175581223	0.27983433889396064	1.6256876176655966	-1.1705000000000036	1.7078611136894464	0.2406457554409412	0.00048115443190107845	5.7731507042726185e-05	3.8808442729910586e-08	1.3026168236801032	0.0
2.840499999999989	1.3376460231111134	0.2831140266973402	1.2952609394782768	-0.04238508363283655	1.853499999999993	1.4439606445981146	0.2728036920436156	1.4439014284318992	-1.1495000000000037	1.2379402065713736	0.21642587119856618	0.0005032998904005492	6.0680978631818135e-05	4.1361948449334316e-08	1.294696917247296	0.0
2.861499999999989	2.2274987761976734	0.32383112831745386	1.2877818263813672	-0.9397169498163063	1.874499999999993	1.0534004263609507	0.24621537497147014	1.053338149477381	-1.1285000000000038	1.1241185186230727	0.2108920566932527	0.0005264076967392578	6.377424226614005e-05	4.40787034240902e-08	1.2871916003636583	0.0
2.8824999999999887	1.3248601467946584	0.28077531136244926	1.280716075873206	-0.04414407092145245	1.8954999999999929	1.472058198062993	0.2704019800455216	1.4719927092190819	-1.107500000000004	1.6531810945795362	0.237169023431274	0.000550516924117928	6.70179420437161e-05	4.696882360522882e-08	1.2800984940382207	0.0
2.9034999999999886	0.8851603256310273	0.26007608741901656	1.2740613652989214	0.38890103966789413	1.9164999999999928	1.1588428126915136	0.24948967718661255	1.158773953543255	-1.086500000000004	1.4111151988021895	0.226532800097694	0.0005756681052767098	7.041901034552948e-05	5.004303073514577e-08	1.2734152281402684	0.0
2.9244999999999886	1.6126944307748816	0.2949106957481256	1.2678153826502465	-0.3448790481246351	1.9374999999999927	1.243325865336377	0.25081032081217686	1.2432534701245774	-1.065500000000004	1.4739750869001502	0.22906958690590765	0.0006019032814143834	7.398467942456102e-05	5.3312687279771646e-08	1.2671394413767203	0.0
2.9454999999999885	1.6593669281147185	0.29964771505942833	1.2619758266052763	-0.39739110150944223	1.9584999999999926	1.4034769429035048	0.2643175586409021	1.4034008381266676	-1.0445000000000042	1.8935750436145276	0.25068733208425786	0.00062926605251139	7.772249341742404e-05	5.678983329153151e-08	1.2612687812695142	0.0
2.9664999999999884	1.6659007006317899	0.30152773926036525	1.2565404065701575	-0.4093602940616323	1.9794999999999925	1.4311768205643234	0.26254013985475244	1.4310968246381017	-1.0235000000000043	2.415813305383194	0.2747673748786713	0.0006578016290874065	8.16403207920584e-05	6.048722530475091e-08	1.2558009041330527	0.0
2.988499999999994	1.311464265759975	0.27060937857514455	1.2512771341565847	-0.0601871316033904	2.0004999999999926	1.7712985868944717	0.2781356487999392	1.7712145097971834	-1.0025000000000044	1.6531277495516656	0.24331825334990073	0.0006890050454225696	8.594673228796126e-05	6.461164618785737e-08	1.250502117767228	0.0
3.0105	1.2998128589781082	0.2817290114276819	1.2464522927521917	-0.05336056622591645	2.0214999999999925	0.9796790191082548	0.2444955562231763	0.9795906620119372	-0.9815000000000043	1.729419430094038	0.24986351308696753	0.000721603001545769	9.046956614303942e-05	6.900910914212463e-08	1.2456401511753938	0.0
3.0315735	1.323826478758798	0.281749679108633	1.2422393671282683	-0.08158711163052978	2.0424999999999924	1.069858285655362	0.2479776842615995	1.069765440541832	-0.9605000000000044	1.6395787547757916	0.24642181139080457	0.000754189480067964	9.501437672228663e-05	7.349358814710044e-08	1.24139008977789	0.0
3.0527945145	1.761787409797134	0.305800087982349	1.238398759935544	-0.5233886498615901	2.0634999999999923	1.3068502640872706	0.26226745858386663	1.3067527133486296	-0.9395000000000042	1.353593046213636	0.23617386685855485	0.0007884045229063632	9.981076177793108e-05	7.829537441471722e-08	1.2375104663554852	0.0
3.0741640761015	1.6466395776082843	0.29493945992713166	1.234936391714637	-0.4117031858936473	2.0844999999999922	1.878890072539653	0.2954521469868487	1.8787875885626661	-0.9185000000000043	1.5673276384098433	0.24931195112520846	0.0008243358273799119	0.00010487372266965521	8.343854402119927e-08	1.2340070987260434	0.0
3.09568322463421	1.4586358058648026	0.28480784401915227	1.2318582336321533	-0.22677757223264927	2.105499999999992	1.3520738709412186	0.26949352325339654	1.351966215674973	-0.8975000000000042	1.9861770245056936	0.2653427131650272	0.0008620760906764213	0.00011021921008105232	8.894911142873468e-08	1.2308858493822843	0.0
3.11735300720665	1.3728392078328622	0.2828131293006941	1.2291703075744833	-0.14366890025837886	2.126499999999992	1.2960707690364366	0.2685944422694896	1.295957693542667	-0.8765000000000043	1.3605299624642746	0.24205472104179535	0.0009017233075195234	0.00011586418705301933	9.485519376196724e-08	1.228152625224717	0.0
3.1391744782570963	1.3396020841406244	0.2811870848237002	1.2268786862467056	-0.11272339789391883	2.147499999999992	1.2357983471795053	0.2665573457803189	1.2356795911649563	-0.8555000000000041	1.1795634828325718	0.2372890602656805	0.0009433810861142347	0.0001218266963667722	1.0118718964637145e-07	1.225813377277035	0.0
3.1611486996048956	1.0998835855649207	0.26860452676924707	1.2249894932777003	0.12510590771277963	2.168499999999992	1.7954915679754606	0.2977659490679845	1.7953668593056318	-0.8345000000000042	1.9250415840195068	0.2691274458773835	0.0009871589835144868	0.00012812593258569298	1.0797797395144378e-07	1.2238741003836262	0.0
3.18327674050213	1.8094385539399058	0.2996297938748529	1.2235089033326383	-0.5859296506072675	2.189499999999992	1.197049853161632	0.26689601875856833	1.1969189073552349	-0.8135000000000041	1.5922733788431123	0.25720233560790745	0.001033172861627613	0.00013478231908769372	1.1526310990986742e-07	1.222340832888813	0.0
3.205559677685645	1.3709473655303601	0.27905073414863435	1.2224431422341469	-0.14850422329621327	2.2104999999999917	1.0978573956955553	0.26248024303616074	1.0977199153989865	-0.7925000000000042	2.0056556425977545	0.27921186476200616	0.0010815452651471767	0.00014181759044385302	1.2308108022472656e-07	1.2212196562974755	0.0
3.227998595429445	1.3211479608710244	0.2776491423853724	1.2217984870934997	-0.09934947377752468	2.2314999999999916	0.9688422457392927	0.2576379440589739	0.9686979201804089	-0.7715000000000041	2.14410387670903	0.2873105676158385	0.001132405822786356	0.00014925488052497444	1.3147353893161561e-07	1.2205166949166495	0.0
3.250594585597451	1.7156456642776645	0.29274278454179437	1.2215812664533783	-0.49406439782428624	2.2524999999999915	1.1732862467741783	0.27080063253299236	1.1731347511946328	-0.7505000000000042	1.6985258855619574	0.2763157358165447	0.001185891673270004	0.0001571188167454794	1.4048558595262594e-07	1.2202381154777768	0.0
3.273348747696633	1.075096654490999	0.26216287283943135	1.22179786044375	0.14670120595275105	2.2734999999999914	1.3073647749128867	0.27930192063818315	1.3072057699782689	-0.729500000000004	1.679979550528785	0.28159532357931577	0.0012421479176347196	0.00016543562088384704	1.5016606646616532e-07	1.220390126739165	0.0
3.2962621889305095	1.694676935292199	0.28855557862537334	1.2224547009526754	-0.4722222343395237	2.2944999999999913	1.1690448656732597	0.26630630130456134	1.1688779968602505	-0.7085000000000041	1.7545830440403816	0.2886969278666578	0.001301328099482866	0.00017423321695082833	1.6056789742217677e-07	1.2209789790683443	0.0
3.319336024253023	1.6951095413773363	0.2886043382848672	1.2235582718138418	-0.47155126956349447	2.3154999999999912	1.4313399406776868	0.28045420528515036	1.4311648376374226	-0.687500000000004	2.149276727156283	0.3085392804858581	0.0013635947149392195	0.00018354134661099718	1.7174842375839151e-07	1.2220109640038679	0.0
3.342571376422794	1.4082858160982243	0.27610342336852806	1.2251151090129089	-0.18317070708531547	2.336499999999991	1.1531276481920616	0.26880251937174127	1.152943924088873	-0.6665000000000041	2.4461525425177246	0.3236060079466088	0.0014291197541677222	0.0001933916927000654	1.8376980712194386e-07	1.223492413796234	0.0
3.3659693760577536	1.632853840116025	0.284876837157742	1.2271318009147727	-0.4057220392012524	2.357499999999991	1.5405865887686545	0.2861491078558611	1.5403938395933208	-0.645500000000004	2.0611115112275424	0.3189803227403806	0.0014980852764211196	0.00020381801141996725	1.9669945017423446e-07	1.2254297009274815	0.0
3.389531161690158	1.2791736688478341	0.2689349766057816	1.2296149885141265	-0.04955868033370758	2.378499999999991	1.874911346276225	0.30352613247334115	1.8747091501328603	-0.624500000000004	1.7311525610122236	0.31565911538181596	0.001570684020718753	0.00021485627383617642	2.106104598579992e-07	1.2278292376091118	0.0
3.4132578798219892	1.483546000387257	0.2760771642778832	1.2325713657117991	-0.2509746346754578	2.399499999999991	1.269424266309539	0.2741291778353544	1.2692121826751985	-0.6035000000000039	2.190409935011971	0.3421882927442867	0.001647120054377307	0.00022654481734731376	2.2558215333684104e-07	1.2306974752579212	0.0
3.437150684980743	1.276871394683229	0.2668382921889524	1.236007679619562	-0.04086371506366704	2.4204999999999908	1.506640629305444	0.2857509726754177	1.5064181982615135	-0.582500000000004	2.7959817419280184	0.3685273633543839	0.0017276094617568042	0.00023892450784599505	2.4170061068225104e-07	1.2340409039493485	0.0
3.4612107397756082	1.3127033580852705	0.2678291752245818	1.2399307308962921	-0.07277262718897837	2.4414999999999907	1.5582722572027732	0.2896403356272663	1.558038998637175	-0.5615000000000039	2.075508924527053	0.3592291766773577	0.0018123810757295815	0.0002520389133423768	2.590592787847269e-07	1.2378660518479414	0.0
3.485439214954037	1.2853202264964503	0.2669265037446532	1.2443473741185826	-0.04097285237786763	2.4624999999999906	1.7489360280313568	0.29726455715664407	1.7486914408105774	-0.540500000000004	2.365693684127339	0.3801104523388582	0.001901677254534195	0.00026593448987817563	2.777596314078942e-07	1.2421794846145389	0.0
3.5098372894587158	1.2870139956687163	0.2640758323755828	1.2492645181891324	-0.037749477479583904	2.4834999999999905	1.3257217032340023	0.277618022066399	1.3254652643439204	-0.5195000000000038	2.9414353002772726	0.40800907322694807	0.0019957547068392215	0.0002806607806193719	2.9791189079167265e-07	1.246987804789783	0.0
3.5344061504849265	1.1130882079591524	0.25452432443232886	1.254689126786431	0.14160091882727865	2.5044999999999904	1.7393601379086587	0.3012304787627014	1.739091301563121	-0.4985000000000039	3.1567933052828785	0.42728215044389833	0.002094885368014688	0.0002962706290806395	3.1963581674728533e-07	1.252297651153519	0.0
3.559146993538321	1.8877463038209756	0.2895446455464472	1.2606282188595939	-0.6271180849613818	2.5254999999999903	1.5560103133326442	0.2892903629276954	1.5557285100487033	-0.47750000000000387	3.1652999478070205	0.44383348464132927	0.0021993573307915477	0.00031282040750409823	3.430615697783392e-07	1.2581156980597283	0.0
3.5840610224930893	1.6685013553764991	0.27804965019880357	1.2670888691723599	-0.4014124862041393	2.54649999999999	0.43970671563010266	0.22788772207821462	0.43941135126880676	-0.45650000000000385	3.326495720991325	0.4636364176784489	0.0023094758336825744	0.00033037026148961666	3.683306554140127e-07	1.2644486547465323	0.0
3.6091494496505407	1.1620133911733677	0.25529890706150615	1.2740782089006666	0.11206481772729893	2.56749999999999	1.0927700714064261	0.2672492213794211	1.0924605261780131	-0.43550000000000383	2.8164432186932222	0.4740107488961258	0.002425564310742587	0.0003489843720538693	3.9559695765902493e-07	1.2713032646209124	0.0
3.6344134957980945	1.6473675695680046	0.2757270145389238	1.2816034262884077	-0.36576414327959683	2.58849999999999	1.6050515176770719	0.29316673193255127	1.6047271451093919	-0.4145000000000038	2.548442716328937	0.5000733032932168	0.002547965506461297	0.0003687312363812292	4.250278702572493e-07	1.278686304517695	0.0
3.659854390268681	1.6023407116074224	0.2735348477506709	1.2896717673663902	-0.3126689442410322	2.60949999999999	1.6161684199281892	0.2934418572425881	1.6158285457971422	-0.3935000000000038	3.2202808182191642	0.5497728637639575	0.002677042659810389	0.0003896839686215476	4.568055353396003e-07	1.286604583932423	0.0
3.685473371000562	1.8053539626240103	0.281066536089597	1.2982905367397664	-0.5070634258842439	2.63049999999999	1.7765359925751634	0.30433797315108224	1.7761799137959127	-0.3725000000000038	3.419819935927057	0.6036458259796347	0.0028131807617067166	0.0004119206221885671	4.911281999904088e-07	1.2950649442276712	0.0
3.7112716845975657	1.3296910620122442	0.2619710707116514	1.3074670984496601	-0.022223963562584048	2.6514999999999898	1.4714279497579306	0.28765615327750416	1.4710549332356089	-0.35150000000000375	3.1790181332589746	0.6565936034516295	0.0029567878904075634	0.0004355245351184554	5.28211702329639e-07	1.3040742578124318	0.0
3.7372505863897487	1.293100298477839	0.25851650177726004	1.3172088769150097	0.024108578437170625	2.6724999999999897	1.681463321649437	0.2966959880526859	1.6810726030880363	-0.33050000000000374	2.4281648411933894	0.716839121118541	0.003108296629621847	0.0004605847001613389	5.682910998812066e-07	1.3136394272941265	0.0
3.763411340494477	1.918494692378801	0.28570073292048687	1.3275233579611272	-0.5909713344176739	2.6934999999999896	1.6805608003481312	0.29537196527121135	1.6801515830162248	-0.3095000000000037	1.0765899726272465	0.7856472924993944	0.0032681655744031383	0.00048719616140017335	6.116224542921525e-07	1.3237673846028697	0.0
3.7897552198779385	1.3447637945413369	0.2591758574361999	1.3384180899418152	-0.006345704599521662	2.7144999999999895	1.6001027108974266	0.29348010064587465	1.5996741643493402	-0.2885000000000037	1.549845394149635	0.8997483192231491	0.00343688093018812	0.0005154604393214443	6.584847878961011e-07	1.3344650900875177	0.0
3.816283506417084	1.7195655876833102	0.27365393201549165	1.3499006849624469	-0.3696649027208634	2.7354999999999894	1.2921571759671482	0.28241094187007515	1.291708434718158	-0.2675000000000037	0.9178806209435777	1.0216346693559275	0.0036149582106570857	0.0005454859864016856	7.09182229191687e-07	1.3457395315831588	0.0
3.842997490962004	1.7653841696373558	0.27590896870481885	1.3619788202118084	-0.4034053494255474	2.7564999999999893	1.6558672341165837	0.298183604454436	1.6553973962706816	-0.24650000000000366	-2.2827886591726596	1.1582697047228958	0.0038029440404227606	0.0005773886754230865	7.64046366048104e-07	1.3575977234495964	0.0
3.8698984733987376	1.7213429545220902	0.27313836900027955	1.3746602394110357	-0.34668271511105453	2.777499999999989	1.4206188425520383	0.2865680129597162	1.4201269683807665	-0.2255000000000037	-1.550574121847987	1.3659105898022372	0.004001418068900199	0.0006112923228914187	8.234388273730173e-07	1.3700467055804166	0.0
3.896987762712529	1.8617075360497652	0.2765614434958784	1.387952754388553	-0.4737547816612122	2.798499999999989	1.2244019957068784	0.2775473716660365	1.2238871061776975	-0.20450000000000368	1.5401542141108564	1.6303482764263721	0.004210995002074699	0.000647329250100723	8.877541161019873e-07	1.3830935423822615	0.0
3.9242666770515164	1.6955454961810867	0.2711194418158587	1.4018642467904248	-0.293681249390662	2.819499999999989	1.7526587881080378	0.30533440800415906	1.7521198633606512	-0.18350000000000372	6.789225284261391	1.9270124010296612	0.0044323267592671755	0.0006856408845724297	9.574227187149612e-07	1.3967453217238663	0.0
3.9517365437908767	1.6279734449073318	0.26729235584518757	1.416402669936194	-0.21157077497113774	2.840499999999989	1.3376460231111134	0.2831140266973402	1.3370820008801325	-0.1625000000000037	22.97202562069964	2.307420750621145	0.004666104762397525	0.0007263784047926843	1.0329145190774787e-06	1.4110091538544847	0.0
3.9793986995974127	1.5956983491080936	0.26415578725694044	1.4315760508308981	-0.1641222982771955	2.861499999999989	2.2274987761976734	0.32383112831745386	2.2269085501799646	-0.14150000000000373	37.365794526140405	2.677596072107785	0.00491306236566734	0.0007697034313814247	1.114742547268609e-06	1.425892170291302	0.0
4.007254490494595	1.8217758844965088	0.27245030769476375	1.4473924923445922	-0.3743833921519166	2.8824999999999887	1.3248601467946584	0.28077531136244926	1.3242425649596732	-0.12050000000000372	73.01831340679342	3.1248803602365505	0.00517397743402373	0.0008157887680510418	1.2034670972231034e-06	1.4414015226754202	0.0
4.035305271928057	1.9203767030439276	0.2745125196783139	1.4638601755714689	-0.45651652747245874	2.9034999999999886	0.8851603256310273	0.26007608741901656	0.8845141884723743	-0.09950000000000372	107.7398166847264	3.553090563991829	0.005449675079227267	0.0008648191959523521	1.2997002505140275e-06	1.4575443815960387	0.0
4.063552408831553	1.5454108592533458	0.25843809723348604	1.4809873623813514	-0.06442349687199433	2.9244999999999886	1.6126944307748816	0.2949106957481256	1.6120184895013554	-0.0785000000000037	161.52223171116418	4.00652896716458	0.005741030562828966	0.0009169923252619519	1.4041108474698817e-06	1.474327935382413	0.0
4.091997275693375	1.8663008276842565	0.27137966803715136	1.4987823981771975	-0.36751842950705904	2.9454999999999885	1.6593669281147185	0.29964771505942833	1.6586598827789565	-0.05750000000000371	204.06619053064605	4.390225585643304	0.006048972375864558	0.0009725195081388014	1.5174299510964664e-06	1.491759388863243	0.0
4.120641256623228	1.5541987047265404	0.2583844439766416	1.5172537148729988	-0.036944989853541665	2.9664999999999884	1.6659007006317899	0.30152773926036525	1.665161198194685	-0.0365000000000037	238.09414533893244	4.705554920617655	0.0063744855055992726	0.001031626817470552	1.6404568540017336e-06	1.5098459620930749	0.0
4.149485745419591	2.087768715075552	0.2785902423255767	1.5364098341073782	-0.551358880968174	2.988499999999994	1.311464265759975	0.27060937857514455	1.3106892493706184	-0.015500000000003704	252.931161458956	4.910703607665779	0.006718614900203641	0.0010945560961423614	1.7740656837512712e-06	1.5285948890453485	0.0
4.178532145637528	1.779495486015873	0.26404738507057285	1.5562593707090686	-0.22323611530680432	3.0105	1.2998128589781082	0.2817290114276819	1.2990007174013103	0.005499999999996298	221.4202997156773	4.919335271502478	0.007082469142809329	0.0011615660818941964	1.9192126678647373e-06	1.5480134162716972	0.0
4.207781870656991	1.5151183199884213	0.2527956713495743	1.5768110364314736	0.0616927164430523	3.0315735	1.323826478758798	0.281749679108633	1.3229772014084198	0.026499999999996297	198.61063707953724	4.835322399066933	0.007467224346986033	0.001232933613188285	2.076944126061038e-06	1.5681088015271731	0.0
4.23723634375159	1.602778017610816	0.25749408473947677	1.5980736439744363	-0.004704373636379655	3.0527945145	1.761787409797134	0.305800087982349	1.7608991162170753	0.0474999999999963	135.46800996709715	4.526182883210483	0.007874128286293277	0.0013089549218874591	2.2484052644363854e-06	1.5888883123609912	0.0
4.266896998157851	1.8701872007531706	0.26785074072305143	1.6200561113124332	-0.25013108944073736	3.0741640761015	1.6466395776082843	0.29493945992713166	1.6457102846196907	0.06849999999999631	81.6000660457471	4.112233323267564	0.008304504771196502	0.0013899470189492112	2.4348498540893024e-06	1.6103592246724334	0.0
4.2967652771449565	1.9589042818073987	0.2683791298297296	1.6427674663495588	-0.3161368154578399	3.09568322463421	1.4586358058648026	0.28480784401915227	1.4576634216149336	0.0894999999999963	49.13354289392112	3.638337310210839	0.008759758287293992	0.0014762491797707985	2.6376508853695166e-06	1.6325288212316087	0.0
4.32684263408497	1.5744832882726258	0.25195302827807736	1.6662168519227136	0.09173356365008778	3.11735300720665	1.3728392078328622	0.2828131293006941	1.3718215254830959	0.11049999999999632	23.26896842080572	3.120138781223033	0.009241378909478258	0.0015682245362789997	2.858312298514601e-06	1.6554043901646578	0.0
4.357130532523566	2.314667731724323	0.2782455233956742	1.6904135311757176	-0.6242542005486054	3.1391744782570963	1.3396020841406244	0.2811870848237002	1.3385367751709538	0.13149999999999631	8.319825289302116	2.6154711651356704	0.009750947507354711	0.001666261783346015	3.0984819020477293e-06	1.6789932234031149	0.0
4.387630446251231	2.344484642876163	0.27792228653949685	1.7153668933282435	-0.6291177495479194	3.1611486996048956	1.0998835855649207	0.26860452676924707	1.0987681926708466	0.1524999999999963	2.003751085056223	2.153887040392113	0.010290141257955979	0.001770777007631472	3.3599656020519464e-06	1.703302615097054	0.0
4.41834385937499	1.8510740722718895	0.26077855492859586	1.7410864598648748	-0.10998761240701471	3.18327674050213	1.8094385539399058	0.2996297938748529	1.8082704834960805	0.17349999999999632	-3.1042990648307835	1.7412729551779618	0.010860739482527321	0.0018822156475021992	3.644743078434378e-06	1.7283398599917668	0.0
4.449272266390615	1.717323536635197	0.2534345705988733	1.7675818911707806	0.05025835453558347	3.205559677685645	1.3709473655303601	0.27905073414863435	1.3697238795936888	0.1944999999999963	0.46327795377774805	1.4455701104058305	0.011464629824907889	0.0020010545932667156	3.9549850586802675e-06	1.7541122517675474	0.0
4.48041717225535	1.9848380687146399	0.26254566412313307	1.7948629936421332	-0.18997507507250666	3.227998595429445	1.3211479608710244	0.2776491423853724	1.3198661686941742	0.2154999999999963	-0.400061649816692	1.191289609291893	0.012103814789799395	0.0021278044375832813	4.293072355524833e-06	1.780627081342395	0.0
4.511780092461137	1.8729074771915943	0.2551379470937422	1.8229397273006513	-0.04996774989094299	3.250594585597451	1.7156456642776645	0.29274278454179437	1.714302513302063	0.23649999999999627	2.409568878604901	1.0578263258194485	0.012780418659990878	0.0022630118865596197	4.661616852602989e-06	1.8078916351372483	0.0
4.5433625531083655	1.7935885547438428	0.2531116791070052	1.8518222139433431	0.0582336591995003	3.273348747696633	1.075096654490999	0.26216287283943135	1.073688920786414	0.2574999999999963	3.545926570015226	0.9814255923673251	0.013496694812394733	0.0024072623427613626	5.063484641659654e-06	1.8359131933035453	0.0
4.575166090980124	2.0846606691162948	0.26283270633757844	1.8815207458599146	-0.2031399232563802	3.2962621889305095	1.694676935292199	0.28855557862537334	1.693201213407868	0.2784999999999963	4.4946006840010355	0.9513022699461859	0.01425503345354174	0.0025611826720861926	5.50182153651841e-06	1.8646990279127502	0.0
4.607192253616985	2.4630156594191837	0.27544591634465593	1.912045795152102	-0.5509698642670817	3.319336024253023	1.6951095413773363	0.2886043382848672	1.6935622335673624	0.2994999999999963	3.09400712373694	0.9129705522754469	0.015057969795977497	0.002725444167244126	5.980081212938872e-06	1.8942564011076675	0.0
4.639442599392304	2.345160044208005	0.26912436927226485	1.9434080236906819	-0.4017520205173233	3.342571376422794	1.4082858160982243	0.27610342336852806	1.4066631208815494	0.32049999999999634	5.3379757814810915	0.9402581765780326	0.015908192697794806	0.0029007657214119202	6.5020562499946835e-06	1.9245925632152252	0.0
4.67191869758805	1.9623614410732846	0.2578411513845712	1.975618293747734	0.013256852674449426	3.3659693760577536	1.632853840116025	0.284876837157742	1.6311517401287339	0.34149999999999636	6.5063081420627356	0.9502307885671112	0.016808553788321346	0.0030879172265041786	7.071912377948009e-06	1.9557147508205306	0.0
4.704622128471167	2.0418196461553224	0.2570436050285037	2.008687679343401	-0.03313196681192121	3.389531161690158	1.2791736688478341	0.2689349766057816	1.2773879179428194	0.3624999999999964	4.695156793160741	0.9184843445235461	0.017762077103754135	0.0032877232114260817	7.694226270090971e-06	1.9876301848019509	0.0
4.737554483370465	2.14517828784644	0.26016844718175725	2.0426274783482103	-0.1025508094982297	3.4132578798219892	1.483546000387257	0.2760771642778832	1.481672109933379	0.3834999999999964	4.660398775508185	0.9014345190669187	0.018771969257284145	0.003501066736644842	8.374027252006304e-06	2.0203460683270293	0.0
4.7707173647540575	2.0248803803418367	0.25632711491830773	2.0774492253837615	0.05256884504192483	3.437150684980743	1.276871394683229	0.2668382921889524	1.2749046190130155	0.4044999999999964	4.860717111981366	0.8839121623138623	0.0198416301689796	0.003728893562440368	9.116843341544867e-06	2.053869584809	0.0
4.804112386307336	2.2032810751441025	0.26141464201577513	2.1131647055665126	-0.09011636957758995	3.4612107397756082	1.3127033580852705	0.2678291752245818	1.3106386790369198	0.42549999999999644	4.560957066189609	0.8460067275799769	0.02097466438138665	0.0039722166092713415	9.92875207693828e-06	2.0882078958237775	0.0
4.837741173011487	2.52372829901887	0.2681561511165229	2.149785969141097	-0.37394232987777265	3.485439214954037	1.2853202264964503	0.2669265037446532	1.2831523369924065	0.44649999999999646	3.551183638019676	0.8026957224697272	0.02217489298745061	0.004232120729822533	1.0816436639322077e-05	2.1233681389871846	0.0
4.871605361222568	2.5436241214027437	0.2687168483341374	2.187325347051588	-0.35629877435115587	3.5098372894587158	1.2870139956687163	0.2640758323755828	1.284737282269367	0.4674999999999965	3.6450604658861288	0.7569815841716279	0.02344636619795212	0.004509767813483368	1.1787247830044266e-05	2.1593574257923223	0.0
4.9057065987511255	2.6864074662417607	0.272042961285855	2.2257954675008897	-0.460611998740871	3.5344061504849265	1.1130882079591524	0.25452432443232886	1.1106967323262404	0.4884999999999965	3.3189436094928375	0.7162718588222804	0.024793376576173674	0.004806402245247097	1.2849272523033408e-05	2.196182839406946	0.0
4.940046544942383	2.2901613760307904	0.2584831715359148	2.265209273550233	-0.024952102480557237	3.559146993538321	1.8877463038209756	0.2895446455464472	1.88523378302111	0.5094999999999965	4.002764383304415	0.6835683565039155	0.026220472967958305	0.0051233567423157236	1.4011409278826926e-05	2.23385143243068	0.0
4.97462687075698	2.13001065028708	0.253979673801403	2.305580041812629	0.17556939152554873	3.5840610224930893	1.6685013553764991	0.27804965019880357	1.6658611409506716	0.5304999999999964	4.308429993357906	0.6521287076154013	0.027732475155667756	0.005462058593046506	1.528345188028626e-05	2.2723702246120343	0.0
5.009449258852279	2.2097785523681472	0.2542335566184398	2.346921402295813	0.1371428499276659	3.6091494496505407	1.1620133911733677	0.25529890706150615	1.1592384468936134	0.5514999999999965	4.093040276442936	0.6134912868359819	0.029334489264790504	0.005824036324283318	1.6676181631323528e-05	2.311746200525108	0.0
5.044515403664246	2.2607597440746425	0.25528483315570494	2.3892473594519372	0.1284876153772947	3.6344134957980945	1.6473675695680046	0.2757270145389238	1.6444504477972919	0.5724999999999965	3.9742770766292086	0.5867125490441626	0.031031923952057835	0.006210926824577186	1.8201469349952066e-05	2.3519863072059524	0.0
5.079827011489895	2.3990009453821024	0.2588933322266592	2.432572314492787	0.03357136911068448	3.659854390268681	1.6023407116074224	0.2735348477506709	1.5992735281734551	0.5934999999999966	2.8026703017676198	0.5369857368195387	0.032830507403893414	0.006624482952315617	1.9872388086589166e-05	2.393097451748491	0.0
5.1153858005703245	2.2205770789200265	0.2523182188166519	2.4769110890309682	0.2563340101109417	3.685473371000562	1.8053539626240103	0.281066536089597	1.802128370111915	0.6144999999999965	2.8847743863030093	0.5206551185570136	0.0347363051738171	0.007066581659346612	2.170333770878978e-05	2.4350864988600955	0.0
5.151193501174317	2.376870588534692	0.2550492942019505	2.522278950108625	0.14540836157393322	3.7112716845975657	1.3296910620122442	0.2619710707116514	1.3262982213750159	0.6354999999999966	2.656697013639194	0.49931940520767154	0.03675573888702833	0.007539232662298115	2.371018261560523e-05	2.477960268376683	0.0
5.187251855682537	2.5024636521089354	0.259521549119675	2.56869163667671	0.06622798456777446	3.7372505863897487	1.293100298477839	0.25851650177726004	1.289530848856956	0.6564999999999965	1.7735207587647954	0.47161412160028854	0.03889560583978533	0.008044587695453973	2.5910403979776878e-05	2.5217255327374906	0.0
5.2235626186723145	2.725184356483508	0.26469637108514826	2.6161653875886324	-0.10901896889487572	3.763411340494477	1.918494692378801	0.28570073292048687	1.9147387190205436	0.6774999999999967	2.3441701991337514	0.48092456897516883	0.04116309952033804	0.008584950380748092	2.832326806535746e-05	2.5663890144194808	0.0
5.260127557003021	2.317858186590732	0.25220229210937434	2.6647169711730845	0.34685878458235253	3.7897552198779385	1.3447637945413369	0.2591758574361999	1.3408107946870393	0.6984999999999966	2.827894856462022	0.4931492591557604	0.04356583107704574	0.009162786752173998	3.097001233360791e-05	2.6119573833315313	0.0
5.296948449902043	2.289441768611804	0.248670703237791	2.714363716451248	0.42492194783944415	3.816283506417084	1.7195655876833102	0.27365393201549165	1.7154044343040222	0.7194999999999967	2.5874267400255624	0.48454939149380083	0.046111851757872274	0.009780736473671022	3.387405123280054e-05	2.658437254168472	0.0
5.334027089051357	2.4330583636867096	0.25266165983366795	2.7651235460638617	0.3320651823771521	3.842997490962004	1.7653841696373558	0.27590896870481885	1.7610030728751438	0.7404999999999966	2.2123239365697875	0.47431955420211036	0.0488096763436769	0.01044162479133245	3.706120376970209e-05	2.7058351837250827	0.0
5.371365278674717	2.559203552619191	0.256295401060949	2.8170150109736	0.2578114583544089	3.8698984733987376	1.7213429545220902	0.27313836900027955	1.7167294206914712	0.7614999999999967	1.8896925950163288	0.4637584272315985	0.051668307595558995	0.01114847526257481	4.0559945184006084e-05	2.754157668170282	0.0
5.40896483562544	2.5521997073139864	0.25499325091981806	2.870057327007536	0.3178576196935494	3.896987762712529	1.8617075360497652	0.2765614434958784	1.8568483240434737	0.7824999999999966	2.9640668269957784	0.49138330457602447	0.05469726173393996	0.011904523306701418	4.440168529405873e-05	2.8034111402816	0.0
5.446827589474818	2.967604108885667	0.2674974606430507	2.9242704133036734	-0.0433336955819934	3.9242666770515164	1.6955454961810867	0.2711194418158587	1.6904265711145283	0.8034999999999968	2.6801611517234347	0.4838853415969401	0.05790659496402543	0.012713230623072138	4.8621076355290764e-05	2.8536019666402206	0.0
5.484955382601142	2.6986886260621543	0.25657257089662966	2.979674932723942	0.2809863066617875	3.9517365437908767	1.6279734449073318	0.26729235584518757	1.6225799288256224	0.8244999999999967	2.0495347636160792	0.4692125358236823	0.06130693105873776	0.013578300524841195	5.3256353574492784e-05	2.9047364447867885	0.0
5.52335007027935	2.219367772865818	0.24189223976988677	3.03629233429409	0.8169245614282721	3.9793986995974127	1.5956983491080936	0.26415578725694044	1.5900144685684976	0.8454999999999968	2.030715942942109	0.4629729927156041	0.06490949000610036	0.014503694237927313	5.834971175639406e-05	2.9568208003383063	0.0
5.5620135207713055	2.428417811173947	0.24747595471478342	3.094144897728158	0.6657270865542109	4.007254490494595	1.8217758844965088	0.27245030769476375	1.8157849148273368	0.8664999999999967	2.3003942107250674	0.471047524259029	0.06872611772333076	0.01549364821651608	6.3947721927111e-05	3.0098611840663843	0.0
5.600947615416705	3.11279314244631	0.2674971232355027	3.1532557800918193	0.0404626376455095	4.035305271928057	1.9203767030439276	0.2745125196783139	1.9140609090684975	0.8874999999999968	2.2505324919541847	0.4684837956793292	0.07276931683450368	0.0165526925279389	7.010179218546385e-05	3.0638636689371914	0.0
5.640154248724622	2.6361947335890243	0.2525750868707389	3.2136490646547586	0.5774543310657343	4.063552408831553	1.5454108592533458	0.25843809723348604	1.5387514322544074	0.9084999999999968	1.5423118610744257	0.4436402550080801	0.07705227850252767	0.017685670361202104	7.686867748173282e-05	3.118834247113547	0.0
5.679635328465695	3.0300612036765604	0.2636039615122417	3.2753498119769127	0.24528860830035226	4.091997275693375	1.8663008276842565	0.27137966803715136	1.859277818370302	0.9294999999999969	1.0411373904431258	0.423915591475638	0.08158891529926209	0.01889775871472272	8.431104351840715e-05	3.1747788269194093	0.0
5.719392775764955	2.831520713399345	0.2566607560382002	3.3383841132676992	0.506863399868354	4.120641256623228	1.5541987047265404	0.2583844439766416	1.5467909519466165	0.9504999999999968	1.8034935124382399	0.44373985459531734	0.08639389508983525	0.020194490319931833	9.249809051340827e-05	3.231703229767419	0.0
5.759428525195309	3.0658515329304175	0.26155046947883265	3.4027791460497583	0.33692761311934083	4.149485745419591	2.087768715075552	0.2785902423255767	2.0799537700135224	0.9714999999999969	2.2525226852761104	0.45232538121748367	0.0914826758985274	0.021581776858294658	0.000101506243168242	3.289613187049768	0.0
5.799744524871677	2.795641349204884	0.2534670068120287	3.468563232150763	0.6729218829458792	4.178532145637528	1.779495486015873	0.26404738507057285	1.7712495315785015	0.9924999999999968	1.5475501315428488	0.4299398286732634	0.09687154171389535	0.02306593352992937	0.00011141991384699375	3.3485143369930914	0.0
5.840342736545779	3.536123156425416	0.27287400244141014	3.53576589803686	-0.00035725838855604763	4.207781870656991	1.5151183199884213	0.2527956713495743	1.5064160850841208	1.0134999999999967	2.0646518461395695	0.43774152525435267	0.10257763918004989	0.024653705032333488	0.00012233234670302467	3.4084122214777737	0.0
5.8812251357016	3.252462337391966	0.2650387639970082	3.6044179374905703	0.3519556000986044	4.23723634375159	1.602778017610816	0.25749408473947677	1.5935926859973708	1.0344999999999966	1.9577181349315431	0.4268403853681589	0.10861901510910113	0.02635229300770409	0.00013434655129518895	3.46931228282247	0.0
5.922393711651511	3.1131734748954356	0.25931139097011185	3.6745514766229093	0.5613780017274737	4.266896998157851	1.8701872007531706	0.26785074072305143	1.8604903141131708	1.0554999999999966	1.8510547254650591	0.4211150736224918	0.11501465473664672	0.02816938501690041	0.000147576335121403	3.531219860534241	0.0
5.963850467633071	3.212881643034964	0.26067112832037775	3.7462000411956593	0.5333183981606955	4.2967652771449565	1.9589042818073987	0.2683791298297296	1.9486656366894486	1.0764999999999965	2.785553188930975	0.4394691170297742	0.12178452062775734	0.030113185097192418	0.0001621474454722092	3.5941401880252375	0.0
6.005597420906502	3.026322865973572	0.25353339967999317	3.819398626213082	0.79307576023951	4.32684263408497	1.5744832882726258	0.25195302827807736	1.56367082651457	1.0974999999999964	2.0300591826742655	0.4147234202086389	0.12894959212509596	0.03219244595948936	0.00017819883207887977	3.658078389296418	0.0
6.047636602852848	3.2215673273500296	0.25903268602498575	3.894183767724708	0.6726164403746786	4.357130532523566	2.314667731724323	0.2782455233956742	2.30324742395172	1.1184999999999963	1.8418039095585357	0.4035807118401673	0.13653190521353695	0.03441650287868174	0.00019588404320863858	3.723039475589281	0.0
6.089970059072819	3.470822565814895	0.2650944390966139	3.9705936167602354	0.49977105094534036	4.387630446251231	2.344484642876163	0.27792228653949685	2.3324203646449733	1.1394999999999962	1.7739728032300786	0.3965858227797919	0.14455459265683926	0.03679530932797108	0.00021537276915353107	3.7890283420062714	0.0
6.132599849486327	3.1054715687801364	0.2551489631637822	4.048668015295309	0.9431964465151728	4.41834385937499	1.8510740722718895	0.26077855492859586	1.8383274723987815	1.160499999999996	1.2272275162407027	0.3728710693974947	0.1530419242414997	0.03933947440451909	0.00023685254847982792	3.8560497641008102	0.0
6.1755280484327315	3.516949129069816	0.26428820550813975	4.1284485741219	0.6114994450520839	4.449272266390615	1.717323536635197	0.2534345705988733	1.703853897231964	1.181499999999996	1.9744702279159991	0.38998506985929743	0.16201934694079434	0.042060302089325104	0.0002605306539629791	3.924108394437818	0.0
6.2187567447717615	4.189675601442192	0.2797521785918652	4.2099787524695325	0.02030315102734015	4.48041717225535	1.9848380687146399	0.26254566412313307	1.9706021564149017	1.202499999999996	2.006522417905452	0.3888937504869228	0.17151352478813875	0.044969832378831724	0.00028663617684123794	3.9932087591257206	0.0
6.262288041985164	4.04986267297908	0.27637307016020934	4.293303939193211	0.24344126621413142	4.511780092461137	1.8729074771915943	0.2551379470937422	1.8578593850281913	1.2234999999999958	2.348298909407169	0.3980429316997786	0.18155237822319978	0.04808088431925665	0.00031542232989220637	4.063355254320863	0.0
6.30612405827906	4.467568742873903	0.28493195778741337	4.378471535310979	-0.08909720756292394	4.5433625531083655	1.7935885547438428	0.2531116791070052	1.777679534104045	1.2444999999999957	1.286884943980593	0.35899161853857225	0.19216512264661684	0.0514071009669291	0.0003471689918847548	4.134552142705548	0.0
6.350266926687013	4.106496609221177	0.2758470334543536	4.465531037637347	0.3590344284161695	4.575166090980124	2.0846606691162948	0.26283270633757844	2.06783895116913	1.2654999999999956	1.9596884919573387	0.37882214736474357	0.20338230588967726	0.054962996288844435	0.00038218551819886387	4.206803549940626	0.0
6.394718795173823	4.1362796371687685	0.2756888780921131	4.554534123219731	0.41825448605096227	4.607192253616985	2.4630156594191837	0.27544591634465593	2.445226265374749	1.2864999999999955	1.6775502608335366	0.36386224619902746	0.2152358442738389	0.058764004007109016	0.000420813844854035	4.280113461093928	0.0
6.439481826740039	4.5085033529543725	0.28514895927027084	4.64553473424187	0.13703138128749703	4.639442599392304	2.345160044208005	0.26912436927226485	2.3263445837325483	1.3074999999999954	1.444547429134822	0.3532684792901612	0.227759056901532	0.06282652837877563	0.00046343191585958087	4.354485717045702	0.0
6.4845581995272195	4.275458901038022	0.2789738442668053	4.738589163011916	0.46313026197389373	4.67191869758805	1.9623614410732846	0.2578411513845712	1.9424578981460812	1.3284999999999954	1.9315435289290162	0.3676423576184171	0.24098669778425347	0.06716799688862594	0.0005104574667155362	4.4299240108723215	0.0
6.529950106923911	4.212746648327951	0.27762566114198306	4.833756136602825	0.6210094882748738	4.704622128471167	2.0418196461553224	0.2570436050285037	2.020762151613872	1.3494999999999953	1.4282086457157042	0.34124253063647375	0.25495498537653427	0.07180691481656383	0.0005623522000694941	4.506431884209658	0.0
6.575659757672378	4.512124015544057	0.28369513592805945	4.931096900658708	0.41897288511465103	4.737554483370465	2.14517828784644	0.26016844718175725	2.122896877825259	1.3704999999999952	1.4982158360536726	0.3449715582386746	0.26970162904503453	0.07676292162329654	0.0006196263929924955	4.584012723597384	0.0
6.621689375976085	4.860149889516792	0.29128629033498343	5.030675301823377	0.1705254123065858	4.7707173647540575	2.0248803803418367	0.25632711491830773	2.0013007397670752	1.391499999999995	1.3208413409971373	0.3357859850065511	0.28526585196077847	0.08205684907770114	0.000682843979096399	4.662669756805801	0.0
6.668041201607918	4.870265226908439	0.2904610146092377	5.132557868185382	0.2622926412769422	4.804112386307336	2.2032810751441025	0.26141464201577513	2.1783242654013675	1.412499999999995	1.3905639767208529	0.33210687693874996	0.30168840985952783	0.08771078102653547	0.0007526281527974542	4.7424060491465205	0.0
6.714717490019173	4.950280809886924	0.29134021418263306	5.236813887068591	0.28653307718166676	4.837741173011487	2.52372829901887	0.2681561511165229	2.4973104688649572	1.433499999999995	1.7533541716697085	0.34287781240108406	0.3190116050706203	0.09374811468177066	0.0008296675474580767	4.823224499768742	0.0
6.7617205124493065	4.863196396482244	0.2883732334424748	5.343515479427553	0.480319082945309	4.871605361222568	2.5436241214027437	0.2687168483341374	2.515656200143478	1.4544999999999948	2.520958302236807	0.3723740889172213	0.33727929516840716	0.10019362327260027	0.0009147230439337026	4.9051278379426115	0.0
6.809052556036452	4.962460595857927	0.2885357973723689	5.4527376700335175	0.49027707417559085	4.9057065987511255	2.6864074662417607	0.272042961285855	2.656794838147817	1.4754999999999947	1.5683152247433587	0.33036663596665816	0.35653689555293866	0.10707351987793465	0.00100863527123675	4.9881186193314075	0.0
6.856715923928707	5.1836182734710174	0.292191794195306	5.564558452559663	0.38094017908864597	4.940046544942383	2.2901613760307904	0.2584831715359148	2.2588035349112374	1.4964999999999946	2.056018062864954	0.3461673077938839	0.3768313752179931	0.11441552222072962	0.0011123328666284252	5.072199222254312	0.0
6.9047129353962085	5.862973031765974	0.3057159433630547	5.67905884859292	-0.1839141831730542	4.97462687075698	2.13001065028708	0.253979673801403	2.0968008330864856	1.5174999999999945	1.9257604377376425	0.3359167478205606	0.39821124491524784	0.12224891816763908	0.0012268415684842037	5.157371843941549	0.0
6.953045925943982	5.386605100891166	0.2943352217232707	5.796322959515264	0.4097178586240977	5.009449258852279	2.2097785523681472	0.2542335566184398	2.174603350597442	1.5384999999999944	1.8353852308488743	0.32939098550478735	0.42072653687365646	0.13060463163603606	0.0013532942217722836	5.243638496783799	0.0
7.0017172474255895	5.776737531856203	0.30259325448887736	5.916438010109416	0.13970047825321252	5.044515403664246	2.2607597440746425	0.25528483315570494	2.2234986918286577	1.5594999999999943	1.832121537798824	0.3297161905284901	0.4444287751833789	0.13951528856525766	0.001492941782958113	5.331001004577821	0.0
7.050729268157569	5.842514967757099	0.30233756056444155	6.039494382653088	0.19697941489598936	5.079827011489895	2.3990009453821024	0.2588933322266592	2.3595260826378066	1.5804999999999942	1.768075300864583	0.31544863859933725	0.4693709359043602	0.1490152825598244	0.0016471654186217015	5.4194609987702815	0.0
7.100084373034671	5.912973626948144	0.3023287616995128	6.165585640172586	0.25261201322444204	5.1153858005703245	2.2205770789200265	0.2523182188166519	2.178752488749154	1.6014999999999942	1.4938797825173022	0.3003513130597908	0.49560739591139735	0.15914083975923257	0.001817489800066038	5.509019914701891	0.0
7.149784963645914	6.029672703202516	0.3041888966249775	6.294808537431221	0.2651358342287047	5.151193501174317	2.376870588534692	0.2550492942019505	2.33255190680275	1.622499999999994	1.6647559557925693	0.309122060140321	0.5231938694409066	0.16993008243160207	0.0020055977047198185	5.599678987853992	0.0
7.199833458391435	6.513540439524006	0.31196364090596	6.427263018131207	-0.0862774213927997	5.187251855682537	2.5024636521089354	0.259521549119675	2.455497548169716	1.643499999999994	1.3554980372878653	0.292216421205987	0.552187331260254	0.1814230907268862	0.0022133460442071043	5.69143925009986	0.0
7.250232292600176	6.6251608371986555	0.31276459893356473	6.5630521967100774	-0.062108640488578004	5.2235626186723145	2.725184356483508	0.26469637108514826	2.6754079833143565	1.6644999999999939	1.646532646809725	0.3028929840499789	0.5826459253391949	0.19366196195946428	0.0024427834485785008	5.78430152596284	0.0
7.3009839186483765	6.866330798820694	0.3159115982966042	6.702282323015564	-0.1640484758051297	5.260127557003021	2.317858186590732	0.25220229210937434	2.2650985987491787	1.6854999999999938	1.779511428031612	0.30428251647542637	0.6146288578654934	0.20669086671973033	0.002696169546373368	5.8782664288839666	0.0
7.352090806078915	6.601536041303048	0.3109317269178866	6.845062728045922	0.24352668674287337	5.296948449902043	2.289441768611804	0.248670703237791	2.233515306329028	1.7064999999999937	1.718900486265967	0.29676113536202864	0.648196273414026	0.22055610103980006	0.0029759960909066007	5.973334357501189	0.0
7.403555441721467	7.2962097637762175	0.32254524901347337	6.991505748848584	-0.30470401492763344	5.334027089051357	2.4330583636867096	0.25266165983366795	2.3737700013479306	1.7274999999999936	1.7924281230696064	0.29551899373359375	0.6834091130514741	0.23530613375975604	0.003285010094431794	6.069505491942922	0.0
7.455380329813519	7.098763553103772	0.31775000657184826	7.141726630578283	0.04296307747451156	5.371365278674717	2.559203552619191	0.256295401060949	2.496346209815873	1.7484999999999935	1.6850410720228006	0.2932398868410951	0.7203289531380859	0.2509916481581493	0.00362623914360303	6.1667797901384445	0.0
7.507567992122213	7.0786995837759035	0.3163744814466518	7.295843403628183	0.21714381985227948	5.40896483562544	2.5521997073139864	0.25499325091981806	2.485553520588051	1.7694999999999934	1.5818752807947252	0.28865866742329527	0.7590178235746865	0.26766557682393755	0.0040030190819037685	6.265156984147655	0.0
7.560120968067068	7.472202441485651	0.3227302651903135	7.453976733665777	-0.018225707819873982	5.446827589474818	2.967604108885667	0.2674974606430507	2.896935662222214	1.7904999999999933	1.6780954195039164	0.28371179917152395	0.7995380042380981	0.2853831286570742	0.004419024257385638	6.364636576513219	0.0
7.6130418148435375	7.836485553854021	0.32726705978169285	7.6162497423284155	-0.22023581152560556	5.484955382601142	2.6986886260621543	0.25657257089662966	2.623750138125001	1.8114999999999932	1.5276283559778183	0.26858530894048166	0.8419517983518833	0.30420180679191205	0.004878300547096041	6.465217836637524	0.0
7.666333107547443	8.83606584841059	0.3433946831724265	7.782787796264911	-1.0532780521456786	5.52335007027935	2.219367772865818	0.24189223976988677	2.139896238910034	1.8324999999999931	1.83744540024196	0.27983433889396064	0.8863212815523261	0.3241814161420511	0.005385301382888904	6.566899797187644	0.0
7.7199974393002755	7.875398617319333	0.3262978314407834	7.953718262147319	0.07831964482798615	5.5620135207713055	2.428417811173947	0.24747595471478342	2.3441340975121734	1.853499999999993	1.6319906326528613	0.2728036920436156	0.9327080254316166	0.3453840591678526	0.0059449270168014465	6.669681250531049	0.0
7.774037421375377	8.356774313815661	0.3333865014584766	8.129170225222794	-0.22760408859286763	5.600947615416705	3.11279314244631	0.2674971232355027	3.023401031291682	1.874499999999993	1.1905723571379434	0.24621537497147014	0.9811727943705622	0.367874118369367	0.006562567277711894	6.773560745205152	0.0
7.828455683325005	8.744472516308111	0.3380508788973844	8.309274168927084	-0.4351983473810268	5.640154248724622	2.6361947335890243	0.2525750868707389	2.5413799160478128	1.8954999999999929	1.6637469995778802	0.2704019800455216	1.031775214510007	0.39171822390883465	0.0072441480844106605	6.878536582423831	0.0
7.88325487310828	8.394399839038865	0.3315589201854845	8.494161613036853	0.09976177399798836	5.679635328465695	3.0300612036765604	0.2636039615122417	2.929490218619057	1.9164999999999928	1.3097452635601519	0.24948967718661255	1.0845734137502105	0.41698520466926114	0.007996181993330128	6.984606812624052	0.0
7.938437657220039	8.695234427991489	0.33578479357613755	8.683964707793265	-0.011269720198223254	5.719392775764955	2.831520713399345	0.2566607560382002	2.724839829899065	1.9374999999999927	1.4052295491257807	0.25081032081217686	1.1396236317055475	0.44374602096019417	0.008825823071761229	7.091769232055762	0.0
7.994006720820579	8.949004817592662	0.33881686456294136	8.878815781377627	-0.07018903621503547	5.759428525195309	3.0658515329304175	0.26155046947883265	2.952685573930427	1.9584999999999926	1.586235215295829	0.2643175586409021	1.196979798569793	0.4720736769900562	0.009740926399170019	7.200021379418608	0.0
8.049964767866324	9.569596400515797	0.347535227358628	9.078846838049822	-0.49074956246597523	5.799744524871677	2.795641349204884	0.2534670068120287	2.6755924540472122	1.9794999999999925	1.6175421217805748	0.26254013985475244	1.2566930818533588	0.5020431111379948	0.010750112509906557	7.309360532548562	0.0
8.106314521241387	9.601227806953313	0.3472190814758602	9.28418900415772	-0.31703880279559193	5.840342736545779	3.536123156425416	0.27287400244141014	3.4087694798663297	2.0004999999999926	2.0019539398510298	0.2781356487999392	1.3188113999208766	0.5337310619788448	0.011862837099807049	7.419783705158192	0.0
8.163058722890078	9.846145888328033	0.3496645193312203	9.494971919067456	-0.35117396926057687	5.8812251357016	3.252462337391966	0.2650387639970082	3.1173566827238655	2.0214999999999925	1.107251079295311	0.2444955562231763	1.3833789011623097	0.5672159079446182	0.013089466326516893	7.531287643634011	0.0
8.220200133950309	9.432638888172875	0.34269132195213	9.711323067820363	0.27868417964748815	5.922393711651511	3.1131734748954356	0.25931139097011185	2.969841858806767	2.0424999999999924	1.2091733296107587	0.2479776842615995	1.4504354074406705	0.6025774784469256	0.014441358038325606	7.643868823894442	0.0
8.277741534887962	10.28220522243037	0.35426718077111813	9.933367051951985	-0.34883817047838583	5.963850467633071	3.212881643034964	0.26067112832037775	3.060821789864542	2.0634999999999923	1.4770259821478298	0.26226745858386663	1.5200158201319411	0.6398968342393877	0.015930949268370197	7.757523448312286	0.0
8.335685725632178	10.088602858043954	0.3508629954448388	10.161224794355268	0.07262193631131453	6.005597420906502	3.026322865973572	0.25353339967999317	2.8650026290569075	2.0844999999999922	2.12355579747992	0.2954521469868487	1.5921494865508141	0.6792560147695699	0.01757185032961078	7.872247442705274	0.0
8.394035525711603	10.747714103442611	0.35920041086121257	10.395012673264986	-0.3527014301776248	6.047636602852848	3.2215673273500296	0.25903268602498575	3.0504230352146022	2.105499999999992	1.5281385266874077	0.26949352325339654	1.666859523767241	0.7207377502588437	0.01937894584032947	7.988036453398571	0.0
8.452793774391584	10.98183097819216	0.36196339798283383	10.634841579291862	-0.34698939890029834	6.089970059072819	3.470822565814895	0.2650944390966139	3.289257291060931	2.126499999999992	1.4648428004153489	0.2685944422694896	1.7441620956713408	0.7644251362579644	0.021368502999275833	8.104885844363281	0.0
8.511963330812325	11.669718098268753	0.37052324882156107	10.880815887831213	-0.7889022104375396	6.132599849486327	3.1054715687801364	0.2551489631637822	2.912853317585638	2.147499999999992	1.3967218109370032	0.2665573457803189	1.8240656375253343	0.8104012684580422	0.02355828741312435	8.222790694434712	0.0
8.571547074128013	10.869553787113485	0.35807984080664557	11.133032336977926	0.2634785498644412	6.1755280484327315	3.516949129069816	0.26428820550813975	3.3126089493857336	2.168499999999992	2.029297287917909	0.2977659490679845	1.9065700200154165	0.8587488355922837	0.025967686755677642	8.341745794614548	0.0
8.631547903646908	11.95497057922189	0.372325078310027	11.391578798138704	-0.563391781083185	6.2187567447717615	4.189675601442192	0.2797521785918652	3.9729056080983804	2.189499999999992	1.3529275569155061	0.26689601875856833	1.991665641826824	0.9095496683436517	0.028617842507196498	8.461745645461033	0.0
8.691968738972436	12.298940002100936	0.37572202144877875	11.656532922667036	-0.6424070794338999	6.262288041985164	4.04986267297908	0.27637307016020934	3.819913988106731	2.2104999999999917	1.2408184339833435	0.26248024303616074	2.0793324358373027	0.9628842422761266	0.03153178998223904	8.582784454571367	0.0
8.752812520145245	11.797459383606501	0.36790446260897525	11.927960642867232	0.13050125926073086	6.30612405827906	4.467568742873903	0.28493195778741337	4.223649350268472	2.2314999999999916	1.0950031605639452	0.2576379440589739	2.169538768974033	1.018831132928575	0.03473460680419861	8.704856134160424	0.0
8.81408220778626	12.424185728352434	0.37571695423284746	12.205914499436846	-0.21827122891558837	6.350266926687013	4.106496609221177	0.2758470334543536	3.8477691215244567	2.2524999999999915	1.326069495951408	0.27080063253299236	2.262240209430623	1.0774664213429872	0.038253569923035274	8.8279542987402	0.0
8.875780783240765	12.393459540380851	0.37422456645425417	12.490431759681137	0.09697221930028554	6.394718795173823	4.1362796371687685	0.2756888780921131	3.8618589750429666	2.2734999999999914	1.477607491658456	0.27930192063818315	2.3573781271489387	1.138863048429858	0.04211832119805881	8.95207226290428	0.0
8.93791124872345	12.900664987701573	0.3800882090912147	12.781532281541795	-0.11913270615977822	6.439481826740039	4.5085033529543725	0.28514895927027084	4.217454335758205	2.2944999999999913	1.3212758097438895	0.26630630130456134	2.454878084159171	1.20309011668227	0.04636104147854485	9.077203039221809	0.0
9.000476627464515	12.582238665010578	0.37499907316779857	13.079216067644934	0.4969774026343554	6.4845581995272195	4.275458901038022	0.2789738442668053	3.9667937488984273	2.3154999999999912	1.617726483105104	0.28045420528515036	2.554647960584066	1.27021213780576	0.051016633009871575	9.203339336245236	0.0
9.063479963856764	13.977132273199095	0.3921780563829215	13.383460441372414	-0.5936718318266809	6.529950106923911	4.212746648327951	0.27762566114198306	3.885422395934784	2.336499999999991	1.3032858805000465	0.26880251937174127	2.656575750078459	1.3402882247871828	0.05612290987008046	9.33047355663669	0.0
9.126924323603763	14.087541569130691	0.392698784627687	13.694216763827097	-0.39332480530359426	6.575659757672378	4.512124015544057	0.28369513592805945	4.165039838482733	2.357499999999991	1.74119903549091	0.2861491078558611	2.760526945692677	1.4133712267177496	0.06172079599962172	9.458597795417047	0.0
9.19081279386899	13.794156320951606	0.3877939084972602	14.011406597272021	0.21725027632041538	6.621689375976085	4.860149889516792	0.29128629033498343	4.4921443444992155	2.378499999999991	2.11905896855588	0.30352613247334115	2.8663414244834327	1.4895068042220028	0.06785453022378864	9.587703838342797	0.0
9.25514848342607	14.784883842043822	0.39928904245319036	14.33491720838893	-0.449966633654892	6.668041201607918	4.870265226908439	0.2904610146092377	4.480113407869578	2.399499999999991	1.434726437475721	0.2741291778353544	2.9738297279898918	1.5687324425027511	0.07457187748128244	9.717783160415006	0.0
9.319934522810053	14.73194552105282	0.3977632845431872	14.664596295280306	-0.06734922577251368	6.714717490019173	4.950280809886924	0.29134021418263306	4.536691422587075	2.4204999999999908	1.7028326935357994	0.2857509726754177	3.082768627865894	1.6510763976273892	0.08192434526175849	9.848826924525264	0.0
9.385174064469723	14.542583577764113	0.3945093376303423	15.000245817906844	0.4576622401427315	6.7617205124493065	4.863196396482244	0.2883732334424748	4.4248087549973025	2.4414999999999907	1.7611877002267964	0.2896403356272663	3.1928958641034586	1.7365565695417138	0.08996740401850405	9.980825980243168	0.0
9.450870282921011	15.891917150913185	0.4094379108840921	15.341614815649372	-0.5503023352638134	6.809052556036452	4.962460595857927	0.2885357973723689	4.497841545155817	2.4624999999999906	1.9766793683290966	0.29726455715664407	3.3039039507058656	1.8251792921352206	0.09876071005808414	10.113770862750203	0.0
9.517026374901459	15.611559374254332	0.40475800682005464	15.688391111585476	0.07683173733114401	6.856715923928707	5.1836182734710174	0.292191794195306	4.691259043165666	2.4834999999999905	1.498354826550453	0.277618022066399	3.415432964374836	1.9169380261703346	0.10836832911555498	10.247651791924751	0.0
9.58364555952577	15.721090757045133	0.40537911151590655	16.040191835061034	0.31910107801590115	6.9047129353962085	5.862973031765974	0.3057159433630547	5.341286027114603	2.5044999999999904	1.965856522818715	0.3012304787627014	3.5270622703330634	2.0118119346442733	0.11885895850064983	10.382458671583047	0.0
9.650731078442451	15.634305298004772	0.40246961257328606	16.396552746637763	0.7622474486329907	6.953045925943982	5.386605100891166	0.2943352217232707	4.833920638159701	2.5254999999999903	1.758631210047201	0.2892903629276954	3.6383012006605346	2.1097643117499816	0.1303061453464247	10.518181088880823	0.0
9.718286195991547	17.23813322382997	0.41987202930721956	16.75691642673399	-0.4812167970959784	7.0017172474255895	5.776737531856203	0.30259325448887736	5.191300526324609	2.54649999999999	0.4969645424253275	0.22788772207821462	3.748578789144309	2.210740825602172	0.14278849810693023	10.65480831388058	0.0
9.786314199363488	16.726568301977444	0.4128646567111847	17.120619494634955	0.39405119265751054	7.050729268157569	5.842514967757099	0.30233756056444155	5.222481583874292	2.56749999999999	1.23506864736957	0.2672492213794211	3.8572327864157208	2.3146675208953655	0.15638988803469597	10.792329299289172	0.0
9.854818398759033	17.62524469823797	0.4219643710843858	17.486879159756796	-0.1383655384811746	7.100084373034671	5.912973626948144	0.3023287616995128	5.2564079014774485	2.58849999999999	1.8140584728355136	0.29316673193255127	3.96349833207678	2.4214485103863423	0.17119963692300835	10.930732680370665	0.0
9.923802127550346	17.547204331491866	0.42043363633890696	17.854779571170763	0.3075752396788971	7.149784963645914	6.029672703202516	0.3041888966249775	5.334543153625288	2.60949999999999	1.8266229983340534	0.2934418572425881	4.066496845692904	2.530963263515043	0.18731268692365352	11.070006775039161	0.0
9.993268742443199	17.916399588266312	0.4240044744965894	18.223258619764703	0.3068590314983908	7.199833458391435	6.513540439524006	0.31196364090596	5.777716671492659	2.63049999999999	2.0078733511883593	0.30433797315108224	4.165225910891375	2.6430633769863805	0.204829747750364	11.210139584136584	0.0
10.0632216236403	18.47402468958601	0.4309406050680494	18.591096050608265	0.1170713610222549	7.250232292600176	6.6251608371986555	0.31276459893356473	5.846410166451418	2.6514999999999898	1.663034681458993	0.28765615327750416	4.258551155891786	2.7575686867614713	0.2238574160550485	11.351118791899957	0.0
10.133664175005784	18.49715952860114	0.43142452615563665	18.956903946124655	0.45974441752351325	7.3009839186483765	6.866330798820694	0.3159115982966042	6.042314904689096	2.6724999999999897	1.900420486075642	0.2966959880526859	4.34520136269215	2.87426255558677	0.24450826122251673	11.492931766623219	0.0
10.204599824230822	18.57433140264592	0.43370002805368135	19.319120822739684	0.7447894200937633	7.352090806078915	6.601536041303048	0.3109317269178866	5.729807670758316	2.6934999999999896	1.8994004400549895	0.29537196527121135	4.4237682418864175	2.992886148059546	0.2669008712756119	11.63556556151811	0.0
10.27603202300044	19.921840675629202	0.4485521927989346	19.67601071859024	-0.2458299570389606	7.403555441721467	7.2962097637762175	0.32254524901347337	6.374209506870556	2.7144999999999895	1.8084652412350513	0.29348010064587465	4.492712459874072	3.113131490913568	0.29115985202369987	11.7790069157789	0.0
10.347964247161443	20.116187482601177	0.45135470018048623	20.02566870754984	-0.09051877505133632	7.455380329813519	7.098763553103772	0.31775000657184826	6.123816712663933	2.7354999999999894	1.4604195862141949	0.28241094187007515	4.550377563609571	3.234633116052531	0.3174157720320643	11.923242255855676	0.0
10.420399996891572	19.899854253722705	0.44905232852928834	20.366034224003144	0.46617997028043945	7.507567992122213	7.0786995837759035	0.3163744814466518	6.048013164295376	2.7564999999999893	1.8714913215291902	0.298183604454436	4.595013375602886	3.356958106011165	0.34580504544853824	12.068257696940556	0.0
10.493342796869813	19.789139655064798	0.447534574728942	20.694913394984205	0.9057737399194075	7.560120968067068	7.472202441485651	0.3227302651903135	6.382862284333093	2.777499999999989	1.6056093026415879	0.2865680129597162	4.624810190320386	3.4795944157832315	0.3764697442088576	12.214039044671729	0.0
10.566796196447902	20.268835995761552	0.4513828610126256	21.010011230822805	0.7411752350612524	7.6130418148435375	7.836485553854021	0.32726705978169285	6.685453648163129	2.798499999999989	1.383841446836136	0.2775473716660365	4.637944660852147	3.60193744224315	0.4095573306681473	12.360571797059361	0.0
10.640763769823035	21.10491992118426	0.4593833422606966	21.308974015176155	0.20405409399189622	7.666333107547443	8.83606584841059	0.3433946831724265	7.620177849333324	2.819499999999989	1.98088689960461	0.30533440800415906	4.632637603529482	3.723274963719834	0.4452203012888303	12.50784114663801	0.0
10.715249116211798	21.628081134530134	0.4631383984021521	21.589441572174614	-0.03863956235552024	7.7199974393002755	7.875398617319333	0.3262978314407834	6.591361605703062	2.840499999999989	1.5118319101628097	0.2831140266973402	4.607223070514468	3.842770787137068	0.4836157316733017	12.655831982849776	0.0
10.79025586002528	22.09352395867124	0.4664742882587531	21.84910830770371	-0.24441565096753237	7.774037421375377	8.356774313815661	0.3333865014584766	7.00116483379802	2.861499999999989	2.5175597067689375	0.32383112831745386	4.560226975891313	3.959447724166924	0.5249047129831098	12.804528894662361	0.0
10.865787651045459	21.449119329897254	0.45969218968296605	22.08579108419599	0.6366717542987352	7.828455683325005	8.744472516308111	0.3380508788973844	7.313734929804859	2.8824999999999887	1.4973810797632596	0.28077531136244926	4.49045237113089	4.072170869982088	0.5692516696569663	12.953916173426048	0.0
10.941848164602776	21.729225139019505	0.46133927183036905	22.297501177819562	0.5682760388000574	7.88325487310828	8.394399839038865	0.3315589201854845	6.884845038626063	2.9034999999999886	1.0004243295895705	0.26007608741901656	4.397067246142453	4.1796325673529395	0.6168235483506281	13.103977815973543	0.0
11.018441101754995	22.77513864230377	0.4710464335933174	22.482516884764472	-0.29262175753929753	7.938437657220039	8.695234427991489	0.33578479357613755	7.103038952253986	2.9244999999999886	1.822696632489288	0.2949106957481256	4.279689607976857	4.280340880624663	0.6677888681963722	13.254697527966579	0.0
11.095570189467281	23.520597685449342	0.47709365354774536	22.6394528961602	-0.8811447892891415	7.994006720820579	8.949004817592662	0.33881686456294136	7.270210415633644	2.9454999999999885	1.8754467394579781	0.29964771505942833	4.138463707658778	4.372613838167381	0.7223166228410636	13.406058727492981	0.0
11.173239180793551	23.390944956650166	0.4751054117923326	22.767322445428363	-0.6236225112218037	8.049964767866324	9.569596400515797	0.347535227358628	7.800110095014537	2.9664999999999884	1.8828313282164293	0.30152773926036525	3.9741208005338198	4.45458207068706	0.7805750252901124	13.558044548917373	0.0
11.251451855059106	23.321011324352128	0.47332807876498806	22.865588515115352	-0.4554228092367758	8.106314521241387	9.601227806953313	0.3472190814758602	7.736822507953784	2.988499999999994	1.4822408109155445	0.27060937857514455	3.7880178779326124	4.524202702819465	0.842730087373985	13.71063784698929	0.0
11.33021201804452	23.291860634257155	0.4724675079276175	22.934201092662505	-0.35765954159464997	8.163058722890078	9.846145888328033	0.3496645193312203	7.882461612894589	3.0105	1.4690721786565075	0.2817290114276819	3.5821485029793916	4.579287361804208	0.9089440266673634	13.863821201211545	0.0
11.409523502170831	23.698149134236356	0.47557277060917075	22.97361854453348	-0.7245305897028764	8.220200133950309	9.432638888172875	0.34269132195213	7.365184644246953	3.0315735	1.4962128093134328	0.281749679108633	3.3591212670948156	4.617546862054302	0.9793734949124195	14.017576920471942	0.0
11.489390166686027	22.79528679949121	0.4662690453403856	22.984812525728184	0.18952572623697606	8.277741534887962	10.28220522243037	0.35426718077111813	8.106361618790672	3.0527945145	1.9912042341811236	0.305800087982349	3.1221034239701027	4.63665443043858	1.0541676233785573	14.171887047940945	0.0
11.56981589785283	23.068341239927214	0.4682068404281984	22.969257284012635	-0.09908395591457975	8.335685725632178	10.088602858043954	0.3508629954448388	7.799625506393959	3.0741640761015	1.8610620559953819	0.29493945992713166	2.874729832860644	4.634328202881855	1.1334658820321408	14.326733366237997	0.0
11.6508046091378	23.07078766468792	0.46759609364193144	22.92890553812377	-0.14188212656414834	8.394035525711603	10.747714103442611	0.35920041086121257	8.340737883576196	3.09568322463421	1.6485767673300777	0.28480784401915227	2.620980242472895	4.608432142069768	1.2173957507125186	14.48209740286859	0.0
11.732360241401764	22.77782544672776	0.464278558746308	22.866154077881262	0.08832863115350165	8.452793774391584	10.98183097819216	0.36196339798283383	8.45187524326358	3.11735300720665	1.5516078888322986	0.2828131293006941	2.3650308860304308	4.557092554500549	1.306070201416046	14.637960435934238	0.0
11.814486763091576	22.70665011925308	0.4622342306817398	22.7838026528286	0.07715253357552143	8.511963330812325	11.669718098268753	0.37052324882156107	9.011692904872252	3.1391744782570963	1.5140426859820828	0.2811870848237002	2.1110890080916973	4.478825153817822	1.3995849908020843	14.794303500116998	0.0
11.897188170433218	22.96553844497065	0.4633334318914893	22.685009461097493	-0.2805289838731575	8.571547074128013	10.869553787113485	0.35807984080664557	8.078267244750108	3.1611486996048956	1.2431084706953213	0.26860452676924707	1.8632209715032184	4.372665336227706	1.498015760426501	14.951107392940067	0.0
11.980468487626249	21.991707271128977	0.4531521994980116	22.573245611712284	0.5815383405833074	8.631547903646908	11.95497057922189	0.372325078310027	9.025137426544218	3.18327674050213	2.045060425599581	0.2996297938748529	1.6251857097388707	4.238292282762283	1.6014149379056202	15.10835268130551	0.0
12.064331767039633	22.06252469985703	0.45254442112860965	22.452249437558756	0.38972473770172655	8.691968738972436	12.298940002100936	0.37572202144877875	9.225191534005269	3.205559677685645	1.5494696941884971	0.27905073414863435	1.4002852980326017	4.076136007524943	1.709808423690935	15.266019708310278	0.0
12.14878208940891	21.27388243014809	0.44382112432025844	22.32597974203347	1.0520973118853796	8.752812520145245	11.797459383606501	0.36790446260897525	8.574354874899694	3.227998595429445	1.493185499588204	0.2776491423853724	1.191243247127351	3.887455861257227	1.823192033308403	15.424088600340491	0.0
12.233823564034772	21.93646439655724	0.44889203349448653	22.198565330270952	0.262100933713711	8.81408220778626	12.424185728352434	0.37571695423284746	9.046225527655789	3.250594585597451	1.9390539925912742	0.29274278454179437	1.000118856594421	3.674379558159399	1.9415276410725502	15.58253927444458	0.0
12.319460328983016	21.50704829053814	0.44355275423422896	22.074246906751654	0.5671986162135134	8.875780783240765	12.393459540380851	0.37422456645425417	8.855100043603995	3.273348747696633	1.2150938295233584	0.26216287283943135	0.8282628287967451	3.4398936968719216	2.064738935097992	15.741351445984996	0.0
12.405696551285896	21.575446663347158	0.44311841776627253	21.957306976694955	0.38186031334779713	8.93791124872345	12.900664987701573	0.3800882090912147	9.196335745381587	3.2962621889305095	1.9153547529956962	0.28855557862537334	0.6763156899596153	3.1877800090190034	2.1927066411488068	15.900504636567529	0.0
12.492536427144898	22.000093250038358	0.4461170295364375	21.851984006921874	-0.1481092431164832	9.000476627464515	12.582238665010578	0.37499907316779857	8.70636193361088	3.319336024253023	1.9158436922761493	0.2886043382848672	0.5442468166907698	2.9224960071862007	2.3252630007970483	16.059978182247853	0.0
12.579984182134913	21.578828828135013	0.44138076515662483	21.76236882715775	0.183539999022738	9.063479963856764	13.977132273199095	0.3921780563829215	9.924145388463373	3.342571376422794	1.5916702914087115	0.27610342336852806	0.43142846364851484	2.6490039266992382	2.462185194796957	16.21975124201304	0.0
12.668044071409858	22.423543898357405	0.4477414155273363	21.692283899052878	-0.7312599993045268	9.126924323603763	14.087541569130691	0.392698784627687	9.851922600720641	3.3659693760577536	1.8454811642752755	0.284876837157742	0.336736518800758	2.3725572883906882	2.6031872853244535	16.37980280653698	0.0
12.756720379909726	21.70864219827876	0.4399687720404696	21.64514924172389	-0.06349295655487097	9.19081279386899	13.794156320951606	0.3877939084972602	9.370453562022382	3.389531161690158	1.445745389879987	0.2689349766057816	0.2586680566858865	2.098459362477685	2.7479101153536054	16.540111707206712	0.0
12.846017422569096	21.42844261622078	0.43599360395644543	21.623841915902887	0.195399299682105	9.25514848342607	14.784883842043822	0.39928904245319036	10.167749794069898	3.4132578798219892	1.6767307230977024	0.2760771642778832	0.19546525025068234	1.831811577947101	2.8959084622881344	16.70065662541697	0.0
12.93593954452708	21.273936880769238	0.4331889968560663	21.630558418933695	0.3566215381644575	9.319934522810053	14.73194552105282	0.3977632845431872	9.916176150297778	3.437150684980743	1.4431433176666684	0.2668382921889524	0.14523581060996563	1.5772718864924933	3.0466346197013823	16.861416102129855	0.0
13.026491121338768	21.656981102988304	0.435681485813503	21.666690594404145	0.009709491415840432	9.385174064469723	14.542583577764113	0.3945093376303423	9.523163740100436	3.4612107397756082	1.4836412556405718	0.2678291752245818	0.10606167659803681	1.3388428559243926	3.199417514186215	17.0223685476955	0.0
13.11767655918814	21.716856892577482	0.43481722063706413	21.732725384484887	0.015868491907404803	9.450870282921011	15.891917150913185	0.4094379108840921	10.664073198014016	3.485439214954037	1.4526923413382065	0.2669265037446532	0.07608988703112117	1.1197067357814494	3.3534365097432826	17.183492251929035	0.0
13.209500295102458	22.176862733627424	0.4375727890383102	21.82817692145666	-0.3486858121707641	9.517026374901459	15.611559374254332	0.40475800682005464	10.170820054593607	3.5098372894587158	1.4546066701208884	0.2640758323755828	0.05360209503594145	0.9221201490911298	3.507689282890031	17.344765394439555	0.0
13.301966797168173	21.907364460440085	0.4338990339157146	21.951556372163175	0.04419191172308956	9.58364555952577	15.721090757045133	0.40537911151590655	10.063357593567147	3.5344061504849265	1.258032575542446	0.25452432443232886	0.03706168204010632	0.7473749818262624	3.660953653092133	17.506166055204673	0.0
13.395080564748351	21.995005276135146	0.4336522922378193	22.100381212294153	0.10537593615900676	9.650731078442451	15.634305298004772	0.40246961257328606	9.755933640247832	3.559146993538321	2.1335652714540174	0.2895446455464472	0.02513960660722061	0.5958252693427311	3.81174411095923	17.667672225384973	0.0
13.488846128701589	22.927399916944964	0.44070574052007205	22.271221992633443	-0.6561779243115211	9.718286195991547	17.23813322382997	0.41987202930721956	11.136025110976558	3.5840610224930893	1.8857706355985298	0.27804965019880357	0.016721775805044355	0.46697333201889457	3.95826506643816	17.829261818371343	0.0
13.5832680516025	23.541601923358215	0.4451811727698786	22.45978195539651	-1.081819967961703	9.786314199363488	16.726568301977444	0.4128646567111847	10.398278106631661	3.6091494496505407	1.313328709135233	0.25529890706150615	0.010901755090514234	0.35960296271896053	4.098364556529393	17.990912681057644	0.0
13.678350927963718	23.626848777671476	0.4449152571389672	22.66100367968939	-0.9658450979820863	9.854818398759033	17.62524469823797	0.4219643710843858	11.06909821885184	3.6344134957980945	1.861884845773867	0.2757270145389238	0.006963040097501558	0.271943798374918	4.229494235886599	18.152602605330372	0.0
13.774099384459465	23.307733612791647	0.44112194954616224	22.86919755321286	-0.4385360595787873	9.923802127550346	17.547204331491866	0.42043363633890696	10.762431535360264	3.659854390268681	1.8109946704187672	0.2735348477506709	0.004354986571459633	0.20184949744716726	4.348683729427304	18.31430933976693	0.0
13.870518080150681	23.10337184568133	0.43840439877745035	23.078189104790386	-0.02518274089094419	9.993268742443199	17.916399588266312	0.4240044744965894	10.903280552638194	3.685473371000562	2.0404439460641486	0.281066536089597	0.0026659727410068127	0.1469730221523989	4.452539508364898	18.47601060153208	0.0
13.967611706711736	23.414989789505327	0.43997850551596823	23.281485442966403	-0.13350434653892407	10.0632216236403	18.47402468958601	0.4309406050680494	11.234047430877704	3.7112716845975657	1.5028410681720397	0.2619710707116514	0.0015966121636459508	0.10492488152185876	4.537279860818048	18.63768408846285	0.0
14.065384988658717	24.276544553269705	0.4464820072488713	23.47246420265933	-0.8040803506103735	10.133664175005784	18.49715952860114	0.43142452615563665	11.033187349099704	3.7372505863897487	1.4614855204615371	0.25851650177726004	0.0009349968180231027	0.07340406468172778	4.5988176498290425	18.799307491330538	0.0
14.163842683579329	23.842274299994255	0.44190370978767063	23.644590286114997	-0.1976840138792575	10.204599824230822	18.57433140264592	0.43370002805368135	10.890776141424347	3.763411340494477	2.168317660505111	0.28570073292048687	0.0005351530956002816	0.05029588416325053	4.632900742588249	18.960858506267897	0.0
14.262989582364385	24.05065394841464	0.44332639417542874	23.79166515419585	-0.25898879421879073	10.27603202300044	19.921840675629202	0.4485521927989346	12.024836872817861	3.7897552198779385	1.5198765451346459	0.2591758574361999	0.0002992205329937004	0.03373535699496891	4.63531572931944	19.12231484734845	0.0
14.362830509440936	24.32070805680627	0.44520364666686163	23.908109716934746	-0.4125983398715256	10.347964247161443	20.116187482601177	0.45135470018048623	12.01376103090701	3.816283506417084	1.9434843614539319	0.27365393201549165	0.00016335645103055074	0.022138495911862607	4.602153605266993	19.28365425930486	0.0
14.463370323007023	24.36585020790468	0.44539479928623	23.989274884151087	-0.3765753237535918	10.420399996891572	19.899854253722705	0.44905232852928834	11.602077726660115	3.842997490962004	1.9952693576933906	0.27590896870481885	8.703553477441877e-05	0.014206582884834881	4.5301267353598895	19.444854530371586	0.0
14.564613915268072	23.916880506135676	0.44120148560099093	24.031764307971173	0.11488380183549651	10.493342796869813	19.789139655064798	0.447534574728942	11.308265304752322	3.8698984733987376	1.9454931738426406	0.27313836900027955	4.523283936918799e-05	0.008910001575878521	4.416915568319375	19.60589350523655	0.0
14.66656621267495	23.7630720603539	0.43975732144689467	24.033743390890706	0.2706713305368069	10.566796196447902	20.268835995761552	0.4513828610126256	11.619396561998109	3.896987762712529	2.1041357816355704	0.2765614434958784	2.2918548174558988e-05	0.005458576544682259	4.261512797712292	19.76674909808556	0.0
14.769232176163673	23.64208208639232	0.4381949148193275	23.995199548643004	0.3531174622506832	10.640763769823035	21.10491992118426	0.4593833422606966	12.303787052646111	3.9242666770515164	1.9163364163394003	0.2711194418158587	1.1315477229453874e-05	0.0032648261183892816	4.064524101324831	19.927399305722556	0.0
14.87261680139682	23.910358810531687	0.43990379571589094	23.91811360354971	0.007754793018023065	10.715249116211798	21.628081134530134	0.4631383984021521	12.694471545205296	3.9517365437908767	1.8399652526789119	0.26729235584518757	5.44107898300325e-06	0.0019053896878994548	3.828380552035488	20.087822220747338	0.0
14.976725119006597	23.606541467959268	0.43674926685659354	23.806503360109197	0.1999618921499291	10.79025586002528	22.09352395867124	0.4664742882587531	13.048944545629894	3.9793986995974127	1.8034873512836211	0.26415578725694044	2.5467990813682428e-06	0.0010844588514166225	3.5574203096868198	20.24799604477188	0.0
15.081562194839643	23.91864401598436	0.4388084130870197	23.666309279614012	-0.2523347363703472	10.865787651045459	21.449119329897254	0.45969218968296605	12.317244419127311	4.007254490494595	2.0590043014078594	0.27245030769476375	1.159765309849602e-06	0.0006016008295936485	3.257807417363737	20.40789910165537	0.0
15.18713313020352	23.616358909130536	0.43549616721891965	23.505108649285486	-0.11125025984505044	10.941848164602776	21.729225139019505	0.46133927183036905	12.535701777173486	4.035305271928057	2.1704447432531966	0.2745125196783139	5.135428243367101e-07	0.00032510856784548776	2.9372731764379765	20.56750985073684	0.0
15.293443062114946	22.5824931633098	0.4263255611842414	23.33166689045626	0.7491737271464594	11.018441101754995	22.77513864230377	0.4710464335933174	13.547319285505878	4.063552408831553	1.7466515139014909	0.25843809723348604	2.2099205724675268e-07	0.00017105250272118636	2.6046887169183566	20.726806900043123	0.0
15.400497163549751	22.946850998379443	0.42893824447358947	23.155359170077848	0.20850817169840496	11.095570189467281	23.520597685449342	0.47709365354774536	14.287203516782121	4.091997275693375	2.1093272035407145	0.27137966803715136	9.236965801128354e-08	8.757205653475627e-05	2.269502486201604	20.885769019450052	0.0
15.508300643694598	22.887570435881507	0.42744150326257707	22.98551768678496	0.09794725090345224	11.173239180793551	23.390944956650166	0.4751054117923326	14.181667060139175	4.120641256623228	1.7565836969891029	0.2583844439766416	3.747923436343574e-08	4.3600188350196363e-05	1.9410988953456276	21.044375153771746	0.0
15.61685874820046	22.437886382259386	0.42282539525979396	22.830775189114547	0.3928888068551615	11.251451855059106	23.321011324352128	0.47332807876498806	14.166060656226065	4.149485745419591	2.3596342455007173	0.2785902423255767	1.4754128122972391e-08	2.109827172342738e-05	1.628149640334998	21.2026044357537	0.0
15.726176759437863	22.863206449223956	0.42513524232304983	22.698479754745566	-0.1647266944783894	11.33021201804452	23.291860634257155	0.4724675079276175	14.221480742806193	4.178532145637528	2.011218224603507	0.26404738507057285	5.631800505430542e-09	9.91716087160889e-06	1.3380336330095863	21.360436198943308	0.0
15.836259996753927	23.553487977274102	0.42936348238681427	22.594247948217966	-0.9592400290561365	11.409523502170831	23.698149134236356	0.47557277060917075	14.742107510174819	4.207781870656991	1.7124143340278075	0.2527956713495743	2.0832328531167737e-09	4.525360629787032e-06	1.0763934303636633	21.51784999041044	0.0
15.947113816731207	23.036542384214705	0.4238836974662877	22.521704119593256	-0.5148382646214493	11.489390166686027	22.79528679949121	0.4662690453403856	13.98236132170397	4.23723634375159	1.8114889216324765	0.25749408473947677	7.463244601067028e-10	2.0034790308987006e-06	0.8468765320772395	21.674825583290662	0.0
16.058743613448325	22.754641522919048	0.4203213492473074	22.482426285804443	-0.2722152371146045	11.56981589785283	23.068341239927214	0.4682068404281984	14.425817322152575	4.266896998157851	2.113719653201437	0.26785074072305143	2.587948783353705e-10	8.600416582339167e-07	0.6510824363836695	21.83134298912032	0.0
16.171154818742465	22.870614691670237	0.42070842540107317	22.476089018834283	-0.39452567283595386	11.6508046091378	23.07078766468792	0.46759609364193144	14.623979529432738	4.2967652771449565	2.2139893148286083	0.2683791298297296	8.680745612334627e-11	3.577596400076338e-07	0.48870619105319335	21.987382469934644	0.0
16.284352902473664	23.258493636968808	0.42376547655474067	22.50076686123809	-0.7577267757307169	11.732360241401764	22.77782544672776	0.464278558746308	14.549631804780734	4.32684263408497	1.779509702942464	0.25195302827807736	2.8149011629583665e-11	1.441222838634592e-07	0.35784216699084676	22.14292455009681	0.0
16.39834337279098	22.261141429477206	0.41537391336651447	22.553342949114338	0.2922015196371319	11.814486763091576	22.70665011925308	0.4622342306817398	14.717150966541476	4.357130532523566	2.6160796487145985	0.2782455233956742	8.818647048109746e-12	5.619092600874392e-08	0.25539286508965586	22.29795002782494	0.0
16.513131776400517	23.19057891082317	0.4229807397650178	22.629959679003044	-0.5606192318201266	11.897188170433218	22.96553844497065	0.4633334318914893	15.231636376813226	4.387630446251231	2.6497792650278873	0.27792228653949685	2.66745066192431e-12	2.118947987188226e-08	0.17751967142668446	22.452439986384213	0.0
16.628723698835323	24.254390035531475	0.4310930827954719	22.726451750002852	-1.5279382855286237	11.980468487626249	21.991707271128977	0.4531521994980116	14.526814340722204	4.41834385937499	2.0921176471087968	0.26077855492859586	7.785217986007904e-13	7.723490316278297e-09	0.12007593736889983	22.606375804909682	0.0
16.74512476472717	23.875339562036086	0.4270800078871663	22.83871463709152	-1.0366249249445652	12.064331767039633	22.06252469985703	0.45254442112860965	14.87629497060855	4.449272266390615	1.94095035450427	0.2534345705988733	2.1908843660186107e-13	2.719333868414143e-09	0.07897546554923589	22.759739168822733	0.0
16.862340638080262	23.357699588684365	0.4217563736284575	22.962979717432724	-0.39471987125164176	12.14878208940891	21.27388243014809	0.44382112432025844	14.37199128845511	4.48041717225535	2.243300153361616	0.26254566412313307	5.941645860181583e-14	9.242291116813553e-10	0.05046763670213139	22.912512079806305	0.0
16.980377022546822	23.883501160933587	0.4247167959601362	23.09598652927996	-0.7875146316536288	12.233823564034772	21.93646439655724	0.44889203349448653	15.32043834073087	4.511780092461137	2.116794159201543	0.2551379470937422	1.551719857175924e-14	3.030216134092157e-10	0.03130966367695368	23.06467686529997	0.0
17.09923966170465	23.73369160327507	0.42263783780975056	23.235059193971214	-0.49863240930385544	12.319460328983016	21.50704829053814	0.44355275423422896	15.174152829771481	4.5433625531083655	2.027146467686462	0.2531116791070052	3.898674111968742e-15	9.577430290157465e-11	0.018843006398800884	23.216216187476636	0.0
17.21893433933658	23.566464121933393	0.42035640303450994	23.378105414317442	-0.18835870761595075	12.405696551285896	21.575446663347158	0.44311841776627253	15.518644323219732	4.575166090980124	2.3561214753221544	0.26283270633757844	9.390588208143249e-16	2.916127541266548e-11	0.010992362627277888	23.367113051661	0.0
17.339466879711935	24.170946338922384	0.42423409405364926	23.523561850935785	-0.6473844879865993	12.492536427144898	22.000093250038358	0.4461170295364375	16.20808742536434	4.607192253616985	2.783745179819748	0.27544591634465593	2.2126248211064132e-16	8.547563488870535e-12	0.0062110367775588685	23.51735081414968	0.0
17.460843147869923	24.405958689185127	0.42543597939499306	23.670309695736588	-0.7356489934485388	12.579984182134913	21.578828828135013	0.44138076515662483	16.0362112429903	4.639442599392304	2.650542615920428	0.26912436927226485	4.991020011101648e-17	2.4101655487366156e-12	0.0033965063430328683	23.666913189391146	0.0
17.583069049905014	24.254282767862403	0.4236538803795565	23.817580472467856	-0.4367022953945465	12.668044071409858	22.423543898357405	0.4477414155273363	17.111062805841506	4.67191869758805	2.2178966592279323	0.2578411513845712	1.1388809687872987e-17	6.533031719914204e-13	0.001796215984017692	23.815784256483184	0.0
17.706150533254345	23.298567412597986	0.4149683237351619	23.964866383209973	0.6662989706119866	12.756720379909726	21.70864219827876	0.4399687720404696	16.603604663761583	4.704622128471167	2.307701770514319	0.2570436050285037	3.16059053820676e-18	1.7010217275276128e-13	0.0009179182647887097	23.963948464945013	0.0
17.830093586987125	23.46111685054077	0.4155167501814341	24.11184356746489	0.6507267169241224	12.846017422569096	21.42844261622078	0.43599360395644543	16.505257325734863	4.737554483370465	2.424519590774631	0.26016844718175725	0.0	4.251390233455204e-14	0.00045292774455046376	24.111390639720298	0.0
17.95490424209604	24.447892648636966	0.42240848266530867	24.258311606659944	-0.18958104197702141	12.93593954452708	21.273936880769238	0.4331889968560663	16.504794563965397	4.7707173647540575	2.2885567036213637	0.25632711491830773	0.0	1.0191618196871278e-14	0.0002156212943350791	24.2580959853656	0.0
18.080588571790713	25.008570933782405	0.4260491035305142	24.404149046811305	-0.6044218869710996	13.026491121338768	21.656981102988304	0.435681485813503	17.01265905627966	4.804112386307336	2.490188419738594	0.26141464201577513	0.0	2.341758624556856e-15	9.895743050169759e-05	24.404050089380803	0.0
18.207152691793247	24.413039647833035	0.4207901196476191	24.549282672108138	0.13624302427510315	13.11767655918814	21.716856892577482	0.43481722063706413	17.167623760021627	4.837741173011487	2.8523637114126874	0.2681561511165229	0.0	5.123878839398825e-16	4.374747436076915e-05	24.549238924633777	0.0
18.334602760635804	24.462486818461958	0.42075794727010296	24.69366746554991	0.23118064708795316	13.209500295102458	22.176862733627424	0.4375727890383102	17.69345120661032	4.871605361222568	2.874850332416437	0.2687168483341374	0.0	1.0948142931178407e-16	1.8614715448241112e-05	24.693648850834464	0.0
18.462944979960255	24.70460733257908	0.4216703341769064	24.83727423240967	0.1326668998305891	13.301966797168173	21.907364460440085	0.4338990339157146	17.461974143481584	4.9057065987511255	3.0362266705790146	0.272042961285855	0.0	2.0673324882489136e-17	7.617398190738225e-06	24.83726661501148	0.0
18.592185594819973	24.73257837377954	0.42108687892848534	24.980082346299355	0.24750397251981582	13.395080564748351	21.995005276135146	0.4336522922378193	17.562296289225962	4.940046544942383	2.5883821189502503	0.2584831715359148	0.0	3.4168619136020574e-18	2.995356135008941e-06	24.98007935094322	0.0
18.722330893983717	24.53214158454021	0.41873644926813414	25.12207570839506	0.5899341238548494	13.488846128701589	22.927399916944964	0.44070574052007205	18.485439742682864	4.97462687075698	2.407376850417439	0.253979673801403	0.0	0.0	1.1308968691675571e-06	25.12207457749819	0.0
18.8533872102416	24.992739558364818	0.4219404450147459	25.263240605442366	0.2705010470775484	13.5832680516025	23.541601923358215	0.4451811727698786	19.072732649019347	5.009449258852279	2.4975319868954866	0.2542335566184398	0.0	0.0	4.0960729772931465e-07	25.263240195835067	0.0
18.98536092071329	25.58968147287787	0.4255518871114101	25.403564627622437	-0.18611684525543382	13.678350927963718	23.626848777671476	0.4449152571389672	19.11844770331246	5.044515403664246	2.5551518587512296	0.25528483315570494	0.0	0.0	1.4220535826966906e-07	25.40356448541708	0.0
19.118258447158283	25.373771703085453	0.4232606724249585	25.543036146074115	0.16926444298866272	13.774099384459465	23.307733612791647	0.44112194954616224	18.752845399345716	5.079827011489895	2.7113945835266304	0.2588933322266592	0.0	0.0	4.7282136611734364e-08	25.54303609879198	0.0
19.252086256288393	25.177400459190558	0.4215846924345851	25.681644070135302	0.5042436109447443	13.870518080150681	23.10337184568133	0.43840439877745035	18.501193342423026	5.1153858005703245	2.5097366783772443	0.2523182188166519	0.0	0.0	1.5043052763100387e-08	25.68164405509225	0.0
19.38685086008241	26.01497874097292	0.4266549221335924	25.819377736782553	-0.19560100419036885	13.967611706711736	23.414989789505327	0.43997850551596823	18.771188435001775	5.151193501174317	2.686382450954076	0.2550492942019505	0.0	0.0	4.57565173027576e-09	25.819377732206902	0.0
19.522558816102986	25.292262062153796	0.42031702499502144	25.956226858910412	0.6639647967566162	14.065384988658717	24.276544553269705	0.4464820072488713	19.60338784194091	5.187251855682537	2.828330019986601	0.259521549119675	0.0	0.0	1.3294244180696063e-09	25.956226857580987	0.0
19.659216727815707	25.961271977486497	0.4245202017878218	26.09218149796509	0.1309095204785926	14.163842683579329	23.842274299994255	0.44190370978767063	19.158542520147154	5.2235626186723145	3.0800530185301755	0.26469637108514826	0.0	0.0	3.6861989436141637e-10	26.09218149759647	0.0
19.79683124491042	25.743085836851964	0.4224174711579846	26.22723204558677	0.4841462087348063	14.262989582364385	24.05065394841464	0.44332639417542874	19.38130364156724	5.260127557003021	2.619685558941695	0.25220229210937434	0.0	0.0	9.745497723208371e-11	26.227232045489316	0.0
19.935409063624792	26.00593643472808	0.4242049449963247	26.36136920778577	0.3554327730576894	14.362830509440936	24.32070805680627	0.44520364666686163	19.696252599176386	5.296948449902043	2.587568805532487	0.248670703237791	0.0	0.0	2.454369101012458e-11	26.36136920776123	0.0
20.07495692707017	26.479666222589774	0.42758834507940013	26.494583989048124	0.014917766458349746	14.463370323007023	24.36585020790468	0.44539479928623	19.821429854125178	5.334027089051357	2.749886898295312	0.25266165983366795	0.0	0.0	5.882752190296296e-12	26.49458398904224	0.0
20.215481625559658	25.84463166430524	0.4229401971898701	26.626867675365677	0.7822360110604372	14.564613915268072	23.916880506135676	0.44120148560099093	19.491009703401055	5.371365278674717	2.892458489468652	0.256295401060949	0.0	0.0	1.3406638432089438e-12	26.626867675364338	0.0
20.356989996938573	26.294943296729393	0.426379907984015	26.758211815807208	0.46326851907781474	14.66656621267495	23.7630720603539	0.43975732144689467	19.496077767548748	5.40896483562544	2.884542615879296	0.25499325091981806	0.0	0.0	2.9021897724074773e-13	26.758211815806916	0.0
20.499488926917145	25.977350232745785	0.42368117707966907	26.888608202477077	0.9112579697312917	14.769232176163673	23.64208208639232	0.4381949148193275	19.574281843471873	5.446827589474818	3.3540402401143625	0.2674974606430507	0.0	0.0	5.962586113128955e-14	26.888608202477016	0.0
20.642985349405564	26.8841977879609	0.4301615846765094	27.01804884878938	0.13385106082847997	14.87261680139682	23.910358810531687	0.43990379571589094	20.080067427729315	5.484955382601142	3.050107061197675	0.25657257089662966	0.0	0.0	1.160953762728119e-14	27.01804884878937	0.0
20.7874862468514	26.472579707047515	0.4272700777732626	27.146525966014107	0.6739462589665912	14.976725119006597	23.606541467959268	0.43674926685659354	20.048034152621952	5.52335007027935	2.5083698986385707	0.24189223976988677	0.0	0.0	2.142183549783314e-15	27.146525966014103	0.0
20.932998650579357	26.83845042648432	0.4300921115089403	27.27403193806076	0.4355815115764372	15.081562194839643	23.91864401598436	0.4388084130870197	20.660233838025718	5.5620135207713055	2.744642061284349	0.24747595471478342	0.0	0.0	3.7317416425959837e-16	27.27403193806076	0.0
21.079529641133412	27.013170273687166	0.43152417615192534	27.400559294475002	0.3873890207878361	15.18713313020352	23.616358909130536	0.43549616721891965	20.67876011058189	5.600947615416705	3.5181355315070437	0.2674971232355027	0.0	0.0	6.060271013132844e-17	27.400559294475002	0.0
21.22708634862135	26.900571436013735	0.4308951877860754	27.5261006816202	0.6255292456064652	15.293443062114946	22.5824931633098	0.4263255611842414	19.977633172896663	5.640154248724622	2.9794753251488375	0.2525750868707389	0.0	0.0	1.1279174104547999e-17	27.5261006816202	0.0
21.375675953061695	27.15518554357795	0.4333113540698137	27.650648832027727	0.49546328844977694	15.400497163549751	22.946850998379443	0.42893824447358947	20.677260847751647	5.679635328465695	3.424630386752202	0.2636039615122417	0.0	0.0	0.0	27.650648832027727	0.0
21.525305684733127	27.192880590340685	0.4333026301706011	27.774196531897104	0.5813159415564186	15.508300643694598	22.887570435881507	0.42744150326257707	20.946427902868294	5.719392775764955	3.2002363067979642	0.2566607560382002	0.0	0.0	0.0	27.774196531897104	0.0
21.67598282452626	26.65762468702901	0.42937321949770896	27.8967365867358	1.2391118997067885	15.61685874820046	22.437886382259386	0.42282539525979396	20.809715628898537	5.759428525195309	3.4650812690531616	0.26155046947883265	0.0	0.0	0.0	27.8967365867358	0.0
21.827714704297946	27.723376667246992	0.4368353945098142	28.018261785130726	0.2948851178837337	15.726176759437863	22.863206449223956	0.42513524232304983	21.525162893421697	5.799744524871677	3.159684795584722	0.2534670068120287	0.0	0.0	0.0	28.018261785130726	0.0
21.980508707228033	27.796848488178316	0.4371650478406835	28.138764860649637	0.3419163724713208	15.836259996753927	23.553487977274102	0.42936348238681427	22.477090019466576	5.840342736545779	3.9965908273070134	0.27287400244141014	0.0	0.0	0.0	28.138764860649637	0.0
22.134372268178627	28.26113097025614	0.4399604975201174	28.25823845187493	-0.002892518381209186	15.947113816731207	23.036542384214705	0.4238836974662877	22.18966384791211	5.8812251357016	3.6759922007135075	0.2650387639970082	0.0	0.0	0.0	28.25823845187493	0.0
22.289312874055877	28.259489648025923	0.43973239145066495	28.37667506058022	0.11718541255429571	16.058743613448325	22.754641522919048	0.4203213492473074	22.103558226234924	5.922393711651511	3.5185653901715366	0.25931139097011185	0.0	0.0	0.0	28.37667506058022	0.0
22.44533806417427	28.016219121077373	0.4375837025528542	28.49406700806204	0.47784788698466585	16.171154818742465	22.870614691670237	0.42070842540107317	22.381908142770598	5.963850467633071	3.6312573787042126	0.26067112832037775	0.0	0.0	0.0	28.49406700806204	0.0
22.602455430623486	27.691229753631735	0.4348282661841866	28.610406389652965	0.9191766360212306	16.284352902473664	23.258493636968808	0.42376547655474067	22.90065132582753	6.005597420906502	3.420405249359577	0.25353339967999317	0.0	0.0	0.0	28.610406389652965	0.0
22.76067261863785	28.76614035379839	0.44215638651004596	28.725685027440136	-0.04045532635825566	16.39834337279098	22.261141429477206	0.41537391336651447	22.005748508187807	6.047636602852848	3.641074097389307	0.25903268602498575	0.0	0.0	0.0	28.725685027440136	0.0
22.919997326968314	28.55736092470985	0.44022067927901837	28.839894421229943	0.28253349652009163	16.513131776400517	23.19057891082317	0.4229807397650178	23.01305921820434	6.089970059072819	3.9227869098791044	0.2650944390966139	0.0	0.0	0.0	28.839894421229943	0.0
23.080437308257093	28.92091219628327	0.44188842956493035	28.953025697800463	0.03211350151719472	16.628723698835323	24.254390035531475	0.4310930827954719	24.134314090438306	6.132599849486327	3.5098605555344133	0.2551489631637822	0.0	0.0	0.0	28.953025697800463	0.0
23.24200036941489	28.988095726963877	0.44197446277159896	29.065069558497413	0.07697383153353599	16.74512476472717	23.875339562036086	0.4270800078871663	23.7963640937673	6.1755280484327315	3.974919992196907	0.26428820550813975	0.0	0.0	0.0	29.065069558497413	0.0
23.404694372000794	28.78737263690341	0.4397495189095157	29.17601622523304	0.3886435883296322	16.862340638080262	23.357699588684365	0.4217563736284575	23.307231951057947	6.2187567447717615	4.735247709823094	0.2797521785918652	0.0	0.0	0.0	29.17601622523304	0.0
23.5685272326048	29.501609718675038	0.4439915073014954	29.28585538496303	-0.21575433371200958	16.980377022546822	23.883501160933587	0.4247167959601362	23.852191496953598	6.262288041985164	4.577228590376061	0.27637307016020934	0.0	0.0	0.0	29.28585538496303	0.0
23.73350692323303	29.553821566984354	0.44407887753396463	29.39457613272122	-0.1592454342631342	17.09923966170465	23.73369160327507	0.42263783780975056	23.71484859678049	6.30612405827906	5.049327602091385	0.28493195778741337	0.0	0.0	0.0	29.39457613272122	0.0
23.89964147169566	29.570708639595413	0.44370403271158065	29.50216691330548	-0.06854172628993283	17.21893433933658	23.566464121933393	0.42035640303450994	23.55547175927695	6.350266926687013	4.6412372971113385	0.2758470334543536	0.0	0.0	0.0	29.50216691330548	0.0
24.06693896199753	29.63848701167075	0.44349217360392174	29.608615461720355	-0.029871549950396314	17.339466879711935	24.170946338922384	0.42423409405364926	24.16473530213628	6.394718795173823	4.674898618009759	0.2756888780921131	0.0	0.0	0.0	29.608615461720355	0.0
24.23540753473151	29.624377668117646	0.4426654533060964	29.7139087424895	0.08953107437185537	17.460843147869923	24.405958689185127	0.42543597939499306	24.402562182839684	6.439481826740039	5.095592644322656	0.28514895927027084	0.0	0.0	0.0	29.7139087424895	0.0
24.405055387474633	29.84437174568038	0.4437870932703308	29.818032887969842	-0.02633885771053812	17.583069049905014	24.254282767862403	0.4236538803795565	24.25248655187773	6.4845581995272195	4.832201558186054	0.2789738442668053	0.0	0.0	0.0	29.818032887969842	0.0
24.575890775186952	30.264351495594457	0.44599943075560794	29.920973135806904	-0.34337835978755393	17.706150533254345	23.298567412597986	0.4149683237351619	23.297649494333026	6.529950106923911	4.761323027418424	0.27762566114198306	0.0	0.0	0.0	29.920973135806904	0.0
24.74792201061326	29.59821468194063	0.44106668491262324	30.02271376568602	0.4244990837453919	17.830093586987125	23.46111685054077	0.4155167501814341	23.460663922796176	6.575659757672378	5.099684783157925	0.28369513592805945	0.0	0.0	0.0	30.02271376568602	0.0
24.921157464687553	30.103806262994276	0.44397076156711357	30.12323803555111	0.01943177255683537	17.95490424209604	24.447892648636966	0.42240848266530867	24.44767702734262	6.621689375976085	5.493029967716199	0.29128629033498343	0.0	0.0	0.0	30.12323803555111	0.0
25.095605566940364	29.950273749003106	0.44209952811247877	30.222528117473658	0.27225436847055207	18.080588571790713	25.008570933782405	0.4260491035305142	25.008471976351903	6.668041201607918	5.504462506359858	0.2904610146092377	0.0	0.0	0.0	30.222528117473658	0.0
25.27127480590895	30.18229028702176	0.4431829121129165	30.32056503337263	0.13827474635087	18.207152691793247	24.413039647833035	0.4207901196476191	24.412995900358673	6.714717490019173	5.594897576301456	0.29134021418263306	0.0	0.0	0.0	30.32056503337263	0.0
25.448173729550312	30.964690030463217	0.4479492981573742	30.41732859080016	-0.5473614396630566	18.334602760635804	24.462486818461958	0.42075794727010296	24.46246820374651	6.7617205124493065	5.4964731854025874	0.2883732334424748	0.0	0.0	0.0	30.41732859080016	0.0
25.626310945657167	30.524667562733676	0.4443544678022985	30.512797319027364	-0.011870243706312067	18.462944979960255	24.70460733257908	0.4216703341769064	24.70459971518089	6.809052556036452	5.608663392348282	0.2885357973723689	0.0	0.0	0.0	30.512797319027364	0.0
25.805695122276767	30.8754131985223	0.4465613055212496	30.60694840567922	-0.2684647928430799	18.592185594819973	24.73257837377954	0.42108687892848534	24.732575378423405	6.856715923928707	5.858619829564255	0.292191794195306	0.0	0.0	0.0	30.60694840567922	0.0
25.986334988132704	31.044865923353818	0.4477595197430139	30.699757634186525	-0.3451082891672925	18.722330893983717	24.53214158454021	0.41873644926813414	24.53214045364334	6.9047129353962085	6.6264389567220405	0.3057159433630547	0.0	0.0	0.0	30.699757634186525	0.0
26.168239333049634	31.1390520325842	0.4485234989181793	30.79119932234068	-0.3478527102435187	18.8533872102416	24.992739558364818	0.4219404450147459	24.99273914875752	6.953045925943982	6.088039240779445	0.2943352217232707	0.0	0.0	0.0	30.79119932234068	0.0
26.35141700838098	31.756946667191766	0.4528950170110673	30.881246262258067	-0.8757004049336992	18.98536092071329	25.58968147287787	0.4255518871114101	25.589681330672512	7.0017172474255895	6.528974023324183	0.30259325448887736	0.0	0.0	0.0	30.881246262258067	0.0
26.53587692743965	31.605497795474633	0.4522277552996328	30.969869662077386	-0.6356281333972476	19.118258447158283	25.373771703085453	0.4232606724249585	25.373771655803317	7.050729268157569	6.60331687998844	0.30233756056444155	0.0	0.0	0.0	30.969869662077386	0.0
26.721628065931725	31.397420528874637	0.45112059948583594	31.057039089735497	-0.34038143913914	19.252086256288393	25.177400459190558	0.4215846924345851	25.177400444147505	7.100084373034671	6.682950540517374	0.3023287616995128	0.0	0.0	0.0	31.057039089735497	0.0
26.90867946239325	31.859926296157212	0.45416639251099944	31.142722419185198	-0.7172038769720146	19.38685086008241	26.01497874097292	0.4266549221335924	26.01497873639727	7.149784963645914	6.8148459630130365	0.3041888966249775	0.0	0.0	0.0	31.142722419185198	0.0
27.09704021863	31.183606557931952	0.4495605229291279	31.226885779443776	0.04327922151182406	19.522558816102986	25.292262062153796	0.42031702499502144	25.29226206082437	7.199833458391435	7.3617220957343665	0.31196364090596	0.0	0.0	0.0	31.226885779443776	0.0
27.286719500160412	31.843375840406505	0.4538466496496778	31.309493506877402	-0.5338823335291032	19.659216727815707	25.961271977486497	0.4245202017878218	25.961271977117878	7.250232292600176	7.48787750315457	0.31276459893356473	0.0	0.0	0.0	31.309493506877402	0.0
27.477726536661535	31.71664661737475	0.45289553531327176	31.390508101148946	-0.3261385162258037	19.79683124491042	25.743085836851964	0.4224174711579846	25.74308583675451	7.3009839186483765	7.760452188425137	0.3159115982966042	0.0	0.0	0.0	31.390508101148946	0.0
27.670070622418166	32.33694803881344	0.45680993756030225	31.469890185282658	-0.8670578535307811	19.935409063624792	26.00593643472808	0.4242049449963247	26.00593643470354	7.352090806078915	7.461176328337788	0.3109317269178866	0.0	0.0	0.0	31.469890185282658	0.0
27.863761116775095	30.764764718654035	0.44620016705104826	31.547598470313226	0.7828337516591901	20.07495692707017	26.479666222589774	0.42758834507940013	26.47966622258389	7.403555441721467	8.246309227954896	0.32254524901347337	0.0	0.0	0.0	31.547598470313226	0.0
28.058807444592517	31.954159255521777	0.4541357137627915	31.62358972501856	-0.33056953050321525	20.215481625559658	25.84463166430524	0.4229401971898701	25.8446316643039	7.455380329813519	8.023151922750142	0.31775000657184826	0.0	0.0	0.0	31.62358972501856	0.0
28.255219096704664	32.0723179143154	0.45439112247027325	31.697818751244164	-0.3744991630712349	20.356989996938573	26.294943296729393	0.426379907984015	26.2949432967291	7.507567992122213	8.000475259006285	0.3163744814466518	0.0	0.0	0.0	31.697818751244164	0.0
28.453005630381597	32.07418972554476	0.4538181657255862	31.77023836536513	-0.30395136017963154	20.499488926917145	25.977350232745785	0.42368117707966907	25.977350232745724	7.560120968067068	8.445219359274457	0.3227302651903135	0.0	0.0	0.0	31.77023836536513	0.0
28.65217666979427	31.909212139559667	0.45204795340287607	31.840799386435847	-0.06841275312381967	20.642985349405564	26.8841977879609	0.4301615846765094	26.88419778796089	7.6130418148435375	8.856938770909997	0.32726705978169285	0.0	0.0	0.0	31.840799386435847	0.0
28.85274190648283	32.033796518941834	0.45247392940689923	31.909450631613375	-0.12434588732845953	20.7874862468514	26.472579707047515	0.4272700777732626	26.47257970704751	7.666333107547443	9.986682634361854	0.3433946831724265	0.0	0.0	0.0	31.909450631613375	0.0
29.05471109982821	32.980430496004736	0.45829129808707225	31.976138919448267	-1.0042915765564686	20.932998650579357	26.83845042648432	0.4300921115089403	26.83845042648432	7.7199974393002755	8.900919024319805	0.3262978314407834	0.0	0.0	0.0	31.976138919448267	0.0
29.25809407752701	32.33402240695347	0.45393245020258327	32.040809081668726	-0.2932133252847464	21.079529641133412	27.013170273687166	0.43152417615192534	27.013170273687166	7.774037421375377	9.444978608220309	0.3333865014584766	0.0	0.0	0.0	32.040809081668726	0.0
29.4629007360697	31.698353063610952	0.44983975786856767	32.10340398408642	0.40505092047546754	21.22708634862135	26.900571436013735	0.4308951877860754	26.900571436013735	7.828455683325005	9.88316218138835	0.3380508788973844	0.0	0.0	0.0	32.10340398408642	0.0
29.669141041222183	31.72848343699373	0.4506437642657812	32.163864557290815	0.43538112029708387	21.375675953061695	27.15518554357795	0.4333113540698137	27.15518554357795	7.88325487310828	9.487503662447118	0.3315589201854845	0.0	0.0	0.0	32.163864557290815	0.0
29.87682502851074	32.77996313305308	0.4579851124464494	32.222129837791684	-0.5578332952613962	21.525305684733127	27.192880590340685	0.4333026301706011	27.192880590340685	7.938437657220039	9.827512396747007	0.33578479357613755	0.0	0.0	0.0	32.222129837791684	0.0
30.085962803710316	31.810279024617543	0.4523393605200812	32.278137020302616	0.4678579956850726	21.67598282452626	26.65762468702901	0.42937321949770896	26.65762468702901	7.994006720820579	10.114328315327011	0.33881686456294136	0.0	0.0	0.0	32.278137020302616	0.0
30.296564543336288	32.36042955612295	0.4563469586459022	32.3318215218622	-0.028608034260749093	21.827714704297946	27.723376667246992	0.4368353945098142	27.723376667246992	8.049964767866324	10.8157322308857	0.347535227358628	0.0	0.0	0.0	32.3318215218622	0.0
30.50864049513964	32.18321253086516	0.45555925551116144	32.3831170584983	0.19990452763313726	21.980508707228033	27.796848488178316	0.4371650478406835	27.796848488178316	8.106314521241387	10.85148262283494	0.3472190814758602	0.0	0.0	0.0	32.3831170584983	0.0
30.72220097860562	32.93865894559189	0.46083738395667107	32.43195573515288	-0.5067032104390066	22.134372268178627	28.26113097025614	0.4399604975201174	28.26113097025614	8.163058722890078	11.128293501348947	0.3496645193312203	0.0	0.0	0.0	32.43195573515288	0.0
30.93725638545586	32.975979226369695	0.461298035346298	32.47826814959197	-0.4977110767777262	22.289312874055877	28.259489648025923	0.43973239145066495	28.259489648025923	8.220200133950309	10.660940354769647	0.34269132195213	0.0	0.0	0.0	32.47826814959197	0.0
31.15381718015405	32.29868546626362	0.45683962298437975	32.521983511011996	0.22329804474837545	22.44533806417427	28.016219121077373	0.4375837025528542	28.016219121077373	8.277741534887962	11.621135706708309	0.35426718077111813	0.0	0.0	0.0	32.521983511011996	0.0
31.371893900415127	32.2912341134586	0.45674285526840436	32.56302977407608	0.27179566061747806	22.602455430623486	27.691229753631735	0.4348282661841866	27.691229753631735	8.335685725632178	11.40232278661933	0.3508629954448388	0.0	0.0	0.0	32.56302977407608	0.0
31.59149715771803	33.15196233547412	0.462382068532345	32.60133378908027	-0.5506285463938454	22.76067261863785	28.76614035379839	0.44215638651004596	28.76614035379839	8.394035525711603	12.147262326620538	0.35920041086121257	0.0	0.0	0.0	32.60133378908027	0.0
31.812637637822057	33.175581647879035	0.4622162266491239	32.63682146895999	-0.5387601789190484	22.919997326968314	28.55736092470985	0.44022067927901837	28.55736092470985	8.452793774391584	12.411865484585116	0.36196339798283383	0.0	0.0	0.0	32.63682146895999	0.0
32.03532610128681	32.0015029600172	0.45428823701169535	32.66941797381724	0.6679150138000409	23.080437308257093	28.92091219628327	0.44188842956493035	28.92091219628327	8.511963330812325	13.18932804250684	0.37052324882156107	0.0	0.0	0.0	32.66941797381724	0.0
32.259573383995814	32.89616403474447	0.46004477045227216	32.69904791363061	-0.197116121113865	23.24200036941489	28.988095726963877	0.44197446277159896	28.988095726963877	8.571547074128013	12.284967757291467	0.35807984080664557	0.0	0.0	0.0	32.69904791363061	0.0
32.48539039768379	32.72514628261457	0.4585613866476334	32.72563556978504	0.0004892871704740287	23.404694372000794	28.78737263690341	0.4397495189095157	28.78737263690341	8.631547903646908	13.511725594405545	0.372325078310027	0.0	0.0	0.0	32.72563556978504	0.0
32.71278813046758	32.27696770270857	0.45550879718762316	32.74910513601151	0.4721374333029402	23.5685272326048	29.501609718675038	0.4439915073014954	29.501609718675038	8.691968738972436	13.900486104020302	0.37572202144877875	0.0	0.0	0.0	32.74910513601151	0.0
32.94177764738085	32.311692782215616	0.45568931473529023	32.76938097929557	0.45768819707995334	23.73350692323303	29.553821566984354	0.44407887753396463	29.553821566984354	8.752812520145245	13.333703570921788	0.36790446260897525	0.0	0.0	0.0	32.76938097929557	0.0
33.17237009091252	32.9548555157439	0.4596882071817116	32.78638792124379	-0.16846759450011461	23.89964147169566	29.570708639595413	0.44370403271158065	29.570708639595413	8.81408220778626	14.042041106081411	0.37571695423284746	0.0	0.0	0.0	32.78638792124379	0.0
33.4045766815489	32.45754807838216	0.4560802830599087	32.80005154035658	0.3425034619744167	24.06693896199753	29.63848701167075	0.44349217360392174	29.63848701167075	8.875780783240765	14.007313808537434	0.37422456645425417	0.0	0.0	0.0	32.80005154035658	0.0
33.63840871831975	32.74578417037396	0.45798836891457456	32.810298495552395	0.06451432517843614	24.23540753473151	29.624377668117646	0.4426654533060964	29.624377668117646	8.93791124872345	14.580566647494345	0.3800882090912147	0.0	0.0	0.0	32.810298495552395	0.0
33.87387757934799	32.83909196531869	0.45824706784990304	32.817056871233504	-0.022035094085183005	24.405055387474633	29.84437174568038	0.4437870932703308	29.84437174568038	9.000476627464515	14.2206754151634	0.37499907316779857	0.0	0.0	0.0	32.817056871233504	0.0
34.11099472240342	31.830197167936202	0.45172499445840353	32.82025654405736	0.990059376121156	24.575890775186952	30.264351495594457	0.44599943075560794	30.264351495594457	9.063479963856764	15.797209589157177	0.3921780563829215	0.0	0.0	0.0	32.82025654405736	0.0
34.34977168546025	32.940691790046564	0.45912675548079335	32.81982957148521	-0.12086221856135637	24.74792201061326	29.59821468194063	0.44106668491262324	29.59821468194063	9.126924323603763	15.921996187318454	0.392698784627687	0.0	0.0	0.0	32.81982957148521	0.0
34.59022008725847	32.90170075552962	0.4588473752630902	32.81571060203819	-0.08599015349143002	24.921157464687553	30.103806262994276	0.44397076156711357	30.103806262994276	9.19081279386899	15.590406833704137	0.3877939084972602	0.0	0.0	0.0	32.81571060203819	0.0
34.83235162786928	32.454082370724656	0.456279218026441	32.80783730704966	0.35375493632500365	25.095605566940364	29.950273749003106	0.44209952811247877	29.950273749003106	9.25514848342607	16.710145131269645	0.39928904245319036	0.0	0.0	0.0	32.80783730704966	0.0
35.07617808926437	32.64931833694065	0.45788404599023197	32.79615083354098	0.14683249660032516	25.27127480590895	30.18229028702176	0.4431829121129165	30.18229028702176	9.319934522810053	16.650313276233366	0.3977632845431872	0.0	0.0	0.0	32.79615083354098	0.0
35.32171133588922	32.7090616329488	0.45836831601328787	32.78059627766102	0.07153464471221582	25.448173729550312	30.964690030463217	0.4479492981573742	30.964690030463217	9.385174064469723	16.436292957338786	0.3945093376303423	0.0	0.0	0.0	32.78059627766102	0.0
35.568963315240445	32.55425823346276	0.4573502011965773	32.76112317792221	0.20686494445944703	25.626310945657167	30.524667562733676	0.4443544678022985	30.524667562733676	9.450870282921011	17.961334349527277	0.4094379108840921	0.0	0.0	0.0	32.76112317792221	0.0
35.817946058447134	31.965904491557545	0.45371730195825205	32.737686027241594	0.771781535684049	25.805695122276767	30.8754131985223	0.4465613055212496	30.8754131985223	9.517026374901459	17.644468881614213	0.40475800682005464	0.0	0.0	0.0	32.737686027241594	0.0
36.06867168085626	33.01742116716973	0.4608905372763084	32.71024480252957	-0.3071763646401564	25.986334988132704	31.044865923353818	0.4477595197430139	31.044865923353818	9.58364555952577	17.76826324634626	0.40537911151590655	0.0	0.0	0.0	32.71024480252957	0.0
36.32115238262226	33.10968898498053	0.46172676766672527	32.67876551030101	-0.43092347467951697	26.168239333049634	31.1390520325842	0.4485234989181793	31.1390520325842	9.650731078442451	17.67017673911755	0.40246961257328606	0.0	0.0	0.0	32.67876551030101	0.0
36.57540044930061	32.687879697445865	0.4586076885212852	32.64322074645419	-0.04465895099167483	26.35141700838098	31.756946667191766	0.4528950170110673	31.756946667191766	9.718286195991547	19.482852286145548	0.41987202930721956	0.0	0.0	0.0	32.64322074645419	0.0
36.83142825244572	33.214154807266645	0.4624067556394925	32.60359026802281	-0.6105645392438319	26.53587692743965	31.605497795474633	0.4522277552996328	31.605497795474633	9.786314199363488	18.90467228963361	0.4128646567111847	0.0	0.0	0.0	32.60359026802281	0.0
37.08924825021283	33.06527442981992	0.4612801451547989	32.55986157432219	-0.5054128554977311	26.721628065931725	31.397420528874637	0.45112059948583594	31.397420528874637	9.854818398759033	19.920372728541075	0.4219643710843858	0.0	0.0	0.0	32.55986157432219	0.0
37.34887298796433	32.272062509141264	0.4559746662496088	32.512030494496294	0.2399679853550296	26.90867946239325	31.859926296157212	0.45416639251099944	31.859926296157212	9.923802127550346	19.832170083978085	0.42043363633890696	0.0	0.0	0.0	32.512030494496294	0.0
37.61031509888008	32.38635279581232	0.45657154342522327	32.46010177799478	0.07374898218245818	27.09704021863	31.183606557931952	0.4495605229291279	31.183606557931952	9.993268742443199	20.249441290731408	0.4240044744965894	0.0	0.0	0.0	32.46010177799478	0.0
37.87358730457224	32.75273842956658	0.45908136020950446	32.404089684015254	-0.34864874555132275	27.286719500160412	31.843375840406505	0.4538466496496778	31.843375840406505	10.0632216236403	20.879679341394578	0.4309406050680494	0.0	0.0	0.0	32.404089684015254	0.0
38.138702415704245	31.989954356817208	0.4539080689678491	32.34401856538531	0.3540642085681043	27.477726536661535	31.71664661737475	0.45289553531327176	31.71664661737475	10.133664175005784	20.905826758016957	0.43142452615563665	0.0	0.0	0.0	32.34401856538531	0.0
38.40567333261417	32.24290114376749	0.4555586523010823	32.27992344174692	0.037022297979426355	27.670070622418166	32.33694803881344	0.45680993756030225	32.33694803881344	10.204599824230822	20.993047816303072	0.43370002805368135	0.0	0.0	0.0	32.27992344174692	0.0
38.674513045942476	31.931463524223002	0.4534934147000038	32.21185055624209	0.2803870320190889	27.863761116775095	30.764764718654035	0.44620016705104826	30.764764718654035	10.27603202300044	22.516027351201437	0.4485521927989346	0.0	0.0	0.0	32.21185055624209	0.0
38.94523463726408	32.04794887113068	0.45413004003957413	32.139857909174694	0.09190903804401529	28.058807444592517	31.954159255521777	0.4541357137627915	31.954159255521777	10.347964247161443	22.73568165386599	0.45135470018048623	0.0	0.0	0.0	32.139857909174694	0.0
39.217851279724925	31.38600172359873	0.44965650263245827	32.064015761339725	0.6780140377409936	28.255219096704664	32.0723179143154	0.45439112247027325	32.0723179143154	10.420399996891572	22.49117789652191	0.44905232852928834	0.0	0.0	0.0	32.064015761339725	0.0
39.492376238683	31.718541046879757	0.4525543487727477	31.984407098811005	0.2658660519312477	28.453005630381597	32.07418972554476	0.4538181657255862	32.07418972554476	10.493342796869813	22.366046239656075	0.447534574728942	0.0	0.0	0.0	31.984407098811005	0.0
39.76882287235378	31.714984046246652	0.45289675989624884	31.901128050113698	0.18614400386704588	28.65217666979427	31.909212139559667	0.45204795340287607	31.909212139559667	10.566796196447902	22.90820778503036	0.4513828610126256	0.0	0.0	0.0	31.901128050113698	0.0
40.04720463246026	32.587809735811256	0.4594940426693273	31.814288245599407	-0.7735214902118486	28.85274190648283	32.033796518941834	0.45247392940689923	32.033796518941834	10.640763769823035	23.853165072824897	0.4593833422606966	0.0	0.0	0.0	31.814288245599407	0.0
40.327535064887485	31.481874895639695	0.45258049689441954	31.724011107808373	0.24213621216867764	29.05471109982821	32.980430496004736	0.45829129808707225	32.980430496004736	10.715249116211798	24.44445140929247	0.4631383984021521	0.0	0.0	0.0	31.724011107808373	0.0
40.6098278103417	31.46170107505672	0.45291645775452904	31.630434060357643	0.16873298530092384	29.25809407752701	32.33402240695347	0.45393245020258327	32.33402240695347	10.79025586002528	24.970503370525243	0.4664742882587531	0.0	0.0	0.0	31.630434060357643	0.0
40.894096605014084	31.42069579393165	0.45319703470811157	31.533708641605237	0.11301284767358766	29.4629007360697	31.698353063610952	0.44983975786856767	31.698353063610952	10.865787651045459	24.24218551662003	0.45969218968296605	0.0	0.0	0.0	31.533708641605237	0.0
41.18035528124919	31.36706715950116	0.4532855589677944	31.43400050794301	0.06693334844185017	29.669141041222183	31.72848343699373	0.4506437642657812	31.72848343699373	10.941848164602776	24.558766206231823	0.46133927183036905	0.0	0.0	0.0	31.43400050794301	0.0
41.46861776821793	31.01110622072317	0.45114971021249334	31.33148931000084	0.32038308927766934	29.87682502851074	32.77996313305308	0.4579851124464494	32.77996313305308	11.018441101754995	25.740876706480346	0.4710464335933174	0.0	0.0	0.0	31.33148931000084	0.0
41.75889809259546	31.465540478102064	0.4550345320953297	31.22636842345149	-0.23917205465057378	30.085962803710316	31.810279024617543	0.4523393605200812	31.810279024617543	11.095570189467281	26.58340810094127	0.47709365354774536	0.0	0.0	0.0	31.22636842345149	0.0
42.05121037924363	31.344216094528537	0.45415713347585007	31.118844514260417	-0.22537158026812065	30.296564543336288	32.36042955612295	0.4563469586459022	32.36042955612295	11.173239180793551	26.436872224295524	0.4751054117923326	0.0	0.0	0.0	31.118844514260417	0.0
42.345568851898335	30.830396466887162	0.4513581638488047	31.009136916322348	0.1787404494351854	30.50864049513964	32.18321253086516	0.45555925551116144	32.18321253086516	11.251451855059106	26.35783195872821	0.47332807876498806	0.0	0.0	0.0	31.009136916322348	0.0
42.64198783386162	31.168936254923988	0.454122051983688	30.897476797355658	-0.27145945756833	30.72220097860562	32.93865894559189	0.46083738395667107	32.93865894559189	11.33021201804452	26.3248853175934	0.4724675079276175	0.0	0.0	0.0	30.897476797355658	0.0
42.94048174869865	30.96703412508661	0.45304481966936816	30.78410608663522	-0.18292803845139005	30.93725638545586	32.975979226369695	0.461298035346298	32.975979226369695	11.409523502170831	26.784079983736937	0.47557277060917075	0.0	0.0	0.0	30.78410608663522	0.0
43.24106512093954	31.102326640968958	0.4543128567085816	30.669276135752774	-0.43305050521618327	31.15381718015405	32.29868546626362	0.45683962298437975	32.29868546626362	11.489390166686027	25.76364852087718	0.4662690453403856	0.0	0.0	0.0	30.669276135752774	0.0
43.54375257678612	30.123405444613145	0.44780920260064977	30.553246080958118	0.4298406363449736	31.371893900415127	32.2912341134586	0.45674285526840436	32.2912341134586	11.56981589785283	26.072259625108387	0.4682068404281984	0.0	0.0	0.0	30.553246080958118	0.0
43.84855884482362	31.164881203824635	0.4553548945942642	30.43628087283843	-0.7286003309862039	31.59149715771803	33.15196233547412	0.462382068532345	33.15196233547412	11.6508046091378	26.075024618952156	0.46759609364193144	0.0	0.0	0.0	30.43628087283843	0.0
44.15549875673739	30.222307791296515	0.44906291484954736	30.31864893601378	0.09634114471726463	31.812637637822057	33.175581647879035	0.4622162266491239	33.175581647879035	11.732360241401764	25.743913381799807	0.464278558746308	0.0	0.0	0.0	30.31864893601378	0.0
44.46458724803455	30.44456956134897	0.4508526844345323	30.20061941833088	-0.2439501430180897	32.03532610128681	32.0015029600172	0.45428823701169535	32.0015029600172	11.814486763091576	25.663469729717445	0.4622342306817398	0.0	0.0	0.0	30.20061941833088	0.0
44.775839358770796	29.703244754645755	0.4460584413129774	30.082458985449733	0.37921423080397787	32.259573383995814	32.89616403474447	0.46004477045227216	32.89616403474447	11.897188170433218	25.956070032956212	0.4633334318914893	0.0	0.0	0.0	30.082458985449733	0.0
45.08927023428218	30.077935908262898	0.4492347534998633	29.964428112992536	-0.11350779527036181	32.48539039768379	32.72514628261457	0.4585613866476334	32.72514628261457	11.980468487626249	24.855428294941753	0.4531521994980116	0.0	0.0	0.0	29.964428112992536	0.0
45.40489512592216	30.18191468421503	0.45044030152372094	29.846776824351572	-0.33513785986345823	32.71278813046758	32.27696770270857	0.45550879718762316	32.27696770270857	12.064331767039633	24.93546744333898	0.45254442112860965	0.0	0.0	0.0	29.846776824351572	0.0
45.72272939180361	29.42944493784356	0.4454865874537316	29.729739817864143	0.3002948800205836	32.94177764738085	32.311692782215616	0.45568931473529023	32.311692782215616	12.14878208940891	24.044129579323098	0.44382112432025844	0.0	0.0	0.0	29.729739817864143	0.0
46.04278849754624	29.55056924061468	0.44705433004316797	29.613530922422548	0.06296168180786665	33.17237009091252	32.9548555157439	0.4596882071817116	32.9548555157439	12.233823564034772	24.792991791454508	0.44889203349448653	0.0	0.0	0.0	29.613530922422548	0.0
46.365088017029066	29.788241379763804	0.44945145001957576	29.498336815534323	-0.28990456422948085	33.4045766815489	32.45754807838216	0.4560802830599087	32.45754807838216	12.319460328983016	24.307657883529	0.44355275423422896	0.0	0.0	0.0	29.498336815534323	0.0
46.689643633148265	29.872467786195372	0.45069411007160143	29.384309932434498	-0.4881578537608746	33.63840871831975	32.74578417037396	0.45798836891457456	32.74578417037396	12.405696551285896	24.384962970846033	0.44311841776627253	0.0	0.0	0.0	29.384309932434498	0.0
47.0164711385803	28.794293020243614	0.44326260171288356	29.27156048912064	0.47726746887702376	33.87387757934799	32.83909196531869	0.45824706784990304	32.83909196531869	12.492536427144898	24.86490628111605	0.4461170295364375	0.0	0.0	0.0	29.27156048912064	0.0
47.34558643655036	28.931089619840854	0.4452915988664485	29.160147535912564	0.2290579160717101	34.11099472240342	31.830197167936202	0.45172499445840353	31.830197167936202	12.579984182134913	24.38878555511972	0.44138076515662483	0.0	0.0	0.0	29.160147535912564	0.0
47.67700554160622	29.20434406923153	0.4478639878157104	29.0500689515287	-0.15427511770283076	34.34977168546025	32.940691790046564	0.45912675548079335	32.940691790046564	12.668044071409858	25.343497920045245	0.4477414155273363	0.0	0.0	0.0	29.0500689515287	0.0
48.01074458039746	28.178444519131034	0.4407398483327	28.94125028053739	0.762805761406355	34.59022008725847	32.90170075552962	0.4588473752630902	32.90170075552962	12.756720379909726	24.535502991540337	0.4399687720404696	0.0	0.0	0.0	28.94125028053739	0.0
48.346819792460245	29.24085547264837	0.44926221146294093	28.833532309388488	-0.40732316325988194	34.83235162786928	32.454082370724656	0.456279218026441	32.454082370724656	12.846017422569096	24.218816318047832	0.43599360395644543	0.0	0.0	0.0	28.833532309388488	0.0
48.68524753100746	28.580166947917416	0.44491751401145935	28.726657268089227	0.14649032017181085	35.07617808926437	32.64931833694065	0.45788404599023197	32.64931833694065	12.93593954452708	24.044191120407326	0.4331889968560663	0.0	0.0	0.0	28.726657268089227	0.0
49.026044263724515	28.517818938874218	0.44505527831185016	28.620253535812672	0.1024345969384548	35.32171133588922	32.7090616329488	0.45836831601328787	32.7090616329488	13.026491121338768	24.477114680264666	0.435681485813503	0.0	0.0	0.0	28.620253535812672	0.0
49.36922657357059	28.938585243842557	0.44901912523467	28.51381871936801	-0.42476652447454555	35.568963315240445	32.55425823346276	0.4573502011965773	32.55425823346276	13.11767655918814	24.54478738872649	0.43481722063706413	0.0	0.0	0.0	28.51381871936801	0.0
49.714811159585594	28.24946127899049	0.44466582745436806	28.406700963453396	0.1572396844629047	35.817946058447134	31.965904491557545	0.45371730195825205	31.965904491557545	13.209500295102458	25.064694372595877	0.4375727890383102	0.0	0.0	0.0	28.406700963453396	0.0
					36.06867168085626	33.01742116716973	0.4608905372763084	33.01742116716973	13.301966797168173	24.76010251339028	0.4338990339157146
					36.32115238262226	33.10968898498053	0.46172676766672527	33.10968898498053	13.395080564748351	24.859155760296606	0.4336522922378193
					36.57540044930061	32.687879697445865	0.4586076885212852	32.687879697445865	13.488846128701589	25.912965173614	0.44070574052007205
					36.83142825244572	33.214154807266645	0.4624067556394925	33.214154807266645	13.5832680516025	26.60714747336913	0.4451811727698786
					37.08924825021283	33.06527442981992	0.4612801451547989	33.06527442981992	13.678350927963718	26.703495021498526	0.4449152571389672
					37.34887298796433	32.272062509141264	0.4559746662496088	32.272062509141264	13.774099384459465	26.342825247173547	0.44112194954616224
					37.61031509888008	32.38635279581232	0.45657154342522327	32.38635279581232	13.870518080150681	26.111851854066114	0.43840439877745035
					37.87358730457224	32.75273842956658	0.45908136020950446	32.75273842956658	13.967611706711736	26.46404813253799	0.43997850551596823
					38.138702415704245	31.989954356817208	0.4539080689678491	31.989954356817208	14.065384988658717	27.437793025960794	0.4464820072488713
					38.40567333261417	32.24290114376749	0.4555586523010823	32.24290114376749	14.163842683579329	26.946972872352955	0.44190370978767063
					38.674513045942476	31.931463524223002	0.4534934147000038	31.931463524223002	14.262989582364385	27.18248734813163	0.44332639417542874
					38.94523463726408	32.04794887113068	0.45413004003957413	32.04794887113068	14.362830509440936	27.48770742241366	0.44520364666686163
					39.217851279724925	31.38600172359873	0.44965650263245827	31.38600172359873	14.463370323007023	27.53872790417402	0.44539479928623
					39.492376238683	31.718541046879757	0.4525543487727477	31.718541046879757	14.564613915268072	27.031294166022597	0.44120148560099093
					39.76882287235378	31.714984046246652	0.45289675989624884	31.714984046246652	14.66656621267495	26.857457057873006	0.43975732144689467
					40.04720463246026	32.587809735811256	0.4594940426693273	32.587809735811256	14.769232176163673	26.7207119845991	0.4381949148193275
					40.327535064887485	31.481874895639695	0.45258049689441954	31.481874895639695	14.87261680139682	27.02392322681138	0.43990379571589094
					40.6098278103417	31.46170107505672	0.45291645775452904	31.46170107505672	14.976725119006597	26.68054333001809	0.43674926685659354
					40.894096605014084	31.42069579393165	0.45319703470811157	31.42069579393165	15.081562194839643	27.033287316988595	0.4388084130870197
					41.18035528124919	31.36706715950116	0.4532855589677944	31.36706715950116	15.18713313020352	26.691639180925154	0.43549616721891965
					41.46861776821793	31.01110622072317	0.45114971021249334	31.01110622072317	15.293443062114946	25.52314527569846	0.4263255611842414
					41.75889809259546	31.465540478102064	0.4550345320953297	31.465540478102064	15.400497163549751	25.93494914029259	0.42893824447358947
					42.05121037924363	31.344216094528537	0.45415713347585007	31.344216094528537	15.508300643694598	25.867949168335635	0.42744150326257707
					42.345568851898335	30.830396466887162	0.4513581638488047	30.830396466887162	15.61685874820046	25.359708056702758	0.42282539525979396
					42.64198783386162	31.168936254923988	0.454122051983688	31.168936254923988	15.726176759437863	25.840412546650025	0.42513524232304983
					42.94048174869865	30.96703412508661	0.45304481966936816	30.96703412508661	15.836259996753927	26.620581308094824	0.42936348238681427
					43.24106512093954	31.102326640968958	0.4543128567085816	31.102326640968958	15.947113816731207	26.036319978937254	0.4238836974662877
					43.54375257678612	30.123405444613145	0.44780920260064977	30.123405444613145	16.058743613448325	25.717710488649292	0.4203213492473074
					43.84855884482362	31.164881203824635	0.4553548945942642	31.164881203824635	16.171154818742465	25.84878547725723	0.42070842540107317
					44.15549875673739	30.222307791296515	0.44906291484954736	30.222307791296515	16.284352902473664	26.28717332923828	0.42376547655474067
					44.46458724803455	30.44456956134897	0.4508526844345323	30.44456956134897	16.39834337279098	25.159947690387877	0.41537391336651447
					44.775839358770796	29.703244754645755	0.4460584413129774	29.703244754645755	16.513131776400517	26.2104148681933	0.4229807397650178
					45.08927023428218	30.077935908262898	0.4492347534998633	30.077935908262898	16.628723698835323	27.41275358630917	0.4310930827954719
					45.40489512592216	30.18191468421503	0.45044030152372094	30.18191468421503	16.74512476472717	26.984343834034185	0.4270800078871663
					45.72272939180361	29.42944493784356	0.4454865874537316	29.42944493784356	16.862340638080262	26.3992977036171	0.4217563736284575
					46.04278849754624	29.55056924061468	0.44705433004316797	29.55056924061468	16.980377022546822	26.993568221830362	0.4247167959601362
					46.365088017029066	29.788241379763804	0.44945145001957576	29.788241379763804	17.09923966170465	26.824250729906186	0.42263783780975056
					46.689643633148265	29.872467786195372	0.45069411007160143	29.872467786195372	17.21893433933658	26.635247183242555	0.42035640303450994
					47.0164711385803	28.794293020243614	0.44326260171288356	28.794293020243614	17.339466879711935	27.318443999874518	0.42423409405364926
					47.34558643655036	28.931089619840854	0.4452915988664485	28.931089619840854	17.460843147869923	27.58405924058163	0.42543597939499306
					47.67700554160622	29.20434406923153	0.4478639878157104	29.20434406923153	17.583069049905014	27.412632350434933	0.4236538803795565
					48.01074458039746	28.178444519131034	0.4407398483327	28.178444519131034	17.706150533254345	26.33246544068641	0.4149683237351619
					48.346819792460245	29.24085547264837	0.44926221146294093	29.24085547264837	17.830093586987125	26.516181777456406	0.4155167501814341
					48.68524753100746	28.580166947917416	0.44491751401145935	28.580166947917416	17.95490424209604	27.63145376568276	0.42240848266530867
					49.026044263724515	28.517818938874218	0.44505527831185016	28.517818938874218	18.080588571790713	28.265142580341482	0.4260491035305142
					49.36922657357059	28.938585243842557	0.44901912523467	28.938585243842557	18.207152691793247	27.592062269076084	0.4207901196476191
					49.714811159585594	28.24946127899049	0.44466582745436806	28.24946127899049	18.334602760635804	27.64794836235673	0.42075794727010296
					50.06281483770269	29.43965061670542	0.454511487080893	29.43965061670542	18.462944979960255	27.92159737937839	0.4216703341769064
					50.413254541566616	27.801459632863246	0.44318622075481967	27.801459632863246	18.592185594819973	27.953210759836832	0.42108687892848534
					50.76614732335758	28.061070242050477	0.44645133290514916	28.061070242050477	18.722330893983717	27.726673448240888	0.41873644926813414
					51.12151035462108	28.07564722717866	0.44763605591171735	28.07564722717866	18.8533872102416	28.247249671362162	0.4219404450147459
					51.47936092710343	28.027189630515284	0.44840523000630417	28.027189630515284	18.98536092071329	28.921924300734982	0.4255518871114101
					51.839716453593155	27.08935601937134	0.44171631244687815	27.08935601937134	19.118258447158283	28.677899144566315	0.4232606724249585
					52.20259446876831	27.203497186400018	0.44340705739533337	27.203497186400018	19.252086256288393	28.4559567864018	0.4215846924345851
					52.56801263004969	27.0743838227517	0.4432243259978032	27.0743838227517	19.38685086008241	29.402603022984472	0.4266549221335924
					52.93598871846004	26.767272789564675	0.44132886369742835	26.767272789564675	19.522558816102986	28.585775463101033	0.42031702499502144
					53.306540639489256	26.735266198538586	0.4418255542068202	26.735266198538586	19.659216727815707	29.34190266023716	0.4245202017878218
					53.67968642396568	26.615406683799577	0.44149975393393975	26.615406683799577	19.79683124491042	29.095304708262272	0.4224174711579846
					54.05544422893344	26.459624891034032	0.4410083688208334	26.459624891034032	19.935409063624792	29.392383243695914	0.4242049449963247
					54.43383233853597	26.592743698539607	0.4433189748164568	26.592743698539607	20.07495692707017	29.92780128233234	0.42758834507940013
					54.81486916490572	26.22659032744831	0.4412572501125259	26.22659032744831	20.215481625559658	29.210073652837526	0.4229401971898701
					55.19857324906006	25.417189526342188	0.435772640847449	25.417189526342188	20.356989996938573	29.719024065468318	0.426379907984015
					55.58496326180349	25.276630164767827	0.435416373294531	25.276630164767827	20.499488926917145	29.360074597312263	0.42368117707966907
					55.97405800463611	25.042994099282375	0.4345050643792862	25.042994099282375	20.642985349405564	30.38501022896663	0.4301615846765094
					56.36587641066856	24.609332426339556	0.43187527950997245	24.609332426339556	20.7874862468514	29.919791973334632	0.4272700777732626
					56.76043754554324	25.18554850987108	0.43746617838498086	25.18554850987108	20.932998650579357	30.3333057274086	0.4300921115089403
					57.15776060836205	24.08166431827474	0.42906889733993314	24.08166431827474	21.079529641133412	30.53077728249585	0.43152417615192534
					57.55786493262058	23.87132493717711	0.4281917036096626	23.87132493717711	21.22708634862135	30.403516024359703	0.4308951877860754
					57.96076998714892	24.01714209275722	0.43051367070312024	24.01714209275722	21.375675953061695	30.691285528355927	0.4333113540698137
					58.36649537705897	24.711723062037173	0.4371170098245156	24.711723062037173	21.525305684733127	30.73388915709355	0.4333026301706011
					58.77506084469838	23.43349050622013	0.4275067694520678	23.43349050622013	21.67598282452626	30.128933181634867	0.42937321949770896
					59.18648627061127	24.035153260201287	0.4340102875527222	24.035153260201287	21.827714704297946	31.33346549001441	0.4368353945098142
					59.600791674505544	25.003748044862622	0.4437455927807535	25.003748044862622	21.980508707228033	31.41650468084862	0.4371650478406835
					60.01799721622709	23.501883742716952	0.4322100367939513	23.501883742716952	22.134372268178627	31.941245202337498	0.4399604975201174
					60.438123196740676	23.656754937454878	0.43471892821738645	23.656754937454878	22.289312874055877	31.939390150044417	0.43973239145066495
					60.86119005911786	23.030090741785084	0.4308529410223601	23.030090741785084	22.44533806417427	31.664441367564923	0.4375837025528542
					61.28721838953169	21.6694562765714	0.4199796496347444	21.6694562765714	22.602455430623486	31.297132462459217	0.4348282661841866
					61.71622891825841	22.695085037126812	0.43041111375709373	22.695085037126812	22.76067261863785	32.51201600999489	0.44215638651004596
					62.14824252068621	22.100528689423104	0.4259692467953626	22.100528689423104	22.919997326968314	32.27604969482018	0.44022067927901837
					62.58328021833101	22.139530698388633	0.4275170618860603	22.139530698388633	23.080437308257093	32.68694196665352	0.44188842956493035
					63.021363179859335	22.087415427259597	0.4280520032471467	22.087415427259597	23.24200036941489	32.76287401725994	0.44197446277159896
					63.46251272211835	22.249866007250105	0.4304732427587072	22.249866007250105	23.404694372000794	32.53601312325892	0.4397495189095157
					63.90675031117318	21.36083002100832	0.42339888557607014	21.36083002100832	23.5685272326048	33.34325688804243	0.4439915073014954
					64.35409756335139	21.41419161663928	0.42493907593825603	21.41419161663928	23.73350692323303	33.402267670415945	0.44407887753396463
					64.80457624629484	20.81313014679681	0.4205390373258316	20.81313014679681	23.89964147169566	33.42135374760044	0.44370403271158065
					65.2582082800189	20.88521535101486	0.4225558413014616	20.88521535101486	24.06693896199753	33.4979580987905	0.44349217360392174
					65.71501573797903	20.716876231181203	0.42253146145352877	20.716876231181203	24.23540753473151	33.48201146160361	0.4426654533060964
					66.1750208481449	20.38972432941781	0.4206856247988984	20.38972432941781	24.405055387474633	33.73065277683933	0.4437870932703308
					66.6382459940819	20.42958844661949	0.422571326380978	20.42958844661949	24.575890775186952	34.205321543143846	0.44599943075560794
					67.10471371604048	20.050841025226717	0.42035354862566116	20.050841025226717	24.74792201061326	33.45244157787939	0.44106668491262324
					67.57444671205276	19.384861053700096	0.4150420716605438	19.384861053700096	24.921157464687553	34.02387039577307	0.44397076156711357
					68.04746783903713	20.121355257203934	0.4240340284744737	20.121355257203934	25.095605566940364	33.85034515076131	0.44209952811247877
					68.5238001139104	19.69971907853725	0.4214966168272961	19.69971907853725	25.27127480590895	34.11257446987989	0.4431829121129165
					69.00346671470777	19.45620215419429	0.42052736143862873	19.45620215419429	25.448173729550312	34.99685691695575	0.4479492981573742
					69.48649098171072	19.52161208723017	0.42270118247084637	19.52161208723017	25.626310945657167	34.49953550575394	0.4443544678022985
					69.97289641858268	19.20768574511995	0.42093391257267176	19.20768574511995	25.805695122276767	34.895954614676555	0.4465613055212496
					70.46270669351276	19.106735481254383	0.4213583341103558	19.106735481254383	25.986334988132704	35.08747317208122	0.4477595197430139
					70.95594564036736	18.412614110719648	0.41569906191365985	18.412614110719648	26.168239333049634	35.19392402901076	0.4485234989181793
					71.45263725984992	18.237489451683935	0.4152097867620397	18.237489451683935	26.35141700838098	35.892279804438886	0.4528950170110673
					71.95280572066886	18.098892348196138	0.4150654710323001	18.098892348196138	26.53587692743965	35.721109529893766	0.4522277552996328
					72.45647536071354	18.443496151393312	0.4206149193519693	18.443496151393312	26.721628065931725	35.48593681155855	0.45112059948583594
					72.96367068823854	17.703833853821006	0.41413054614789935	17.703833853821006	26.90867946239325	36.0086692576102	0.45416639251099944
					73.4744163830562	17.84449884013167	0.4172892747757593	17.84449884013167	27.09704021863	35.244280365439906	0.4495605229291279
					73.9887372977376	17.06369567106639	0.40975461787036815	17.06369567106639	27.286719500160412	35.98996363093517	0.4538466496496778
					74.50665845882176	17.56588748924434	0.41721834748064174	17.56588748924434	27.477726536661535	35.84673195378045	0.45289553531327176
					75.02820506803351	16.75088170382351	0.40958055614759403	16.75088170382351	27.670070622418166	36.54780792354204	0.45680993756030225
					75.55340250350974	16.514412657457886	0.408163298946075	16.514412657457886	27.863761116775095	34.7708976864716	0.44620016705104826
					76.0822763210343	16.406094118543383	0.4084495891707667	16.406094118543383	28.058807444592517	36.11517306541511	0.4541357137627915
					76.61485225528155	15.86615380525164	0.40352042221369455	15.86615380525164	28.255219096704664	36.248718134693426	0.45439112247027325
					77.15115622106853	16.49773214973432	0.4128481957900106	16.49773214973432	28.453005630381597	36.25083368985335	0.4538181657255862
					77.69121431461602	15.906152068163399	0.4073743426154838	15.906152068163399	28.65217666979427	36.064373015919756	0.45204795340287607
					78.23505281481832	15.140576024354043	0.399156818582468	15.140576024354043	28.85274190648283	36.20518055169796	0.45247392940689923
					78.78269818452205	15.44173071351667	0.40469374051601814	15.44173071351667	29.05471109982821	37.275083522320514	0.45829129808707225
					79.3341770718137	15.110079166119208	0.40235365697908504	15.110079166119208	29.25809407752701	36.54450132110248	0.45393245020258327
					79.88951631131638	14.903285462132215	0.4011174883492423	14.903285462132215	29.4629007360697	35.826056245967955	0.44983975786856767
					80.4487429254956	15.14853065688308	0.4059680720652467	15.14853065688308	29.669141041222183	35.86011014300662	0.4506437642657812
					81.01188412597406	14.888189960385276	0.4043795997001486	14.888189960385276	29.87682502851074	37.04851165575778	0.4579851124464494
					81.5789673148559	14.703903139943352	0.4037534504985925	14.703903139943352	30.085962803710316	35.95255700663395	0.4523393605200812
					82.1500200860599	14.509695789658059	0.4032917910680419	14.509695789658059	30.296564543336288	36.57434716228997	0.4563469586459022
					82.72507022666231	14.550096766843742	0.40552175368427185	14.550096766843742	30.50864049513964	36.37405325106096	0.45555925551116144
					83.30414571824895	13.341916260327448	0.3908618450159081	13.341916260327448	30.72220097860562	37.2278725548747	0.46083738395667107
					83.88727473827669	13.906755865984024	0.4004861623150087	13.906755865984024	30.93725638545586	37.2700526162671	0.461298035346298
					84.47448566144462	13.63153986867618	0.3989136845670149	13.63153986867618	31.15381718015405	36.50456286681829	0.45683962298437975
					85.06580706107474	13.0762909878732	0.39289219374786777	13.0762909878732	31.371893900415127	36.496141212098074	0.45674285526840436
					85.66126771050226	13.123640064627178	0.3955957125666729	13.123640064627178	31.59149715771803	37.46895193297492	0.462382068532345
					86.26089658447577	12.849565808597362	0.3942676358537857	12.849565808597362	31.812637637822057	37.4956469102506	0.4622162266491239
					86.8647228605671	12.985623148760242	0.39795181907945193	12.985623148760242	32.03532610128681	36.16868178294191	0.45428823701169535
					87.47277592059106	12.475462002000212	0.3926873685384837	12.475462002000212	32.259573383995814	37.17984403228453	0.46004477045227216
					88.08508535203521	12.106476970536923	0.38929652021486216	12.106476970536923	32.48539039768379	36.986556652508995	0.4585613866476334
					88.70168094949946	12.176758832892801	0.3923785629584068	12.176758832892801	32.71278813046758	36.48001705470311	0.45550879718762316
					89.32259271614595	11.449400118616918	0.38343354805633745	11.449400118616918	32.94177764738085	36.51926397232904	0.45568931473529023
					89.94785086515898	12.073420043616641	0.39584359382160345	12.073420043616641	33.17237009091252	37.24617821359752	0.4596882071817116
					90.57748582121508	12.039588190728342	0.3977677493128139	12.039588190728342	33.4045766815489	36.68411228585968	0.4560802830599087
					91.21152822196359	11.285541176665497	0.38877911073228955	11.285541176665497	33.63840871831975	37.009881969322215	0.45798836891457456
					91.85000891951734	11.046900665883172	0.3873653295205544	11.046900665883172	33.87387757934799	37.1153401394413	0.45824706784990304
					92.49295898195396	11.34157142744244	0.3945522948095085	11.34157142744244	34.11099472240342	35.975068855164935	0.45172499445840353
					93.14040969482764	10.797457529098608	0.38863836161090015	10.797457529098608	34.34977168546025	37.23017011272026	0.45912675548079335
					93.79239256269142	11.228052500390605	0.39802491982908245	11.228052500390605	34.59022008725847	37.186101735007085	0.4588473752630902
					94.44893931063027	10.66742678818064	0.39209112815874725	10.66742678818064	34.83235162786928	36.68019527991238	0.456279218026441
					95.11008188580468	10.447645634555197	0.3900937416427469	10.447645634555197	35.07617808926437	36.900854526556955	0.45788404599023197
					95.7758524590053	10.670115903779525	0.396257137404533	10.670115903779525	35.32171133588922	36.968377488359174	0.45836831601328787
					96.44628342621834	9.776336429034096	0.383024396085566	9.776336429034096	35.568963315240445	36.79341586540279	0.4573502011965773
					97.12140741020188	10.813439573409207	0.4029607984605249	10.813439573409207	35.817946058447134	36.12844774520668	0.45371730195825205
					97.8012572620733	9.924879125329303	0.3899333349074411	9.924879125329303	36.06867168085626	37.3168910529223	0.4608905372763084
					98.48586606290782	9.22125020589446	0.37943127802191523	9.22125020589446	36.32115238262226	37.421173821933955	0.46172676766672527
					99.17526712534817	9.519647926776994	0.3875690772336558	9.519647926776994	36.57540044930061	36.94443727887246	0.4586076885212852
					99.86949399522561	10.018479828886063	0.39825612967144897	10.018479828886063	36.83142825244572	37.53924299787799	0.4624067556394925
					100.5685804531922	9.570744041804135	0.39317635649733434	9.570744041804135	37.08924825021283	37.370975682360886	0.4612801451547989
					101.27256051636454	9.410457584144277	0.3922668308538219	9.410457584144277	37.34887298796433	36.47447311554997	0.4559746662496088
					101.9814684399791	8.32724641058465	0.37398511252928707	8.32724641058465	37.61031509888008	36.60364608016514	0.45657154342522327
					102.69533871905895	8.664225030696104	0.38297740206486647	8.664225030696104	37.87358730457224	37.01774179978356	0.45908136020950446
					103.41420609009236	9.10276495206042	0.3934262468010459	9.10276495206042	38.138702415704245	36.15562934116441	0.4539080689678491
					104.13810553272302	8.663058961338972	0.38750228935383263	8.663058961338972	38.40567333261417	36.441514409020535	0.4555586523010823
					104.86707227145207	8.66587589171222	0.3904930237385	8.66587589171222	38.674513045942476	36.08952193633526	0.4534934147000038
					105.60114177735224	8.470766645863039	0.38901378450781593	8.470766645863039	38.94523463726408	36.22117579802867	0.45413004003957413
					106.3403497697937	8.842819143215277	0.3993369001755741	8.842819143215277	39.217851279724925	35.47303106976006	0.44965650263245827
					107.08473221818227	8.01506572553647	0.38384708917632576	8.01506572553647	39.492376238683	35.84887307252767	0.4525543487727477
					107.83432534370954	8.322570451307774	0.3918226664079925	8.322570451307774	39.76882287235378	35.844852885595785	0.45289675989624884
					108.58916562111551	8.806865340160831	0.4047554122054895	8.806865340160831	40.04720463246026	36.831336384738975	0.4594940426693273
					109.34928978046332	8.086005635542227	0.3914867904712142	8.086005635542227	40.327535064887485	35.58138867582011	0.45258049689441954
					110.11473480892656	8.24349372944914	0.3978143672594392	8.24349372944914	40.6098278103417	35.558587856185994	0.45291645775452904
					110.88553795258903	7.64735436487831	0.3867593486220304	7.64735436487831	40.894096605014084	35.512242940252335	0.45319703470811157
					111.66173671825717	7.862691072516431	0.39439339826235376	7.862691072516431	41.18035528124919	35.451630880387725	0.4532855589677944
					112.44336887528496	7.482113822668386	0.38864888301544653	7.482113822668386	41.46861776821793	35.04931734099228	0.45114971021249334
					113.23047245741196	7.484525417528505	0.39090765674643946	7.484525417528505	41.75889809259546	35.56292721947018	0.4550345320953297
					114.02308576461385	7.478155891712025	0.3940031398784172	7.478155891712025	42.05121037924363	35.42580419035917	0.45415713347585007
					114.82124736496615	7.963991928752106	0.40793173070987643	7.963991928752106	42.345568851898335	34.845075884279	0.4513581638488047
					115.62499609652092	7.41103672418537	0.39746372429518995	7.41103672418537	42.64198783386162	35.22769972165523	0.454122051983688
					116.43437106919656	7.543034701716066	0.40343696134394164	7.543034701716066	42.94048174869865	34.99950625541365	0.45304481966936816
					117.24941166668094	7.242977329370524	0.39873156461577824	7.242977329370524	43.24106512093954	35.15241632219008	0.4543128567085816
					118.07015754834771	6.95438677718329	0.3940959123535743	6.95438677718329	43.54375257678612	34.04602174797877	0.44780920260064977
					118.89664865118613	7.09570127375746	0.40137860628473665	7.09570127375746	43.84855884482362	35.22311662901082	0.4553548945942642
					119.72892519174444	7.0373905271187125	0.40257141594512114	7.0373905271187125	44.15549875673739	34.15780298241786	0.44906291484954736
					120.56702766808665	7.195372527726632	0.4086676039440664	7.195372527726632	44.46458724803455	34.40900728502779	0.4508526844345323
					121.41099686176327	7.507182837048512	0.4202618134661448	7.507182837048512	44.775839358770796	33.57114847992887	0.4460584413129774
					122.26087383979561	6.984060171422134	0.4097472886145692	6.984060171422134	45.08927023428218	33.9946312494411	0.4492347534998633
					123.11669995667417	7.132653108679663	0.41639710748753556	7.132653108679663	45.40489512592216	34.112149956743416	0.45044030152372094
					123.97851685637087	7.2172832853778575	0.4208634948699567	7.2172832853778575	45.72272939180361	33.261694937746206	0.4454865874537316
					124.84636647436548	6.926850281465386	0.416538339835793	6.926850281465386	46.04278849754624	33.398591831888425	0.44705433004316797
					125.72029103968603	7.3627963522504425	0.4303394549224174	7.3627963522504425	46.365088017029066	33.66721321446211	0.44945145001957576
					126.60033307696384	6.994273910500411	0.4229212819953301	6.994273910500411	46.689643633148265	33.76240743380082	0.45069411007160143
					127.48653540850259	6.926311585659682	0.4242447891642568	6.926311585659682	47.0164711385803	32.54383466661457	0.44326260171288356
					128.3789411563621	7.633133598149082	0.446138805913836	7.633133598149082	47.34558643655036	32.69844467621327	0.4452915988664485
					129.27759374445662	7.575817220021793	0.4487415180815077	7.575817220021793	47.67700554160622	33.00728183420965	0.4478639878157104
					130.18253690066783	7.153205770831182	0.43936751093659854	7.153205770831182	48.01074458039746	31.847791468547516	0.4407398483327
					131.09381465897252	6.778263565645128	0.4317223834030767	6.778263565645128	48.346819792460245	33.04854768766916	0.44926221146294093
					132.01147136158534	6.577265903658643	0.4281235478646547	6.577265903658643	48.68524753100746	32.301825477825105	0.44491751401145935
					132.93555166111642	7.435524065866907	0.45647151004098263	7.435524065866907	49.026044263724515	32.23135862188709	0.44505527831185016
					133.86610052274423	6.995092344863163	0.446746292402818	6.995092344863163	49.36922657357059	32.706916367046695	0.44901912523467
					134.80316322640346	6.726064951415196	0.4425398731535368	6.726064951415196	49.714811159585594	31.928055904621708	0.44466582745436806
					135.74678536898827	6.88909321946099	0.44919216380642357	6.88909321946099	50.06281483770269	33.27322958196572	0.454511487080893
					136.69701286657119	6.773126485963993	0.4481678453832208	6.773126485963993	50.413254541566616	31.42171628059669	0.44318622075481967
					137.6538919566372	6.878872976804481	0.45394243460937506	6.878872976804481	50.76614732335758	31.71513292177446	0.44645133290514916
					138.6174692003337	7.149828951337882	0.46376128928331867	7.149828951337882	51.12151035462108	31.731608095990953	0.44763605591171735
					139.587791484736	7.354511094787858	0.4741106432362427	7.354511094787858	51.47936092710343	31.67684043723838	0.44840523000630417
					140.56490602512915	7.2229884780004285	0.47288737417085236	7.2229884780004285	51.839716453593155	30.616883800539387	0.44171631244687815
					141.54886036730505	7.166059967008279	0.47486568651880845	7.166059967008279	52.20259446876831	30.745888227417456	0.44340705739533337
					142.5397023898762	7.590920786928454	0.49141516714670885	7.590920786928454	52.56801263004969	30.59996195109363	0.4432243259978032
					143.53748030660535	7.191169951247546	0.481758475026708	7.191169951247546	52.93598871846004	30.25285946514945	0.44132886369742835
					144.54224266875156	6.679389460127623	0.4695204585218144	6.679389460127623	53.306540639489256	30.216685032741516	0.4418255542068202
					145.55403836743284	7.429167123868338	0.49624072607188024	7.429167123868338	53.67968642396568	30.081217625080402	0.44149975393393975
					146.5729166360049	6.662195610829148	0.47533009396832687	6.662195610829148	54.05544422893344	29.905150204211047	0.4410083688208334
					147.59892705245693	7.570819610410449	0.5064114360922866	7.570819610410449	54.43383233853597	30.055603506170314	0.4433189748164568
					148.63211954182412	7.899106179636699	0.5187978896872996	7.899106179636699	54.81486916490572	29.641770294045912	0.4412572501125259
					149.67254437861686	7.019764536598159	0.4958461598357578	7.019764536598159	55.19857324906006	28.72697075957899	0.435772640847449
					150.7202521892672	6.776490628388087	0.4907586274559315	6.776490628388087	55.58496326180349	28.568108007827973	0.435416373294531
					151.7752939545921	7.692391904730219	0.5222533761051663	7.692391904730219	55.97405800463611	28.30404826925508	0.4345050643792862
					152.83772101227422	7.4596077446467755	0.518872311990357	7.4596077446467755	56.36587641066856	27.813915944228846	0.43187527950997245
					153.90758505936014	7.365879200917044	0.5172897608728249	7.365879200917044	56.76043754554324	28.46516586175627	0.43746617838498086
					154.98493815477565	7.493636446184707	0.5264562887066371	7.493636446184707	57.15776060836205	27.217535833224428	0.42906889733993314
					156.0698327218591	7.7703344066623545	0.5368401974558329	7.7703344066623545	57.55786493262058	26.979806431863306	0.4281917036096626
					157.16232155091208	7.760721285397335	0.5399313323093139	7.760721285397335	57.96076998714892	27.144611638208143	0.43051367070312024
					158.26245780176848	8.363911952892773	0.5635678747716789	8.363911952892773	58.36649537705897	27.929639706476113	0.4371170098245156
					159.37029500638084	7.641766268101845	0.544752945334554	7.641766268101845	58.77506084469838	26.484957979692673	0.4275067694520678
					160.4858870714255	7.128397031566322	0.5300652155351676	7.128397031566322	59.18648627061127	27.16496818785638	0.4340102875527222
					161.6092882809255	7.230492756282714	0.5361811813994719	7.230492756282714	59.600791674505544	28.259691663400737	0.4437455927807535
					162.740553298892	8.871294451434864	0.5930894328762227	8.871294451434864	60.01799721622709	26.562257261856065	0.4322100367939513
					163.87973717198423	9.547330831842505	0.6185998790618703	9.547330831842505	60.438123196740676	26.73729550824151	0.43471892821738645
					165.02689533218813	7.7652181648428105	0.56607814311453	7.7652181648428105	60.86119005911786	26.029028215100233	0.4308529410223601
					166.18208359951348	9.559195111326757	0.6267391370380301	9.559195111326757	61.28721838953169	24.49121434877329	0.4199796496347444
					167.34535818471008	7.475347480938697	0.5629170704345985	7.475347480938697	61.71622891825841	25.65039866315719	0.43041111375709373
					168.51677569200305	8.12106195382381	0.5892756908854121	8.12106195382381	62.14824252068621	24.978420244862548	0.4259692467953626
					169.69639312184705	8.121448625566954	0.5920850129241819	8.121448625566954	62.58328021833101	25.022501026097483	0.4275170618860603
					170.8842678737	7.838984201496241	0.5851934588152512	7.838984201496241	63.021363179859335	24.96359939701297	0.4280520032471467
					172.0804577488159	8.8946108858256	0.6245442272220474	8.8946108858256	63.46251272211835	25.1472040027239	0.4304732427587072
					173.2850209530576	8.803820482386245	0.625487547044037	8.803820482386245	63.90675031117318	24.142399330889017	0.42339888557607014
					174.498016099729	8.296814606169594	0.6105907196734979	8.296814606169594	64.35409756335139	24.20270957863637	0.42493907593825603
					175.71950221242713	8.294568936455063	0.6152948166842769	8.294568936455063	64.80457624629484	23.523378952762915	0.4205390373258316
					176.9495387279141	8.602487675775144	0.6282094408756113	8.602487675775144	65.2582082800189	23.604850964120587	0.4225558413014616
					178.1881854990095	8.066500149107135	0.6120867542196331	8.066500149107135	65.71501573797903	23.41459102337683	0.42253146145352877
					179.43550279750258	8.138929356741258	0.6196784875079884	8.138929356741258	66.1750208481449	23.044837982579082	0.4206856247988984
					180.6915513170851	8.823129087191607	0.645858581163928	8.823129087191607	66.6382459940819	23.08989313425202	0.422571326380978
					181.9563921763047	9.5550103773234	0.6759987287583699	9.5550103773234	67.10471371604048	22.661825896985683	0.42035354862566116
					183.23008692153883	8.558178586163354	0.6457975910412933	8.558178586163354	67.57444671205276	21.909123197551402	0.4150420716605438
					184.51269752998962	8.045574154536734	0.6307140147052034	8.045574154536734	68.04746783903713	22.741522366890205	0.4240340284744737
					185.80428641269953	9.52858783153602	0.6869492437319069	9.52858783153602	68.5238001139104	22.264981474625728	0.4214966168272961
					187.10491641758844	8.38699451612616	0.6480425559471705	8.38699451612616	69.00346671470777	21.98975420932117	0.42052736143862873
					188.41465083251154	8.91913451215037	0.6714031179920327	8.91913451215037	69.48649098171072	22.06368170755068	0.42270118247084637
					189.73355338833915	8.873252118493939	0.672437997952603	8.873252118493939	69.97289641858268	21.708876435271634	0.42093391257267176
					191.0616882620575	9.112791390167484	0.6861424616793547	9.112791390167484	70.46270669351276	21.594780607515684	0.4213583341103558
					192.3991200798919	9.540117107901239	0.7048057609748749	9.540117107901239	70.95594564036736	20.81027198612446	0.41569906191365985
					193.74591392045113	9.181739523647606	0.6954543613797796	9.181739523647606	71.45263725984992	20.61234290532714	0.4152097867620397
					195.1021353178943	8.397026368432163	0.6707319578703917	8.397026368432163	71.95280572066886	20.4556979334222	0.4150654710323001
					196.46785026511955	8.874650261634063	0.6916518215960257	8.874650261634063	72.45647536071354	20.845175431232306	0.4206149193519693
					197.8431252169754	9.549525139370719	0.7211231024872602	9.549525139370719	72.96367068823854	20.009195624247702	0.41413054614789935
					199.22802709349423	9.941820130938197	0.7371267129528998	9.941820130938197	73.4744163830562	20.1681777550004	0.4172892747757593
					200.62262328314867	9.536890416272126	0.7282032896620291	9.536890416272126	73.9887372977376	19.285699785377577	0.40975461787036815
					202.0269816461307	9.13275923202641	0.7179076242657635	9.13275923202641	74.50665845882176	19.853286129318015	0.41721834748064174
					203.44117051765363	8.714113292101265	0.706718619488665	8.714113292101265	75.02820506803351	18.932151739443512	0.40958055614759403
					204.8652587112772	10.140617185137973	0.7615249294211814	10.140617185137973	75.55340250350974	18.66489011425672	0.408163298946075
					206.29931552225614	9.748060567271157	0.75066142793197	9.748060567271157	76.0822763210343	18.54246652777434	0.4084495891707667
					207.74341073091193	8.86891769710813	0.7236409561949421	8.86891769710813	76.61485225528155	17.93221614679597	0.40352042221369455
					209.1976146060283	9.573325703417519	0.7525012513990972	9.573325703417519	77.15115622106853	18.646037500472133	0.4128481957900106
					210.6619979082705	10.223435048425674	0.7829719455973745	10.223435048425674	77.69121431461602	17.977422912394864	0.4073743426154838
					212.13663189362842	9.517010422170125	0.7601302985936226	9.517010422170125	78.23505281481832	17.11215491720789	0.399156818582468
					213.6215883168838	8.57488193931578	0.7264888822328902	8.57488193931578	78.78269818452205	17.452525434598048	0.40469374051601814
					215.11693943510198	9.560903750170864	0.7707830442455392	9.560903750170864	79.3341770718137	17.07768681231127	0.40235365697908504
					216.6227580111477	9.525756571427989	0.7729119026867253	9.525756571427989	79.88951631131638	16.843964799830598	0.4011174883492423
					218.13911731722578	9.330007846775267	0.7689225224701205	9.330007846775267	80.4487429254956	17.121145387843047	0.4059680720652467
					219.66609113844635	9.462543563862111	0.7781945063120917	9.462543563862111	81.01188412597406	16.826903588683077	0.4043795997001486
					221.20375377641545	8.756689611489273	0.7529592255658846	8.756689611489273	81.5789673148559	16.618619266109793	0.4037534504985925
					222.75218005285038	8.46893515391809	0.7464761834003932	8.46893515391809	82.1500200860599	16.399122579933735	0.4032917910680419
					224.31144531322033	8.60672921311088	0.757034381755577	8.60672921311088	82.72507022666231	16.444784500543356	0.40552175368427185
					225.8816254304129	9.477765713786686	0.7941794968617911	9.477765713786686	83.30414571824895	15.07927687638151	0.3908618450159081
					227.46279680842576	9.579060798171522	0.8004089130589443	9.579060798171522	83.88727473827669	15.717668891310302	0.4004861623150087
					229.05503638608477	10.305450580291225	0.8356093322522531	10.305450580291225	84.47448566144462	15.406614756114239	0.3989136845670149
					230.65842164078737	9.166644447185762	0.7900177702604603	9.166644447185762	85.06580706107474	14.779062353179011	0.39289219374786777
					232.27303059227287	8.868627535778117	0.783724128707659	8.868627535778117	85.66126771050226	14.832577142530322	0.3955957125666729
					233.89894180641878	8.419559973884388	0.7697444318946536	8.419559973884388	86.26089658447577	14.522813424131714	0.3942676358537857
					235.5362343990637	7.887467791994971	0.7453318253470667	7.887467791994971	86.8647228605671	14.676587909246773	0.39795181907945193
					237.18498803985716	7.838165939987956	0.7490770568530132	7.838165939987956	87.47277592059106	14.099994484924233	0.3926873685384837
					238.84528295613615	8.889809601089533	0.7966952616775276	8.889809601089533	88.08508535203521	13.682960878648345	0.38929652021486216
					240.51719993682912	7.8339704133427706	0.7558122565940795	7.8339704133427706	88.70168094949946	13.762394720172546	0.3923785629584068
					242.20082033638693	7.996116198010712	0.7664491428145392	7.996116198010712	89.32259271614595	12.940320647227816	0.38343354805633745
					243.89622607874162	8.774313185992554	0.8045967743798164	8.774313185992554	89.94785086515898	13.645599337473374	0.39584359382160345
					245.6034996612928	7.935662448610513	0.7719273597477037	7.935662448610513	90.57748582121508	13.607361960848499	0.3977677493128139
					247.32272415892186	8.676022207870801	0.8100305065075999	8.676022207870801	91.21152822196359	12.755124285165222	0.38877911073228955
					249.05398322803433	8.088327490485788	0.7846485824883676	8.088327490485788	91.85000891951734	12.485408431325837	0.3873653295205544
					250.79736111063056	7.416856990010113	0.7580141704821085	7.416856990010113	92.49295898195396	12.81845069558731	0.3945522948095085
					252.55294263840497	7.060966175399624	0.7412851652627963	7.060966175399624	93.14040969482764	12.203483252731198	0.38863836161090015
					254.3208132368738	6.491351955781249	0.719514498979888	6.491351955781249	93.79239256269142	12.690149535669644	0.39802491982908245
					256.1010589295319	7.346549335911986	0.7672662356803724	7.346549335911986	94.44893931063027	12.056520139900586	0.39209112815874725
					257.89376634203865	8.099189846426599	0.8057197423080528	8.099189846426599	95.11008188580468	11.808119475178737	0.3900937416427469
					259.6990227064329	6.844150248178322	0.7460266681437051	6.844150248178322	95.7758524590053	12.059559427352028	0.396257137404533
					261.51691586537794	7.225904851445437	0.765535009719183	7.225904851445437	96.44628342621834	11.04939357837357	0.383024396085566
					263.34753427643557	7.055447304255387	0.7637203704839378	7.055447304255387	97.12140741020188	12.221546450438916	0.4029607984605249
					265.1909670163707	5.994696718268934	0.7104636551515726	5.994696718268934	97.8012572620733	11.217279240499941	0.3899333349074411
					267.04730378548527	6.126652123222025	0.7187841991561373	6.126652123222025	98.48586606290782	10.422025014093432	0.37943127802191523
					268.91663491198364	8.823275806672449	0.8585712164258661	8.823275806672449	99.17526712534817	10.759279555695427	0.3875690772336558
					270.7990513563675	6.391004126852086	0.7452059027022786	6.391004126852086	99.86949399522561	11.32306846126978	0.39825612967144897
					272.69464471586207	6.427530982341458	0.7462361434787613	6.427530982341458	100.5685804531922	10.81702931598232	0.39317635649733434
					274.6035072288731	6.4243475726941	0.7474855837892264	6.4243475726941	101.27256051636454	10.635870640764546	0.3922668308538219
					276.5257317794752	6.60506494574162	0.7611914627636954	6.60506494574162	101.9814684399791	9.411605633925499	0.37398511252928707
					278.46141190193157	6.277369039651822	0.7515442643112963	6.277369039651822	102.69533871905895	9.792465010864571	0.38297740206486647
					280.41064178524505	4.866406251901903	0.6679868921916378	4.866406251901903	103.41420609009236	10.288110821149159	0.3934262468010459
					282.3735162777418	5.948423715145328	0.7358713107458539	5.948423715145328	104.13810553272302	9.791147098028802	0.38750228935383263
					284.35013089168604	6.870588979182103	0.7916255061348754	6.870588979182103	104.86707227145207	9.794330844067293	0.3904930237385
					286.34058180792783	6.394398049061946	0.7685677842535615	6.394398049061946	105.60114177735224	9.573814819090414	0.38901378450781593
					288.3449658805833	5.241806574351419	0.7068516197117989	5.241806574351419	106.3403497697937	9.994315331209945	0.3993369001755741
					290.36338064174737	5.499824846536548	0.7208313654804287	5.499824846536548	107.08473221818227	9.058773335067672	0.38384708917632576
					292.39592430623964	4.7182579503499635	0.6782281498343606	4.7182579503499635	107.83432534370954	9.406320779544547	0.3918226664079925
					294.4426957763833	4.781945702992958	0.6781398283945709	4.781945702992958	108.58916562111551	9.95367968784071	0.4047554122054895
					296.50379464681794	6.446962526756713	0.7857858671159615	6.446962526756713	109.34928978046332	9.138950914036837	0.3914867904712142
					298.5793212093457	5.579264392850402	0.73864945600165	5.579264392850402	110.11473480892656	9.316946827548712	0.3978143672594392
					300.66937645781115	5.3818005246582326	0.7267668537288127	5.3818005246582326	110.88553795258903	8.643179254744814	0.3867593486220304
					302.7740620930158	5.86415898185924	0.7650147641518263	5.86415898185924	111.66173671825717	8.886556725624244	0.39439339826235376
					304.8934805276669	5.4305560113345575	0.7389600315137406	5.4305560113345575	112.44336887528496	8.456421382894275	0.38864888301544653
					307.0277348913605	3.372790378777346	0.5975389012102151	3.372790378777346	113.23047245741196	8.459147011349726	0.39090765674643946
					309.1769290356001	4.907590115118237	0.7098242073479499	4.907590115118237	114.02308576461385	8.451948057205218	0.3940031398784172
					311.3411675388493	4.697651665278397	0.7012660174351545	4.697651665278397	114.82124736496615	9.001048799265455	0.40793173070987643
					313.5205557116212	4.77702423241431	0.7093976284832744	4.77702423241431	115.62499609652092	8.376088751008236	0.39746372429518995
					315.71519960160254	4.165639737759338	0.6689014927557312	4.165639737759338	116.43437106919656	8.525275270505917	0.40343696134394164
					317.9252059988138	4.087940762582558	0.6698687461381552	4.087940762582558	117.24941166668094	8.186144960577943	0.39873156461577824
					320.15068244080544	4.282166364971849	0.6816743208185538	4.282166364971849	118.07015754834771	7.859974659743486	0.3940959123535743
					322.3917372178911	4.494719946297282	0.701558023721327	4.494719946297282	118.89664865118613	8.019690878831499	0.40137860628473665
					324.64847937841637	3.745218237992146	0.6506824497322539	3.745218237992146	119.72892519174444	7.953787010430767	0.40257141594512114
					326.9210187340653	4.15342530586045	0.6856800660921262	4.15342530586045	120.56702766808665	8.13234114629618	0.4086676039440664
					329.2094658652037	4.27218606579261	0.6885821008893374	4.27218606579261	121.41099686176327	8.484754839759086	0.4202618134661448
					331.51393212626016	4.331680361402614	0.7002482109059168	4.331680361402614	122.26087383979561	7.893512070626513	0.4097472886145692
					333.83452965114395	3.901198285047252	0.673729446773306	3.901198285047252	123.11669995667417	8.061454516004002	0.41639710748753556
					336.171371358702	5.101807654669333	0.7618028149632542	5.101807654669333	123.97851685637087	8.157105083855628	0.4208634948699567
					338.52457095821285	4.316970999209086	0.708889129785285	4.316970999209086	124.84636647436548	7.8288524105078	0.416538339835793
					340.89424295492034	3.6865132558931895	0.6607024344358795	3.6865132558931895	125.72029103968603	8.321566603602063	0.4303394549224174
					343.2805026556048	3.7927143913037447	0.6746392070760892	3.7927143913037447	126.60033307696384	7.905055824649496	0.4229212819953301
					345.683466174194	4.307615964032128	0.7098393608346536	4.307615964032128	127.48653540850259	7.828243566691974	0.4242447891642568
					348.1032504374134	4.050828716957775	0.7010346879714383	4.050828716957775	128.3789411563621	8.6271066850539	0.446138805913836
					350.5399731904753	4.071619081693218	0.7053989868800749	4.071619081693218	129.27759374445662	8.56232667006439	0.4487415180815077
					352.9937530028086	4.393061546040033	0.7283627467908171	4.393061546040033	130.18253690066783	8.084683509282204	0.43936751093659854
					355.46470927382825	4.129204989576907	0.7126508893135454	4.129204989576907	131.09381465897252	7.660916996712083	0.4317223834030767
					357.95296223874504	3.297493708175163	0.6445544138653102	3.297493708175163	132.01147136158534	7.433745776516973	0.4281235478646547
					360.4586329744162	4.3918907270345455	0.7378016883940188	4.3918907270345455	132.93555166111642	8.40376479078975	0.45647151004098263
					362.98184340523716	5.087144713760962	0.7934881288073687	5.087144713760962	133.86610052274423	7.905980834079946	0.446746292402818
					365.5227163090738	3.8238178544925234	0.6980009550226275	3.8238178544925234	134.80316322640346	7.601921171736244	0.4425398731535368
					368.08137532323735	3.689867944545949	0.6908643502981453	3.689867944545949	135.74678536898827	7.7861786910139985	0.44919216380642357
					370.6579449505	4.739773546047785	0.7821060838622127	4.739773546047785	136.69701286657119	7.655110975647612	0.4481678453832208
					373.2525505651535	4.357579863759609	0.7480991294649711	4.357579863759609	137.6538919566372	7.774627586528389	0.45394243460937506
					375.8653184191096	3.3264191829513186	0.6735908639585461	3.3264191829513186	138.6174692003337	8.080866966357823	0.46376128928331867
					378.49637564804334	3.350666580229343	0.6707974005226628	3.350666580229343	139.587791484736	8.312202454642298	0.4741106432362427
					381.14585027757965	3.122622512507131	0.6562345612484102	3.122622512507131	140.56490602512915	8.163553196518773	0.47288737417085236
					383.8138712295227	3.871167096101149	0.7241159773164518	3.871167096101149	141.54886036730505	8.09921155603319	0.47486568651880845
					386.50056832812936	3.9572292960218385	0.7362816503569124	3.9572292960218385	142.5397023898762	8.579396996602394	0.49141516714670885
					389.2060723064262	3.1218353277096162	0.6583017161532491	3.1218353277096162	143.53748030660535	8.127591317779363	0.481758475026708
					391.93051481257123	3.6091076419172707	0.7130232187593998	3.6091076419172707	144.54224266875156	7.549167680953266	0.4695204585218144
					394.67402841625926	3.924302361302018	0.7436084170602008	3.924302361302018	145.55403836743284	8.39658005910555	0.49624072607188024
					397.43674661517304	4.4638978839135115	0.7922330925309202	4.4638978839135115	146.5729166360049	7.529734879166507	0.47533009396832687
					400.21880384147926	3.0794584030907672	0.6709212806370846	3.0794584030907672	147.59892705245693	8.556678280614248	0.5064114360922866
					403.0203354683696	3.916431198887549	0.7563029038274783	3.916431198887549	148.63211954182412	8.927713743254644	0.5187978896872996
					405.8414778166482	3.6447980245305223	0.7298899648271161	3.6447980245305223	149.67254437861686	7.933865794760254	0.4958461598357578
					408.6823681613647	3.264401353572946	0.7026663816404561	3.264401353572946	150.7202521892672	7.658913190717373	0.4907586274559315
					411.5431447384942	3.6681495783967493	0.7447882668060105	3.6681495783967493	151.7752939545921	8.694081502968139	0.5222533761051663
					414.4239467516637	4.475804286384697	0.8123081690246355	4.475804286384697	152.83772101227422	8.430984603404177	0.518872311990357
					417.3249143789253	4.619111626333807	0.8314083765506638	4.619111626333807	153.90758505936014	8.325050895341317	0.5172897608728249
					420.2461887795778	4.065872392608776	0.7906051453864666	4.065872392608776	154.98493815477565	8.46944446195988	0.5264562887066371
					423.18791210103484	5.0024568651650405	0.8716671035888245	5.0024568651650405	156.0698327218591	8.782173538935071	0.5368401974558329
					426.1502274857421	5.171099059121612	0.8940783942042992	5.171099059121612	157.16232155091208	8.771308614109206	0.5399313323093139
					429.13327907814227	3.290454190056628	0.7196216062984854	3.290454190056628	158.26245780176848	9.45304569796869	0.5635678747716789
					432.1372120316893	3.732892421987267	0.7705853930589299	3.732892421987267	159.37029500638084	8.636863485940681	0.544752945334554
					435.16217251591104	3.1186095329867025	0.7242300520603713	3.1186095329867025	160.4858870714255	8.05664422009545	0.5300652155351676
					438.20830772352247	4.4231526956538865	0.846479366769527	4.4231526956538865	161.6092882809255	8.172034668577812	0.5361811813994719
					441.2757658775871	5.168303232509659	0.9133460169552758	5.168303232509659	162.740553298892	10.026498643442256	0.5930894328762227
					444.36469623873023	4.133015626347629	0.828215692087335	4.133015626347629	163.87973717198423	10.790567279443678	0.6185998790618703
					447.47524911240134	3.5478337212836504	0.7779070162829749	3.5478337212836504	165.02689533218813	8.776391069201482	0.56607814311453
					450.6075758561882	3.5144117702679414	0.77510525404644	3.5144117702679414	166.18208359951348	10.803976504309958	0.6267391370380301
					453.7618288871815	4.309424100204482	0.860466521895791	4.309424100204482	167.34535818471008	8.448773940173803	0.5629170704345985
					456.93816168939173	5.450959279037763	0.9588757376321068	5.450959279037763	168.51677569200305	9.178572203761645	0.5892756908854121
					460.1367288212175	4.734467885229335	0.9060793692379207	4.734467885229335	169.69639312184705	9.179009227211752	0.5920850129241819
					463.35768592296597	3.995135213517269	0.8363082527484661	3.995135213517269	170.8842678737	8.859762788006071	0.5851934588152512
					466.6011897244267	4.956114727824212	0.9363742877581454	4.956114727824212	172.0804577488159	10.052851302467209	0.6245442272220474
					469.8673980524977	3.9553514810040027	0.8478992499234626	3.9553514810040027	173.2850209530576	9.95023833409989	0.625487547044037
					473.1564698388652	4.24774141087867	0.873739864802496	4.24774141087867	174.498016099729	9.377211054041421	0.6105907196734979
					476.4685651277373	3.958959667472441	0.8557069491706344	3.958959667472441	175.71950221242713	9.374672957209032	0.6152948166842769
					479.8038450836314	3.937210855696678	0.8637556217596343	3.937210855696678	176.9495387279141	9.72268832734297	0.6282094408756113
					483.1624719992168	4.715535623751407	0.9361152364478162	4.715535623751407	178.1881854990095	9.116905457835179	0.6120867542196331
					486.54460930321136	4.168291113316156	0.8907075092516453	4.168291113316156	179.43550279750258	9.19876626812219	0.6196784875079884
					489.9504215683338	4.291479314402197	0.903903135242021	4.291479314402197	180.6915513170851	9.972061271096013	0.645858581163928
					493.38007451931213	4.142001734568697	0.8955922270729116	4.142001734568697	181.9563921763047	10.799246841684338	0.6759987287583699
					496.8337350409473	4.462792004406966	0.9273807121254916	4.462792004406966	183.23008692153883	9.672609386854989	0.6457975910412933
					500.31157118623395	5.448978283205948	1.0246718682397304	5.448978283205948	184.51269752998962	9.09325451745422	0.6307140147052034
					503.8137521845376	4.253301865231232	0.9182167338110853	4.253301865231232	185.80428641269953	10.76938359895874	0.6869492437319069
					507.34044844982935	4.911818845448729	0.9837954913068451	4.911818845448729	187.10491641758844	9.479134031549963	0.6480425559471705
					510.8918315889782	4.453147581004111	0.9474941172926057	4.453147581004111	188.41465083251154	10.08056835181369	0.6714031179920327
					514.468074410101	6.02900281463667	1.1014807354116145	6.02900281463667	189.73355338833915	10.028711234425407	0.672437997952603
					518.0693509309717	4.015913738598677	0.9153808191609034	4.015913738598677	191.0616882620575	10.299442884201442	0.6861424616793547
					521.6958363874886	4.304563978153455	0.9518424567119281	4.304563978153455	192.3991200798919	10.782414197195397	0.7048057609748749
					525.3477072422011	2.8124499669109615	0.7902704836621375	2.8124499669109615	193.74591392045113	10.3773693210468	0.6954543613797796
					529.0251411928964	4.231878099971496	0.9554167488583568	4.231878099971496	195.1021353178943	9.490472213828546	0.6707319578703917
					532.7283171812467	4.643119392080693	1.0032347797028847	4.643119392080693	196.46785026511955	10.030291441279608	0.6916518215960257
					536.4574154015154	4.068735976246241	0.9484807816796047	4.068735976246241	197.8431252169754	10.793047325797158	0.7211231024872602
					540.212617309326	4.7626916254909695	1.0132724652125387	4.7626916254909695	199.22802709349423	11.23642627374137	0.7371267129528998
					543.9941056304913	3.819493742454117	0.9275162499805435	3.819493742454117	200.62262328314867	10.778767331518779	0.7282032896620291
					547.8020643699047	4.524008634474275	1.008132153752019	4.524008634474275	202.0269816461307	10.322010902928248	0.7179076242657635
					551.636678820494	2.566350700169214	0.7920341337858119	2.566350700169214	203.44117051765363	9.848849632978162	0.706718619488665
					555.4981355722375	2.7336103058164443	0.8275642497069098	2.7336103058164443	204.8652587112772	11.461110326916042	0.7615249294211814
					559.3866225212431	2.982015231811735	0.8448738471053755	2.982015231811735	206.29931552225614	11.017435684160915	0.75066142793197
					563.3023288788918	3.005179063961773	0.8667641476473508	3.005179063961773	207.74341073091193	10.023812392392506	0.7236409561949421
					567.245445181044	2.5140393374833265	0.8073296627516149	2.5140393374833265	209.1976146060283	10.819947156981298	0.7525012513990972
					571.2161632973114	4.276708748444494	1.0144793806439278	4.276708748444494	210.6619979082705	11.554712585126808	0.7829719455973745
					575.2146764403926	4.56245096899465	1.052878970153165	4.56245096899465	212.13663189362842	10.756298599927629	0.7601302985936226
					579.2411791754753	3.4557549623888173	0.9322280626475926	3.4557549623888173	213.6215883168838	9.691487820959567	0.7264888822328902
					583.2958674297037	4.141211331246708	1.0284891348733987	4.141211331246708	215.11693943510198	10.805907639066714	0.7707830442455392
					587.3789385017116	3.1996181763682805	0.9219142829789453	3.1996181763682805	216.6227580111477	10.766183657192878	0.7729119026867253
					591.4905910712235	2.7268142041144925	0.8471143595983724	2.7268142041144925	218.13911731722578	10.544944881619532	0.7689225224701205
					595.6310252087221	3.1289692305250973	0.8974192932518291	3.1289692305250973	219.66609113844635	10.694739164162362	0.7781945063120917
					599.8004423851831	4.23170809683414	1.0474874401566892	4.23170809683414	221.20375377641545	9.896970164984355	0.7529592255658846
					603.9990454818794	1.38816205937448	0.668942385981496	1.38816205937448	222.75218005285038	9.571744833520436	0.7464761834003932
					608.2270388002526	1.6188244966236127	0.6991429537000606	1.6188244966236127	224.31144531322033	9.727482190129926	0.757034381755577
					612.4846280718543	2.773300420673128	0.876809351815333	2.773300420673128	225.8816254304129	10.711943515388056	0.7941794968617911
					616.7720204683573	2.6725665018589773	0.8810713865506438	2.6725665018589773	227.46279680842576	10.826429065578271	0.8004089130589443
					621.0894246116358	2.115892631742318	0.8024153711327091	2.115892631742318	229.05503638608477	11.64740803374402	0.8356093322522531
					625.4370505839172	2.3487468861253116	0.8355418640245784	2.3487468861253116	230.65842164078737	10.360308590564244	0.7900177702604603
					629.8151099380046	2.323155080391133	0.8523544719065625	2.323155080391133	232.27303059227287	10.02348444676995	0.783724128707659
					634.2238157075707	2.280560251353309	0.8256300088312832	2.280560251353309	233.89894180641878	9.515940105322334	0.7697444318946536
					638.6633824175237	2.0107208059384623	0.7870551893954488	2.0107208059384623	235.5362343990637	8.914559825465028	0.7453318253470667
					643.1340260944464	1.5570581507928525	0.7463902519957013	1.5570581507928525	237.18498803985716	8.858837973938888	0.7490770568530132
					647.6359642771075	1.7368829875471048	0.7738640644883844	1.7368829875471048	238.84528295613615	10.047424802968575	0.7966952616775276
					652.1694160270473	1.4836861935390036	0.7349935033168276	1.4836861935390036	240.51719993682912	8.854096113272808	0.7558122565940795
					656.7346019392367	3.1402517435282045	0.9965576872592186	3.1402517435282045	242.20082033638693	9.037356233756132	0.7664491428145392
					661.3317441528113	3.312600450716671	1.0301879166181722	3.312600450716671	243.89622607874162	9.91688865002812	0.8045967743798164
					665.961066361881	1.6043339409498631	0.7611451599213298	1.6043339409498631	245.6034996612928	8.9690303045842	0.7719273597477037
					670.6227938264142	1.2306150997063823	0.6769906037864483	1.2306150997063823	247.32272415892186	9.805798395477842	0.8100305065075999
					675.3171533831991	2.8550208076996513	0.9735558530171724	2.8550208076996513	249.05398322803433	9.141575116803336	0.7846485824883676
					680.0443734568814	2.5157014390725894	0.9190334534749129	2.5157014390725894	250.79736111063056	8.382666921501363	0.7580141704821085
					684.8046840710797	2.2146052774516587	0.8757804397253784	2.2146052774516587	252.55294263840497	7.980432637717842	0.7412851652627963
					689.5983168595773	1.9787950700069827	0.8577576351325766	1.9787950700069827	254.3208132368738	7.336644267085491	0.719514498979888
					694.4255050775944	1.0999239684928566	0.6897353305492828	1.0999239684928566	256.1010589295319	8.30320392968009	0.7672662356803724
					699.2864836131375	1.7786550467224906	0.8394535785352079	1.7786550467224906	257.89376634203865	9.153851949423576	0.8057197423080528
					704.1814889984294	1.8244205293084008	0.8279257408712994	1.8244205293084008	259.6990227064329	7.735383325910877	0.7460266681437051
					709.1107594214184	2.0882543022040436	0.8891328030618995	2.0882543022040436	261.51691586537794	8.166849334929038	0.765535009719183
					714.0745347373684	2.3783130484623927	0.9504382213186842	2.3783130484623927	263.34753427643557	7.974195108984696	0.7637203704839378
					719.0730564805299	1.3599142020490231	0.7404175867575907	1.3599142020490231	265.1909670163707	6.77531546750199	0.7104636551515726
					724.1065678758937	0.8070141621240116	0.6272199795777205	0.8070141621240116	267.04730378548527	6.924453870696694	0.7187841991561373
					729.175313851025	1.3691151698830208	0.7685553152005605	1.3691151698830208	268.91663491198364	9.972227096126812	0.8585712164258661
					734.2795410479821	1.0750429003071245	0.7144952068992301	1.0750429003071245	270.7990513563675	7.223229322272348	0.7452059027022786
					739.419497835318	0.5284756070036303	0.595220399864104	0.5284756070036303	272.69464471586207	7.26451263994581	0.7462361434787613
					744.5954343201652	2.401904558973299	0.967891815082399	2.401904558973299	274.6035072288731	7.260914692353664	0.7474855837892264
					749.8076023604063	2.739281045491427	1.038510700340088	2.739281045491427	276.5257317794752	7.465164760438636	0.7611914627636954
					755.0562555769293	2.6309503905510527	1.01367790987448	2.6309503905510527	278.46141190193157	7.094796876038235	0.7515442643112963
					760.3416493659677	2.327055792031367	0.9929200906659542	2.327055792031367	280.41064178524505	5.500101022488488	0.6679868921916378
					765.6640409115295	2.9965392772224537	1.114800561628926	2.9965392772224537	282.3735162777418	6.7230168761761435	0.7358713107458539
					771.0236891979102	2.635949771812186	1.0335721797627304	2.635949771812186	284.35013089168604	7.765264861462982	0.7916255061348754
					776.4208550222957	2.65861824986566	1.0525418348384854	2.65861824986566	286.34058180792783	7.227065194998635	0.7685677842535615
					781.8558010074516	2.9962331200791352	1.115245187364359	2.9962331200791352	288.3449658805833	5.9243853075376744	0.7068516197117989
					787.3287916145039	2.8988205440228043	1.099722080869781	2.8988205440228043	290.36338064174737	6.216002260419796	0.7208313654804287
					792.8400931558053	2.795535269316311	1.1159993955423426	2.795535269316311	292.39592430623964	5.332661112487694	0.6782281498343606
					798.389973807896	3.1600304557087946	1.1638402099433023	3.1600304557087946	294.4426957763833	5.4046421710552615	0.6781398283945709
					803.9787036245513	2.4958603750142903	1.0625310495344973	2.4958603750142903	296.50379464681794	7.286474525529264	0.7857858671159615
					809.6065545499231	2.155141958814722	1.0140009557692846	2.155141958814722	298.5793212093457	6.305786283226378	0.73864945600165
					815.2738004317725	1.1391095436721892	0.7979708378904706	1.1391095436721892	300.66937645781115	6.0826090211710735	0.7267668537288127
					820.9807170347949	3.6292298650387353	1.2615390890680453	3.6292298650387353	302.7740620930158	6.62777933912806	0.7650147641518263
					826.7275820540385	0.8372069506014815	0.7277946151606769	0.8372069506014815	304.8934805276669	6.137713360644494	0.7389600315137406
					832.5146751284168	0.8839954710996614	0.72335376365294	0.8839954710996614	307.0277348913605	3.8119891457279347	0.5975389012102151
					838.3422778543157	1.621810037226746	0.8995917222716183	1.621810037226746	309.1769290356001	5.54664777515585	0.7098242073479499
					844.2106737992959	1.1794865701231705	0.826794436575616	1.1794865701231705	311.3411675388493	5.309371513608127	0.7012660174351545
					850.1201485158911	2.208064238037986	1.0666531582440828	2.208064238037986	313.5205557116212	5.399079835327292	0.7093976284832744
					856.0709895555023	1.6740300462503241	0.9581971602663504	1.6740300462503241	315.71519960160254	4.708081938702609	0.6689014927557312
					862.0634864823908	2.784493963950263	1.15809090498984	2.784493963950263	317.9252059988138	4.620265141112171	0.6698687461381552
					868.0979308877675	2.2369850632312223	1.0841519623401505	2.2369850632312223	320.15068244080544	4.839782456148761	0.6816743208185538
					874.1746164039819	0.5135790787552474	0.6748944125928449	0.5135790787552474	322.3917372178911	5.08001438695493	0.701558023721327
					880.2938387188098	2.3075297378685384	1.1022375836155796	2.3075297378685384	324.64847937841637	4.2329138986644494	0.6506824497322539
					886.4558955898415	3.980402682710522	1.4190471123574129	3.980402682710522	326.9210187340653	4.694276965196764	0.6856800660921262
					892.6610868589703	4.554781584169334	1.511331690017424	4.554781584169334	329.2094658652037	4.828502540153457	0.6885821008893374
					898.9097144669831	1.2770530042797654	0.9353986702210673	1.2770530042797654	331.51393212626016	4.89574407716836	0.7002482109059168
					905.202082468252	2.9739787373362363	1.2699691742492238	2.9739787373362363	333.83452965114395	4.409205390144492	0.673729446773306
					911.5384970455298	2.5324854594260855	1.1812063579080667	2.5324854594260855	336.171371358702	5.76615597742579	0.7618028149632542
					917.9192665248484	3.633101545760618	1.397567110590878	3.633101545760618	338.52457095821285	4.879119287980412	0.708889129785285
					924.3447013905223	3.7828782716293534	1.4199005291966857	3.7828782716293534	340.89424295492034	4.166564458162755	0.6607024344358795
					930.815114300256	2.688431996891155	1.2284564705410739	2.688431996891155	343.2805026556048	4.286594916621242	0.6746392070760892
					937.3308201003579	2.36842661411222	1.191508087626222	2.36842661411222	345.683466174194	4.868546056754168	0.7098393608346536
					943.8921358410604	2.392784690294688	1.2002806549800003	2.392784690294688	348.1032504374134	4.578320430884221	0.7010346879714383
					950.4993807919478	1.3571620437047374	0.986748410198172	1.3571620437047374	350.5399731904753	4.601818079954236	0.7053989868800749
					957.1528764574914	-0.017114657661510397	0.4559227251166596	-0.017114657661510397	352.9937530028086	4.965118210545301	0.7283627467908171
					963.8529465926938	3.0040449901225257	1.3876828653663797	3.0040449901225257	355.46470927382825	4.66690272238585	0.7126508893135454
					970.5999172188426	3.22244722094254	1.4126305391021852	3.22244722094254	357.95296223874504	3.7268874765429603	0.6445544138653102
					977.3941166393745	1.9994457369712966	1.2032607254890069	1.9994457369712966	360.4586329744162	4.96379492957041	0.7378016883940188
					984.2358754558502	0.9904689234378852	0.9333554044285427	0.9904689234378852	362.98184340523716	5.749583654420224	0.7934881288073687
									365.5227163090738	4.321748617490477	0.6980009550226275
									368.08137532323735	4.170355988407884	0.6908643502981453
									370.6579449505	5.356978430806687	0.7821060838622127
									373.2525505651535	4.92501616667794	0.7480991294649711
									375.8653184191096	3.7595795752205254	0.6735908639585461
									378.49637564804334	3.7869844254648775	0.6707974005226628
									381.14585027757965	3.529244864662452	0.6562345612484102
									383.8138712295227	4.375263593163516	0.7241159773164518
									386.50056832812936	4.472532659755808	0.7362816503569124
									389.2060723064262	3.528355174060068	0.6583017161532491
									391.93051481257123	4.079079222747214	0.7130232187593998
									394.67402841625926	4.435318038134541	0.7436084170602008
									397.43674661517304	5.045178730403254	0.7922330925309202
									400.21880384147926	3.4804600016553895	0.6709212806370846
									403.0203354683696	4.426421906943876	0.7563029038274783
									405.8414778166482	4.119417143533714	0.7298899648271161
									408.6823681613647	3.689485894356296	0.7026663816404561
									411.5431447384942	4.1458094952298215	0.7447882668060105
									414.4239467516637	5.05863556343694	0.8123081690246355
									417.3249143789253	5.220604130421284	0.8314083765506638
									420.2461887795778	4.595323067233728	0.7906051453864666
									423.18791210103484	5.653867904738879	0.8716671035888245
									426.1502274857421	5.84447038537903	0.8940783942042992
									429.13327907814227	3.718931284889942	0.7196216062984854
									432.1372120316893	4.218983036812349	0.7705853930589299
									435.16217251591104	3.5247093220831807	0.7242300520603713
									438.20830772352247	4.999127776165583	0.846479366769527
									441.2757658775871	5.841310491196111	0.9133460169552758
									444.36469623873023	4.671209573502275	0.828215692087335
									447.47524911240134	4.009826321101951	0.7779070162829749
									450.6075758561882	3.972052223042789	0.77510525404644
									453.7618288871815	4.870589645204367	0.860466521895791
									456.93816168939173	6.160773505594917	0.9588757376321068
									460.1367288212175	5.3509818762689045	0.9060793692379207
									463.35768592296597	4.51537461843805	0.8363082527484661
									466.6011897244267	5.601491176660951	0.9363742877581454
									469.8673980524977	4.470410319004745	0.8478992499234626
									473.1564698388652	4.800874745734528	0.873739864802496
									476.4685651277373	4.47448835710044	0.8557069491706344
									479.8038450836314	4.449907453720449	0.8637556217596343
									483.1624719992168	5.329584289359247	0.9361152364478162
									486.54460930321136	4.7110785716708	0.8907075092516453
									489.9504215683338	4.850308121297293	0.903903135242021
									493.38007451931213	4.681365836760315	0.8955922270729116
									496.8337350409473	5.043928845233407	0.9273807121254916
									500.31157118623395	6.158534548007713	1.0246718682397304
									503.8137521845376	4.80715927256746	0.9182167338110853
									507.34044844982935	5.551427163232108	0.9837954913068451
									510.8918315889782	5.033028542160967	0.9474941172926057
									514.468074410101	6.814088842749079	1.1014807354116145
									518.0693509309717	4.53885888611533	0.9153808191609034
									521.6958363874886	4.865096646700219	0.9518424567119281
									525.3477072422011	3.1786822016059895	0.7902704836621375
									529.0251411928964	4.7829457426829425	0.9554167488583568
									532.7283171812467	5.247738144742531	1.0032347797028847
									536.4574154015154	4.5985595416415626	0.9484807816796047
									540.212617309326	5.382880861811017	1.0132724652125387
									543.9941056304913	4.31686142726987	0.9275162499805435
									547.8020643699047	5.113116996036665	1.008132153752019
									551.636678820494	2.9005363258663825	0.7920341337858119
									555.4981355722375	3.0895761800055266	0.8275642497069098
									559.3866225212431	3.370327953847653	0.8448738471053755
									563.3023288788918	3.3965081390394225	0.8667641476473508
									567.245445181044	2.8414130705310994	0.8073296627516149
									571.2161632973114	4.833614158499808	1.0144793806439278
									575.2146764403926	5.156565223015193	1.052878970153165
									579.2411791754753	3.905757229922189	0.9322280626475926
									583.2958674297037	4.6804725085229215	1.0284891348733987
									587.3789385017116	3.6162667669880912	0.9219142829789453
									591.4905910712235	3.0818951020221106	0.8471143595983724
									595.6310252087221	3.5364180410174715	0.8974192932518291
									599.8004423851831	4.782753602039273	1.0474874401566892
									603.9990454818794	1.5689260548605772	0.668942385981496
									608.2270388002526	1.8296249446147606	0.6991429537000606
									612.4846280718543	3.134434671057443	0.876809351815333
									616.7720204683573	3.0205833604208823	0.8810713865506438
									621.0894246116358	2.391420408596905	0.8024153711327091
									625.4370505839172	2.65459653001549	0.8355418640245784
									629.8151099380046	2.6256722048359245	0.8523544719065625
									634.2238157075707	2.577530752886224	0.8256300088312832
									638.6633824175237	2.2725532946121865	0.7870551893954488
									643.1340260944464	1.759815495038624	0.7463902519957013
									647.6359642771075	1.9630568023409773	0.7738640644883844
									652.1694160270473	1.676889171952433	0.7349935033168276
									656.7346019392367	3.5491697428057014	0.9965576872592186
									661.3317441528113	3.743961392241335	1.0301879166181722
									665.961066361881	1.8132474545426014	0.7611451599213298
									670.6227938264142	1.390863610192749	0.6769906037864483
									675.3171533831991	3.2267965415994	0.9735558530171724
									680.0443734568814	2.8432916080344186	0.9190334534749129
									684.8046840710797	2.502987239538382	0.8757804397253784
									689.5983168595773	2.2364702461055392	0.8577576351325766
									694.4255050775944	1.2431541122163396	0.6897353305492828
									699.2864836131375	2.01026834479948	0.8394535785352079
									704.1814889984294	2.061993327165485	0.8279257408712994
									709.1107594214184	2.3601830649218	0.8891328030618995
									714.0745347373684	2.688012745449145	0.9504382213186842
									719.0730564805299	1.536999811773467	0.7404175867575907
									724.1065678758937	0.9121021115995477	0.6272199795777205
									729.175313851025	1.5473989132812536	0.7685553152005605
									734.2795410479821	1.2150330755652243	0.7144952068992301
									739.419497835318	0.5972927610194686	0.595220399864104
									744.5954343201652	2.714676300517605	0.967891815082399
									749.8076023604063	3.0959853533194988	1.038510700340088
									755.0562555769293	2.9735480730838963	1.01367790987448
									760.3416493659677	2.630080860211233	0.9929200906659542
									765.6640409115295	3.3867432946307914	1.114800561628926
									771.0236891979102	2.9791984648849144	1.0335721797627304
									776.4208550222957	3.0048187918503095	1.0525418348384854
									781.8558010074516	3.3863972702485587	1.115245187364359
									787.3287916145039	3.2762998017190315	1.099722080869781
									792.8400931558053	3.159564902161649	1.1159993955423426
									798.389973807896	3.5715240037236944	1.1638402099433023
									803.9787036245513	2.8208668758880506	1.0625310495344973
									809.6065545499231	2.4357807132629086	1.0140009557692846
									815.2738004317725	1.287442363331095	0.7979708378904706
									820.9807170347949	4.1018217259901055	1.2615390890680453
									826.7275820540385	0.9462265513155722	0.7277946151606769
									832.5146751284168	0.9991077897720179	0.72335376365294
									838.3422778543157	1.832999257007516	0.8995917222716183
									844.2106737992959	1.3330772143839216	0.826794436575616
									850.1201485158911	2.4955944376009733	1.0666531582440828
									856.0709895555023	1.8920192627689933	0.9581971602663504
									862.0634864823908	3.1470858176401553	1.15809090498984
									868.0979308877675	2.5282812812351976	1.0841519623401505
									874.1746164039819	0.5804564333457488	0.6748944125928449
									880.2938387188098	2.6080121579888966	1.1022375836155796
									886.4558955898415	4.498723643661259	1.4190471123574129
									892.6610868589703	5.147897144532619	1.511331690017424
									898.9097144669831	1.4433485761419989	0.9353986702210673
									905.202082468252	3.3612449613488993	1.2699691742492238
									911.5384970455298	2.862261213679581	1.1812063579080667
									917.9192665248484	4.106197570092487	1.397567110590878
									924.3447013905223	4.275477954929584	1.4199005291966857
									930.815114300256	3.038514832010346	1.2284564705410739
									937.3308201003579	2.6768389171940754	1.191508087626222
									943.8921358410604	2.704368858753041	1.2002806549800003
									950.4993807919478	1.5338892722623976	0.986748410198172
									957.1528764574914	-0.019343297955616567	0.4559227251166596
									963.8529465926938	3.395226388120994	1.3876828653663797
									970.5999172188426	3.6420685691611525	1.4126305391021852
									977.3941166393745	2.2598100062090247	1.2032607254890069
									984.2358754558502	1.1194460257843672	0.9333554044285427
									991.1255265840412	2.2417266156030564	1.1467416395795305
									997.2911834928398	1.9350247441894242	1.2778233653024784
