# Supplementary material for: Formation of a super-dense hydrogen monolayer on mesoporous silica
Source: Nat Chem. 2022 Aug 29;14(11):1319–24. doi: 10.1038/s41557-022-01019-7 (PMC9630099; doi:10.1038/s41557-022-01019-7)
Supplement: Source Data Fig. 2 — Compressed folder with ‘.csv’ files of all INS results including spectra and analysis and source data of Fig. 2b.. [file 41557_2022_1019_MOESM3_ESM.zip › Fig2_INS_spectra_and_analysis/INS+AnalysisGaussian/23437_20.2mmol_20.3K_B.csv]

x	y	err	fit	residual_fit	x_full	y_full	err_full	background_full	x_f	y_f	err_f	GS_Peak0_	GS_Peak1_	GS_Peak2_	Background1_	Sigmoid1_
2.0004999999999926	3.2985727432779774	0.3361775642115146	4.231959245863028	0.933386502585051	1.0134999999999967	4.153072731053554	0.5047155277069579	4.153072730740196	-1.9895	1.9995754417406306	0.2459493145369506	2.296348964513278e-08	1.7912728623313013e-10	3.6285382196699905e-16	4.231959222720411	0.0
2.0214999999999925	3.1213879569998286	0.33787477478128103	4.19014372710813	1.0687557701083015	1.0344999999999966	3.8290964808037633	0.4922203305736444	3.8290964804588596	-1.9685000000000001	2.0829686954302926	0.24821564603595697	2.504780373981488e-08	1.9736730327946384e-10	4.0914057464461414e-16	4.190143701862959	0.0
2.0424999999999924	3.3908769618760424	0.3474906588318071	4.149020296774525	0.7581433348984827	1.0554999999999966	3.9806792901732213	0.48618383911276536	3.9806792897936685	-1.9475000000000002	2.153955502203947	0.2518778658717946	2.7316077909539647e-08	2.1742305488930255e-10	4.612435703437219e-16	4.149020269241023	0.0
2.0634999999999923	3.4796607450923074	0.3538533138403024	4.108586032061774	0.628925286969467	1.0764999999999965	3.283037939520348	0.46506014449828514	3.283037939102744	-1.9265000000000003	2.7564659829939777	0.2790373725755298	2.9784064191382877e-08	2.394709876019885e-10	5.198822922489679e-16	4.108586002038239	0.0
2.0844999999999922	3.1159334192128547	0.3428580293769607	4.068838017927543	0.9529045987146887	1.0974999999999964	4.042715909830965	0.48134773885786564	4.042715909371584	-1.9055000000000004	2.927821860844081	0.288076406608679	3.246881967698994e-08	2.637042581446407e-10	5.858637816801911e-16	4.068837985195019	0.0
2.105499999999992	3.2608945649558856	0.35102398320663075	4.02977334707492	0.7688787821190348	1.1184999999999963	3.791295611140426	0.471131494993154	3.791295610635184	-1.8845000000000005	2.5350964959609734	0.27140473324132247	3.538881078516537e-08	2.9033427268384304e-10	6.600931128863564e-16	4.0297733113957745	0.0
2.126499999999992	3.67598591261819	0.3736415267793138	3.9913891199397438	0.3154032073215536	1.1394999999999962	3.4931100902894223	0.4592724653325573	3.493110089733847	-1.8635000000000006	2.560152671568599	0.27129403804621377	3.8564025536134704e-08	3.1959236367014873e-10	7.43585098697125e-16	3.991389081056125	0.0
2.147499999999992	2.909772426899749	0.339019077712246	3.9536824446779684	1.0439100177782192	1.160499999999996	3.904093880725377	0.4634478990983626	3.9040938801145715	-1.8425000000000007	2.366155105906109	0.26072534513596485	4.2016094414128325e-08	3.5173161617776937e-10	8.37477368964744e-16	3.9536824023101413	0.0
2.168499999999992	3.5632045679618654	0.3699829972954372	3.916650437153031	0.3534458691911655	1.181499999999996	3.918571341653516	0.4632915785764493	3.9185713409821172	-1.8215000000000008	2.6330839536472355	0.2734888043476923	4.576842044574409e-08	3.870288566348273e-10	9.430449797729579e-16	3.9166503909975807	0.0
2.189499999999992	3.6197083858696164	0.37696679371914177	3.8802902209232513	0.26058183505363486	1.202499999999996	3.3964579934016297	0.44121518018839373	3.3964579926637675	-1.8005000000000009	2.7419602798515736	0.2776245152685759	4.9846319165017855e-08	4.257868179120926e-10	1.061716729210017e-15	3.8802901706511443	0.0
2.2104999999999917	3.081834684169576	0.35472185286095237	3.8445989272292413	0.7627642430596655	1.2234999999999958	3.146984033658172	0.4316214827525724	3.1469840328474215	-1.779500000000001	2.316702994394191	0.2586174115344871	5.4277169182434626e-08	4.683364958962751e-10	1.1950933752905736e-15	3.8445988724837346	0.0
2.2314999999999916	2.9070954605655888	0.346724380531967	3.8095736949813497	0.9024782344157609	1.2444999999999957	3.0102943229987886	0.4226571284560301	3.0102943221081198	-1.758500000000001	2.7778792088036974	0.27825188566885745	5.909057412440653e-08	5.150397139243703e-10	1.3449679735803432e-15	3.8095736353757346	0.0
2.2524999999999915	3.6183216082755023	0.3773038047864222	3.7752116707471104	0.15689006247160808	1.2654999999999956	3.481564412783	0.43474122943840154	3.4815644118047215	-1.7375000000000012	3.188126493473046	0.2967095427993885	6.431853676223202e-08	5.662919128050169e-10	1.5133485764612568e-15	3.77521160586228	0.0
2.2734999999999914	3.197099827522946	0.3602977257934827	3.7415100087387327	0.5444101812157869	1.2864999999999955	2.8563072098566726	0.4130899913621002	2.856307208782372	-1.7165000000000012	3.317972453425988	0.30078857144578924	6.999564620538832e-08	6.225251856090341e-10	1.7024835630341097e-15	3.7415099381205597	0.0
2.2944999999999913	2.8810460757734107	0.3465875105573259	3.7084658708006097	0.8274197950271991	1.3074999999999954	3.74744173850972	0.4398379024763198	3.7474417373301967	-1.6955000000000013	2.9110989508869363	0.28348732198428267	7.61592790934257e-08	6.842115779822007e-10	1.9148898986771172e-15	3.7084657939571173	0.0
2.3154999999999912	3.7156901869920294	0.38089867650432113	3.6760764263968495	-0.03961376059517985	1.3284999999999954	3.626069812284368	0.4356563005642418	3.6260698109895637	-1.6745000000000014	2.7069280204075548	0.2743819268468731	8.284981578391182e-08	7.518666764276506e-10	2.1533846565785602e-15	3.676076342795165	0.0
2.336499999999991	3.7532139824560637	0.38301582351241953	3.6443388525988243	-0.10887512985723946	1.3494999999999953	4.571205280675052	0.462461084450203	4.57120527925397	-1.6535000000000015	2.604013830630233	0.2688964787093381	9.0110872601069e-08	8.260535088319337e-10	2.4211201704908716e-15	3.6443387616618956	0.0
2.357499999999991	3.879908971200148	0.38765786963114085	3.613250334072769	-0.26665863712737936	1.3704999999999952	3.4474004776017337	0.42281207404914767	3.4474004760423567	-1.6325000000000016	3.228114090070635	0.29638432162240025	9.79895512811586e-08	9.073867834780261e-10	2.7216232288966874e-15	3.613250235175828	0.0
2.378499999999991	2.7199597508359403	0.3410587047605694	3.5828080630673886	0.8628483122314483	1.391499999999995	3.608404546567156	0.42838630850450654	3.6084045448563518	-1.6115000000000017	2.9497712823494058	0.2836761679705242	1.0653670682655584e-07	9.965374949107992e-10	3.0588387661641954e-15	3.5828079555341414	0.0
2.399499999999991	3.366976506581826	0.3661888298722732	3.553009239401511	0.1860327328196849	1.412499999999995	3.386075020883985	0.4154514834092284	3.3860750190074067	-1.5905000000000018	2.784600300427753	0.2775463058315821	1.1580723506107137e-07	1.0942379273070494e-09	3.437178556565734e-15	3.5530091225000344	0.0
2.4204999999999908	3.030002846793522	0.3528381635238675	3.5238510704517507	0.49384822365822867	1.433499999999995	3.644736230269878	0.4253192788436013	3.6447362282118543	-1.569500000000002	3.3392724546477575	0.29902177080638975	1.2586038126471005e-07	1.2012870884649027e-09	3.861575472764814e-15	3.5238509433900784	0.0
2.4414999999999907	2.895698530856458	0.3475562774594624	3.4953307711402344	0.5996322402837766	1.4544999999999948	3.103343080081043	0.40432373804889576	3.103343077824461	-1.548500000000002	3.4341334576834743	0.3038471191669092	1.3676007135696428e-07	1.3185566101799056e-09	4.33754393210952e-15	3.4953306330616023	0.0
2.4624999999999906	3.203826571264141	0.3615293256196155	3.46744556392233	0.26361899265818867	1.4754999999999947	3.4013598026393677	0.4096580019997005	3.401359800165542	-1.527500000000002	3.0856535658993782	0.2897220037256718	1.485752671942232e-07	1.4469971536303838e-09	4.871247222442192e-15	3.4674454139000606	0.0
2.4834999999999905	2.940651808513224	0.35107626374754913	3.4401926787744377	0.49954087026121385	1.4964999999999946	4.213260012180132	0.4351759489904655	4.213260009468665	-1.5065000000000022	3.25651566426583	0.29789922600899266	1.613803476492699e-07	1.5876453614683097e-09	5.469572474838886e-15	3.440192515806439	0.0
2.5044999999999904	3.252622363753584	0.36340974897311956	3.4135693531818028	0.16094698942821895	1.5174999999999945	3.3792598965674827	0.4034261061376449	3.379259893596114	-1.4855000000000023	3.252330720808407	0.295763631346369	1.7525551724947062e-07	1.7416314016188902e-09	6.140214134497157e-15	3.413569176184648	0.0
2.5254999999999903	3.1550389114614226	0.35711764712343363	3.3875728321263825	0.23253392066495993	1.5384999999999944	3.4067220182214917	0.3996566903409959	3.4067220149659283	-1.4645000000000024	3.471396966426237	0.30659692012449047	1.902872442654228e-07	1.910187151350051e-09	6.891766873741678e-15	3.387572639928944	0.0
2.54649999999999	2.8921832191711263	0.3485189023348881	3.362200368074734	0.4700171489036076	1.5594999999999943	3.614633851757619	0.40639680918469734	3.61463384819136	-1.4435000000000024	3.2764086759733764	0.3002203716188316	2.0656873026397925e-07	2.09465507399951e-09	7.733828993750525e-15	3.3622001594113406	0.0
2.56749999999999	2.938199112383193	0.35175108841691916	3.337449220965973	0.39925010858278	1.5804999999999942	3.754470310270014	0.41013161959227107	3.7544703063641527	-1.4225000000000025	3.1629888986685826	0.29499911523684846	2.2420041326896073e-07	2.296497844861604e-09	8.67711747514289e-15	3.337448994469053	0.0
2.58849999999999	2.5418034230489304	0.3322641907408529	3.3133166581997577	0.7715132351508274	1.6014999999999942	3.489795334943634	0.3980934410033739	3.4897953306666465	-1.4015000000000026	3.2079740224830307	0.2998414022952503	2.432905068100353e-07	2.5173087871589357e-09	9.733595963144912e-15	3.3133164123919325	0.0
2.60949999999999	2.686482256646532	0.3413380469428627	3.289799954624333	0.603317697977801	1.622499999999994	3.885106686564115	0.40920534830472116	3.88510668188163	-1.3805000000000027	3.327835005935865	0.3047448699945985	2.6395557728551277e-07	2.758823183776701e-09	1.0916617111910235e-14	3.2897996879099214	0.0
2.63049999999999	3.2735257042197423	0.36763997876827764	3.2668963925246226	-0.006629311695119711	1.643499999999994	4.2359690493912545	0.4180043913389879	4.235969044265805	-1.3595000000000028	3.0082986134451604	0.29295906153037404	2.863211622186034e-07	3.0229305355452684e-09	1.2241080866085471e-14	3.2668961031805175	0.0
2.6514999999999898	2.6303105177035624	0.3384616919302375	3.244603261610383	0.6142927439068204	1.6644999999999939	3.5966534269385044	0.3934833104903452	3.596653421329256	-1.338500000000003	3.5741406259152697	0.3154407842253188	3.105224321495553e-07	3.3116878423413273e-09	1.3723610427387973e-14	3.244602947776249	0.0
2.6724999999999897	3.5490513573731	0.3782178083331672	3.2229178590043945	-0.3261334983687054	1.6854999999999938	3.7844198548285983	0.38974699935328166	3.784419848691053	-1.317500000000003	3.794659842670274	0.3260822740144563	3.3670489907837583e-07	3.6273339891691557e-09	1.5382747841462306e-14	3.222917518672146	0.0
2.6934999999999896	3.7550556086661966	0.3856335014828724	3.2018374892307455	-0.5532181194354511	1.7064999999999937	4.077155830350924	0.40409077472475735	4.077155823636606	-1.296500000000003	3.3844883919550863	0.31055847070479553	3.6502517455525037e-07	3.972305325707274e-09	1.723917134742656e-14	3.2018371202332485	0.0
2.7144999999999895	3.096292386879168	0.359076650216079	3.1813594642031493	0.08506707732398144	1.7274999999999936	3.732733194301884	0.383006956181052	3.732733186957991	-1.2755000000000032	3.3206244291983467	0.3075012984637171	3.9565178070849533e-07	4.3492525345937355e-09	1.9315936861327845e-14	3.1813590642020966	0.0
2.7354999999999894	3.3501019615717245	0.3705083234315347	3.1614811032133505	-0.18862085835837394	1.7484999999999935	3.3107481784444803	0.3685822714361503	3.31074817041351	-1.2545000000000033	3.891860825758387	0.33024290713229215	4.2876601770384817e-07	4.761058891006964e-09	2.1638746217390743e-14	3.1614806696862523	0.0
2.7564999999999893	3.4766200533042064	0.3747617092866615	3.1421997329195896	-0.3344203203846168	1.7694999999999934	3.3534630257031597	0.3620157455966182	3.3534630169225053	-1.2335000000000034	3.7593499380385555	0.3259090348242763	4.6456289134438245e-07	5.210860023911549e-09	2.4236245069900776e-14	3.142199263145814	0.0
2.777499999999989	3.2427898010032594	0.36536220706571876	3.1235126873351584	-0.11927711366810101	1.7904999999999933	3.2849983444631286	0.3470500312511098	3.2849983348646368	-1.2125000000000035	4.179013099799505	0.33821315899580806	5.032521047480391e-07	5.70206529771876e-09	2.71403536664793e-14	3.1235121783809614	0.0
2.798499999999989	3.463498050814208	0.37353099618253555	3.1054173078170093	-0.3580807429971986	1.8114999999999932	3.570871552387103	0.36267964675133374	3.570871541896599	-1.1915000000000036	3.5659494102128897	0.31714651300298224	5.450591182803817e-07	6.238380942094963e-09	3.038663404330974e-14	3.10541675651948	0.0
2.819499999999989	3.3273805153878837	0.36795981033944813	3.087910943054488	-0.2394695723333955	1.8324999999999931	3.3091939918565156	0.3489040442893868	3.3091939803932875	-1.1705000000000036	3.603799853305508	0.31664695556953654	5.902262821740983e-07	6.823835067282824e-09	3.4014697567774835e-14	3.087910346004337	0.0
2.840499999999989	3.536943338579304	0.37477842528016914	3.07099094905811	-0.4659523895211941	1.853499999999993	3.8227055412001194	0.36987091511459796	3.822705528676359	-1.1495000000000037	3.8136299769750797	0.32265254596659176	6.39014046535079e-07	7.4628047126191e-09	3.8068657167519464e-14	3.0709903025812206	0.0
2.861499999999989	3.345910298596625	0.3682868182884496	3.054654689148472	-0.2912556094481533	1.874499999999993	3.7541712918334276	0.36490690076034366	3.7541712781536254	-1.1285000000000038	3.5084928189988775	0.3116596969048175	6.917022537178487e-07	8.160045086989542e-09	4.259762904099929e-14	3.0546539892861304	0.0
2.8824999999999887	3.4314631480830977	0.3736900305250576	3.0388995339452403	-0.39256361413785745	1.8954999999999929	3.6072419402687794	0.3537542344385616	3.607241925329071	-1.107500000000004	3.6729595303809	0.31697271392186505	7.48591518351723e-07	8.920721171804405e-09	4.7656289147429566e-14	3.038898776432953	0.0
2.9034999999999886	3.466617198433351	0.3779394498573111	3.0237228613562537	-0.44289433707709724	1.9164999999999928	3.736218822832557	0.35577893631638685	3.736218806520013	-1.086500000000004	3.898138481593174	0.32577765955950905	8.100047006140267e-07	9.750441869757683e-09	5.330549032832697e-14	3.023722041601058	0.0
2.9244999999999886	3.402218399671636	0.37369046764881614	3.009122056566731	-0.39309634310490527	1.9374999999999927	3.0420398017046733	0.32442781638461643	3.042039783896536	-1.065500000000004	4.699286971470979	0.3526487302079607	8.762884786786808e-07	1.0655296896207295e-08	5.961294652370172e-14	3.0091211696228957	0.0
2.9454999999999885	3.200888948944328	0.3649620696416369	2.995094512028604	-0.20579443691572408	1.9584999999999926	3.623313754995263	0.35246206294422516	3.6233137355581144	-1.0445000000000042	3.589335303573119	0.315243818842063	9.478150266185734e-07	1.1641896624541649e-08	6.665399121902231e-14	2.995093552571614	0.0
2.9664999999999884	3.603034519995429	0.3827747390609109	2.981637627449978	-0.6213968925454512	1.9794999999999925	3.4143781924017285	0.3481901646751699	3.4143781711905943	-1.0235000000000043	4.629451446652969	0.3511529915172318	1.0249838044087532e-06	1.271741511243905e-08	7.451241800049612e-14	2.9816365897486836	0.0
2.988499999999994	3.3557749252380655	0.35695481862070483	2.9681491819798356	-0.38762574325822996	2.0004999999999926	3.2985727432779774	0.3361775642115146	3.2985727201353603	-1.0025000000000044	4.3846207226453355	0.34569829032523264	1.1123463861115198e-06	1.3948009671445145e-08	8.372341454039663e-14	2.968148055685356	0.0
3.0105	2.928722110468358	0.35377595926693955	2.9552812203478207	0.02655910987946264	2.0214999999999925	3.1213879569998286	0.33787477478128103	3.1213879317546573	-0.9815000000000043	4.031712888705589	0.333966516448969	1.2069017538265612e-06	1.5294470900434003e-08	9.405329882479665e-14	2.955279998151502	0.0
3.0315735	2.9948767346657457	0.3567526841507812	2.9435342725699303	-0.05134246209581539	2.0424999999999924	3.3908769618760424	0.3474906588318071	3.390876934342541	-0.9605000000000044	4.495079741445791	0.35057931788283714	1.3047464614270345e-06	1.670266220639513e-08	1.0512058210315944e-13	2.9435329511207016	0.0
3.0527945145	3.139508536824	0.3605995546398842	2.932275030971625	-0.2072335058523751	2.0634999999999923	3.4796607450923074	0.3538533138403024	3.4796607150687717	-0.9395000000000042	4.730436899807253	0.3594466118937817	1.4110187310254495e-06	1.8248205363453842e-08	1.175587989027959e-13	2.932273601704571	0.0
3.0741640761015	2.914439387713008	0.35202199234842213	2.921512243447712	0.007072855734703953	2.0844999999999922	3.1159334192128547	0.3428580293769607	3.11593338648033	-0.9185000000000043	4.943658198960758	0.3659266761376414	1.526482225429485e-06	1.9945178970343654e-08	1.3154573440228653e-13	2.9215106970201763	0.0
3.09568322463421	3.447317452399002	0.37042524816386263	2.911254745306055	-0.5360627070929467	2.105499999999992	3.2608945649558856	0.35102398320663075	3.2608945292767397	-0.8975000000000042	5.173431182945683	0.3741300865858099	1.6519728585133543e-06	2.1809168626114206e-08	1.472832033999663e-13	2.9112530715238805	0.0
3.11735300720665	3.4908980863747505	0.3723711549590843	2.9015114594253024	-0.5893866269494481	2.126499999999992	3.67598591261819	0.3736415267793138	3.6759858737345716	-0.8765000000000043	4.0340105970489475	0.3415517284726998	1.7884058880269321e-06	2.385743452710605e-08	1.6500042294583392e-13	2.9015096471618147	0.0
3.1391744782570963	3.3654597483139064	0.36489363053916635	2.892291396395764	-0.47316835191814244	2.147499999999992	2.909772426899749	0.339019077712246	2.909772384531922	-0.8555000000000041	4.459529640855383	0.35500934974242937	1.9367837269780616e-06	2.6109098344497346e-08	1.8495787497892657e-13	2.8922894335027536	0.0
3.1611486996048956	3.2207732466773447	0.3588344770429578	2.8836036546429433	-0.33716959203440133	2.168499999999992	3.5632045679618654	0.3699829972954372	3.5632045218064152	-0.8345000000000042	4.69179571376336	0.36484451996466105	2.098204548347404e-06	2.858535166804168e-08	2.0745173246600786e-13	2.8836015278528357	0.0
3.18327674050213	3.3553522261289803	0.3611482837753376	2.8754574205333627	-0.4798948055956176	2.189499999999992	3.6197083858696164	0.37696679371914177	3.6197083355975095	-0.8135000000000041	5.1112156811491944	0.3778276153117682	2.2738717658439984e-06	3.1309688579858434e-08	2.328189338906382e-13	2.8754551153516754	0.0
3.205559677685645	3.229691919976561	0.3557196066814763	2.8678619684621753	-0.3618299515143857	2.2104999999999917	3.081834684169576	0.35472185286095237	3.081834629424069	-0.7925000000000042	5.164099255251284	0.381433368820066	2.4651044822202894e-06	3.43081652350233e-08	2.6144300409697444e-13	2.8678594690492663	0.0
3.227998595429445	3.273600737027919	0.35611526381978115	2.8608266609221893	-0.4127740761057299	2.2314999999999916	2.9070954605655888	0.346724380531967	2.9070954009599737	-0.7715000000000041	5.482129201803054	0.3933778982590089	2.6733490064290277e-06	3.760968967769004e-08	2.93760734743905e-13	2.8608239499631996	0.0
3.250594585597451	3.1763271194975613	0.3526846936221075	2.8543609485538615	-0.32196617094369984	2.2524999999999915	3.6183216082755023	0.3773038047864222	3.618321543390672	-0.7505000000000042	4.699972083891226	0.3741042348249673	2.900191551727178e-06	4.12463455174913e-08	3.3026985531438056e-13	2.854358007115634	0.0
3.273348747696633	3.0223231669626474	0.3448565657517389	2.848474370175809	-0.1738487967868383	2.2734999999999914	3.197099827522946	0.3602977257934827	3.1970997569047728	-0.729500000000004	5.54372511021078	0.40136085959659323	3.1473722388297166e-06	4.525375353666042e-08	3.71537846151808e-13	2.8484711775494453	0.0
3.2962621889305095	3.0542643873833732	0.34340833418805106	2.843176552795466	-0.21108783458790725	2.2944999999999913	2.8810460757734107	0.3465875105573259	2.881045998929918	-0.7085000000000041	5.1180822866836975	0.39216602791343325	3.4168005415173557e-06	4.967147580004318e-08	4.1821206882699285e-13	2.8431730863230307	0.0
3.319336024253023	3.154380639167885	0.3477109939968203	2.8384772115994346	-0.31590342756845047	2.3154999999999912	3.7156901869920294	0.38089867650432113	3.7156901033903447	-0.687500000000004	5.450374273590425	0.4064276533982135	3.7105723268505052e-06	5.454346740507738e-08	4.710314168202246e-13	2.838473446483169	0.0
3.342571376422794	3.88118823296283	0.37189167945622414	2.8343861499231444	-1.0468020830396858	2.336499999999991	3.7532139824560637	0.38301582351241953	3.753213891519135	-0.6665000000000041	5.384895267224462	0.4100410606783353	4.030988658495968e-06	5.991858164505104e-08	5.308397216712106e-13	2.8343820590153737	0.0
3.3659693760577536	3.3950309770533362	0.3541391403964457	2.830913259199429	-0.5641177178539074	2.357499999999991	3.879908971200148	0.38765786963114085	3.8799088723032074	-0.645500000000004	5.696070711454714	0.4228539331852619	4.3805765498080326e-06	6.585113507565039e-08	5.986011871498714e-13	2.8309088127711455	0.0
3.389531161690158	3.3996774706532777	0.3542880573070671	2.828068518885619	-0.5716089517676588	2.378499999999991	2.7199597508359403	0.3410587047605694	2.719959643302693	-0.624500000000004	5.640842011012348	0.42844300086468745	4.762111873420741e-06	7.24015397823485e-08	6.754181675050058e-13	2.8280636843715303	0.0
3.4132578798219892	3.2027832628700703	0.34535881156128095	2.8258619963688183	-0.376921266501252	2.399499999999991	3.366976506581826	0.3661888298722732	3.3669763896803495	-0.6035000000000039	6.536462634907702	0.4544513762588942	5.178644656415597e-06	7.963701105627956e-08	7.62551656476012e-13	2.8258567380863884	0.0
3.437150684980743	3.589666068157944	0.35942627059672166	2.8243038468489727	-0.7653622213089712	2.4204999999999908	3.030002846793522	0.3528381635238675	3.0300027197318498	-0.582500000000004	6.831518493069225	0.46876160541494993	5.633527014875901e-06	8.763235971212956e-08	8.614449126997453e-13	2.8242981256887365	0.0
3.4612107397756082	3.2318701097658535	0.3433890707465848	2.823404313199434	-0.40846579656641957	2.4414999999999907	2.895698530856458	0.3475562774594624	2.8956983927778257	-0.5615000000000039	6.605481858203893	0.4742083445614785	6.1304440090874905e-06	9.647087943826628e-08	9.73750715809503e-13	2.8233980862835715	0.0
3.485439214954037	3.327403199873729	0.34637932398998883	2.8231737258047023	-0.5042294740690267	2.4624999999999906	3.203826571264141	0.3615293256196155	3.203826421241872	-0.540500000000004	6.465491350905669	0.47818923080613174	6.673447731097241e-06	1.0624534087371995e-07	1.1013628275461355e-12	2.823166946110529	0.0
3.5098372894587158	3.1901421769270843	0.34029959588873626	2.8236225023750516	-0.3665196745520327	2.4834999999999905	2.940651808513224	0.35107626374754913	2.940651645545225	-0.5195000000000038	7.368788045670689	0.5092729451138949	7.266994970122055e-06	1.1705910557796282e-07	1.2464523255050543e-12	2.8236151183197293	0.0
3.5344061504849265	3.469235840818795	0.34953481889608506	2.8247611477378176	-0.6444746930809773	2.5044999999999904	3.252622363753584	0.36340974897311956	3.252622186756429	-0.4985000000000039	6.98772547024641	0.5142946372469068	7.915988838780775e-06	1.2902737471932795e-07	1.411509585982678e-12	2.8247531027201926	0.0
3.559146993538321	3.1820479418425265	0.3397988435684107	2.8266002536051062	-0.35544768823742023	2.5254999999999903	3.1550389114614226	0.35711764712343363	3.155038719263984	-0.47750000000000387	7.676928312150883	0.5410396452205869	8.62582478470282e-06	1.4227858918096503e-07	1.5993928194079175e-12	2.826591485500133	0.0
3.5840610224930893	3.5958984516800574	0.3513370394452505	2.8291504983177633	-0.7667479533622941	2.54649999999999	2.8921832191711263	0.3485189023348881	2.892183010507733	-0.45650000000000385	6.624210379524729	0.5332307970892769	9.402441458201557e-06	1.5695599989721183e-07	1.8133842101561439e-12	2.829140938918492	0.0
3.6091494496505407	3.636936283403398	0.35155330584073086	2.832422646565463	-0.8045136368379349	2.56749999999999	2.938199112383193	0.35175108841691916	2.938198885886273	-0.43550000000000383	7.609359831875369	0.5728813355897642	1.0252376957889453e-05	1.732194296195692e-07	2.0572548857920045e-12	2.8324122209670186	0.0
3.6344134957980945	3.3563678122702374	0.3417635094553545	2.8364275490828637	-0.5199402631873737	2.58849999999999	2.5418034230489304	0.3322641907408529	2.541803177241105	-0.4145000000000038	8.17613186272749	0.6061271312874047	1.1182831032903851e-05	1.912472500057265e-07	2.335340143262485e-12	2.8364161750022454	0.0
3.659854390268681	3.0134985493669366	0.32774955012472035	2.8411761423217574	-0.1723224070451792	2.60949999999999	2.686482256646532	0.3413380469428627	2.6864819899321204	-0.3935000000000038	8.199312891141265	0.6384715846363489	1.2201733883428119e-05	2.112386009676196e-07	2.6526265963008748e-12	2.8411637293466203	0.0
3.685473371000562	3.297376022455168	0.33644284208360714	2.8466794480993154	-0.4506965743558524	2.63049999999999	3.2735257042197423	0.36763997876827764	3.273525414875637	-0.3725000000000038	9.166680197034133	0.696542699774793	1.3317822271106933e-05	2.3341588265071948e-07	3.0148531852315146e-12	2.8466658968581466	0.0
3.7112716845975657	3.4083461432942093	0.3402249163993253	2.852948573222494	-0.5553975700717153	2.6514999999999898	2.6303105177035624	0.3384616919302375	2.6303102038694286	-0.35150000000000375	8.699454386988668	0.7386003856822114	1.4540723728526037e-05	2.5802755429857203e-07	3.428628314457854e-12	2.8529337744677825	0.0
3.7372505863897487	3.616987825805394	0.3458499944322267	2.859994709088853	-0.7569931167165409	2.6724999999999897	3.5490513573731	0.3782178083331672	3.5490510170408514	-0.33050000000000374	7.816784463084016	0.7916240863778776	1.588104974298941e-05	2.853512786422352e-07	3.901565762375772e-12	2.8599785426839297	0.0
3.763411340494477	3.356295276439815	0.3349357948074492	2.8678291312640205	-0.48846614517579434	2.6934999999999896	3.7550556086661966	0.3856335014828724	3.7550552396686996	-0.3095000000000037	10.474055647556366	0.9059719030497125	1.7350498885306877e-05	3.1569745540999177e-07	4.442442452941499e-12	2.8678114650632374	0.0
3.7897552198779385	3.2229447698794678	0.32894648882265126	2.876463199036232	-0.3464815708432356	2.7144999999999895	3.096292386879168	0.359076650216079	3.096291986878115	-0.2885000000000037	10.633278997609516	1.0041185612913581	1.8961970960228655e-05	3.4941319315349083e-07	5.061381699019565e-12	2.8764438876470173	0.0
3.816283506417084	3.9187163803734837	0.3524645202067713	2.8859083549484583	-1.0328080254250254	2.7354999999999894	3.3501019615717245	0.3705083234315347	3.3501015280446262	-0.2675000000000037	10.150934296429753	1.1198549760828216	2.07296933726674e-05	3.868867749171537e-07	5.770066138349247e-12	2.8858872383625407	0.0
3.842997490962004	3.4058456831526165	0.3329624534141708	2.89617612430874	-0.5096695588438767	2.7564999999999893	3.4766200533042064	0.3747617092866615	3.476619583530431	-0.24650000000000366	10.139263711595106	1.2727030287282965	2.2669361034186538e-05	4.285526804344432e-07	6.58198529930654e-12	2.8961530263884434	0.0
3.8698984733987376	3.2526247013452454	0.3284463452257583	2.9072781146795283	-0.34534658666571705	2.777499999999989	3.2427898010032594	0.36536220706571876	3.2427892920490624	-0.2255000000000037	16.24838920071113	1.503503651761823	2.479829127880259e-05	4.7489723562605547e-07	7.51272357424395e-12	2.9072528414835013	0.0
3.896987762712529	3.922344849798287	0.3476966342422876	2.9192260153469585	-1.0031188344513287	2.798499999999989	3.463498050814208	0.37353099618253555	3.4634974995166785	-0.20450000000000368	20.239042783962844	1.7566433366715521	2.713559541748012e-05	5.264649693249319e-07	8.580295365059227e-12	2.9191983532779915	0.0
3.9242666770515164	3.25222949557559	0.325771740414715	2.9320315967712203	-0.3201978988043699	2.819499999999989	3.3273805153878837	0.36795981033944813	3.3273799183377326	-0.18350000000000372	34.154228495805484	2.087100825111775	2.97023687385028e-05	5.838657675003434e-07	9.805535324734139e-12	2.9320013105269087	0.0
3.9517365437908767	3.5236229992237944	0.33358368743716355	2.9457067100193197	-0.5779162892044747	2.840499999999989	3.536943338579304	0.37477842528016914	3.5369426921024147	-0.1625000000000037	53.67359444724539	2.45521863439901	3.252190095805227e-05	6.477829269565614e-07	1.1212552980544214e-11	2.945673540324222	0.0
3.9793986995974127	3.7065731717334445	0.3384116326114191	2.960263286181786	-0.7463098855516583	2.861499999999989	3.345910298596625	0.3682868182884496	3.3459095987342837	-0.14150000000000373	90.79535079596428	2.8972550880253034	3.5619909343908305e-05	7.189822237197848e-07	1.2829262625678103e-11	2.9602269472773894	0.0
4.007254490494595	3.630450023406092	0.3357590719757748	2.975713335775144	-0.6547366876309479	2.8824999999999887	3.4314631480830977	0.3736900305250576	3.4314623905708106	-0.12050000000000372	134.90418112382696	3.351413164791268	3.902479697748234e-05	7.983221263025426e-07	1.4688001248894817e-11	2.975673512641352	0.0
4.035305271928057	2.54431082121881	0.2965576122787296	2.9920689481322302	0.4477581269134201	2.9034999999999886	3.466617198433351	0.3779394498573111	3.466616378678155	-0.09950000000000372	184.3683457791015	3.7998338914203136	4.276793888796186e-05	8.867653009777578e-07	1.682624948716027e-11	2.9920252934112153	0.0
4.063552408831553	3.808770413864068	0.33843213893351004	3.0093422907827265	-0.7994281230813414	2.9244999999999886	3.402218399671636	0.37369046764881614	3.402217512727801	-0.0785000000000037	249.8961183203652	4.2579490261793405	4.688399908995167e-05	9.85391575364467e-07	1.9287473193737746e-11	3.0092944213727737	0.0
4.091997275693375	3.1748622915185423	0.31721657261460795	3.0275456088266663	-0.14731668269187592	2.9454999999999885	3.200888948944328	0.3649620696416369	3.200887989487338	-0.05750000000000371	316.8930578624304	4.684540017101513	5.1411281885758014e-05	1.0954125483184184e-06	2.2122106284690297e-11	3.0274931021101104	0.0
4.120641256623228	3.63743063901852	0.3307562314933003	3.046691224304025	-0.5907394147144949	2.9664999999999884	3.603034519995429	0.3827747390609109	3.603033482294135	-0.0365000000000037	361.7454146719332	5.0089028355679845	5.639212115874706e-05	1.2181880586669213e-06	2.5388699143914897e-11	3.0466336139694192	0.0
4.149485745419591	3.4699564968258216	0.32426121778340283	3.0667915355639455	-0.4031649612618762	2.988499999999994	3.3557749252380655	0.35695481862070483	3.355773798943586	-0.015500000000003704	368.69884195389375	5.1880876095214274	6.187331178879356e-05	1.3552447531048506e-06	2.915526112973688e-11	3.0667283069782485	0.0
4.178532145637528	3.2596300230730453	0.31533967481615377	3.0878590166375957	-0.17177100643544962	3.0105	2.928722110468358	0.35377595926693955	2.9287208882720392	0.005499999999996298	338.82457323279175	5.198552284889797	6.790658776881059e-05	1.5082970250052714e-06	3.350083075212471e-11	3.087789601719301	0.0
4.207781870656991	3.8260188016523977	0.3331647488543908	3.10990621661924	-0.7161125850331578	3.0315735	2.9948767346657457	0.3567526841507812	2.994875413216517	0.026499999999996297	292.4960165554337	5.060948180065936	7.454915209728954e-05	1.6792706314768518e-06	3.8517313017746656e-11	3.109829988157994	0.0
4.23723634375159	3.7993556106974746	0.33023608616092615	3.132945759060642	-0.6664098516368324	3.0527945145	3.139508536824	0.3605995546398842	3.139507107556946	0.0474999999999963	223.93920516648404	4.750217249680907	8.18642640706401e-05	1.8703293362675294e-06	4.4311630435137816e-11	3.1328620244229235	0.0
4.266896998157851	3.9771530147324725	0.33461230940100856	3.1569903413845264	-0.8201626733479461	3.0741640761015	2.914439387713008	0.35202199234842213	2.9144378412854723	0.06849999999999631	156.19437134266514	4.31583185349056	8.992189020639705e-05	2.083904971689009e-06	5.100824242946018e-11	3.15689833553834	0.0
4.2967652771449565	3.871464775237177	0.32986094848064457	3.1820527343236935	-0.6894120409134836	3.09568322463421	3.447317452399002	0.37042524816386263	3.447315778616827	0.0894999999999963	96.37455463602015	3.7878551332755084	9.879942570008815e-05	2.3227313643194657e-06	5.875209766735336e-11	3.181951612107877	0.0
4.32684263408497	3.937679176792705	0.3300434587158541	3.208145781392965	-0.72953339539974	3.11735300720665	3.4908980863747505	0.3723711549590843	3.490896274111263	0.11049999999999632	62.18798354024642	3.254051277381801	0.00010858249406128826	2.589882627623639e-06	6.77120953118729e-11	3.208034608948564	0.0
4.357130532523566	3.474602901786502	0.3160360540861376	3.235282398402235	-0.2393205033842669	3.1391744782570963	3.3654597483139064	0.36489363053916635	3.365457785420896	0.13149999999999631	34.94636926506689	2.7236559767725517	0.00011936583339543974	2.8888163907065696e-06	7.80851448415438e-11	3.2351601436743636	0.0
4.387630446251231	3.8223143858315685	0.3258568200999111	3.263475573019701	-0.5588388128118673	3.1611486996048956	3.2207732466773447	0.3588344770429578	3.220771119887237	0.1524999999999963	16.81003128315274	2.2266528457464454	0.00013125427870520838	3.2234226072001347e-06	9.010093016305036e-11	3.263341095228288	0.0
4.41834385937499	3.604583311110284	0.31816103605235435	3.292738364395565	-0.31184494671471885	3.18327674050213	3.3553522261289803	0.3611482837753376	3.355349920947293	0.17349999999999632	12.162463424830364	1.834194943088065	0.0001443638505872717	3.5980786729173024e-06	1.0402750278355038e-10	3.2925904023622774	0.0
4.449272266390615	3.5965023154050653	0.31515316204871396	3.323083902857611	-0.27341841254745436	3.205559677685645	3.229691919976561	0.3557196066814763	3.229689420563652	0.1944999999999963	11.104848165307601	1.524028189319029	0.0001588229618068325	4.017711676686875e-06	1.2017785133172636e-10	3.3229210620639495	0.0
4.48041717225535	4.105991044012782	0.3282768159371007	3.354525389691417	-0.7514656543213651	3.227998595429445	3.273600737027919	0.35611526381978115	3.2735980260689295	0.2154999999999963	7.4339260718949305	1.2596104645979889	0.00017477375445329707	4.487868717165701e-06	1.3891762137489062e-10	3.354346127929329	0.0
4.511780092461137	3.788915124966434	0.31809733585542965	3.38707609701946	-0.4018390279469739	3.250594585597451	3.1763271194975613	0.3526846936221075	3.1763241780593336	0.23649999999999627	11.914934689731894	1.1592094213213109	0.00019237358172761518	5.014796341064222e-06	1.6067419104329672e-10	3.386878708480717	0.0
4.5433625531083655	3.5167790137918713	0.3099489161267507	3.420749367794919	-0.09602964599695252	3.273348747696633	3.0223231669626474	0.3448565657517389	3.0223199743362836	0.2574999999999963	10.596387369244852	1.0624429431650586	0.00021179664989711279	5.605530296976723e-06	1.8594734535824218e-10	3.4205319654287774	0.0
4.575166090980124	4.039707237594168	0.3241352844929323	3.455558615927873	-0.5841486216662952	3.2962621889305095	3.0542643873833732	0.34340833418805106	3.054260920910938	0.2784999999999963	10.040478709472339	1.0121326570141553	0.00023323583759055408	6.2679969559830936e-06	2.153218364568502e-10	3.455319111878005	0.0
4.607192253616985	3.466189622305793	0.30700521315671436	3.4915173265634603	0.025327704257667172	3.319336024253023	3.154380639167885	0.3477109939968203	3.1543768740516196	0.2994999999999963	12.426306861489763	1.0264876202133941	0.000256904711409208	7.011127927758843e-06	2.4948216940921396e-10	3.4912534104746413	0.0
4.639442599392304	3.6691866527085093	0.3094859144382011	3.5286390565338372	-0.14054759617467205	3.342571376422794	3.88118823296283	0.37189167945622414	3.8811841420550595	0.32049999999999634	10.2869006238144	0.998665846135435	0.00028303975881453737	7.84498960176229e-06	2.892300155740264e-10	3.528348171496191	0.0
4.67191869758805	3.962103575635342	0.316732898050046	3.566937435008185	-0.39516614062715716	3.3659693760577536	3.3950309770533362	0.3541391403964457	3.395026530625053	0.34149999999999636	10.334136777010954	0.9924411536244765	0.0003119028614368449	8.780929570189687e-06	3.355047292714939e-10	3.566616750881673	0.0
4.704622128471167	4.229531698796817	0.32391096470849084	3.6064261643675364	-0.6231055344292802	3.389531161690158	3.3996774706532777	0.3542880573070671	3.399672636139189	0.3624999999999964	8.490460601252519	0.963933175574244	0.00034378403435017903	9.831742146187613e-06	3.894075311503427e-10	3.6060725482016327	0.0
4.737554483370465	3.7845402875150818	0.31013712026944057	3.647119021334382	-0.13742126618069994	3.4132578798219892	3.2027832628700703	0.34535881156128095	3.2027780045876404	0.3834999999999964	7.92002813001503	0.9377571054784148	0.0003790044594968753	1.1011855481124325e-05	4.5223002558889036e-10	3.646729004567174	0.0
4.7707173647540575	3.5130139334736534	0.30088216000111045	3.689029858389917	0.1760159249162636	3.437150684980743	3.589666068157944	0.35942627059672166	3.5896603469977078	0.4044999999999964	7.861256086104934	0.9207666479978783	0.0004179198443416246	1.2337543112852096e-05	5.254878428940422e-10	3.6885996004769748	0.0
4.804112386307336	3.7597634538632856	0.3077440135127091	3.7321726055156876	-0.02759084834759795	3.4612107397756082	3.2318701097658535	0.3433890707465848	3.231863882849991	0.42549999999999644	6.853202361956818	0.8786890900633768	0.0004609241400129191	1.3827163147693195e-05	6.109603436344698e-10	3.731697853601567	0.0
4.837741173011487	3.5626930282579976	0.2993512358403795	3.7765612722999315	0.21386824404193394	3.485439214954037	3.327403199873729	0.34637932398998883	3.327396420179556	0.44649999999999646	7.0436109053688085	0.8443268026479779	0.0005084536566735641	1.550142869780355e-05	7.107374965581727e-10	3.776037316503823	0.0
4.871605361222568	4.238097442743664	0.3192786710737713	3.822209950453598	-0.4158874922900657	3.5098372894587158	3.1901421769270843	0.34029959588873626	3.190134792871762	0.4674999999999965	7.109035956428897	0.8108644617673524	0.0005609916176781711	1.7383713668742747e-05	8.272752484357252e-10	3.821631574294976	0.0
4.9057065987511255	3.9829305700420505	0.31094240088944514	3.8691328167853505	-0.11379775325670005	3.5344061504849265	3.469235840818795	0.34953481889608506	3.46922779580117	0.4884999999999965	5.295272143777023	0.7407339329804702	0.000619073198251751	1.950039852638385e-05	9.634609500778737e-10	3.868494242225111	0.0
4.940046544942383	3.9683129235913093	0.3088812144223001	3.9173441366903834	-0.05096878690092588	3.559146993538321	3.1820479418425265	0.3397988435684107	3.1820391737375533	0.5094999999999965	6.660883176207118	0.7289508906328092	0.0006832910989899245	2.1881261275468762e-05	1.1226906951388672e-09	3.9166389632074274	0.0
4.97462687075698	4.241972294323691	0.3147552032404971	3.966858268213272	-0.27511402611041946	3.5840610224930893	3.5958984516800574	0.3513370394452505	3.595888892280786	0.5304999999999964	7.551130064372272	0.7077746541211131	0.0007543017094687128	2.4559919562805167e-05	1.308960776002492e-09	3.9660794052752797	0.0
5.009449258852279	4.08452156825282	0.3092897635381093	4.017689666751493	-0.06683190150132745	3.6091494496505407	3.636936283403398	0.35155330584073086	3.6369258578049535	0.5514999999999965	6.770182123897154	0.6610867491385531	0.0008328319226940716	2.75743305860392e-05	1.526975874632375e-09	4.016829258971237	0.0
5.044515403664246	4.067534435726678	0.3074140386506118	4.069852890472944	0.002318454746266241	3.6344134957980945	3.3563678122702374	0.3417635094553545	3.356356438189619	0.5724999999999965	6.049632252208898	0.6259728807404014	0.0009196866670526357	3.096735635498722e-05	1.7822770983644818e-09	4.068902234667259	0.0
5.079827011489895	3.942201195452805	0.30176699474268415	4.123362606528266	0.18116141107546113	3.659854390268681	3.0134985493669366	0.32774955012472035	3.0134861363917995	0.5934999999999966	5.5239529121195705	0.5931394542000658	0.0010157572288821083	3.4787402828846334e-05	2.081393556272035e-09	4.122312059815162	0.0
5.1153858005703245	4.243088914762086	0.31005501289090814	4.178233598146951	-0.06485531661513466	3.685473371000562	3.297376022455168	0.33644284208360714	3.297362471213999	0.6144999999999965	5.500923960573235	0.5738714958827403	0.001122030445799945	3.908914255283721e-05	2.4320218688910696e-09	4.177072476126576	0.0
5.151193501174317	4.315895818236275	0.31057628711713603	4.234480772714948	-0.08141504552132783	3.7112716845975657	3.4083461432942093	0.3402249163993253	3.408331344539498	0.6354999999999966	4.981403713253745	0.5541351046743016	0.0012395988585514662	4.393433165714714e-05	2.843238834169852e-09	4.2331972366815	0.0
5.187251855682537	3.935595708300288	0.29962646537686816	4.292119170941321	0.3565234626410332	3.7372505863897487	3.616987825805394	0.3458499944322267	3.6169716594004706	0.6564999999999965	4.669227464777792	0.54207011463651	0.0013696719174030251	4.939273347640662e-05	3.3257534610521147e-09	4.2907001029646885	0.0
5.2235626186723145	3.733432645960107	0.29139746341855377	4.351163977231975	0.6177313312718682	3.763411340494477	3.356295276439815	0.3349357948074492	3.3562776102390317	0.6774999999999967	5.389694185626694	0.550417489151071	0.0015135883480528283	5.554316261823338e-05	3.8922057596123164e-09	4.349594841829099	0.0
5.260127557003021	4.34411720842815	0.3091691416775628	4.411630531399815	0.06751332297166535	3.7897552198779385	3.2229447698794678	0.32894648882265126	3.222925458490253	0.6984999999999966	5.42074911082223	0.5494480390935695	0.001672829791702066	6.247466507565038e-05	4.557521079520689e-09	4.409895222385517	0.0
5.296948449902043	4.451661168053281	0.30838970294683615	4.473534341853307	0.02187317380002618	3.816283506417084	3.9187163803734837	0.3524645202067713	3.918695263787566	0.7194999999999967	6.2002067499213425	0.5656335263957093	0.0018490358443623782	7.028785196382699e-05	5.3393304602600416e-09	4.471615012817651	0.0
5.334027089051357	4.667999357427146	0.3135251205770324	4.536891100418803	-0.13110825700834283	3.842997490962004	3.4058456831526165	0.3329624534141708	3.40582258523232	0.7404999999999966	5.216451066340992	0.5434787334930046	0.0020440206317116293	7.909640669257305e-05	6.258469448778689e-09	4.53476797712193	0.0
5.371365278674717	4.398421416434852	0.3064511944195487	4.601716698966559	0.20329528253170714	3.8698984733987376	3.2526247013452454	0.3284463452257583	3.2525994281492183	0.7614999999999967	4.65981240801718	0.5322047052564587	0.0022597910678859453	8.902878789113169e-05	7.339570215023395e-09	4.599367871771212	0.0
5.40896483562544	4.586686022505172	0.3097686031289726	4.668027248026214	0.08134122552104195	3.896987762712529	3.922344849798287	0.3476966342422876	3.92231718772932	0.7824999999999966	5.3666624592209775	0.5454867731852036	0.002498566959546496	0.00010023015321297088	8.611764626899436e-09	4.66542844230169	0.0
5.446827589474818	4.726220905919178	0.311309383871209	4.73583909759455	0.009618191675371257	3.9242666770515164	3.25222949557559	0.325771740414715	3.2521992093312786	0.8034999999999968	4.433096121198236	0.5257549744997689	0.0027628031304161595	0.00011286453230072294	1.0109519321812074e-08	4.732963419822314	0.0
5.484955382601142	4.412057591771967	0.30316026532695783	4.805168860356529	0.3931112685845619	3.9517365437908767	3.5236229992237944	0.33358368743716355	3.5235898295286967	0.8244999999999967	4.9026348479714335	0.5358575004243321	0.0030552137562689105	0.00012711728072407164	1.187362783727078e-08	4.801986517445909	0.0
5.52335007027935	4.509193568804265	0.3044157908411739	4.8760334375606265	0.36683986875636165	3.9793986995974127	3.7065731717334445	0.3384116326114191	3.706536832829048	0.8454999999999968	5.68988182673373	0.5497794251950168	0.0033787991160934647	0.00014319785065913123	1.3952389663673869e-08	4.872511426641484	0.0
5.5620135207713055	4.604282111240207	0.30572056751551663	4.948450047810277	0.34416793657007005	4.007254490494595	3.630450023406092	0.3357590719757748	3.6304102002723	0.8664999999999967	4.275542739620083	0.5172764789593854	0.0037368749818531147	0.000161342918503808	1.6403011808236673e-08	4.944551813506908	0.0
5.600947615416705	4.292997765784502	0.29675444893465	5.022436259056159	0.7294384932716564	4.035305271928057	2.54431082121881	0.2965576122787296	2.544267166497795	0.8874999999999968	4.7674868840826035	0.5268549544937886	0.004133104886925526	0.000181819914571563	1.929327528895656e-08	5.018121314961387	0.0
5.640154248724622	4.22480532544722	0.2944140130080907	5.098010024098067	0.8732046986508468	4.063552408831553	3.808770413864068	0.33843213893351004	3.808722544454115	0.9084999999999968	4.192346992399288	0.5117883926121696	0.004571535531918442	0.0002049310055324701	2.2703517125025604e-08	5.093233534857099	0.0
5.679635328465695	4.30400876390812	0.29494772137812314	5.175189719930974	0.8711809560228536	4.091997275693375	3.1748622915185423	0.31721657261460795	3.1748097848019863	0.9294999999999969	4.1284158994988385	0.5059475943612991	0.005056635606090614	0.00023101758643740832	2.6728988109904136e-08	5.1699020400094575	0.0
5.719392775764955	5.017297277717134	0.3110882555906407	5.253994191297002	0.236696913579868	4.120641256623228	3.63743063901852	0.3307562314933003	3.637373028683914	0.9504999999999968	5.14580545632028	0.5270946552554736	0.005593338323016828	0.0002604653460359417	3.1482658249306256e-08	5.24814035614529	0.0
5.759428525195309	4.905030977151003	0.3077853542787998	5.334442798834177	0.42941182168317393	4.149485745419591	3.4699564968258216	0.32426121778340283	3.4698932682401247	0.9714999999999969	4.712992209233494	0.5123529912252445	0.006187087990352828	0.0002937099767541533	3.709855558113421e-08	5.327961963768514	0.0
5.799744524871677	4.612722204682588	0.2997770994949293	5.416555472243199	0.803833267560611	4.178532145637528	3.2596300230730453	0.31533967481615377	3.2595606081547506	0.9924999999999968	4.899086928236556	0.5122252605211852	0.00684389095548659	0.00033124360921462205	4.3735740600390994e-08	5.409380293942757	0.0
5.840342736545779	5.05118362725414	0.3083214615955931	5.5003527689254685	0.4491691416713284	4.207781870656991	3.8260188016523977	0.3331647488543908	3.825942573191152	1.0134999999999967	4.690675187177192	0.5047155277069579	0.007570371291383313	0.0003736220606422942	5.1583038204927656e-08	5.492408723990405	0.0
5.8812251357016	5.165958338555461	0.3103119484598653	5.585855938579189	0.4198976000237282	4.23723634375159	3.7993556106974746	0.33023608616092615	3.799271876059756	1.0344999999999966	4.324761210540454	0.4922203305736444	0.008373831609884022	0.0004214729969992385	6.086467257241987e-08	5.577060573107633	0.0
5.922393711651511	5.267490865645318	0.31103869675279155	5.673086994275192	0.40559612862987393	4.266896998157851	3.9771530147324725	0.33461230940100856	3.9770610088862863	1.0554999999999966	4.49596594707093	0.48618383911276536	0.009262319412901853	0.0004755051203262624	7.184697840802978e-08	5.663349097894985	0.0
5.963850467633071	5.415965912406951	0.31313005035971136	5.7620687905703365	0.3461028781633857	4.2967652771449565	3.871464775237177	0.32986094848064457	3.8713636530213607	1.0764999999999965	3.708017075242223	0.46506014449828514	0.010244699415134555	0.0005365185056452446	8.484639543920994e-08	5.751287487803161	0.0
6.005597420906502	5.402126637928738	0.3123944401239659	5.852825109253308	0.45069847132456964	4.32684263408497	3.937679176792705	0.3300434587158541	3.937568004348304	1.0974999999999964	4.566033015809961	0.48134773885786564	0.011330732294774543	0.0006054162260034057	1.0023899291953928e-07	5.840888860493537	0.0
6.047636602852848	5.3090287016105835	0.30891165055409747	5.945380753355885	0.6363520517453018	4.357130532523566	3.474602901786502	0.3160360540861376	3.4744806470586305	1.1184999999999963	4.28206713488468	0.471131494993154	0.012531160350898464	0.0006832174199368591	1.1847181847661376e-07	5.932166257113232	0.0
6.089970059072819	5.6053335072457475	0.3145638988750487	6.039761650100977	0.43442814285522946	4.387630446251231	3.8223143858315685	0.3258568200999111	3.8221799080401553	1.1394999999999962	3.9452824180236075	0.4592724653325573	0.013857800567329494	0.0007710719729177109	1.4007642237541274e-07	6.025132637484307	0.0
6.132599849486327	5.9044978351367545	0.3196826599190027	6.135994963497569	0.23149712836081449	4.41834385937499	3.604583311110284	0.31816103605235435	3.6044353490769963	1.160499999999996	4.409466792574862	0.4634478990983626	0.015323645602291935	0.0008702770033537003	1.6568497592436013e-07	6.1198008752069475	0.0
6.1755280484327315	5.264456799599415	0.30487140106394073	6.234109217330977	0.9696524177315622	4.449272266390615	3.5965023154050653	0.31515316204871396	3.596339474611404	1.181499999999996	4.4258183161687485	0.4632915785764493	0.016942973240539453	0.0009822953645621903	1.960494834160262e-07	6.216183752676392	0.0
6.2187567447717615	5.777366118469434	0.315563555212337	6.334134429334212	0.5567683108647783	4.48041717225535	4.105991044012782	0.3282768159371007	4.1058117822506945	1.202499999999996	3.836119005288188	0.44121518018839373	0.018731464859159067	0.0011087763969736878	2.3206468315288645e-07	6.314293956013397	0.0
6.262288041985164	5.290294401894516	0.30393486122885116	6.436102257362469	1.145807855467953	4.511780092461137	3.788915124966434	0.31809733585542965	3.788717736427691	1.2234999999999958	3.5543514108837866	0.4316214827525724	0.020706333469165044	0.0012515791897668475	2.747953477148076e-07	6.41414406990819	0.0
6.30612405827906	5.608786273879086	0.31001437668971293	6.540046158426411	0.931259884547325	4.5433625531083655	3.5167790137918713	0.3099489161267507	3.51656161142573	1.2444999999999957	3.3999676387580937	0.4226571284560301	0.022886461901408823	0.0014127986383273723	3.2550883018870105e-07	6.515746572377845	0.0
6.350266926687013	5.522813897204843	0.3081989201184938	6.646001561470503	1.12318766426566	4.575166090980124	4.039707237594168	0.3241352844929323	4.0394677335443	1.2654999999999956	3.9322421881731695	0.43474122943840154	0.025292551706240535	0.001594794613483355	3.857138657702177e-07	6.619113829436913	0.0
6.394718795173823	6.1645006168278025	0.320605314861937	6.754006054809595	0.5895054379817921	4.607192253616985	3.466189622305793	0.30700521315671436	3.465925706216974	1.2864999999999955	3.2260473687469458	0.4130899913621002	0.027947283330632493	0.0018002245905163717	4.572068319098247e-07	6.724258089681614	0.0
6.439481826740039	6.379755113134437	0.32441001889905013	6.864099589157656	0.4843444760232192	4.639442599392304	3.6691866527085093	0.3094859144382011	3.668895767670863	1.3074999999999954	4.232536513696088	0.4398379024763198	0.030875488122831467	0.002032080120585133	5.421269008797831e-07	6.831191478787339	0.0
6.4845581995272195	5.857924554982402	0.3135224082032546	6.9763246971977955	1.1184001422153935	4.67191869758805	3.962103575635342	0.316732898050046	3.9617828915088302	1.3284999999999954	4.095453365956286	0.4356563005642418	0.034104332691635486	0.002293727564513775	6.430217932419539e-07	6.939925993919853	0.0
6.529950106923911	6.649877864823777	0.3296336984138275	7.090726730648889	0.44084886582511196	4.704622128471167	4.229531698796817	0.32391096470849084	4.229178082630913	1.3494999999999953	5.162933705742347	0.462461084450203	0.03766351611349598	0.002588953548950816	7.629261674415775e-07	7.050473498060275	0.0
6.575659757672378	6.18011075974843	0.31934091573502105	7.2073541157809915	1.0272433560325611	4.737554483370465	3.7845402875150818	0.31013712026944057	3.784150270747874	1.3704999999999952	3.8936558369511327	0.42281207404914767	0.04158548043410721	0.002922015647729931	9.054550693981582e-07	7.162845714244085	0.0
6.621689375976085	6.75321272555801	0.32997825110806855	7.326258628316719	0.5730459027587091	4.7707173647540575	3.5130139334736534	0.30088216000111045	3.512583675560711	1.391499999999995	4.075501386075212	0.42838630850450654	0.04590563485003506	0.0032976988368496026	1.0749153280558199e-06	7.277054219714506	0.0
6.668041201607918	6.612107470055892	0.32653844087785977	7.447495688626933	0.8353882185710413	4.804112386307336	3.7597634538632856	0.3077440135127091	3.7592887019491648	1.412499999999995	3.824391989001309	0.4154514834092284	0.050662593878191	0.00372137831977732	1.2764383320391627e-06	7.393110439990632	0.0
6.714717490019173	7.017840056929962	0.3329600008412798	7.571124678083887	0.5532846211539253	4.837741173011487	3.5626930282579976	0.2993512358403795	3.562169072461889	1.433499999999995	4.116536094179034	0.4253192788436013	0.05589842972432561	0.0041990893706559595	1.5161382749560811e-06	7.511025642850631	0.0
6.7617205124493065	6.32100740507342	0.31865555381892724	7.697209277371454	1.3762018722980338	4.871605361222568	4.238097442743664	0.3192786710737713	4.237519066585041	1.4544999999999948	3.5050612704635724	0.40432373804889576	0.06165893894378521	0.004737604896250785	1.8013007315163306e-06	7.630810932230686	0.0
6.809052556036452	7.614583829624372	0.3420591101395306	7.82581782746636	0.2112339978419877	4.9057065987511255	3.9829305700420505	0.31094240088944514	3.9822919954818112	1.4754999999999947	3.8416553386135863	0.4096580019997005	0.06799392334598171	0.00534452147284308	2.1406073459211836e-06	7.7524772420401895	0.0
6.856715923928707	7.09329301213978	0.3314540105760566	7.957023713894223	0.8637307017544433	4.940046544942383	3.9683129235913093	0.3088812144223001	3.9676077501083533	1.4964999999999946	4.758653526215929	0.4351759489904655	0.07495748492565675	0.006028354671362354	2.544403504336131e-06	7.8760353298937	0.0
6.9047129353962085	6.878603010826728	0.3256138733857887	8.09090577472637	1.2123027638996415	4.97462687075698	4.241972294323691	0.3147552032404971	4.241193431385699	1.5174999999999945	3.816694667861249	0.4034261061376449	0.08260833440625069	0.006798644542341316	3.0250171557627014e-06	8.001495770760622	0.0
6.953045925943982	7.5040046382059495	0.3356350461715039	8.227548732613347	0.723544094407397	5.009449258852279	4.08452156825282	0.3092897635381093	4.083661160472564	1.5384999999999944	3.847711676464665	0.3996566903409959	0.09101011275058117	0.007666072191117331	3.597138476798232e-06	8.128868950533171	0.0
7.0017172474255895	7.781085591628506	0.3409022956624716	8.367043650946426	0.5859580593179201	5.044515403664246	4.067534435726678	0.3074140386506118	4.066583779920993	1.5594999999999943	4.082537055610151	0.40639680918469734	0.10023172472861847	0.008642588432266516	4.2782718884863425e-06	8.258165059513653	0.0
7.050729268157569	7.822454910948838	0.3394891188450023	8.509488413993942	0.6870335030451047	5.079827011489895	3.942201195452805	0.30176699474268415	3.9411506487397006	1.5804999999999942	4.240474912393224	0.41013161959227107	0.11034768332841696	0.00974155556952128	5.0892740779783345e-06	8.389394085821927	0.0
7.100084373034671	8.062651236638212	0.3422054846980025	8.654988230571718	0.5923369939335057	5.1153858005703245	4.243088914762086	0.31005501289090814	4.241927792741711	1.6014999999999942	3.941538577821679	0.3980934410033739	0.12143846345126932	0.010977903402147883	6.054994212895675e-06	8.522565808724087	0.0
7.149784963645914	8.107766889646946	0.3420996068154254	8.803656160471629	0.6958892708246829	5.151193501174317	4.315895818236275	0.31057628711713603	4.314612282202828	1.622499999999994	4.388021764689748	0.40920534830472116	0.13359086294306155	0.012368300609458323	7.205035530916039e-06	8.657689791883579	0.0
7.199833458391435	8.423823172794998	0.3463885323269469	8.95561366248478	0.5317904896897812	5.187251855682537	3.935595708300288	0.29962646537686816	3.934176640323655	1.643499999999994	4.784302178254796	0.4180043913389879	0.14689836857798116	0.013931342710024953	8.574661021528063e-06	8.794775376535751	0.0
7.250232292600176	8.808532702999445	0.352071180053391	9.110991162412521	0.30245845941307614	5.2235626186723145	3.733432645960107	0.29139746341855377	3.73186351055723	1.6644999999999939	4.062229120253447	0.3934833104903452	0.16146152412581402	0.0156877578291714	1.0205870084745529e-05	8.93383167458745	0.0
7.3009839186483765	9.062083985699372	0.35490846000351106	9.269928638953807	0.20784465325443513	5.260127557003021	4.34411720842815	0.3091691416775628	4.342381899413851	1.6854999999999938	4.274301333124501	0.38974699935328166	0.17738829709814075	0.017660631534992415	1.2148677961806945e-05	9.074867561642712	0.0
7.352090806078915	8.979387393607789	0.3518534859774036	9.43257622478894	0.4531888311811514	5.296948449902043	4.451661168053281	0.30838970294683615	4.449741839017625	1.7064999999999937	4.604931077821591	0.40409077472475735	0.19479444018039646	0.019875652016689817	1.4462635512069789e-05	9.217891669956343	0.0
7.403555441721467	9.090966253572514	0.3520188295716046	9.599094819541895	0.5081285659693808	5.334027089051357	4.667999357427146	0.3135251205770324	4.665876234130272	1.7274999999999936	4.2159239938046555	0.383006956181052	0.21380384271529118	0.022361376876164244	1.7218633705186426e-05	9.362912381316734	0.0
7.455380329813519	9.705225735360859	0.3617866462804167	9.769656710594493	0.06443097523363406	5.371365278674717	4.398421416434852	0.3064511944195487	4.3960725892395045	1.7484999999999935	3.7393143191311364	0.3685822714361503	0.23454886690865387	0.025149522780890998	2.0501045178010983e-05	9.50993781985977	0.0
7.507567992122213	9.618755297435854	0.3589390591917766	9.944446196941572	0.3256908995057177	5.40896483562544	4.586686022505172	0.3097686031289726	4.584087216780648	1.7694999999999934	3.7875584716262756	0.3620157455966182	0.25717066268254063	0.028275279178962234	2.4410264567559248e-05	9.658975844815501	0.0
7.560120968067068	10.675258678458505	0.37418919129053113	10.12366021041601	-0.5515984680424957	5.446827589474818	4.726220905919178	0.311309383871209	4.723345228146942	1.7904999999999933	3.7102312485585633	0.3470500312511098	0.2818194543049097	0.03177764720113387	2.9065720300551735e-05	9.810034043189665	0.0
7.6130418148435375	10.203881373606613	0.3661124274689454	10.307508927673835	0.1036275540672218	5.484955382601142	4.412057591771967	0.30316026532695783	4.408875248861347	1.8114999999999932	4.0331098615578505	0.36267964675133374	0.3086547910841371	0.03569980476456602	3.460944335607478e-05	9.963119722381776	0.0
7.666333107547443	10.466221443650042	0.36886499981910925	10.496216365314554	0.02999492166451212	5.52335007027935	4.509193568804265	0.3044157908411739	4.5056715578851225	1.8324999999999931	3.7375589478827838	0.3489040442893868	0.33784575353586066	0.04008949874297142	4.121029351809234e-05	10.118239902742204	0.0
7.7199974393002755	10.861026559930965	0.37361454889260537	10.690020949419697	-0.1710056105112674	5.5620135207713055	4.604282111240207	0.30572056751551663	4.600383876936838	1.853499999999993	4.317542983516061	0.36987091511459796	0.36957110551651506	0.044999464871801204	4.906896113875232e-05	10.275401310070242	0.0
7.774037421375377	10.894720002331965	0.3732155334613706	10.889176049629034	-0.005543952702931065	5.600947615416705	4.292997765784502	0.29675444893465	4.28868282168973	1.874499999999993	4.240137186942254	0.36490690076034366	0.40401938188232667	0.05048787580811184	5.842388282886009e-05	10.434610368055766	0.0
7.828455683325005	11.356770646656287	0.3789378171140419	11.093950466642127	-0.26282018001415963	5.640154248724622	4.22480532544722	0.2944140130080907	4.220028836206252	1.8954999999999929	4.074188283977222	0.3537542344385616	0.44138890028664685	0.05661881745557685	6.955823321819037e-05	10.595873190666685	0.0
7.88325487310828	11.29833710430439	0.37652156781693147	11.304628860742708	0.0062917564383191404	5.679635328465695	4.30400876390812	0.29494772137812314	4.298721083986604	1.9164999999999928	4.219860826198245	0.35577893631638685	0.4818876847872782	0.0634627932879863	8.280818248295759e-05	10.759195574484961	0.0
7.938437657220039	11.84879633407233	0.3838266697351289	11.52151210760353	-0.3272842264688016	5.719392775764955	5.017297277717134	0.3110882555906407	5.011443442565422	1.9374999999999927	3.435822471773017	0.32442781638461643	0.5257332880168354	0.07109725595142125	9.857264128145896e-05	10.924582990993992	0.0
7.994006720820579	12.006876634717594	0.3845824939688415	11.744917566253514	-0.2619590684640798	5.759428525195309	4.905030977151003	0.3077853542787998	4.89855014208534	1.9584999999999926	4.092340545551341	0.35246206294422516	0.5731524977941841	0.07960716488770288	0.00011732475170083204	11.092040578819926	0.0
8.049964767866324	12.153414224597602	0.38552684370441037	11.975179242695198	-0.1782349819024045	5.799744524871677	4.612722204682588	0.2997770994949293	4.605547026382146	1.9794999999999925	3.856358918779353	0.3481901646751699	0.6243809132482062	0.0890855680912304	0.0001396254255009357	11.261573135930261	0.0
8.106314521241387	12.241929041749442	0.3857112938710605	12.212647831266322	-0.029281210483119935	5.840342736545779	5.05118362725414	0.3083214615955931	5.043239582319076	2.0004999999999926	3.7255628114338197	0.3361775642115146	0.6796623748142384	0.09963420537944671	0.0001661392801264308	11.433185111792511	0.0
8.163058722890078	13.173319809234783	0.39723135977424884	12.457690614471982	-0.7156291947628013	5.8812251357016	5.165958338555461	0.3103119484598653	5.157162973083905	2.0214999999999925	3.525442001045467	0.33787477478128103	0.7392482318801549	0.11136412971579258	0.00019765337950812672	11.606880599496527	0.0
8.220200133950309	12.946690438447598	0.39335892715376003	12.710691200698111	-0.23599923774948728	5.922393711651511	5.267490865645318	0.31103869675279155	5.257752969265111	2.0424999999999924	3.8298155264446367	0.3474906588318071	0.8033964314375805	0.12439634216543846	0.0002350992515363231	11.782663327843556	0.0
8.277741534887962	13.188026998543387	0.3955181791160918	12.972049077988034	-0.21597792055535336	5.963850467633071	5.415965912406951	0.31313005035971136	5.405184609639775	2.0634999999999923	3.9300920965712107	0.3538533138403024	0.8723704108722025	0.13886243498165252	0.0002795787282941171	11.960536653405885	0.0
8.335685725632178	13.412944759975842	0.3974646117626288	13.242178960954162	-0.1707657990216802	6.005597420906502	5.402126637928738	0.3123944401239659	5.390190389168968	2.0844999999999922	3.5192813901648603	0.3428580293769607	0.9464377780450567	0.1549052361088026	0.0003323942398016737	12.140503552560501	0.0
8.394035525711603	13.712399637638375	0.3999383064461274	13.521509906947573	-0.1908897306908024	6.047636602852848	5.3090287016105835	0.30891165055409747	5.29581420536793	2.105499999999992	3.68300730913501	0.35102398320663075	1.0258687621154172	0.17267944704301075	0.0003950842883356074	12.32256661350081	0.0
8.452793774391584	14.121295448092448	0.40440637827823933	13.810484176856638	-0.31081127123581	6.089970059072819	5.6053335072457475	0.3145638988750487	5.590704494629078	2.126499999999992	4.151830951527033	0.3736415267793138	1.1109344191749817	0.1923522645117644	0.00046946493961100565	12.506728028230281	0.0
8.511963330812325	14.65564496039149	0.40951609482596757	14.109555815391616	-0.5460891449998737	6.132599849486327	5.9044978351367545	0.3196826599190027	5.888303746846133	2.147499999999992	3.2864334932387704	0.339019077712246	1.2019045777381192	0.2141039748206354	0.0005576782905611929	12.6929895845423	0.0
8.571547074128013	15.154235465273995	0.41501070489728054	14.419188925465189	-0.7350465398088062	6.1755280484327315	5.264456799599415	0.30487140106394073	5.24653133494483	2.168499999999992	4.024450409645287	0.3699829972954372	1.2990455104890777	0.23812850797335766	0.0006622490124679746	12.881352657990286	0.0
8.631547903646908	15.319618706730296	0.41599696249521156	14.739855611317326	-0.5797630954129698	6.2187567447717615	5.777366118469434	0.315563555212337	5.757525645148618	2.189499999999992	4.088268472512063	0.37696679371914177	1.4026173204306012	0.2646339368097101	0.0007861502241312345	13.071818203852883	0.0
8.691968738972436	15.106004716186407	0.41199324726057857	15.07203356534284	-0.03397115084356628	6.262288041985164	5.290294401894516	0.30393486122885116	5.268336214440237	2.2104999999999917	3.480768679037583	0.35472185286095237	1.512871031682582	0.293842904437738	0.0009328801239330155	13.264386749098588	0.0
8.752812520145245	15.833146441448537	0.41944218657719945	15.416203274102108	-0.4169431673464299	6.30612405827906	5.608786273879086	0.31001437668971293	5.58448668783052	2.2314999999999916	3.2834100018689556	0.346724380531967	1.6300453775618962	0.32599296118223425	0.0011065510032703773	13.459058384354707	0.0
8.81408220778626	16.07777330329385	0.4222246676346704	15.772844819585202	-0.3049284837086468	6.350266926687013	5.522813897204843	0.3081989201184938	5.495926165171253	2.2524999999999915	4.086702180835491	0.3773038047864222	1.7543632810654353	0.3613367901562102	0.00131199247797263	13.655832755885585	0.0
8.875780783240765	16.75570349299254	0.4286835864958604	16.14243425218282	-0.6132692408097213	6.394718795173823	6.1645006168278025	0.320605314861937	6.134752651699822	2.2734999999999914	3.610954539697172	0.3602977257934827	1.8860280251680488	0.40014229841958865	0.001554871009814351	13.854709057585367	0.0
8.93791124872345	16.73850175019966	0.42766406758467407	16.52543951151528	-0.21306223868437968	6.439481826740039	6.379755113134437	0.32441001889905013	6.34684700276412	2.2944999999999913	3.2539886045569695	0.3465875105573259	2.025219111916309	0.4426925485611266	0.0018418280475805324	14.055686022990265	0.0
9.000476627464515	17.195808354152575	0.431793107215276	16.922315869506445	-0.2734924846461304	6.4845581995272195	5.857924554982402	0.3135224082032546	5.821525851704459	2.3154999999999912	4.196674821762601	0.38089867650432113	2.172087809317622	0.4892855034762309	0.0021806393963683226	14.258761917316225	0.0
9.063479963856764	17.480126020655977	0.43392253508231693	17.33350086564285	-0.14662515501312612	6.529950106923911	6.649877864823777	0.3296336984138275	6.609624632235163	2.336499999999991	4.239055956818525	0.38301582351241953	2.3267523822164375	0.5402335551746875	0.002580398724343569	14.463934529527382	0.0
9.126924323603763	17.72524593176782	0.43566126319663073	17.759408695416784	0.034162763648964756	6.575659757672378	6.18011075974843	0.31934091573502105	6.135602358211524	2.357499999999991	4.382151221102715	0.38765786963114085	2.4892929958301298	0.595862806708785	0.003051728436649228	14.671201164441221	0.0
9.19081279386899	17.92977373047815	0.4365526372940774	18.200423996903066	0.27065026642491574	6.621689375976085	6.75321272555801	0.32997825110806855	6.704008316955797	2.378499999999991	3.072050151678955	0.3410587047605694	2.659746265698467	0.6565120748439589	0.003607021484230298	14.88055863487641	0.0
9.25514848342607	19.150148673368623	0.44901140827756675	18.656894953680727	-0.4932537196878961	6.668041201607918	6.612107470055892	0.32653844087785977	6.557722221419591	2.399499999999991	3.8028212309263933	0.3661888298722732	2.838099401811879	0.7225315799918527	0.004260718027413382	15.092003253849583	0.0
9.319934522810053	19.19915030663656	0.4485176450332826	19.129125590199266	-0.07002471643729535	6.714717490019173	7.017840056929962	0.3329600008412798	6.957741021696705	2.4204999999999908	3.422227370173006	0.3528381635238675	3.024283852847497	0.7942812892892336	0.005029621235065268	15.305530826827471	0.0
9.385174064469723	19.651921300291562	0.4523870307301364	19.617367072474504	-0.03455422781705764	6.7617205124493065	6.32100740507342	0.31865555381892724	6.254609059932652	2.4414999999999907	3.2705377747593998	0.3475562774594624	3.2181682929265194	0.8721288786440269	0.005933256863153847	15.521136644040805	0.0
9.450870282921011	19.85846277314466	0.45306231296474914	20.12180773626968	0.26334496312502154	6.809052556036452	7.614583829624372	0.3420591101395306	7.541243244198202	2.4624999999999906	3.6185520396690345	0.3615293256196155	3.4195507015950968	0.9564472801951718	0.006994281612486518	15.738815472866927	0.0
9.517026374901459	20.428462783179427	0.4578073070410226	20.642561440497026	0.21409865731759936	6.856715923928707	7.09329301213978	0.3314540105760566	7.0123046281392565	2.4834999999999905	3.3213101155638887	0.35107626374754913	3.6281491615461334	1.0476117830602747	0.008238945602716576	15.9585615502879	0.0
9.58364555952577	21.4905615453345	0.4673747066614734	21.179653681261993	-0.31090786407250803	6.9047129353962085	6.878603010826728	0.3256138733857887	6.78919300686098	2.5044999999999904	3.673664297000202	0.36340974897311956	3.8435908336455187	1.1459966575811862	0.009697614603863588	16.180368575431423	0.0
9.650731078442451	21.666555230947015	0.4677373449850734	21.733004702370472	0.06644947142345714	6.953045925943982	7.5040046382059495	0.3356350461715039	7.405324856125774	2.5254999999999903	3.5634489677758054	0.35711764712343363	4.06539836564018	1.251971276608857	0.01140535791970726	16.40422970220173	0.0
9.718286195991547	22.309060939147546	0.4730095801357767	22.302408610789506	-0.006652328358040194	7.0017172474255895	7.781085591628506	0.3409022956624716	7.6722070001957325	2.54649999999999	3.2665674168183303	0.3485189023348881	4.292972759045327	1.3658957117383124	0.013402607997812782	16.630137532008053	0.0
9.786314199363488	23.283782850554953	0.48086150773447356	22.887507274440793	-0.3962755761141601	7.050729268157569	7.822454910948838	0.3394891188450023	7.702360582776821	2.56749999999999	3.318539925484433	0.35175108841691916	4.525571482144988	1.4881157877746864	0.015735897922731983	16.858084106598387	0.0
9.854818398759033	23.51046972203873	0.48189041516294945	23.487757589413544	-0.022712132625187564	7.100084373034671	8.062651236638212	0.3422054846980025	7.930228814790582	2.58849999999999	2.870832036729848	0.3322641907408529	4.762280420603118	1.6189575849024267	0.018458682901580925	17.08806090100642	0.0
9.923802127550346	23.49978322771418	0.4813056576895223	24.10239062540793	0.6026073976937525	7.149784963645914	8.107766889646946	0.3420996068154254	7.961800521058896	2.60949999999999	3.03423909911805	0.3413380469428627	5.001978172527709	1.7587213846211887	0.02163225163922046	17.320058816619813	0.0
9.993268742443199	24.214298901694022	0.48779365680326936	24.730361293329175	0.5160623916351526	7.199833458391435	8.423823172794998	0.3463885323269469	8.26298488684597	2.63049999999999	3.6972735104196	0.36763997876827764	5.243291324181833	1.907675061686552	0.02532673308291191	17.55406817437788	0.0
10.0632216236403	24.9155403849087	0.49497501301020014	25.370287657088518	0.45474727217981936	7.250232292600176	8.808532702999445	0.352071180053391	8.631373215174374	2.6514999999999898	2.970796101813849	0.3384616919302375	5.484539817029783	2.066046928603739	0.029622203347438914	17.790078708107558	0.0
10.133664175005784	25.72629855120961	0.5030407786292838	26.020379979515276	0.29408142830566675	7.3009839186483765	9.062083985699372	0.35490846000351106	8.867022908388277	2.6724999999999897	4.008465109597153	0.3782178083331672	5.723672485599415	2.2340180392501177	0.03460989665975657	18.028079558005984	0.0
10.204599824230822	26.020903251962746	0.5071108556019311	26.678361189013806	0.6574579370510598	7.352090806078915	8.979387393607789	0.3518534859774036	8.764702838775191	2.6934999999999896	4.2411359758616145	0.3856335014828724	5.958194451807722	2.4117139500968356	0.040393522830585275	18.268059264278662	0.0
10.27603202300044	27.088032744503707	0.5176288422710168	27.34138277019163	0.2533500256879222	7.403555441721467	9.090966253572514	0.3520188295716046	8.854783815347353	2.7144999999999895	3.49709788677247	0.359076650216079	6.185090401841549	2.5991959153999082	0.04709069200777161	18.5100057609424	0.0
10.347964247161443	27.60827397637886	0.5230386487397731	28.00594310456929	0.39766912819042943	7.455380329813519	9.705225735360859	0.3617866462804167	9.445506844626136	2.7354999999999894	3.783762328109223	0.3705083234315347	6.40075084141384	2.7964514481256804	0.05483444522770973	18.75390636980206	0.0
10.420399996891572	27.664621886736523	0.5232378717856534	28.66781883237843	1.003196945641907	7.507567992122213	9.618755297435854	0.3589390591917766	9.333284945309783	2.7564999999999893	3.926657796609245	0.3747617092866615	6.600912051701936	3.0033840995764045	0.0637748864893541	18.999747794610737	0.0
10.493342796869813	29.19492337434557	0.5365549506836884	29.322023455798345	0.12710008145277385	7.560120968067068	10.675258678458505	0.37418919129053113	10.36163251123216	2.777499999999989	3.662558939327448	0.36536220706571876	6.780624248997086	3.219802182715938	0.07408090866245758	19.24751611542286	0.0
10.566796196447902	28.63785955501601	0.5307966437512787	29.962810469553972	1.3249509145379612	7.6130418148435375	10.203881373606613	0.3661124274689454	9.859492168314555	2.798499999999989	3.91183719136781	0.37353099618253555	6.934265715272912	3.445405969689218	0.08594200144173264	19.49719678315011	0.0
10.640763769823035	30.497143237773226	0.545412937732631	30.583739843222126	0.08659660544890002	7.666333107547443	10.466221443650042	0.36886499981910925	10.088244981077692	2.819499999999989	3.758099660794392	0.36795981033944813	7.0556224882976535	3.6797726158837385	0.09957012471074823	19.748774614329985	0.0
10.715249116211798	30.90398527244503	0.5474098952296931	31.177825588947876	0.2738403165028451	7.7199974393002755	10.861026559930965	0.37361454889260537	10.44640692058151	2.840499999999989	3.9947897451140646	0.37477842528016914	7.138052487977718	3.9223376898210924	0.11520162503158411	20.00223378611748	0.0
10.79025586002528	30.667377968649348	0.5441527888849852	31.737777364704428	1.0703993960550804	7.774037421375377	10.894720002331965	0.3732155334613706	10.440154320758698	2.861499999999989	3.7790280672899286	0.3682868182884496	7.174748642448199	4.172371724256248	0.13309916649023662	20.257557831509743	0.0
10.865787651045459	31.68098722883248	0.5514626465555917	32.256339854762004	0.5753526259295256	7.828455683325005	11.356770646656287	0.3789378171140419	10.858693370680845	2.8824999999999887	3.875655469280238	0.3736900305250576	7.1591068974243575	4.428949682738531	0.15355363978436615	20.51472963481475	0.0
10.941848164602776	32.00049316999823	0.5530684762736562	32.72671999012803	0.7262268201298028	7.88325487310828	11.29833710430439	0.37652156781693147	10.752903818046642	2.9034999999999886	3.915360103026172	0.3779394498573111	7.085191818187501	4.690910739320958	0.17688600524552928	20.773731427374045	0.0
11.018441101754995	32.40644507438721	0.5555018443519594	33.14307490235669	0.7366298279694803	7.938437657220039	11.84879633407233	0.3838266697351289	11.251867217462793	2.9244999999999886	3.842625078383596	0.37369046764881614	6.9482756549724565	4.95680544735134	0.20344901648177408	21.03454478355112	0.0
11.095570189467281	34.23151987167515	0.5694262233391844	33.501015062456226	-0.730504809218921	7.994006720820579	12.006876634717594	0.3845824939688415	11.353999647284006	2.9454999999999885	3.6152341512001396	0.3649620696416369	6.745408222522113	5.224827461350473	0.23362876158804727	21.297150616995594	0.0
11.173239180793551	33.83957162783476	0.5649671028719749	33.79806076095126	-0.04151086688349892	8.049964767866324	12.153414224597602	0.38552684370441037	11.439808117832666	2.9664999999999884	4.069436226126016	0.3827747390609109	6.475957839378327	5.4927277958478395	0.2678459485302006	21.561529177194892	0.0
11.251451855059106	34.21519004829826	0.5667407576516473	34.033980163799825	-0.18120988449843622	8.106314521241387	12.241929041749442	0.3857112938710605	11.462466322275631	2.988499999999994	3.7901696394256117	0.35695481862070483	6.1420517269875115	5.757711539937787	0.30655685054999465	21.82766004632453	0.0
11.33021201804452	34.46957325176289	0.5676892375323089	34.21093789550942	-0.2586353562534711	8.163058722890078	13.173319809234783	0.39723135977424884	12.322509794259329	3.0105	3.307836154900702	0.35377595926693955	5.748841570581973	6.016320372002923	0.35025381651625426	22.095522136408263	0.0
11.409523502170831	34.80835076722501	0.5693462143891425	34.33339767251978	-0.47495309470522784	8.220200133950309	12.946690438447598	0.39335892715376003	12.018662565593043	3.0315735	3.3825542911662807	0.3567526841507812	5.3045293644317555	6.264309380899678	0.39946524038864806	22.365093686799696	0.0
11.489390166686027	34.856164429668	0.5688977774119628	34.407751923388474	-0.44841250627952434	8.277741534887962	13.188026998543387	0.3955181791160918	12.176514573961239	3.0527945145	3.545908234040366	0.3605995546398842	4.820111250412749	6.4965335372045905	0.45475487377389806	22.63635226199724	0.0
11.56981589785283	34.40956757527898	0.5648665346008748	34.441693371520955	0.032125796241977866	8.335685725632178	13.412944759975842	0.3974646117626288	12.311269351582181	3.0741640761015	3.2917045777354605	0.35202199234842213	4.308831165605244	6.70686709967768	0.5167203564344955	22.909274749803537	0.0
11.6508046091378	34.28274784459242	0.5627728653661864	34.44339239701884	0.16064455242641884	8.394035525711603	13.712399637638375	0.3999383064461274	12.513456344191612	3.09568322463421	3.8935620643919737	0.37042524816386263	3.78537717727187	6.888187027764523	0.5859908321405004	23.18383735984194	0.0
11.732360241401764	35.29525764383172	0.5695462367600731	34.42059066005501	-0.8746669837767058	8.452793774391584	14.121295448092448	0.40440637827823933	12.817539299466091	3.11735300720665	3.9427840770244464	0.3723711549590843	3.2648944408982503	7.032457084609651	0.6632235121056818	23.460015622441425	0.0
11.814486763091576	34.238926697370204	0.5603728375818833	34.379755265544674	0.1408285681744701	8.511963330812325	14.65564496039149	0.40951609482596757	13.239078729542173	3.1391744782570963	3.801108132978679	0.36489363053916635	2.7619217005318677	7.1309501309413745	0.7490990461692488	23.73778438790218	0.0
11.897188170433218	34.309455227385705	0.5594558849427919	34.32544853926363	0.01599331187792785	8.571547074128013	15.154235465273995	0.41501070489728054	13.616399197799092	3.1611486996048956	3.6376924099475234	0.3588344770429578	2.2893758110530755	7.174639338369788	0.8443155636869075	24.017117826153864	0.0
11.980468487626249	33.549075093564426	0.5519366333668412	34.26004936304888	0.7109742694844527	8.631547903646908	15.319618706730296	0.41599696249521156	13.651581299265853	3.18327674050213	3.7896922232205443	0.3611482837753376	1.8577061811913151	7.154772502409768	0.9495812526292018	24.297989426818596	0.0
12.064331767039633	33.03093851081849	0.5464577527167367	34.18391173735558	1.1529732265370924	8.691968738972436	15.106004716186407	0.41199324726057857	13.298357899942154	3.205559677685645	3.647765577998342	0.3557196066814763	1.4743176665015307	7.063616713673718	1.0656053574891555	24.580371999691174	0.0
12.14878208940891	33.04960689084813	0.54495378056803	34.095970672383864	1.0463637815357316	8.752812520145245	15.833146441448537	0.41944218657719945	13.876001551701137	3.227998595429445	3.697358255993379	0.35611526381978115	1.1433201836704774	6.895325318046879	1.1930874950185	24.864237675648006	0.0
12.233823564034772	33.55793256305994	0.5479203052300908	33.99471750406879	0.43678494100884535	8.81408220778626	16.07777330329385	0.4222246676346704	13.96076123959423	3.250594585597451	3.587492868685109	0.3526846936221075	0.8656138988994194	6.646840485128878	1.332705212042702	25.149557907997792	0.0
12.319460328983016	33.588275892843406	0.5465795097178808	33.8793841253998	0.29110823255639673	8.875780783240765	16.75570349299254	0.4286835864958604	14.467978298395089	3.273348747696633	3.4135535794737013	0.3448565657517389	0.6392700254725655	6.318710884007837	1.4850997416340963	25.436303474285303	0.0
12.405696551285896	33.23911563869289	0.5427119290460887	33.75111758132824	0.5120019426353508	8.93791124872345	16.73850175019966	0.42766406758467407	14.268748261674645	3.2962621889305095	3.449629492364745	0.34340833418805106	0.4601284618427838	5.915684689203499	1.6508599517208657	25.72444447856109	0.0
12.492536427144898	32.364299266686295	0.5344513963244614	33.6139088680042	1.249609601317907	9.000476627464515	17.195808354152575	0.431793107215276	14.532254401962353	3.319336024253023	3.5627054841641135	0.3477109939968203	0.32251149295709475	5.446942500085975	1.8305045208322674	26.013950354128866	0.0
12.579984182134913	33.086070686048956	0.5388263087735456	33.47507071011125	0.38900002406229106	9.063479963856764	17.480126020655977	0.43392253508231693	14.610559684540508	3.342571376422794	4.383596079355076	0.37189167945622414	0.21995020194248605	4.9258682286948945	2.024462412691313	26.304789866782556	0.0
12.668044071409858	33.37133818364188	0.5394962111324167	33.34513585473827	-0.02620232890361507	9.126924323603763	17.72524593176782	0.43566126319663073	14.637038400792255	3.3659693760577536	3.834507266074813	0.3541391403964457	0.14583526810035471	4.3693177258704505	2.2330517422223206	26.596931118545143	0.0
12.756720379909726	32.945772838794966	0.5346252508779142	33.23715595318555	0.29138311439058384	9.19081279386899	17.92977373047815	0.4365526372940774	14.609908368451494	3.389531161690158	3.8397552339405467	0.3542880573070671	0.09393105722791355	3.796426236485247	2.4564571075511226	26.890341551921264	0.0
12.846017422569096	33.221268223588474	0.5353187739965014	33.165498484907665	-0.0557697386808087	9.25514848342607	19.150148673368623	0.44901140827756675	15.585256973537478	3.4132578798219892	3.6173736782211243	0.34535881156128095	0.05872411037147423	3.2270810525802642	2.69470536728102	27.18498795467491	0.0
12.93593954452708	32.19840382601075	0.5258639276608684	33.14433886475712	0.9459350387463701	9.319934522810053	19.19915030663656	0.4485176450332826	15.375555543264765	3.437150684980743	4.054337269429162	0.35942627059672166	0.035607251295992445	2.68025553941695	2.9476396089001544	27.480836465144016	0.0
13.026491121338768	33.37372504255821	0.5329792181458419	33.18610343555005	-0.1876216070081611	9.385174064469723	19.651921300291562	0.4523870307301364	15.555690871857863	3.4612107397756082	3.650225727737883	0.3433890707465848	0.020923329150470817	2.172436934125818	3.2148905941702397	27.77785257810352	0.0
13.11767655918814	33.532600164636555	0.5328019550787719	33.30012255355834	-0.23247761107821674	9.450870282921011	19.85846277314466	0.45306231296474914	15.475470509741903	3.485439214954037	3.758125281716967	0.34637932398998883	0.011905559566313763	1.7163716766346333	3.4958441661696082	28.076001151187782	0.0
13.209500295102458	33.75903467720768	0.5331035502345672	33.49170103702425	-0.26733364018343053	9.517026374901459	20.428462783179427	0.4578073070410226	15.744462892970303	3.5098372894587158	3.603096242690469	0.34029959588873626	0.006554689250598423	1.3202980983363988	3.7896018375539073	28.375246411883346	0.0
13.301966797168173	34.3601309536388	0.5361860036854352	33.76171930453059	-0.5984116491082148	9.58364555952577	21.4905615453345	0.4673747066614734	16.49127643950393	3.5344061504849265	3.9183177205919923	0.34953481889608506	0.003488943743817519	0.9877484271466095	4.094929968537197	28.67555196510296	0.0
13.395080564748351	34.31513241589501	0.5344388960478719	34.10676612343005	-0.20836629246495875	9.650731078442451	21.666555230947015	0.4677373449850734	16.33778023077827	3.559146993538321	3.5939542338384634	0.3397988435684107	0.0017940350469855498	0.7179006461821991	4.410190640849591	28.97688080135127	0.0
13.488846128701589	34.60591103868164	0.5352042561725104	34.51970006255128	-0.08621097613036	9.718286195991547	22.309060939147546	0.4730095801357767	16.636789860366093	3.5840610224930893	4.061376415776289	0.3513370394452505	0.000890465921809477	0.5063694066614858	4.733244884476047	29.27919530549194	0.0
13.5832680516025	35.72186248759344	0.5417928082321931	34.9904647130551	-0.731397774538344	9.786314199363488	23.283782850554953	0.48086150773447356	17.254359682712547	3.6091494496505407	4.107726468247293	0.35155330584073086	0.00042629067189406123	0.3462640111404745	5.061317145116589	29.58245726612614	0.0
13.678350927963718	36.203894510853644	0.5438870253367823	35.50695623209637	-0.6969382787572727	9.854818398759033	23.51046972203873	0.48189041516294945	17.110773033631606	3.6344134957980945	3.7908392738555157	0.3417635094553545	0.00019667413025750924	0.22932139247291042	5.390810279900964	29.88662788559224	0.0
13.774099384459465	37.40506187593084	0.5508985511637529	36.05576271209007	-1.3492991638407688	9.923802127550346	23.49978322771418	0.4813056576895223	16.71745141892606	3.659854390268681	3.40358664234712	0.32774955012472035	8.737555342115416e-05	0.14694242970291746	5.717065116239186	30.191667790594543	0.0
13.870518080150681	38.20682081582082	0.5551716510941953	36.6226547964158	-1.5841660194050178	9.993268742443199	24.214298901694022	0.48779365680326936	17.038005782742726	3.685473371000562	3.7242111787914247	0.33644284208360714	3.734906156448143e-05	0.09101013273234705	6.0340702711510135	30.497537043470878	0.0
13.967611706711736	39.4513337126875	0.5624829863336912	37.192790811844695	-2.258542900842805	10.0632216236403	24.9155403849087	0.49497501301020014	17.33533143592774	3.7112716845975657	3.849546039518918	0.3402249163993253	1.5348266010404252e-05	0.05443168613364493	6.334148623339287	30.804195154105756	0.0
14.065384988658717	39.39056733024511	0.5610444678337883	37.75069023659206	-1.6398770936530553	10.133664175005784	25.72629855120961	0.5030407786292838	17.733998129700318	3.7372505863897487	4.0851957443382805	0.3458499944322267	6.058545908648268e-06	0.031406319459974776	6.607676766088662	31.11160109249751	0.0
14.163842683579329	40.084699979732314	0.5648468704237997	38.28011012309147	-1.8045898566408454	10.204599824230822	26.020903251962746	0.5071108556019311	17.610601327227606	3.763411340494477	3.7907573484855597	0.3349357948074492	2.295319064609397e-06	0.017465149277207652	6.842929376509528	31.419713301985666	0.0
14.262989582364385	40.16132025333514	0.564693238398454	38.76401535568923	-1.3973048976459097	10.27603202300044	27.088032744503707	0.5176288422710168	18.256655735254476	3.7897552198779385	3.640145030130747	0.32894648882265126	8.339032989578207e-07	0.00935204314923196	7.026172765491441	31.728489713145258	0.0
14.362830509440936	40.86660968429024	0.568657081787113	39.18485181830481	-1.681757865985432	10.347964247161443	27.60827397637886	0.5230386487397731	18.35623724161163	3.816283506417084	4.425982129703687	0.3524645202067713	2.902784070211684e-07	0.004817368790742498	7.14214640088256	32.037887758353094	0.0
14.463370323007023	39.52106021421699	0.5591907573566688	39.52529974837461	0.004239534157619573	10.420399996891572	27.664621886736523	0.5232378717856534	17.99655084896883	3.842997490962004	3.8467219025239174	0.3329624534141708	9.673072971282062e-08	0.0023849170172460256	7.175050347595114	32.347864387031514	0.0
14.564613915268072	40.063630300749836	0.5624277822360337	39.769595448391584	-0.29403485235825144	10.493342796869813	29.19492337434557	0.5365549506836884	19.120416033970088	3.8698984733987376	3.673666937185894	0.3284463452257583	3.083080110434251e-08	0.0011336716025529441	7.110085664385345	32.65837608157288	0.0
14.66656621267495	40.82957145375513	0.5673048817149561	39.90536648962698	-0.9242049641281511	10.566796196447902	28.63785955501601	0.5307966437512787	18.172245868612148	3.896987762712529	4.430080293304602	0.3476966342422876	9.390552177746278e-09	0.0005169418810258452	6.935470664406305	32.9693788739491	0.0
14.769232176163673	40.143259739831656	0.5622458638969765	39.92574952358672	-0.21751021624493916	10.640763769823035	30.497143237773226	0.545412937732631	19.662178008881085	3.9242666770515164	3.6732205732482512	0.325771740414715	2.730826184529785e-09	0.00022590460623105673	6.644695253241949	33.28082836300771	0.0
14.87261680139682	39.451112229853976	0.5566787498086995	39.83139243194833	0.38028020209435454	10.715249116211798	30.90398527244503	0.5474098952296931	19.728393469614637	3.9517365437908767	3.9797451289115884	0.33358368743716355	7.575290687625569e-10	9.452004719261136e-05	6.2386181786872354	33.592679732456375	0.0
14.976725119006597	39.46644686594706	0.5561544412575229	39.63184038344688	0.16539351749981535	10.79025586002528	30.667377968649348	0.5441527888849852	19.187158435454663	3.9793986995974127	4.1863776369975	0.3384116326114191	2.00266108478324e-10	3.782878775312887e-05	5.72691478492256	33.9048877695363	0.0
15.081562194839643	38.6965826177909	0.5500877899507343	39.34582335862959	0.6492407408386853	10.865787651045459	31.68098722883248	0.5514626465555917	19.939377008885224	4.007254490494595	4.100400581898265	0.3357590719757748	5.040967901699423e-11	1.4467780838789723e-05	5.128402006414059	34.21740688438428	0.0
15.18713313020352	38.50920172130245	0.5479444372120043	39.000130161112416	0.4909284398099629	10.941848164602776	32.00049316999823	0.5530684762736562	20.047504607244242	4.035305271928057	2.873664009859499	0.2965576122787296	1.2070042824573601e-11	5.282512653931386e-06	4.46993374850647	34.53019113008122	0.0
15.293443062114946	38.69634289523867	0.5484160428076241	38.62705299082148	-0.06928990441718952	11.018441101754995	32.40644507438721	0.5555018443519594	20.29791495558164	4.063552408831553	4.301803996925092	0.33843213893351004	2.7464747961742526e-12	1.8395552094520676e-06	3.7838569278789342	34.84319422338459	0.0
15.400497163549751	38.59669996714194	0.5470635254493015	38.26074554210201	-0.33595442503992956	11.095570189467281	34.23151987167515	0.5694262233391844	22.027655426214515	4.091997275693375	3.5858384232420297	0.31721657261460795	5.933219281036506e-13	6.103646214531107e-07	3.1043753655954314	35.156369566141365	0.0
15.508300643694598	38.953537083130776	0.5480954201334921	37.93314718914063	-1.0203898939901492	11.173239180793551	33.83957162783476	0.5649671028719749	21.60304004407839	4.120641256623228	4.1082848166721	0.3307562314933003	1.2157190752930863e-13	1.927686736899774e-07	2.463476728996448	35.469670267375385	0.0
15.61685874820046	38.57697192799815	0.5443987691434828	37.670277506868906	-0.9066944211292451	11.251451855059106	34.21519004829826	0.5667407576516473	22.008869930822968	4.149485745419591	3.919131663296481	0.32426121778340283	2.360547496382624e-14	5.7891650705688964e-08	1.8872282829344618	35.78304916604277	0.0
15.726176759437863	38.18853908495189	0.5403210411532287	37.48963588242545	-0.6989032025264379	11.33021201804452	34.46957325176289	0.5676892375323089	22.354157492661738	4.178532145637528	3.681579076205537	0.31533967481615377	4.3379169064355074e-15	1.651523424983591e-08	1.3931770114622815	36.09645885444793	0.0
15.836259996753927	39.16864167405727	0.5451237506697809	37.39916318904715	-1.7694784850101186	11.409523502170831	34.80835076722501	0.5693462143891425	22.840046781504924	4.207781870656991	4.321285135315126	0.3331647488543908	7.509661777503728e-16	4.470897960839617e-09	0.9893114822665412	36.40985170230971	0.0
15.947113816731207	39.01738176604304	0.5420254353680072	37.397825177450805	-1.619556588592232	11.489390166686027	34.856164429668	0.5688977774119628	23.084764768276763	4.23723634375159	4.291170476525729	0.33023608616092615	1.2634862421361836e-16	1.147341099362469e-09	0.6746452948362701	36.723179881467196	0.0
16.058743613448325	38.93197259242874	0.5404930420208864	37.47749112304256	-1.454481469386181	11.56981589785283	34.40956757527898	0.5648665346008748	22.87714895356156	4.266896998157851	4.491983206150119	0.33461230940100856	1.7971481229779323e-17	2.7881691669373304e-10	0.4410957315511193	37.03639539121262	0.0
16.171154818742465	38.3322601877788	0.5355460225723214	37.62552645287681	-0.706733734901988	11.6508046091378	34.28274784459242	0.5627728653661864	23.023192807415526	4.2967652771449565	4.372613950015936	0.32986094848064457	4.794859782894322e-18	6.409285986895658e-11	0.27607636857648615	37.34945008423623	0.0
16.284352902473664	38.69890263256249	0.5376031959928229	37.827457708240175	-0.8714449243223186	11.732360241401764	35.29525764383172	0.5695462367600731	24.334682606218134	4.32684263408497	4.4473996016343005	0.3300434587158541	0.0	1.3921735156083482e-11	0.16516201505837588	37.66229569316788	0.0
16.39834337279098	39.59386374849155	0.543099777980361	38.069189868228875	-1.5246738802626751	11.814486763091576	34.238926697370204	0.5603728375818833	23.59695581972771	4.357130532523566	3.9243795310488743	0.3160360540861376	0.0	2.854255864869016e-12	0.09430601052967112	37.97488385769635	0.0
16.513131776400517	40.3630589411602	0.5478251699854368	38.338487217221214	-2.0245717239389833	11.897188170433218	34.309455227385705	0.5594558849427919	24.001124514275936	4.387630446251231	4.317101194291453	0.3258568200999111	0.0	5.51727955259603e-13	0.05132106497398229	38.28716615224668	0.0
16.628723698835323	40.605474220414585	0.5487050712144999	38.62567504712367	-1.979799173290914	11.980468487626249	33.549075093564426	0.5519366333668412	23.587015157334143	4.41834385937499	4.071185503473906	0.31816103605235435	0.0	1.0043589557770729e-13	0.026580932929299604	38.59909411419427	0.0
16.74512476472717	39.943902264486304	0.5431568039894893	38.92370398287863	-1.0201982816076764	12.064331767039633	33.03093851081849	0.5464577527167367	23.42739877315408	4.449272266390615	4.062058447798062	0.31515316204871396	0.0	1.7200833240212188e-14	0.013084710288443557	38.91061927259017	0.0
16.862340638080262	39.89616663805022	0.5413656190301829	39.22780662289506	-0.6683600151551587	12.14878208940891	33.04960689084813	0.54495378056803	23.817873894112275	4.48041717225535	4.637498920958381	0.3282768159371007	0.0	2.7670202411020636e-15	0.00611344552278139	39.22169317737227	0.0
16.980377022546822	40.421998058399936	0.5431095723588928	39.53497481652995	-0.8870232418699828	12.233823564034772	33.55793256305994	0.5479203052300908	24.712772966988943	4.511780092461137	4.279378502117362	0.31809733585542965	0.0	4.191869531756256e-16	0.0027073874967042983	39.53226742903325	0.0
17.09923966170465	40.83078898374125	0.5443295526387477	39.84342865566253	-0.9873603280787222	12.319460328983016	33.588275892843406	0.5465795097178808	25.145195241728906	4.5433625531083655	3.97201521067373	0.3099489161267507	0.0	6.142015039428679e-17	0.001134946947674457	39.842293708714855	0.0
17.21893433933658	40.818168161338065	0.5429676752589502	40.152173570122244	-0.6659945912158207	12.405696551285896	33.23911563869289	0.5427119290460887	25.21244253592574	4.575166090980124	4.562634880231461	0.3241352844929323	0.0	5.4019253972269705e-18	0.00044976142834196007	40.1517238086939	0.0
17.339466879711935	41.47393191764578	0.5461746649938195	40.46067792758481	-1.0132539900609672	12.492536427144898	32.364299266686295	0.5344513963244614	24.76434075281096	4.607192253616985	3.914877178487633	0.30700521315671436	0.0	0.0	0.0001682643593790276	40.46050966322543	0.0
17.460843147869923	41.61835465642587	0.5458875248120417	40.76866273055728	-0.8496919258685907	12.579984182134913	33.086070686048956	0.5388263087735456	25.91578984272026	4.639442599392304	4.144151548392328	0.3094859144382011	0.0	0.0	5.9350854143870805e-05	40.76860337970314	0.0
17.583069049905014	41.1635921022245	0.5420221107366704	41.07597698102711	-0.08761512119738768	12.668044071409858	33.37133818364188	0.5394962111324167	26.623133447448758	4.67191869758805	4.47498566357736	0.316732898050046	0.0	0.0	1.971093076143718e-05	41.075957270096346	0.0
17.706150533254345	41.524990734821486	0.54313806143471	41.382530037942644	-0.14246069687884244	12.756720379909726	32.945772838794966	0.5346252508779142	26.598958437530683	4.704622128471167	4.777031532479992	0.32391096470849084	0.0	0.0	6.155323417080296e-06	41.382523882619225	0.0
17.830093586987125	43.29119880683279	0.5529088257106665	41.688257838569484	-1.6029409682633045	12.846017422569096	33.221268223588474	0.5353187739965014	27.240757693355715	4.737554483370465	4.274437355450811	0.31013712026944057	0.0	0.0	1.8049845397305373e-06	41.68825603358494	0.0
17.95490424209604	42.09812044445862	0.5446831963138218	41.993107335742685	-0.10501310871593716	12.93593954452708	32.19840382601075	0.5258639276608684	26.53490142639765	4.7707173647540575	3.9677627523205836	0.30088216000111045	0.0	0.0	4.963482699408446e-07	41.993106839394414	0.0
18.080588571790713	42.33275940045924	0.5450241407698015	42.297029876426954	-0.03572952403228413	13.026491121338768	33.37372504255821	0.5329792181458419	27.965474185111685	4.804112386307336	4.246453237099526	0.3077440135127091	0.0	0.0	1.2781949925228768e-07	42.29702974860746	0.0
18.207152691793247	42.80781244155758	0.5469697838118509	42.59997860482117	-0.20783383673641254	13.11767655918814	33.532600164636555	0.5328019550787719	28.308478762266	4.837741173011487	4.023872652704445	0.2993512358403795	0.0	0.0	3.0782752241229265e-08	42.59997857403842	0.0
18.334602760635804	42.29835341355675	0.5428383741378818	42.901907531741166	0.6035541181844195	13.209500295102458	33.75903467720768	0.5331035502345672	28.642580052066776	4.871605361222568	4.786706085562281	0.3192786710737713	0.0	0.0	6.923315787878607e-09	42.90190752481785	0.0
18.462944979960255	42.92754446018323	0.545622572427758	43.202771239808705	0.27522677962547704	13.301966797168173	34.3601309536388	0.5361860036854352	29.273963614211176	4.9057065987511255	4.498508648175379	0.31094240088944514	0.0	0.0	1.4521376908501144e-09	43.20277123835657	0.0
18.592185594819973	43.11310756241874	0.5453251904930432	43.5025248124292	0.38941725001046024	13.395080564748351	34.31513241589501	0.5344388960478719	29.18524709381623	4.940046544942383	4.48199879247535	0.3088812144223001	0.0	0.0	2.836432854316093e-10	43.50252481214556	0.0
18.722330893983717	43.8203249270319	0.5487631241066604	43.80112383537354	-0.019201091658359815	13.488846128701589	34.60591103868164	0.5352042561725104	29.3654062816223	4.97462687075698	4.791082524728522	0.3147552032404971	0.0	0.0	5.152113151893478e-11	43.80112383532202	0.0
18.8533872102416	44.21170273301703	0.5500126254004283	44.098524419936155	-0.11317831308087278	13.5832680516025	35.72186248759344	0.5417928082321931	30.313855040664485	5.009449258852279	4.613250287777471	0.3092897635381093	0.0	0.0	8.689945337242909e-12	44.098524419927465	0.0
18.98536092071329	43.96886464993143	0.5479326728441449	44.39468323178248	0.42581858185104693	13.678350927963718	36.203894510853644	0.5438870253367823	30.583566164349513	5.044515403664246	4.5940642233375515	0.3074140386506118	0.0	0.0	1.3590261897230127e-12	44.39468323178112	0.0
19.118258447158283	44.88137548551818	0.552289813200464	44.689557520886545	-0.1918179646316318	13.774099384459465	37.40506187593084	0.5508985511637529	31.540966954435316	5.079827011489895	4.452506981663135	0.30176699474268415	0.0	0.0	1.9678343161504576e-13	44.689557520886346	0.0
19.252086256288393	43.54273862485123	0.5436541724254477	44.98310515128694	1.4403665264357102	13.870518080150681	38.20682081582082	0.5551716510941953	32.081703062875896	5.1153858005703245	4.792343688238786	0.31005501289090814	0.0	0.0	2.6335208964486576e-14	44.983105151286914	0.0
19.38685086008241	44.27359579985103	0.5468197407102685	45.275284630281774	1.0016888304307443	13.967611706711736	39.4513337126875	0.5624829863336912	33.06273805494856	5.151193501174317	4.874575220816581	0.31057628711713603	0.0	0.0	3.2529905949417323e-15	45.275284630281774	0.0
19.522558816102986	44.331089399318095	0.5459265941358945	45.56605513690778	1.2349657375896825	14.065384988658717	39.39056733024511	0.5610444678337883	32.751478186150564	5.187251855682537	4.445046434571376	0.29962646537686816	0.0	0.0	3.7121590993018363e-16	45.56605513690778	0.0
19.659216727815707	43.40801912631586	0.53964665743453	45.85537654959209	2.4473574232762303	14.163842683579329	40.084699979732314	0.5648468704237997	33.22430315862651	5.2235626186723145	4.216713987322786	0.29139746341855377	0.0	0.0	3.900037639221382e-17	45.85537654959209	0.0
19.79683124491042	44.85732830758944	0.5473026693137066	46.14320947287318	1.2858811652837403	14.262989582364385	40.16132025333514	0.564693238398454	33.12579461079117	5.260127557003021	4.9064497829283535	0.3091691416775628	0.0	0.0	4.958077928926777e-18	46.14320947287318	0.0
19.935409063624792	45.079748239039	0.5483865898433509	46.42951526308593	1.3497670240469333	14.362830509440936	40.86660968429024	0.568657081787113	33.719645624338526	5.296948449902043	5.027914976439765	0.30838970294683615	0.0	0.0	0.0	46.42951526308593	0.0
20.07495692707017	45.95162730631845	0.5531626385541946	46.71425605290109	0.7626287465826422	14.463370323007023	39.52106021421699	0.5591907573566688	32.3436248528739	5.334027089051357	5.272257477197607	0.3135251205770324	0.0	0.0	0.0	46.71425605290109	0.0
20.215481625559658	45.98155595695493	0.5533392479901018	46.99739477460495	1.015838817650021	14.564613915268072	40.063630300749836	0.5624277822360337	32.952410933931134	5.371365278674717	4.9677835031764275	0.3064511944195487	0.0	0.0	0.0	46.99739477460495	0.0
20.356989996938573	45.44269542734403	0.5504004919247472	47.278895182003	1.8361997546589706	14.66656621267495	40.82957145375513	0.5673048817149561	33.89358383807725	5.40896483562544	5.180418381856657	0.3097686031289726	0.0	0.0	0.0	47.278895182003	0.0
20.499488926917145	45.75871695051946	0.5520356278002551	47.558721870823355	1.8000049203038984	14.769232176163673	40.143259739831656	0.5622458638969765	33.498338579252646	5.446827589474818	5.338015625574973	0.311309383871209	0.0	0.0	0.0	47.558721870823355	0.0
20.642985349405564	46.606549114443126	0.5564609177942114	47.83684029749574	1.2302911830526142	14.87261680139682	39.451112229853976	0.5566787498086995	33.21239953036202	5.484955382601142	4.983184839354227	0.30316026532695783	0.0	0.0	0.0	47.83684029749574	0.0
20.7874862468514	46.835464173087104	0.5576808897095816	48.11321679617425	1.2777526230871459	14.976725119006597	39.46644686594706	0.5561544412575229	33.739494252036486	5.52335007027935	5.092894769026473	0.3044157908411739	0.0	0.0	0.0	48.11321679617425	0.0
20.932998650579357	47.43629862952603	0.5613595602651622	48.387818593869085	0.9515199643430563	15.081562194839643	38.6965826177909	0.5500877899507343	33.5681661435456	5.5620135207713055	5.200292230008566	0.30572056751551663	0.0	0.0	0.0	48.387818593869085	0.0
21.079529641133412	46.56505686904574	0.5566979734574713	48.66061382354981	2.095556954504069	15.18713313020352	38.50920172130245	0.5479444372120043	34.03926269027126	5.600947615416705	4.848713086097123	0.29675444893465	0.0	0.0	0.0	48.66061382354981	0.0
21.22708634862135	47.38040588588651	0.5617104346343018	48.931571535075555	1.5511656491890449	15.293443062114946	38.69634289523867	0.5484160428076241	34.91248412780178	5.640154248724622	4.7716933446773755	0.2944140130080907	0.0	0.0	0.0	48.931571535075555	0.0
21.375675953061695	48.634598910718665	0.5690560870076945	49.20066170380598	0.5660627930873119	15.400497163549751	38.59669996714194	0.5470635254493015	35.492323991181294	5.679635328465695	4.861149423967712	0.29494772137812314	0.0	0.0	0.0	49.20066170380598	0.0
21.525305684733127	48.87440782817683	0.5705770704683046	49.46785523674265	0.5934474085658223	15.508300643694598	38.953537083130776	0.5480954201334921	36.490060161365534	5.719392775764955	5.6667709359641245	0.3110882555906407	0.0	0.0	0.0	49.46785523674265	0.0
21.67598282452626	48.45703634262236	0.5681900129582244	49.73312397604466	1.2760876334223	15.61685874820046	38.57697192799815	0.5443987691434828	36.68974358717202	5.759428525195309	5.539972109041549	0.3077853542787998	0.0	0.0	0.0	49.73312397604466	0.0
21.827714704297946	49.44389004635074	0.5734533292836766	49.99644069976195	0.5525506534112097	15.726176759437863	38.18853908495189	0.5403210411532287	36.79536205697437	5.799744524871677	5.209824867516119	0.2997770994949293	0.0	0.0	0.0	49.99644069976195	0.0
21.980508707228033	49.18281663724327	0.5713289736451951	50.25777911962326	1.0749624823799877	15.836259996753927	39.16864167405727	0.5451237506697809	38.17933018731983	5.840342736545779	5.705043768936382	0.3083214615955931	0.0	0.0	0.0	50.25777911962326	0.0
22.134372268178627	49.21759521926022	0.5711438767221444	50.51711387571428	1.2995186564540617	15.947113816731207	39.01738176604304	0.5420254353680072	38.34273647005943	5.8812251357016	5.834675712627374	0.3103119484598653	0.0	0.0	0.0	50.51711387571428	0.0
22.289312874055877	50.75780484498931	0.5789477038024566	50.774420527877744	0.0166156828884354	16.058743613448325	38.93197259242874	0.5404930420208864	38.4908768605988	5.922393711651511	5.949351312202287	0.31103869675279155	0.0	0.0	0.0	50.774420527877744	0.0
22.44533806417427	49.58511336110972	0.5719115280537119	51.02967554366382	1.444562182554101	16.171154818742465	38.3322601877788	0.5355460225723214	38.05618381913822	5.963850467633071	6.11704599584032	0.31313005035971136	0.0	0.0	0.0	51.02967554366382	0.0
22.602455430623486	50.97224976352382	0.5791758215556362	51.282856282658656	0.3106065191348364	16.284352902473664	38.69890263256249	0.5376031959928229	38.533740617490196	6.005597420906502	6.101415269964008	0.3123944401239659	0.0	0.0	0.0	51.282856282658656	0.0
22.76067261863785	51.0153697658082	0.5789259485993469	51.533940977013955	0.518571211205753	16.39834337279098	39.59386374849155	0.543099777980361	39.49955773795902	6.047636602852848	5.99626609292222	0.30891165055409747	0.0	0.0	0.0	51.533940977013955	0.0
22.919997326968314	51.479045548580224	0.5807317083178167	51.78290870800062	0.3038631594203949	16.513131776400517	40.3630589411602	0.5478251699854368	40.31173787618566	6.089970059072819	6.3309266417832655	0.3145638988750487	0.0	0.0	0.0	51.78290870800062	0.0
23.080437308257093	50.99926872708127	0.5772532260943958	52.029739378408216	1.0304706513269437	16.628723698835323	40.605474220414585	0.5487050712144999	40.57889328748519	6.132599849486327	6.6688168692368315	0.3196826599190027	0.0	0.0	0.0	52.029739378408216	0.0
23.24200036941489	52.77634558424447	0.5859290375566669	52.274413680607985	-0.501931903636482	16.74512476472717	39.943902264486304	0.5431568039894893	39.930817554197844	6.1755280484327315	5.945924495664412	0.30487140106394073	0.0	0.0	0.0	52.274413680607985	0.0
23.404694372000794	52.20948532960279	0.5820141025858768	52.516913060102226	0.30742773049943395	16.862340638080262	39.89616663805022	0.5413656190301829	39.89005319252743	6.2187567447717615	6.5252283439467	0.315563555212337	0.0	0.0	0.0	52.516913060102226	0.0
23.5685272326048	51.158270396226825	0.5757978150921021	52.75721967437606	1.5989492781492345	16.980377022546822	40.421998058399936	0.5431095723588928	40.41929067090323	6.262288041985164	5.975106695888254	0.30393486122885116	0.0	0.0	0.0	52.75721967437606	0.0
23.73350692323303	51.697957143709075	0.5777774383271355	52.995316346874226	1.2973592031651506	17.09923966170465	40.83078898374125	0.5443295526387477	40.82965403679358	6.30612405827906	6.334826358408263	0.31001437668971293	0.0	0.0	0.0	52.995316346874226	0.0
23.89964147169566	52.422874726937785	0.5809653982692795	53.23118651592357	0.8083117889857832	17.21893433933658	40.818168161338065	0.5429676752589502	40.81771839990972	6.350266926687013	6.237725122729633	0.3081989201184938	0.0	0.0	0.0	53.23118651592357	0.0
24.06693896199753	53.125435202443434	0.5841257547234456	53.46481417842464	0.33937897598120514	17.339466879711935	41.47393191764578	0.5461746649938195	41.4737636532864	6.394718795173823	6.962476209116936	0.320605314861937	0.0	0.0	0.0	53.46481417842464	0.0
24.23540753473151	53.47938343582554	0.5851921548173562	53.69618382813792	0.21680039231237913	17.460843147869923	41.61835465642587	0.5458875248120417	41.61829530557173	6.439481826740039	7.205594736082322	0.32441001889905013	0.0	0.0	0.0	53.69618382813792	0.0
24.405055387474633	53.97847604575591	0.5874284555933083	53.925280388397596	-0.053195657358315884	17.583069049905014	41.1635921022245	0.5420221107366704	41.163572391293734	6.4845581995272195	6.616214821607858	0.3135224082032546	0.0	0.0	0.0	53.925280388397596	0.0
24.575890775186952	54.15393574001999	0.5875419947037659	54.152089139083046	-0.0018466009369433323	17.706150533254345	41.524990734821486	0.54313806143471	41.52498457949807	6.529950106923911	7.510684044864975	0.3296336984138275	0.0	0.0	0.0	54.152089139083046	0.0
24.74792201061326	54.688600598023164	0.5898907478625083	54.37659563769217	-0.3120049603309951	17.830093586987125	43.29119880683279	0.5529088257106665	43.291197001848246	6.575659757672378	6.98010703689382	0.31934091573502105	0.0	0.0	0.0	54.37659563769217	0.0
24.921157464687553	54.73634742341109	0.5894762795163454	54.59878563436179	-0.1375617890493004	17.95490424209604	42.09812044445862	0.5446831963138218	42.09811994811035	6.621689375976085	7.627395284615768	0.32997825110806855	0.0	0.0	0.0	54.59878563436179	0.0
25.095605566940364	54.2454313325655	0.5862782587176935	54.81864498068992	0.5732136481244154	18.080588571790713	42.33275940045924	0.5450241407698015	42.33275927263974	6.668041201607918	7.468024388985878	0.32653844087785977	0.0	0.0	0.0	54.81864498068992	0.0
25.27127480590895	55.94631844529368	0.5941704545190559	55.03615953222473	-0.9101589130689476	18.207152691793247	42.80781244155758	0.5469697838118509	42.80781241077483	6.714717490019173	7.926277807869929	0.3329600008412798	0.0	0.0	0.0	55.03615953222473	0.0
25.448173729550312	55.57170505677075	0.5915369134302209	55.251315044495065	-0.32039001227568775	18.334602760635804	42.29835341355675	0.5428383741378818	42.29835340663343	6.7617205124493065	7.139242318402548	0.31865555381892724	0.0	0.0	0.0	55.251315044495065	0.0
25.626310945657167	55.977705010082815	0.5933815796450929	55.46409706246841	-0.5136079476144033	18.462944979960255	42.92754446018323	0.545622572427758	42.92754445873109	6.809052556036452	8.600268221461866	0.3420591101395306	0.0	0.0	0.0	55.46409706246841	0.0
25.805695122276767	56.24784443484144	0.5943880059370948	55.6744908033394	-0.5733536315020373	18.592185594819973	43.11310756241874	0.5453251904930432	43.1131075621351	6.856715923928707	8.011497915419575	0.3314540105760566	0.0	0.0	0.0	55.6744908033394	0.0
25.986334988132704	56.01317795529826	0.5930609070923614	55.88248103256138	-0.13069692273688105	18.722330893983717	43.8203249270319	0.5487631241066604	43.820324926980376	6.9047129353962085	7.769016955583674	0.3256138733857887	0.0	0.0	0.0	55.88248103256138	0.0
26.168239333049634	55.53925854585909	0.5911365598435645	56.088051933059376	0.5487933872002841	18.8533872102416	44.21170273301703	0.5500126254004283	44.21170273300834	6.953045925943982	8.475374894762785	0.3356350461715039	0.0	0.0	0.0	56.088051933059376	0.0
26.35141700838098	57.37042764294676	0.6007289087473175	56.29118696757413	-1.0792406753726311	18.98536092071329	43.96886464993143	0.5479326728441449	43.968864649930076	7.0017172474255895	8.788323123032526	0.3409022956624716	0.0	0.0	0.0	56.29118696757413	0.0
26.53587692743965	57.53001522259229	0.6018941326294719	56.49186873411401	-1.038146488478283	19.118258447158283	44.88137548551818	0.552289813200464	44.88137548551798	7.050729268157569	8.835047573147577	0.3394891188450023	0.0	0.0	0.0	56.49186873411401	0.0
26.721628065931725	57.07203850207756	0.5998509243925343	56.690078814513946	-0.3819596875636151	19.252086256288393	43.54273862485123	0.5436541724254477	43.542738624851204	7.100084373034671	9.106336572383682	0.3422054846980025	0.0	0.0	0.0	56.690078814513946	0.0
26.90867946239325	58.28494751746208	0.6060951649088683	56.8857976161241	-1.399149901337978	19.38685086008241	44.27359579985103	0.5468197407102685	44.27359579985103	7.149784963645914	9.157292307528653	0.3420996068154254	0.0	0.0	0.0	56.8857976161241	0.0
27.09704021863	57.903356559396755	0.6042045360029392	57.07900420668928	-0.8243523527074785	19.522558816102986	44.331089399318095	0.5459265941358945	44.331089399318095	7.199833458391435	9.514261101749103	0.3463885323269469	0.0	0.0	0.0	57.07900420668928	0.0
27.286719500160412	57.320413544826664	0.6010130855633172	57.269676142498476	-0.05073740232818835	19.659216727815707	43.40801912631586	0.53964665743453	43.40801912631586	7.250232292600176	9.94877009411698	0.352071180053391	0.0	0.0	0.0	57.269676142498476	0.0
27.477726536661535	58.006836612031464	0.6045935199326229	57.457789289932734	-0.5490473220987298	19.79683124491042	44.85732830758944	0.5473026693137066	44.85732830758944	7.3009839186483765	10.235142808359283	0.35490846000351106	0.0	0.0	0.0	57.457789289932734	0.0
27.670070622418166	58.01969301942915	0.6043545365804629	57.64331764056913	-0.3763753788600184	19.935409063624792	45.079748239039	0.5483865898433509	45.079748239039	7.352090806078915	10.14174139747436	0.3518534859774036	0.0	0.0	0.0	57.64331764056913	0.0
27.863761116775095	58.15598236430667	0.6049291193884793	57.826233120046716	-0.32974924425995056	20.07495692707017	45.95162730631845	0.5531626385541946	45.95162730631845	7.403555441721467	10.267763796729882	0.3520188295716046	0.0	0.0	0.0	57.826233120046716	0.0
28.058807444592517	58.298738598322736	0.6052751157287336	58.00650539093916	-0.2922332073835747	20.215481625559658	45.98155595695493	0.5533392479901018	45.98155595695493	7.455380329813519	10.961537273935996	0.3617866462804167	0.0	0.0	0.0	58.00650539093916	0.0
28.255219096704664	57.866967603103475	0.6025190242899255	58.18410164993828	0.31713404683480206	20.356989996938573	45.44269542734403	0.5504004919247472	45.44269542734403	7.507567992122213	10.863873504513814	0.3589390591917766	0.0	0.0	0.0	58.18410164993828	0.0
28.453005630381597	58.353301476904406	0.6043068017074901	58.358986419696535	0.005684942792129277	20.499488926917145	45.75871695051946	0.5520356278002551	45.75871695051946	7.560120968067068	12.057137989741019	0.37418919129053113	0.0	0.0	0.0	58.358986419696535	0.0
28.65217666979427	59.015553790241015	0.6067610218623471	58.531121335747045	-0.48443245449396954	20.642985349405564	46.606549114443126	0.5564609177942114	46.606549114443126	7.6130418148435375	11.524742346598424	0.3661124274689454	0.0	0.0	0.0	58.531121335747045	0.0
28.85274190648283	59.085185094539995	0.6063762963386017	58.700464928970995	-0.384720165569	20.7874862468514	46.835464173087104	0.5576808897095816	46.835464173087104	7.666333107547443	11.821041529599457	0.36886499981910925	0.0	0.0	0.0	58.700464928970995	0.0
29.05471109982821	60.05201198378138	0.6109060722576608	58.86697240416162	-1.1850395796197546	20.932998650579357	47.43629862952603	0.5613595602651622	47.43629862952603	7.7199974393002755	12.266952950524594	0.37361454889260537	0.0	0.0	0.0	58.86697240416162	0.0
29.25809407752701	59.334251019925034	0.6072240993289063	59.030595415305065	-0.3036556046199692	21.079529641133412	46.56505686904574	0.5566979734574713	46.56505686904574	7.774037421375377	12.305007905127054	0.3732155334613706	0.0	0.0	0.0	59.030595415305065	0.0
29.4629007360697	59.69219597200934	0.609214254390183	59.191281838276616	-0.5009141337327208	21.22708634862135	47.38040588588651	0.5617104346343018	47.38040588588651	7.828455683325005	12.82686958030208	0.3789378171140419	0.0	0.0	0.0	59.191281838276616	0.0
29.669141041222183	59.58674585557888	0.6092849666734533	59.34897554174242	-0.23777031383646374	21.375675953061695	48.634598910718665	0.5690560870076945	48.634598910718665	7.88325487310828	12.760871996113522	0.37652156781693147	0.0	0.0	0.0	59.34897554174242	0.0
29.87682502851074	60.03018079404887	0.6122116089476637	59.503616157146325	-0.5265646369025418	21.525305684733127	48.87440782817683	0.5705770704683046	48.87440782817683	7.938437657220039	13.382586475447994	0.3838266697351289	0.0	0.0	0.0	59.503616157146325	0.0
30.085962803710316	59.55445505136113	0.6107708394560123	59.655138848767585	0.10068379740645383	21.67598282452626	48.45703634262236	0.5681900129582244	48.45703634262236	7.994006720820579	13.561129783460357	0.3845824939688415	0.0	0.0	0.0	59.655138848767585	0.0
30.296564543336288	59.98961300879749	0.6137010783147807	59.803474084936454	-0.18613892386103714	21.827714704297946	49.44389004635074	0.5734533292836766	49.44389004635074	8.049964767866324	13.726636212398946	0.38552684370441037	0.0	0.0	0.0	59.803474084936454	0.0
30.50864049513964	61.31089855868731	0.6205234259879838	59.94854741161875	-1.3623511470685656	21.980508707228033	49.18281663724327	0.5713289736451951	49.18281663724327	8.106314521241387	13.8266089996336	0.3857112938710605	0.0	0.0	0.0	59.94854741161875	0.0
30.72220097860562	60.39081160661666	0.6163704238221014	60.0902792297036	-0.3005323769130612	22.134372268178627	49.21759521926022	0.5711438767221444	49.21759521926022	8.163058722890078	14.878565429373543	0.39723135977424884	0.0	0.0	0.0	60.0902792297036	0.0
30.93725638545586	61.002033153517985	0.6198238764479808	60.2285845774566	-0.7734485760613836	22.289312874055877	50.75780484498931	0.5789477038024566	50.75780484498931	8.220200133950309	14.622599585508498	0.39335892715376003	0.0	0.0	0.0	60.2285845774566	0.0
31.15381718015405	60.97524324955169	0.6197426103105012	60.36337291975817	-0.6118703297935184	22.44533806417427	49.58511336110972	0.5719115280537119	49.58511336110972	8.277741534887962	14.895176418978217	0.3955181791160918	0.0	0.0	0.0	60.36337291975817	0.0
31.371893900415127	61.47112901367288	0.6222341926579399	60.494547945887504	-0.976581067785375	22.602455430623486	50.97224976352382	0.5791758215556362	50.97224976352382	8.335685725632178	15.149209090936509	0.3974646117626288	0.0	0.0	0.0	60.494547945887504	0.0
31.59149715771803	61.75373242477027	0.6233906828236367	60.62200737778794	-1.1317250469823321	22.76067261863785	51.0153697658082	0.5789259485993469	51.0153697658082	8.394035525711603	15.487427478933412	0.3999383064461274	0.0	0.0	0.0	60.62200737778794	0.0
31.812637637822057	61.5469337566585	0.6221980314676193	60.74564279092008	-0.8012909657384171	22.919997326968314	51.479045548580224	0.5807317083178167	51.479045548580224	8.452793774391584	15.94925359093388	0.40440637827823933	0.0	0.0	0.0	60.74564279092008	0.0
32.03532610128681	61.22525357368673	0.6202266848599741	60.86533945000422	-0.35991412368250764	23.080437308257093	50.99926872708127	0.5772532260943958	50.99926872708127	8.511963330812325	16.55277299955871	0.40951609482596757	0.0	0.0	0.0	60.86533945000422	0.0
32.259573383995814	60.93118108047055	0.6186180271657387	60.980976162150306	0.049795081679754105	23.24200036941489	52.77634558424447	0.5859290375566669	52.77634558424447	8.571547074128013	17.1159045075449	0.41501070489728054	0.0	0.0	0.0	60.980976162150306	0.0
32.48539039768379	60.654471281830816	0.6170356137879638	61.092425150098094	0.4379538682672788	23.404694372000794	52.20948532960279	0.5820141025858768	52.20948532960279	8.631547903646908	17.302696099532554	0.41599696249521156	0.0	0.0	0.0	61.092425150098094	0.0
32.71278813046758	61.20762464845645	0.6193676248989928	61.199551948507114	-0.008072699949337903	23.5685272326048	51.158270396226825	0.5757978150921021	51.158270396226825	8.691968738972436	17.06143043674125	0.41199324726057857	0.0	0.0	0.0	61.199551948507114	0.0
32.94177764738085	62.40625887135533	0.6249777261248793	61.30221532650113	-1.1040435448541999	23.73350692323303	51.697957143709075	0.5777774383271355	51.697957143709075	8.752812520145245	17.882698415687297	0.41944218657719945	0.0	0.0	0.0	61.30221532650113	0.0
33.17237009091252	61.78693638923228	0.6217481678730303	61.40026723992038	-0.3866691493118992	23.89964147169566	52.422874726937785	0.5809653982692795	52.422874726937785	8.81408220778626	18.158991470320064	0.4222246676346704	0.0	0.0	0.0	61.40026723992038	0.0
33.4045766815489	62.20601120374343	0.623531338978671	61.49355281701718	-0.7124583867262473	24.06693896199753	53.125435202443434	0.5841257547234456	53.125435202443434	8.875780783240765	18.924677632202254	0.4286835864958604	0.0	0.0	0.0	61.49355281701718	0.0
33.63840871831975	61.63811720981819	0.6204499020481943	61.58191038164242	-0.0562068281757675	24.23540753473151	53.47938343582554	0.5851921548173562	53.47938343582554	8.93791124872345	18.905249176858465	0.42766406758467407	0.0	0.0	0.0	61.58191038164242	0.0
33.87387757934799	61.457985157710894	0.6192157772127801	61.66517151826426	0.20718636055336503	24.405055387474633	53.97847604575591	0.5874284555933083	53.97847604575591	9.000476627464515	19.42175271026758	0.431793107215276	0.0	0.0	0.0	61.66517151826426	0.0
34.11099472240342	62.71642198098923	0.6253249951593896	61.74316118352976	-0.9732607974594742	24.575890775186952	54.15393574001999	0.5875419947037659	54.15393574001999	9.063479963856764	19.742874421807006	0.43392253508231693	0.0	0.0	0.0	61.74316118352976	0.0
34.34977168546025	61.81178623628614	0.620871957889855	61.81569786941078	0.003911633124644709	24.74792201061326	54.688600598023164	0.5898907478625083	54.688600598023164	9.126924323603763	20.019724349413192	0.43566126319663073	0.0	0.0	0.0	61.81569786941078	0.0
34.59022008725847	62.82252304068201	0.6257073854374663	61.88259382338366	-0.9399292172983493	24.921157464687553	54.73634742341109	0.5894762795163454	54.73634742341109	9.19081279386899	20.250727640861722	0.4365526372940774	0.0	0.0	0.0	61.88259382338366	0.0
34.83235162786928	61.86661083917596	0.6213324663179947	61.94365533148838	0.07704449231241739	25.095605566940364	54.2454313325655	0.5862782587176935	54.2454313325655	9.25514848342607	21.629076356227696	0.44901140827756675	0.0	0.0	0.0	61.94365533148838	0.0
35.07617808926437	60.75338479202669	0.6162578813519874	61.998683070544416	1.2452982785177298	25.27127480590895	55.94631844529368	0.5941704545190559	55.94631844529368	9.319934522810053	21.684421099791283	0.4485176450332826	0.0	0.0	0.0	61.998683070544416	0.0
35.32171133588922	61.691284261765865	0.6210714937596512	62.0474725362782	0.35618827451233415	25.448173729550312	55.57170505677075	0.5915369134302209	55.57170505677075	9.385174064469723	22.195801902138154	0.4523870307301364	0.0	0.0	0.0	62.0474725362782	0.0
35.568963315240445	62.79050664203137	0.6267844401296141	62.08981455458287	-0.7006920874484948	25.626310945657167	55.977705010082815	0.5933815796450929	55.977705010082815	9.450870282921011	22.429079531636656	0.45306231296474914	0.0	0.0	0.0	62.08981455458287	0.0
35.817946058447134	61.76688677102112	0.6220166799707761	62.125495883679015	0.35860911265789497	25.805695122276767	56.24784443484144	0.5943880059370948	56.24784443484144	9.517026374901459	23.0728642849758	0.4578073070410226	0.0	0.0	0.0	62.125495883679015	0.0
36.06867168085626	61.15632432010732	0.6192277907244312	62.15429991547255	0.9979755953652258	25.986334988132704	56.01317795529826	0.5930609070923614	56.01317795529826	9.58364555952577	24.27244845616574	0.4673747066614734	0.0	0.0	0.0	62.15429991547255	0.0
36.32115238262226	61.37955539266542	0.6201825134535369	62.17600748501589	0.7964520923504708	26.168239333049634	55.53925854585909	0.5911365598435645	55.53925854585909	9.650731078442451	24.471223981580884	0.4677373449850734	0.0	0.0	0.0	62.17600748501589	0.0
36.57540044930061	61.295348959510214	0.6200075509948405	62.190397797580154	0.8950488380699397	26.35141700838098	57.37042764294676	0.6007289087473175	57.37042764294676	9.718286195991547	25.1969000720912	0.4730095801357767	0.0	0.0	0.0	62.190397797580154	0.0
36.83142825244572	62.06488896664574	0.6238283323111585	62.197249483525056	0.1323605168793165	26.53587692743965	57.53001522259229	0.6018941326294719	57.53001522259229	9.786314199363488	26.29779672869196	0.48086150773447356	0.0	0.0	0.0	62.197249483525056	0.0
37.08924825021283	62.570577065903	0.6264335973371311	62.196341791843864	-0.3742352740591386	26.721628065931725	57.07203850207756	0.5998509243925343	57.07203850207756	9.854818398759033	26.55382751654143	0.48189041516294945	0.0	0.0	0.0	62.196341791843864	0.0
37.34887298796433	62.71966470372245	0.6270760790147325	62.18745593400578	-0.532208769716668	26.90867946239325	58.28494751746208	0.6060951649088683	58.28494751746208	9.923802127550346	26.54175768848586	0.4813056576895223	0.0	0.0	0.0	62.18745593400578	0.0
37.61031509888008	62.49469565602303	0.6261444991289318	62.170376590502364	-0.3243190655206689	27.09704021863	57.903356559396755	0.6042045360029392	57.903356559396755	9.993268742443199	27.348765212752408	0.48779365680326936	0.0	0.0	0.0	62.170376590502364	0.0
37.87358730457224	61.369543121397015	0.6204942888050065	62.14489359335179	0.7753504719547735	27.286719500160412	57.320413544826664	0.6010130855633172	57.320413544826664	10.0632216236403	28.14078024319951	0.49497501301020014	0.0	0.0	0.0	62.14489359335179	0.0
38.138702415704245	61.84030775343505	0.622603479608684	62.11080379868194	0.27049604524689386	27.477726536661535	58.006836612031464	0.6045935199326229	58.006836612031464	10.133664175005784	29.056488553586895	0.5030407786292838	0.0	0.0	0.0	62.11080379868194	0.0
38.40567333261417	61.30801171977637	0.6201124794261861	62.067913164457515	0.7599014446811481	27.670070622418166	58.01969301942915	0.6043545365804629	58.01969301942915	10.204599824230822	29.3892289242324	0.5071108556019311	0.0	0.0	0.0	62.067913164457515	0.0
38.674513045942476	61.87737419549186	0.6231864861678935	62.016039049415326	0.13866485392346561	27.863761116775095	58.15598236430667	0.6049291193884793	58.15598236430667	10.27603202300044	30.594495038340895	0.5176288422710168	0.0	0.0	0.0	62.016039049415326	0.0
38.94523463726408	61.57154646579117	0.6218782022306084	61.95501275030817	0.3834662845169987	28.058807444592517	58.298738598322736	0.6052751157287336	58.298738598322736	10.347964247161443	31.182079893153738	0.5230386487397731	0.0	0.0	0.0	61.95501275030817	0.0
39.217851279724925	61.26014795605767	0.6205509034655486	61.88468229567032	0.6245343396126515	28.255219096704664	57.866967603103475	0.6025190242899255	57.866967603103475	10.420399996891572	31.245721866718913	0.5232378717856534	0.0	0.0	0.0	61.88468229567032	0.0
39.492376238683	60.74489389039456	0.6187628002737483	61.804915515512654	1.0600216251180967	28.453005630381597	58.353301476904406	0.6043068017074901	58.353301476904406	10.493342796869813	32.97411616214151	0.5365549506836884	0.0	0.0	0.0	61.804915515512654	0.0
39.76882287235378	60.85930143696466	0.6200345464301866	61.715603407565425	0.856301970600768	28.65217666979427	59.015553790241015	0.6067610218623471	59.015553790241015	10.566796196447902	32.34494214949655	0.5307966437512787	0.0	0.0	0.0	61.715603407565425	0.0
40.04720463246026	59.96719407698294	0.6165675187185665	61.616663822036315	1.6494697450533735	28.85274190648283	59.085185094539995	0.6063762963386017	59.085185094539995	10.640763769823035	34.444904370582016	0.545412937732631	0.0	0.0	0.0	61.616663822036315	0.0
40.327535064887485	60.280061879383005	0.6192044957171349	61.508045488212026	1.227983608829021	29.05471109982821	60.05201198378138	0.6109060722576608	60.05201198378138	10.715249116211798	34.90441085185946	0.5474098952296931	0.0	0.0	0.0	61.508045488212026	0.0
40.6098278103417	60.03315669759158	0.6188429632909721	61.38973240773183	1.3565757101402482	29.25809407752701	59.334251019925034	0.6072240993289063	59.334251019925034	10.79025586002528	34.63717546233192	0.5441527888849852	0.0	0.0	0.0	61.38973240773183	0.0
40.894096605014084	59.57068262215921	0.6171779850987458	61.26174864088701	1.6910660187278026	29.4629007360697	59.69219597200934	0.609214254390183	59.69219597200934	10.865787651045459	35.78199331507102	0.5514626465555917	0.0	0.0	0.0	61.26174864088701	0.0
41.18035528124919	61.16126710588929	0.6261615266257482	61.12416351396903	-0.03710359192025692	29.669141041222183	59.58674585557888	0.6092849666734533	59.58674585557888	10.941848164602776	36.14285831490012	0.5530684762736562	0.0	0.0	0.0	61.12416351396903	0.0
41.46861776821793	60.791567147034485	0.6249059083812792	60.97709727740027	0.18553013036578392	29.87682502851074	60.03018079404887	0.6122116089476637	60.03018079404887	11.018441101754995	36.601359441274965	0.5555018443519594	0.0	0.0	0.0	60.97709727740027	0.0
41.75889809259546	60.71788686169732	0.6252655882061638	60.82072724623721	0.10284038453988842	30.085962803710316	59.55445505136113	0.6107708394560123	59.55445505136113	11.095570189467281	38.66268454217423	0.5694262233391844	0.0	0.0	0.0	60.82072724623721	0.0
42.05121037924363	60.353659969746275	0.6237653909310552	60.65529445656503	0.30163448681875593	30.296564543336288	59.98961300879749	0.6137010783147807	59.98961300879749	11.173239180793551	38.21999980701589	0.5649671028719749	0.0	0.0	0.0	60.65529445656503	0.0
42.345568851898335	60.39161324925485	0.624719471111154	60.48111087333096	0.08949762407610962	30.50864049513964	61.31089855868731	0.6205234259879838	61.31089855868731	11.251451855059106	38.64424087352567	0.5667407576516473	0.0	0.0	0.0	60.48111087333096	0.0
42.64198783386162	60.281233510166686	0.624718316189352	60.29856718736034	0.01733367719365475	30.72220097860562	60.39081160661666	0.6163704238221014	60.39081160661666	11.33021201804452	38.93155319810985	0.5676892375323089	0.0	0.0	0.0	60.29856718736034	0.0
42.94048174869865	60.24659948373445	0.6249697754898589	60.10814124154321	-0.13845824219124125	30.93725638545586	61.002033153517985	0.6198238764479808	61.002033153517985	11.409523502170831	39.314184418090576	0.5693462143891425	0.0	0.0	0.0	60.10814124154321	0.0
43.24106512093954	60.578761630612796	0.6273753480236707	59.91040712860357	-0.6683545020092225	31.15381718015405	60.97524324955169	0.6197426103105012	60.97524324955169	11.489390166686027	39.368187411669865	0.5688977774119628	0.0	0.0	0.0	59.91040712860357	0.0
43.54375257678612	59.94518195719169	0.6246778614043142	59.706045005413564	-0.23913695177812855	31.371893900415127	61.47112901367288	0.6222341926579399	61.47112901367288	11.56981589785283	38.86377997187467	0.5648665346008748	0.0	0.0	0.0	59.706045005413564	0.0
43.84855884482362	59.99010872808438	0.625458920497504	59.49585167146013	-0.49425705662424946	31.59149715771803	61.75373242477027	0.6233906828236367	61.75373242477027	11.6508046091378	38.72054381818828	0.5627728653661864	0.0	0.0	0.0	59.49585167146013	0.0
44.15549875673739	60.128533411526206	0.6265411777058708	59.28075196194261	-0.8477814495835929	31.812637637822057	61.5469337566585	0.6221980314676193	61.5469337566585	11.732360241401764	39.86411988815533	0.5695462367600731	0.0	0.0	0.0	59.28075196194261	0.0
44.46458724803455	60.50278596019887	0.6289421132377081	59.061811008933525	-1.4409749512653462	32.03532610128681	61.22525357368673	0.6202266848599741	61.22525357368673	11.814486763091576	38.67105015861138	0.5603728375818833	0.0	0.0	0.0	59.061811008933525	0.0
44.775839358770796	60.121346562369716	0.6274552119676704	58.84024742718845	-1.2810991351812646	32.259573383995814	60.93118108047055	0.6186180271657387	60.93118108047055	11.897188170433218	38.75070838931322	0.5594558849427919	0.0	0.0	0.0	58.84024742718845	0.0
45.08927023428218	59.47424562778353	0.6248534097241706	58.6174474845106	-0.8567981432729326	32.48539039768379	60.654471281830816	0.6170356137879638	60.654471281830816	11.980468487626249	37.891899392333976	0.5519366333668412	0.0	0.0	0.0	58.6174474845106	0.0
45.40489512592216	59.19679164328825	0.6241047896400457	58.39498032007766	-0.8018113232105932	32.71278813046758	61.20762464845645	0.6193676248989928	61.20762464845645	12.064331767039633	37.306691626988965	0.5464577527167367	0.0	0.0	0.0	58.39498032007766	0.0
45.72272939180361	59.199812682049256	0.6248826131638742	58.17461427780419	-1.0251984042450673	32.94177764738085	62.40625887135533	0.6249777261248793	62.40625887135533	12.14878208940891	37.32777657123641	0.54495378056803	0.0	0.0	0.0	58.17461427780419	0.0
46.04278849754624	57.760939952792384	0.6183224752752383	57.9583344257517	0.1973944729593171	33.17237009091252	61.78693638923228	0.6217481678730303	61.78693638923228	12.233823564034772	37.90190343393747	0.5479203052300908	0.0	0.0	0.0	57.9583344257517	0.0
46.365088017029066	58.80121728726547	0.6246467026946791	57.74836133661344	-1.052855950652031	33.4045766815489	62.20601120374343	0.623531338978671	62.20601120374343	12.319460328983016	37.93617461417647	0.5465795097178808	0.0	0.0	0.0	57.74836133661344	0.0
46.689643633148265	57.14434944751484	0.6169862197020496	57.54717120871761	0.402821761202766	33.63840871831975	61.63811720981819	0.6204499020481943	61.63811720981819	12.405696551285896	37.541816642006594	0.5427119290460887	0.0	0.0	0.0	57.54717120871761	0.0
47.0164711385803	58.021512787102424	0.6225630405672818	57.35751741145138	-0.6639953756510408	33.87387757934799	61.457985157710894	0.6192157772127801	61.457985157710894	12.492536427144898	36.55375798875331	0.5344513963244614	0.0	0.0	0.0	57.35751741145138	0.0
47.34558643655036	56.52856597027252	0.6155843086012419	57.18245354385694	0.6538875735844201	34.11099472240342	62.71642198098923	0.6253249951593896	62.71642198098923	12.579984182134913	37.36896049226431	0.5388263087735456	0.0	0.0	0.0	57.18245354385694	0.0
47.67700554160622	57.02439419593972	0.6190395916590609	57.02535810019593	0.0009639042562099576	34.34977168546025	61.81178623628614	0.620871957889855	61.81178623628614	12.668044071409858	37.691154987598324	0.5394962111324167	0.0	0.0	0.0	57.02535810019593	0.0
48.01074458039746	57.099932700891586	0.6203342404078863	56.889960841558675	-0.20997185933291007	34.59022008725847	62.82252304068201	0.6257073854374663	62.82252304068201	12.756720379909726	37.21050152139005	0.5346252508779142	0.0	0.0	0.0	56.889960841558675	0.0
48.346819792460245	56.14198275164526	0.6159655734033591	56.780370978249785	0.6383882266045262	34.83235162786928	61.86661083917596	0.6213324663179947	61.86661083917596	12.846017422569096	37.521658934061925	0.5353187739965014	0.0	0.0	0.0	56.780370978249785	0.0
48.68524753100746	56.32496269505398	0.6178524184696366	56.70110727352368	0.37614457846969884	35.07617808926437	60.75338479202669	0.6162578813519874	60.75338479202669	12.93593954452708	36.366387894937205	0.5258639276608684	0.0	0.0	0.0	56.70110727352368	0.0
49.026044263724515	55.91242091349816	0.6164810591618559	56.65713018551262	0.744709272014461	35.32171133588922	61.691284261765865	0.6210714937596512	61.691284261765865	13.026491121338768	37.69385081803982	0.5329792181458419	0.0	0.0	0.0	56.65713018551262	0.0
49.36922657357059	56.42583164313248	0.6203722469562651	56.65387617066656	0.2280445275340739	35.568963315240445	62.79050664203137	0.6267844401296141	62.79050664203137	13.11767655918814	37.873291834668386	0.5328019550787719	0.0	0.0	0.0	56.65387617066656	0.0
49.714811159585594	56.51662769107764	0.6220875507284237	56.69729427895674	0.18066658787910228	35.817946058447134	61.76688677102112	0.6220166799707761	61.76688677102112	13.209500295102458	38.12903759652228	0.5331035502345672	0.0	0.0	0.0	56.69729427895674	0.0
					36.06867168085626	61.15632432010732	0.6192277907244312	61.15632432010732	13.301966797168173	38.80794393203565	0.5361860036854352
					36.32115238262226	61.37955539266542	0.6201825134535369	61.37955539266542	13.395080564748351	38.75712047236546	0.5344388960478719
					36.57540044930061	61.295348959510214	0.6200075509948405	61.295348959510214	13.488846128701589	39.08553949105209	0.5352042561725104
					36.83142825244572	62.06488896664574	0.6238283323111585	62.06488896664574	13.5832680516025	40.3459474132069	0.5417928082321931
					37.08924825021283	62.570577065903	0.6264335973371311	62.570577065903	13.678350927963718	40.89037699519447	0.5438870253367823
					37.34887298796433	62.71966470372245	0.6270760790147325	62.71966470372245	13.774099384459465	42.247031771039275	0.5508985511637529
					37.61031509888008	62.49469565602303	0.6261444991289318	62.49469565602303	13.870518080150681	43.15257593291225	0.5551716510941953
					37.87358730457224	61.369543121397015	0.6204942888050065	61.369543121397015	13.967611706711736	44.55818718595035	0.5624829863336912
					38.138702415704245	61.84030775343505	0.622603479608684	61.84030775343505	14.065384988658717	44.48955478271654	0.5610444678337883
					38.40567333261417	61.30801171977637	0.6201124794261861	61.30801171977637	14.163842683579329	45.27354076283522	0.5648468704237997
					38.674513045942476	61.87737419549186	0.6231864861678935	61.87737419549186	14.262989582364385	45.3600792945436	0.564693238398454
					38.94523463726408	61.57154646579117	0.6218782022306084	61.57154646579117	14.362830509440936	46.15666626708144	0.568657081787113
					39.217851279724925	61.26014795605767	0.6205509034655486	61.26014795605767	14.463370323007023	44.63693956805228	0.5591907573566688
					39.492376238683	60.74489389039456	0.6187628002737483	60.74489389039456	14.564613915268072	45.24974367889158	0.5624277822360337
					39.76882287235378	60.85930143696466	0.6200345464301866	60.85930143696466	14.66656621267495	46.11483355183691	0.5673048817149561
					40.04720463246026	59.96719407698294	0.6165675187185665	59.96719407698294	14.769232176163673	45.33968090326935	0.5622458638969765
					40.327535064887485	60.280061879383005	0.6192044957171349	60.280061879383005	14.87261680139682	44.55793703284712	0.5566787498086995
					40.6098278103417	60.03315669759158	0.6188429632909721	60.03315669759158	14.976725119006597	44.57525669028736	0.5561544412575229
					40.894096605014084	59.57068262215921	0.6171779850987458	59.57068262215921	15.081562194839643	43.705735889623504	0.5500877899507343
					41.18035528124919	61.16126710588929	0.6261615266257482	61.16126710588929	15.18713313020352	43.49409911400498	0.5479444372120043
					41.46861776821793	60.791567147034485	0.6249059083812792	60.791567147034485	15.293443062114946	43.705465135726236	0.5484160428076241
					41.75889809259546	60.71788686169732	0.6252655882061638	60.71788686169732	15.400497163549751	43.592923737906204	0.5470635254493015
					42.05121037924363	60.353659969746275	0.6237653909310552	60.353659969746275	15.508300643694598	43.99595231800239	0.5480954201334921
					42.345568851898335	60.39161324925485	0.624719471111154	60.39161324925485	15.61685874820046	43.57064196494049	0.5443987691434828
					42.64198783386162	60.281233510166686	0.624718316189352	60.281233510166686	15.726176759437863	43.13192768836687	0.5403210411532287
					42.94048174869865	60.24659948373445	0.6249697754898589	60.24659948373445	15.836259996753927	44.238901534798515	0.5451237506697809
					43.24106512093954	60.578761630612796	0.6273753480236707	60.578761630612796	15.947113816731207	44.068061498207804	0.5420254353680072
					43.54375257678612	59.94518195719169	0.6246778614043142	59.94518195719169	16.058743613448325	43.97159637048821	0.5404930420208864
					43.84855884482362	59.99010872808438	0.625458920497504	59.99010872808438	16.171154818742465	43.29425304468995	0.5355460225723214
					44.15549875673739	60.128533411526206	0.6265411777058708	60.128533411526206	16.284352902473664	43.70835622315188	0.5376031959928229
					44.46458724803455	60.50278596019887	0.6289421132377081	60.50278596019887	16.39834337279098	44.71916729529795	0.543099777980361
					44.775839358770796	60.121346562369716	0.6274552119676704	60.121346562369716	16.513131776400517	45.587932433304935	0.5478251699854368
					45.08927023428218	59.47424562778353	0.6248534097241706	59.47424562778353	16.628723698835323	45.86172762280135	0.5487050712144999
					45.40489512592216	59.19679164328825	0.6241047896400457	59.19679164328825	16.74512476472717	45.11451721759907	0.5431568039894893
					45.72272939180361	59.199812682049256	0.6248826131638742	59.199812682049256	16.862340638080262	45.0606023615471	0.5413656190301829
					46.04278849754624	57.760939952792384	0.6183224752752383	57.760939952792384	16.980377022546822	45.65450103749127	0.5431095723588928
					46.365088017029066	58.80121728726547	0.6246467026946791	58.80121728726547	17.09923966170465	46.11620868732462	0.5443295526387477
					46.689643633148265	57.14434944751484	0.6169862197020496	57.14434944751484	17.21893433933658	46.101954138386496	0.5429676752589502
					47.0164711385803	58.021512787102424	0.6225630405672818	58.021512787102424	17.339466879711935	46.84260449044098	0.5461746649938195
					47.34558643655036	56.52856597027252	0.6155843086012419	56.52856597027252	17.460843147869923	47.0057223073274	0.5458875248120417
					47.67700554160622	57.02439419593972	0.6190395916590609	57.02439419593972	17.583069049905014	46.49209214306381	0.5420221107366704
					48.01074458039746	57.099932700891586	0.6203342404078863	57.099932700891586	17.706150533254345	46.90027271402443	0.54313806143471
					48.346819792460245	56.14198275164526	0.6159655734033591	56.14198275164526	17.830093586987125	48.89511097361682	0.5529088257106665
					48.68524753100746	56.32496269505398	0.6178524184696366	56.32496269505398	17.95490424209604	47.54759229692685	0.5446831963138218
					49.026044263724515	55.91242091349816	0.6164810591618559	55.91242091349816	18.080588571790713	47.81260454210803	0.5450241407698015
					49.36922657357059	56.42583164313248	0.6203722469562651	56.42583164313248	18.207152691793247	48.34915173421747	0.5469697838118509
					49.714811159585594	56.51662769107764	0.6220875507284237	56.51662769107764	18.334602760635804	47.77374480631599	0.5428383741378818
					50.06281483770269	54.199139161800346	0.6108162627959767	54.199139161800346	18.462944979960255	48.48438269337659	0.545622572427758
					50.413254541566616	55.19134136999531	0.6177345321535784	55.19134136999531	18.592185594819973	48.69396636688258	0.5453251904930432
					50.76614732335758	55.68415959802488	0.622076443430602	55.68415959802488	18.722330893983717	49.492730838144375	0.5487631241066604
					51.12151035462108	55.13694170606208	0.6206789129176788	55.13694170606208	18.8533872102416	49.93477129402644	0.5500126254004283
					51.47936092710343	54.49698148595205	0.6183451364433651	54.49698148595205	18.98536092071329	49.66049857004688	0.5479326728441449
					51.839716453593155	54.10681012174854	0.617350972760932	54.10681012174854	19.118258447158283	50.69113111893346	0.552289813200464
					52.20259446876831	53.029249276942416	0.6125867078251253	53.029249276942416	19.252086256288393	49.17921184527838	0.5436541724254477
					52.56801263004969	54.172518553217174	0.6199570853803352	54.172518553217174	19.38685086008241	50.00467622747144	0.5468197407102685
					52.93598871846004	53.689041235514175	0.6183002013167724	53.689041235514175	19.522558816102986	50.0696121960677	0.5459265941358945
					53.306540639489256	52.57952300865763	0.6129242604328836	52.57952300865763	19.659216727815707	49.02705332315962	0.53964665743453
					53.67968642396568	52.09737342108746	0.6111919989458806	52.09737342108746	19.79683124491042	50.66397110798818	0.5473026693137066
					54.05544422893344	52.03877271836916	0.6119724964938377	52.03877271836916	19.935409063624792	50.9151826135761	0.5483865898433509
					54.43383233853597	51.39670081251505	0.6095430593875985	51.39670081251505	20.07495692707017	51.89992373706455	0.5531626385541946
					54.81486916490572	52.213056120067	0.615627413195135	52.213056120067	20.215481625559658	51.93372655921995	0.5533392479901018
					55.19857324906006	51.263950131094724	0.6115921586617487	51.263950131094724	20.356989996938573	51.32511219600512	0.5504004919247472
					55.58496326180349	50.698500787543836	0.6099976430426194	50.698500787543836	20.499488926917145	51.682041730681696	0.5520356278002551
					55.97405800463611	49.98785429733585	0.6068452142519452	49.98785429733585	20.642985349405564	52.639623153340445	0.5564609177942114
					56.36587641066856	50.17467325218139	0.6094199157940157	50.17467325218139	20.7874862468514	52.89817056030582	0.5576808897095816
					56.76043754554324	49.648109405554045	0.6074813866215393	49.648109405554045	20.932998650579357	53.576781184036506	0.5613595602651622
					57.15776060836205	48.303915882188114	0.6005353336096877	48.303915882188114	21.079529641133412	52.592759864746796	0.5566979734574713
					57.55786493262058	49.16695552995329	0.6070871208614137	49.16695552995329	21.22708634862135	53.513653297117315	0.5617104346343018
					57.96076998714892	48.30324259185467	0.6031999811510657	48.30324259185467	21.375675953061695	54.93019774083056	0.5690560870076945
					58.36649537705897	47.5216922673845	0.5998245418534383	47.5216922673845	21.525305684733127	55.20104918303476	0.5705770704683046
					58.77506084469838	47.500755665393484	0.6015130213537738	47.500755665393484	21.67598282452626	54.729650245932845	0.5681900129582244
					59.18648627061127	47.770454763528484	0.604845792045844	47.770454763528484	21.827714704297946	55.84424911795364	0.5734533292836766
					59.600791674505544	47.21835513863132	0.6034529479720877	47.21835513863132	21.980508707228033	55.54938056124009	0.5713289736451951
					60.01799721622709	46.48127344514434	0.600925234426478	46.48127344514434	22.134372268178627	55.58866112343499	0.5711438767221444
					60.438123196740676	45.838265309628426	0.5990534752884732	45.838265309628426	22.289312874055877	57.32824613489858	0.5789477038024566
					60.86119005911786	45.745710029679046	0.6002705550840769	45.745710029679046	22.44533806417427	56.00375335524707	0.5719115280537119
					61.28721838953169	45.38163632058011	0.6000707922450567	45.38163632058011	22.602455430623486	57.570450286746144	0.5791758215556362
					61.71622891825841	45.66058085757544	0.6034353250012526	45.66058085757544	22.76067261863785	57.61915204033548	0.5789259485993469
					62.14824252068621	45.602399207255374	0.604616585209913	45.602399207255374	22.919997326968314	58.14284922311801	0.5807317083178167
					62.58328021833101	45.30251123539918	0.6041570351852854	45.30251123539918	23.080437308257093	57.60096677180419	0.5772532260943958
					63.021363179859335	44.209152434326974	0.5984882490212778	44.209152434326974	23.24200036941489	59.608080747264864	0.5859290375566669
					63.46251272211835	43.240326769231615	0.5934493746550371	43.240326769231615	23.404694372000794	58.96784218097081	0.5820141025858768
					63.90675031117318	42.63980489599554	0.5911695500546444	42.63980489599554	23.5685272326048	57.78055071662752	0.5757978150921021
					64.35409756335139	43.06245710281632	0.5954076674502394	43.06245710281632	23.73350692323303	58.39009824906892	0.5777774383271355
					64.80457624629484	42.08602702787241	0.5907434461943738	42.08602702787241	23.89964147169566	59.20885417765502	0.5809653982692795
					65.2582082800189	41.85625418443003	0.5911351883823796	41.85625418443003	24.06693896199753	60.002358939877126	0.5841257547234456
					65.71501573797903	40.97139443423829	0.5869833951987268	40.97139443423829	24.23540753473151	60.402124680423036	0.5851921548173562
					66.1750208481449	40.30441199103278	0.5844265511227955	40.30441199103278	24.405055387474633	60.96582328940695	0.5874284555933083
					66.6382459940819	40.90551484196621	0.590562913548121	40.90551484196621	24.575890775186952	61.163995699940536	0.5875419947037659
					67.10471371604048	39.87672801461386	0.5856765349240748	39.87672801461386	24.74792201061326	61.76787127479831	0.5898907478625083
					67.57444671205276	39.873733294836185	0.587987501951211	39.873733294836185	24.921157464687553	61.82179877947189	0.5894762795163454
					68.04746783903713	39.785664575758375	0.5894100279489336	39.785664575758375	25.095605566940364	61.26733511475027	0.5862782587176935
					68.5238001139104	38.502087878821165	0.5822478445935957	38.502087878821165	25.27127480590895	63.18839681834329	0.5941704545190559
					69.00346671470777	38.39436820376596	0.5836190274269281	38.39436820376596	25.448173729550312	62.765290882059084	0.5915369134302209
					69.48649098171072	38.30988227393002	0.5851479110228527	38.30988227393002	25.626310945657167	63.22384627714191	0.5933815796450929
					69.97289641858268	36.43128784845653	0.573213162207082	36.43128784845653	25.805695122276767	63.528954417271244	0.5943880059370948
					70.46270669351276	36.77141919707185	0.5781267128118169	36.77141919707185	25.986334988132704	63.2639110857098	0.5930609070923614
					70.95594564036736	36.423288935163214	0.5776261911906622	36.423288935163214	26.168239333049634	62.72864427038147	0.5911365598435645
					71.45263725984992	35.99532903324167	0.576429667071263	35.99532903324167	26.35141700838098	64.7968525593935	0.6007289087473175
					71.95280572066886	36.604502651731764	0.5833324749750985	36.604502651731764	26.53587692743965	64.97709825902396	0.6018941326294719
					72.45647536071354	34.30841855404484	0.5673867594207312	34.30841855404484	26.721628065931725	64.45983786453088	0.5998509243925343
					72.96367068823854	35.47231028089706	0.5788947543301652	35.47231028089706	26.90867946239325	65.82975421110167	0.6060951649088683
					73.4744163830562	35.19256404240663	0.5792248157722378	35.19256404240663	27.09704021863	65.39876748041803	0.6042045360029392
					73.9887372977376	33.55983758754894	0.5678045919570616	33.55983758754894	27.286719500160412	64.74036429052529	0.6010130855633172
					74.50665845882176	34.03826317653134	0.5742048955192852	34.03826317653134	27.477726536661535	65.51564270671301	0.6045935199326229
					75.02820506803351	33.448232797890356	0.5717384451793186	33.448232797890356	27.670070622418166	65.53016333639658	0.6043545365804629
					75.55340250350974	33.18739581901386	0.5715864832805065	33.18739581901386	27.863761116775095	65.68409491662476	0.6049291193884793
					76.0822763210343	32.63091434779862	0.5691654996546412	32.63091434779862	28.058807444592517	65.84533050484528	0.6052751157287336
					76.61485225528155	32.035169815135795	0.5663020298605865	32.035169815135795	28.255219096704664	65.35766808596344	0.6025190242899255
					77.15115622106853	31.766667027964495	0.5661915689448803	31.766667027964495	28.453005630381597	65.90695637977646	0.6043068017074901
					77.69121431461602	30.742734052040873	0.5593753674524446	30.742734052040873	28.65217666979427	66.65493521255522	0.6067610218623471
					78.23505281481832	32.087440705826424	0.5735741989985222	32.087440705826424	28.85274190648283	66.73358007443876	0.6063762963386017
					78.78269818452205	30.871746492062663	0.5652351228676981	30.871746492062663	29.05471109982821	67.82555972260394	0.6109060722576608
					79.3341770718137	30.384676613574545	0.5631989025773061	30.384676613574545	29.25809407752701	67.0148868156955	0.6072240993289063
					79.88951631131638	30.510749189781826	0.5668288319786038	30.510749189781826	29.4629007360697	67.41916663785292	0.609214254390183
					80.4487429254956	29.846851421653934	0.5628970960689632	29.846851421653934	29.669141041222183	67.30006632907991	0.6092849666734533
					81.01188412597406	28.455346370735324	0.5528829774365461	28.455346370735324	29.87682502851074	67.80090255269234	0.6122116089476637
					81.5789673148559	29.312247099733003	0.5631415458164418	29.312247099733003	30.085962803710316	67.2635955798475	0.6107708394560123
					82.1500200860599	28.644604452156965	0.5591908698123375	28.644604452156965	30.296564543336288	67.75508339275937	0.6137010783147807
					82.72507022666231	27.67400367159723	0.5523195205286238	27.67400367159723	30.50864049513964	69.24740528197216	0.6205234259879838
					83.30414571824895	28.04256204881875	0.5586066794561458	28.04256204881875	30.72220097860562	68.2082159116891	0.6163704238221014
					83.88727473827669	26.73465237943885	0.5485865665813229	26.73465237943885	30.93725638545586	68.89855820270667	0.6198238764479808
					84.47448566144462	27.1348934415194	0.5553144501299545	27.1348934415194	31.15381718015405	68.86830042829739	0.6197426103105012
					85.06580706107474	25.275043271908686	0.5391575708581288	25.275043271908686	31.371893900415127	69.42837707517268	0.6222341926579399
					85.66126771050226	26.282207251505096	0.552310134990165	26.282207251505096	31.59149715771803	69.74756262623089	0.6233906828236367
					86.26089658447577	25.292160155284577	0.5448277908355257	25.292160155284577	31.812637637822057	69.51399450834072	0.6221980314676193
					86.8647228605671	24.300779894249267	0.537130750773446	24.300779894249267	32.03532610128681	69.1506738178096	0.6202266848599741
					87.47277592059106	25.11022238171259	0.548463568428632	25.11022238171259	32.259573383995814	68.81853454732529	0.6186180271657387
					88.08508535203521	24.282397108412624	0.5429122322175127	24.282397108412624	32.48539039768379	68.50600551868028	0.6170356137879638
					88.70168094949946	23.912025069731186	0.5418677174619164	23.912025069731186	32.71278813046758	69.13076288257942	0.6193676248989928
					89.32259271614595	23.44238346644482	0.5397389793906032	23.44238346644482	32.94177764738085	70.48455660880363	0.6249777261248793
					89.94785086515898	22.940771824867195	0.537209328938066	22.940771824867195	33.17237009091252	69.7850647414848	0.6217481678730303
					90.57748582121508	23.73787628679247	0.5495522761398031	23.73787628679247	33.4045766815489	70.25838749822344	0.623531338978671
					91.21152822196359	23.3446898562212	0.5486118465506706	23.3446898562212	33.63840871831975	69.61698137828382	0.6204499020481943
					91.85000891951734	22.556813676083515	0.5429557053411135	22.556813676083515	33.87387757934799	69.4135317875947	0.6192157772127801
					92.49295898195396	21.626682236972297	0.5353092688024144	21.626682236972297	34.11099472240342	70.83486937637426	0.6253249951593896
					93.14040969482764	21.55159043459264	0.5381700179552359	21.55159043459264	34.34977168546025	69.81313132459786	0.620871957889855
					93.79239256269142	21.45501499303666	0.5406230720268481	21.45501499303666	34.59022008725847	70.95470489100727	0.6257073854374663
					94.44893931063027	20.74282333838667	0.5351078996184736	20.74282333838667	34.83235162786928	69.87505280324167	0.6213324663179947
					95.11008188580468	20.43662309280957	0.534535714420345	20.43662309280957	35.07617808926437	68.61772307770185	0.6162578813519874
					95.7758524590053	21.47029435197513	0.5503779810332691	21.47029435197513	35.32171133588922	69.67703074112825	0.6210714937596512
					96.44628342621834	20.31513944227066	0.5391528184254852	20.31513944227066	35.568963315240445	70.91854406829631	0.6267844401296141
					97.12140741020188	20.201854791516425	0.5408592182129814	20.201854791516425	35.817946058447134	69.76241976203326	0.6220166799707761
					97.8012572620733	20.009890582490822	0.5415673086601992	20.009890582490822	36.06867168085626	69.07282188494602	0.6192277907244312
					98.48586606290782	19.433048426488234	0.5369343626521106	19.433048426488234	36.32115238262226	69.32494953135725	0.6201825134535369
					99.17526712534817	18.680598765632162	0.5304008537514459	18.680598765632162	36.57540044930061	69.22984283513968	0.6200075509948405
					99.86949399522561	18.206901547153528	0.5270888322269558	18.206901547153528	36.83142825244572	70.0989974227828	0.6238283323111585
					100.5685804531922	18.067662581981246	0.5286812540829233	18.067662581981246	37.08924825021283	70.67014528684516	0.6264335973371311
					101.27256051636454	18.145911108157545	0.5332770170408702	18.145911108157545	37.34887298796433	70.83853185956409	0.6270760790147325
					101.9814684399791	18.740492164645627	0.5446750264967948	18.740492164645627	37.61031509888008	70.58444126248975	0.6261444991289318
					102.69533871905895	17.1966890221524	0.5267561811902727	17.1966890221524	37.87358730457224	69.31364120245301	0.6204942888050065
					103.41420609009236	17.172816922722713	0.5293632413939091	17.172816922722713	38.138702415704245	69.8453448641756	0.622603479608684
					104.13810553272302	17.63313598665257	0.5395220875512129	17.63313598665257	38.40567333261417	69.24414475066779	0.6201124794261861
					104.86707227145207	16.321082576593337	0.52345334010928	16.321082576593337	38.674513045942476	69.88720944283631	0.6231864861678935
					105.60114177735224	16.984253504785322	0.5364554998604695	16.984253504785322	38.94523463726408	69.54179325676007	0.6218782022306084
					106.3403497697937	16.421132539920297	0.5312855859333581	16.421132539920297	39.217851279724925	69.19008517035718	0.6205509034655486
					107.08473221818227	16.360237866312975	0.53340660088054	16.360237866312975	39.492376238683	68.6081330550411	0.6187628002737483
					107.83432534370954	16.10363460755692	0.5329117331302912	16.10363460755692	39.76882287235378	68.73735030565882	0.6200345464301866
					108.58916562111551	15.913540073297922	0.5330709078637852	15.913540073297922	40.04720463246026	67.72976239936592	0.6165675187185665
					109.34928978046332	15.768218576693299	0.5338926445691272	15.768218576693299	40.327535064887485	68.08312997383948	0.6192044957171349
					110.11473480892656	15.004202835249492	0.5253522754569877	15.004202835249492	40.6098278103417	67.80426367777036	0.6188429632909721
					110.88553795258903	15.36024080906417	0.5347531436555435	15.36024080906417	40.894096605014084	67.2819237596363	0.6171779850987458
					111.66173671825717	14.276681146687636	0.5200976151590783	14.276681146687636	41.18035528124919	69.07840449910292	0.6261615266257482
					112.44336887528496	14.604732213018586	0.528964645925612	14.604732213018586	41.46861776821793	68.66084802080336	0.6249059083812792
					113.23047245741196	15.407008834348481	0.5467255868537013	15.407008834348481	41.75889809259546	68.57763004977411	0.6252655882061638
					114.02308576461385	15.142846601374506	0.5460669121400231	15.142846601374506	42.05121037924363	68.16625511000896	0.6237653909310552
					114.82124736496615	14.116555022215092	0.5318482513265468	14.116555022215092	42.345568851898335	68.20912132449438	0.624719471111154
					115.62499609652092	14.270581237791724	0.5382464449921658	14.270581237791724	42.64198783386162	68.08445326861455	0.624718316189352
					116.43437106919656	13.862745083438698	0.5340548907406866	13.862745083438698	42.94048174869865	68.04533597427897	0.6249697754898589
					117.24941166668094	14.089111238209238	0.5424291190691956	14.089111238209238	43.24106512093954	68.42049548661588	0.6273753480236707
					118.07015754834771	13.677671623077194	0.5388570754421753	13.677671623077194	43.54375257678612	67.7049008785575	0.6246778614043142
					118.89664865118613	14.2191987061427	0.5520286394769608	14.2191987061427	43.84855884482362	67.75564328137905	0.625458920497504
					119.72892519174444	13.95526266002585	0.5499715308181965	13.95526266002585	44.15549875673739	67.91198661316287	0.6265411777058708
					120.56702766808665	13.548838537556882	0.5470360261074685	13.548838537556882	44.46458724803455	68.33468499999111	0.6289421132377081
					121.41099686176327	13.647648436595542	0.5537632046698746	13.647648436595542	44.775839358770796	67.90386944854876	0.6274552119676704
					122.26087383979561	13.244025641073248	0.548178852646923	13.244025641073248	45.08927023428218	67.17300329376977	0.6248534097241706
					123.11669995667417	13.404458812187878	0.5558325925591203	13.404458812187878	45.40489512592216	66.85963374670544	0.6241047896400457
					123.97851685637087	13.436179007793596	0.5600375967732554	13.436179007793596	45.72272939180361	66.86304584961657	0.6248826131638742
					124.84636647436548	14.03353706602564	0.5756399443303591	14.03353706602564	46.04278849754624	65.23791548333017	0.6183224752752383
					125.72029103968603	13.11304172855239	0.5609181142906654	13.11304172855239	46.365088017029066	66.41285351032636	0.6246467026946791
					126.60033307696384	13.03051761178903	0.5641614100141754	13.03051761178903	46.689643633148265	64.54150923883353	0.6169862197020496
					127.48653540850259	13.540947884458495	0.577976561153986	13.540947884458495	47.0164711385803	65.53221866738264	0.6225630405672818
					128.3789411563621	13.799779105114984	0.5870491599397369	13.799779105114984	47.34558643655036	63.846014489662224	0.6155843086012419
					129.27759374445662	12.528068899333054	0.56526456423933	12.528068899333054	47.67700554160622	64.40602614990812	0.6190395916590609
					130.18253690066783	12.462489448315537	0.567088981118023	12.462489448315537	48.01074458039746	64.49134288135006	0.6203342404078863
					131.09381465897252	13.93069231828299	0.6019650331722141	13.93069231828299	48.346819792460245	63.409389265684034	0.6159655734033591
					132.01147136158534	12.874831695297885	0.5838492654074365	12.874831695297885	48.68524753100746	63.61605539842009	0.6178524184696366
					132.93555166111642	12.541021738403787	0.5807216696989569	12.541021738403787	49.026044263724515	63.15011135560365	0.6164810591618559
					133.86610052274423	12.299274943136654	0.5800562246358336	12.299274943136654	49.36922657357059	63.72998152072723	0.6203722469562651
					134.80316322640346	12.494302575699402	0.5881116622195648	12.494302575699402	49.714811159585594	63.83253083704562	0.6220875507284237
					135.74678536898827	12.943163592554884	0.6009376493182734	12.943163592554884	50.06281483770269	61.21505056525392	0.6108162627959767
					136.69701286657119	13.065535750883358	0.6067616302633241	13.065535750883358	50.413254541566616	62.33569028914863	0.6177345321535784
					137.6538919566372	14.09448312541173	0.6334582725661881	14.09448312541173	50.76614732335758	62.89230231684614	0.622076443430602
					138.6174692003337	12.264838969155532	0.5971032813174203	12.264838969155532	51.12151035462108	62.27424875649875	0.6206789129176788
					139.587791484736	12.956766615706556	0.616346087110421	12.956766615706556	51.47936092710343	61.551447659661456	0.6183451364433651
					140.56490602512915	12.946881880520817	0.6207097786997363	12.946881880520817	51.839716453593155	61.11076981572873	0.617350972760932
					141.54886036730505	12.461842426720398	0.6130988399187944	12.461842426720398	52.20259446876831	59.893722042976734	0.6125867078251253
					142.5397023898762	12.11077974799608	0.609607388191834	12.11077974799608	52.56801263004969	61.18498400099296	0.6199570853803352
					143.53748030660535	13.069479843300718	0.6360199178801946	13.069479843300718	52.93598871846004	60.63892203565456	0.6183002013167724
					144.54224266875156	13.37789118136984	0.6481325414381979	13.37789118136984	53.306540639489256	59.38578009630871	0.6129242604328836
					145.55403836743284	13.194387012234282	0.6489105270208058	13.194387012234282	53.67968642396568	58.84121773167384	0.6111919989458806
					146.5729166360049	13.231894562419988	0.6531121124690574	13.231894562419988	54.05544422893344	58.775031348725	0.6119724964938377
					147.59892705245693	15.099106422173698	0.6994743070184453	15.099106422173698	54.43383233853597	58.049845214936916	0.6095430593875985
					148.63211954182412	13.712368019082527	0.6726656242509307	13.712368019082527	54.81486916490572	58.97187519924758	0.615627413195135
					149.67254437861686	14.075162934369406	0.685565299025973	14.075162934369406	55.19857324906006	57.89991036723652	0.6115921586617487
					150.7202521892672	13.69926224798576	0.6819043156897624	13.69926224798576	55.58496326180349	57.26126535012243	0.6099976430426194
					151.7752939545921	11.88504777008615	0.6405578078093421	11.88504777008615	55.97405800463611	56.458627863533664	0.6068452142519452
					152.83772101227422	15.322508226195497	0.7277915741353481	15.322508226195497	56.36587641066856	56.669629955896745	0.6094199157940157
					153.90758505936014	14.618271486061731	0.715792035949358	14.618271486061731	56.76043754554324	56.074904043352255	0.6074813866215393
					154.98493815477565	14.407407611158266	0.7152237807501732	14.407407611158266	57.15776060836205	54.556708814149665	0.6005353336096877
					156.0698327218591	13.709501230521902	0.7018023988171107	13.709501230521902	57.55786493262058	55.53146628253027	0.6070871208614137
					157.16232155091208	14.242380877881452	0.7199733361045815	14.242380877881452	57.96076998714892	54.55594836845912	0.6031999811510657
					158.26245780176848	14.485611536943692	0.7297588326168061	14.485611536943692	58.36649537705897	53.67322876494462	0.5998245418534383
					159.37029500638084	14.557180806186286	0.7373275430297023	14.557180806186286	58.77506084469838	53.64958198439855	0.6015130213537738
					160.4858870714255	14.765804791068778	0.7451402803574463	14.765804791068778	59.18648627061127	53.954192798980884	0.604845792045844
					161.6092882809255	14.50735817805803	0.744052605413611	14.50735817805803	59.600791674505544	53.33062558042702	0.6034529479720877
					162.740553298892	14.330000641288194	0.7457343702125531	14.330000641288194	60.01799721622709	52.49813093502628	0.600925234426478
					163.87973717198423	14.5160159496138	0.7547573757062548	14.5160159496138	60.438123196740676	51.77188737953419	0.5990534752884732
					165.02689533218813	15.168679883504517	0.7761849812724168	15.168679883504517	60.86119005911786	51.667351104054454	0.6002705550840769
					166.18208359951348	15.833583327958706	0.7966339082069768	15.833583327958706	61.28721838953169	51.25614917618917	0.6000707922450567
					167.34535818471008	16.85116897989503	0.8254653981762351	16.85116897989503	61.71622891825841	51.57120222317752	0.6034353250012526
					168.51677569200305	16.16228853476468	0.8148081663945407	16.16228853476468	62.14824252068621	51.505489137667425	0.604616585209913
					169.69639312184705	15.770686148429707	0.8107229321438174	15.770686148429707	62.58328021833101	51.16678159276925	0.6041570351852854
					170.8842678737	15.760093795425997	0.8141153724098794	15.760093795425997	63.021363179859335	49.93189086703659	0.5984882490212778
					172.0804577488159	15.461887411331082	0.8126136198191942	15.461887411331082	63.46251272211835	48.83765370764777	0.5934493746550371
					173.2850209530576	16.448394192518407	0.841399054128754	16.448394192518407	63.90675031117318	48.15939613005147	0.5911695500546444
					174.498016099729	16.678586834549492	0.8517014647331498	16.678586834549492	64.35409756335139	48.63675936150082	0.5954076674502394
					175.71950221242713	15.596962060542115	0.8300753095503864	15.596962060542115	64.80457624629484	47.53393342486208	0.5907434461943738
					176.9495387279141	16.867941102126117	0.8666865822751008	16.867941102126117	65.2582082800189	47.27441719550173	0.5911351883823796
					178.1881854990095	16.464610823108274	0.8626056028025373	16.464610823108274	65.71501573797903	46.27501507973303	0.5869833951987268
					179.43550279750258	17.291705118658495	0.886907214484712	17.291705118658495	66.1750208481449	45.521693816362514	0.5844265511227955
					180.6915513170851	17.03852302993498	0.885593062853506	17.03852302993498	66.6382459940819	46.200607577427235	0.590562913548121
					181.9563921763047	17.88551243707642	0.9105453030373996	17.88551243707642	67.10471371604048	45.038647468259526	0.5856765349240748
					183.23008692153883	17.215557210432223	0.8992681976480535	17.215557210432223	67.57444671205276	45.03526509124295	0.587987501951211
					184.51269752998962	17.468438796395475	0.9103572786056303	17.468438796395475	68.04746783903713	44.935796148102156	0.5894100279489336
					185.80428641269953	19.712196928719035	0.9703628535579069	19.712196928719035	68.5238001139104	43.48606440655501	0.5822478445935957
					187.10491641758844	18.92282698845359	0.9582907787175755	18.92282698845359	69.00346671470777	43.364400751793035	0.5836190274269281
					188.41465083251154	18.63378376325928	0.9555869397827039	18.63378376325928	69.48649098171072	43.268978378911434	0.5851479110228527
					189.73355338833915	17.466055554428046	0.9310582022464082	17.466055554428046	69.97289641858268	41.14720569902328	0.573213162207082
					191.0616882620575	17.774493384640216	0.9436335771123128	17.774493384640216	70.46270669351276	41.531366001683395	0.5781267128118169
					192.3991200798919	18.881547770940134	0.9782037056209574	18.881547770940134	70.95594564036736	41.138171351074405	0.5776261911906622
					193.74591392045113	19.55976901809753	0.9977651165438151	19.55976901809753	71.45263725984992	40.65481335976349	0.576429667071263
					195.1021353178943	18.314649156019392	0.9734743029307588	18.314649156019392	71.95280572066886	41.34284262435322	0.5833324749750985
					196.46785026511955	16.53529167918256	0.93109600389049	16.53529167918256	72.45647536071354	38.74953752180569	0.5673867594207312
					197.8431252169754	17.615100751313097	0.9653641112548753	17.615100751313097	72.96367068823854	40.06409144302285	0.5788947543301652
					199.22802709349423	18.37721534370765	0.9908120729239491	18.37721534370765	73.4744163830562	39.74813291675348	0.5792248157722378
					200.62262328314867	18.367755056916568	0.9952336997251141	18.367755056916568	73.9887372977376	37.90405505797109	0.5678045919570616
					202.0269816461307	19.2103694669653	1.023536563094366	19.2103694669653	74.50665845882176	38.44441136388656	0.5742048955192852
					203.44117051765363	17.757193450373123	0.9916105632878081	17.757193450373123	75.02820506803351	37.77800337250281	0.5717384451793186
					204.8652587112772	19.825814882270098	1.051191526321271	19.825814882270098	75.55340250350974	37.48340185118443	0.5715864832805065
					206.29931552225614	18.717278293271256	1.0266315482625372	18.717278293271256	76.0822763210343	36.85488556982112	0.5691654996546412
					207.74341073091193	18.25051459266007	1.019999131511419	18.25051459266007	76.61485225528155	36.182023744801	0.5663020298605865
					209.1976146060283	17.267057065917296	0.9991561109775075	17.267057065917296	77.15115622106853	35.87876409994695	0.5661915689448803
					210.6619979082705	18.80628312561986	1.0474132927098316	18.80628312561986	77.69121431461602	34.72228615830517	0.5593753674524446
					212.13663189362842	18.683105673761975	1.050020538660935	18.683105673761975	78.23505281481832	36.24106094107759	0.5735741989985222
					213.6215883168838	17.23003193514372	1.0139168244372294	17.23003193514372	78.78269818452205	34.86799886078747	0.5652351228676981
					215.11693943510198	19.172212819799274	1.0714253683064359	19.172212819799274	79.3341770718137	34.3178792887505	0.5631989025773061
					216.6227580111477	19.51091931730125	1.0900619908416147	19.51091931730125	79.88951631131638	34.46027157111464	0.5668288319786038
					218.13911731722578	19.431402796970627	1.0921438650571027	19.431402796970627	80.4487429254956	33.71043428449678	0.5628970960689632
					219.66609113844635	18.146667068874155	1.0623779433452356	18.146667068874155	81.01188412597406	32.13880319641808	0.5528829774365461
					221.20375377641545	18.858811749022067	1.0882224649284982	18.858811749022067	81.5789673148559	33.10662708193039	0.5631415458164418
					222.75218005285038	17.253140359056566	1.0459665831054257	17.253140359056566	82.1500200860599	32.35256015276978	0.5591908698123375
					224.31144531322033	20.53210659807858	1.144248150656045	20.53210659807858	82.72507022666231	31.25631809469453	0.5523195205286238
					225.8816254304129	18.922944163844047	1.1058286233886798	18.922944163844047	83.30414571824895	31.672585217139243	0.5586066794561458
					227.46279680842576	20.320089917767323	1.1503042898453952	20.320089917767323	83.88727473827669	30.195370674914482	0.5485865665813229
					229.05503638608477	18.72428345025257	1.1088176431357595	18.72428345025257	84.47448566144462	30.647421708057458	0.5553144501299545
					230.65842164078737	17.528631419009425	1.0797639226050695	17.528631419009425	85.06580706107474	28.54681967014247	0.5391575708581288
					232.27303059227287	20.19229021150737	1.1623522440758365	20.19229021150737	85.66126771050226	29.68435792060144	0.552310134990165
					233.89894180641878	17.99918475562542	1.1040025908004782	17.99918475562542	86.26089658447577	28.56615228127946	0.5448277908355257
					235.5362343990637	18.993437086286256	1.1381478662759839	18.993437086286256	86.8647228605671	27.446440903069163	0.537130750773446
					237.18498803985716	17.168069677005793	1.0882406428450122	17.168069677005793	87.47277592059106	28.360663224051248	0.548463568428632
					238.84528295613615	18.18743057084093	1.1263978907934573	18.18743057084093	88.08508535203521	27.425678522302174	0.5429122322175127
					240.51719993682912	17.670713675284144	1.1158991981408992	17.670713675284144	88.70168094949946	27.007362965515252	0.5418677174619164
					242.20082033638693	16.395687679284276	1.0812056259119314	16.395687679284276	89.32259271614595	26.476927705152587	0.5397389793906032
					243.89622607874162	14.836490996720336	1.0314093992292448	14.836490996720336	89.94785086515898	25.910383983643886	0.537209328938066
					245.6034996612928	16.546492252989417	1.0959920052712009	16.546492252989417	90.57748582121508	26.810671159734976	0.5495522761398031
					247.32272415892186	16.95044128534451	1.1131379347720416	16.95044128534451	91.21152822196359	26.366587958392255	0.5486118465506706
					249.05398322803433	15.065705442642065	1.0562438278326975	15.065705442642065	91.85000891951734	25.476723636704282	0.5429557053411135
					250.79736111063056	16.75509233003584	1.1184818645705392	16.75509233003584	92.49295898195396	24.42618955151247	0.5353092688024144
					252.55294263840497	13.567995664472665	1.0148589338195444	13.567995664472665	93.14040969482764	24.34137734691298	0.5381700179552359
					254.3208132368738	15.268285259674022	1.080266393381145	15.268285259674022	93.79239256269142	24.232300512305656	0.5406230720268481
					256.1010589295319	15.764979280071486	1.1021772287704306	15.764979280071486	94.44893931063027	23.42791784450347	0.5351078996184736
					257.89376634203865	14.103590715919461	1.0458650822979045	14.103590715919461	95.11008188580468	23.082080921519527	0.534535714420345
					259.6990227064329	15.059678794180648	1.088244685517657	15.059678794180648	95.7758524590053	24.249557737134097	0.5503779810332691
					261.51691586537794	14.424035717432359	1.0689646957355337	14.424035717432359	96.44628342621834	22.94487158709836	0.5391528184254852
					263.34753427643557	14.063488301534736	1.0605580970599509	14.063488301534736	97.12140741020188	22.816922587696627	0.5408592182129814
					265.1909670163707	14.101968436442482	1.0668860888969414	14.101968436442482	97.8012572620733	22.600109203868872	0.5415673086601992
					267.04730378548527	12.392847358461971	1.0068640480581568	12.392847358461971	98.48586606290782	21.94859660986893	0.5369343626521106
					268.91663491198364	15.086460359848694	1.1110266095778858	15.086460359848694	99.17526712534817	21.098744661121067	0.5304008537514459
					270.7990513563675	13.269295114211499	1.0498007964536538	13.269295114211499	99.86949399522561	20.563728798687826	0.5270888322269558
					272.69464471586207	15.878351355813075	1.1491596831508124	15.878351355813075	100.5685804531922	20.406465778914956	0.5286812540829233
					274.6035072288731	13.33466651859322	1.059997723672177	13.33466651859322	101.27256051636454	20.49484333547059	0.5332770170408702
					276.5257317794752	11.86357025196834	1.008441705068741	11.86357025196834	101.9814684399791	21.16639107591354	0.5446750264967948
					278.46141190193157	13.377519158712325	1.071288357276164	13.377519158712325	102.69533871905895	19.422747378023825	0.5267561811902727
					280.41064178524505	12.350408111438384	1.036015743802239	12.350408111438384	103.41420609009236	19.395785108949323	0.5293632413939091
					282.3735162777418	11.128648285728103	0.9878160250122103	11.128648285728103	104.13810553272302	19.915691055988358	0.5395220875512129
					284.35013089168604	11.8192524716135	1.0220476649501695	11.8192524716135	104.86707227145207	18.433796378633453	0.52345334010928
					286.34058180792783	11.068388994687487	0.9991367618771225	11.068388994687487	105.60114177735224	19.182812738127424	0.5364554998604695
					288.3449658805833	10.896521660855859	0.9924392102024698	10.896521660855859	106.3403497697937	18.546797501138887	0.5312855859333581
					290.36338064174737	10.757370881146565	0.9877087974586342	10.757370881146565	107.08473221818227	18.478020199844515	0.53340660088054
					292.39592430623964	11.048246461415493	1.0092883921211078	11.048246461415493	107.83432534370954	18.188200440658527	0.5329117331302912
					294.4426957763833	10.548887485021798	0.9878568209544275	10.548887485021798	108.58916562111551	17.97349875522946	0.5330709078637852
					296.50379464681794	10.696708107401774	0.9991929770361986	10.696708107401774	109.34928978046332	17.80936583909008	0.5338926445691272
					298.5793212093457	8.919819522224133	0.9196005305577374	8.919819522224133	110.11473480892656	16.94645061629452	0.5253522754569877
					300.66937645781115	10.615340016946089	1.003844127201079	10.615340016946089	110.88553795258903	17.348576607726816	0.5347531436555435
					302.7740620930158	10.881152878524409	1.0171935788236344	10.881152878524409	111.66173671825717	16.124753488971482	0.5200976151590783
					304.8934805276669	10.762396015040595	1.0188539377700703	10.762396015040595	112.44336887528496	16.495269754063532	0.528964645925612
					307.0277348913605	10.360712747242479	1.0071736938502298	10.360712747242479	113.23047245741196	17.40139860964219	0.5467255868537013
					309.1769290356001	10.4047291808391	1.0098431491563937	10.4047291808391	114.02308576461385	17.10304139033917	0.5460669121400231
					311.3411675388493	9.04838757178067	0.9477050819899384	9.04838757178067	114.82124736496615	15.943899531547126	0.5318482513265468
					313.5205557116212	9.102674071526302	0.9551390466545246	9.102674071526302	115.62499609652092	16.11786396568234	0.5382464449921658
					315.71519960160254	9.447906960223282	0.9761351816231364	9.447906960223282	116.43437106919656	15.657234678997005	0.5340548907406866
					317.9252059988138	9.660587376239683	0.9868507735291965	9.660587376239683	117.24941166668094	15.912903234343862	0.5424291190691956
					320.15068244080544	8.132412531028466	0.9154117259057695	8.132412531028466	118.07015754834771	15.448204029995464	0.5388570754421753
					322.3917372178911	7.07268877493701	0.8601536244629063	7.07268877493701	118.89664865118613	16.059830123785407	0.5520286394769608
					324.64847937841637	8.329325404412376	0.9358982583862576	8.329325404412376	119.72892519174444	15.761728370530559	0.5499715308181965
					326.9210187340653	8.353481432271291	0.9389120938897456	8.353481432271291	120.56702766808665	15.302693898901685	0.5470360261074685
					329.2094658652037	8.234236858848229	0.9388596010392551	8.234236858848229	121.41099686176327	15.414294434621306	0.5537632046698746
					331.51393212626016	6.907229778398687	0.8689881732639735	6.907229778398687	122.26087383979561	14.958423913072497	0.548178852646923
					333.83452965114395	7.495351988651212	0.907479733551433	7.495351988651212	123.11669995667417	15.139624663379761	0.5558325925591203
					336.171371358702	8.858830873449055	0.9848338054728742	8.858830873449055	123.97851685637087	15.17545094047518	0.5600375967732554
					338.52457095821285	7.676598174584724	0.9231737004784499	7.676598174584724	124.84636647436548	15.850135156973018	0.5756399443303591
					340.89424295492034	5.797293661389129	0.8151607462354508	5.797293661389129	125.72029103968603	14.810484537056533	0.5609181142906654
					343.2805026556048	8.424278339244031	0.976897959516257	8.424278339244031	126.60033307696384	14.717277927899122	0.5641614100141754
					345.683466174194	7.274681755220149	0.9145154349138884	7.274681755220149	127.48653540850259	15.29378182509607	0.577976561153986
					348.1032504374134	5.772208381577687	0.8234246827416878	5.772208381577687	128.3789411563621	15.586117948979023	0.5870491599397369
					350.5399731904753	6.4787271271127524	0.8740831796000987	6.4787271271127524	129.27759374445662	14.149788779268563	0.56526456423933
					352.9937530028086	8.008150016118394	0.9657688068032356	8.008150016118394	130.18253690066783	14.07572027057704	0.567088981118023
					355.46470927382825	5.927989371332447	0.840007454044983	5.927989371332447	131.09381465897252	15.733977473828958	0.6019650331722141
					357.95296223874504	6.964777946864926	0.9085099098962626	6.964777946864926	132.01147136158534	14.541438949684865	0.5838492654074365
					360.4586329744162	6.689958229671658	0.8954540043878475	6.689958229671658	132.93555166111642	14.164418323407842	0.5807216696989569
					362.98184340523716	6.247933329821133	0.8735359609501879	6.247933329821133	133.86610052274423	13.891378151089098	0.5800562246358336
					365.5227163090738	7.195585753844371	0.9356358036708236	7.195585753844371	134.80316322640346	14.111651509182666	0.5881116622195648
					368.08137532323735	6.856627003114464	0.9170298343541624	6.856627003114464	135.74678536898827	14.618616200292474	0.6009376493182734
					370.6579449505	6.122363960843343	0.8726275961703283	6.122363960843343	136.69701286657119	14.756829057096231	0.6067616302633241
					373.2525505651535	8.773057969505581	1.0406533038691321	8.773057969505581	137.6538919566372	15.918970495776735	0.6334582725661881
					375.8653184191096	5.939345119101981	0.8643673585189988	5.939345119101981	138.6174692003337	13.852484546483586	0.5971032813174203
					378.49637564804334	6.622101858758607	0.9197774045738439	6.622101858758607	139.587791484736	14.633980092836673	0.616346087110421
					381.14585027757965	7.356277425621175	0.9684949843320431	7.356277425621175	140.56490602512915	14.62281580916765	0.6207097786997363
					383.8138712295227	7.7418147170282765	1.0033705483581195	7.7418147170282765	141.54886036730505	14.074989494031955	0.6130988399187944
					386.50056832812936	7.45636943200327	0.9867031703885736	7.45636943200327	142.5397023898762	13.678482834294654	0.609607388191834
					389.2060723064262	8.075461854561597	1.0300059781043773	8.075461854561597	143.53748030660535	14.761283700112644	0.6360199178801946
					391.93051481257123	7.720821948374312	1.0086018175813343	7.720821948374312	144.54224266875156	15.109617934692244	0.6481325414381979
					394.67402841625926	6.590308827044224	0.9416861668456166	6.590308827044224	145.55403836743284	14.902359716825837	0.6489105270208058
					397.43674661517304	7.513746233264946	1.009910420378184	7.513746233264946	146.5729166360049	14.944722503702259	0.6531121124690574
					400.21880384147926	7.235703496378638	0.9924154863986566	7.235703496378638	147.59892705245693	17.05363917984432	0.6994743070184453
					403.0203354683696	5.9725909813923	0.9096170192660236	5.9725909813923	148.63211954182412	15.487391767453028	0.6726656242509307
					405.8414778166482	6.903071249533905	0.983467886737892	6.903071249533905	149.67254437861686	15.897149365591336	0.685565299025973
					408.6823681613647	7.932875084187461	1.0498803186915118	7.932875084187461	150.7202521892672	15.472589494708616	0.6819043156897624
					411.5431447384942	7.268822148764984	1.014029931329648	7.268822148764984	151.7752939545921	13.423530548047085	0.6405578078093421
					414.4239467516637	8.382300235978445	1.0905846618218493	8.382300235978445	152.83772101227422	17.305959658380665	0.7277915741353481
					417.3249143789253	6.934798701104225	0.9992264664798279	6.934798701104225	153.90758505936014	16.510561644244273	0.715792035949358
					420.2461887795778	6.177478757807285	0.9584087430200784	6.177478757807285	154.98493815477565	16.272402091081137	0.7152237807501732
					423.18791210103484	6.933214034264412	1.0100935571378062	6.933214034264412	156.0698327218591	15.484153881954981	0.7018023988171107
					426.1502274857421	8.941022897698572	1.1527503901696827	8.941022897698572	157.16232155091208	16.08601315615726	0.7199733361045815
					429.13327907814227	10.719566276444827	1.2566829880522123	10.719566276444827	158.26245780176848	16.360729273862855	0.7297588326168061
					432.1372120316893	7.455900399474758	1.0671913299577833	7.455900399474758	159.37029500638084	16.44156296427489	0.7373275430297023
					435.16217251591104	7.694884320017159	1.0859565118123315	7.694884320017159	160.4858870714255	16.677192680562108	0.7451402803574463
					438.20830772352247	6.510090670039534	1.011635211071711	6.510090670039534	161.6092882809255	16.38529095059843	0.744052605413611
					441.2757658775871	8.372003024280515	1.142521353874197	8.372003024280515	162.740553298892	16.18497502770004	0.7457343702125531
					444.36469623873023	7.75427027188792	1.112095884557652	7.75427027188792	163.87973717198423	16.39506944397979	0.7547573757062548
					447.47524911240134	9.895110415479893	1.246273647136067	9.895110415479893	165.02689533218813	17.132218711165873	0.7761849812724168
					450.6075758561882	8.240454774594108	1.149072969202074	8.240454774594108	166.18208359951348	17.88319185580876	0.7966339082069768
					453.7618288871815	8.49904210451105	1.1734390112298774	8.49904210451105	167.34535818471008	19.032500831949513	0.8254653981762351
					456.93816168939173	10.143418754342218	1.28883090001227	10.143418754342218	168.51677569200305	18.25444693784283	0.8148081663945407
					460.1367288212175	9.602739766873531	1.2570479432712474	9.602739766873531	169.69639312184705	17.81215283037728	0.8107229321438174
					463.35768592296597	8.049472303208574	1.1597438729648144	8.049472303208574	170.8842678737	17.800189329946186	0.8141153724098794
					466.6011897244267	8.34949249919094	1.189260078649848	8.34949249919094	172.0804577488159	17.463381049158624	0.8126136198191942
					469.8673980524977	10.497968651882115	1.3360030416582418	10.497968651882115	173.2850209530576	18.577588090585408	0.841399054128754
					473.1564698388652	11.203823772011171	1.3882823357120149	11.203823772011171	174.498016099729	18.837578460167027	0.8517014647331498
					476.4685651277373	10.007606772526591	1.316884066717621	10.007606772526591	175.71950221242713	17.615940695112652	0.8300753095503864
					479.8038450836314	9.98964869126471	1.3268091619826439	9.98964869126471	176.9495387279141	19.051444053674818	0.8666865822751008
					483.1624719992168	9.612786697920013	1.3063476122993	9.612786697920013	178.1881854990095	18.595903913989783	0.8626056028025373
					486.54460930321136	10.589282047198814	1.3777637594271606	10.589282047198814	179.43550279750258	19.53006301517389	0.886907214484712
					489.9504215683338	9.43201327507948	1.3091775752619204	9.43201327507948	180.6915513170851	19.244107285929577	0.885593062853506
					493.38007451931213	10.339738545794743	1.3684913510512227	10.339738545794743	181.9563921763047	20.20073685953987	0.9105453030373996
					496.8337350409473	7.899334675277813	1.2139114474447144	7.899334675277813	183.23008692153883	19.444057995083188	0.8992681976480535
					500.31157118623395	10.069821541060932	1.3695277985368313	10.069821541060932	184.51269752998962	19.72967432241173	0.9103572786056303
					503.8137521845376	7.771552312276918	1.2191164078627434	7.771552312276918	185.80428641269953	22.263880024763406	0.9703628535579069
					507.34044844982935	10.57171688037253	1.4123874797584102	10.57171688037253	187.10491641758844	21.372328580306192	0.9582907787175755
					510.8918315889782	8.6129314176325	1.2937939469612756	8.6129314176325	188.41465083251154	21.045869601077893	0.9555869397827039
					514.468074410101	9.036770781552153	1.3295430016905936	9.036770781552153	189.73355338833915	19.726982577122016	0.9310582022464082
					518.0693509309717	8.636985296747515	1.3104837703665901	8.636985296747515	191.0616882620575	20.075346733170875	0.9436335771123128
					521.6958363874886	7.863191433677037	1.2517028137319404	7.863191433677037	192.3991200798919	21.325705895399025	0.9782037056209574
					525.3477072422011	9.73631050878707	1.4054849455300629	9.73631050878707	193.74591392045113	22.091720791230266	0.9977651165438151
					529.0251411928964	7.890720691823823	1.2761024523514501	7.890720691823823	195.1021353178943	20.68542400320609	0.9734743029307588
					532.7283171812467	10.28308654276856	1.4535142631825742	10.28308654276856	196.46785026511955	18.675734188888914	0.93109600389049
					536.4574154015154	10.363032567242737	1.4653128070302286	10.363032567242737	197.8431252169754	19.895321215058484	0.9653641112548753
					540.212617309326	5.74815884140149	1.1164952938387454	5.74815884140149	199.22802709349423	20.75608919092389	0.9908120729239491
					543.9941056304913	6.078624800007098	1.1531848059959275	6.078624800007098	200.62262328314867	20.745404299185132	0.9952336997251141
					547.8020643699047	8.02064589559909	1.3196643072777776	8.02064589559909	202.0269816461307	21.697092545822432	1.023536563094366
					551.636678820494	7.642855701055337	1.3067075282760343	7.642855701055337	203.44117051765363	20.05580737576938	0.9916105632878081
					555.4981355722375	8.04000482341982	1.3354949258404232	8.04000482341982	204.8652587112772	22.392205471981043	1.051191526321271
					559.3866225212431	7.793128376706012	1.3240187524845002	7.793128376706012	206.29931552225614	21.140172240486002	1.0266315482625372
					563.3023288788918	6.572695196942659	1.231860443327337	6.572695196942659	207.74341073091193	20.612987418423792	1.019999131511419
					567.245445181044	9.181331731885061	1.4489634825403004	9.181331731885061	209.1976146060283	19.502224348024896	0.9991561109775075
					571.2161632973114	7.2706291756334975	1.3012016705138485	7.2706291756334975	210.6619979082705	21.240698473873337	1.0474132927098316
					575.2146764403926	7.529896861241339	1.3351912806825343	7.529896861241339	212.13663189362842	21.101576080776475	1.050020538660935
					579.2411791754753	5.360845664777921	1.1328497181425805	5.360845664777921	213.6215883168838	19.460406428265628	1.0139168244372294
					583.2958674297037	5.937248758121555	1.20081349446462	5.937248758121555	215.11693943510198	21.653996638363534	1.0714253683064359
					587.3789385017116	6.760374099551991	1.2898539863042087	6.760374099551991	216.6227580111477	22.03654764732821	1.0900619908416147
					591.4905910712235	5.796501573614378	1.2024292383606079	5.796501573614378	218.13911731722578	21.94673795868572	1.0921438650571027
					595.6310252087221	6.358353851547952	1.2540263891036538	6.358353851547952	219.66609113844635	20.495697152970433	1.0623779433452356
					599.8004423851831	6.309634486414784	1.2574021238581452	6.309634486414784	221.20375377641545	21.300026765566123	1.0882224649284982
					603.9990454818794	6.342356161880598	1.2792319189936496	6.342356161880598	222.75218005285038	19.486506166382966	1.0459665831054257
					608.2270388002526	3.687801436103707	1.003027351967414	3.687801436103707	224.31144531322033	23.18992447205529	1.144248150656045
					612.4846280718543	4.310624850887665	1.0767386145707025	4.310624850887665	225.8816254304129	21.37246092368955	1.1058286233886798
					616.7720204683573	5.050700730558472	1.163555440454757	5.050700730558472	227.46279680842576	22.950462886379803	1.1503042898453952
					621.0894246116358	5.0329177304475845	1.162449349508199	5.0329177304475845	229.05503638608477	21.148084193433238	1.1088176431357595
					625.4370505839172	5.665197016091193	1.2415320461231132	5.665197016091193	230.65842164078737	19.797658694376906	1.0797639226050695
					629.8151099380046	4.315299281826871	1.109802628039645	4.315299281826871	232.27303059227287	22.806119902304488	1.1623522440758365
					634.2238157075707	5.852930428120473	1.2842735399286784	5.852930428120473	233.89894180641878	20.329123709136752	1.1040025908004782
					638.6633824175237	6.071126791436045	1.3030428379686343	6.071126791436045	235.5362343990637	21.45207893752756	1.1381478662759839
					643.1340260944464	5.568809354016846	1.2609129187023151	5.568809354016846	237.18498803985716	19.390423346915806	1.0882406428450122
					647.6359642771075	4.940323950208383	1.193369511704768	4.940323950208383	238.84528295613615	20.54173736454397	1.1263978907934573
					652.1694160270473	4.585790330454177	1.1550579721117762	4.585790330454177	240.51719993682912	19.958133060516147	1.1158991981408992
					656.7346019392367	2.5113728881698485	0.8996527657914534	2.5113728881698485	242.20082033638693	18.5180588817706	1.0812056259119314
					661.3317441528113	3.8997946681307307	1.092476623205995	3.8997946681307307	243.89622607874162	16.75702899752479	1.0314093992292448
					665.961066361881	5.106758119987218	1.258629603131505	5.106758119987218	245.6034996612928	18.688384642430247	1.0959920052712009
					670.6227938264142	6.298972438501824	1.377313205082624	6.298972438501824	247.32272415892186	19.144623631163682	1.1131379347720416
					675.3171533831991	2.061455690519644	0.8443786934903987	2.061455690519644	249.05398322803433	17.015914546527654	1.0562438278326975
					680.0443734568814	3.662165688782837	1.0808308787398775	3.662165688782837	250.79736111063056	18.923987356085757	1.1184818645705392
					684.8046840710797	4.889726756815448	1.243947066231888	4.889726756815448	252.55294263840497	15.324330856812285	1.0148589338195444
					689.5983168595773	2.993901764510613	1.021003841500666	2.993901764510613	254.3208132368738	17.244717696077515	1.080266393381145
					694.4255050775944	5.205927851676317	1.3071314120631305	5.205927851676317	256.1010589295319	17.805707225511217	1.1021772287704306
					699.2864836131375	4.912006586828543	1.2737336044517489	4.912006586828543	257.89376634203865	15.929257035786053	1.0458650822979045
					704.1814889984294	2.76308702945424	0.9883585752022096	2.76308702945424	259.6990227064329	17.009107767010303	1.088244685517657
					709.1107594214184	2.369121090540619	0.933945918308995	2.369121090540619	261.51691586537794	16.29118265442799	1.0689646957355337
					714.0745347373684	2.060851300661465	0.8972175625601186	2.060851300661465	263.34753427643557	15.883963487543133	1.0605580970599509
					719.0730564805299	3.1920114029158375	1.0808966577455852	3.1920114029158375	265.1909670163707	15.927424757234213	1.0668860888969414
					724.1065678758937	4.299462849646941	1.2243499272162168	4.299462849646941	267.04730378548527	13.997063226982137	1.0068640480581568
					729.175313851025	3.679460517922505	1.1535010053267616	3.679460517922505	268.91663491198364	17.039356123754345	1.1110266095778858
					734.2795410479821	1.459864404455335	0.8245411431108117	1.459864404455335	270.7990513563675	14.98696444157236	1.0498007964536538
					739.419497835318	4.011091177818956	1.2130143767267825	4.011091177818956	272.69464471586207	17.93375496679528	1.1491596831508124
					744.5954343201652	3.6507549720529	1.1667655931694034	3.6507549720529	274.6035072288731	15.06079797263274	1.059997723672177
					749.8076023604063	3.9075815770221416	1.2274736826111001	3.9075815770221416	276.5257317794752	13.399272831449908	1.008441705068741
					755.0562555769293	2.556568132689107	1.029970216854347	2.556568132689107	278.46141190193157	15.109197754849106	1.071288357276164
					760.3416493659677	4.285687849024573	1.2824692940976103	4.285687849024573	280.41064178524505	13.949130350322516	1.036015743802239
					765.6640409115295	3.9633506346499927	1.252283400475992	3.9633506346499927	282.3735162777418	12.569217483326966	0.9878160250122103
					771.0236891979102	3.996694521148889	1.2645254057540447	3.996694521148889	284.35013089168604	13.34921825111308	1.0220476649501695
					776.4208550222957	3.7286736458438594	1.2136045314354695	3.7286736458438594	286.34058180792783	12.501157812912911	0.9991367618771225
					781.8558010074516	4.519677536019075	1.3597201522986468	4.519677536019075	288.3449658805833	12.30704278279019	0.9924392102024698
					787.3287916145039	3.477578308150274	1.1895529151639004	3.477578308150274	290.36338064174737	12.149879363816506	0.9877087974586342
					792.8400931558053	4.82416539154944	1.3866245826735697	4.82416539154944	292.39592430623964	12.47840789083248	1.0092883921211078
					798.389973807896	4.0936329181675415	1.2910800241386124	4.0936329181675415	294.4426957763833	11.914408435068095	0.9878568209544275
					803.9787036245513	3.6536680616528	1.2491419667283932	3.6536680616528	296.50379464681794	12.081363981106643	0.9991929770361986
					809.6065545499231	4.993767346444366	1.43889122499914	4.993767346444366	298.5793212093457	10.074462648859381	0.9196005305577374
					815.2738004317725	4.617707162224075	1.3938738737183554	4.617707162224075	300.66937645781115	11.989463042297018	1.003844127201079
					820.9807170347949	5.2943900131661055	1.4992046728409438	5.2943900131661055	302.7740620930158	12.289684558986346	1.0171935788236344
					826.7275820540385	3.6588925654232685	1.296000541208418	3.6588925654232685	304.8934805276669	12.155554985794595	1.0188539377700703
					832.5146751284168	5.812441116146138	1.5658791640811234	5.812441116146138	307.0277348913605	11.701875057851966	1.0071736938502298
					838.3422778543157	5.731192102413956	1.5847641153349232	5.731192102413956	309.1769290356001	11.75158928302214	1.0098431491563937
					844.2106737992959	4.465696052839596	1.4138533640123736	4.465696052839596	311.3411675388493	10.219673435901301	0.9477050819899384
					850.1201485158911	5.761073031443855	1.6057895511123284	5.761073031443855	313.5205557116212	10.280987155608525	0.9551390466545246
					856.0709895555023	5.006662339555286	1.5103128451427008	5.006662339555286	315.71519960160254	10.670909376979694	0.9761351816231364
					862.0634864823908	4.322489392616154	1.4083427018858574	4.322489392616154	317.9252059988138	10.911120616900257	0.9868507735291965
					868.0979308877675	4.71563078134007	1.5099405967556192	4.71563078134007	320.15068244080544	9.185128251174898	0.9154117259057695
					874.1746164039819	3.7539663996559742	1.354213784994519	3.7539663996559742	322.3917372178911	7.988226523258516	0.8601536244629063
					880.2938387188098	5.358350744992584	1.5942690054747977	5.358350744992584	324.64847937841637	9.407530888699467	0.9358982583862576
					886.4558955898415	4.651880821705309	1.5321824738361165	4.651880821705309	326.9210187340653	9.434813839862672	0.9389120938897456
					892.6610868589703	4.013428515319495	1.4453968433142508	4.013428515319495	329.2094658652037	9.300133424184232	0.9388596010392551
					898.9097144669831	3.082758943685903	1.2933260345530109	3.082758943685903	331.51393212626016	7.801349369927117	0.8689881732639735
					905.202082468252	3.937729596421155	1.4298016302402539	3.937729596421155	333.83452965114395	8.465602186409697	0.907479733551433
					911.5384970455298	3.9625204677759784	1.4721365532593889	3.9625204677759784	336.171371358702	10.005579207601624	0.9848338054728742
					917.9192665248484	7.003463741713287	1.9019975507705225	7.003463741713287	338.52457095821285	8.670310132112627	0.9231737004784499
					924.3447013905223	6.0996371257571855	1.7906152421903523	6.0996371257571855	340.89424295492034	6.5477354458368	0.8151607462354508
					930.815114300256	5.883976651230692	1.7609444464692847	5.883976651230692	343.2805026556048	9.51477518809114	0.976897959516257
					937.3308201003579	5.188859930525968	1.6855912442130778	5.188859930525968	345.683466174194	8.216366871852347	0.9145154349138884
					943.8921358410604	5.991101669120078	1.7766222823089213	5.991101669120078	348.1032504374134	6.519402953921813	0.8234246827416878
					950.4993807919478	4.447744434067446	1.578078103623725	4.447744434067446	350.5399731904753	7.317378372020542	0.8740831796000987
					957.1528764574914	4.75876917651108	1.6517961641765977	4.75876917651108	352.9937530028086	9.044780336960295	0.9657688068032356
					963.8529465926938	9.567432800591472	2.2722323083513745	9.567432800591472	355.46470927382825	6.6953493123404355	0.840007454044983
					970.5999172188426	2.611100898110314	1.2770380959793797	2.611100898110314	357.95296223874504	7.866346971311189	0.9085099098962626
					977.3941166393745	1.3405722048838937	1.0326700068655488	1.3405722048838937	360.4586329744162	7.555952689326512	0.8954540043878475
					984.2358754558502	3.596788174727691	1.5041682072975036	3.596788174727691	362.98184340523716	7.056709029483992	0.8735359609501879
									365.5227163090738	8.127032137046445	0.9356358036708236
									368.08137532323735	7.7441962214514835	0.9170298343541624
									370.6579449505	6.914885092973205	0.8726275961703283
									373.2525505651535	9.908703265783547	1.0406533038691321
									375.8653184191096	6.7081750266353275	0.8643673585189988
									378.49637564804334	7.4793125204814555	0.9197774045738439
									381.14585027757965	8.308524850129334	0.9684949843320431
									383.8138712295227	8.743968754834569	1.0033705483581195
									386.50056832812936	8.421573458033722	0.9867031703885736
									389.2060723064262	9.120805485286729	1.0300059781043773
									391.93051481257123	8.720258537024268	1.0086018175813343
									394.67402841625926	7.443403978867747	0.9416861668456166
									397.43674661517304	8.486377509257132	1.009910420378184
									400.21880384147926	8.17234299762059	0.9924154863986566
									403.0203354683696	6.745724463262205	0.9096170192660236
									405.8414778166482	7.796652532326528	0.983467886737892
									408.6823681613647	8.959761297253927	1.0498803186915118
									411.5431447384942	8.209748757413765	1.014029931329648
									414.4239467516637	9.467363148826731	1.0905846618218493
									417.3249143789253	7.832487004648787	0.9992264664798279
									420.2461887795778	6.977134330419016	0.9584087430200784
									423.18791210103484	7.830697207573991	1.0100935571378062
									426.1502274857421	10.098410735893514	1.1527503901696827
									429.13327907814227	12.107181069633128	1.2566829880522123
									432.1372120316893	8.421043710690984	1.0671913299577833
									435.16217251591104	8.690963362673141	1.0859565118123315
									438.20830772352247	7.352801828847723	1.011635211071711
									441.2757658775871	9.455732994833175	1.142521353874197
									444.36469623873023	8.758036642855359	1.112095884557652
									447.47524911240134	11.176001940253911	1.246273647136067
									450.6075758561882	9.307156229946113	1.149072969202074
									453.7618288871815	9.59921689218549	1.1734390112298774
									456.93816168939173	11.456453027749125	1.28883090001227
									460.1367288212175	10.845784812915314	1.2570479432712474
									463.35768592296597	9.091451666668059	1.1597438729648144
									466.6011897244267	9.430308551697742	1.189260078649848
									469.8673980524977	11.856898316022399	1.3360030416582418
									473.1564698388652	12.654124204453066	1.3882823357120149
									476.4685651277373	11.303060603758922	1.316884066717621
									479.8038450836314	11.282777904264023	1.3268091619826439
									483.1624719992168	10.857132288199008	1.3063476122993
									486.54460930321136	11.960031948733976	1.3777637594271606
									489.9504215683338	10.652958303313348	1.3091775752619204
									493.38007451931213	11.678185810715476	1.3684913510512227
									496.8337350409473	8.92187918585629	1.2139114474447144
									500.31157118623395	11.37332888219718	1.3695277985368313
									503.8137521845376	8.777555790071425	1.2191164078627434
									507.34044844982935	11.940193025236535	1.4123874797584102
									510.8918315889782	9.727848825632975	1.2937939469612756
									514.468074410101	10.206552888006218	1.3295430016905936
									518.0693509309717	9.755016405212428	1.3104837703665901
									521.6958363874886	8.881057313103316	1.2517028137319404
									525.3477072422011	10.99664587541054	1.4054849455300629
									529.0251411928964	8.912150148811437	1.2761024523514501
									532.7283171812467	11.61420038062372	1.4535142631825742
									536.4574154015154	11.704495171396466	1.4653128070302286
									540.212617309326	6.492240274943424	1.1164952938387454
									543.9941056304913	6.865484032667075	1.1531848059959275
									547.8020643699047	9.058893769499964	1.3196643072777776
									551.636678820494	8.632199799453433	1.3067075282760343
									555.4981355722375	9.08075865082026	1.3354949258404232
									559.3866225212431	8.801924809495945	1.3240187524845002
									563.3023288788918	7.423510318673511	1.231860443327337
									567.245445181044	10.369826807504687	1.4489634825403004
									571.2161632973114	8.211789698337174	1.3012016705138485
									575.2146764403926	8.504618786213284	1.3351912806825343
									579.2411791754753	6.054790602157637	1.1328497181425805
									583.2958674297037	6.7058072981915835	1.20081349446462
									587.3789385017116	7.635483676386154	1.2898539863042087
									591.4905910712235	6.546840824742566	1.2024292383606079
									595.6310252087221	7.18142314718926	1.2540263891036538
									599.8004423851831	7.12639721049992	1.2574021238581452
									603.9990454818794	7.1633546059345585	1.2792319189936496
									608.2270388002526	4.1651759580863	1.003027351967414
									612.4846280718543	4.868621943001417	1.0767386145707025
									616.7720204683573	5.70449836275281	1.163555440454757
									621.0894246116358	5.684413408123915	1.162449349508199
									625.4370505839172	6.398539297217658	1.2415320461231132
									629.8151099380046	4.873901464608817	1.109802628039645
									634.2238157075707	6.6105742204265425	1.2842735399286784
									638.6633824175237	6.857015430011865	1.3030428379686343
									643.1340260944464	6.289674549566714	1.2609129187023151
									647.6359642771075	5.579833648610584	1.193369511704768
									652.1694160270473	5.179406745232154	1.1550579721117762
									656.7346019392367	2.8364623629645567	0.8996527657914534
									661.3317441528113	4.404611060169475	1.092476623205995
									665.961066361881	5.767812208350848	1.258629603131505
									670.6227938264142	7.114354993368527	1.377313205082624
									675.3171533831991	2.3283047717136234	0.8443786934903987
									680.0443734568814	4.136221742340542	1.0808308787398775
									684.8046840710797	5.522686804584849	1.243947066231888
									689.5983168595773	3.38145311413157	1.021003841500666
									694.4255050775944	5.879819155947711	1.3071314120631305
									699.2864836131375	5.547850689877664	1.2737336044517489
									704.1814889984294	3.1207601235011957	0.9883585752022096
									709.1107594214184	2.675796508865366	0.933945918308995
									714.0745347373684	2.3276221454523625	0.8972175625601186
									719.0730564805299	3.6052074342183977	1.0808966577455852
									724.1065678758937	4.856015055125937	1.2243499272162168
									729.175313851025	4.1557553337716095	1.1535010053267616
									734.2795410479821	1.6488393490967608	0.8245411431108117
									739.419497835318	4.53031455977603	1.2130143767267825
									744.5954343201652	4.123333943522859	1.1667655931694034
									749.8076023604063	4.413405960400486	1.2274736826111001
									755.0562555769293	2.887507992495613	1.029970216854347
									760.3416493659677	4.840456923157874	1.2824692940976103
									765.6640409115295	4.476394150535277	1.252283400475992
									771.0236891979102	4.514054300302206	1.2645254057540447
									776.4208550222957	4.211338949319203	1.2136045314354695
									781.8558010074516	5.104735853462578	1.3597201522986468
									787.3287916145039	3.927740094589685	1.1895529151639004
									792.8400931558053	5.448638722789587	1.3866245826735697
									798.389973807896	4.623541073837417	1.2910800241386124
									803.9787036245513	4.126624123586912	1.2491419667283932
									809.6065545499231	5.640195127659135	1.43889122499914
									815.2738004317725	5.21545511243674	1.3938738737183554
									820.9807170347949	5.979732471407262	1.4992046728409438
									826.7275820540385	4.132524923257048	1.296000541208418
									832.5146751284168	6.564843691894308	1.5658791640811234
									838.3422778543157	6.473077243922788	1.5847641153349232
									844.2106737992959	5.043766633775262	1.4138533640123736
									850.1201485158911	6.506826167056816	1.6057895511123284
									856.0709895555023	5.654759337857513	1.5103128451427008
									862.0634864823908	4.882022313064026	1.4083427018858574
									868.0979308877675	5.326054642031172	1.5099405967556192
									874.1746164039819	4.2399057721043585	1.354213784994519
									880.2938387188098	6.051972722700922	1.5942690054747977
									886.4558955898415	5.254052446739384	1.5321824738361165
									892.6610868589703	4.532954458407194	1.4453968433142508
									898.9097144669831	3.4818125810976963	1.2933260345530109
									905.202082468252	4.447456547928149	1.4298016302402539
									911.5384970455298	4.475456521119823	1.4721365532593889
									917.9192665248484	7.910040522987902	1.9019975507705225
									924.3447013905223	6.889216339179274	1.7906152421903523
									930.815114300256	6.645639281365586	1.7609444464692847
									937.3308201003579	5.86054184504535	1.6855912442130778
									943.8921358410604	6.766631302425662	1.7766222823089213
									950.4993807919478	5.023491233319459	1.578078103623725
									957.1528764574914	5.374777169409586	1.6517961641765977
									963.8529465926938	10.805907468741825	2.2722323083513745
									970.5999172188426	2.9490998562105832	1.2770380959793797
									977.3941166393745	1.5141051422119225	1.0326700068655488
									984.2358754558502	4.062381310728354	1.5041682072975036
									991.1255265840412	7.544836003390771	1.9584049136630093
									997.2911834928398	2.6413969478927726	1.4298228250789706
