# Supplementary material for: Formation of a super-dense hydrogen monolayer on mesoporous silica
Source: Nat Chem. 2022 Aug 29;14(11):1319–24. doi: 10.1038/s41557-022-01019-7 (PMC9630099; doi:10.1038/s41557-022-01019-7)
Supplement: Source Data Fig. 2 — Compressed folder with ‘.csv’ files of all INS results including spectra and analysis and source data of Fig. 2b.. [file 41557_2022_1019_MOESM3_ESM.zip › Fig2_INS_spectra_and_analysis/INS+AnalysisGaussian/23430_10.1mmol_35.0K_B.csv]

x	y	err	fit	residual_fit	x_full	y_full	err_full	background_full	x_f	y_f	err_f	GS_Peak0_	GS_Peak1_	GS_Peak2_	Background1_	Sigmoid1_
2.0004999999999926	1.675023173060931	0.28448854694138637	2.037454649308319	0.3624314762473879	1.0134999999999967	1.4691484559722932	0.4451371990922715	1.4690868892160298	-1.9895	1.235079345838908	0.21228778982009797	0.0004380818769190686	4.844270587361845e-05	5.53291925196835e-08	2.036968069396334	0.0
2.0214999999999925	1.324983288930992	0.27206808281891615	2.018885704191276	0.693902415260284	1.0344999999999966	1.3519833775577752	0.43420123332775634	1.3519189079469276	-1.9685000000000001	1.1826495976318698	0.20685583703472998	0.00045657292890330516	5.072320323034001e-05	5.863539090913378e-08	2.0183783494237515	0.0
2.0424999999999924	1.785797477032526	0.2962640584619466	2.0007487905568357	0.21495131352430974	1.0554999999999966	1.8260217363057094	0.44378219749623293	1.825954233104668	-1.9475000000000002	1.0528714621138855	0.2007248307819271	0.0004758004584465898	5.310614514157334e-05	6.213340373208423e-08	2.0002198218198437	0.0
2.0634999999999923	1.3937239628436087	0.27484316442189566	1.9830415226826787	0.5893175598390701	1.0764999999999965	2.1569524755237444	0.4440907235798049	2.1568818024088885	-1.9265000000000003	1.3031507259298818	0.21444934236946864	0.000495791848803886	5.559589320523357e-05	6.583400766257445e-08	1.982490069106662	0.0
2.0844999999999922	1.7077003091686171	0.29391379371760923	1.9657615251226652	0.2580612159540481	1.0974999999999964	1.8043171341457462	0.4345408778690295	1.8042431489807271	-1.9055000000000004	1.3962387073008817	0.21976753059937937	0.0005165754186796266	5.8196983380933416e-05	6.974856386029617e-08	1.9651866829720408	0.0
2.105499999999992	1.9118766161748368	0.3020044077747396	1.9489064327176482	0.037029816542811345	1.1184999999999963	2.0133349181326357	0.43007336205697044	2.013257472735264	-1.8845000000000005	1.6241301546199831	0.23137757403711276	0.0005381804508348608	6.0914132447011095e-05	7.388904845358168e-08	1.9483072642453179	0.0
2.126499999999992	1.4207567654568414	0.2806495434145044	1.9324738906072825	0.5117171251504411	1.1394999999999962	2.0842446876034817	0.42868943258953474	2.084163627503931	-1.8635000000000006	0.9784500759092204	0.20375193938167044	0.0005606372214398158	6.375224467439114e-05	7.82680845435795e-08	1.9318494228730838	0.0
2.147499999999992	1.4456973575283114	0.28565326613628056	1.9164615542428616	0.47076419671455016	1.160499999999996	2.1397689939388176	0.42659504379015933	2.1396841581288504	-1.8425000000000007	0.8282373060359446	0.19183987553509405	0.0005839770301864854	6.671641872363048e-05	8.289897580178873e-08	1.9158107778949756	0.0
2.168499999999992	1.616020531896289	0.3035231061027772	1.9008670894012054	0.2848465575049164	1.181499999999996	2.039152575592627	0.41549601035147493	2.0390637962655407	-1.8215000000000008	1.5386035549122652	0.23174051747267924	0.0006082322311759693	6.98119547716555e-05	8.779574173633474e-08	1.900188957419516	0.0
2.189499999999992	1.9100849693441437	0.31369993936792817	1.8856881721996113	-0.024396797144532467	1.202499999999996	2.354212995236497	0.41915543264780786	2.354120097517476	-1.8005000000000009	1.5596065499280645	0.23068405163134734	0.0006334362645954206	7.304436187484563e-05	9.297315470573868e-08	1.8849815985999863	0.0
2.2104999999999917	2.0959030475384455	0.3191309124380988	1.8709224891118952	-0.2249805584265503	1.2234999999999958	1.5684384782413159	0.39112223873703794	1.5683412799078673	-1.779500000000001	1.4638715586675852	0.22672990083308006	0.0006596236891994901	7.641936557527e-05	9.84467787624301e-08	1.8701863476103417	0.0
2.2314999999999916	2.1903683644013943	0.32150924094475625	1.8565677369855498	-0.3338006274158445	1.2444999999999957	2.376968106792289	0.41719887591248367	2.376866417984435	-1.758500000000001	1.323836039018757	0.217019557129863	0.0006868302156113299	7.994291575704002e-05	1.0423301041188559e-07	1.855800859621171	0.0
2.2524999999999915	1.6283334169600103	0.2981078859855371	1.8426216230600319	0.21428820610002153	1.2654999999999956	1.8537803903453551	0.39163127834188693	1.8536740132652374	-1.7375000000000012	1.2302620359308474	0.21196325854686662	0.0007150927404581902	8.362119475989878e-05	1.1034912137707507e-07	1.8418227987756923	0.0
2.2734999999999914	2.2325479599272318	0.3366722187196251	1.8290818649862055	-0.40346609494102625	1.2864999999999955	2.049516519997867	0.39764151274632886	2.0494052485984118	-1.7165000000000012	1.2903268093333355	0.2175164545970338	0.000744449381356851	8.74606257573285e-05	1.1681330346185336e-07	1.828249838165788	0.0
2.2944999999999913	1.5663194030779577	0.30106693775696486	1.8159461908469752	0.24962678776901748	1.3074999999999954	2.07192249273723	0.39678628075324707	2.071806112399516	-1.6955000000000013	1.390032041044176	0.22169026699826183	0.0007749395127640908	9.146788140661234e-05	1.23644715611032e-07	1.815079659808089	0.0
2.3154999999999912	1.6201545682927954	0.3058770713845738	1.8032123391791073	0.18305777088631192	1.3284999999999954	1.861367740865039	0.38175787717212134	1.861246028063998	-1.6745000000000014	1.1736416129087992	0.20968001068319875	0.0008066038027074673	9.564989277845546e-05	1.308635332691379e-07	1.802309954620088	0.0
2.336499999999991	1.7247486295238244	0.30754111139019835	1.7908780589962854	0.06612942947246103	1.3494999999999953	1.626416456620407	0.37258420866632064	1.626289178578469	-1.6535000000000015	1.5179029301460476	0.22424532225108104	0.0008394842504117801	0.00010001385857393121	1.384910001443359e-07	1.7899384223962995	0.0
2.357499999999991	1.6038329989660685	0.3020378490267211	1.778941109813415	0.17510811084734645	1.3704999999999952	1.7874287146994663	0.3681707501009256	1.7872956290277635	-1.6325000000000016	1.4703867586086785	0.22499116531960514	0.0008736242248365829	0.00010456725463668633	1.4654948248859166e-07	1.777962771784459	0.0
2.378499999999991	1.6716629946846018	0.3019696726707919	1.7673992616721985	0.09573626698759674	1.391499999999995	1.494227892110405	0.3596882039180023	1.4940887464371266	-1.6115000000000017	1.6593751432021304	0.23712893878967353	0.0009090685041401433	0.00010931784376850606	1.55062526010006e-07	1.7663807202617638	0.0
2.399499999999991	1.699194677640782	0.3014741792499425	1.7562502951680068	0.05705561752722477	1.412499999999995	1.822524637029422	0.3697128472245834	1.8223791686149053	-1.5905000000000018	1.1393330486954172	0.2059998527181488	0.0009458633160852849	0.00011427368585650551	1.6405491553820564e-07	1.7551899941111495	0.0
2.4204999999999908	1.1666210599772078	0.27705628556418904	1.7454920014780726	0.5788709415008648	1.433499999999995	1.9871101805723799	0.3747757349149392	1.9869581159105145	-1.569500000000002	1.6040690233846913	0.23661559510268898	0.0009840563794024989	0.00011944314832038857	1.7355273756893328e-07	1.744388328397612	0.0
2.4414999999999907	1.353167462044433	0.28925173341517874	1.7351221823910299	0.38195472034659694	1.4544999999999948	1.8096951562484043	0.36990761681178885	1.809536210653904	-1.548500000000002	1.3741323606318723	0.2199638998265868	0.0010236969461258022	0.00012483491688839018	1.8358344581937045e-07	1.7339734669445699	0.0
2.4624999999999906	1.4661085896963224	0.2928767681035023	1.7251386503378152	0.2590300606414928	1.4754999999999947	1.5595231107748369	0.357397776794701	1.5593569879559346	-1.527500000000002	1.119451499171905	0.20933141763714705	0.0010648358449167137	0.00013045800671068422	1.9417592993135572e-07	1.723943162310258	0.0
2.4834999999999905	1.6246758721660315	0.30748389279527405	1.7155392284239712	0.09086335625793973	1.4964999999999946	1.7996801117451986	0.3553880289777179	1.7995065033613	-1.5065000000000022	1.3296766342534407	0.21889256125735554	0.0011075255253917102	0.0001363217738192123	2.0536058746551376e-07	1.714295175764173	0.0
2.5044999999999904	1.4188384048297253	0.2968916150185536	1.7063217504633612	0.28748334563363587	1.5174999999999945	1.8094663251784564	0.3585298194633707	1.8092849103822732	-1.4855000000000023	2.0730042833312043	0.2549222175953737	0.0011518201034685118	0.0001424359269430753	2.1716939933539196e-07	1.7050272772635502	0.0
2.5254999999999903	1.6549269757436869	0.30412398362112125	1.6974840610133333	0.04255708526964641	1.5384999999999944	1.2572935372633651	0.32184834297407894	1.2571039822270433	-1.4645000000000024	1.4520970542059277	0.22645268918572406	0.0011977754077464673	0.00014881053968879743	2.296360088370257e-07	1.696137245429889	0.0
2.54649999999999	1.4107835979636383	0.29430959915675436	1.689024015411344	0.2782404174477058	1.5594999999999943	1.7038205783043487	0.3374880372074658	1.7036225357290882	-1.4435000000000024	1.3064455486102715	0.2195671045432503	0.0012454490269362636	0.00015545606309495246	2.427958044359152e-07	1.6876228675255085	0.0
2.56749999999999	1.7186661026196928	0.3094209504778887	1.6809394798130801	-0.03772662280661265	1.5804999999999942	1.5865979044700453	0.33459675505227165	1.5863910130786956	-1.4225000000000025	1.4649656324126816	0.22997003943600672	0.001294900358354015	0.00016238333857081504	2.5668600648020095e-07	1.6794819394301488	0.0
2.58849999999999	1.8599393316963464	0.31323494594971674	1.6732283312320944	-0.18671100046425204	1.6014999999999942	1.8699337179371585	0.34234887197237	1.8697176019492623	-1.4015000000000026	1.1285101500891543	0.21516002637784282	0.0013461906574948246	0.00016960361122888865	2.7134575801592646e-07	1.6717122656176127	0.0
2.60949999999999	2.015560881393202	0.3255907261330114	1.6658884575809845	-0.34967242381221775	1.622499999999994	1.9650674288852408	0.34457039101851294	1.964841697473982	-1.3805000000000027	1.2209483343979621	0.2282416092536211	0.0013993830887007001	0.00017712854362133466	2.868162198876448e-07	1.6643116591324425	0.0
2.63049999999999	1.3191682229968877	0.2924558744132514	1.6589177577141467	0.339749534717259	1.643499999999994	1.878548987744463	0.33317525933677694	1.878313234474961	-1.3595000000000028	1.0889029613266181	0.21507223691198954	0.0014545427769375996	0.00018497022989050945	3.031406703152271e-07	1.6572779415666483	0.0
2.6514999999999898	1.5617898254730196	0.304659752016867	1.6523141414721054	0.09052431599908584	1.6644999999999939	1.3643358766896412	0.3051675748184233	1.3640896789380224	-1.338500000000003	1.44672284713022	0.23545986501428584	0.0015117368606962244	0.00019314121034399117	3.203646091456941e-07	1.6506089430364561	0.0
2.6724999999999897	1.32947987833826	0.2907348225159683	1.646075529727482	0.3165956513892221	1.6854999999999938	1.5112664812779186	0.3050632399874592	1.5110093996305758	-1.317500000000003	1.3844120365692476	0.23636682136493342	0.0015710345460310346	0.00020165448646466657	3.385358669870905e-07	1.6443025021591193	0.0
2.6934999999999896	2.2303936271081013	0.3368967543655156	1.640199854432585	-0.5901937726755162	1.7064999999999937	1.527295150854155	0.3063960761030864	1.5270267284865942	-1.296500000000003	1.6240673445395448	0.25110242235807356	0.0016325071617518153	0.00021052353636662465	3.5770471944001736e-07	1.6383564660297472	0.0
2.7144999999999895	1.6735925801125677	0.30482082387439335	1.6346850586686914	-0.038907521443876325	1.7274999999999936	1.4447684231259204	0.30434418577137784	1.4444881851605784	-1.2755000000000032	1.4663058272377678	0.24135846311178816	0.0016962282157818268	0.0002197623307077847	3.7792400665125813e-07	1.632768690198195	0.0
2.7354999999999894	1.2628151418122264	0.29183089129725515	1.629529096697	0.36671395488477354	1.7484999999999935	1.617805865153284	0.302059152114531	1.617513317995683	-1.2545000000000033	1.4658576122578826	0.2413052615851623	0.0017622734526964348	0.0002293853490703626	3.9924925842313244e-07	1.6275370386459747	0.0
2.7564999999999893	1.8868942247272182	0.31995701350023875	1.6247299340113188	-0.2621642907158994	1.7694999999999934	1.9655466366883318	0.32287993952807625	1.9652412673409236	-1.2335000000000034	1.759348354366714	0.2581869720225359	0.001830720912455851	0.00023940759682046178	4.217388251217713e-07	1.6226593837632173	0.0
2.777499999999989	1.7146621526103385	0.30936380488100584	1.6202855473924909	-0.09437660521784763	1.7904999999999933	1.535424338360284	0.2927089300664904	1.535105613713317	-1.2125000000000035	1.9116595033451647	0.263955849546167	0.0019016509903453768	0.00024984462245826043	4.454540146374367e-07	1.6181336063256726	0.0
2.798499999999989	2.025862697759246	0.32329295055827134	1.6161939249645856	-0.4096687727946604	1.8114999999999932	1.5913241273740182	0.296753387293882	1.590991493472748	-1.1915000000000036	1.95361850682217	0.2590402972690955	0.001975146498136279	0.0002607125354704363	4.7045923566019555e-07	1.6139575954717431	0.0
2.819499999999989	1.909599477265394	0.3158166611942491	1.6124530662528889	-0.29714641101250505	1.8324999999999931	1.5676291962743336	0.29708038924253466	1.5672820775618774	-1.1705000000000036	1.7451561386661587	0.25343609817187845	0.0020512927264800408	0.0002720280246966419	4.968221475449588e-07	1.6101292486795646	0.0
2.840499999999989	1.9427537754933795	0.3231477434230392	1.609060982243711	-0.3336927932496685	1.853499999999993	1.8654624123285792	0.30250219288826574	1.865100210863699	-1.1495000000000037	2.0401634206206967	0.26328209152259435	0.0021301775085485323	0.0002838083772220341	5.246138170509201e-07	1.6066464717441233	0.0
2.861499999999989	1.311367021263188	0.29487817418016954	1.6060156954460334	0.29464867418284535	1.874499999999993	1.6405176184537256	0.2904740908544545	1.640139713102807	-1.1285000000000038	2.155063607826789	0.26998018794600154	0.002211891284932251	0.0002960714978080294	5.539088822518754e-07	1.6035071787544108	0.0
2.8824999999999887	1.3050626418998144	0.29229671726340656	1.603315239955029	0.29825259805521465	1.8954999999999929	1.3002597554017927	0.26483061597046637	1.299865501004271	-1.107500000000004	1.962301782225855	0.2571063829865978	0.0022965271698084434	0.00030883592887362985	5.847857239257347e-07	1.600709292070623	0.0
2.9034999999999886	1.6524368059506707	0.31124086460635747	1.6009576615174672	-0.05147914443320345	1.9164999999999928	1.9341170990869887	0.29940745608689184	1.9337058255934498	-1.086500000000004	2.0111639401970773	0.26437659793169815	0.0023841810183904692	0.0003221208710398227	6.17326644743828e-07	1.598250742301392	0.0
2.9244999999999886	2.4222366045059838	0.33989491135761957	1.5989410175990397	-0.823295586906944	1.9374999999999927	1.4114939865671587	0.26996620949763095	1.4110649981493322	-1.065500000000004	2.0533500730821386	0.26515388298631787	0.0024749514956694148	0.00033594620424974933	6.516180565933651e-07	1.596129468281064	0.0
2.9454999999999885	1.9373886508433142	0.3261614538735032	1.5972633774536276	-0.3401252733896867	1.9584999999999926	1.4872806729205872	0.27502942824278837	1.4868332470524241	-1.0445000000000042	2.166340292980375	0.27228976943895955	0.002568940146458604	0.0003503325094774911	6.877506763795555e-07	1.594343417047015	0.0
2.9664999999999884	1.6448218054450285	0.3118916515778745	1.5959228221945194	-0.04889898325050912	1.9794999999999925	1.506419402236621	0.2756947630831649	1.5059527887456328	-1.0235000000000043	2.5696893723690524	0.2907067732921817	0.0026662514667510594	0.0003653010910384869	7.258197306676033e-07	1.5928905438169991	0.0
2.988499999999994	2.0041643418126935	0.3094010831476119	1.5948778978941751	-0.40928644391851843	2.0004999999999926	1.675023173060931	0.28448854694138637	1.6745365931489458	-1.0025000000000044	2.0122865401237426	0.268241054764714	0.002771877621925608	0.00038163102583206447	7.678875117455813e-07	1.5917236213589057	0.0
3.0105	1.3386012401679828	0.2944013467775793	1.594198654964251	0.2555974147962683	2.0214999999999925	1.324983288930992	0.27206808281891615	1.3244759341634675	-0.9815000000000043	1.802856678550048	0.2609238589778074	0.0028813957286028427	0.0003986504796194011	8.123110297429881e-07	1.590917796444999	0.0
3.0315735	1.9077257296891679	0.3204323433946819	1.5938889220730528	-0.3138368076161151	2.0424999999999924	1.785797477032526	0.2962640584619466	1.7852685082955342	-0.9605000000000044	1.8014228991391135	0.263091156851268	0.002990072345240425	0.0004156249102079139	8.571900825940679e-07	1.590482367627522	0.0
3.0527945145	2.2628769068009524	0.3379510258567229	1.5939121619617866	-0.6689647448391658	2.0634999999999923	1.3937239628436087	0.27484316442189566	1.393172509267592	-0.9395000000000042	2.060279857841653	0.27526077247000824	0.0031033599876230194	0.0004334078089708964	9.048040359883194e-07	1.5903744893611567	0.0
3.0741640761015	1.998248969765026	0.3222445327684472	1.594273477249747	-0.403975492515279	2.0844999999999922	1.7077003091686171	0.29391379371760923	1.7071254670179927	-0.9185000000000043	1.6819528450755374	0.26213814178056055	0.003221470922658479	0.0004520409795530018	9.553330626767315e-07	1.590599010014473	0.0
3.09568322463421	1.376222067825708	0.2962498170303018	1.5949780175863137	0.21875594976060575	2.105499999999992	1.9118766161748368	0.3020044077747396	1.9112774477025065	-0.8975000000000042	1.9369488013490233	0.27481101538405417	0.0033446277836967774	0.0004715685289148685	1.0089699991337254e-06	1.5911608123037029	0.0
3.11735300720665	1.9479134102060707	0.31628452083252884	1.5960309800288364	-0.3518824301772343	2.126499999999992	1.4207567654568414	0.2806495434145044	1.4201322977226427	-0.8765000000000043	1.66643281388594	0.2697075014789892	0.0034730640980670043	0.0004920370006792847	1.065921286028537e-06	1.592064813008804	0.0
3.1391744782570963	1.275078567157737	0.28513982627577417	1.5974376094409262	0.32235904228318923	2.147499999999992	1.4456973575283114	0.28565326613628056	1.4450465811804254	-0.8555000000000041	2.2228897744460676	0.29445990196505595	0.0036070248421148417	0.0005134955164922601	1.1264079819314372e-06	1.5933159626743372	0.0
3.1611486996048956	1.9519726068417542	0.3184115779229634	1.599203198912813	-0.3527694079289412	2.168499999999992	1.616020531896289	0.3035231061027772	1.6153423999145997	-0.8345000000000042	2.144371207369897	0.2882731246571065	0.003746767025181151	0.0005359959258935607	1.1906668561967155e-06	1.5949192452948822	0.0
3.18327674050213	1.3477963112967384	0.29331511132399246	1.6013330902055096	0.25353677890877124	2.189499999999992	1.9100849693441437	0.31369993936792817	1.9093783957445187	-0.8135000000000041	1.9567361936780925	0.28745660250360183	0.0038925603040353566	0.0005595929652220585	1.2589515674635232e-06	1.5968796779846848	0.0
3.205559677685645	2.0113822173851776	0.3183988411998907	1.6038326742206592	-0.4075495431645184	2.2104999999999917	2.0959030475384455	0.3191309124380988	2.095166906036892	-0.7925000000000042	2.592483460234912	0.30942118119024065	0.004044687629355271	0.0005843444261142084	1.3315339347586452e-06	1.599202310631255	0.0
3.227998595429445	1.8903827696525972	0.31372252436929626	1.6067073914980383	-0.2836753781545589	2.2314999999999916	2.1903683644013943	0.32150924094475625	2.1896014870370153	-0.7715000000000041	2.244095617086654	0.3006397032379674	0.004203445925925547	0.0006103113341888647	1.4087053087751782e-06	1.6018922255326151	0.0
3.250594585597451	1.6287510810016155	0.2980235551967001	1.6099627327428108	-0.01878834825880471	2.2524999999999915	1.6283334169600103	0.2981078859855371	1.6275345926756708	-0.7505000000000042	2.295959815034605	0.31146200688048176	0.004369146808311786	0.0006375581385486977	1.4907780515422712e-06	1.6049545370178988	0.0
3.273348747696633	1.6788037535921922	0.2982727875958819	1.6136042393847505	-0.06519951420744174	2.2734999999999914	2.2325479599272318	0.3366722187196251	2.231715933106814	-0.729500000000004	2.1314755746568936	0.31176557418783624	0.004542117333856127	0.0006661529127679319	1.5780871333983115e-06	1.608394391050993	0.0
3.2962621889305095	1.4195586947382126	0.2853617832963318	1.6176375041718132	0.19807880943360057	2.2944999999999913	1.5663194030779577	0.30106693775696486	1.5654528720390715	-0.7085000000000041	2.140226367059268	0.31282408736684736	0.004722700794932698	0.000696167568077893	1.6709918569379533e-06	1.6122169648169455	0.0
3.319336024253023	2.139552960253113	0.3162708253099047	1.6220681718005319	-0.5174847884525813	2.3154999999999912	1.6201545682927954	0.3058770713845738	1.619252183733776	-0.687500000000004	1.7414862322441085	0.30424711168077767	0.00491125755249853	0.0007276780795063678	1.7698777184279126e-06	1.6164274662908085	0.0
3.342571376422794	1.4498958887067575	0.2895305065565006	1.6269019395858966	0.17700605087913912	2.336499999999991	1.7247486295238244	0.30754111139019835	1.7238089929238385	-0.6665000000000041	2.31068642980351	0.3336037484624097	0.005108165913076853	0.000760764725773921	1.8751584180832195e-06	1.6210311337886276	0.0
3.3659693760577536	1.9703976201961253	0.3075045739498709	1.6321445581735277	-0.33825306202259764	2.357499999999991	1.6038329989660685	0.3020378490267211	1.6028546609371126	-0.645500000000004	2.2774746478446506	0.33732742077751243	0.005313823051415524	0.0007955123438003952	1.9872780315709905e-06	1.6260332355002802	0.0
3.389531161690158	1.9943879814803918	0.3060164549839528	1.6378018322970835	-0.3565861491833082	2.378499999999991	1.6716629946846018	0.3019696726707919	1.670644453274167	-0.624500000000004	2.1076098809433685	0.3406928334374048	0.005528645981174084	0.0008320105987280731	2.1067133561706507e-06	1.6314390690038252	0.0
3.4132578798219892	1.814447366706315	0.3001868657978557	1.6438796215840923	-0.17056774512222272	2.399499999999991	1.699194677640782	0.3014741792499425	1.6981343765839247	-0.6035000000000039	2.844672662647927	0.3751437641856027	0.005753072576108175	0.0008703542704243385	2.2339764461741466e-06	1.6372539607611136	0.0
3.437150684980743	1.6649311796093131	0.29558809042847156	1.6503838414134548	-0.014547338195858295	2.4204999999999908	1.1666210599772078	0.27705628556418904	1.1655173868967472	-0.582500000000004	3.3256470851242432	0.39659837271032106	0.005987562644340514	0.0009106435574866655	2.369617353367296e-06	1.6434832655942744	0.0
3.4612107397756082	1.9661881110832453	0.30591599598186336	1.657320463828206	-0.30886764725503935	2.4414999999999907	1.353167462044433	0.28925173341517874	1.352018746597973	-0.5615000000000039	2.9532970962467875	0.3995860176392433	0.006232599058432984	0.0009529843998362798	2.5142270898016717e-06	1.6501323661428469	0.0
3.485439214954037	1.734681330500512	0.2922036763183619	1.6646955185071857	-0.06998581199332632	2.4624999999999906	1.4661085896963224	0.2928767681035023	1.464913101668765	-0.540500000000004	2.8372643086602736	0.40668904237601416	0.006488688944105117	0.0009974888210543239	2.66844083155634e-06	1.6572066723011947	0.0
3.5098372894587158	2.0303874186344446	0.3039750071410565	1.6725150937995663	-0.3578723248348783	2.4834999999999905	1.6246758721660315	0.30748389279527405	1.6234318195062332	-0.5195000000000038	2.19312825979443	0.4030470261533365	0.006756364930580228	0.0010442752916858312	2.8329413838109564e-06	1.6647116206359165	0.0
3.5344061504849265	1.6995621404805867	0.29150836433813465	1.6807853378263584	-0.01877680265422832	2.5044999999999904	1.4188384048297253	0.2968916150185536	1.4175439316299143	-0.4985000000000039	3.4788954518467134	0.4536245342452676	0.00703618646568179	0.0010934691148127792	3.0084629293183503e-06	1.6726526737829346	0.0
3.559146993538321	1.826280148610813	0.29411620837428226	1.6895124596532791	-0.13676768895753377	2.5254999999999903	1.6549269757436869	0.30412398362112125	1.6535801601602427	-0.47750000000000387	2.423157150042184	0.4437622680680368	0.0073287411989499725	0.0011452028352778446	3.1957950842888568e-06	1.681035319823967	0.0
3.5840610224930893	1.5278393768358567	0.28255400985824525	1.6987027305395639	0.1708633537037072	2.54649999999999	1.4107835979636383	0.29430959915675436	1.4093824500778027	-0.45650000000000385	3.018486607769849	0.47430688109881325	0.0076346464362005316	0.0011996166740258314	3.3957872877941598e-06	1.6898650716420498	0.0
3.6091494496505407	1.8048970526184522	0.2970244449410942	1.7083624852676043	-0.09653456735084798	2.56749999999999	1.7186661026196928	0.3094209504778887	1.7172085622367614	-0.43550000000000383	3.8365076459715057	0.5180227665798591	0.007954550669107052	0.0012568589891200866	3.6093535530823656e-06	1.6991474662558241	0.0
3.6344134957980945	1.5469408029743823	0.2845800083937007	1.718498123558505	0.17155732058412276	2.58849999999999	1.8599393316963464	0.31323494594971674	1.8584232660818647	-0.4145000000000038	3.1153342545504596	0.5318034416842092	0.008289135183551444	0.0013170867650870038	3.8374776116830045e-06	1.708888064132255	0.0
3.659854390268681	1.7981826832222345	0.2879832228912917	1.7291161115789977	-0.06906657164323682	2.60949999999999	2.015560881393202	0.3255907261330114	2.0139840829446602	-0.3935000000000038	3.492336216729388	0.5808003528367985	0.00863911575065797	0.0013804661323431775	4.081218483892371e-06	1.7190924484775127	0.0
3.685473371000562	1.9546864640310582	0.29947884246566264	1.7402229835453296	-0.2144634804857286	2.63049999999999	1.3191682229968877	0.2924558744132514	1.3175284068493893	-0.3725000000000038	4.512300741057636	0.6473992401321629	0.009005244404601733	0.0014471729185672015	4.3417165121836995e-06	1.7297662245056484	0.0
3.7112716845975657	1.7692577718350413	0.2909084194010132	1.7518253434301925	-0.01743242840484882	2.6514999999999898	1.5617898254730196	0.304659752016867	1.5600846270373703	-0.35150000000000375	3.4678205069795425	0.6834896052490242	0.00938831131146456	0.0015173932339918516	4.620199897307125e-06	1.7409150186848388	0.0
3.7372505863897487	1.6607521894790227	0.2824739236532209	1.7639298667789012	0.10317767729987848	2.6724999999999897	1.32947987833826	0.2907348225159683	1.3277068507698973	-0.33050000000000374	4.689368781249335	0.7716270971151735	0.00978914673359896	0.0015913240927128494	4.917991780355094e-06	1.752544477960809	0.0
3.763411340494477	2.3524492426341435	0.30824787144896126	1.7765433026415174	-0.5759059399926261	2.6934999999999896	2.2303936271081013	0.3368967543655156	2.2285502387052634	-0.3095000000000037	2.675428831192672	0.8380969043361961	0.010208623094154046	0.0016691740722377087	5.236517917895842e-06	1.7646602689572077	0.0
3.7897552198779385	1.5400209626225438	0.2798983054965126	1.7896724756278246	0.24965151300528077	2.7144999999999895	1.6735925801125677	0.30482082387439335	1.6716762116420714	-0.2885000000000037	1.1909342637097495	0.929034817687638	0.010647657146616562	0.001751164013633043	5.577315001450474e-06	1.7772680771525735	0.0
3.816283506417084	2.0699501322182385	0.298348341996855	1.8033242880925087	-0.26662584412572987	2.7354999999999894	1.2628151418122264	0.29183089129725515	1.2608230837612011	-0.2675000000000037	1.2417008896866406	1.068184476456856	0.01110721225442493	0.0018375277647710692	5.942039677140321e-06	1.7903736060336355	0.0
3.842997490962004	2.2511443847235317	0.2992953032779081	1.817505722458197	-0.43363866226533476	2.7564999999999893	1.8868942247272182	0.31995701350023875	1.8848236744791167	-0.24650000000000366	1.127368506644487	1.2250289101104	0.011588300785924242	0.0019285129693267951	6.332478326292383e-06	1.8039825762246195	0.0
3.8698984733987376	2.0002781851198526	0.2878494796042269	1.8322238436844622	-0.16805434143539033	2.777499999999989	1.7146621526103385	0.30936380488100584	1.7125102115435202	-0.2255000000000037	3.427166437633062	1.4396384923780055	0.012091986630145223	0.0020243819043364226	6.750557673205465e-06	1.8181007245923073	0.0
3.896987762712529	2.2699092721548215	0.30263111830811995	1.8474858018911862	-0.42242347026363536	2.798499999999989	2.025862697759246	0.32329295055827134	2.0236263682664037	-0.20450000000000368	2.5497636538748054	1.6750509908249258	0.012619387839110298	0.0021254123692955582	7.198356292180907e-06	1.8327338033264882	0.0
3.9242666770515164	2.5409284743854235	0.3092449815918292	1.8632988351452402	-0.6776296392401833	2.819499999999989	1.909599477265394	0.3158166611942491	1.9072756596920697	-0.18350000000000372	8.946141488398268	1.996637579213932	0.013171679402594418	0.0022318986299533898	7.678117092364503e-06	1.8478875789956	0.0
3.9517365437908767	1.863245509653541	0.28358937609338264	1.879670272419715	0.016424762766173995	2.840499999999989	1.9427537754933795	0.3231477434230392	1.9403392649937918	-0.1625000000000037	22.031031800895562	2.356606172613519	0.013750096161496967	0.002344152420146024	8.192260865971416e-06	1.863567831577206	0.0
3.9793986995974127	2.0548822025123297	0.2934283264778907	1.8966075367354698	-0.1582746657768599	2.861499999999989	1.311367021263188	0.29487817418016954	1.3088585045715655	-0.14150000000000373	39.64713260523058	2.745780520264099	0.014355935866212982	0.0024625040052098555	8.743400993132512e-06	1.8797803534630537	0.0
4.007254490494595	2.18183377821499	0.2952506653470313	1.9141181484951972	-0.2677156297197927	2.8824999999999887	1.3050626418998144	0.29229671726340656	1.3024566940154083	-0.12050000000000372	65.76954640329325	3.1702113627846416	0.014990562386627368	0.002587303310723956	9.334359404965669e-06	1.896530948438441	0.0
4.035305271928057	2.6021863215111884	0.3062962391512059	1.932209729020662	-0.6699765924905265	2.9034999999999886	1.6524368059506707	0.31124086460635747	1.6497298867345955	-0.09950000000000372	102.64612465679056	3.6136145084073523	0.015655409080592944	0.002718921120549709	9.9681839156038e-06	1.9138254306356037	0.0
4.063552408831553	1.4887736689201991	0.26460546628678194	1.9508900043042767	0.4621163353840776	2.9244999999999886	2.4222366045059838	0.33989491135761957	2.419425055188008	-0.0785000000000037	150.7789881744768	4.053851782447702	0.016351982327992405	0.0028577503483670514	1.0648167043872765e-05	1.9316696234608735	0.0
4.091997275693375	2.536077187295704	0.30748057780790605	1.9701668089866502	-0.5659103783090538	2.9454999999999885	1.9373886508433142	0.3261614538735032	1.9344686904367017	-0.05750000000000371	193.37689777940068	4.445015057359591	0.017081865237723422	0.0030042073871499007	1.1377866456186033e-05	1.9500693584953206	0.0
4.120641256623228	2.2540466716513534	0.29218928989598153	1.9900480905722697	-0.2639985810790837	2.9664999999999884	1.6448218054450285	0.3118916515778745	1.6417895270675082	-0.0365000000000037	232.5366987484564	4.781713589999048	0.017846721535185562	0.003158733541278479	1.2161127174086175e-05	1.9690304743686315	0.0
4.149485745419591	1.9523725203464508	0.28235992787748493	2.0105419138960174	0.05816939354956663	2.988499999999994	2.0041643418126935	0.3094010831476119	2.0010100652774243	-0.015500000000003704	230.7458823868883	4.958376079632863	0.018648299638085553	0.003321796546255744	1.300210570281954e-05	1.9885588156059733	0.0
4.178532145637528	2.3344155139691374	0.29197997043792384	2.0316564658537355	-0.3027590481154019	3.0105	1.3386012401679828	0.2944013467775793	1.3353203816487307	0.005499999999996298	208.7341662794887	4.979145443227844	0.019488436928611193	0.0034938921812767577	1.3905296251464976e-05	2.008660231447596	0.0
4.207781870656991	1.9719564939307876	0.28252725026522446	2.053400060410601	0.08144356647981321	3.0315735	1.9077257296891679	0.3204323433946819	1.904319175243637	0.026499999999996297	161.84878210450097	4.847249777979747	0.020369064230255703	0.003675545980196404	1.487555923057375e-05	2.0293405746409183	0.0
4.23723634375159	1.882959049413159	0.2708117840409446	2.0757811439016645	0.1928220944885055	3.0527945145	2.2628769068009524	0.3379510258567229	2.2593392342003225	0.0474999999999963	115.99375805955208	4.568597024968745	0.021292210497797892	0.003867315046751376	1.5918152230123593e-05	2.050605700204885	0.0
4.266896998157851	2.6694422951108505	0.3005372690769861	2.0988083006394134	-0.5706339944714371	3.0741640761015	1.998248969765026	0.3222445327684472	1.9945745025297519	0.06849999999999631	64.26334659856707	4.158657655374451	0.022260007729160293	0.004069789980218026	1.703876369898526e-05	2.072461464166336	0.0
4.2967652771449565	2.3992511650721977	0.2903700148150114	2.1224902588438823	-0.2767609062283154	3.09568322463421	1.376222067825708	0.2962498170303018	1.3724048625430971	0.0894999999999963	23.72371034517431	3.6605603898054793	0.023274696108074335	0.004283596918028414	1.8243549567177568e-05	2.0949137222682124	0.0
4.32684263408497	2.562687767236583	0.29395228501244713	2.1468358969113	-0.4158518703252829	3.11735300720665	1.9479134102060707	0.31628452083252884	1.9439472431860383	0.11049999999999632	2.4605740996000804	3.139930519217742	0.02433862938667525	0.004509399702223169	1.953917307411093e-05	2.1179683286493276	0.0
4.357130532523566	2.187608943417141	0.2796101690615574	2.1718542500379754	-0.015754693379165463	3.1391744782570963	1.275078567157737	0.28513982627577417	1.270956920391148	0.13149999999999631	-8.92152161578855	2.634825912238637	0.025454280517330945	0.0047479021769927555	2.09328480899538e-05	2.1416311344955616	0.0
4.387630446251231	2.0853662329582208	0.2773647664661352	2.1975545172165885	0.11218828425836769	3.1611486996048956	1.9519726068417542	0.3184115779229634	1.9476886532238233	0.1524999999999963	-9.336455055808642	2.175201798317705	0.026624247543168618	0.0049998506249466675	2.2432386243385323e-05	2.16590798666223	0.0
4.41834385937499	2.10749854606348	0.27875495420880936	2.223946068622734	0.11644752255925406	3.18327674050213	1.3477963112967384	0.29331511132399246	1.3433428990759135	0.17349999999999632	-8.62234381380999	1.78113228304703	0.027851259756908445	0.0052660363501563995	2.4046248197530765e-05	2.1908047262674715	0.0
4.449272266390615	2.5419590091329316	0.29136954457247505	2.25103845341009	-0.2909205557228418	3.205559677685645	2.0113822173851776	0.3183988411998907	2.0067518537957736	0.1944999999999963	-4.821892411075879	1.464842102721726	0.029138184137728004	0.005547298416438952	2.5783599447018513e-05	2.216327187256476	0.0
4.48041717225535	2.2967983287623115	0.28126139875408757	2.278841407933152	-0.01795692082915945	3.227998595429445	1.8903827696525972	0.31372252436929626	1.885567603687174	0.2154999999999963	-0.46185355723001464	1.2491768119771516	0.030488032075973934	0.005844526549787672	2.7654371043109486e-05	2.2424811949363472	0.0
4.511780092461137	2.7411828941788343	0.29356308996342273	2.3073648644171243	-0.43381802976171	3.250594585597451	1.6287510810016155	0.2980235551967001	1.6237428852767035	0.23649999999999627	2.0396790523388617	1.1040542444468624	0.03190396639559499	0.006158664214311905	2.966932569097111e-05	2.2692725644815264	0.0
4.5433625531083655	2.0895099209283545	0.2716358901958779	2.336618960094922	0.24710903916656735	3.273348747696633	1.6788037535921922	0.2982727875958819	1.6735939052584348	0.2574999999999963	2.073104553496904	1.0088000786772227	0.03338930868419383	0.006490711871520407	3.184012970370125e-05	2.296707099409504	0.0
4.575166090980124	2.6350137846234305	0.28871255173484184	2.3666140468320136	-0.2683997377914169	3.2962621889305095	1.4195586947382126	0.2853617832963318	1.414138155383345	0.2784999999999963	3.973263994997623	0.9828543636528102	0.034947546940575856	0.006841730433272151	3.4179431341957316e-05	2.3247905900268235	0.0
4.607192253616985	2.2251187809985407	0.2735007459259584	2.3973607012601055	0.17224192026156482	3.319336024253023	2.139552960253113	0.3162708253099047	2.13391225474339	0.2994999999999963	5.3007540241367685	0.9811432499947673	0.03658234354961064	0.007212844919223934	3.6700946116341946e-05	2.3535288118451545	0.0
4.639442599392304	2.332894514925194	0.2765773408797826	2.4288697354412676	0.09597522051607354	3.342571376422794	1.4498958887067575	0.2895305065565006	1.4440250829094885	0.32049999999999634	7.437008463591209	0.9987815743227457	0.03829754359410347	0.007605248330125611	3.941954968243056e-05	2.382927523967356	0.0
4.67191869758805	2.478543516220896	0.2787834681943204	2.4611522080845116	-0.017391308136384342	3.3659693760577536	1.9703976201961253	0.3075045739498709	1.9642862975228779	0.34149999999999636	5.433362796656521	0.9731129648628017	0.040097183513201844	0.00802020574885033	4.235137901587093e-05	2.4129924674434435	0.0
4.704622128471167	2.5479072434150756	0.2827937262785083	2.4942194363371883	-0.05368780707788723	3.389531161690158	1.9943879814803918	0.3060164549839528	1.9880252181871334	0.3624999999999964	3.7587144581071996	0.9433143087685025	0.04198550011662193	0.008459058681598514	4.551394261780621e-05	2.44372936359635	0.0
4.737554483370465	2.5193253239193893	0.27661330084729707	2.5280830081739727	0.008757684254583342	3.4132578798219892	1.814447366706315	0.3001868657978557	1.8078217058833363	0.3834999999999964	4.143531789794665	0.9208803873515276	0.043966939963669745	0.008923229652278757	4.892624056942114e-05	2.4751439123174546	0.0
4.7707173647540575	2.3967391664697613	0.2749753029593511	2.562754795406356	0.1660156289365946	3.437150684980743	1.6649311796093131	0.29558809042847156	1.6580306037901327	0.4044999999999964	5.361627231951783	0.9149836436836427	0.04604616911564038	0.009414227063645524	5.2608895329228666e-05	2.5072417903317405	0.0
4.804112386307336	2.9789329583204185	0.28958263429825426	2.5982469673359545	-0.380685990984464	3.4612107397756082	1.9661881110832453	0.30591599598186336	1.9590000133978862	0.42549999999999644	5.190425646905986	0.8886891791682882	0.048228083269700996	0.009933650339360934	5.6584294248343104e-05	2.540028649432644	0.0
4.837741173011487	2.5132511212384863	0.2769624295151364	2.6345720050748738	0.1213208838363875	3.485439214954037	1.734681330500512	0.2922036763183619	1.727192484294521	0.44649999999999646	3.8950358200151953	0.8322711865841123	0.05051781828178475	0.010483195361744283	6.087674486805044e-05	2.5735101146864765	0.0
4.871605361222568	2.612845972368437	0.2810480915813739	2.6717427165565613	0.058896744188124295	3.5098372894587158	2.0303874186344446	0.3039750071410565	2.0225839454707946	0.4674999999999965	2.908172702012628	0.7776781748484123	0.05292076108534363	0.011064660220575707	6.55126441611578e-05	2.607691782606481	0.0
4.9057065987511255	2.783980207935455	0.2802936914515582	2.7097722522603727	-0.07420795567508254	3.5344061504849265	1.6995621404805867	0.29150836433813465	1.691429476437163	0.4884999999999965	3.6654407511761846	0.7477535599292553	0.05544256101200292	0.011679951288927331	7.052066298457747e-05	2.642579219296458	0.0
4.940046544942383	3.153875282442896	0.2897501652604405	2.748674121673042	-0.4052011607698538	3.559146993538321	1.826280148610813	0.29411620837428226	1.8178030087815007	0.5094999999999965	3.5440361847694213	0.7053871219279418	0.05808914151923621	0.012331089642604034	7.593194712621146e-05	2.6781779585640755	0.0
4.97462687075698	2.9527910627458542	0.2857031652262913	2.788462210509753	-0.16432885223610105	3.5840610224930893	1.5278393768358567	0.28255400985824525	1.5190017179383426	0.5304999999999964	3.9687062971508773	0.6674612517522116	0.06086671232910591	0.013020217840381458	8.178033645523247e-05	2.7144935000038104	0.0
5.009449258852279	2.812343011838536	0.27732579790937895	2.8291507987171975	0.016807786878661357	3.6091494496505407	1.8048970526184522	0.2970244449410942	1.7956820336066721	0.5514999999999965	3.0785828472752694	0.6214036766325847	0.06378178198089708	0.013749607082829622	8.810260382231338e-05	2.7515313070496483	0.0
5.044515403664246	2.9247707227478146	0.280958553698263	2.870754579280274	-0.054016143467540356	3.6344134957980945	1.5469408029743823	0.2845800083937007	1.5373307435481323	0.5724999999999965	3.6237183781565605	0.5981675115495398	0.06684117079907889	0.014521664768100141	9.493871550615762e-05	2.7892968049975893	0.0
5.079827011489895	2.7595914226557388	0.2735983546882945	2.9132886778533393	0.15369725519760058	3.659854390268681	1.7981826832222345	0.2879832228912917	1.7881590201207496	0.5934999999999966	2.411311899487769	0.5467955956463731	0.07005202427646469	0.015338942463629204	0.0001023321151659836	2.8277953789980796	0.0
5.1153858005703245	3.2717504430723117	0.28828060110752374	2.9567686732358376	-0.3149817698364741	3.685473371000562	1.9546864640310582	0.29947884246566264	1.944229704991377	0.6144999999999965	2.8289016288988424	0.5409216435438057	0.07342182687067374	0.016204144313262354	0.00011033003343753983	2.867032372018464	0.0
5.151193501174317	3.091634494906266	0.2834434911704066	3.0012106187109895	-0.0904238761952767	3.7112716845975657	1.7692577718350413	0.2909084194010132	1.7583474470896876	0.6354999999999966	2.582957977325133	0.5299854313635975	0.07695841621002296	0.0171201358998322	0.00011898382550408231	2.9070130827756304	0.0
5.187251855682537	2.898893330926562	0.27349624443364623	3.046631064264655	0.14773773333809315	3.7372505863897487	1.6607521894790227	0.2824739236532209	1.6493668006609306	0.6564999999999965	2.213734121843025	0.5010353860837115	0.08066999770277603	0.018089953583712428	0.0001283493391848851	2.9477427636389817	0.0
5.2235626186723145	3.125723037152634	0.2811996971468434	3.093047079699787	-0.032675957452847015	3.763411340494477	2.3524492426341435	0.30824787144896126	2.340566208949834	0.6774999999999967	2.827334346809627	0.5118326141762412	0.0845651595412252	0.019116814338319937	0.00013848731631376822	2.989226618503928	0.0
5.260127557003021	3.0007343092934056	0.27688785673772087	3.140476278659866	0.13974196936646033	3.7897552198779385	1.5400209626225438	0.2798983054965126	1.5276165641472927	0.6984999999999966	2.2754550081060323	0.5003800648831273	0.08865288808937306	0.02020412610393394	0.0001494638304304353	3.0314698006361285	0.0
5.296948449902043	3.4077623139342563	0.28398339504435366	3.1889368435722836	-0.21882547036197275	3.816283506417084	2.0699501322182385	0.298348341996855	2.0569994501593656	0.7194999999999967	2.812564003827667	0.509994405200575	0.09294258363998135	0.021355498681537785	0.00016135076407980693	3.0744774104866845	0.0
5.334027089051357	3.1560403398157075	0.2768123256230941	3.2384475515199846	0.08240721170427712	3.842997490962004	2.2511443847235317	0.2992953032779081	2.2376212384899543	0.7404999999999966	2.0428421157563355	0.48839559761615386	0.09744407652346357	0.022574755188652144	0.00017422632931095102	3.118254493478558	0.0
5.371365278674717	2.8480882812370463	0.27133025740830397	3.289027801046574	0.4409395198095276	3.8698984733987376	2.0002781851198526	0.2878494796042269	1.9861550660276976	0.7614999999999967	2.7713146078705826	0.5047560820639536	0.1021676435474726	0.02386594409930852	0.00018817563528955518	3.1628060377645033	0.0
5.40896483562544	3.3576182703105153	0.28155274854985446	3.3406976398965376	-0.016920630413977733	3.896987762712529	2.2699092721548215	0.30263111830811995	2.2551572735901235	0.7824999999999966	2.4967500150257216	0.4958970468940215	0.10712402474207203	0.025233351890392663	0.00020329130728843152	3.2081369719567845	0.0
5.446827589474818	2.5590440574880544	0.26097726400328236	3.393477793688388	0.8344337362003338	3.9242666770515164	2.5409284743854235	0.3092449815918292	2.5255172182357835	0.8034999999999968	2.3113254791672935	0.4999122131530609	0.11232444038105255	0.026681516316557782	0.00021967416170153787	3.254252162829076	0.0
5.484955382601142	3.3999426572688627	0.2804419402253659	3.4473896955139662	0.047447038245103546	3.9517365437908767	1.863245509653541	0.28358937609338264	1.847143068811032	0.8244999999999967	2.1702452456090615	0.4898012731514145	0.1177806082452342	0.02821524033574745	0.0002374339421409325	3.3011564129908435	0.0
5.52335007027935	3.2040045530998063	0.2743940029842405	3.5024555164522897	0.29845096335248344	3.9793986995974127	2.0548822025123297	0.2934283264778907	2.0380550192399136	0.8454999999999968	1.900550128631191	0.48594487804979286	0.12350476108846845	0.029839606707063034	0.00025669012212571477	3.3488544585346327	0.0
5.5620135207713055	3.5276683843398233	0.2825458672766759	3.558698196980783	0.03102981264095961	4.007254490494595	2.18183377821499	0.2952506653470313	2.1642465781582336	0.8664999999999967	2.7756201106455727	0.4956885610191327	0.1295096642614943	0.03155999328223991	0.00027757278036006164	3.397350966656689	0.0
5.600947615416705	3.161229184340471	0.26913349627087785	3.6161414792605746	0.45491229492010365	4.035305271928057	2.6021863215111884	0.3062962391512059	2.5838020231261303	0.8874999999999968	2.872520013139469	0.4992028167373346	0.13580863344278246	0.03338208901133976	0.0003002235551271631	3.4466505332513253	0.0
5.640154248724622	3.3151689260897683	0.2757248687939354	3.674809940265856	0.35964101417608774	4.063552408831553	1.4887736689201991	0.26460546628678194	1.4695532880767959	0.9084999999999968	3.2085248654240672	0.501853688338695	0.14241555241900894	0.035311910682399944	0.00032479668490032046	3.496757680479547	0.0
5.679635328465695	3.024517491754921	0.2682830621713639	3.73472902571981	0.7102115339648889	4.091997275693375	2.536077187295704	0.30748057780790605	2.5159797368043746	0.9294999999999969	2.183587567538517	0.478689604499402	0.14934489085079933	0.03735582041368232	0.0003514601428953178	3.547676854312433	0.0
5.719392775764955	3.345570260510177	0.2736296144220574	3.795925084791457	0.45035482428128004	4.120641256623228	2.2540466716513534	0.29218928989598153	2.2330290554477155	0.9504999999999968	2.6069099624523746	0.4812135155041804	0.15661172195186732	0.03952054391580384	0.0003803968739629663	3.5994124220498227	0.0
5.759428525195309	3.4767014049484226	0.2751377361940774	3.8584254054987808	0.38172400055035816	4.149485745419591	1.9523725203464508	0.28235992787748493	1.9303894220564066	0.9714999999999969	2.3670695559482686	0.4658451613426974	0.1642317400016034	0.041813189539382	0.0004118061429515724	3.6519686698148437	0.0
5.799744524871677	3.4953202163445143	0.2763973626737916	3.922258250753882	0.4269380344093676	4.178532145637528	2.3344155139691374	0.29197997043792384	2.311419279562998	0.9924999999999968	2.0281513480322833	0.45693767485415626	0.17222127760254605	0.04424126812186219	0.00044590500446001056	3.705349800025014	0.0
5.840342736545779	3.8141160835287717	0.28183533620061113	3.9874528949748993	0.17333681144612756	4.207781870656991	1.9719564939307876	0.28252725026522446	1.947897008161105	1.0134999999999967	1.6394346891617602	0.4451371990922715	0.18059732258494773	0.046812713644869074	0.0004829299047575759	3.759559928840325	0.0
5.8812251357016	4.103045873226634	0.29224419342667823	4.0540396611784235	-0.04900621204821043	4.23723634375159	1.882959049413159	0.2708117840409446	1.8577836057163795	1.0344999999999966	1.5086892269654326	0.43420123332775634	0.18937753445084946	0.04953590471072051	0.0005231384275716019	3.814603083589282	0.0
5.922393711651511	3.840801967843055	0.2820447860464936	4.1220499584530375	0.2812479906099825	4.266896998157851	2.6694422951108505	0.3005372690769861	2.6430954586377733	1.0554999999999966	2.037672479927669	0.44378219749623293	0.19858026023964345	0.052419686843600426	0.0005668111964426378	3.870483200173351	0.0
5.963850467633071	3.7114997067455646	0.27716089144995903	4.191516319701517	0.4800166129559522	4.2967652771449565	2.3992511650721977	0.2903700148150114	2.3716746284965278	1.0764999999999965	2.406960778450866	0.4440907235798049	0.2082245496860633	0.05547339561729281	0.0006142539474252662	3.9272041204507357	0.0
6.005597420906502	3.90355601062469	0.2810478239266017	4.2624724395243625	0.35891642889967246	4.32684263408497	2.562687767236583	0.29395228501244713	2.5338201989746105	1.0974999999999964	2.0134521381706136	0.4345408778690295	0.21833016952985418	0.05870688060726295	0.0006657997870754206	3.98476958960017	0.0
6.047636602852848	3.6078257865721324	0.27230547869341704	4.334953212101839	0.7271274255297064	4.357130532523566	2.187608943417141	0.2796101690615574	2.157385827874727	1.1184999999999963	2.2466967802126216	0.43007336205697044	0.2289176168240626	0.06213053016021158	0.000721811651918354	4.043183253465647	0.0
6.089970059072819	3.850409617365373	0.2780918156336003	4.408994768914641	0.5585851515492681	4.387630446251231	2.0853662329582208	0.2773647664661352	2.0537197024038623	1.1394999999999962	2.325825567639371	0.42868943258953474	0.2400081310759305	0.06575529696896358	0.0007826849869406946	4.102448655882807	0.0
6.132599849486327	4.151341073037964	0.28428258027314096	4.4846345161256	0.3332934430876362	4.41834385937499	2.10749854606348	0.27875495420880936	2.0743572037082174	1.160499999999996	2.3877855918477824	0.42659504379015933	0.2516237050407923	0.06959272443463288	0.0008488506621016784	4.162569235988073	0.0
6.1755280484327315	4.340919930942534	0.2874363257685297	4.5619111714253	0.22099124048276586	4.449272266390615	2.5419590091329316	0.29136954457247505	2.5072477429793176	1.181499999999996	2.2755069137704274	0.41549601035147493	0.2637870939751775	0.07365497379139402	0.0009207781474185122	4.2235483255113095	0.0
6.2187567447717615	4.2122408274499445	0.28522653672383275	4.640864800124249	0.42862397267430463	4.48041717225535	2.2967983287623115	0.28126139875408757	2.2604381157655067	1.202499999999996	2.627085393839131	0.41915543264780786	0.27652182314050866	0.07795485196180753	0.000998978968855706	4.2853891460530775	0.0
6.262288041985164	4.599782064388059	0.289861936912546	4.721536850252483	0.12175478586442434	4.511780092461137	2.7411828941788343	0.29356308996342273	2.7030905942432364	1.2234999999999958	1.7502332310883832	0.39112223873703794	0.2898521933334211	0.08250584010246556	0.00108401046904419	4.348094806347552	0.0
6.30612405827906	4.543552223338215	0.2891730079285128	4.803970186404256	0.2604179630660415	4.5433625531083655	2.0895099209283545	0.2716358901958779	2.0495980602429364	1.2444999999999957	2.6524780075594525	0.41719887591248367	0.30380328420281766	0.08732212279066437	0.0011764798987798288	4.4116682995119945	0.0
6.350266926687013	4.39913458817988	0.28635462299738496	4.888209122041642	0.48907453386176236	4.575166090980124	2.6350137846234305	0.28871255173484184	2.5931903278182404	1.2654999999999956	2.0686485873265075	0.39163127834188693	0.31840095509735	0.09241861779281743	0.0012770488673090707	4.476112500284166	0.0
6.394718795173823	4.701625870713373	0.29112315791596294	4.9742994499447155	0.27267357923134217	4.607192253616985	2.2251187809985407	0.2735007459259584	2.1812868915835897	1.2864999999999955	2.2870721234709332	0.39764151274632886	0.3336718431702028	0.09781100634435706	0.001386438181608339	4.541430162248547	0.0
6.439481826740039	4.782504311508899	0.29358016016465505	5.062288470469677	0.27978415896077813	4.639442599392304	2.332894514925194	0.2765773408797826	2.2869523034512826	1.3074999999999954	2.3120751303515514	0.39678628075324707	0.34964335845081473	0.1035157638588315	0.00150543310720964	4.607623915052821	0.0
6.4845581995272195	4.680702588864572	0.2910932123278754	5.152225017247772	0.47152242838319935	4.67191869758805	2.478543516220896	0.2787834681943204	2.430383775579828	1.3284999999999954	2.0771153733686076	0.38175787717212134	0.36634367557569686	0.10955019097078171	0.0016348890856239659	4.6746962616156695	0.0
6.529950106923911	4.811078395983367	0.2935877952061395	5.244159479928828	0.43308108394546085	4.704622128471167	2.5479072434150756	0.2827937262785083	2.4974171706742374	1.3494999999999953	1.8149313278503247	0.37258420866632064	0.38380172185278083	0.11593244480265934	0.0017757379460715916	4.742649575327317	0.0
6.575659757672378	5.386086555438347	0.3043475194019048	5.338143823542589	-0.04794273189575726	4.737554483370465	2.5193253239193893	0.27661330084729707	2.466386228062871	1.3704999999999952	1.99460621380348	0.3681707501009256	0.4020471613159674	0.12268157033051923	0.001928994652050218	4.811486097244052	0.0
6.621689375976085	4.928366794363114	0.29618131609569814	5.434231604019649	0.5058648096565346	4.7707173647540575	2.3967391664697613	0.2749753029593511	2.341226161395146	1.391499999999995	1.6674210355533008	0.3596882039180023	0.4211103744087813	0.12981753170639046	0.0020957646262616996	4.8812079332782154	0.0
6.668041201607918	5.494508263504407	0.3057234835756686	5.532477979381114	0.03796971587670672	4.804112386307336	2.9789329583204185	0.28958263429825426	2.920714640417108	1.412499999999995	2.0337700384543913	0.3697128472245834	0.44102243291846127	0.13736124337706426	0.0022772517005800316	4.951817051385008	0.0
6.714717490019173	6.0994806168608635	0.3172981287863993	5.632939716072775	-0.46654090078808874	4.837741173011487	2.5132511212384863	0.2769624295151364	2.452189230850089	1.433499999999995	2.2174323826660896	0.3747757349149392	0.4618150697645801	0.1453346008194848	0.0024747667410796445	5.0233152787476305	0.0
6.7617205124493065	5.5048712766281245	0.3044250906631137	5.735675189885452	0.2308039132573274	4.871605361222568	2.612845972368437	0.2810480915813739	2.5487950384183566	1.4544999999999948	2.0194535166959318	0.36990761681178885	0.48352064322954413	0.15376051069193739	0.0026897370016553306	5.095704298962315	0.0
6.809052556036452	5.458598733295487	0.30238455160589817	5.840744380868286	0.38214564757279934	4.9057065987511255	2.783980207935455	0.2802936914515582	2.7167871749715404	1.4754999999999947	1.7402845001539746	0.357397776794701	0.5061720952022808	0.16266292017777328	0.00292371626345229	5.16898564922478	0.0
6.856715923928707	5.713253526811005	0.3065897543714269	5.948208861606665	0.2349553347956599	4.940046544942383	3.153875282442896	0.2897501652604405	3.0833791193339293	1.4964999999999946	2.0082776472286166	0.3553880289777179	0.529802902991256	0.1720668452744431	0.0031783958211853637	5.243160717519781	0.0
6.9047129353962085	5.821402083826765	0.30889746609869717	6.058131778200959	0.2367296943741941	4.97462687075698	2.9527910627458542	0.2857031652262913	2.8788223522399115	1.5174999999999945	2.0191981622472337	0.3585298194633707	0.5544470242489493	0.18199839775514043	0.0034556163814558074	5.318230739815414	0.0
6.953045925943982	6.210843239881171	0.3131809000364084	6.170577823246784	-0.04026541663438632	5.009449258852279	2.812343011838536	0.27732579790937895	2.734723520170987	1.5384999999999944	1.4030240654504205	0.32184834297407894	0.5801388345371609	0.19248481050334332	0.003757380942363983	5.394196797263916	0.0
7.0017172474255895	6.264205497520251	0.3136597387151136	6.285613200082216	0.021407702561965003	5.044515403664246	2.9247707227478146	0.280958553698263	2.8433129484651296	1.5594999999999943	1.9013072156354496	0.3374880372074658	0.6069130570513745	0.20355446089202303	0.004085868728057944	5.47105981341076	0.0
7.050729268157569	6.347616028507619	0.314644377452141	6.403305577532424	0.055689549024805274	5.079827011489895	2.7595914226557388	0.2735983546882945	2.674098123800479	1.5804999999999942	1.7704974822426003	0.33459675505227165	0.6348046840129752	0.21523689184926598	0.0044434502563366314	5.548820551413846	0.0
7.100084373034671	6.3699379705922805	0.314208662186507	6.523724034347899	0.15378606375561876	5.1153858005703245	3.2717504430723117	0.28828060110752374	3.182014141854938	1.6014999999999942	2.0866742167254575	0.34234887197237	0.663848889230609	0.22756283022057597	0.004832703622023976	5.6274796112746905	0.0
7.149784963645914	6.471042108044495	0.3144613060668231	6.646938992498978	0.17589688445448282	5.151193501174317	3.091634494906266	0.2834434911704066	2.997436958970907	1.622499999999994	2.192834697106424	0.34457039101851294	0.6940809313265826	0.24056420200526688	0.005256432083524636	5.707037427083604	0.0
7.199833458391435	7.296722036375334	0.3270596804564582	6.773022138456523	-0.523699897918811	5.187251855682537	2.898893330926562	0.27349624443364623	2.8000050303008885	1.643499999999994	2.0962880662456786	0.33317525933677694	0.7255360471208743	0.2542741440101795	0.005717683044734082	5.787494264280735	0.0
7.250232292600176	7.081021370894644	0.32247225433566157	6.902046331557168	-0.17897503933747583	5.2235626186723145	3.125723037152634	0.2811996971468434	3.021902575956775	1.6644999999999939	1.5224734810292735	0.3051675748184233	0.7582493346641241	0.2687270114285999	0.006219768529272606	5.868850216935171	0.0
7.3009839186483765	7.242534061873546	0.32386213708437445	7.034085498520329	-0.20844856335321715	5.260127557003021	3.0007343092934056	0.27688785673772087	2.891727831269668	1.6854999999999938	1.686434535531498	0.3050632399874592	0.7922556254116171	0.2839583808158623	0.006766287248800599	5.951105205044049	0.0
7.352090806078915	7.324411864103932	0.3245830149142322	7.1692145131540395	-0.1551973509498925	5.296948449902043	3.4077623139342563	0.28398339504435366	3.2933028808486573	1.7064999999999937	1.7043210580388526	0.3063960761030864	0.827589345032332	0.30000504789584964	0.007361148371905269	6.034258971853952	0.0
7.403555441721467	7.229072254872595	0.32277061002807855	7.307509060255871	0.07843680538327558	5.334027089051357	3.1560403398157075	0.2768123256230941	3.0358472817742808	1.7274999999999936	1.6122288125815105	0.30434418577137784	0.8642843623498324	0.3169050195946966	0.00800859710466542	6.118311081206676	0.0
7.455380329813519	7.962434175816108	0.3337073972506479	7.4490454826838555	-0.5133886931322529	5.371365278674717	2.8480882812370463	0.27133025740830397	2.7218665179549757	1.7484999999999935	1.8053226989278928	0.302059152114531	0.9023738259139531	0.3346974996596958	0.008713242198436345	6.203260914911771	0.0
7.507567992122213	8.064195886243839	0.3326992018501096	7.5939006105376	-0.4702952757062393	5.40896483562544	3.3576182703105153	0.28155274854985446	3.225057602370762	1.7694999999999934	2.1933694489842965	0.32287993952807625	0.9418899877020257	0.35342286718301547	0.009480085504569656	6.289107670147989	0.0
7.560120968067068	7.842239004532541	0.3286513049181674	7.7421515713507585	-0.10008743318178226	5.446827589474818	2.5590440574880544	0.26097726400328236	2.4198184266287424	1.7904999999999933	1.7133924843729789	0.2927089300664904	0.9828640134433142	0.3731226473117023	0.010314553699604883	6.375850356896136	0.0
7.6130418148435375	7.937324851769099	0.3304725739116668	7.893875580148188	-0.04344927162091139	5.484955382601142	3.3999426572688627	0.2804419402253659	3.25370937474574	1.8114999999999932	1.7757715127505356	0.296753387293882	1.0253257790466963	0.3938394733879514	0.01122253230783428	6.4634877954057055	0.0
7.666333107547443	8.18740142850016	0.331810963253396	8.049149708160527	-0.13825172033963185	5.52335007027935	3.2040045530998063	0.2743940029842405	3.0504034951821493	1.8324999999999931	1.749330146771349	0.29708038924253466	1.069303652584648	0.41561703972724817	0.01221040215093257	6.552018613697699	0.0
7.7199974393002755	8.219368706194585	0.33228372560496944	8.20805062890947	-0.01131807728511447	5.5620135207713055	3.5276683843398233	0.2825458672766759	3.366321154015729	1.853499999999993	2.0816846504969737	0.30250219288826574	1.1148242612395929	0.438500044207209	0.01328507835642372	6.641441245106245	0.0
7.774037421375377	8.00298379332671	0.32817841332558473	8.370654340269832	0.3676705469431223	5.600947615416705	3.161229184340471	0.26913349627087785	2.9917382383312217	1.874499999999993	1.8306669288190687	0.2904740908544545	1.1619122425430395	0.46253411980730985	0.014454052057974995	6.731753925861508	0.0
7.828455683325005	8.456101516596725	0.33543596751436355	8.53703586096942	0.08093434437269487	5.640154248724622	3.3151689260897683	0.2757248687939354	3.1371166663034593	1.8954999999999929	1.4509704170882551	0.26483061597046637	1.2105899791223513	0.48776575420983337	0.015725434920693723	6.822954692716541	0.0
7.88325487310828	8.963360466068416	0.34150187087586686	8.707268899790199	-0.25609156627821683	5.679635328465695	3.024517491754921	0.2682830621713639	2.837465320347544	1.9164999999999928	2.15829697281724	0.29940745608689184	1.2608773160000268	0.5142421965458855	0.017108006623563227	6.915041380620723	0.0
7.938437657220039	9.147180749037359	0.34405942851303367	8.881425495467013	-0.2657552535703456	5.719392775764955	3.345570260510177	0.2736296144220574	3.1490575977685427	1.9374999999999927	1.5750975986902338	0.26996620949763095	1.31279125924783	0.5420113503479589	0.018611265428678567	7.008011620442546	0.0
7.994006720820579	9.629407380054575	0.3505888304673295	9.05957562492041	-0.5698317551341656	5.759428525195309	3.4767014049484226	0.2751377361940774	3.2702446692644855	1.9584999999999926	1.6596685772590436	0.27502942824278837	1.3663456544602914	0.5711216517528758	0.02024548196279171	7.101862836744451	0.0
8.049964767866324	9.081946656600612	0.34077088429239716	9.241786776981586	0.15984012038097362	5.799744524871677	3.4953202163445143	0.2763973626737916	3.278411765615646	1.9794999999999925	1.681025640678763	0.2756947630831649	1.4215508430516066	0.6016219319868161	0.022021756330594548	7.196592245612569	0.0
8.106314521241387	9.026592763121247	0.33906234701926236	9.42812348813659	0.40153072501534304	5.840342736545779	3.8141160835287717	0.28183533620061113	3.5862231173941974	2.0004999999999926	1.869171957335319	0.28448854694138637	1.478413293763533	0.6335612631580061	0.023952078670860924	7.2921968525441905	0.0
8.163058722890078	9.84556979707923	0.3510161088126868	9.61864683599609	-0.22692296108314025	5.8812251357016	4.103045873226634	0.29224419342667823	3.8636092956374926	2.0214999999999925	1.4785596088691488	0.27206808281891615	1.5369352059612313	0.666988786383216	0.02604939325573558	7.388673450395907	0.0
8.220200133950309	9.376133704387833	0.34252249842342974	9.813413885141522	0.4372801807536888	5.922393711651511	3.840801967843055	0.2820447860464936	3.5892352095633684	2.0424999999999924	1.992785902447893	0.2962640584619466	1.597114080244834	0.7019535212815976	0.028327666219743055	7.486018617395347	0.0
8.277741534887962	10.188469768008385	0.35298100531130283	10.012477078660243	-0.17599268934814205	5.963850467633071	3.7114997067455646	0.27716089144995903	3.447187507494783	2.0634999999999923	1.5552678849528736	0.27484316442189566	1.6589422505688087	0.7385041558838559	0.030801956988139267	7.584228715219439	0.0
8.335685725632178	10.416810216293051	0.3546542171914977	10.215883567009115	-0.2009266492839359	6.005597420906502	3.90355601062469	0.2810478239266017	3.6258531607004976	2.0844999999999922	1.9056366388041133	0.29391379371760923	1.7224063703875465	0.7766888160255856	0.033488493453631286	7.683299887142352	0.0
8.394035525711603	10.77940805696744	0.36017873402451034	10.423674463785868	-0.35573359318157216	6.047636602852848	3.6078257865721324	0.27230547869341704	3.31605582793594	2.105499999999992	2.1334786373783206	0.3020044077747396	1.7874868432840942	0.8165548133198668	0.03640475092583366	7.783228056256074	0.0
8.452793774391584	11.280337329487681	0.3660007071204681	10.635884015493588	-0.6444533139940933	6.089970059072819	3.850409617365373	0.2780918156336003	3.5438635043335385	2.126499999999992	1.5854340088522219	0.2806495434145044	1.8541571860445811	0.8581483708336289	0.03956953484864773	7.8840089237667295	0.0
8.511963330812325	11.58666439311617	0.3693540189149679	10.852538669419712	-0.734125723696458	6.132599849486327	4.151341073037964	0.28428258027314096	3.829275792900437	2.147499999999992	1.6132654180226043	0.28565326613628056	1.922383309181868	0.9015143256213721	0.043003067246573407	7.9856379673698985	0.0
8.571547074128013	11.355028181592694	0.3645076458528058	11.07365602030138	-0.2813721612913138	6.1755280484327315	4.340919930942534	0.2874363257685297	4.002557085028544	2.168499999999992	1.8033304310523535	0.3035231061027772	1.9921226964791512	0.9466958072930372	0.04672707682128071	8.088110439707911	0.0
8.631547903646908	11.71363242859076	0.3680496863881412	11.299243612532823	-0.41438881605793654	6.2187567447717615	4.2122408274499445	0.28522653672383275	3.856765173378773	2.189499999999992	2.1314793241346353	0.31369993936792817	2.0633234612442273	0.9937338918020107	0.05076489257405665	8.191421366912529	0.0
8.691968738972436	11.25080517818207	0.36027497812914644	11.529297570353265	0.27849239217119504	6.262288041985164	4.599782064388059	0.289861936912546	4.226340020483128	2.2104999999999917	2.3388352261380856	0.3191309124380988	2.1359232527169776	1.0426672296227646	0.055141540777462666	8.295565547236059	0.0
8.752812520145245	11.52305216754307	0.3640371540453521	11.763801023870943	0.24074885632787257	6.30612405827906	4.543552223338215	0.2891730079285128	4.151250336445953	2.2314999999999916	2.444249840133158	0.32150924094475625	2.2098479816075236	1.0935316474289762	0.05988384506012132	8.400537549774322	0.0
8.81408220778626	12.432803036015663	0.3752235410470975	12.002722294153523	-0.43008074186213996	6.350266926687013	4.39913458817988	0.28635462299738496	3.9870379664224034	2.2524999999999915	1.8170704794559487	0.2981078859855371	2.2850103293075597	1.1463597222599375	0.06502052930145608	8.50633171328457	0.0
8.875780783240765	12.814012873270688	0.3790908149472524	12.246012796284832	-0.5680000769858555	6.394718795173823	4.701625870713373	0.29112315791596294	4.268756583017205	2.2734999999999914	2.491318393211482	0.3366722187196251	2.361308001279848	1.2011803269452672	0.07058232295785143	8.612942145101865	0.0
8.93791124872345	12.997769584531236	0.38002043786209655	12.493604615725303	-0.5041649688059326	6.439481826740039	4.782504311508899	0.29358016016465505	4.327839756092043	2.2944999999999913	1.7478685379100811	0.30106693775696486	2.438621682004975	1.2580181452057482	0.07660206835754507	8.720362720157034	0.0
9.000476627464515	12.113352548415506	0.36871498641801165	12.745407711152005	0.6320551627364992	6.4845581995272195	4.680702588864572	0.2910932123278754	4.20317383323247	2.3154999999999912	1.8079436358289969	0.3058770713845738	2.5168126473339703	1.316893154310256	0.08311482940808852	8.828587080099691	0.0
9.063479963856764	13.501643293991783	0.384638410332684	13.001306696995952	-0.5003365969958313	6.529950106923911	4.811078395983367	0.2935877952061395	4.309568491381856	2.336499999999991	1.9246609978936595	0.30754111139019835	2.595719991029767	1.3778200723797391	0.09015800105689815	8.937608632529548	0.0
9.126924323603763	13.275999249416532	0.3819128501656578	13.261157162121188	-0.014842087295344086	6.575659757672378	5.386086555438347	0.3043475194019048	4.85942882913981	2.357499999999991	1.7897302641121913	0.3020378490267211	2.6751574267411904	1.440807766308684	0.09777141873186171	9.047420550339453	0.0
9.19081279386899	13.597664828989592	0.3846208035795825	13.524781488640347	-0.07288334034924482	6.621689375976085	4.928366794363114	0.29618131609569814	4.375343123621681	2.378499999999991	1.865422307005884	0.3019696726707919	2.754909635877746	1.505858614724427	0.10599746686474669	9.158015771173426	0.0
9.25514848342607	13.821413397541924	0.3869892890851592	13.79196414799694	-0.02944924954498518	6.668041201607918	5.494508263504407	0.3057234835756686	4.913847335508302	2.399499999999991	1.89614513553004	0.3014741792499425	2.834728147217724	1.5729678183110245	0.11488118546504597	9.269386997003146	0.0
9.319934522810053	14.536347802766524	0.39367400919753404	14.062446471471924	-0.4739013312946003	6.714717490019173	6.0994806168608635	0.3172981287863993	5.489856179535719	2.4204999999999908	1.301841911930898	0.27705628556418904	2.914326757022719	1.642122647057445	0.1244703735656553	9.381526693826105	0.0
9.385174064469723	14.00060682027927	0.38749678075936234	14.335920920436301	0.33531410015703145	6.7617205124493065	5.5048712766281245	0.3044250906631137	4.8649003857049875	2.4414999999999907	1.5100105564569715	0.28925173341517874	2.9933765303315796	1.7133016104113685	0.13481568820442813	9.494427091488925	0.0
9.450870282921011	14.345117313611567	0.38974386823460594	14.612024918994479	0.2669076053829116	6.809052556036452	5.458598733295487	0.30238455160589817	4.7868400016519805	2.4624999999999906	1.6360424777055387	0.2928767681035023	3.0715004661269765	1.7864735317912683	0.14597073743729252	9.608080183638942	0.0
9.517026374901459	13.879076594355313	0.3833303639879483	14.890334358747971	1.0112577643926581	6.856715923928707	5.713253526811005	0.3065897543714269	5.008205382724121	2.4834999999999905	1.8129889955269174	0.30748389279527405	3.1482679619317024	1.8615965033090682	0.15799216569956756	9.722477727807632	0.0
9.58364555952577	15.104053939480474	0.39661972817875485	15.170356942194326	0.06630300271385181	6.9047129353962085	5.821402083826765	0.30889746609869717	5.08150104544122	2.5044999999999904	1.5832932946543943	0.2968916150185536	3.223189277119604	1.9386166898028443	0.1709397296429523	9.837611245628926	0.0
9.650731078442451	15.469107949774934	0.39975353095848354	15.451525596774072	-0.017582353000861417	6.953045925943982	6.210843239881171	0.3131809000364084	5.4344622138983025	2.5254999999999903	1.8467464475999358	0.30412398362112125	3.2957102678327987	2.0174669433683072	0.1848763623771913	9.953472023195774	0.0
9.718286195991547	15.328099549302308	0.3973727880631384	15.733192263597502	0.40509271429519345	7.0017172474255895	6.264205497520251	0.3136597387151136	5.449652110848795	2.54649999999999	1.5743048702803428	0.29430959915675436	3.365207747575334	2.098065180625237	0.19986822383877603	10.070051111558156	0.0
9.786314199363488	15.822549529578769	0.40198349398728744	16.014622439793776	0.19207291021500694	7.050729268157569	6.347616028507619	0.314644377452141	5.493131002389041	2.56749999999999	1.9178734567409217	0.3094209504778887	3.430985912375853	2.1803124652564443	0.21598473479569702	10.187339327365784	0.0
9.854818398759033	16.08830029362281	0.40451611962527606	16.29499092599149	0.20669063236867657	7.100084373034671	6.3699379705922805	0.314208662186507	5.473693547519072	2.58849999999999	2.0755213999808593	0.31323494594971674	3.4922743520959374	2.2640907284581053	0.23329859177907764	10.305327253658367	0.0
9.923802127550346	16.650190346015947	0.4081757314851496	16.573379293794243	-0.07681105222170359	7.149784963645914	6.471042108044495	0.3144613060668231	5.531140542629121	2.60949999999999	2.2491807506863593	0.3255907261330114	3.5482282422589977	2.3492600507164703	0.2518857600118061	10.42400524080697	0.0
9.993268742443199	16.715499724092222	0.40987221248565764	16.84877563390745	0.13327590981522874	7.199833458391435	7.296722036375334	0.3270596804564582	6.311194162199546	2.63049999999999	1.472070529584221	0.2924558744132514	3.5979313640518633	2.4356554210628474	0.2718254411837813	10.543363407608958	0.0
10.0632216236403	16.746253032258284	0.4110418497665704	17.120077164392512	0.37382413213422794	7.250232292600176	7.081021370894644	0.32247225433566157	6.047825256272647	2.6514999999999898	1.742813945487785	0.304659752016867	3.6404026227184274	2.5230828864277997	0.29320001270641083	10.663391642539876	0.0
10.133664175005784	17.094872976463016	0.4148324637170532	17.38609626058426	0.2912232841212443	7.3009839186483765	7.242534061873546	0.32386213708437445	6.1595537683972665	2.6724999999999897	1.4835773894938533	0.2907348225159683	3.674606714325094	2.6113150062247548	0.3160949348693944	10.784079605165019	0.0
10.204599824230822	17.460353668864165	0.4206116721636322	17.645570404358505	0.1852167354943397	7.352090806078915	7.324411864103932	0.3245830149142322	6.189456322803845	2.6934999999999896	2.488914355728868	0.3368967543655156	3.6994695158251876	2.70008553869503	0.340598622124966	10.905416727713323	0.0
10.27603202300044	17.84408069650926	0.42531720189235755	17.89717643345293	0.05309573694367131	7.403555441721467	7.229072254872595	0.32277061002807855	6.039874275823401	2.7144999999999895	1.8675755470501072	0.30482082387439335	3.7138986329169734	2.789083309175534	0.36680227454378633	11.027392216816637	0.0
10.347964247161443	18.219509399120405	0.42982234807175584	18.13954929760497	-0.07996010151543587	7.455380329813519	7.962434175816108	0.3337073972506479	6.716649608044023	2.7354999999999894	1.4091856687931172	0.29183089129725515	3.7168093268991216	2.877945249961216	0.3947996653280957	11.149995055416536	0.0
10.420399996891572	17.983475434085435	0.42741812161998355	18.37130529851576	0.3878298644303264	7.507567992122213	8.064195886243839	0.3326992018501096	6.759402945854228	2.7564999999999893	2.1056005839447494	0.31995701350023875	3.707155753026798	2.966248660509311	0.42468688013798184	11.273214004841671	0.0
10.493342796869813	18.722381355727084	0.43485304907642863	18.5910695125571	-0.131311843169982	7.560120968067068	7.842239004532541	0.3286513049181674	6.47593779007792	2.777499999999989	1.9134054164197953	0.30936380488100584	3.6839670829761384	3.0535028186310194	0.45656200389229534	11.39703760705765	0.0
10.566796196447902	17.89377018154712	0.4247257270670791	18.797506783518024	0.9037366019709054	7.6130418148435375	7.937324851769099	0.3304725739116668	6.506937067026617	2.798499999999989	2.2606766312035456	0.32329295055827134	3.6463876655141965	3.1391401802575896	0.4905247506543266	11.521454187091912	0.0
10.640763769823035	19.657098123461207	0.4430223958617491	18.98935534992856	-0.6677427735326482	7.666333107547443	8.18740142850016	0.331810963253396	6.690270334037331	2.819499999999989	2.130937559582537	0.3158166611942491	3.59371992433903	3.222507537742498	0.5266760322112627	11.64645185563577	0.0
10.715249116211798	19.101319134735842	0.4361882010237022	19.165461866855473	0.06414273211963106	7.7199974393002755	8.219368706194585	0.33228372560496944	6.6527593223913595	2.840499999999989	2.167934710135169	0.3231477434230392	3.5254682318957227	3.302857662121039	0.5651174610132592	11.77201851182545	0.0
10.79025586002528	19.524847724014975	0.4394671771311299	19.324816329719624	-0.2000313942953511	7.774037421375377	8.00298379332671	0.32817841332558473	6.3640833789183855	2.861499999999989	1.4633651052362697	0.29487817418016954	3.4413815730136315	3.379342127241974	0.6059507832597317	11.898141846204286	0.0
10.865787651045459	19.454219031150558	0.4375549264243606	19.466585243517063	0.012366212366504925	7.828455683325005	8.456101516596725	0.33543596751436355	6.742020348343846	2.8824999999999887	1.4563299971231756	0.29229671726340656	3.3414924689633363	3.4510061925733386	0.6492772381131029	12.024809343867286	0.0
10.941848164602776	19.326151432719254	0.43676913727630307	19.590141338009776	0.26398990529052213	7.88325487310828	8.963360466068416	0.34150187087586686	7.17113294689894	2.9034999999999886	1.843967646911702	0.31124086460635747	3.2261494200287686	3.5167867909037924	0.6951968392870046	12.15200828779021	0.0
11.018441101754995	20.65555155518397	0.44829014003513445	19.69508823320447	-0.9604633219794998	7.938437657220039	9.147180749037359	0.34405942851303367	7.273766874012892	2.9244999999999886	2.7029934916661658	0.33989491135761957	3.096040089400114	3.5755148058640023	0.743807575596392	12.279725762343961	0.0
11.095570189467281	19.707608132011256	0.4381284335225708	19.78127872156873	0.07367058955747297	7.994006720820579	9.629407380054575	0.3505888304673295	7.671694591878616	2.9454999999999885	2.161947723981906	0.3261614538735032	2.9522026310209766	3.6259229060886025	0.795204527463403	12.407948656995746	0.0
11.173239180793551	20.17112588032732	0.44242367247559417	19.848825747494665	-0.32230013283265535	8.049964767866324	9.081946656600612	0.34077088429239716	7.036752125231596	2.9664999999999884	1.8354700060257971	0.3118916515778745	2.796022981992443	3.666660198477284	0.8494788968270824	12.536663670197857	0.0
11.251451855059106	19.787434945267282	0.4374604069856467	19.898105702591298	0.11067075732401577	8.106314521241387	9.026592763121247	0.33906234701926236	6.890666127528847	2.988499999999994	2.2364632596467446	0.3094010831476119	2.6292165985921234	3.696314842161776	0.9067169483724661	12.665857313464933	0.0
11.33021201804452	19.86975292909726	0.43784563032584434	19.929754267457177	0.06000133835991761	8.163058722890078	9.84556979707923	0.3510161088126868	7.615596411479048	3.0105	1.4937559912105511	0.2944013467775793	2.4537939912423794	3.713445500159261	0.9669988604155721	12.795515915639966	0.0
11.409523502170831	20.573233727718154	0.4436099838023617	19.944655647362982	-0.6285780803551724	8.220200133950309	9.376133704387833	0.34252249842342974	7.048738436641658	3.0315735	2.1288466294503845	0.3204323433946819	2.272010458265828	3.716622077687118	1.0303974840603713	12.925625627349666	0.0
11.489390166686027	19.353009554807183	0.4309965321882323	19.94392658880819	0.5909170340010057	8.277741534887962	10.188469768008385	0.35298100531130283	7.760221404567581	3.0527945145	2.5251627112505433	0.3379510258567229	2.086301555756506	3.7044755981678392	1.0969770092348383	13.056172425649006	0.0
11.56981589785283	19.39698089222154	0.43068616113983554	19.928896941849715	0.5319160496281761	8.335685725632178	10.416810216293051	0.3546542171914977	7.884226536426287	3.0741640761015	2.2298622479553663	0.3222445327684472	1.899206975387927	3.675756311909526	1.166791535697648	13.187142118854613	0.0
11.6508046091378	19.95343665053338	0.43549073655520126	19.901088675597933	-0.052347974935447183	8.394035525711603	10.77940805696744	0.36017873402451034	8.138961649437647	3.09568322463421	1.5357373782149248	0.2962498170303018	1.7132865252366798	3.6293982530237034	1.2398835457705653	13.318520351566985	0.0
11.732360241401764	20.43961459550458	0.44049474526050664	19.86219511195238	-0.5774194835521982	8.452793774391584	11.280337329487681	0.3660007071204681	8.528462237760824	3.11735300720665	2.1736923883990658	0.31628452083252884	1.531032711659688	3.5645875174581034	1.3162822729544508	13.45029260988014	0.0
11.814486763091576	19.47901987915761	0.4293544429883657	19.814061703203457	0.33504182404584526	8.511963330812325	11.58666439311617	0.3693540189149679	8.719763691066357	3.1391744782570963	1.422870524695627	0.28513982627577417	1.3547849061906754	3.480830614101004	1.396001956133797	13.58244422677798	0.0
11.897188170433218	19.547952867825078	0.42862627597548647	19.758668976038702	0.2107161082136244	8.571547074128013	11.355028181592694	0.3645076458528058	8.369482600999225	3.1611486996048956	2.1782220788790276	0.3184115779229634	1.1866501790903208	3.378018447244133	1.4790399619882268	13.714960387716022	0.0
11.980468487626249	19.795000635276896	0.42960292413599677	19.698117379394475	-0.09688325588242108	8.631547903646908	11.71363242859076	0.3680496863881412	8.605810182970465	3.18327674050213	1.5040168457324417	0.29331511132399246	1.0284355561241585	3.2564809393476994	1.5653747475360704	13.847826136386546	0.0
12.064331767039633	19.619020457567753	0.42767917241130265	19.634612830515188	0.01559237294743454	8.691968738972436	11.25080517818207	0.36027497812914644	8.017073155064864	3.205559677685645	2.2445177455957173	0.3183988411998907	0.8815957170407479	3.117027113528239	1.6549636192811068	13.981026380665092	0.0
12.14878208940891	19.309951198248	0.4230826764938253	19.57045090458386	0.2604997063358603	8.752812520145245	11.52305216754307	0.3640371540453521	8.15978869344645	3.227998595429445	2.1094934795484006	0.31372252436929626	0.7471990589640536	2.9609657229327406	1.7477402239507325	14.114545898736335	0.0
12.233823564034772	20.070742091836845	0.4292025403936358	19.50799701657734	-0.5627450752595031	8.81408220778626	12.432803036015663	0.3752235410470975	8.93641245514671	3.250594585597451	1.8175365541507418	0.2980235551967001	0.6259136934329528	2.790102300681427	1.843611677067048	14.248369345395915	0.0
12.319460328983016	19.2339578753133	0.42033030951123074	19.449659737375953	0.21570186206265163	8.875780783240765	12.814012873270688	0.3790908149472524	9.18094222208772	3.273348747696633	1.8733907378424375	0.2982727875958819	0.5180134619010904	2.606709818305658	1.9424551986437082	14.382481258525498	0.0
12.405696551285896	19.308678992542426	0.4201865824974108	19.3978546600682	0.08917566752577599	8.93791124872345	12.997769584531236	0.38002043786209655	9.224527688962967	3.2962621889305095	1.5840970720108805	0.2853617832963318	0.4234025876559339	2.4134719267429667	2.0441140799318407	14.51686606573746	0.0
12.492536427144898	19.592173699475264	0.42140603974202445	19.354957007844853	-0.2372166916304117	9.000476627464515	12.113352548415506	0.36871498641801165	8.196531917363192	3.319336024253023	2.3875445181040558	0.3162708253099047	0.34165627753416206	2.2133998866680833	2.1483927524575375	14.651508091185072	0.0
12.579984182134913	19.102687793418436	0.41619212286209506	19.32324239123762	0.2205545978191843	9.063479963856764	13.501643293991783	0.384638410332684	9.43794522952538	3.342571376422794	1.617950593050009	0.2895305065565006	0.27207357012913136	2.009726584722149	2.2550506738524767	14.786391562533865	0.0
12.668044071409858	18.925186049988902	0.4130114425760992	19.304816639036268	0.37963058904736613	9.126924323603763	13.275999249416532	0.3819128501656578	9.062262637634797	3.3659693760577536	2.198782700862892	0.3075045739498709	0.21373808870435693	1.8057832416867927	2.363794690555669	14.92150061808945	0.0
12.756720379909726	18.691453186727394	0.4094775055693825	19.301537240257232	0.6100840535298389	9.19081279386899	13.597664828989592	0.3846208035795825	9.230899111522671	3.389531161690158	2.225553739783476	0.3060164549839528	0.16558214095299137	1.60486628930652	2.474269495921328	15.056819314076392	0.0
12.846017422569096	19.24319390489264	0.41313120384702234	19.314930408204773	0.07173650331213466	9.25514848342607	13.821413397541924	0.3869892890851592	9.298836246548131	3.4132578798219892	2.024756546926284	0.3001868657978557	0.12644980807979678	1.4101031787671392	2.586045789295491	15.192331632062348	0.0
12.93593954452708	19.386673019590337	0.4145777847396078	19.3461088845271	-0.040564135063235085	9.319934522810053	14.536347802766524	0.39367400919753404	9.855428025120705	3.437150684980743	1.8579102199117676	0.29558809042847156	0.09515522931135777	1.2243263901535273	2.6986057785408915	15.328021486521326	0.0
13.026491121338768	19.10860451823918	0.40963184326999313	19.395696164945743	0.28709164670656406	9.385174064469723	14.00060682027927	0.38749678075936234	9.159112991331893	3.4612107397756082	2.1940852754693294	0.30591599598186336	0.07053312423296881	1.0499645263162891	2.8113257818670077	15.463872732529477	0.0
13.11767655918814	19.516748315355837	0.4123357074403724	19.463762760346775	-0.052985555009062324	9.450870282921011	14.345117313611567	0.38974386823460594	9.341172578256028	3.485439214954037	1.9357449795512354	0.2922036763183619	0.0514795905418224	0.8889580915368196	2.9234559046824447	15.599869173585688	0.0
13.209500295102458	19.66512689495852	0.4130053640723838	19.549779427850034	-0.11534746710848509	9.517026374901459	13.879076594355313	0.3833303639879483	8.711219963414974	3.5098372894587158	2.265725803961697	0.3039750071410565	0.036982248635055476	0.7427054864499641	3.034097123215188	15.735994569549828	0.0
13.301966797168173	19.866627611667255	0.4134183626035423	19.65259114721855	-0.2140364644487036	9.58364555952577	15.104053939480474	0.39661972817875485	9.771308242915074	3.5344061504849265	1.8965551902961901	0.29150836433813465	0.026139766310815427	0.6120421142368736	3.142176621981004	15.87223264468986	0.0
13.395080564748351	19.918313813380504	0.41295221972779567	19.770414197175135	-0.1478996162053683	9.650731078442451	15.469107949774934	0.39975353095848354	9.971054376196637	3.559146993538321	2.03796084431683	0.29411620837428226	0.018171598968690153	0.4972525876939477	3.246422914683318	16.00856709582918	0.0
13.488846128701589	20.234245812687018	0.41498470764849954	19.900857266696402	-0.3333885459906156	9.718286195991547	15.328099549302308	0.3973727880631384	9.66495839726296	3.5840610224930893	1.7049283642300805	0.28255400985824525	0.012419366510452466	0.3981131899439401	3.3453431096572945	16.144981600584714	0.0
13.5832680516025	20.318109869223278	0.4146109805455641	20.04096636783471	-0.2771435013885686	9.786314199363488	15.822549529578769	0.40198349398728744	9.995266417150775	3.6091494496505407	2.0140992739023194	0.2970244449410942	0.008341635226105367	0.31395930089250046	3.437205606030348	16.281459825685754	0.0
13.678350927963718	20.904895073069085	0.4193149101873333	20.187292575468756	-0.7176024976003283	9.854818398759033	16.08830029362281	0.40451611962527606	10.098636621289693	3.6344134957980945	1.726243800731176	0.2845800083937007	0.0055039905311137565	0.24377072661074584	3.5200324229640163	16.41798543536288	0.0
13.774099384459465	21.07428480111024	0.41963074436959935	20.335981359001046	-0.7383034421091956	9.923802127550346	16.650190346015947	0.4081757314851496	10.500816293028674	3.659854390268681	2.0066066545831096	0.2879832228912917	0.0035662087707677573	0.18626693239116446	3.5916061180432024	16.55454209979591	0.0
13.870518080150681	20.387895251383274	0.41295658810200886	20.482882395178233	0.09498714379495965	9.993268742443199	16.715499724092222	0.40987221248565764	10.410087497793729	3.685473371000562	2.181250494148764	0.29947884246566264	0.0022681136353912244	0.14000413578605642	3.6494966421479154	16.69111350360887	0.0
13.967611706711736	21.308007075587405	0.41939650336915135	20.623679020032416	-0.6843280555549889	10.0632216236403	16.746253032258284	0.4110418497665704	10.289567510405647	3.7112716845975657	1.9743291111419932	0.2909084194010132	0.001415391443972381	0.10346699547862206	3.6911132787103678	16.827683354399454	0.0
14.065384988658717	20.528639543058148	0.412331927782056	20.754036550356474	0.22539700729832646	10.133664175005784	17.094872976463016	0.4148324637170532	10.492856321043773	3.7372505863897487	1.853246850898642	0.2824739236532209	0.0008662935568218821	0.07514906354268915	3.713785801966466	16.964235391290497	0.0
14.163842683579329	21.277393794922958	0.4178037027993156	20.869768214384187	-0.4076255805387703	10.204599824230822	17.460353668864165	0.4206116721636322	10.720199992218983	3.763411340494477	2.6251172079913063	0.30824787144896126	0.0005198183730547424	0.053618010560180965	3.7148769919622446	17.100753393488706	0.0
14.262989582364385	21.118451425524107	0.4168348936022089	20.967016082281056	-0.15143534324305108	10.27603202300044	17.84408069650926	0.42531720189235755	10.974296479872965	3.7897552198779385	1.7185218947044925	0.2798983054965126	0.0003056719405347057	0.03756361565734514	3.691925605846057	17.23722118883712	0.0
14.362830509440936	20.64127812222844	0.4116017766958431	21.04244205669314	0.40116393446470155	10.347964247161443	18.219509399120405	0.42982234807175584	11.229955156931972	3.816283506417084	2.309874157235987	0.298348341996855	0.00017607364360371582	0.025828382828392633	3.642814937875329	17.373622662345813	0.0
14.463370323007023	20.952699022605835	0.4140363535491182	21.093420802222766	0.140721779616932	10.420399996891572	17.983475434085435	0.42741812161998355	10.885384140411343	3.842997490962004	2.5120702946149827	0.2992953032779081	9.9307794087375e-05	0.017422198404320043	3.5659575313391407	17.50994176468522	0.0
14.564613915268072	21.083742220126457	0.41507346721327115	21.118222881619012	0.03448066149255524	10.493342796869813	18.722381355727084	0.43485304907642863	11.52834945022763	3.8698984733987376	2.2321266658438095	0.2878494796042269	5.4819589226300155e-05	0.011523553987532867	3.4604819874167063	17.646162520625545	0.0
14.66656621267495	20.896540590159272	0.413224745355023	21.11617301360143	0.21963242344215672	10.566796196447902	17.89377018154712	0.4247257270670791	10.617717585121007	3.896987762712529	2.533010184840516	0.30263111830811995	2.960484050744198e-05	0.00747047813239346	3.3264038932232394	17.78226903740529	0.0
14.769232176163673	21.388521163339703	0.41671286376470834	21.087766131473796	-0.3007550318659078	10.640763769823035	19.657098123461207	0.4430223958617491	12.314194629168416	3.9242666770515164	2.835442712853311	0.3092449815918292	1.5634102314753576e-05	0.004744476508556119	3.164760507851731	17.918245513011193	0.0
14.87261680139682	21.20852371801591	0.4151502801877133	21.03472367232855	-0.1738000456873614	10.715249116211798	19.101319134735842	0.4361882010237022	11.707875779705821	3.9517365437908767	2.0792107908041846	0.28358937609338264	8.069987514428811e-06	0.0029505584144754117	2.977688799576084	18.054076244350476	0.0
14.976725119006597	21.093050770938124	0.41345945477423324	20.959974941652256	-0.13307582928586825	10.79025586002528	19.524847724014975	0.4394671771311299	12.098173240499637	3.9793986995974127	2.2930597321496062	0.2934283264778907	4.0697379891966495e-06	0.0017959435390053704	2.7684292930779737	18.18974563529729	0.0
15.081562194839643	20.735057959589508	0.4092944916074026	20.86755376126112	0.13249580167161312	10.865787651045459	19.454219031150558	0.4375549264243606	12.012443131500781	4.007254490494595	2.4347260261205212	0.2952506653470313	2.0042652521673345e-06	0.001069420596334796	2.5412441318071584	18.325238204592374	0.0
15.18713313020352	20.26204395665206	0.4047301722563226	20.762408655339208	0.5003646986871466	10.941848164602776	19.326151432719254	0.43676913727630307	11.888018382499688	4.035305271928057	2.9038008417769694	0.3062962391512059	9.63469606172179e-07	0.0006226799289110468	2.3012464183645664	18.460538593576125	0.0
15.293443062114946	20.219344329291086	0.4044990816677115	20.65013469136737	0.43079036207628363	11.018441101754995	20.65555155518397	0.44829014003513445	13.240189084323461	4.063552408831553	1.661334623615757	0.26460546628678194	4.5186758697662074e-07	0.0003543502785972036	2.054148315487668	18.595631573733517	0.0
15.400497163549751	20.408348208455312	0.4053072457151034	20.536645373313107	0.12829716485779485	11.095570189467281	19.707608132011256	0.4381284335225708	12.334278067438273	4.091997275693375	2.8300291222051794	0.30748057780790605	2.066656398468706e-07	0.00019698872291914208	1.8059461238956886	18.730502054028857	0.0
15.508300643694598	19.982821093648216	0.4004622211521113	20.427811973309314	0.4449908796610984	11.173239180793551	20.17112588032732	0.44242367247559417	12.85896380303051	4.120641256623228	2.5153089801596797	0.29218928989598153	9.212978776947275e-08	0.0001069245803210748	1.5625698685910137	18.86513508800819	0.0
15.61685874820046	20.187434401178454	0.40106753184421823	20.329103684209244	0.14166928303079018	11.251451855059106	19.787434945267282	0.4374604069856467	12.555186556140917	4.149485745419591	2.1786683456055784	0.28235992787748493	4.001239240650419e-08	5.6640360510561765e-05	1.3295311231910625	18.99951588064528	0.0
15.726176759437863	20.51626048436214	0.40363966393412853	20.24526365452542	-0.2709968298367187	11.33021201804452	19.86975292909726	0.43784563032584434	12.735514577280048	4.178532145637528	2.6049932237689117	0.29197997043792384	1.692141446107031e-08	2.9266380631327876e-05	1.1116045763149933	19.13362979490838	0.0
15.836259996753927	20.645514742974587	0.40316688431687825	20.180052706552242	-0.46546203642234474	11.409523502170831	20.573233727718154	0.4436099838023617	13.554203707704836	4.207781870656991	2.2005222607189703	0.28252725026522446	6.964798663418059e-09	1.4743017802482654e-05	0.9125755985475094	19.267462358022133	0.0
15.947113816731207	20.692015737429227	0.40250756584978525	20.13608461184178	-0.5559311255874455	11.489390166686027	19.353009554807183	0.4309965321882323	12.465255391648	4.23723634375159	2.1012092898644434	0.2708117840409446	2.7886194818250363e-09	7.236946580494763e-06	0.7350781047063788	19.400999267400202	0.0
16.058743613448325	20.483836223927202	0.3996375394655491	20.114765378794498	-0.36907084513270405	11.56981589785283	19.39698089222154	0.43068616113983554	12.655226069226437	4.266896998157851	2.9788523287280695	0.3005372690769861	1.0855620719672297e-09	3.4597961799477897e-06	0.5805355216904604	19.534226396222294	0.0
16.171154818742465	20.223802276884896	0.3967290256168946	20.116335960935462	-0.10746631594943423	11.6508046091378	19.95343665053338	0.43549073655520126	13.370868326502432	4.2967652771449565	2.677343853196896	0.2903700148150114	4.1065538851205174e-10	1.6100658450849065e-06	0.4492045518291239	19.667129798629837	0.0
16.284352902473664	20.27059326775556	0.3970025462369072	20.140005304292185	-0.13058796346337687	11.732360241401764	20.43961459550458	0.44049474526050664	14.027712093432337	4.32684263408497	2.8597240843966736	0.29395228501244713	1.508785073877033e-10	7.289599748099997e-07	0.3403088606685336	19.799695714512797	0.0
16.39834337279098	20.193002292950144	0.3962797603813294	20.184150760523927	-0.008851532426216835	11.814486763091576	19.47901987915761	0.4293544429883657	13.247402402732135	4.357130532523566	2.441170579854732	0.2796101690615574	5.381092207177288e-11	3.2091990718135407e-07	0.25223986568945456	19.931910573860755	0.0
16.513131776400517	20.83103286807531	0.4020250875452927	20.24655707626046	-0.5844757918148531	11.897188170433218	19.547952867825078	0.42862627597548647	13.504244279502398	4.387630446251231	2.3270771092058835	0.2773647664661352	1.8619564667057044e-11	1.3730474241919686e-07	0.18279593828710236	20.063761000649993	0.0
16.628723698835323	21.16829570707143	0.4037407652588021	20.32466405550932	-0.8436316515621094	11.980468487626249	19.795000635276896	0.42960292413599677	13.944709392268967	4.41834385937499	2.3517747370791255	0.27875495420880936	6.247184238028211e-12	5.7059791967229807e-08	0.1294301822048167	20.195233816238463	0.0
16.74512476472717	21.210657623459685	0.40333555231797663	20.415796280840972	-0.794861342618713	12.064331767039633	19.619020457567753	0.42767917241130265	13.96543400771766	4.449272266390615	2.836592694944354	0.29136954457247505	2.0312829506786915e-12	2.301904280840721e-08	0.08948021558046595	20.326316042239434	0.0
16.862340638080262	20.924949412661018	0.39974838846091554	20.517354883913676	-0.40759452874734237	12.14878208940891	19.309951198248	0.4230826764938253	13.854046192400475	4.48041717225535	2.5630159014050675	0.28126139875408757	6.397061875687337e-13	9.009696300541643e-09	0.0603599720573854	20.456994902845953	0.0
16.980377022546822	21.4274598306593	0.40296321990117656	20.626959712621012	-0.8005001180382862	12.233823564034772	20.070742091836845	0.4292025403936358	14.811114420655418	4.511780092461137	3.058908245647276	0.29356308996342273	1.9501465460700903e-13	3.419391942680736e-09	0.03970188262667604	20.58725782657475	0.0
17.09923966170465	21.129895928833953	0.39970795010408045	20.742538693154476	-0.38735723567947744	12.319460328983016	19.2339578753133	0.42033030951123074	14.166779396462845	4.5433625531083655	2.3317010842518933	0.2716358901958779	5.750906177488782e-14	1.2576217344293486e-09	0.025446244494973565	20.71709244740182	0.0
17.21893433933658	21.092036272663695	0.39809145788028355	20.862368335002646	-0.22966793766104843	12.405696551285896	19.308678992542426	0.4201865824974108	14.427690398211684	4.575166090980124	2.9404332743705632	0.28871255173484184	1.6402743476764335e-14	4.4797800893465234e-10	0.015881729295909728	20.846486605258743	0.0
17.339466879711935	21.07254646015342	0.39750685486145626	20.985074283941092	-0.0874721762123265	12.492536427144898	19.592173699475264	0.42140603974202445	14.888724782815482	4.607192253616985	2.483028112131872	0.2735007459259584	4.519029405348368e-15	1.544572583183905e-10	0.009645937927036285	20.975428345859594	0.0
17.460843147869923	21.358471385151326	0.39922748845326644	21.109603291126344	-0.24886809402498145	12.579984182134913	19.102687793418436	0.41619212286209506	14.565836964714679	4.639442599392304	2.603295928587689	0.2765773408797826	1.2046201512703471e-15	5.151582807357249e-11	0.005697371245306737	21.103905919829522	0.0
17.583069049905014	21.193399803056174	0.3972612343412824	21.235178160398487	0.041778357342312944	12.668044071409858	18.925186049988902	0.4130114425760992	14.541870029042084	4.67191869758805	2.765826831571154	0.2787834681943204	3.093312829202806e-16	1.661061962208077e-11	0.003270379278538382	21.231907781103338	0.0
17.706150533254345	21.341844159674462	0.3976736598764139	21.361245743207586	0.019401583533124267	12.756720379909726	18.691453186727394	0.4094775055693825	14.446735260546554	4.704622128471167	2.8432303778699737	0.2827937262785083	7.465413436154212e-17	5.174547225065582e-12	0.0018231586366148275	21.359422584565795	0.0
17.830093586987125	21.470472126871634	0.398469969464716	21.48742560189408	0.01695347502244715	12.846017422569096	19.24319390489264	0.41313120384702234	15.120595128750212	4.737554483370465	2.811335581865137	0.27661330084729707	1.664702556288602e-17	1.5564110939436237e-12	0.000986418990435138	21.48643918290209	0.0
17.95490424209604	21.765786846793542	0.3995065986838562	21.613464247730928	-0.15232259906261447	12.93593954452708	19.386673019590337	0.4145777847396078	15.368585621584561	4.7707173647540575	2.674540693563015	0.2749753029593511	2.8087649162271725e-18	4.5171534663588907e-13	0.0005176250998103354	21.612946622630666	0.0
18.080588571790713	21.671464908316427	0.3981083651969319	21.739197402764614	0.06773249444818674	13.026491121338768	19.10860451823918	0.40963184326999313	15.176781085822913	4.804112386307336	3.3242154723741963	0.28958263429825426	0.0	1.2641581685520507e-13	0.0002632634768190199	21.738934139287668	0.0
18.207152691793247	21.461653622682412	0.3961557664924032	21.8645208366939	0.4028672140114864	13.11767655918814	19.516748315355837	0.4123357074403724	15.65285472859475	4.837741173011487	2.8045573297806796	0.2769624295151364	0.0	3.4088843511382897e-14	0.00012968495802739044	21.864391151735838	0.0
18.334602760635804	22.211909369197688	0.40149290993053355	21.989369087422546	-0.2225402817751423	13.209500295102458	19.66512689495852	0.4130053640723838	15.85134203665831	4.871605361222568	2.9156960327079364	0.2810480915813739	0.0	8.856052653289364e-15	6.183185420967549e-05	21.989307255568328	0.0
18.462944979960255	22.13337146314458	0.3997232600797839	22.113700729438612	-0.0196707337059685	13.301966797168173	19.866627611667255	0.4134183626035423	16.086269109138563	4.9057065987511255	3.1066661155142183	0.2802936914515582	0.0	2.214108339352377e-15	2.851385788584443e-05	22.113672215580724	0.0
18.592185594819973	22.194782223379594	0.3997397903266025	22.237488666400086	0.0427064430204922	13.395080564748351	19.918313813380504	0.41295221972779567	16.156466712034547	4.940046544942383	3.519435032115121	0.2897501652604405	0.0	5.309612730059919e-16	1.2709115025316838e-05	22.23747595728506	0.0
18.722330893983717	22.088529047598286	0.39836431711992426	22.36071402862987	0.27218498103158595	13.488846128701589	20.234245812687018	0.41498470764849954	16.47837014657533	4.97462687075698	3.295043518872043	0.2857031652262913	0.0	1.2451621090517615e-16	5.471190418425733e-06	22.36070855743945	0.0
18.8533872102416	22.265790989664218	0.39941388198548866	22.4833625068017	0.21757151713748257	13.5832680516025	20.318109869223278	0.4146109805455641	16.558603327074323	5.009449258852279	3.1383163986503972	0.27732579790937895	0.0	2.789884848008882e-17	2.273232829827288e-06	22.48336023356887	0.0
18.98536092071329	22.44761524048321	0.3998929025153708	22.605422243388002	0.15780700290479288	13.678350927963718	20.904895073069085	0.4193149101873333	17.135587932963208	5.044515403664246	3.2637753939877596	0.280958553698263	0.0	5.831867023054675e-18	9.109333167007628e-07	22.605421332454686	0.0
19.118258447158283	22.622598130251724	0.4008946935259906	22.726882669366415	0.10428453911469049	13.774099384459465	21.07428480111024	0.41963074436959935	17.29284554190511	5.079827011489895	3.0794504720225446	0.2735983546882945	0.0	0.0	3.5179632419262733e-07	22.72688231757009	0.0
19.252086256288393	22.883467348202824	0.40230977690933106	22.84773388628001	-0.03573346192281335	13.870518080150681	20.387895251383274	0.41295658810200886	16.596126359813912	5.1153858005703245	3.650972880819788	0.28828060110752374	0.0	0.0	1.3083857777294573e-07	22.847733755441432	0.0
19.38685086008241	22.18755082511263	0.39587725520622147	22.96796634774425	0.7804155226316212	13.967611706711736	21.308007075587405	0.41939650336915135	17.512011409954443	5.151193501174317	3.4499800320070704	0.2834434911704066	0.0	0.0	4.682675267637096e-08	22.9679663009175	0.0
19.522558816102986	23.23879246267697	0.40345131097555625	23.08757069744434	-0.1512217652326271	14.065384988658717	20.528639543058148	0.412331927782056	16.73883838399217	5.187251855682537	3.234898602371275	0.27349624443364623	0.0	0.0	1.6115206426516736e-08	23.087570681329137	0.0
19.659216727815707	23.072111576760626	0.4017284384185579	23.20653768485451	0.13442610809388356	14.163842683579329	21.277393794922958	0.4178037027993156	17.508378974027476	5.2235626186723145	3.4880197130443866	0.2811996971468434	0.0	0.0	5.328770963617778e-09	23.206537679525738	0.0
19.79683124491042	23.15145690010082	0.40151141963675774	23.324858117467755	0.17340121736693703	14.262989582364385	21.118451425524107	0.4168348936022089	17.38865653208017	5.260127557003021	3.3485437769171513	0.27688785673772087	0.0	0.0	1.6917221568656323e-09	23.324858115776035	0.0
19.935409063624792	23.36066657130941	0.40256327804648656	23.4425228290383	0.08185625772889082	14.362830509440936	20.64127812222844	0.4116017766958431	16.97245872788111	5.296948449902043	3.8027496317140943	0.28398339504435366	0.0	0.0	5.15227283169931e-10	23.44252282852307	0.0
20.07495692707017	22.779888510555388	0.3977293311976658	23.559522654138426	0.7796341435830385	14.463370323007023	20.952699022605835	0.4140363535491182	17.369219985068288	5.334027089051357	3.521851037214254	0.2768123256230941	0.0	0.0	1.5041426421918253e-10	23.55952265398801	0.0
20.215481625559658	23.108916866142128	0.4007093285884452	23.675848404659206	0.5669315385170783	14.564613915268072	21.083742220126457	0.41507346721327115	17.611681859132993	5.371365278674717	3.1782048349667713	0.27133025740830397	0.0	0.0	4.205786637051337e-11	23.67584840461715	0.0
20.356989996938573	23.674182536723546	0.4051919768689152	23.791490846384136	0.11730830966059003	14.66656621267495	20.896540590159272	0.413224745355023	17.562636613963132	5.40896483562544	3.7467934863447034	0.28155274854985446	0.0	0.0	1.1254246218394692e-11	23.79149084637288	0.0
20.499488926917145	23.08606601169426	0.4004084551227915	23.90644067487407	0.820374663179809	14.769232176163673	21.388521163339703	0.41671286376470834	18.2190005448771	5.446827589474818	2.855658039107179	0.26097726400328236	0.0	0.0	2.879616614260893e-12	23.906440674871188	0.0
20.642985349405564	24.005876725686548	0.4079243039072801	24.020688490372127	0.014811764685578765	14.87261680139682	21.20852371801591	0.4151502801877133	18.227876290037837	5.484955382601142	3.7940236133580414	0.2804419402253659	0.0	0.0	7.039446981127604e-13	24.020688490371423	0.0
20.7874862468514	23.690920004529506	0.4050473200906192	24.134224771631295	0.44330476710178957	14.976725119006597	21.093050770938124	0.41345945477423324	18.322821464583157	5.52335007027935	3.575374692210892	0.2743940029842405	0.0	0.0	1.642626046705882e-13	24.134224771631132	0.0
20.932998650579357	23.850161446003757	0.4057571107966908	24.24703984863767	0.39687840263391294	15.081562194839643	20.735057959589508	0.4092944916074026	18.192742402920764	5.5620135207713055	3.9365537891257167	0.2825458672766759	0.0	0.0	3.6559309662368355e-14	24.247039848637634	0.0
21.079529641133412	23.493426489155773	0.4036352658479928	24.359123874239465	0.865697385083692	15.18713313020352	20.26204395665206	0.4047301722563226	17.960173894888978	5.600947615416705	3.5276413109445794	0.26913349627087785	0.0	0.0	7.750188264044642e-15	24.359123874239458	0.0
21.22708634862135	23.63417727100162	0.40477722887435097	24.470466794699192	0.8362895236975731	15.293443062114946	20.219344329291086	0.4044990816677115	18.164841211657233	5.640154248724622	3.6994239185078004	0.2757248687939354	0.0	0.0	1.5649179056811001e-15	24.470466794699192	0.0
21.375675953061695	24.820637437146416	0.41410347404863573	24.58105831919842	-0.23957911794799713	15.400497163549751	20.408348208455312	0.4053072457151034	18.602204889171063	5.679635328465695	3.3750836233074657	0.2682830621713639	0.0	0.0	2.9918467069598566e-16	24.58105831919842	0.0
21.525305684733127	24.41552030881884	0.4112519624499872	24.690887888330707	0.2753675795118653	15.508300643694598	19.982821093648216	0.4004622211521113	18.420144208347093	5.719392775764955	3.733349014397882	0.2736296144220574	0.0	0.0	5.67213109259983e-17	24.690887888330707	0.0
21.67598282452626	24.570910721597645	0.41280162139710974	24.79994464162108	0.22903392002343637	15.61685874820046	20.187434401178454	0.40106753184421823	18.85784659761449	5.759428525195309	3.879679323052269	0.2751377361940774	0.0	0.0	9.262894489208162e-18	24.79994464162108	0.0
21.827714704297946	24.92594098220511	0.4146130703090539	24.90821738412168	-0.01772359808342827	15.726176759437863	20.51626048436214	0.40363966393412853	19.4046266247451	5.799744524871677	3.9004562058442205	0.2763973626737916	0.0	0.0	2.505473436562934e-18	24.90821738412168	0.0
21.980508707228033	24.006078656959446	0.40738280040359715	25.01569455213476	1.0096158951753154	15.836259996753927	20.645514742974587	0.40316688431687825	19.732924394444478	5.840342736545779	4.256203102149119	0.28183533620061113	0.0	0.0	0.0	25.01569455213476	0.0
22.134372268178627	25.292535090115834	0.41700492977062903	25.12236417812506	-0.17017091199077328	15.947113816731207	20.692015737429227	0.40250756584978525	19.956930392987648	5.8812251357016	4.578622200122034	0.29224419342667823	0.0	0.0	0.0	25.12236417812506	0.0
22.289312874055877	25.30514256377304	0.41684501447020705	25.228213854888207	-0.07692870888483228	16.058743613448325	20.483836223927202	0.3996375394655491	19.903297241355	5.922393711651511	4.285982097102246	0.2820447860464936	0.0	0.0	0.0	25.228213854888207	0.0
22.44533806417427	25.6355519711456	0.41889775396660955	25.333230699049594	-0.30232127209600534	16.171154818742465	20.223802276884896	0.3967290256168946	19.77459611457927	5.963850467633071	4.141692654215424	0.27716089144995903	0.0	0.0	0.0	25.333230699049594	0.0
22.602455430623486	24.89324164173093	0.413125203245053	25.43740131397715	0.5441596722462201	16.284352902473664	20.27059326775556	0.3970025462369072	19.930283677976174	6.005597420906502	4.356009842905012	0.2810478239266017	0.0	0.0	0.0	25.43740131397715	0.0
22.76067261863785	25.43831347344597	0.41695102416345475	25.540711752200068	0.10239827875409802	16.39834337279098	20.193002292950144	0.3962797603813294	19.94076210628697	6.047636602852848	4.026002085027011	0.27230547869341704	0.0	0.0	0.0	25.540711752200068	0.0
22.919997326968314	26.217024757579708	0.4220309717478714	25.64314747742991	-0.573877280149798	16.513131776400517	20.83103286807531	0.4020250875452927	20.648236792464846	6.089970059072819	4.296703351202991	0.2780918156336003	0.0	0.0	0.0	25.64314747742991	0.0
23.080437308257093	25.447640466120884	0.41526526956676907	25.744693326296883	0.29705286017599875	16.628723698835323	21.16829570707143	0.4037407652588021	21.038865467800573	6.132599849486327	4.632515205671491	0.28428258027314096	0.0	0.0	0.0	25.744693326296883	0.0
23.24200036941489	25.69620413969289	0.4168980018277792	25.845333469915307	0.14912933022241504	16.74512476472717	21.210657623459685	0.40333555231797663	21.121177384858147	6.1755280484327315	4.844067792285164	0.2874363257685297	0.0	0.0	0.0	25.845333469915307	0.0
23.404694372000794	25.777420233491167	0.41628029768984376	25.94505137540778	0.16763114191661188	16.862340638080262	20.924949412661018	0.39974838846091554	20.864589431593295	6.2187567447717615	4.700473736028696	0.28522653672383275	0.0	0.0	0.0	25.94505137540778	0.0
23.5685272326048	26.119463221751804	0.41921099580866306	26.043829767525814	-0.07563345422599	16.980377022546822	21.4274598306593	0.40296321990117656	21.387757944613035	6.262288041985164	5.132934148544682	0.289861936912546	0.0	0.0	0.0	26.043829767525814	0.0
23.73350692323303	25.945698474164782	0.4165952516282383	26.141650590512576	0.19595211634779375	17.09923966170465	21.129895928833953	0.39970795010408045	21.1044496830813	6.30612405827906	5.070186812420534	0.2891730079285128	0.0	0.0	0.0	26.141650590512576	0.0
23.89964147169566	26.78171876378224	0.4220371998619909	26.238494970368478	-0.5432237934137625	17.21893433933658	21.092036272663695	0.39809145788028355	21.07615454291979	6.350266926687013	4.909030000906486	0.28635462299738496	0.0	0.0	0.0	26.238494970368478	0.0
24.06693896199753	26.548206484890567	0.42000166228586333	26.33434317768774	-0.21386330720282842	17.339466879711935	21.07254646015342	0.39750685486145626	21.06290052207192	6.394718795173823	5.246582478832375	0.29112315791596294	0.0	0.0	0.0	26.33434317768774	0.0
24.23540753473151	26.451340995325967	0.4185308221298082	26.42917459124639	-0.022166404079577262	17.460843147869923	21.358471385151326	0.39922748845326644	21.352774013854503	6.439481826740039	5.336835387520045	0.29358016016465505	0.0	0.0	0.0	26.42917459124639	0.0
24.405055387474633	26.484253115313738	0.4183898297304247	26.52296766253408	0.038714547220340734	17.583069049905014	21.193399803056174	0.3972612343412824	21.190129423761025	6.4845581995272195	5.22323401875362	0.2910932123278754	0.0	0.0	0.0	26.52296766253408	0.0
24.575890775186952	26.54750387385623	0.4182437098214117	26.61569988143433	0.06819600757810207	17.706150533254345	21.341844159674462	0.3976736598764139	21.34002100103267	6.529950106923911	5.368721440361097	0.2935877952061395	0.0	0.0	0.0	26.61569988143433	0.0
24.74792201061326	26.16909487527824	0.415158000535095	26.70734774326698	0.5382528679887386	17.830093586987125	21.470472126871634	0.398469969464716	21.46948570787964	6.575659757672378	6.010377713646068	0.3043475194019048	0.0	0.0	0.0	26.70734774326698	0.0
24.921157464687553	27.483040749103427	0.4236485133700273	26.7978867174234	-0.6851540316800282	17.95490424209604	21.765786846793542	0.3995065986838562	21.76526922169328	6.621689375976085	5.499604516307786	0.29618131609569814	0.0	0.0	0.0	26.7978867174234	0.0
25.095605566940364	27.033038750131826	0.4206491378048199	26.887291217832043	-0.145747532299783	18.080588571790713	21.671464908316427	0.3981083651969319	21.67120164483948	6.668041201607918	6.131366377888329	0.3057234835756686	0.0	0.0	0.0	26.887291217832043	0.0
25.27127480590895	27.447284356640928	0.42260547366778495	26.975534575509204	-0.4717497811317237	18.207152691793247	21.461653622682412	0.3961557664924032	21.46152393772435	6.714717490019173	6.8064599384094215	0.3172981287863993	0.0	0.0	0.0	26.975534575509204	0.0
25.448173729550312	27.259871882975585	0.42089545569965464	27.062589013458414	-0.19728286951717067	18.334602760635804	22.211909369197688	0.40149290993053355	22.21184753734347	6.7617205124493065	6.142930548364223	0.3044250906631137	0.0	0.0	0.0	27.062589013458414	0.0
25.626310945657167	27.523411746628483	0.42194024807173447	27.148425624197753	-0.37498612243073026	18.462944979960255	22.13337146314458	0.3997232600797839	22.133342949286693	6.809052556036452	6.091294641600083	0.30238455160589817	0.0	0.0	0.0	27.148425624197753	0.0
25.805695122276767	26.807917034414118	0.4166897559306225	27.233014350202513	0.4250973157883955	18.592185594819973	22.194782223379594	0.3997397903266025	22.194769514264568	6.856715923928707	6.375465993074817	0.3065897543714269	0.0	0.0	0.0	27.233014350202513	0.0
25.986334988132704	28.414206746876808	0.4278229046884216	27.31632396756814	-1.0978827793086658	18.722330893983717	22.088529047598286	0.39836431711992426	22.088523576407866	6.9047129353962085	6.496149845842497	0.30889746609869717	0.0	0.0	0.0	27.31632396756814	0.0
26.168239333049634	27.46806971854343	0.42160448826628777	27.398322073204515	-0.06974764533891431	18.8533872102416	22.265790989664218	0.39941388198548866	22.265788716431388	6.953045925943982	6.930730393524666	0.3131809000364084	0.0	0.0	0.0	27.398322073204515	0.0
26.35141700838098	27.88344452965653	0.4247641028815693	27.478975075891274	-0.40446945376525534	18.98536092071329	22.44761524048321	0.3998929025153708	22.447614329549893	7.0017172474255895	6.990277770040539	0.3136597387151136	0.0	0.0	0.0	27.478975075891274	0.0
26.53587692743965	28.225637031514463	0.42726565807580935	27.558248191526534	-0.6673888399879289	19.118258447158283	22.622598130251724	0.4008946935259906	22.6225977784554	7.050729268157569	7.083356258729821	0.314644377452141	0.0	0.0	0.0	27.558248191526534	0.0
26.721628065931725	28.4385779523724	0.42888740630257455	27.63610544292148	-0.8024725094509186	19.252086256288393	22.883467348202824	0.40230977690933106	22.883467217364245	7.100084373034671	7.108265495120662	0.314208662186507	0.0	0.0	0.0	27.63610544292148	0.0
26.90867946239325	27.778067819406786	0.42414553158108925	27.712509664495954	-0.06555815491083195	19.38685086008241	22.18755082511263	0.39587725520622147	22.18755077828588	7.149784963645914	7.221088422907931	0.3144613060668231	0.0	0.0	0.0	27.712509664495954	0.0
27.09704021863	26.8855612324989	0.41764957746132847	27.787422512243133	0.9018612797442316	19.522558816102986	23.23879246267697	0.40345131097555625	23.238792446561764	7.199833458391435	8.142471358136433	0.3270596804564582	0.0	0.0	0.0	27.787422512243133	0.0
27.286719500160412	27.799016533291393	0.4239528028865451	27.86080447933932	0.061787946047925146	19.659216727815707	23.072111576760626	0.4017284384185579	23.072111571431854	7.250232292600176	7.901769234381153	0.32247225433566157	0.0	0.0	0.0	27.86080447933932	0.0
27.477726536661535	27.84156728973281	0.42441314087210313	27.932614917783308	0.0910476280504966	19.79683124491042	23.15145690010082	0.40151141963675774	23.151456898409098	7.3009839186483765	8.082002557469961	0.32386213708437445	0.0	0.0	0.0	27.932614917783308	0.0
27.670070622418166	27.322787546138155	0.42101377037049464	28.00281206645096	0.6800245203128057	19.935409063624792	23.36066657130941	0.40256327804648656	23.36066657079418	7.352090806078915	8.173370661696014	0.3245830149142322	0.0	0.0	0.0	28.00281206645096	0.0
27.863761116775095	27.940267650149377	0.4250195851632837	28.07135308596507	0.1310854358156952	20.07495692707017	22.779888510555388	0.3977293311976658	22.779888510404973	7.403555441721467	8.066980417749198	0.32277061002807855	0.0	0.0	0.0	28.07135308596507	0.0
28.058807444592517	28.484363732331712	0.4286230510298144	28.138194100770537	-0.34616963156117464	20.215481625559658	23.108916866142128	0.4007093285884452	23.10891686610007	7.455380329813519	8.885344939059204	0.3337073972506479	0.0	0.0	0.0	28.138194100770537	0.0
28.255219096704664	28.1451768822052	0.4256252404642265	28.203290248820117	0.058113366614918505	20.356989996938573	23.674182536723546	0.4051919768689152	23.67418253671229	7.507567992122213	8.998901657868295	0.3326992018501096	0.0	0.0	0.0	28.203290248820117	0.0
28.453005630381597	28.204978836562127	0.42540659406788	28.266595739261696	0.06161690269956921	20.499488926917145	23.08606601169426	0.4004084551227915	23.08606601169138	7.560120968067068	8.751218171630782	0.3286513049181674	0.0	0.0	0.0	28.266595739261696	0.0
28.65217666979427	28.326202502785858	0.4256394775171517	28.32806391852652	0.0018614157406631193	20.642985349405564	24.005876725686548	0.4079243039072801	24.005876725685845	7.6130418148435375	8.857325240507482	0.3304725739116668	0.0	0.0	0.0	28.32806391852652	0.0
28.85274190648283	28.144846353159103	0.4243513834547427	28.387647345202428	0.24280099204332473	20.7874862468514	23.690920004529506	0.4050473200906192	23.690920004529342	7.666333107547443	9.13638772270462	0.331810963253396	0.0	0.0	0.0	28.387647345202428	0.0
29.05471109982821	28.286659062271557	0.4246924597062032	28.445297874071066	0.15863881179950923	20.932998650579357	23.850161446003757	0.4057571107966908	23.85016144600372	7.7199974393002755	9.17206026740714	0.33228372560496944	0.0	0.0	0.0	28.445297874071066	0.0
29.25809407752701	28.49039815450706	0.42584735108550403	28.500966749680135	0.01056859517307629	21.079529641133412	23.493426489155773	0.4036352658479928	23.493426489155766	7.774037421375377	8.930594586437504	0.32817841332558473	0.0	0.0	0.0	28.500966749680135	0.0
29.4629007360697	28.791043136040727	0.4283833534447754	28.55460470979037	-0.2364384262503556	21.22708634862135	23.63417727100162	0.40477722887435097	23.63417727100162	7.828455683325005	9.436232332427737	0.33543596751436355	0.0	0.0	0.0	28.55460470979037	0.0
29.669141041222183	28.6373214617565	0.4275097713910921	28.606162099039988	-0.03115936271651165	21.375675953061695	24.820637437146416	0.41410347404863573	24.820637437146416	7.88325487310828	10.002286712276826	0.34150187087586686	0.0	0.0	0.0	28.606162099039988	0.0
29.87682502851074	28.981698872518294	0.43016420800134186	28.65558899311896	-0.32610987939933267	21.525305684733127	24.41552030881884	0.4112519624499872	24.41552030881884	7.938437657220039	10.207413258369387	0.34405942851303367	0.0	0.0	0.0	28.65558899311896	0.0
30.085962803710316	28.948877400762086	0.4308848380121749	28.70283533373523	-0.24604206702685616	21.67598282452626	24.570910721597645	0.41280162139710974	24.570910721597645	7.994006720820579	10.745533870832627	0.3505888304673295	0.0	0.0	0.0	28.70283533373523	0.0
30.296564543336288	28.184228430432835	0.4257456331219534	28.74785107460931	0.5636226441764762	21.827714704297946	24.92594098220511	0.4146130703090539	24.92594098220511	8.049964767866324	10.134618005022435	0.34077088429239716	0.0	0.0	0.0	28.74785107460931	0.0
30.50864049513964	28.254204978842274	0.42713104351574516	28.790586338689636	0.5363813598473612	21.980508707228033	24.006078656959446	0.40738280040359715	24.006078656959446	8.106314521241387	10.072848145903482	0.33906234701926236	0.0	0.0	0.0	28.790586338689636	0.0
30.72220097860562	28.904101540196034	0.43157791451191035	28.830991586743984	-0.07310995345205029	22.134372268178627	25.292535090115834	0.41700492977062903	25.292535090115834	8.163058722890078	10.986751266884502	0.3510161088126868	0.0	0.0	0.0	28.830991586743984	0.0
30.93725638545586	29.666833105148406	0.4371637060917963	28.869017797411914	-0.7978153077364922	22.289312874055877	25.30514256377304	0.41684501447020705	25.30514256377304	8.220200133950309	10.462903719977815	0.34252249842342974	0.0	0.0	0.0	28.869017797411914	0.0
31.15381718015405	28.936513022053422	0.4318658500391969	28.904616658748253	-0.03189636330516876	22.44533806417427	25.6355519711456	0.41889775396660955	25.6355519711456	8.277741534887962	11.36939612824521	0.35298100531130283	0.0	0.0	0.0	28.904616658748253	0.0
31.371893900415127	29.094708992751787	0.4331062574568665	28.937740771208293	-0.15696822154349377	22.602455430623486	24.89324164173093	0.413125203245053	24.89324164173093	8.335685725632178	11.624203088246322	0.3546542171914977	0.0	0.0	0.0	28.937740771208293	0.0
31.59149715771803	29.01542414784157	0.4324992785114035	28.968343861950903	-0.047080285890668705	22.76067261863785	25.43831347344597	0.41695102416345475	25.43831347344597	8.394035525711603	12.028828962371023	0.36017873402451034	0.0	0.0	0.0	28.968343861950903	0.0
31.812637637822057	29.54165184181644	0.4359036269926074	28.996381010227935	-0.5452708315885033	22.919997326968314	26.217024757579708	0.4220309717478714	26.217024757579708	8.452793774391584	12.587820004323106	0.3660007071204681	0.0	0.0	0.0	28.996381010227935	0.0
32.03532610128681	30.05300277873813	0.43896957646791124	29.021808883536178	-1.0311938952019517	23.080437308257093	25.447640466120884	0.41526526956676907	25.447640466120884	8.511963330812325	12.929652861513324	0.3693540189149679	0.0	0.0	0.0	29.021808883536178	0.0
32.259573383995814	29.015548333337968	0.43211859326515883	29.04458598408291	0.029037650744943022	23.24200036941489	25.69620413969289	0.4168980018277792	25.69620413969289	8.571547074128013	12.671168132557682	0.3645076458528058	0.0	0.0	0.0	29.04458598408291	0.0
32.48539039768379	28.853551031590847	0.43069837379354425	29.064672904986747	0.21112187339589994	23.404694372000794	25.777420233491167	0.41628029768984376	25.777420233491167	8.631547903646908	13.071337523077363	0.3680496863881412	0.0	0.0	0.0	29.064672904986747	0.0
32.71278813046758	29.41547695271679	0.43372987260982937	29.082032595483774	-0.3334443572330166	23.5685272326048	26.119463221751804	0.41921099580866306	26.119463221751804	8.691968738972436	12.554864836927207	0.36027497812914644	0.0	0.0	0.0	29.082032595483774	0.0
32.94177764738085	29.54755036403655	0.43477195208353586	29.096630634254314	-0.4509197297822354	23.73350692323303	25.945698474164782	0.4165952516282383	25.945698474164782	8.752812520145245	12.858667462566489	0.3640371540453521	0.0	0.0	0.0	29.096630634254314	0.0
33.17237009091252	29.382191897573296	0.4334954210363464	29.10843550979555	-0.2737563877777447	23.89964147169566	26.78171876378224	0.4220371998619909	26.78171876378224	8.81408220778626	13.87386584242112	0.3752235410470975	0.0	0.0	0.0	29.10843550979555	0.0
33.4045766815489	29.168466621399975	0.43193619328040844	29.11741890657254	-0.05104771482743686	24.06693896199753	26.548206484890567	0.42000166228586333	26.548206484890567	8.875780783240765	14.29926099462988	0.3790908149472524	0.0	0.0	0.0	29.11741890657254	0.0
33.63840871831975	28.62022004910792	0.4283708044150639	29.123555995455117	0.503335946347196	24.23540753473151	26.451340995325967	0.4185308221298082	26.451340995325967	8.93791124872345	14.50431660053694	0.38002043786209655	0.0	0.0	0.0	29.123555995455117	0.0
33.87387757934799	28.757838072906395	0.42877686218610755	29.126825726704134	0.36898765379773835	24.405055387474633	26.484253115313738	0.4183898297304247	26.484253115313738	9.000476627464515	13.517388449879645	0.36871498641801165	0.0	0.0	0.0	29.126825726704134	0.0
34.11099472240342	29.56701022382644	0.4349603091726526	29.127211123510644	-0.4397991003157955	24.575890775186952	26.54750387385623	0.4182437098214117	26.54750387385623	9.063479963856764	15.066593363574846	0.384638410332684	0.0	0.0	0.0	29.127211123510644	0.0
34.34977168546025	28.54539032739623	0.42721973910573424	29.124699573788252	0.5793092463920217	24.74792201061326	26.16909487527824	0.415158000535095	26.16909487527824	9.126924323603763	14.814795342363567	0.3819128501656578	0.0	0.0	0.0	29.124699573788252	0.0
34.59022008725847	28.46071544862887	0.42711526626926677	29.11928311760177	0.6585676689728999	24.921157464687553	27.483040749103427	0.4236485133700273	27.483040749103427	9.19081279386899	15.173744574020617	0.3846208035795825	0.0	0.0	0.0	29.11928311760177	0.0
34.83235162786928	28.93325436114226	0.43046247006761873	29.110958727262542	0.17770436612028107	25.095605566940364	27.033038750131826	0.4206491378048199	27.033038750131826	9.25514848342607	15.423427418149679	0.3869892890851592	0.0	0.0	0.0	29.110958727262542	0.0
35.07617808926437	29.170892751183093	0.4324102235902617	29.09972857674441	-0.07116417443868173	25.27127480590895	27.447284356640928	0.42260547366778495	27.447284356640928	9.319934522810053	16.221228525066913	0.39367400919753404	0.0	0.0	0.0	29.09972857674441	0.0
35.32171133588922	28.58838495971257	0.42886525194414643	29.085600296625113	0.49721533691254294	25.448173729550312	27.259871882975585	0.42089545569965464	27.259871882975585	9.385174064469723	15.623390813347076	0.38749678075936234	0.0	0.0	0.0	29.085600296625113	0.0
35.568963315240445	28.82354979846353	0.43054330586398853	29.068587210338404	0.24503741187487194	25.626310945657167	27.523411746628483	0.42194024807173447	27.523411746628483	9.450870282921011	16.007832869732322	0.38974386823460594	0.0	0.0	0.0	29.068587210338404	0.0
35.817946058447134	29.04042368671302	0.43209049909024655	29.048708546995083	0.008284860282063988	25.805695122276767	26.807917034414118	0.4166897559306225	26.807917034414118	9.517026374901459	15.487774247606929	0.3833303639879483	0.0	0.0	0.0	29.048708546995083	0.0
36.06867168085626	29.04136910607983	0.43231512369685904	29.025989625481703	-0.01537948059812777	25.986334988132704	28.414206746876808	0.4278229046884216	28.414206746876808	9.58364555952577	16.85473641189439	0.39661972817875485	0.0	0.0	0.0	29.025989625481703	0.0
36.32115238262226	29.28516062069225	0.43430372087911806	29.000462003987494	-0.2846986167047554	26.168239333049634	27.46806971854343	0.42160448826628777	27.46806971854343	9.650731078442451	17.262103145638307	0.39975353095848354	0.0	0.0	0.0	29.000462003987494	0.0
36.57540044930061	29.05208679038764	0.4322835714585596	28.972163588424106	-0.07992320196353475	26.35141700838098	27.88344452965653	0.4247641028815693	27.88344452965653	9.718286195991547	17.10475072678759	0.3973727880631384	0.0	0.0	0.0	28.972163588424106	0.0
36.83142825244572	28.81602538473308	0.43083004013034	28.941138692532785	0.12511330779970464	26.53587692743965	28.225637031514463	0.42726565807580935	28.225637031514463	9.786314199363488	17.65651147392332	0.40198349398728744	0.0	0.0	0.0	28.941138692532785	0.0
37.08924825021283	28.884306768505216	0.43125222518298745	28.907438041704285	0.023131273199069824	26.721628065931725	28.4385779523724	0.42888740630257455	28.4385779523724	9.854818398759033	17.95306490899242	0.40451611962527606	0.0	0.0	0.0	28.907438041704285	0.0
37.34887298796433	28.534249424404635	0.42853529261467793	28.871118711720055	0.33686928731541954	26.90867946239325	27.778067819406786	0.42414553158108925	27.778067819406786	9.923802127550346	18.580082580108968	0.4081757314851496	0.0	0.0	0.0	28.871118711720055	0.0
37.61031509888008	28.88836056070656	0.43084906718935706	28.832243992727516	-0.05611656797904274	27.09704021863	26.8855612324989	0.41764957746132847	26.8855612324989	9.993268742443199	18.652961845312273	0.40987221248565764	0.0	0.0	0.0	28.832243992727516	0.0
37.87358730457224	28.506906774474487	0.42849617273821056	28.790883167804168	0.28397639332968083	27.286719500160412	27.799016533291393	0.4239528028865451	27.799016533291393	10.0632216236403	18.687279711562592	0.4110418497665704	0.0	0.0	0.0	28.790883167804168	0.0
38.138702415704245	28.56921432667817	0.42855099309422334	28.747111194417485	0.1778968677393138	27.477726536661535	27.84156728973281	0.42441314087210313	27.84156728973281	10.133664175005784	19.076307537538575	0.4148324637170532	0.0	0.0	0.0	28.747111194417485	0.0
38.40567333261417	28.661533977761675	0.4287036812321085	28.701008275973336	0.03947429821166182	27.670070622418166	27.322787546138155	0.42101377037049464	27.322787546138155	10.204599824230822	19.48415040930933	0.4206116721636322	0.0	0.0	0.0	28.701008275973336	0.0
38.674513045942476	28.817421587421336	0.4300614978343169	28.652659309413853	-0.16476227800748333	27.863761116775095	27.940267650149377	0.4250195851632837	27.940267650149377	10.27603202300044	19.912354514709936	0.42531720189235755	0.0	0.0	0.0	28.652659309413853	0.0
38.94523463726408	28.462743073660544	0.4275315567201084	28.602153193525336	0.13941011986479168	28.058807444592517	28.484363732331712	0.4286230510298144	28.484363732331712	10.347964247161443	20.331298451836	0.42982234807175584	0.0	0.0	0.0	28.602153193525336	0.0
39.217851279724925	28.243546943603484	0.42616279419796743	28.549581981187185	0.3060350375837011	28.255219096704664	28.1451768822052	0.4256252404642265	28.1451768822052	10.420399996891572	20.067906234034133	0.42741812161998355	0.0	0.0	0.0	28.549581981187185	0.0
39.492376238683	28.502546766461176	0.42845644280021317	28.495039857281725	-0.007506909179451071	28.453005630381597	28.204978836562127	0.42540659406788	28.204978836562127	10.493342796869813	20.892457350731632	0.43485304907642863	0.0	0.0	0.0	28.495039857281725	0.0
39.76882287235378	28.425884947068695	0.4284796143895872	28.43862192232492	0.012736975256224525	28.65217666979427	28.326202502785858	0.4256394775171517	28.326202502785858	10.566796196447902	19.96780341446305	0.4247257270670791	0.0	0.0	0.0	28.43862192232492	0.0
40.04720463246026	28.152825523047962	0.4267205551402349	28.380422760102356	0.22759723705439328	28.85274190648283	28.144846353159103	0.4243513834547427	28.144846353159103	10.640763769823035	21.93551538025549	0.4430223958617491	0.0	0.0	0.0	28.380422760102356	0.0
40.327535064887485	27.87080017496517	0.42514937116469614	28.320534765700895	0.4497345907357264	29.05471109982821	28.286659062271557	0.4246924597062032	28.286659062271557	10.715249116211798	21.315317094697896	0.4361882010237022	0.0	0.0	0.0	28.320534765700895	0.0
40.6098278103417	27.991165245743602	0.4266806376773258	28.25904620825424	0.2678809625106382	29.25809407752701	28.49039815450706	0.42584735108550403	28.49039815450706	10.79025586002528	21.78793608585113	0.4394671771311299	0.0	0.0	0.0	28.25904620825424	0.0
40.894096605014084	28.882089297324107	0.4333068553653083	28.196039000516315	-0.6860502968077924	29.4629007360697	28.791043136040727	0.4283833534447754	28.791043136040727	10.865787651045459	21.709120954091386	0.4375549264243606	0.0	0.0	0.0	28.196039000516315	0.0
41.18035528124919	28.221359016655992	0.4295138088342374	28.13158614500162	-0.08977287165437176	29.669141041222183	28.6373214617565	0.4275097713910921	28.6373214617565	10.941848164602776	21.56620928129725	0.43676913727630307	0.0	0.0	0.0	28.13158614500162	0.0
41.46861776821793	28.060435829034034	0.42855552720751294	28.065748823885418	0.005312994851383479	29.87682502851074	28.981698872518294	0.43016420800134186	28.981698872518294	11.018441101754995	23.049697670564328	0.44829014003513445	0.0	0.0	0.0	28.065748823885418	0.0
41.75889809259546	27.99805487456265	0.428234248583564	27.998573097079287	0.0005182225166358023	30.085962803710316	28.948877400762086	0.4308848380121749	28.948877400762086	11.095570189467281	21.9918799088572	0.4381284335225708	0.0	0.0	0.0	27.998573097079287	0.0
42.05121037924363	28.22666039334643	0.43047734480392413	27.93008616999724	-0.29657422334919303	30.296564543336288	28.184228430432835	0.4257456331219534	28.184228430432835	11.173239180793551	22.509123127227937	0.44242367247559417	0.0	0.0	0.0	27.93008616999724	0.0
42.345568851898335	28.274267869690476	0.4305588588460317	27.860292189329375	-0.41397568036110144	30.50864049513964	28.254204978842274	0.42713104351574516	28.254204978842274	11.251451855059106	22.080959297836007	0.4374604069856467	0.0	0.0	0.0	27.860292189329375	0.0
42.64198783386162	28.399745066909052	0.4326758702521092	27.789167521762074	-0.6105775451469775	30.72220097860562	28.904101540196034	0.43157791451191035	28.904101540196034	11.33021201804452	22.172818604282615	0.43784563032584434	0.0	0.0	0.0	27.789167521762074	0.0
42.94048174869865	27.450311431252057	0.42571421665403775	27.71665546694395	0.266344035691894	30.93725638545586	29.666833105148406	0.4371637060917963	29.666833105148406	11.409523502170831	22.957838538605756	0.4436099838023617	0.0	0.0	0.0	27.71665546694395	0.0
43.24106512093954	27.891480079889604	0.4293230898765161	27.642660352080867	-0.24881972780873696	31.15381718015405	28.936513022053422	0.4318658500391969	28.936513022053422	11.489390166686027	21.596180477780287	0.4309965321882323	0.0	0.0	0.0	27.642660352080867	0.0
43.54375257678612	27.65360615103355	0.4277731624144549	27.567040951374782	-0.08656519965876797	31.371893900415127	29.094708992751787	0.4331062574568665	29.094708992751787	11.56981589785283	21.645248450178094	0.43068616113983554	0.0	0.0	0.0	27.567040951374782	0.0
43.84855884482362	27.427749694480845	0.42686021423264886	27.489603169036	0.061853474555153554	31.59149715771803	29.01542414784157	0.4324992785114035	29.01542414784157	11.6508046091378	22.26620194841153	0.43549073655520126	0.0	0.0	0.0	27.489603169036	0.0
44.15549875673739	26.805834268800385	0.42205763950731445	27.41009191978708	0.6042576509866961	31.812637637822057	29.54165184181644	0.4359036269926074	29.54165184181644	11.732360241401764	22.808731864194385	0.44049474526050664	0.0	0.0	0.0	27.41009191978708	0.0
44.46458724803455	27.293035483085664	0.42633489724436924	27.3281821356534	0.03514665256773597	32.03532610128681	30.05300277873813	0.43896957646791124	30.05300277873813	11.814486763091576	21.73679642172579	0.4293544429883657	0.0	0.0	0.0	27.3281821356534	0.0
44.775839358770796	27.693325617653414	0.42951129919959463	27.24346882231158	-0.44985679534183376	32.259573383995814	29.015548333337968	0.43211859326515883	29.015548333337968	11.897188170433218	21.813719303405737	0.42862627597548647	0.0	0.0	0.0	27.24346882231158	0.0
45.08927023428218	27.385089951837017	0.4275678811950373	27.155456082391158	-0.22963386944585906	32.48539039768379	28.853551031590847	0.43069837379354425	28.853551031590847	11.980468487626249	22.08940191273907	0.42960292413599677	0.0	0.0	0.0	27.155456082391158	0.0
45.40489512592216	26.975797926985667	0.4252987110305032	27.06354501683535	0.08774708984968171	32.71278813046758	29.41547695271679	0.43372987260982937	29.41547695271679	12.064331767039633	21.89302420375507	0.42767917241130265	0.0	0.0	0.0	27.06354501683535	0.0
45.72272939180361	26.551372002348433	0.42253168427529086	26.96702040865904	0.4156484063106056	32.94177764738085	29.54755036403655	0.43477195208353586	29.54755036403655	12.14878208940891	21.548131308130714	0.4230826764938253	0.0	0.0	0.0	26.96702040865904	0.0
46.04278849754624	27.464769155004234	0.42954902960792457	26.865036086256218	-0.5997330687480158	33.17237009091252	29.382191897573296	0.4334954210363464	29.382191897573296	12.233823564034772	22.397104042695158	0.4292025403936358	0.0	0.0	0.0	26.865036086256218	0.0
46.365088017029066	26.60998770410898	0.424193390433789	26.756598855734634	0.14661115162565252	33.4045766815489	29.168466621399975	0.43193619328040844	29.168466621399975	12.319460328983016	21.463329742123307	0.42033030951123074	0.0	0.0	0.0	26.756598855734634	0.0
46.689643633148265	26.485097346219515	0.42332637159342157	26.640550883455006	0.15545353723549127	33.63840871831975	28.62022004910792	0.4283708044150639	28.62022004910792	12.405696551285896	21.546711643455584	0.4201865824974108	0.0	0.0	0.0	26.640550883455006	0.0
47.0164711385803	26.539354339286483	0.42470126262742125	26.515550401261923	-0.023803938024560267	33.87387757934799	28.757838072906395	0.42877686218610755	28.757838072906395	12.492536427144898	21.863065688446806	0.42140603974202445	0.0	0.0	0.0	26.515550401261923	0.0
47.34558643655036	27.116551099341656	0.4298243579951532	26.380050597382226	-0.73650050195943	34.11099472240342	29.56701022382644	0.4349603091726526	29.56701022382644	12.579984182134913	21.316844392033126	0.41619212286209506	0.0	0.0	0.0	26.380050597382226	0.0
47.67700554160622	26.05145678615789	0.4219944375568831	26.23227654607508	0.1808197599171919	34.34977168546025	28.54539032739623	0.42721973910573424	28.54539032739623	12.668044071409858	21.118768755509056	0.4130114425760992	0.0	0.0	0.0	26.23227654607508	0.0
48.01074458039746	25.831201014688798	0.42112667307270546	26.070200018293615	0.23899900360481752	34.59022008725847	28.46071544862887	0.42711526626926677	28.46071544862887	12.756720379909726	20.857944355857477	0.4094775055693825	0.0	0.0	0.0	26.070200018293615	0.0
48.346819792460245	25.011694314997783	0.4150678299201641	25.89151200427081	0.8798176892730254	34.83235162786928	28.93325436114226	0.43046247006761873	28.93325436114226	12.846017422569096	21.473636302512716	0.41313120384702234	0.0	0.0	0.0	25.89151200427081	0.0
48.68524753100746	25.58512921137528	0.4200061815129776	25.69359276672405	0.10846355534877006	35.07617808926437	29.170892751183093	0.4324102235902617	29.170892751183093	12.93593954452708	21.633745811425452	0.4145777847396078	0.0	0.0	0.0	25.69359276672405	0.0
49.026044263724515	25.20429228261316	0.4176286981386342	25.47347923036777	0.2691869477546085	35.32171133588922	28.58838495971257	0.42886525194414643	28.58838495971257	13.026491121338768	21.323446913294962	0.40963184326999313	0.0	0.0	0.0	25.47347923036777	0.0
49.36922657357059	25.53561875690989	0.4208556138748154	25.22782949956096	-0.30778925734892937	35.568963315240445	28.82354979846353	0.43054330586398853	28.82354979846353	13.11767655918814	21.778897889974115	0.4123357074403724	0.0	0.0	0.0	25.22782949956096	0.0
49.714811159585594	25.346030579501242	0.4204318634625388	24.952884281116987	-0.39314629838425574	35.817946058447134	29.04042368671302	0.43209049909024655	29.04042368671302	13.209500295102458	21.94447475155016	0.4130053640723838	0.0	0.0	0.0	24.952884281116987	0.0
					36.06867168085626	29.04136910607983	0.43231512369685904	29.04136910607983	13.301966797168173	22.16933103718988	0.4134183626035423
					36.32115238262226	29.28516062069225	0.43430372087911806	29.28516062069225	13.395080564748351	22.227008089291218	0.41295221972779567
					36.57540044930061	29.05208679038764	0.4322835714585596	29.05208679038764	13.488846128701589	22.579559172181302	0.41498470764849954
					36.83142825244572	28.81602538473308	0.43083004013034	28.81602538473308	13.5832680516025	22.673143753712495	0.4146109805455641
					37.08924825021283	28.884306768505216	0.43125222518298745	28.884306768505216	13.678350927963718	23.327942126444007	0.4193149101873333
					37.34887298796433	28.534249424404635	0.42853529261467793	28.534249424404635	13.774099384459465	23.516965499139562	0.41963074436959935
					37.61031509888008	28.88836056070656	0.43084906718935706	28.88836056070656	13.870518080150681	22.751017828210838	0.41295658810200886
					37.87358730457224	28.506906774474487	0.42849617273821056	28.506906774474487	13.967611706711736	23.777778082680726	0.41939650336915135
					38.138702415704245	28.56921432667817	0.42855099309422334	28.56921432667817	14.065384988658717	22.90807552591	0.412331927782056
					38.40567333261417	28.661533977761675	0.4287036812321085	28.661533977761675	14.163842683579329	23.743616474256257	0.4178037027993156
					38.674513045942476	28.817421587421336	0.4300614978343169	28.817421587421336	14.262989582364385	23.566251393885544	0.4168348936022089
					38.94523463726408	28.462743073660544	0.4275315567201084	28.462743073660544	14.362830509440936	23.03376983085174	0.4116017766958431
					39.217851279724925	28.243546943603484	0.42616279419796743	28.243546943603484	14.463370323007023	23.381286941823895	0.4140363535491182
					39.492376238683	28.502546766461176	0.42845644280021317	28.502546766461176	14.564613915268072	23.527519109798916	0.41507346721327115
					39.76882287235378	28.425884947068695	0.4284796143895872	28.425884947068695	14.66656621267495	23.31861929113987	0.413224745355023
					40.04720463246026	28.152825523047962	0.4267205551402349	28.152825523047962	14.769232176163673	23.867624406849494	0.41671286376470834
					40.327535064887485	27.87080017496517	0.42514937116469614	27.87080017496517	14.87261680139682	23.666763796320502	0.4151502801877133
					40.6098278103417	27.991165245743602	0.4266806376773258	27.991165245743602	14.976725119006597	23.53790659722024	0.41345945477423324
					40.894096605014084	28.882089297324107	0.4333068553653083	28.882089297324107	15.081562194839643	23.138419512705664	0.4092944916074026
					41.18035528124919	28.221359016655992	0.4295138088342374	28.221359016655992	15.18713313020352	22.610579346708487	0.4047301722563226
					41.46861776821793	28.060435829034034	0.42855552720751294	28.060435829034034	15.293443062114946	22.562930485883502	0.4044990816677115
					41.75889809259546	27.99805487456265	0.428234248583564	27.99805487456265	15.400497163549751	22.773841449052913	0.4053072457151034
					42.05121037924363	28.22666039334643	0.43047734480392413	28.22666039334643	15.508300643694598	22.29899228703819	0.4004622211521113
					42.345568851898335	28.274267869690476	0.4305588588460317	28.274267869690476	15.61685874820046	22.527321938044892	0.40106753184421823
					42.64198783386162	28.399745066909052	0.4326758702521092	28.399745066909052	15.726176759437863	22.89426163381291	0.40363966393412853
					42.94048174869865	27.450311431252057	0.42571421665403775	27.450311431252057	15.836259996753927	23.03849751033697	0.40316688431687825
					43.24106512093954	27.891480079889604	0.4293230898765161	27.891480079889604	15.947113816731207	23.09038834756281	0.40250756584978525
					43.54375257678612	27.65360615103355	0.4277731624144549	27.65360615103355	16.058743613448325	22.858079138360285	0.3996375394655491
					43.84855884482362	27.427749694480845	0.42686021423264886	27.427749694480845	16.171154818742465	22.56790514579486	0.3967290256168946
					44.15549875673739	26.805834268800385	0.42205763950731445	26.805834268800385	16.284352902473664	22.62011959237565	0.3970025462369072
					44.46458724803455	27.293035483085664	0.42633489724436924	27.293035483085664	16.39834337279098	22.533535193675323	0.3962797603813294
					44.775839358770796	27.693325617653414	0.42951129919959463	27.693325617653414	16.513131776400517	23.245518692248154	0.4020250875452927
					45.08927023428218	27.385089951837017	0.4275678811950373	27.385089951837017	16.628723698835323	23.621873032320266	0.4037407652588021
					45.40489512592216	26.975797926985667	0.4252987110305032	26.975797926985667	16.74512476472717	23.66914503872912	0.40333555231797663
					45.72272939180361	26.551372002348433	0.42253168427529086	26.551372002348433	16.862340638080262	23.3503209268039	0.39974838846091554
					46.04278849754624	27.464769155004234	0.42954902960792457	27.464769155004234	16.980377022546822	23.911076381831307	0.40296321990117656
					46.365088017029066	26.60998770410898	0.424193390433789	26.60998770410898	17.09923966170465	23.579022408040114	0.39970795010408045
					46.689643633148265	26.485097346219515	0.42332637159342157	26.485097346219515	17.21893433933658	23.5367745103597	0.39809145788028355
					47.0164711385803	26.539354339286483	0.42470126262742125	26.539354339286483	17.339466879711935	23.515025670353285	0.39750685486145626
					47.34558643655036	27.116551099341656	0.4298243579951532	27.116551099341656	17.460843147869923	23.834091615412813	0.39922748845326644
					47.67700554160622	26.05145678615789	0.4219944375568831	26.05145678615789	17.583069049905014	23.649886896834865	0.3972612343412824
					48.01074458039746	25.831201014688798	0.42112667307270546	25.831201014688798	17.706150533254345	23.81553715951663	0.3976736598764139
					48.346819792460245	25.011694314997783	0.4150678299201641	25.011694314997783	17.830093586987125	23.959074152365897	0.398469969464716
					48.68524753100746	25.58512921137528	0.4200061815129776	25.58512921137528	17.95490424209604	24.288618245811275	0.3995065986838562
					49.026044263724515	25.20429228261316	0.4176286981386342	25.20429228261316	18.080588571790713	24.183363628920954	0.3981083651969319
					49.36922657357059	25.53561875690989	0.4208556138748154	25.53561875690989	18.207152691793247	23.949233511948954	0.3961557664924032
					49.714811159585594	25.346030579501242	0.4204318634625388	25.346030579501242	18.334602760635804	24.78644999036541	0.40149290993053355
					50.06281483770269	25.263322129379688	0.42060033152581516	25.263322129379688	18.462944979960255	24.69880890339821	0.3997232600797839
					50.413254541566616	25.18001796640829	0.42086674941070434	25.18001796640829	18.592185594819973	24.767337669301888	0.3997397903266025
					50.76614732335758	25.110653740636298	0.42164332559158435	25.110653740636298	18.722330893983717	24.648768887841207	0.39836431711992426
					51.12151035462108	25.24470323052623	0.423336248217714	25.24470323052623	18.8533872102416	24.846576928076832	0.39941388198548866
					51.47936092710343	25.161080062130683	0.4241070573373682	25.161080062130683	18.98536092071329	25.049476085688664	0.3998929025153708
					51.839716453593155	24.30102725396719	0.4175955010983516	24.30102725396719	19.118258447158283	25.24474091296333	0.4008946935259906
					52.20259446876831	24.07692667005161	0.4164774851934639	24.07692667005161	19.252086256288393	25.535846991116944	0.40230977690933106
					52.56801263004969	24.35546367874841	0.4197554623909969	24.35546367874841	19.38685086008241	24.759268093268364	0.39587725520622147
					52.93598871846004	24.397422535238153	0.4201345270057701	24.397422535238153	19.522558816102986	25.932357171031853	0.40345131097555625
					53.306540639489256	24.06565389689902	0.41826869914203946	24.06565389689902	19.659216727815707	25.746356617254857	0.4017284384185579
					53.67968642396568	23.787391112096255	0.4167148046776048	23.787391112096255	19.79683124491042	25.834898707727653	0.40151141963675774
					54.05544422893344	22.89778166581798	0.4100980136647676	22.89778166581798	19.935409063624792	26.068357478278173	0.40256327804648656
					54.43383233853597	23.33622172213017	0.4146742005517199	23.33622172213017	20.07495692707017	25.420262525291207	0.3977293311976658
					54.81486916490572	23.151827820146902	0.41404517459081674	23.151827820146902	20.215481625559658	25.787427938475922	0.4007093285884452
					55.19857324906006	22.5381406550054	0.4100942582855367	22.5381406550054	20.356989996938573	26.418212489333413	0.4051919768689152
					55.58496326180349	22.599021923682027	0.4107684840128366	22.599021923682027	20.499488926917145	25.761928484485054	0.4004084551227915
					55.97405800463611	22.739480374247222	0.4131627599801923	22.739480374247222	20.642985349405564	26.788352727625014	0.4079243039072801
					56.36587641066856	23.13740200048782	0.4175235253342564	23.13740200048782	20.7874862468514	26.436889965539628	0.4050473200906192
					56.76043754554324	22.246621281887965	0.41036421294181685	22.246621281887965	20.932998650579357	26.614588782867273	0.4057571107966908
					57.15776060836205	22.134016821277335	0.41018033852776326	22.134016821277335	21.079529641133412	26.216505348401725	0.4036352658479928
					57.55786493262058	22.046874592753486	0.41041175124905116	22.046874592753486	21.22708634862135	26.373570288535365	0.40477722887435097
					57.96076998714892	21.716512836950272	0.4081475341182305	21.716512836950272	21.375675953061695	27.697550820100577	0.41410347404863573
					58.36649537705897	22.102804403389925	0.4128818211601459	22.102804403389925	21.525305684733127	27.245477327694886	0.4112519624499872
					58.77506084469838	21.573322948575914	0.40923021903083145	21.573322948575914	21.67598282452626	27.418878750837067	0.41280162139710974
					59.18648627061127	21.493368229850176	0.4099739994317702	21.493368229850176	21.827714704297946	27.815059900928404	0.4146130703090539
					59.600791674505544	21.527054222718913	0.4117528402309341	21.527054222718913	21.980508707228033	26.7885780643718	0.40738280040359715
					60.01799721622709	20.96957788671701	0.40733469926497945	20.96957788671701	22.134372268178627	28.224145242105447	0.41700492977062903
					60.438123196740676	20.690195461275387	0.40612528779967555	20.690195461275387	22.289312874055877	28.238214024312104	0.41684501447020705
					60.86119005911786	20.483597897273505	0.40574851698932574	20.483597897273505	22.44533806417427	28.60692056439655	0.41889775396660955
					61.28721838953169	20.804560483470524	0.4099412519336997	20.804560483470524	22.602455430623486	27.77857044142678	0.413125203245053
					61.71622891825841	20.19456331260479	0.4051558879302687	20.19456331260479	22.76067261863785	28.386820523551513	0.41695102416345475
					62.14824252068621	19.744581153244766	0.4020445833117142	19.744581153244766	22.919997326968314	29.25579076740999	0.4220309717478714
					62.58328021833101	19.81124382685723	0.40372573794432187	19.81124382685723	23.080437308257093	28.397228590397756	0.41526526956676907
					63.021363179859335	20.369544916482266	0.40985910715392176	20.369544916482266	23.24200036941489	28.674602811677346	0.4168980018277792
					63.46251272211835	19.261005492238386	0.40017221298092254	19.261005492238386	23.404694372000794	28.76523251009199	0.41628029768984376
					63.90675031117318	18.922491847543917	0.39770867032539614	18.922491847543917	23.5685272326048	29.146921057535568	0.41921099580866306
					64.35409756335139	19.013934928763877	0.39994031771066996	19.013934928763877	23.73350692323303	28.953015565010602	0.4165952516282383
					64.80457624629484	18.789100769885888	0.39895842181440067	18.789100769885888	23.89964147169566	29.885937393346083	0.4220371998619909
					65.2582082800189	18.920619666233122	0.40108209416575763	18.920619666233122	24.06693896199753	29.625359145583595	0.42000166228586333
					65.71501573797903	18.364727333649984	0.39737561439459124	18.364727333649984	24.23540753473151	29.517266159385176	0.4185308221298082
					66.1750208481449	18.877204007313125	0.40372360719240524	18.877204007313125	24.405055387474633	29.553993061273452	0.4183898297304247
					66.6382459940819	18.135837278760548	0.39752366004036616	18.135837278760548	24.575890775186952	29.624575096226298	0.4182437098214117
					67.10471371604048	17.792734306906752	0.3955933891227585	17.792734306906752	24.74792201061326	29.202305422635586	0.415158000535095
					67.57444671205276	18.30661904207773	0.40235403189286334	18.30661904207773	24.921157464687553	30.66854829038196	0.4236485133700273
					68.04746783903713	17.720773830870268	0.39738438690257266	17.720773830870268	25.095605566940364	30.16638740643104	0.4206491378048199
					68.5238001139104	17.198764890723925	0.3930804593325273	17.198764890723925	25.27127480590895	30.62864744174818	0.42260547366778495
					69.00346671470777	17.457760056649917	0.39759742132107767	17.457760056649917	25.448173729550312	30.419512340894645	0.42089545569965464
					69.48649098171072	17.011349858756965	0.3944107553710944	17.011349858756965	25.626310945657167	30.713598614268278	0.42194024807173447
					69.97289641858268	16.780525586286128	0.3924448831689694	16.780525586286128	25.805695122276767	29.915172256232367	0.4166897559306225
					70.46270669351276	17.17786091796783	0.39856222684405707	17.17786091796783	25.986334988132704	31.707643986880036	0.4278229046884216
					70.95594564036736	16.804204415590362	0.39636848568106636	16.804204415590362	26.168239333049634	30.651841995839167	0.42160448826628777
					71.45263725984992	16.513395022460358	0.3943297044697154	16.513395022460358	26.35141700838098	31.11536211974125	0.4247641028815693
					71.95280572066886	15.662677891694546	0.38622210865399376	15.662677891694546	26.53587692743965	31.49721751062186	0.42726565807580935
					72.45647536071354	15.72417808107621	0.3885019330561076	15.72417808107621	26.721628065931725	31.73484001294788	0.42888740630257455
					72.96367068823854	15.728913748632447	0.38966865434154613	15.728913748632447	26.90867946239325	30.99777139328274	0.42414553158108925
					73.4744163830562	15.901605399450618	0.3936320873058434	15.901605399450618	27.09704021863	30.001816047222228	0.41764957746132847
					73.9887372977376	15.79387570112627	0.393860740314118	15.79387570112627	27.286719500160412	31.02114823317672	0.4239528028865451
					74.50665845882176	15.480252770063975	0.3912301588659486	15.480252770063975	27.477726536661535	31.068630967733974	0.42441314087210313
					75.02820506803351	15.213561057149422	0.3895306733114731	15.213561057149422	27.670070622418166	30.489720440192595	0.42101377037049464
					75.55340250350974	15.13888747825186	0.3905927746841756	15.13888747825186	27.863761116775095	31.178771501212328	0.4250195851632837
					76.0822763210343	14.416072102861166	0.3825258791991839	14.416072102861166	28.058807444592517	31.785932736511988	0.4286230510298144
					76.61485225528155	14.880448758409829	0.39012848950045675	14.880448758409829	28.255219096704664	31.40743137679957	0.4256252404642265
					77.15115622106853	14.071239132042281	0.3808854726911172	14.071239132042281	28.453005630381597	31.474164863162954	0.42540659406788
					77.69121431461602	13.964585157551719	0.3811900309941722	13.964585157551719	28.65217666979427	31.60943933644484	0.4256394775171517
					78.23505281481832	13.680651867497726	0.37870924560528074	13.680651867497726	28.85274190648283	31.40706253675366	0.4243513834547427
					78.78269818452205	13.960602049182047	0.38417787573194623	13.960602049182047	29.05471109982821	31.565312490145267	0.4246924597062032
					79.3341770718137	13.84714650726332	0.38373763285742557	13.84714650726332	29.25809407752701	31.792666597207344	0.42584735108550403
					79.88951631131638	14.327044773062228	0.39233993474931317	14.327044773062228	29.4629007360697	32.128158772858505	0.4283833534447754
					80.4487429254956	13.64812891480326	0.3854869568672999	13.64812891480326	29.669141041222183	31.956619508549917	0.4275097713910921
					81.01188412597406	13.101866642361166	0.3785934454651214	13.101866642361166	29.87682502851074	32.34091305701432	0.43016420800134186
					81.5789673148559	13.206897265814835	0.3816642757199986	13.206897265814835	30.085962803710316	32.304287310223565	0.4308848380121749
					82.1500200860599	12.605127887629653	0.37571622603155547	12.605127887629653	30.296564543336288	31.451009316503075	0.4257456331219534
					82.72507022666231	12.517137998579313	0.376071727940623	12.517137998579313	30.50864049513964	31.529096714971132	0.42713104351574516
					83.30414571824895	13.038753865383459	0.38447607942636797	13.038753865383459	30.72220097860562	32.254321563909336	0.43157791451191035
					83.88727473827669	12.445977246393975	0.3785846182449279	12.445977246393975	30.93725638545586	33.10545990940349	0.4371637060917963
					84.47448566144462	11.435025919290952	0.3665884445429401	11.435025919290952	31.15381718015405	32.29048979964353	0.4318658500391969
					85.06580706107474	12.066237114215593	0.3766525388913053	12.066237114215593	31.371893900415127	32.46702196764481	0.4331062574568665
					85.66126771050226	11.530081533573611	0.371331030056611	11.530081533573611	31.59149715771803	32.378547365543014	0.4324992785114035
					86.26089658447577	11.666345449091258	0.3743010261044925	11.666345449091258	31.812637637822057	32.96576912137915	0.4359036269926074
					86.8647228605671	11.676822055265959	0.3761699337059731	11.676822055265959	32.03532610128681	33.536389783244104	0.43896957646791124
					87.47277592059106	11.603047091644193	0.3773731458232115	11.603047091644193	32.259573383995814	32.37868594514663	0.43211859326515883
					88.08508535203521	11.097718336930404	0.37233353078858145	11.097718336930404	32.48539039768379	32.1979118409673	0.43069837379354425
					88.70168094949946	10.490276181031433	0.36508673303963995	10.490276181031433	32.71278813046758	32.82496953829399	0.43372987260982937
					89.32259271614595	10.068914646302286	0.36049327771315604	10.068914646302286	32.94177764738085	32.97235133021116	0.43477195208353586
					89.94785086515898	10.525717317082796	0.3699261545305256	10.525717317082796	33.17237009091252	32.787826475037804	0.4334954210363464
					90.57748582121508	10.05711083192288	0.3643327573191961	10.05711083192288	33.4045766815489	32.54932870424763	0.43193619328040844
					91.21152822196359	10.075919762099756	0.3666941010860769	10.075919762099756	33.63840871831975	31.93753590333917	0.4283708044150639
					91.85000891951734	10.200752152615	0.37285522859052134	10.200752152615	33.87387757934799	32.09110497333475	0.42877686218610755
					92.49295898195396	10.125657940733694	0.37345792803684796	10.125657940733694	34.11099472240342	32.994066745733726	0.4349603091726526
					93.14040969482764	9.844032921110184	0.37095690478074206	9.844032921110184	34.34977168546025	31.854032809383103	0.42721973910573424
					93.79239256269142	9.923026296574946	0.37458724624682394	9.923026296574946	34.59022008725847	31.759543424741643	0.42711526626926677
					94.44893931063027	9.598518776952565	0.371674654796467	9.598518776952565	34.83235162786928	32.28685343347764	0.43046247006761873
					95.11008188580468	9.923397095044853	0.37923365020475824	9.923397095044853	35.07617808926437	32.552036042168915	0.4324102235902617
					95.7758524590053	9.539407944865163	0.37602633917564576	9.539407944865163	35.32171133588922	31.90201086863275	0.42886525194414643
					96.44628342621834	9.367056074307017	0.3742852891466902	9.367056074307017	35.568963315240445	32.164433221358365	0.43054330586398853
					97.12140741020188	9.459789366840944	0.3777071394545526	9.459789366840944	35.817946058447134	32.40644455392604	0.43209049909024655
					97.8012572620733	9.205816509397843	0.37644252845500875	9.205816509397843	36.06867168085626	32.40749955507277	0.43231512369685904
					98.48586606290782	8.990773635848944	0.37428796733845104	8.990773635848944	36.32115238262226	32.679548485427034	0.43430372087911806
					99.17526712534817	8.833502669948324	0.3737834776541714	8.833502669948324	36.57540044930061	32.419459506002354	0.4322835714585596
					99.86949399522561	8.263553674932023	0.36478761181351704	8.263553674932023	36.83142825244572	32.15603666699032	0.43083004013034
					100.5685804531922	8.058420522545667	0.3619140371053422	8.058420522545667	37.08924825021283	32.232232417477576	0.43125222518298745
					101.27256051636454	8.5374763413775	0.3735085013213209	8.5374763413775	37.34887298796433	31.84160058528842	0.42853529261467793
					101.9814684399791	8.356821968620743	0.3731031254044677	8.356821968620743	37.61031509888008	32.23675607710538	0.43084906718935706
					102.69533871905895	8.17830631752509	0.3706910980750164	8.17830631752509	37.87358730457224	31.811088700252657	0.42849617273821056
					103.41420609009236	7.660127727667829	0.362869990929339	7.660127727667829	38.138702415704245	31.8806182035947	0.42855099309422334
					104.13810553272302	8.559570567995037	0.38554680395594004	8.559570567995037	38.40567333261417	31.983638451727103	0.4287036812321085
					104.86707227145207	8.224770122636313	0.37932702511906863	8.224770122636313	38.674513045942476	32.15759470090508	0.4300614978343169
					105.60114177735224	8.073678346528368	0.3805429809271762	8.073678346528368	38.94523463726408	31.761806067975566	0.4275315567201084
					106.3403497697937	7.499577516728176	0.36873218060545015	7.499577516728176	39.217851279724925	31.51720332692192	0.42616279419796743
					107.08473221818227	7.344738820226281	0.3685531423940282	7.344738820226281	39.492376238683	31.806223331914293	0.42845644280021317
					107.83432534370954	7.460293215349698	0.3720599557086532	7.460293215349698	39.76882287235378	31.720675785282523	0.4284796143895872
					108.58916562111551	7.407623530349915	0.3710453018984399	7.407623530349915	40.04720463246026	31.415966557210773	0.4267205551402349
					109.34928978046332	7.72552437124319	0.3813162105568124	7.72552437124319	40.327535064887485	31.101252181689166	0.42514937116469614
					110.11473480892656	7.300048603943341	0.3754575816266372	7.300048603943341	40.6098278103417	31.23556854134322	0.4266806376773258
					110.88553795258903	6.988220529521723	0.37085235690785856	6.988220529521723	40.894096605014084	32.22975792338425	0.4333068553653083
					111.66173671825717	7.927356565404615	0.39504600376950477	7.927356565404615	41.18035528124919	31.492443639110636	0.4295138088342374
					112.44336887528496	7.47782760209953	0.38794513750306786	7.47782760209953	41.46861776821793	31.31286814760367	0.42855552720751294
					113.23047245741196	7.059485863036142	0.3797551549357158	7.059485863036142	41.75889809259546	31.243256734075196	0.428234248583564
					114.02308576461385	6.850670765496126	0.37713052334291214	6.850670765496126	42.05121037924363	31.49835948839822	0.43047734480392413
					114.82124736496615	6.5313093836625145	0.37264263329332337	6.5313093836625145	42.345568851898335	31.551485057747318	0.4305588588460317
					115.62499609652092	6.562666478712225	0.37479980692002607	6.562666478712225	42.64198783386162	31.69150608079824	0.4326758702521092
					116.43437106919656	6.592083117567213	0.3805076417692663	6.592083117567213	42.94048174869865	30.632025378881757	0.42571421665403775
					117.24941166668094	6.331706704663973	0.37501230991278944	6.331706704663973	43.24106512093954	31.12432905548219	0.4293230898765161
					118.07015754834771	6.271212426753473	0.37630441171659496	6.271212426753473	43.54375257678612	30.85888360711481	0.4277731624144549
					118.89664865118613	6.939177044161446	0.39602565059173667	6.939177044161446	43.84855884482362	30.606848553653442	0.42686021423264886
					119.72892519174444	7.2049559974215125	0.4063170007245072	7.2049559974215125	44.15549875673739	29.91284808117527	0.42205763950731445
					120.56702766808665	6.834126178215988	0.39687727060810135	6.834126178215988	44.46458724803455	30.456519871493022	0.42633489724436924
					121.41099686176327	7.259855063286378	0.4132256370487376	7.259855063286378	44.775839358770796	30.903206882374633	0.42951129919959463
					122.26087383979561	6.3298628503548855	0.39056213238512455	6.3298628503548855	45.08927023428218	30.55924420050812	0.4275678811950373
					123.11669995667417	5.49491903141924	0.3716520610238772	5.49491903141924	45.40489512592216	30.102511907178048	0.4252987110305032
					123.97851685637087	6.507888505369121	0.4024942735029136	6.507888505369121	45.72272939180361	29.62889157221378	0.42253168427529086
					124.84636647436548	5.803533764312462	0.3847326545207914	5.803533764312462	46.04278849754624	30.648158870190468	0.42954902960792457
					125.72029103968603	5.920606072693645	0.3901059495792756	5.920606072693645	46.365088017029066	29.694301309674387	0.424193390433789
					126.60033307696384	7.095448597817803	0.4241973054028383	7.095448597817803	46.689643633148265	29.554935145395017	0.42332637159342157
					127.48653540850259	6.741716695174724	0.4166790166728655	6.741716695174724	47.0164711385803	29.615480964438692	0.42470126262742125
					128.3789411563621	6.966420975998903	0.42539365904852605	6.966420975998903	47.34558643655036	30.259579514901368	0.4298243579951532
					129.27759374445662	6.156661938252415	0.4065909904204917	6.156661938252415	47.67700554160622	29.071032123952524	0.4219944375568831
					130.18253690066783	6.509278924610915	0.41933438046553095	6.509278924610915	48.01074458039746	28.825246920444595	0.42112667307270546
					131.09381465897252	5.988913161412136	0.40625050003920693	5.988913161412136	48.346819792460245	27.910752741172043	0.4150678299201641
					132.01147136158534	6.7026723899804725	0.4315574974879744	6.7026723899804725	48.68524753100746	28.55065339741646	0.4200061815129776
					132.93555166111642	7.044738753324016	0.44069332942091044	7.044738753324016	49.026044263724515	28.12567437682236	0.4176286981386342
					133.86610052274423	6.089248369839808	0.41806431100690916	6.089248369839808	49.36922657357059	28.49540427933261	0.4208556138748154
					134.80316322640346	6.385792417193266	0.42906964872226694	6.385792417193266	49.714811159585594	28.283841293008678	0.4204318634625388
					135.74678536898827	5.914458789916199	0.4165849707920797	5.914458789916199	50.06281483770269	28.191546262057336	0.42060033152581516
					136.69701286657119	6.453255289553969	0.43510967868911693	6.453255289553969	50.413254541566616	28.098586470300614	0.42086674941070434
					137.6538919566372	7.079702072412311	0.45539135742189174	7.079702072412311	50.76614732335758	28.021182367634765	0.42164332559158435
					138.6174692003337	7.120822223404676	0.46131323972945865	7.120822223404676	51.12151035462108	28.170769281671	0.423336248217714
					139.587791484736	5.902533910352808	0.42698771167217087	5.902533910352808	51.47936092710343	28.07745350917165	0.4241070573373682
					140.56490602512915	7.006711274613285	0.46673864687597505	7.006711274613285	51.839716453593155	27.117713598284933	0.4175955010983516
					141.54886036730505	6.558206209537298	0.4552089158617708	6.558206209537298	52.20259446876831	26.867637937354214	0.4164774851934639
					142.5397023898762	6.160095736675476	0.4442654644585394	6.160095736675476	52.56801263004969	27.17845964663524	0.4197554623909969
					143.53748030660535	6.633274307717992	0.46456934401902145	6.633274307717992	52.93598871846004	27.225281875231136	0.4201345270057701
					144.54224266875156	7.257036867322862	0.4854483052805502	7.257036867322862	53.306540639489256	26.8550585582763	0.41826869914203946
					145.55403836743284	6.651663249061409	0.4708027951704877	6.651663249061409	53.67968642396568	26.544542857664894	0.4167148046776048
					146.5729166360049	6.0375583653373095	0.4537749200978606	6.0375583653373095	54.05544422893344	25.551820454353123	0.4100980136647676
					147.59892705245693	6.139465982416002	0.45795631808995896	6.139465982416002	54.43383233853597	26.041079272625876	0.4146742005517199
					148.63211954182412	6.382222542242563	0.46993430640527595	6.382222542242563	54.81486916490572	25.835312620418357	0.41404517459081674
					149.67254437861686	7.227997040684252	0.5024868346444971	7.227997040684252	55.19857324906006	25.15049413067596	0.4100942582855367
					150.7202521892672	6.920367274426775	0.4948662689756509	6.920367274426775	55.58496326180349	25.21843203265101	0.4107684840128366
					151.7752939545921	7.494431232027331	0.5143882331840355	7.494431232027331	55.97405800463611	25.375170757935308	0.4131627599801923
					152.83772101227422	6.926873128579309	0.5006628922317785	6.926873128579309	56.36587641066856	25.81921473114614	0.4175235253342564
					153.90758505936014	6.520248928241333	0.4881488176491264	6.520248928241333	56.76043754554324	24.825185295541857	0.41036421294181685
					154.98493815477565	7.148469036039476	0.5124278475954526	7.148469036039476	57.15776060836205	24.69952906377783	0.41018033852776326
					156.0698327218591	6.610954457653404	0.5006198847351978	6.610954457653404	57.55786493262058	24.60228634351216	0.41041175124905116
					157.16232155091208	5.405886727118775	0.4560228683608121	5.405886727118775	57.96076998714892	24.2336329782008	0.4081475341182305
					158.26245780176848	7.933770928505043	0.5478874283071283	7.933770928505043	58.36649537705897	24.664698873262218	0.4128818211601459
					159.37029500638084	7.402267490009379	0.5321669362483135	7.402267490009379	58.77506084469838	24.073846219290335	0.40923021903083145
					160.4858870714255	6.613517379812267	0.5130107420000688	6.613517379812267	59.18648627061127	23.98462409955949	0.4099739994317702
					161.6092882809255	7.1242277084934	0.5356498005149151	7.1242277084934	59.600791674505544	24.022214572478248	0.4117528402309341
					162.740553298892	6.971601109479834	0.5276607522470756	6.971601109479834	60.01799721622709	23.400122203315007	0.40733469926497945
					163.87973717198423	7.081261338896299	0.5369393525987233	7.081261338896299	60.438123196740676	23.088357086625003	0.40612528779967555
					165.02689533218813	7.494202119877887	0.5524535128487835	7.494202119877887	60.86119005911786	22.85781318771259	0.40574851698932574
					166.18208359951348	8.405083554265461	0.5873538218117939	8.405083554265461	61.28721838953169	23.215977943354133	0.4099412519336997
					167.34535818471008	6.572144877380651	0.5279910438897782	6.572144877380651	61.71622891825841	22.53527714818093	0.4051558879302687
					168.51677569200305	7.626143743056108	0.5704071083866465	7.626143743056108	62.14824252068621	22.033138403413638	0.4020445833117142
					169.69639312184705	7.958616909780459	0.5857471646727611	7.958616909780459	62.58328021833101	22.107527822092372	0.40372573794432187
					170.8842678737	7.195676223749915	0.5629336317731417	7.195676223749915	63.021363179859335	22.73054054051935	0.40985910715392176
					172.0804577488159	7.5934193261327865	0.5789242109417213	7.5934193261327865	63.46251272211835	21.493512397433516	0.40017221298092254
					173.2850209530576	7.0795444348995185	0.5618395387871534	7.0795444348995185	63.90675031117318	21.11576227312807	0.39770867032539614
					174.498016099729	7.5957303727550185	0.5838280465743222	7.5957303727550185	64.35409756335139	21.217804349833397	0.39994031771066996
					175.71950221242713	7.812004675467173	0.5934478549060619	7.812004675467173	64.80457624629484	20.966910086646674	0.39895842181440067
					176.9495387279141	7.7684123544417805	0.5986394241949463	7.7684123544417805	65.2582082800189	21.113673090804227	0.40108209416575763
					178.1881854990095	7.753582731888191	0.6027646622628231	7.753582731888191	65.71501573797903	20.49334832391557	0.39737561439459124
					179.43550279750258	7.334195854865601	0.5879476310288569	7.334195854865601	66.1750208481449	21.065225204549495	0.40372360719240524
					180.6915513170851	7.493421051154055	0.5973997354282391	7.493421051154055	66.6382459940819	20.237928053442264	0.39752366004036616
					181.9563921763047	7.822202215666525	0.6124295953027362	7.822202215666525	67.10471371604048	19.855056661701706	0.3955933891227585
					183.23008692153883	6.776031159975699	0.5760805250918687	6.776031159975699	67.57444671205276	20.428504809603446	0.40235403189286334
					184.51269752998962	7.6907517600296025	0.6161127476187461	7.6907517600296025	68.04746783903713	19.7747553822883	0.39738438690257266
					185.80428641269953	7.876860975502965	0.6214513605955863	7.876860975502965	68.5238001139104	19.19224136809897	0.3930804593325273
					187.10491641758844	7.837406761154252	0.624207127193387	7.837406761154252	69.00346671470777	19.481256176383454	0.39759742132107767
					188.41465083251154	8.473925069785416	0.6549101434016799	8.473925069785416	69.48649098171072	18.983103412415893	0.3944107553710944
					189.73355338833915	7.678352267268639	0.6256177934483975	7.678352267268639	69.97289641858268	18.72552473284074	0.3924448831689694
					191.0616882620575	9.099961759564847	0.6791029223280367	9.099961759564847	70.46270669351276	19.168914455193526	0.39856222684405707
					192.3991200798919	8.918589963109596	0.6765178925004578	8.918589963109596	70.95594564036736	18.751948130695663	0.39636848568106636
					193.74591392045113	8.063042693949074	0.650528987509898	8.063042693949074	71.45263725984992	18.42743156799344	0.3943297044697154
					195.1021353178943	7.537694712119931	0.6360849350031621	7.537694712119931	71.95280572066886	17.4781094153056	0.38622210865399376
					196.46785026511955	9.229338341097584	0.702299790942587	9.229338341097584	72.45647536071354	17.54673797592005	0.3885019330561076
					197.8431252169754	7.16951608253972	0.6334492693086514	7.16951608253972	72.96367068823854	17.55202254579212	0.38966865434154613
					199.22802709349423	8.38382497723	0.6772440718089273	8.38382497723	73.4744163830562	17.744730560920893	0.3936320873058434
					200.62262328314867	8.822370924708448	0.6994279580859657	8.822370924708448	73.9887372977376	17.624514115967422	0.393860740314118
					202.0269816461307	8.451179965074507	0.6906502634578426	8.451179965074507	74.50665845882176	17.274539741077014	0.3912301588659486
					203.44117051765363	8.356658233789796	0.6923289532870338	8.356658233789796	75.02820506803351	16.976936293524307	0.3895306733114731
					204.8652587112772	8.782848619540616	0.7106858578357634	8.782848619540616	75.55340250350974	16.893607440602157	0.3905927746841756
					206.29931552225614	7.840789556638102	0.6742029679003009	7.840789556638102	76.0822763210343	16.08701189509567	0.3825258791991839
					207.74341073091193	8.80134089896214	0.7175859372949587	8.80134089896214	76.61485225528155	16.60521357502022	0.39012848950045675
					209.1976146060283	8.930952560404368	0.727743510697742	8.930952560404368	77.15115622106853	15.702209983465139	0.3808854726911172
					210.6619979082705	8.170499582149342	0.7025967417203467	8.170499582149342	77.69121431461602	15.583193947470951	0.3811900309941722
					212.13663189362842	8.983111634077483	0.7321752150346122	8.983111634077483	78.23505281481832	15.26635048401424	0.37870924560528074
					213.6215883168838	8.340973448213896	0.7180243540257146	8.340973448213896	78.78269818452205	15.578749164504748	0.38417787573194623
					215.11693943510198	8.683121968341407	0.7348833963360359	8.683121968341407	79.3341770718137	15.452143204199592	0.38373763285742557
					216.6227580111477	6.643567820899327	0.6540635723656788	6.643567820899327	79.88951631131638	15.98766557501311	0.39233993474931317
					218.13911731722578	7.941756077234649	0.7073348611794139	7.941756077234649	80.4487429254956	15.23005785706798	0.3854869568672999
					219.66609113844635	8.057952234647688	0.7199998833983837	8.057952234647688	81.01188412597406	14.620479352471444	0.3785934454651214
					221.20375377641545	7.040616548368921	0.6782248124932984	7.040616548368921	81.5789673148559	14.737683877864537	0.3816642757199986
					222.75218005285038	9.453885232389403	0.7798051021051121	9.453885232389403	82.1500200860599	14.066164543340122	0.37571622603155547
					224.31144531322033	8.587849328784586	0.7505550139898707	8.587849328784586	82.72507022666231	13.967975911811285	0.376071727940623
					225.8816254304129	6.820401557975341	0.6791159326079482	6.820401557975341	83.30414571824895	14.55005129226693	0.38447607942636797
					227.46279680842576	8.902415436512484	0.7703121777523033	8.902415436512484	83.88727473827669	13.888567050735855	0.3785846182449279
					229.05503638608477	7.679220196061018	0.7188620978481063	7.679220196061018	84.47448566144462	12.76043825750921	0.3665884445429401
					230.65842164078737	8.290404890849317	0.7497672678386501	8.290404890849317	85.06580706107474	13.464811954353783	0.3766525388913053
					232.27303059227287	7.88777146497093	0.7378271758662566	7.88777146497093	85.66126771050226	12.866511589187208	0.371331030056611
					233.89894180641878	7.138197426363934	0.7084289234593292	7.138197426363934	86.26089658447577	13.018569598759015	0.3743010261044925
					235.5362343990637	6.946325312712502	0.6995017643602446	6.946325312712502	86.8647228605671	13.030260528642696	0.3761699337059731
					237.18498803985716	7.537924604110577	0.7303453203962974	7.537924604110577	87.47277592059106	12.947934447802128	0.3773731458232115
					238.84528295613615	7.866769415002887	0.7518255723885877	7.866769415002887	88.08508535203521	12.384033987953485	0.37233353078858145
					240.51719993682912	8.444762035849317	0.7770030007532254	8.444762035849317	88.70168094949946	11.706184354724344	0.36508673303963995
					242.20082033638693	6.790123218186537	0.7063777403158007	6.790123218186537	89.32259271614595	11.235983597336467	0.36049327771315604
					243.89622607874162	6.879324160500124	0.7177337964664937	6.879324160500124	89.94785086515898	11.745733406169558	0.3699261545305256
					245.6034996612928	5.585082382405401	0.6507570613520456	5.585082382405401	90.57748582121508	11.222811625042342	0.3643327573191961
					247.32272415892186	6.570798240461074	0.7009796263614889	6.570798240461074	91.21152822196359	11.243800662925231	0.3666941010860769
					249.05398322803433	7.059086673721651	0.7375940648580495	7.059086673721651	91.85000891951734	11.383102140941103	0.37285522859052134
					250.79736111063056	6.502155645809193	0.7135561990779834	6.502155645809193	92.49295898195396	11.299303900257526	0.37345792803684796
					252.55294263840497	6.342706325832353	0.701951697362139	6.342706325832353	93.14040969482764	10.985036254513663	0.37095690478074206
					254.3208132368738	6.675787205385425	0.7343048636057409	6.675787205385425	93.79239256269142	11.073185603495011	0.37458724624682394
					256.1010589295319	6.511195509612128	0.7205499499126656	6.511195509612128	94.44893931063027	10.711065027864901	0.371674654796467
					257.89376634203865	6.1858250005129065	0.7078553099851153	6.1858250005129065	95.11008188580468	11.073599380517871	0.37923365020475824
					259.6990227064329	6.905840499911647	0.7506079502598425	6.905840499911647	95.7758524590053	10.64510277045289	0.37602633917564576
					261.51691586537794	6.922196993964805	0.7492647412656286	6.922196993964805	96.44628342621834	10.452773918874755	0.3742852891466902
					263.34753427643557	5.260377385757725	0.6664827483272633	5.260377385757725	97.12140741020188	10.556255752859796	0.3777071394545526
					265.1909670163707	6.303876340289318	0.7236821148765354	6.303876340289318	97.8012572620733	10.272845379384506	0.37644252845500875
					267.04730378548527	5.738762200419324	0.6980906317771571	5.738762200419324	98.48586606290782	10.032877290986134	0.37428796733845104
					268.91663491198364	5.8176497602604345	0.7099511830537378	5.8176497602604345	99.17526712534817	9.857377343348224	0.3737834776541714
					270.7990513563675	5.552242543948008	0.6947599523073088	5.552242543948008	99.86949399522561	9.221366632732721	0.36478761181351704
					272.69464471586207	5.51432855737915	0.6922562987074008	5.51432855737915	100.5685804531922	8.992456882630762	0.3619140371053422
					274.6035072288731	5.363953414624974	0.6891535255770099	5.363953414624974	101.27256051636454	9.527039160034395	0.3735085013213209
					276.5257317794752	6.105505709245556	0.7333470811757267	6.105505709245556	101.9814684399791	9.325445478849753	0.3731031254044677
					278.46141190193157	6.657518613744372	0.7631003375516733	6.657518613744372	102.69533871905895	9.126238414529746	0.3706910980750164
					280.41064178524505	5.307921227404454	0.6901429021769528	5.307921227404454	103.41420609009236	8.547998719324337	0.362869990929339
					282.3735162777418	4.870078744388148	0.6686004881900566	4.870078744388148	104.13810553272302	9.551694286886786	0.38554680395594004
					284.35013089168604	5.302552574610074	0.7031910723638287	5.302552574610074	104.86707227145207	9.178087751865352	0.37932702511906863
					286.34058180792783	5.302502268624634	0.7069493333168884	5.302502268624634	105.60114177735224	9.009483212282253	0.3805429809271762
					288.3449658805833	5.580823929655715	0.7215790010032721	5.580823929655715	106.3403497697937	8.36883943552513	0.36873218060545015
					290.36338064174737	4.745421300353701	0.6798876498116871	4.745421300353701	107.08473221818227	8.196053677055406	0.3685531423940282
					292.39592430623964	5.237217396327674	0.7085835486293842	5.237217396327674	107.83432534370954	8.325001764691015	0.3720599557086532
					294.4426957763833	4.356163773963164	0.6524846635320988	4.356163773963164	108.58916562111551	8.26622723560592	0.3710453018984399
					296.50379464681794	3.9549258048829836	0.6233607426684385	3.9549258048829836	109.34928978046332	8.620975364806524	0.3813162105568124
					298.5793212093457	4.7587472934339985	0.6865132453070008	4.7587472934339985	110.11473480892656	8.146183501891995	0.3754575816266372
					300.66937645781115	4.297622532724552	0.657129976637413	4.297622532724552	110.88553795258903	7.79821202209829	0.37085235690785856
					302.7740620930158	4.51528449460945	0.6705211146162446	4.51528449460945	111.66173671825717	8.846201548826768	0.39504600376950477
					304.8934805276669	3.880922455255733	0.6353601455578775	3.880922455255733	112.44336887528496	8.344568529216406	0.38794513750306786
					307.0277348913605	5.067556930163546	0.7136901569363705	5.067556930163546	113.23047245741196	7.877737586327875	0.3797551549357158
					309.1769290356001	4.603192529625436	0.6903712084154473	4.603192529625436	114.02308576461385	7.644719123737424	0.37713052334291214
					311.3411675388493	4.072142797117115	0.6566699832444306	4.072142797117115	114.82124736496615	7.288341165044235	0.37264263329332337
					313.5205557116212	4.285635815437419	0.66555640035434	4.285635815437419	115.62499609652092	7.323332801979806	0.37479980692002607
					315.71519960160254	3.945310614561319	0.6557265103962708	3.945310614561319	116.43437106919656	7.356159068094278	0.3805076417692663
					317.9252059988138	3.4170709107915864	0.6215927658356986	3.4170709107915864	117.24941166668094	7.0656029150943604	0.37501230991278944
					320.15068244080544	3.4062140884154966	0.6119073972722655	3.4062140884154966	118.07015754834771	6.9980968592569806	0.37630441171659496
					322.3917372178911	3.7840727372601903	0.6436916642677353	3.7840727372601903	118.89664865118613	7.743483998629877	0.39602565059173667
					324.64847937841637	4.594629296167494	0.7147163101123305	4.594629296167494	119.72892519174444	8.040068890273988	0.4063170007245072
					326.9210187340653	3.760934433904396	0.6474506236246704	3.760934433904396	120.56702766808665	7.626256884475858	0.39687727060810135
					329.2094658652037	4.1776268527911125	0.685844976662649	4.1776268527911125	121.41099686176327	8.101331203565445	0.4132256370487376
					331.51393212626016	3.2288937491784817	0.6143113390553111	3.2288937491784817	122.26087383979561	7.063545343101694	0.39056213238512455
					333.83452965114395	3.7399173682958704	0.6643532311053998	3.7399173682958704	123.11669995667417	6.131824757139271	0.3716520610238772
					336.171371358702	4.144541217193833	0.6899160572275264	4.144541217193833	123.97851685637087	7.26220561681646	0.4024942735029136
					338.52457095821285	3.310454487767841	0.6285785748167725	3.310454487767841	124.84636647436548	6.4762104430342315	0.3847326545207914
					340.89424295492034	4.026744172186246	0.6925724779560744	4.026744172186246	125.72029103968603	6.606852382397216	0.3901059495792756
					343.2805026556048	2.844077194659252	0.6080001541200553	2.844077194659252	126.60033307696384	7.917868694030779	0.4241973054028383
					345.683466174194	2.9580546469532516	0.6141829297277303	2.9580546469532516	127.48653540850259	7.523136392132495	0.4166790166728655
					348.1032504374134	3.1377587913774048	0.6246395504006986	3.1377587913774048	128.3789411563621	7.77388572334457	0.42539365904852605
					350.5399731904753	2.7558718544141563	0.587228701166193	2.7558718544141563	129.27759374445662	6.870269039171383	0.4065909904204917
					352.9937530028086	4.193116084437785	0.7121801864105303	4.193116084437785	130.18253690066783	7.263757196936365	0.41933438046553095
					355.46470927382825	3.393074521314082	0.6495011189488841	3.393074521314082	131.09381465897252	6.683076817242796	0.40625050003920693
					357.95296223874504	3.466484281802224	0.6647344440343433	3.466484281802224	132.01147136158534	7.479566534988744	0.4315574974879744
					360.4586329744162	3.1648411113192574	0.6352394928379989	3.1648411113192574	132.93555166111642	7.861281166877104	0.44069332942091044
					362.98184340523716	2.8891219376044655	0.6241695208191904	2.8891219376044655	133.86610052274423	6.7950416908891	0.41806431100690916
					365.5227163090738	4.77175862065314	0.785883654006644	4.77175862065314	134.80316322640346	7.125957600795521	0.42906964872226694
					368.08137532323735	3.0371171142701585	0.6360520543558392	3.0371171142701585	135.74678536898827	6.599992579639732	0.4165849707920797
					370.6579449505	3.3929541228006017	0.6622893206203295	3.3929541228006017	136.69701286657119	7.201239967753755	0.43510967868911693
					373.2525505651535	3.32395547037102	0.6653826697009915	3.32395547037102	137.6538919566372	7.900297018494119	0.45539135742189174
					375.8653184191096	3.001307825106197	0.6457859573580512	3.001307825106197	138.6174692003337	7.9461833288165415	0.46131323972945865
					378.49637564804334	3.0159733293516053	0.6422387717864008	3.0159733293516053	139.587791484736	6.586685509723941	0.42698771167217087
					381.14585027757965	3.7853662452358647	0.715229051896919	3.7853662452358647	140.56490602512915	7.818845994661324	0.46673864687597505
					383.8138712295227	2.5840413712213706	0.6127883890379376	2.5840413712213706	141.54886036730505	7.318355551397233	0.4552089158617708
					386.50056832812936	2.887085644601621	0.6410909162870466	2.887085644601621	142.5397023898762	6.874100842708644	0.4442654644585394
					389.2060723064262	3.520364448062252	0.708246014554653	3.520364448062252	143.53748030660535	7.402124651590299	0.46456934401902145
					391.93051481257123	3.529580110438541	0.695963968916881	3.529580110438541	144.54224266875156	8.098186355810501	0.4854483052805502
					394.67402841625926	3.10116725913794	0.6601446015763509	3.10116725913794	145.55403836743284	7.422645020524293	0.4708027951704877
					397.43674661517304	3.0934062023103697	0.6735503329303976	3.0934062023103697	146.5729166360049	6.737360395224367	0.4537749200978606
					400.21880384147926	3.0577546415279215	0.6592515214886161	3.0577546415279215	147.59892705245693	6.851079932449795	0.45795631808995896
					403.0203354683696	2.923213352790632	0.6624192134604322	2.923213352790632	148.63211954182412	7.121973948356342	0.46993430640527595
					405.8414778166482	3.810312555958431	0.756822758964226	3.810312555958431	149.67254437861686	8.0657805775074	0.5024868346444971
					408.6823681613647	3.483467662593541	0.7294034500749453	3.483467662593541	150.7202521892672	7.722494023877627	0.4948662689756509
					411.5431447384942	3.397894272095541	0.7251194433725382	3.397894272095541	151.7752939545921	8.363096654647833	0.5143882331840355
					414.4239467516637	3.969232413680227	0.7721425128602868	3.969232413680227	152.83772101227422	7.729753959343599	0.5006628922317785
					417.3249143789253	3.4334463011664016	0.7339571951879574	3.4334463011664016	153.90758505936014	7.275998713046481	0.4881488176491264
					420.2461887795778	4.339476571789707	0.8143721122428474	4.339476571789707	154.98493815477565	7.977034631483739	0.5124278475954526
					423.18791210103484	4.168651977760358	0.8045809371050218	4.168651977760358	156.0698327218591	7.377217749701641	0.5006198847351978
					426.1502274857421	3.6290057077652293	0.774975826680591	3.6290057077652293	157.16232155091208	6.032472885970071	0.4560228683608121
					429.13327907814227	2.8370259775710718	0.6871518764708944	2.8370259775710718	158.26245780176848	8.853359388684932	0.5478874283071283
					432.1372120316893	3.8705919963572066	0.7785664021814219	3.8705919963572066	159.37029500638084	8.26025038670741	0.5321669362483135
					435.16217251591104	4.640099629711203	0.8520980125701408	4.640099629711203	160.4858870714255	7.380077735345557	0.5130107420000688
					438.20830772352247	4.4693782208999915	0.8626420656059096	4.4693782208999915	161.6092882809255	7.949983537274156	0.5356498005149151
					441.2757658775871	2.913499824039573	0.7070294887112079	2.913499824039573	162.740553298892	7.779666276350362	0.5276607522470756
					444.36469623873023	3.5915013898139847	0.7744473501866985	3.5915013898139847	163.87973717198423	7.902037016622359	0.5369393525987233
					447.47524911240134	4.625895533991412	0.8782489901372363	4.625895533991412	165.02689533218813	8.362840986540244	0.5524535128487835
					450.6075758561882	3.8739023604162064	0.8189980377858668	3.8739023604162064	166.18208359951348	9.379300974077795	0.5873538218117939
					453.7618288871815	3.255593679509669	0.7581647753893458	3.255593679509669	167.34535818471008	7.333909824003382	0.5279910438897782
					456.93816168939173	3.7160532391479184	0.7930153629206929	3.7160532391479184	168.51677569200305	8.510075715000363	0.5704071083866465
					460.1367288212175	2.648803460482936	0.7110080414972435	2.648803460482936	169.69639312184705	8.88108522089991	0.5857471646727611
					463.35768592296597	3.305893402361782	0.7810435376980254	3.305893402361782	170.8842678737	8.02971351549689	0.5629336317731417
					466.6011897244267	3.582482731213078	0.7945136479342254	3.582482731213078	172.0804577488159	8.473558272485556	0.5789242109417213
					469.8673980524977	2.4720399752416466	0.7168642424483904	2.4720399752416466	173.2850209530576	7.900121109513829	0.5618395387871534
					473.1564698388652	5.270042192060198	0.9610325834719198	5.270042192060198	174.498016099729	8.476137188173318	0.5838280465743222
					476.4685651277373	2.7340173759680733	0.7251235485356062	2.7340173759680733	175.71950221242713	8.717479438372207	0.5934478549060619
					479.8038450836314	3.2602586487929917	0.7861391677133437	3.2602586487929917	176.9495387279141	8.668834413439852	0.5986394241949463
					483.1624719992168	3.0704242302402394	0.7765064507387193	3.0704242302402394	178.1881854990095	8.652285917239418	0.6027646622628231
					486.54460930321136	4.738403820249791	0.9391255441360175	4.738403820249791	179.43550279750258	8.18428869641736	0.5879476310288569
					489.9504215683338	2.963518559908556	0.7761876711620709	2.963518559908556	180.6915513170851	8.361969385610287	0.5973997354282391
					493.38007451931213	3.9289117276537273	0.8690379238547417	3.9289117276537273	181.9563921763047	8.728858956268427	0.6124295953027362
					496.8337350409473	4.260564516292523	0.9070261731178373	4.260564516292523	183.23008692153883	7.5614281819826274	0.5760805250918687
					500.31157118623395	4.705192710514724	0.953988515870208	4.705192710514724	184.51269752998962	8.582172325655138	0.6161127476187461
					503.8137521845376	4.689376774946689	0.972411722556379	4.689376774946689	185.80428641269953	8.789853110111864	0.6214513605955863
					507.34044844982935	3.5541797463172364	0.8722073775882458	3.5541797463172364	187.10491641758844	8.745825832014841	0.624207127193387
					510.8918315889782	2.43631610287367	0.7532098770721297	2.43631610287367	188.41465083251154	9.456121780129822	0.6549101434016799
					514.468074410101	4.192065043552339	0.9337915661898528	4.192065043552339	189.73355338833915	8.568335631019075	0.6256177934483975
					518.0693509309717	5.445148481399796	1.0722353327786078	5.445148481399796	191.0616882620575	10.154721204674127	0.6791029223280367
					521.6958363874886	4.052729590091142	0.9304099380988493	4.052729590091142	192.3991200798919	9.952326944560001	0.6765178925004578
					525.3477072422011	2.999858337559659	0.8209927052724868	2.999858337559659	193.74591392045113	8.997614801224483	0.650528987509898
					529.0251411928964	2.7362628316057633	0.779189641076576	2.7362628316057633	195.1021353178943	8.411374723313623	0.6360849350031621
					532.7283171812467	4.803326511790018	1.0220373504487754	4.803326511790018	196.46785026511955	10.299093582338005	0.702299790942587
					536.4574154015154	3.460918988900467	0.877254677621165	3.460918988900467	197.8431252169754	8.00052120154181	0.6334492693086514
					540.212617309326	3.444193445385495	0.8722841871186802	3.444193445385495	199.22802709349423	9.355578355378185	0.6772440718089273
					543.9941056304913	3.26634862293984	0.8853702530565924	3.26634862293984	200.62262328314867	9.84495533846303	0.6994279580859657
					547.8020643699047	5.6121375015280535	1.1165787971421546	5.6121375015280535	202.0269816461307	9.430740333128945	0.6906502634578426
					551.636678820494	4.26141468116881	0.982732660495474	4.26141468116881	203.44117051765363	9.325262765822634	0.6923289532870338
					555.4981355722375	2.144443126103757	0.7565589156036947	2.144443126103757	204.8652587112772	9.800852077268162	0.7106858578357634
					559.3866225212431	3.3027033749736994	0.9071173103950222	3.3027033749736994	206.29931552225614	8.749600720958172	0.6742029679003009
					563.3023288788918	5.109085182697838	1.0902502634591185	5.109085182697838	207.74341073091193	9.821487762002457	0.7175859372949587
					567.245445181044	3.0612932561340545	0.8777624189906993	3.0612932561340545	209.1976146060283	9.966122467245809	0.727743510697742
					571.2161632973114	2.0252403898894684	0.7344494201794012	2.0252403898894684	210.6619979082705	9.117526815145709	0.7025967417203467
					575.2146764403926	2.3500102188997958	0.7988905268598286	2.3500102188997958	212.13663189362842	10.024327201006127	0.7321752150346122
					579.2411791754753	1.916726977064413	0.7568069001450882	1.916726977064413	213.6215883168838	9.307759986263044	0.7180243540257146
					583.2958674297037	2.8480339318941543	0.8908315943845481	2.8480339318941543	215.11693943510198	9.689566297573615	0.7348833963360359
					587.3789385017116	2.83514323303082	0.8906430421636787	2.83514323303082	216.6227580111477	7.413611266516261	0.6540635723656788
					591.4905910712235	3.040342128427676	0.9197689807186622	3.040342128427676	218.13911731722578	8.862270080978972	0.7073348611794139
					595.6310252087221	2.642726362089891	0.8314597400152574	2.642726362089891	219.66609113844635	8.991934316363658	0.7199998833983837
					599.8004423851831	2.6884068489098296	0.8573590005101669	2.6884068489098296	221.20375377641545	7.856681164901984	0.6782248124932984
					603.9990454818794	2.0313657624207844	0.7626678701454858	2.0313657624207844	222.75218005285038	10.549667281293168	0.7798051021051121
					608.2270388002526	1.2506778431906092	0.6663087692783481	1.2506778431906092	224.31144531322033	9.583250785630279	0.7505550139898707
					612.4846280718543	3.4676559781198386	1.0704005683166462	3.4676559781198386	225.8816254304129	7.610941469327292	0.6791159326079482
					616.7720204683573	3.0494195809165205	0.9353197346941066	3.0494195809165205	227.46279680842576	9.934277659018925	0.7703121777523033
					621.0894246116358	1.318277327951496	0.690789874987164	1.318277327951496	229.05503638608477	8.569304159804688	0.7188620978481063
					625.4370505839172	1.2130171079362213	0.6326122222339257	1.2130171079362213	230.65842164078737	9.251330122563877	0.7497672678386501
					629.8151099380046	2.4152681996404026	0.8814200169926136	2.4152681996404026	232.27303059227287	8.802028213884938	0.7378271758662566
					634.2238157075707	2.8026998018625418	0.9321363351139798	2.8026998018625418	233.89894180641878	7.965572458857714	0.7084289234593292
					638.6633824175237	2.9363701795006336	0.9526964240183364	2.9363701795006336	235.5362343990637	7.75146080953854	0.6995017643602446
					643.1340260944464	1.498120931085178	0.7340966090344617	1.498120931085178	237.18498803985716	8.41163126165234	0.7303453203962974
					647.6359642771075	1.6569808389078415	0.7776639895395135	1.6569808389078415	238.84528295613615	8.77859185582245	0.7518255723885877
					652.1694160270473	0.6523172952842153	0.5683160271729291	0.6523172952842153	240.51719993682912	9.423578513803207	0.7770030007532254
					656.7346019392367	1.6196803253782934	0.7637802502289635	1.6196803253782934	242.20082033638693	7.577153624145138	0.7063777403158007
					661.3317441528113	1.457331286426832	0.7411890199208379	1.457331286426832	243.89622607874162	7.676693679842253	0.7177337964664937
					665.961066361881	1.751967508525881	0.8266081419975843	1.751967508525881	245.6034996612928	6.232438772487334	0.6507570613520456
					670.6227938264142	1.3848544142449188	0.746227767956855	1.3848544142449188	247.32272415892186	7.332407100932283	0.7009796263614889
					675.3171533831991	2.0093531205868773	0.8477193345005791	2.0093531205868773	249.05398322803433	7.877292127731054	0.7375940648580495
					680.0443734568814	1.4745773109318623	0.7589357798396716	1.4745773109318623	250.79736111063056	7.25580827229186	0.7135561990779834
					684.8046840710797	2.3383824499914314	0.9049395095215484	2.3383824499914314	252.55294263840497	7.077877481655536	0.701951697362139
					689.5983168595773	2.129598955108614	0.8585851030410065	2.129598955108614	254.3208132368738	7.449565139234311	0.7343048636057409
					694.4255050775944	1.9537949955053635	0.8755697933997676	1.9537949955053635	256.1010589295319	7.265895929698832	0.7205499499126656
					699.2864836131375	1.7251913130645586	0.8018709391623438	1.7251913130645586	257.89376634203865	6.902812337105418	0.7078553099851153
					704.1814889984294	1.217566010715926	0.7398764962024799	1.217566010715926	259.6990227064329	7.706283478261955	0.7506079502598425
					709.1107594214184	0.5738117057521447	0.5963855870896329	0.5738117057521447	261.51691586537794	7.724535822764519	0.7492647412656286
					714.0745347373684	2.008597219357496	0.8951937096940692	2.008597219357496	263.34753427643557	5.870097830641502	0.6664827483272633
					719.0730564805299	2.1967906332191753	0.9399554858779433	2.1967906332191753	265.1909670163707	7.034546785550512	0.7236821148765354
					724.1065678758937	2.8513816573462982	1.0273542051761564	2.8513816573462982	267.04730378548527	6.403931329044085	0.6980906317771571
					729.175313851025	2.217614396524569	0.9344649524796618	2.217614396524569	268.91663491198364	6.491962597511947	0.7099511830537378
					734.2795410479821	3.0343680045207795	1.0743407943366041	3.0343680045207795	270.7990513563675	6.195792530145619	0.6947599523073088
					739.419497835318	2.6154998818573967	1.0333324681950564	2.6154998818573967	272.69464471586207	6.153484004732329	0.6922562987074008
					744.5954343201652	2.5886612314105513	1.0241564201679318	2.5886612314105513	274.6035072288731	5.985679162126622	0.6891535255770099
					749.8076023604063	0.7294188896601551	0.7125656265717543	0.7294188896601551	276.5257317794752	6.81318338791564	0.7333470811757267
					755.0562555769293	1.1636678646228704	0.7963620006322919	1.1636678646228704	278.46141190193157	7.4291790695102335	0.7631003375516733
					760.3416493659677	2.7733876523586747	1.0982892934489952	2.7733876523586747	280.41064178524505	5.92315238951525	0.6901429021769528
					765.6640409115295	1.8581574232959623	0.898339690215128	1.8581574232959623	282.3735162777418	5.434560408134719	0.6686004881900566
					771.0236891979102	1.8562546777461175	0.8966478900690946	1.8562546777461175	284.35013089168604	5.917161466277104	0.7031910723638287
					776.4208550222957	0.696598611450839	0.6811644961289155	0.696598611450839	286.34058180792783	5.917105329419548	0.7069493333168884
					781.8558010074516	1.2265366541509666	0.8166235245677113	1.2265366541509666	288.3449658805833	6.227686730492115	0.7215790010032721
					787.3287916145039	1.4039773605578643	0.8415398064606047	1.4039773605578643	290.36338064174737	5.295454154317055	0.6798876498116871
					792.8400931558053	2.5335496717040713	1.0800151050855282	2.5335496717040713	292.39592430623964	5.844253410414331	0.7085835486293842
					798.389973807896	1.573432942770809	0.8726657733819358	1.573432942770809	294.4426957763833	4.8610785204675775	0.6524846635320988
					803.9787036245513	0.4808221017350532	0.6057133687162998	0.4808221017350532	296.50379464681794	4.41333381335864	0.6233607426684385
					809.6065545499231	1.673119554434494	0.9609594915060894	1.673119554434494	298.5793212093457	5.310324738181168	0.6865132453070008
					815.2738004317725	1.3652840234578931	0.8559381527045641	1.3652840234578931	300.66937645781115	4.7957518741079	0.657129976637413
					820.9807170347949	0.7089646699873181	0.7479195764199074	0.7089646699873181	302.7740620930158	5.0386426244432325	0.6705211146162446
					826.7275820540385	2.2085639544043913	1.0607373748830744	2.2085639544043913	304.8934805276669	4.330752874720422	0.6353601455578775
					832.5146751284168	1.800200564133615	0.9745418693073536	1.800200564133615	307.0277348913605	5.654927918849392	0.7136901569363705
					838.3422778543157	2.5781704710356057	1.1053990884749494	2.5781704710356057	309.1769290356001	5.136739914390609	0.6903712084154473
					844.2106737992959	3.0234921263012904	1.2200866674602575	3.0234921263012904	311.3411675388493	4.544137206607731	0.6566699832444306
					850.1201485158911	0.9094581331812174	0.7768758627231036	0.9094581331812174	313.5205557116212	4.7823757989741615	0.66555640035434
					856.0709895555023	1.5364719983058033	0.9705085516089191	1.5364719983058033	315.71519960160254	4.402604144418684	0.6557265103962708
					862.0634864823908	0.8437225855681005	0.7856962555659844	0.8437225855681005	317.9252059988138	3.813137170518149	0.6215927658356986
					868.0979308877675	1.328340236420402	0.915652197817216	1.328340236420402	320.15068244080544	3.8010219542885886	0.6119073972722655
					874.1746164039819	1.6928530139249554	1.024336636097006	1.6928530139249554	322.3917372178911	4.222677488143954	0.6436916642677353
					880.2938387188098	1.060585319723035	0.8384828770315336	1.060585319723035	324.64847937841637	5.127184132655095	0.7147163101123305
					886.4558955898415	1.7928396224321324	1.0534103035408835	1.7928396224321324	326.9210187340653	4.196857267583104	0.6474506236246704
					892.6610868589703	3.557453877650973	1.3507307600797032	3.557453877650973	329.2094658652037	4.661847720696638	0.685844976662649
					898.9097144669831	1.3222506166783312	0.8670378429717197	1.3222506166783312	331.51393212626016	3.603148748175662	0.6143113390553111
					905.202082468252	1.744006672030528	1.0695800438378247	1.744006672030528	333.83452965114395	4.173404153445498	0.6643532311053998
					911.5384970455298	0.9600545298144887	0.9116727938258109	0.9600545298144887	336.171371358702	4.624927191331042	0.6899160572275264
					917.9192665248484	0.6732641852559755	0.8301441590837937	0.6732641852559755	338.52457095821285	3.694163038510642	0.6285785748167725
					924.3447013905223	1.1088024979962163	0.9536910779190877	1.1088024979962163	340.89424295492034	4.493476512482947	0.6925724779560744
					930.815114300256	1.8638849654391476	1.0668804598387285	1.8638849654391476	343.2805026556048	3.173728830890985	0.6080001541200553
					937.3308201003579	1.420108136124208	1.0362245007425759	1.420108136124208	345.683466174194	3.300917195220986	0.6141829297277303
					943.8921358410604	1.8452663771483444	1.1479493417646445	1.8452663771483444	348.1032504374134	3.5014505088949366	0.6246395504006986
					950.4993807919478	1.7769031994328615	1.3322515058339484	1.7769031994328615	350.5399731904753	3.075299775624801	0.587228701166193
					957.1528764574914	1.104309235682059	0.9611384896666164	1.104309235682059	352.9937530028086	4.679132280039016	0.7121801864105303
					963.8529465926938	1.7878839703408265	1.1176073427526456	1.7878839703408265	355.46470927382825	3.7863594046877918	0.6495011189488841
					970.5999172188426	-0.1769886711902185	0.6274628387699532	-0.1769886711902185	357.95296223874504	3.8682779523866815	0.6647344440343433
					977.3941166393745	2.5212500312024018	1.3602894031521446	2.5212500312024018	360.4586329744162	3.5316718895832935	0.6352394928379989
					984.2358754558502	1.0471295542146126	0.9464651230706482	1.0471295542146126	362.98184340523716	3.2239946252350182	0.6241695208191904
									365.5227163090738	5.324844183856232	0.785883654006644
									368.08137532323735	3.389143644361058	0.6360520543558392
									370.6579449505	3.786225051009155	0.6622893206203295
									373.2525505651535	3.709228894603975	0.6653826697009915
									375.8653184191096	3.349183767868679	0.6457859573580512
									378.49637564804334	3.365549123116634	0.6422387717864008
									381.14585027757965	4.224120924195231	0.715229051896919
									383.8138712295227	2.8835527444405047	0.6127883890379376
									386.50056832812936	3.2217223093416925	0.6410909162870466
									389.2060723064262	3.9284032673372615	0.708246014554653
									391.93051481257123	3.9386870997994428	0.695963968916881
									394.67402841625926	3.4606177210040365	0.6601446015763509
									397.43674661517304	3.4519570946827476	0.6735503329303976
									400.21880384147926	3.412173228571802	0.6592515214886161
									403.0203354683696	3.2620375122091794	0.6624192134604322
									405.8414778166482	4.251958714854798	0.756822758964226
									408.6823681613647	3.887229844889677	0.7294034500749453
									411.5431447384942	3.791737803713511	0.7251194433725382
									414.4239467516637	4.429298674262329	0.7721425128602868
									417.3249143789253	3.8314106015794573	0.7339571951879574
									420.2461887795778	4.842457136088749	0.8143721122428474
									423.18791210103484	4.651832584788147	0.8045809371050218
									426.1502274857421	4.049636931033568	0.774975826680591
									429.13327907814227	3.1658603204976483	0.6871518764708944
									432.1372120316893	4.319225031768706	0.7785664021814219
									435.16217251591104	5.177924847003106	0.8520980125701408
									438.20830772352247	4.9874154409251235	0.8626420656059096
									441.2757658775871	3.2511981066175117	0.7070294887112079
									444.36469623873023	4.007785558156529	0.7744473501866985
									447.47524911240134	5.162074381274787	0.8782489901372363
									450.6075758561882	4.322919093897021	0.8189980377858668
									453.7618288871815	3.6329434171930837	0.7581647753893458
									456.93816168939173	4.146773977990631	0.7930153629206929
									460.1367288212175	2.95582128561236	0.7110080414972435
									463.35768592296597	3.6890732862772815	0.7810435376980254
									466.6011897244267	3.9977215638066532	0.7945136479342254
									469.8673980524977	2.7585694773940297	0.7168642424483904
									473.1564698388652	5.8808828664572435	0.9610325834719198
									476.4685651277373	3.050912185703308	0.7251235485356062
									479.8038450836314	3.638149094288454	0.7861391677133437
									483.1624719992168	3.4263113254727307	0.7765064507387193
									486.54460930321136	5.287623291298354	0.9391255441360175
									489.9504215683338	3.307014420046069	0.7761876711620709
									493.38007451931213	4.384304493385696	0.8690379238547417
									496.8337350409473	4.75439853271941	0.9070261731178373
									500.31157118623395	5.2505627443237515	0.953988515870208
									503.8137521845376	5.23291361342321	0.972411722556379
									507.34044844982935	3.966138033186288	0.8722073775882458
									510.8918315889782	2.718704918197738	0.7532098770721297
									514.468074410101	4.677959414982172	0.9337915661898528
									518.0693509309717	6.076285396315089	1.0722353327786078
									521.6958363874886	4.522473851283171	0.9304099380988493
									525.3477072422011	3.34756627294797	0.8209927052724868
									529.0251411928964	3.053417907878925	0.779189641076576
									532.7283171812467	5.360071049856803	1.0220373504487754
									536.4574154015154	3.8620675968563085	0.877254677621165
									540.212617309326	3.843403427063214	0.8722841871186802
									543.9941056304913	3.6449449458797987	0.8853702530565924
									547.8020643699047	6.2626297995607185	1.1165787971421546
									551.636678820494	4.755347238606841	0.982732660495474
									555.4981355722375	2.393001493877137	0.7565589156036947
									559.3866225212431	3.6855135088169857	0.9071173103950222
									563.3023288788918	5.701269632995584	1.0902502634591185
									567.245445181044	3.4161219973386925	0.8777624189906993
									571.2161632973114	2.2599821927995136	0.7344494201794012
									575.2146764403926	2.622395481605165	0.7988905268598286
									579.2411791754753	2.138891194472193	0.7568069001450882
									583.2958674297037	3.178144186093808	0.8908315943845481
									587.3789385017116	3.1637593505802983	0.8906430421636787
									591.4905910712235	3.392742463841403	0.9197689807186622
									595.6310252087221	2.9490398021792146	0.8314597400152574
									599.8004423851831	3.00001502827428	0.8573590005101669
									603.9990454818794	2.2668175457354645	0.7626678701454858
									608.2270388002526	1.3956415587257478	0.6663087692783481
									612.4846280718543	3.869585457819813	1.0704005683166462
									616.7720204683573	3.402872066768141	0.9353197346941066
									621.0894246116358	1.4710763725704217	0.690789874987164
									625.4370505839172	1.3536156385102722	0.6326122222339257
									629.8151099380046	2.6952173921043303	0.8814200169926136
									634.2238157075707	3.1275554623507005	0.9321363351139798
									638.6633824175237	3.276719321947319	0.9526964240183364
									643.1340260944464	1.6717653093505174	0.7340966090344617
									647.6359642771075	1.8490383701789093	0.7776639895395135
									652.1694160270473	0.7279261655836953	0.5683160271729291
									656.7346019392367	1.807414424310608	0.7637802502289635
									661.3317441528113	1.626247813729411	0.7411890199208379
									665.961066361881	1.95503476594594	0.8266081419975843
									670.6227938264142	1.5453702836650072	0.746227767956855
									675.3171533831991	2.2422534600054647	0.8477193345005791
									680.0443734568814	1.645492792484787	0.7589357798396716
									684.8046840710797	2.6094199598813836	0.9049395095215484
									689.5983168595773	2.3764367629526637	0.8585851030410065
									694.4255050775944	2.1802556971836387	0.8755697933997676
									699.2864836131375	1.9251549920506492	0.8018709391623438
									704.1814889984294	1.3586917960519802	0.7398764962024799
									709.1107594214184	0.6403211408846813	0.5963855870896329
									714.0745347373684	2.2414099436868855	0.8951937096940692
									719.0730564805299	2.4514165020454994	0.9399554858779433
									724.1065678758937	3.181879940104047	1.0273542051761564
									729.175313851025	2.4746539085737336	0.9344649524796618
									734.2795410479821	3.38607589047334	1.0743407943366041
									739.419497835318	2.9186575518521787	1.0333324681950564
									744.5954343201652	2.888708083931508	1.0241564201679318
									749.8076023604063	0.8139644606897815	0.7125656265717543
									755.0562555769293	1.2985464172597567	0.7963620006322919
									760.3416493659677	3.094845796751432	1.0982892934489952
									765.6640409115295	2.0735329539306164	0.898339690215128
									771.0236891979102	2.0714096647242854	0.8966478900690946
									776.4208550222957	0.7773400457876924	0.6811644961289155
									781.8558010074516	1.3687022098884591	0.8166235245677113
									787.3287916145039	1.5667097347034473	0.8415398064606047
									792.8400931558053	2.827208647037081	1.0800151050855282
									798.389973807896	1.7558065946039305	0.8726657733819358
									803.9787036245513	0.5365532868347359	0.6057133687162998
									809.6065545499231	1.8670476938557306	0.9609594915060894
									815.2738004317725	1.5235315257054054	0.8559381527045641
									820.9807170347949	0.7911394309012219	0.7479195764199074
									826.7275820540385	2.4645544467366722	1.0607373748830744
									832.5146751284168	2.0088584242740937	0.9745418693073536
									838.3422778543157	2.877001359260864	1.1053990884749494
									844.2106737992959	3.3739394096734268	1.2200866674602575
									850.1201485158911	1.0148717141664427	0.7768758627231036
									856.0709895555023	1.7145615766115117	0.9705085516089191
									862.0634864823908	0.9415168829171624	0.7856962555659844
									868.0979308877675	1.482305653825641	0.915652197817216
									874.1746164039819	1.8890684215053541	1.024336636097006
									880.2938387188098	1.183515768540175	0.8384828770315336
									886.4558955898415	2.0006442896703027	1.0534103035408835
									892.6610868589703	3.969791662922329	1.3507307600797032
									898.9097144669831	1.4755101977174643	0.8670378429717197
									905.202082468252	1.94615120387148	1.0695800438378247
									911.5384970455298	1.0713326439315534	0.9116727938258109
									917.9192665248484	0.7513009701585203	0.8301441590837937
									924.3447013905223	1.2373217092218027	0.9536910779190877
									930.815114300256	2.079924364706704	1.0668804598387285
									937.3308201003579	1.5847101981141005	1.0362245007425759
									943.8921358410604	2.0591477308797552	1.1479493417646445
									950.4993807919478	1.9828607058670789	1.3322515058339484
									957.1528764574914	1.2323076413273109	0.9611384896666164
									963.8529465926938	1.9951142372696233	1.1176073427526456
									970.5999172188426	-0.1975030950468909	0.6274628387699532
									977.3941166393745	2.8134833783478044	1.3602894031521446
									984.2358754558502	1.1685003705699715	0.9464651230706482
									991.1255265840412	0.07073896134702029	0.6975299033016659
									997.2911834928398	1.668683254161655	1.2384511500511663
