# Supplementary material for: Formation of a super-dense hydrogen monolayer on mesoporous silica
Source: Nat Chem. 2022 Aug 29;14(11):1319–24. doi: 10.1038/s41557-022-01019-7 (PMC9630099; doi:10.1038/s41557-022-01019-7)
Supplement: Source Data Fig. 2 — Compressed folder with ‘.csv’ files of all INS results including spectra and analysis and source data of Fig. 2b.. [file 41557_2022_1019_MOESM3_ESM.zip › Fig2_INS_spectra_and_analysis/INS+AnalysisGaussian/23018_10.1mmol_5.0K_B.csv]

x	y	err	fit	residual_fit	x_full	y_full	err_full	background_full	x_f	y_f	err_f	GS_Peak0_	GS_Peak1_	GS_Peak2_	GS_Peak3_	Background1_	Sigmoid1_
2.0004999999999926	0.15292764877058618	0.22494983127220053	1.4821328762801618	1.3292052275095756	1.0134999999999967	-0.07168776566808255	0.3982757824960841	-0.07168816859557062	-1.9895	-0.4112841425914877	0.07133443000717346	7.272199388123279e-06	8.318897498084635e-07	7.383783222094506e-11	4.6266185236160656e-220	1.482124772117186	0.0
2.0214999999999925	0.36194489629549453	0.23390401129228547	1.4592266032977042	1.0972817070022096	1.0344999999999966	-0.05604437568906384	0.3865902823093308	-0.056044806456098356	-1.9685000000000001	-0.2501112318902978	0.09430671519220092	7.724345425000895e-06	8.875976191228744e-07	8.009920657499035e-11	2.451725605242127e-219	1.4592179912745609	0.0
2.0424999999999924	0.385380224779833	0.23686845672083046	1.4366845519032334	1.0513043271234004	1.0554999999999966	-0.3270536311660672	0.3754677582445434	-0.3270540916370302	-1.9475000000000002	-0.36508559951262093	0.08335371262922114	8.203536878614163e-06	9.469128783903341e-07	8.688024351973096e-11	1.2956360071608006e-218	1.436675401366596	0.0
2.0634999999999923	0.4478450259421083	0.2404440177068032	1.4145055107225042	0.9666604847803959	1.0764999999999965	-0.16665427647344	0.3698301923725068	-0.1666547686333843	-1.9265000000000003	-0.2959264199503431	0.09427615505953021	8.71132310030265e-06	1.0100606607596567e-06	9.422309897467257e-11	6.82805689371108e-218	1.41449578924452	0.0
2.0844999999999922	0.03548519298261832	0.22208919357303447	1.3926882700602716	1.3572030770776533	1.0974999999999964	-0.8774212795355547	0.3435780105447172	-0.8774218054977263	-1.9055000000000004	-0.40182953648718733	0.08280772560933684	9.249337953906209e-06	1.0772795841879927e-06	1.0217326635762021e-10	3.5885105643005022e-217	1.3926779433405603	0.0
2.105499999999992	0.5391259324533817	0.24629737834591472	1.3712316219079104	0.8321056894545287	1.1184999999999963	-0.6208518266014043	0.34647390155072455	-0.6208523886152141	-1.8845000000000005	-0.28999947423157063	0.09785804461617094	9.81930417112885e-06	1.1488225225087605e-06	1.1077983400575958e-10	1.8807639982174555e-216	1.371220653670437	0.0
2.126499999999992	0.6511505421491943	0.2548076072814656	1.3501343599512696	0.6989838178020753	1.1394999999999962	0.3673834853242086	0.3698450093828839	0.36738288486473747	-1.8635000000000006	-0.2473632637647472	0.10046607010323796	1.0423037916649807e-05	1.2249574182933288e-06	1.2009576189996742e-10	9.830086795965469e-216	1.350122711835839	0.0
2.147499999999992	0.8210561283524773	0.2656340765623808	1.3293952795787767	0.5083391512262994	1.160499999999996	-0.4778377148143491	0.3363575638108092	-0.4778383562670661	-1.8425000000000007	-0.4631136611225908	0.07237015767772285	1.1062453572265357e-05	1.305968139632757e-06	1.3017817909616802e-10	5.123696280279539e-215	1.3293829110268867	0.0
2.168499999999992	0.6234247164181341	0.25660204023961297	1.3090131778898049	0.6855884614716707	1.181499999999996	-0.8804523622075564	0.31590238067614695	-0.8804530473641454	-1.8215000000000008	-0.24705189006291267	0.10048203673915461	1.1739568749713277e-05	1.3921553830660241e-06	1.410887033662673e-10	2.663252720043697e-214	1.3090000460245834	0.0
2.189499999999992	0.37634064486670105	0.24446376693504956	1.2889868537033164	0.9126462088366154	1.202499999999996	-0.2926748575453546	0.331453861991178	-0.2926755892895244	-1.8005000000000009	-0.47450749868891506	0.06953046668834012	1.245650954220955e-05	1.483837624985372e-06	1.5289378465658512e-10	1.3805252564114891e-213	1.2889729132032555	0.0
2.2104999999999917	0.7025560341111039	0.26279596490821727	1.2693151075667863	0.5667590734556824	1.2234999999999958	-0.14868169589244218	0.3341998989597635	-0.1486824772916172	-1.779500000000001	-0.28016750292016845	0.10306519963072033	1.3215516025121279e-05	1.5813521239582997e-06	1.656650740842454e-10	7.136402050438156e-213	1.269300310532972	0.0
2.2314999999999916	0.5591005935027864	0.25280540203542096	1.2499967417654319	0.6908961482626454	1.2444999999999957	-0.0994411078995796	0.32836064189733283	-0.09944194221615879	-1.758500000000001	-0.17512067136261156	0.11462695652460854	1.401894801660374e-05	1.6850559765189254e-06	1.7947982031208502e-10	3.678893690292759e-212	1.2499810375819589	0.0
2.2524999999999915	0.9474180364728411	0.2743654772430294	1.2310305603317608	0.2836125238589198	1.2654999999999956	-0.22868855209052663	0.3153315845207381	-0.2286894427938028	-1.7375000000000012	-0.2958966536915045	0.10154510422201966	1.4869291109448011e-05	1.7953272290995615e-06	1.9442129527083164e-10	1.8912900717207117e-211	1.231013895519001	0.0
2.2734999999999914	1.0455354966282626	0.2817803647521348	1.2124153690554371	0.1668798724271745	1.2864999999999955	0.023851617505580958	0.32008827247078125	0.0238506667268042	-1.7165000000000012	-0.23032375007100098	0.1096363313599905	1.5769162985816484e-05	1.9125660488961416e-06	2.1057925133403163e-10	9.696210231187396e-211	1.212397687115823	0.0
2.2944999999999913	0.7360792631945583	0.2665471287950149	1.194149975493499	0.4580707122989407	1.3074999999999954	0.34013565663499756	0.3301072718554573	0.3401346418590525	-1.6955000000000013	-0.38144521047977104	0.09285931918950796	1.6721320026991037e-05	2.037195956589356e-06	2.2805041219718805e-10	4.957341979456823e-210	1.194131216749465	0.0
2.3154999999999912	0.5878624417942155	0.2584468935710181	1.1762331889809323	0.5883707471867168	1.3284999999999954	-0.22249334996685155	0.30508695549712667	-0.22249443290862705	-1.6745000000000014	-0.19222226508490076	0.11191738647677368	1.772866423071648e-05	2.169665123976531e-06	2.469389998681623e-10	2.527543924415967e-209	1.1762132904046387	0.0
2.336499999999991	0.9425696228208265	0.2764575215633025	1.1586638206416269	0.21609419782080042	1.3494999999999953	0.16632389203779718	0.3206450883452101	0.16632273649958385	-1.6535000000000015	-0.33312573676082985	0.09807581837021401	1.8794250449197727e-05	2.3104477397080624e-06	2.673573003419097e-10	1.285143191058328e-208	1.1586427156760806	0.0
2.357499999999991	0.6291707367928641	0.2581272828799597	1.141440683399716	0.5122699466068519	1.3704999999999952	0.062281217611115824	0.3144301753554421	0.0622799847680959	-1.6325000000000016	-0.25934334349633803	0.10745027088614476	1.9921293961294696e-05	2.4600454464663916e-06	2.8942627070961884e-10	6.516393523739837e-208	1.1414183017708819	0.0
2.378499999999991	0.7349892047393194	0.2689489758564327	1.1245625919913291	0.38957338725200974	1.391499999999995	0.6073128084410162	0.32772143771925166	0.6073114932903304	-1.6115000000000017	-0.2743202010327126	0.10767528112283692	2.111317839296757e-05	2.618988853076018e-06	3.1327619064102544e-10	3.295080757883176e-207	1.1245388595108068	0.0
2.399499999999991	0.9624687502322116	0.2776779107568455	1.1080283629767826	0.14555961274457108	1.412499999999995	-0.33835078136511987	0.28467223335833464	-0.338352184138514	-1.5905000000000018	-0.41959596214366196	0.08905105700139697	2.237346400053914e-05	2.7878391251889444e-06	3.390473613798562e-10	1.6616050310022946e-206	1.1080032013346095	0.0
2.4204999999999908	0.8156546114112824	0.2719808153054275	1.0918368147532025	0.2761822033419201	1.433499999999995	0.8061754235122911	0.3350944467744392	0.8061739274702552	-1.569500000000002	-0.2805019360558029	0.10829451522229479	2.3705896331880155e-05	2.9671896583525835e-06	3.6689085560673377e-10	8.355886068277929e-206	1.0918101413003214	0.0
2.4414999999999907	0.7880863725638774	0.27194526799357216	1.0759867675676233	0.287900395003746	1.4544999999999948	0.2977918160970794	0.30467998791710227	0.2977902207897973	-1.548500000000002	-0.24721397004108364	0.11064412404391714	2.51144152811692e-05	3.1576678374357895e-06	3.9696932175231946e-10	4.190445502190483e-205	1.0759584950875354	0.0
2.4624999999999906	0.6939653775182513	0.26968872950480505	1.0604770435305801	0.3665116660123289	1.4754999999999947	0.5299631052819733	0.3103421876581402	0.5299614043412614	-1.527500000000002	-0.2677031031681	0.11485869258546706	2.6603164553450265e-05	3.359936886564332e-06	4.294578465868886e-10	2.0957084277680332e-204	1.0604470799996824	0.0
2.4834999999999905	0.8703817509330294	0.27011527411082353	1.0453064666301901	0.17492471569716073	1.4964999999999946	0.7387928102117773	0.3150639682436441	0.738790996875773	-1.5065000000000022	-0.09509319654181514	0.1289797752370009	2.8176501555791493e-05	3.57469781389948e-06	4.6454488017183546e-10	1.045212268352196e-203	1.0452747149662756	0.0
2.5044999999999904	0.8165057188853855	0.27239512374676506	1.0304738627467889	0.2139681438614034	1.5174999999999945	0.8451201518418019	0.3144768212177086	0.8451182189316094	-1.4855000000000023	-0.39988009898139687	0.09820517461107317	2.9839007732449006e-05	3.802691455782877e-06	5.024332275347476e-10	5.198536688351548e-203	1.0304402205451675	0.0
2.5254999999999903	1.2028732804218647	0.28832827496530244	1.015978059668103	-0.18689522075376175	1.5384999999999944	0.24217850582332678	0.28396848323140156	0.24217644571834065	-1.4645000000000024	-0.4478185855638079	0.10447817839211919	3.159549936205644e-05	4.0447006249672025e-06	5.433411117237336e-10	2.5784618124295433e-202	1.0159424189247748	0.0
2.54649999999999	0.6181552399498558	0.26244223824904445	1.0018178871050025	0.38366264715514675	1.5594999999999943	0.04518701556508864	0.27004965007493337	0.045184820176923386	-1.4435000000000024	-0.21546359675414384	0.12717224379690925	3.3451038835495945e-05	4.3015523678568654e-06	5.875033132098497e-10	1.2753907712539784e-201	1.001780133926296	0.0
2.56749999999999	0.3843166187245002	0.2525062620284301	0.9879921767078615	0.6036755579833614	1.5804999999999942	-0.11917543427661936	0.2582107889257347	-0.11917777353166718	-1.4225000000000025	-0.41448664999128315	0.11288186682441534	3.541094643375808e-05	4.574120335895053e-06	6.351723909397405e-10	6.291132211931321e-201	0.9879521910059195	0.0
2.58849999999999	0.780896257098646	0.2697346586730335	0.9744997620835415	0.19360350498489554	1.6014999999999942	0.42920082484889077	0.2815185095982594	0.42919833261885465	-1.4015000000000026	-0.33061531006647016	0.11949785758822094	3.748081262576596e-05	4.8633272764531016e-06	6.866199906954032e-10	3.094691272993695e-200	0.9744574172570193	0.0
2.60949999999999	0.40524359365640183	0.25725724937214595	0.961339478813023	0.5560958851566211	1.622499999999994	0.7462844984238641	0.2892933667591154	0.7462818435556189	-1.3805000000000027	-0.442650130954908	0.11609101256462535	3.966651090682885e-05	5.170147648806674e-06	7.42138246795424e-10	1.5181295158947852e-199	0.9612946414123291	0.0
2.63049999999999	0.7590924253400368	0.272201799592285	0.9485101644697281	0.1894177391296913	1.643499999999994	0.7402784062970884	0.2851611840469377	0.7402755785398706	-1.3595000000000028	-0.3293726467171302	0.13476063332755017	4.197421119909328e-05	5.495610371020273e-06	8.020412835737838e-10	7.426826761567412e-199	0.9484626938461167	0.0
2.6514999999999898	1.236455478604988	0.292449110920665	0.9360106586385408	-0.3004448199664471	1.6644999999999939	0.783104459584012	0.28836239685970094	0.7831014480652828	-1.338500000000003	-0.18104405885892905	0.14645750375275818	4.4410393836089124e-05	5.840801703807008e-06	8.666668234996428e-10	3.623270342099236e-198	0.9359604065763341	0.0
2.6724999999999897	1.183349573402487	0.290526669105652	0.9238398029355741	-0.2595097704669129	1.6854999999999938	0.32419671261171823	0.26462632682813697	0.3241935058010301	-1.317500000000003	-0.3411701839865705	0.13946538636843173	4.698186415420526e-05	6.206868277685173e-06	9.363779092558878e-10	1.7627923634770465e-197	0.9237866132667643	0.0
2.6934999999999896	0.9560592984667728	0.28096195260226436	0.9119964410286945	-0.04406285743807836	1.7064999999999937	0.25486502102056763	0.25495419098014277	0.25486160669143093	-1.296500000000003	-0.2905476949399963	0.14445512135328295	4.9695767714694514e-05	6.595020270017013e-06	1.0115647475777094e-09	8.552725973420191e-197	0.911940149229145	0.0
2.7144999999999895	1.3748208221017615	0.30120442246550583	0.9004794186588575	-0.474341403442904	1.7274999999999936	0.31216078983121687	0.2560188493036707	0.31215715502086144	-1.2755000000000032	-0.35883821462184196	0.1390429785030457	5.255960618058794e-05	7.006534738788722e-06	1.092646683166125e-09	4.1381947993507722e-196	0.9004198514252915	0.0
2.7354999999999894	1.1373854396008523	0.28713078144895504	0.8892875836622686	-0.2480978559385837	1.7484999999999935	0.19925677874448944	0.2465149930403193	0.19925290971141202	-1.2545000000000033	-0.491055061935207	0.12923011819190702	5.5581253873700554e-05	7.442759120273741e-06	1.1800743115380222e-09	1.9967343048701824e-195	0.8892245584692002	0.0
2.7564999999999893	1.6155790688887506	0.3124897913538241	0.878419785993406	-0.7371592828953446	1.7694999999999934	0.37644099726060753	0.24947741262214868	0.37643687943978904	-1.2335000000000034	-0.25224403355881053	0.15067094989835197	5.8768975037726737e-05	7.905114898015244e-06	1.274331740254598e-09	9.607991364034497e-195	0.8783531106291385	0.0
2.777499999999989	1.1252784612267481	0.29102390036747855	0.867874877748948	-0.2574035834778001	1.7904999999999933	0.8745973600099508	0.27545089791936317	0.8745929779656235	-1.2125000000000035	-0.11348396611762412	0.16063460385266937	6.213144183426403e-05	8.39510145086658e-06	1.3759390085873367e-09	4.610498706549017e-194	0.8678043498297239	0.0
2.798499999999989	1.2737119902001868	0.29541771377069787	0.8576517131926383	-0.41606027700754844	1.8114999999999932	0.22136469102733392	0.2377961362420226	0.2213600284031716	-1.1915000000000036	-0.6138408083501615	0.1195466039197313	6.567775309946526e-05	8.914300088143641e-06	1.4854546763362936e-09	2.20630820883262e-193	0.8575771196539961	0.0
2.819499999999989	1.037449203451839	0.28992665820414576	0.8477491487811099	-0.18970005467072915	1.8324999999999931	0.17073579586566767	0.24027055290661212	0.17073083533226602	-1.1705000000000036	-0.3848863972219494	0.1404744689297579	6.941745388989369e-05	9.464378280268318e-06	1.60347859321199e-09	1.0529007450151409e-192	0.8476702653454611	0.0
2.840499999999989	0.46194703984971763	0.25934470699709106	0.8381660431907404	0.37621900334102276	1.853499999999993	0.427191834568184	0.24514530336292795	0.4271865577676926	-1.1495000000000037	-0.36561285150927836	0.14008039033240896	7.336055584705903e-05	1.0047094093618502e-05	1.7306548609321386e-09	5.010852984361417e-192	0.8380826338101448	0.0
2.861499999999989	1.118778923417425	0.29127968396476955	0.8289012573455383	-0.2898776660718867	1.874499999999993	0.4931243924623452	0.2465336046484383	0.4931187799501053	-1.1285000000000038	-0.5810337020645758	0.12481092399988986	7.751755841102209e-05	1.0664300838648059e-05	1.867675000969745e-09	2.378147923814144e-191	0.8288130736186137	0.0
2.8824999999999887	0.8684632580311713	0.27933218832303797	0.8199536544461308	-0.04850960358504053	1.8954999999999929	1.1234869849833338	0.2706125022866172	1.1234810161663689	-1.107500000000004	-0.3702450503102628	0.14226812599059846	8.189947091440515e-05	1.1317951940700509e-05	2.015281341723882e-09	1.1255610201993377e-190	0.8198604350079943	0.0
2.9034999999999886	0.5544375314902803	0.2657627741343983	0.8113220999998813	0.25688456850960095	1.9164999999999928	0.3525082265707029	0.23223506548807105	0.3525018796429035	-1.086500000000004	-0.45971213505805186	0.1365164104714285	8.651783558909396e-05	1.2010106043312046e-05	2.1742706397697333e-09	5.312539839785957e-190	0.8112235698839783	0.0
2.9244999999999886	0.8011699131830539	0.27871378903986993	0.8030054618521841	0.0018355486691302714	1.9374999999999927	0.14801851698233692	0.2230649163962218	0.14801176885616996	-1.065500000000004	-0.29234880807449837	0.14811178233342298	9.138475151890169e-05	1.2742932354184032e-05	2.345497950784548e-09	2.500566054343983e-189	0.8029013318228131	0.0
2.9454999999999885	1.626228901788271	0.3149666526076676	0.7950026102189773	-0.8312262915692936	1.9584999999999926	0.48469051590961065	0.23908876762218337	0.4846833421441808	-1.0445000000000042	-0.4537293856958524	0.1404787868040826	9.651289957245463e-05	1.351871624440118e-05	2.5298807667437703e-09	1.173754954347925e-188	0.7948925760732797	0.0
2.9664999999999884	1.3602077684985847	0.30457590085383696	0.7873124177205307	-0.572895350778054	1.9794999999999925	0.40187641398860907	0.23350317293277972	0.4018687887138866	-1.0235000000000043	-0.4787852623995942	0.13883153071150284	0.00010191556835158871	1.433986511188339e-05	2.7284034370400746e-09	5.4943904851744534e-188	0.7871961595586638	0.0
2.988499999999994	1.0504873811608997	0.2783316710933469	0.7795901463097298	-0.2708972348511699	2.0004999999999926	0.15292764877058618	0.22494983127220053	0.15291954460761042	-1.0025000000000044	-0.3976203901993509	0.15116222999008763	0.00010788512688310961	1.525153752066136e-05	2.952696952719373e-09	2.7599344846300167e-187	0.779467006692629	0.0
3.0105	0.6634893645395472	0.2687170149198816	0.772208494960836	0.10871913042128878	2.0214999999999925	0.36194489629549453	0.23390401129228547	0.3619362842723512	-0.9815000000000043	-0.14602886557471217	0.17205254975378143	0.00011418804997111379	1.6218856176532875e-05	3.1949730380222708e-09	1.3821789787303127e-186	0.7720780848597153	0.0
3.0315735	1.5048467806069898	0.31043177723148746	0.7654559264171401	-0.7393908541898497	2.0424999999999924	0.385380224779833	0.23686845672083046	0.3853710742431958	-0.9605000000000044	-0.1503021831557736	0.17567371820126915	0.00012055442221828079	1.7200615953171915e-05	3.445205177347305e-09	6.4495946296260075e-186	0.7653181679337635	0.0
3.0527945145	1.3310806417996455	0.30318389041981764	0.7589695766101562	-0.5721110651894893	2.0634999999999923	0.4478450259421083	0.2404440177068032	0.4478353044641241	-0.9395000000000042	-0.4569358950941165	0.15915094700363722	0.00012730724435221303	1.824689559270327e-05	3.7165053716390843e-09	3.033648279124304e-185	0.7588240187537059	0.0
3.0741640761015	0.8767859588915301	0.2817551301092824	0.7527545510399977	-0.12403140785153244	2.0844999999999922	0.03548519298261832	0.22208919357303447	0.03547486626290696	-0.9185000000000043	-0.36769772678427515	0.17272273042141204	0.00013447158279186007	1.9362223430478368e-05	4.010759434786514e-09	1.4383674534128198e-184	0.7526007132230159	0.0
3.09568322463421	0.8202422866387065	0.2796038897946045	0.7468160147664941	-0.0734262718722124	2.105499999999992	0.5391259324533817	0.24629737834591472	0.5391149642159082	-0.8975000000000042	-0.30883081014899094	0.1791236585965589	0.0001420742187818585	2.0551463326232073e-05	4.330031190677538e-09	6.874691735070285e-184	0.7466533847543548	0.0
3.11735300720665	0.6708137760871429	0.2703019343618482	0.7411591928321056	0.07034541674496275	2.126499999999992	0.6511505421491943	0.2548076072814656	0.6511388940337636	-0.8765000000000043	-0.6929494993893861	0.1562576731842858	0.000150143770855699	2.1819840674438055e-05	4.676580081400512e-09	3.3122425009584814e-183	0.7409872245439955	0.0
3.1391744782570963	1.3342322795016228	0.2970493881501318	0.7357893706884389	-0.598442908813184	2.147499999999992	0.8210561283524773	0.2656340765623808	0.8210437598005872	-0.8555000000000041	-0.5794886982990297	0.1706667170853142	0.00015871082634763892	2.3172970508471376e-05	5.052880591266393e-09	1.6087297426294275e-182	0.7356074818387022	0.0
3.1611486996048956	1.34469637409267	0.2925462198915906	0.7307118946269182	-0.6139844794657519	2.168499999999992	0.6234247164181341	0.25660204023961297	0.6234115845529127	-0.8345000000000042	-0.3492235645248245	0.18696060191784036	0.00016780808263937007	2.4616887872428512e-05	5.461643681022877e-09	7.876666819412892e-182	0.7305194641947628	0.0
3.18327674050213	1.1232915985104124	0.2880288471537204	0.725932172214253	-0.3973594262961594	2.189499999999992	0.37634064486670105	0.24446376693504956	0.37632670436664006	-0.8135000000000041	-0.7837892257767609	0.16859026673701746	0.00017747049888040036	2.6158080649252077e-05	5.9058404481476635e-09	3.887822395810734e-181	0.7257285377288829	0.0
3.205559677685645	1.0831239695243426	0.283697292730017	0.7214556727333618	-0.3616682967909809	2.2104999999999917	0.7025560341111039	0.26279596490821727	0.7025412370772898	-0.7925000000000042	-0.3732676916775437	0.19612177096954234	0.00018773545897809182	2.7803525049879816e-05	6.388728253076779e-09	1.9345539311304183e-180	0.7212401273606055	0.0
3.227998595429445	0.49891001851552996	0.2575262135835954	0.717287927630527	0.218377909114997	2.2314999999999916	0.5591005935027864	0.25280540203542096	0.5590848893193134	-0.7715000000000041	-0.6797319880057384	0.18462489562098758	0.00019864294671477004	2.9560723985612094e-05	6.9138795779382315e-09	9.704461750654459e-180	0.717059717045947	0.0
3.250594585597451	1.0199400709833002	0.27986063934586436	0.713434530969608	-0.30650554001369223	2.2524999999999915	0.9474180364728411	0.2743654772430294	0.9474013716600812	-0.7505000000000042	-0.577381632013571	0.19777337204991544	0.00021023573391555436	3.1437748564876423e-05	7.485213914137131e-09	4.907764675422668e-179	0.7131928500019136	0.0
3.273348747696633	1.7856225726589914	0.3081314606536625	0.7099011398942477	-1.0757214327647437	2.2734999999999914	1.0455354966282626	0.2817803647521348	1.0455178146886486	-0.729500000000004	-0.7360174474562282	0.1986070621697019	0.0002225595826618812	3.344328297620442e-05	8.10703300834113e-09	2.5022052079565806e-178	0.7096451289215766	0.0
3.2962621889305095	1.1471120069718355	0.28570615264393145	0.7066934750990607	-0.4404185318727748	2.2944999999999913	0.7360792631945583	0.2665471287950149	0.7360605044505243	-0.7085000000000041	-0.5289432429160725	0.21787231686905453	0.0002356634626226428	3.558667304166831e-05	8.784059833449277e-09	1.2861571776241686e-177	0.7064222161793365	0.0
3.319336024253023	1.3150417514642	0.2905504557001398	0.7038173213109411	-0.611224430153259	2.3154999999999912	0.5878624417942155	0.2584468935710181	0.5878425432179218	-0.687500000000004	-0.4174038506851634	0.23365816841881235	0.0002495997846576886	3.787797874940481e-05	9.521481692443018e-09	6.665026314596373e-177	0.7035298340260523	0.0
3.342571376422794	0.9600639607202668	0.2729676589025297	0.7012785277817029	-0.25878543293856393	2.336499999999991	0.9425696228208265	0.2764575215633025	0.9425485178552803	-0.6665000000000041	-0.7345948400524542	0.22836750435374675	0.00026442465193770513	4.0328031100355246e-05	1.0324997909127745e-08	3.482177593887297e-176	0.7009737647736669	0.0
3.3659693760577536	1.3592474072323224	0.2874821431226304	0.6990830087933839	-0.6601643984389385	2.357499999999991	0.6291707367928641	0.2581272828799597	0.62914835516403	-0.645500000000004	-0.6609910402761572	0.2419023000544689	0.0002801981299207199	4.2948493633167975e-05	1.1200872611247077e-08	1.8341948218404278e-175	0.6987598509689574	0.0
3.389531161690158	0.9708875579041276	0.2739008532671761	0.6972367441776914	-0.2736508137264362	2.378499999999991	0.7349892047393194	0.2689489758564327	0.7349654722587972	-0.624500000000004	-0.4316066352925043	0.2654062744213052	0.00029698453662902114	4.575192902252544e-05	1.215599316892253e-08	9.74068550208007e-175	0.6968939955560467	0.0
3.4132578798219892	1.1059415739720895	0.27642043094546076	0.6957457798511896	-0.4101957941208999	2.399499999999991	0.9624687502322116	0.2776779107568455	0.9624435885900384	-0.6035000000000039	-0.4031455529355221	0.2792785552000501	0.0003148527547819873	4.875187118021579e-05	1.3197934915572247e-08	5.215390624584186e-174	0.6953821620272924	0.0
3.437150684980743	1.2473501033468408	0.28383782007590996	0.6946162283679822	-0.5527338749788586	2.4204999999999908	0.8156546114112824	0.2719808153054275	0.8156279379584013	-0.582500000000004	-0.5938161950995475	0.2831232094506474	0.0003338765674604592	5.196290332528411e-05	1.4335032850176944e-08	2.815405172848625e-173	0.6942303745621636	0.0
3.4612107397756082	1.055840022038102	0.2756424397412211	0.6938542694918055	-0.3619857525462964	2.4414999999999907	0.7880863725638774	0.27194526799357216	0.7880581000837894	-0.5615000000000039	-0.33378162574365877	0.30864802349993836	0.0003541350191078386	5.540074252985489e-05	1.5576461099916345e-08	1.5323392003454754e-172	0.6934447181537067	0.0
3.485439214954037	0.8337164931535126	0.26703063508473196	0.6934661507896325	-0.14025034236388012	2.4624999999999906	0.6939653775182513	0.26968872950480505	0.6939354139873534	-0.540500000000004	-0.4678274091307628	0.31828871433552297	0.00037571280381249025	5.908233129097322e-05	1.6932321011793563e-08	8.408756687711939e-172	0.693031338722208	0.0
3.5098372894587158	1.7308191137004472	0.29670312327467474	0.6934581882490511	-1.037360925451396	2.4834999999999905	0.8703817509330294	0.27011527411082353	0.8703499992691148	-0.5195000000000038	-0.06254769829446971	0.3495859179540006	0.00039870068296621113	6.302593672639586e-05	1.84137388420478e-08	4.652369067679927e-171	0.6929964432156197	0.0
3.5344061504849265	1.1814379632889662	0.27676679985094044	0.6938367669219254	-0.4876011963670408	2.5044999999999904	0.8165057188853855	0.27239512374676506	0.816472076683764	-0.4985000000000039	-0.8383288194114078	0.34265241614494	0.0004231959345551111	6.725125804399032e-05	2.0032974124203637e-08	2.5952808960950927e-170	0.6933462996963522	0.0
3.559146993538321	1.1935126353252605	0.2740085013984092	0.6946083415970228	-0.49890429372823775	2.5254999999999903	1.2028732804218647	0.28832827496530244	1.2028376396785365	-0.47750000000000387	-0.6567116160053921	0.370758797712629	0.00044930283651335	7.177954299064637e-05	2.1803539921957468e-08	1.459702841164431e-169	0.6940872374139788	0.0
3.5840610224930893	1.3725863703968955	0.2838626849819051	0.695779437504592	-0.6768069328923034	2.54649999999999	0.6181552399498558	0.26244223824904445	0.6181174867711491	-0.45650000000000385	-0.9833045643796972	0.3841289947905594	0.0004771331867573776	7.66337140477536e-05	2.3740336313381396e-08	8.277823041464539e-169	0.6952256468634506	0.0
3.6091494496505407	1.2243294062198222	0.2752030142648491	0.6973566510560526	-0.5269727551637696	2.56749999999999	0.3843166187245002	0.2525062620284301	0.38427663302255816	-0.43550000000000383	-0.8885452743016211	0.4154521542370175	0.0005068068627199552	8.183850520678295e-05	2.5859798609937433e-08	4.733047223383442e-168	0.6967679798283273	0.0
3.6344134957980945	0.9207033527935424	0.2639082576523975	0.6993466506223385	-0.22135670217120396	2.58849999999999	0.780896257098646	0.2697346586730335	0.7808539122721238	-0.4145000000000038	0.29246715077942653	0.4767109001111223	0.0005384524234200474	8.74206102307904e-05	2.818006198959784e-08	2.72859854982192e-167	0.6987207494086256	0.0
3.659854390268681	1.3764028282616212	0.2774021775037744	0.7017561773546381	-0.6746466509069831	2.60949999999999	0.40524359365640183	0.25725724937214595	0.40519875625570795	-0.3935000000000038	1.2009108867040155	0.5378063842663888	0.0005722077573380316	9.340884338624668e-05	3.0721144420248694e-08	1.58603702275863e-166	0.7010905300327694	0.0
3.685473371000562	1.4092174320312725	0.2807249533970282	0.7045920460516953	-0.7046253859795771	2.63049999999999	0.7590924253400368	0.272201799592285	0.7590449547164254	-0.3725000000000038	1.6055328613318256	0.5921754408843972	0.00060822077961655	9.98343137150153e-05	3.35051499701034e-08	9.29527614369396e-166	0.7038839574532139	0.0
3.7112716845975657	0.9679163165711553	0.2629425633572	0.7078611460781202	-0.26005517049303506	2.6514999999999898	1.236455478604988	0.292449110920665	1.2364052265427812	-0.35150000000000375	3.4544499400858015	0.6834572006095961	0.0006466501823772209	0.00010673061400917486	3.655649484897211e-08	5.492709823636581e-165	0.707107728725239	0.0
3.7372505863897487	0.9367134448728947	0.2608531968629053	0.7115704423385689	-0.22514300253432573	2.6724999999999897	1.183349573402487	0.290526669105652	1.1832963837336772	-0.33050000000000374	4.1279755236728555	0.7577392382536081	0.000687666242233521	0.00011413402575232956	3.990215880120544e-08	3.272548835412144e-164	0.7107686021684243	0.0
3.763411340494477	0.9085499689526833	0.2601994256121373	0.7157269763130789	-0.19282299263960434	2.6934999999999896	0.9560592984667728	0.28096195260226436	0.9560030066672234	-0.3095000000000037	6.808883572360806	0.874052928299755	0.0007314516893919995	0.00012208374140076548	4.3571964781625754e-08	1.9658940807036342e-163	0.7148733973103214	0.0
3.7897552198779385	1.3224305311987434	0.27398540515404446	0.7203378671592605	-0.6020926640394829	2.7144999999999895	1.3748208221017615	0.30120442246550583	1.3747612548681953	-0.2885000000000037	10.547836807216925	1.0143856498801636	0.00077820264306906	0.00013062210549708004	4.7598890193917956e-08	1.1907144026281982e-162	0.7194289948118042	0.0
3.816283506417084	1.0900520626890584	0.2644016486901286	0.7254103128875454	-0.364641749801513	2.7354999999999894	1.1373854396008523	0.28713078144895504	1.137322414407784	-0.2675000000000037	12.917315780314375	1.1545023822699336	0.000828129618310577	0.00013979487623850338	5.2019413361467836e-08	7.271554327649306e-162	0.724442336373583	0.0
3.842997490962004	1.021338723367934	0.2590221300383397	0.7309515916162173	-0.2903871317517168	2.7564999999999893	1.6155790688887506	0.3124897913538241	1.615512393524483	-0.24650000000000366	19.045454100064717	1.3496198432696098	0.0008814586096882825	0.00014965150926299036	5.6873899338719126e-08	4.477311554998497e-161	0.7299204246233666	0.0
3.8698984733987376	1.387422115243611	0.27575251909572057	0.7369690629134902	-0.6504530523301209	2.777499999999989	1.1252784612267481	0.29102390036747855	1.125207933307524	-0.2255000000000037	29.73021675754569	1.5966189678713583	0.0009384322577619931	0.00016024546556917817	6.22070296627226e-08	2.7795575400497084e-160	0.7358703229831294	0.0
3.896987762712529	1.277610019041039	0.2702125871601136	0.7434701692345141	-0.534139849806525	2.798499999999989	1.2737119902001868	0.29541771377069787	1.2736373966615444	-0.20450000000000368	42.393760897968235	1.8734297801351365	0.0009993111046423771	0.0001716345456525907	6.806828119632658e-08	1.7398018564506066e-159	0.742299155515938	0.0
3.9242666770515164	1.2838907219534703	0.2680299568070566	0.7504624374618469	-0.5334282844916234	2.819499999999989	1.037449203451839	0.28992665820414576	1.0373703200161903	-0.18350000000000372	56.08165149091025	2.1778121702630377	0.001064374945467173	0.00018388125212109497	7.451245983390598e-08	1.0979605929109767e-158	0.7492141067517988	0.0
3.9517365437908767	1.5967332170704687	0.27974554726170775	0.7579534805586047	-0.838779736511864	2.840499999999989	0.46194703984971763	0.25934470699709106	0.4618636304691221	-0.1625000000000037	74.67436731266764	2.5161335599320584	0.0011339242831166058	0.00019705318324879996	8.16002955361108e-08	6.986074617308209e-158	0.7566224214919437	0.0
3.9793986995974127	1.3425632968774748	0.2671977014251493	0.7659509993442963	-0.5766122975331784	2.861499999999989	1.118778923417425	0.29127968396476955	1.1186907396905004	-0.14150000000000373	94.29114844154532	2.8683376942474754	0.0012082818940438145	0.00021122346014069068	8.93991059413962e-08	4.4816241493250076e-157	0.7645314045910059	0.0
4.007254490494595	1.120179502837988	0.25803201341705456	0.7744627844041163	-0.34571671843387164	2.8824999999999887	0.8684632580311713	0.27933218832303797	0.8683700385930349	-0.12050000000000372	118.26202620083058	3.2359457104734197	0.0012877945136855282	0.00022647119041164666	9.798353667975786e-08	2.898606088464704e-156	0.7729484207164825	0.0
4.035305271928057	1.526430345142395	0.2725421744784879	0.7834967181433867	-0.7429336269990083	2.9034999999999886	0.5544375314902803	0.2657627741343983	0.5543390013743773	-0.09950000000000372	146.56871146916012	3.6138478368852764	0.0013728346505498278	0.0002428819715347356	1.0743638750033231e-07	1.890122270383384e-155	0.7818808940849147	0.0
4.063552408831553	1.4279011358789675	0.2684228344004227	0.793060776999738	-0.6348403588792295	2.9244999999999886	0.8011699131830539	0.27871378903986993	0.8010657831536828	-0.0785000000000037	174.4792725939962	3.9704872418103143	0.0014638025387542892	0.00026054843728636054	1.1784953443293603e-07	1.2426031678040846e-154	0.7913363081741629	0.0
4.091997275693375	1.1572073906650915	0.25916954250758073	0.8031630338266759	-0.3540443568384156	2.9454999999999885	1.626228901788271	0.3149666526076676	1.6261188676425733	-0.05750000000000371	213.72536690634251	4.33460692882247	0.0015611282395117702	0.0002795708510117936	1.2932495944959345e-07	8.235905286451806e-154	0.8013222054111928	0.0
4.120641256623228	1.4667459203416136	0.26660252147660235	0.8138116604632213	-0.6529342598783923	2.9664999999999884	1.3602077684985847	0.30457590085383696	1.3600915103367177	-0.0365000000000037	232.00666503641116	4.604896867291968	0.001665273902835838	0.0003000577497558239	1.4197590049312787e-07	5.503266795427386e-153	0.8118461868347291	0.0
4.149485745419591	0.9573281494426138	0.24890949998968126	0.8250149305055197	-0.13231321893709413	2.988499999999994	1.0504873811608997	0.2783316710933469	1.050364241543799	-0.015500000000003704	251.22315979471148	4.812883547741137	0.0017767362015663668	0.00032212664365162375	1.559281363153699e-07	3.7072652643825277e-152	0.8229159117321654	0.0
4.178532145637528	1.4647172712916312	0.2657190849521712	0.8367812222975454	-0.6279360489940858	3.0105	0.6634893645395472	0.2687170149198816	0.6633589544384265	0.005499999999996298	264.53348169516937	4.923264547684297	0.0018960489507011881	0.0003459047753388599	1.7132142233974867e-07	2.5176982410481082e-151	0.834539097250083	0.0
4.207781870656991	1.3554004702631555	0.2600048076675201	0.8491190221593894	-0.5062814481037661	3.0315735	1.5048467806069898	0.31043177723148746	1.5047090221236132	0.026499999999996297	261.27997611334115	4.887604192253693	0.0020237859259656767	0.00037152994459183737	1.8831109575680985e-07	1.7237058998039414e-150	0.8467235179777362	0.0
4.23723634375159	1.2723582731293228	0.25775184547114194	0.8620369278730532	-0.4103213452562696	3.0527945145	1.3310806417996455	0.30318389041981764	1.3309350839431953	0.0474999999999963	229.77436477531307	4.673819291212002	0.0021605638965619257	0.00039915140378274356	2.070698703046883e-07	1.1896636484585455e-149	0.8594770055028382	0.0
4.266896998157851	1.2531225311618863	0.2545050637115475	0.8755436524472391	-0.37757887871464724	3.0741640761015	0.8767859588915301	0.2817551301092824	0.8766321210745484	0.06849999999999631	198.83837427461526	4.352021831178263	0.002307045888116475	0.0004289308302864229	2.2778984371154231e-07	8.277101646699236e-149	0.8728074479389925	0.0
4.2967652771449565	0.9650688357243897	0.2454351361215463	0.8896480281842708	-0.07542080754011893	3.09568322463421	0.8202422866387065	0.2796038897946045	0.8200796566265672	0.0894999999999963	166.2946843804164	3.930930880526977	0.0024639446929944626	0.00046104338245487534	2.5068474361921885e-07	5.805190546078106e-148	0.8867227894240779	0.0
4.32684263408497	1.2452292762835095	0.25435166083858585	0.9043590110740816	-0.340870265209428	3.11735300720665	0.6708137760871429	0.2703019343618482	0.6706418077990327	0.11049999999999632	131.32164589619782	3.446788887316831	0.0026320266463715097	0.0004956788463545477	2.759924410073837e-07	4.104206944805324e-147	0.9012310295889145	0.0
4.357130532523566	1.7438256004708168	0.26902808219749413	0.9196856855420987	-0.8241399149287181	3.1391744782570963	1.3342322795016228	0.2970493881501318	1.3340503906518861	0.13149999999999631	95.740272412151	2.9390521833684917	0.002812115687758108	0.0005330428810713767	3.0397776374074697e-07	2.9248698630815466e-146	0.9163402229955055	0.0
4.387630446251231	1.282358506229739	0.2508610053296202	0.9356372695799031	-0.3467212366498358	3.1611486996048956	1.34469637409267	0.2925462198915906	1.3445039436605146	0.1524999999999963	66.52255088764278	2.457389521315879	0.0030050977290568158	0.0005733583710505871	3.3493564692015104e-07	2.1010566419614436e-145	0.9320584785441488	0.0
4.41834385937499	0.923595189446885	0.23928360874829072	0.9522231202897334	0.028627930842848426	3.18327674050213	1.1232915985104124	0.2880288471537204	1.1230879640250422	0.17349999999999632	42.27419768013374	2.0084800755815615	0.0032119253517063286	0.0006168668946548931	3.69194661289681e-07	1.5212889708542772e-144	0.9483939588487109	0.0
4.449272266390615	1.2627534314047693	0.25059241813354066	0.9694527398762224	-0.2933006915285469	3.205559677685645	1.0831239695243426	0.283697292730017	1.0829084241515865	0.1944999999999963	23.902564745573997	1.627368635748293	0.0034336228570304764	0.0006638303188994889	4.0712096610175335e-07	1.1102394833357739e-143	0.9653548795793263	0.0
4.48041717225535	1.5993892192364463	0.2575072050944122	0.9873357821212687	-0.6120534371151776	3.227998595429445	0.49891001851552996	0.2575262135835954	0.49868180793095	0.2154999999999963	12.368744007079968	1.3267779921075855	0.0036712916955705076	0.0007145325311601623	4.4912273864497405e-07	8.166581130730676e-143	0.9829495087717994	0.0
4.511780092461137	1.6100459841655503	0.2575583771866374	1.005882059380583	-0.6041639247849673	3.250594585597451	1.0199400709833002	0.27986063934586436	1.0196983900156058	0.23649999999999627	6.688858530467527	1.1264967559855317	0.003926116302937914	0.0007692813195561426	4.956551391787871e-07	6.054379286421065e-142	1.0011861661029497	0.0
4.5433625531083655	1.4480321963318339	0.25281686319435914	1.0251015501433254	-0.4229306461885085	3.273348747696633	1.7856225726589914	0.3081314606536625	1.7853665616863204	0.2574999999999963	0.5883775988557787	0.9772496335294394	0.004199370371587751	0.0008284104146873025	5.472258773891036e-07	4.5236725419525884e-141	1.020073222131173	0.0
4.575166090980124	1.4183079169791561	0.2506767809816768	1.0450044071992166	-0.37330350977993954	3.2962621889305095	1.1471120069718355	0.28570615264393145	1.1468407480521112	0.2784999999999963	0.6711997380727297	0.927063201694542	0.004492423589882193	0.0008922817064610859	6.044014547869627e-07	3.4063614382546916e-140	1.0396190975014186	0.0
4.607192253616985	2.0093821224040003	0.267679965480309	1.0656009664607913	-0.943781155943209	3.319336024253023	1.3150417514642	0.2905504557001398	1.3147542641793113	0.2994999999999963	-0.01598186819835945	0.8994688651259872	0.004806748881894282	0.000961287650883937	6.678141668383032e-07	2.584958275571641e-139	1.0598322621138463	0.0
4.639442599392304	1.416816094446549	0.24844939181551795	1.0869017564918337	-0.32991433795471536	3.342571376422794	0.9600639607202668	0.2729676589025297	0.9597591977122308	0.32049999999999634	-0.6931608704498622	0.8885240971471897	0.0051439301835968605	0.001035853882920712	7.381699591729706e-07	1.976806474699568e-138	1.080721234255357	0.0
4.67191869758805	1.195461302989349	0.2405496881126094	1.108917508796719	-0.08654379419263014	3.3659693760577536	1.3592474072323224	0.2874821431226304	1.358924249407896	0.34149999999999636	-2.501617463800965	0.8572530340167892	0.005505670793393129	0.0011164420528499968	8.162572441289017e-07	1.5233738282864956e-137	1.1022945796932317	0.0
4.704622128471167	1.6343791379263717	0.25220873101703845	1.1316591689291815	-0.5027199689971902	3.389531161690158	0.9708875579041276	0.2739008532671761	0.9705448092824829	0.3624999999999964	-2.811193297892533	0.839374400918927	0.005893802337377243	0.001203552904970006	9.029567973162822e-07	1.1829429093469018e-136	1.124560910730037	0.0
4.737554483370465	1.7188474012724404	0.25481815036499783	1.1551379084832265	-0.5637094927892139	3.4132578798219892	1.1059415739720895	0.27642043094546076	1.1055779561481924	0.3834999999999964	-0.9696593579337467	0.847402442640745	0.006310294392266817	0.001297729619045595	9.99252869032323e-07	9.255898908002282e-136	1.147528885219045	0.0
4.7707173647540575	1.6569822532018028	0.2497490427123014	1.1793651380331396	-0.47761711516866323	3.437150684980743	1.2473501033468408	0.28383782007590996	1.2469642495410223	0.4044999999999964	-0.5310434402472346	0.8279097144332561	0.006757264811626074	0.001399561436539318	1.1062456624407156e-06	7.297142219270088e-135	1.1712072055393117	0.0
4.804112386307336	1.5565257262977212	0.24611726011114265	1.204352521094192	-0.3521732052035291	3.4612107397756082	1.055840022038102	0.2756424397412211	1.055430470700003	0.42549999999999644	-2.0075326240743365	0.7724753601975684	0.007236990803799918	0.0015096875954456986	1.2251653497012007e-06	5.796256182965977e-134	1.1956046175295967	0.0
4.837741173011487	1.6863810429267843	0.25010091345165836	1.2301119891804755	-0.4562690537463088	3.485439214954037	0.8337164931535126	0.26703063508473196	0.8332816810860881	0.44649999999999646	-1.5385795751852385	0.7377200983452169	0.007751920812903642	0.0016288015994560417	1.357387818974504e-06	4.638561629855764e-133	1.2207299093802968	0.0
4.871605361222568	1.5292552961380848	0.2458926873102251	1.2566557580414226	-0.27259953809666215	3.5098372894587158	1.7308191137004472	0.29670312327467474	1.7303573686670157	0.4674999999999965	-0.8031938906505758	0.7083500522008263	0.008304687257261722	0.0017576558492292693	1.5044523697555876e-06	3.7397261333950024e-132	1.2465919104825618	0.0
4.9057065987511255	1.3204471580967505	0.23734973415997024	1.28399634516391	-0.03645081293284047	3.5344061504849265	1.1814379632889662	0.27676679985094044	1.180947496063393	0.4884999999999965	-1.4877474322637454	0.6484794085215975	0.008898120182856432	0.0018970666657406095	1.6680816016610902e-06	3.037357711684696e-131	1.2731994902337114	0.0
4.940046544942383	1.6422859666065874	0.24524076919543142	1.3121465886325667	-0.3301393779740207	3.559146993538321	1.1935126353252605	0.2740085013984092	1.1929915311422166	0.5094999999999965	-2.680388523098193	0.5815481179471105	0.009535261892632431	0.0020479197380336	1.850203773021461e-06	2.4850204445050168e-130	1.3005615567981277	0.0
4.97462687075698	1.837966657976013	0.2502816505984595	1.341119667446812	-0.496846990529201	3.5840610224930893	1.3725863703968955	0.2838626849819051	1.372032579755754	0.5304999999999964	-1.2533020779480193	0.5677039708278221	0.010219382615898269	0.002211176030219876	2.052977940860775e-06	2.0479497868263294e-129	1.328687055822753	0.0
5.009449258852279	1.714623134345719	0.24676361723294685	1.3709291233993757	-0.34369401094634333	3.6091494496505407	1.2243294062198222	0.2752030142648491	1.2237407349920968	0.5514999999999965	-1.5252469091245793	0.519692489576657	0.01095399728556578	0.0023878781852654895	2.2788222336036784e-06	1.6999674329508102e-128	1.3575849691063109	0.0
5.044515403664246	1.343904842571245	0.23265860999483928	1.4015888846275593	0.05768404205631428	3.6344134957980945	0.9207033527935424	0.2639082576523975	0.9200774515798296	0.5724999999999965	-1.2709745222962	0.4915608183787001	0.011742883494560367	0.0025791574659800327	2.530445652711213e-06	1.421247460706416e-127	1.3872643132213662	0.0
5.079827011489895	1.4111998845163032	0.23333724329280275	1.4331132909553228	0.021913406439019623	3.659854390268681	1.3764028282616212	0.2774021775037744	1.3757371809397525	0.5934999999999966	-1.3848678855287577	0.46049675236486187	0.01259010070641123	0.0027862412766954964	2.8108838500716574e-06	1.1966899173032194e-126	1.417734138088366	0.0
5.1153858005703245	1.9111660426694144	0.2478950782617439	1.4655171211512992	-0.4456489215181152	3.685473371000562	1.4092174320312725	0.2807249533970282	1.4085093434327909	0.6144999999999965	-0.8539310944121254	0.44951749599547	0.013500010798772048	0.0030104613123938654	3.1235393850993933e-06	1.0147302041017939e-125	1.449003525500748	0.0
5.151193501174317	1.774831405343606	0.24280123891982253	1.4988156222351903	-0.2760157831084158	3.7112716845975657	0.9679163165711553	0.2629425633572	0.967162899218274	0.6354999999999966	-1.674872903525701	0.4143949442722924	0.014477300022414697	0.003253262385525116	3.4722270299580778e-06	8.664627930051014e-125	1.4810815876002206	0.0
5.187251855682537	1.7277091172345136	0.24133247834064153	1.5330245409725891	-0.19468457626192448	3.7372505863897487	0.9367134448728947	0.2608531968629053	0.93591160470275	0.6564999999999965	-0.30786039224577166	0.44369833224152194	0.015527002462057432	0.003516211984458443	3.861224764066493e-06	7.449928620875995e-124	1.5139774653013092	0.0
5.2235626186723145	1.8777459828786136	0.24429094858379322	1.5681601577061104	-0.3095858251725032	3.763411340494477	0.9085499689526833	0.2601994256121373	0.9076963899499257	0.6774999999999967	-0.6477372370986272	0.4253153744549324	0.01665452508921147	0.003801010621437487	4.2953311811249786e-06	6.449540563115693e-123	1.5477003266642804	0.0
5.260127557003021	1.9608843763411454	0.2448064619865531	1.604239322678714	-0.3566450536624315	3.7897552198779385	1.3224305311987434	0.27398540515404446	1.321521658851287	0.6984999999999966	-0.13812729502623178	0.4406138314935768	0.01786567450102352	0.0041095030320719384	4.779930124513656e-06	5.621479567522278e-122	1.582259365215494	0.0
5.296948449902043	1.6152772605120456	0.23357639728165303	1.6412794950133966	0.026002234501351085	3.816283506417084	1.0900520626890584	0.2644016486901286	1.089084086175096	0.7194999999999967	-0.8965100021806993	0.4191525944431607	0.019166685442824856	0.004443690292799692	5.3210634714068315e-06	4.932731704753814e-121	1.6176637982143007	0.0
5.334027089051357	1.6696460769509787	0.23600526578124767	1.6792987845217668	0.009652707570788177	3.842997490962004	1.021338723367934	0.2590221300383397	1.0203075563750834	0.7404999999999966	-1.5547077976829202	0.3980681660383412	0.020564251215727674	0.004805742927400952	5.925513103835818e-06	4.357207437831394e-120	1.6539228648655344	0.0
5.371365278674717	1.7274575797481715	0.23686597312992833	1.7183159965225592	-0.009141583225612315	3.8698984733987376	1.387422115243611	0.27575251909572057	1.3863233753132502	0.7614999999999967	-0.5863437651557355	0.42390013244857117	0.02206555607409191	0.005198015078541995	6.600893237924378e-06	3.8741890034915397e-119	1.6910458244766873	0.0
5.40896483562544	1.6312461230980118	0.23224734197005353	1.758350679859703	0.1271045567616913	3.896987762712529	1.277610019041039	0.2702125871601136	1.276439005322463	0.7824999999999966	-0.40330496182754416	0.42935539976286236	0.023678309720965414	0.005623059825474069	7.355754432534164e-06	3.467146411587082e-118	1.7290419545588311	0.0
5.446827589474818	1.6218250053473775	0.2309859336153234	1.7994231783181631	0.17759817297078562	3.9242666770515164	1.2838907219534703	0.2680299568070566	1.2826423912434222	0.8034999999999968	-0.6339069963230379	0.41732065995667056	0.025410784012622454	0.006083645734412498	8.199700767758968e-06	3.122830245663796e-117	1.7679205488703604	0.0
5.484955382601142	1.3959135683690627	0.2229574294775736	1.8415546856442624	0.4456411172751997	3.9517365437908767	1.5967332170704687	0.27974554726170775	1.5954021580038078	0.8244999999999967	-1.0254590249291846	0.40945631560576823	0.027271851986014593	0.006582774733769682	9.143521874520881e-06	2.830573301892076e-116	1.8076909154026035	0.0
5.52335007027935	1.9597376935752724	0.23882233446117193	1.8847673043856297	-0.07497038918964272	3.9793986995974127	1.3425632968774748	0.2671977014251493	1.3411437021241843	0.8454999999999968	-0.8533602255036987	0.4071700217690032	0.02927102932523473	0.0071237014123086495	1.0199341711687021e-05	2.5817505255587397e-115	1.8483623743063746	0.0
5.5620135207713055	1.4554570400352804	0.2230227287434162	1.929084108774081	0.47362706873880067	4.007254490494595	1.120179502837988	0.25803201341705456	1.1186651391503541	0.8664999999999967	-0.12757469463676596	0.42515561533212515	0.03141851838488737	0.0077099538444128386	1.1380786229710968e-05	2.369359487453767e-114	1.889944255758551	0.0
5.600947615416705	1.9729299033484176	0.2364563233017226	1.9745292118824982	0.0015993085340806346	4.035305271928057	1.526430345142395	0.2725421744784879	1.524814521083923	0.8874999999999968	-0.059314913432793936	0.42554415462586603	0.03372525488946481	0.008345356053020014	1.2703172333256467e-05	2.1876930647355726e-113	1.9324458977676802	0.0
5.640154248724622	1.6006157317623884	0.22581617564534354	2.0211278372942583	0.4205121055318699	4.063552408831553	1.4279011358789675	0.2684228344004227	1.4261766670533924	0.9084999999999968	-0.7807717440565076	0.402652496647634	0.036202957428336575	0.009034052227326983	1.4183720863462746e-05	2.0320829670051662e-112	1.975876643917731	0.0
5.679635328465695	1.9725868157308701	0.23440526748112772	2.0689063955304703	0.09631957979960015	4.091997275693375	1.1572073906650915	0.25916954250758073	1.1553665622496085	0.9294999999999969	-0.14924504816242923	0.41169298163059703	0.038864179865656774	0.009780532819115739	1.584179666779517e-05	1.8986979363451065e-111	2.02024584104903	0.0
5.719392775764955	2.007763450589703	0.23658401709342128	2.117892565486327	0.11012911489662391	4.120641256623228	1.4667459203416136	0.26660252147660235	1.4647804467131214	0.9504999999999968	-0.9965171203160885	0.3851974526922735	0.04172236678323792	0.010589662648450907	1.7699179216681867e-05	1.7843843250772606e-110	2.0655628368754213	0.0
5.759428525195309	1.7227393769391175	0.22695140001548597	2.168115381133052	0.4453760041939345	4.149485745419591	0.9573281494426138	0.24890949998968126	0.9552291306692595	0.9714999999999969	-0.3321629999341065	0.3976929838240702	0.0447919120720967	0.011466711156520955	1.9780367666814403e-05	1.6865396617456927e-109	2.1118369775367674	0.0
5.799744524871677	2.007867745795324	0.23542071841962828	2.2196053237458355	0.21173757795051174	4.178532145637528	1.4647172712916312	0.2657190849521712	1.4624751462441687	0.9924999999999968	-0.1943971513837468	0.40039765444892783	0.048088220784777626	0.012417384950495778	2.2112924767224492e-05	1.603012005461928e-108	2.1590776050857947	0.0
5.840342736545779	2.0005725061364816	0.23244900664111504	2.272394419920893	0.27182191378441134	4.207781870656991	1.3554004702631555	0.2600048076675201	1.3530049660815022	1.0134999999999967	-0.07168776566808255	0.3982757824960841	0.05162777435552917	0.013447862792401939	2.472786456287859e-05	1.5320195450082044e-107	2.207294054908399	0.0
5.8812251357016	1.94712128239488	0.2300725832331406	2.3265163456458327	0.3793950632509526	4.23723634375159	1.2723582731293228	0.25775184547114194	1.2697983507591077	1.0344999999999966	-0.05604437568906384	0.3865902823093308	0.05542819928876439	0.014564833191113501	2.7660089479237455e-05	1.472086157009026e-106	2.2564956530764757	0.0
5.922393711651511	1.8082675482367119	0.22441224846576227	2.3820065366867036	0.5737389884499917	4.266896998157851	1.2531225311618863	0.2545050637115475	1.2503863266536397	1.0554999999999966	-0.3270536311660672	0.3754677582445434	0.059508339407752686	0.015775534763544843	3.094888307856198e-05	1.4219895966152964e-105	2.3066917136323273	0.0
5.963850467633071	1.9099261513114558	0.2282182975455398	2.4389023055522356	0.5289761542407798	4.2967652771449565	0.9650688357243897	0.2454351361215463	0.9621435969641968	1.0764999999999965	-0.16665427647344	0.3698301923725068	0.0638883317449604	0.017087799537934326	3.4638465574305484e-05	1.3807197282960071e-104	2.3578915358037666	0.0
6.005597420906502	2.08646428174079	0.23157661158040702	2.4972429652903125	0.4107786835495224	4.32684263408497	1.2452292762835095	0.25435166083858585	1.2421012947983425	1.0974999999999964	-0.8774212795355547	0.3435780105447172	0.06858968614262086	0.018510099378619003	3.8778620084375096e-05	1.3474447683269058e-103	2.4101044011489883	0.0
6.047636602852848	2.434479918021887	0.23924532941298213	2.5570699603634512	0.12259004234156423	4.357130532523566	1.7438256004708168	0.26902808219749413	1.7404801379242236	1.1184999999999963	-0.6208518266014043	0.34647390155072455	0.07363536861671906	0.020051595717813796	4.342539860931826e-05	1.3214839453624294e-102	2.463339570630309	0.0
6.089970059072819	1.9723502108947124	0.22643511540693878	2.618427004838556	0.6460767939438434	4.387630446251231	1.282358506229739	0.2508610053296202	1.2787797151939846	1.1394999999999962	0.3673834853242086	0.3698450093828839	0.07904988851933369	0.021722192785489355	4.8641917850840075e-05	1.30228532173929e-101	2.517606281615882	0.0
6.132599849486327	2.0575070400732516	0.22764894117930162	2.6813602281110107	0.6238531880377591	4.41834385937499	0.923595189446885	0.23928360874829072	0.9197660280058625	1.160499999999996	-0.4778377148143491	0.3363575638108092	0.08485938951289265	0.023532594533344765	5.449925625428997e-05	1.28940777895206e-100	2.572913744808519	0.0
6.1755280484327315	2.2347155622968593	0.23146570665253552	2.7459183283637767	0.5112027660669174	4.449272266390615	1.2627534314047693	0.25059241813354066	1.2586555711078733	1.181499999999996	-0.8804523622075564	0.31590238067614695	0.09109174434504667	0.025494365452926868	6.10774650822896e-05	1.2825063734526654e-99	2.629271141100721	0.0
6.2187567447717615	2.099995402022261	0.2270004494429889	2.8121527339381704	0.7121573319159094	4.48041717225535	1.5993892192364463	0.2575072050944122	1.595002945886977	1.202499999999996	-0.2926748575453546	0.331453861991178	0.09777665338421189	0.027619995490963247	6.846670792375849e-05	1.2813204267231163e-98	2.6866876183550716	0.0
6.262288041985164	2.0101623648905336	0.2237016400771863	2.880117772763746	0.8699554078732126	4.511780092461137	1.6100459841655503	0.2575583771866374	1.605350090887917	1.2234999999999958	-0.14868169589244218	0.3341998989597635	0.10494574684302041	0.029922969266742892	7.676854483349452e-05	1.285663836438771e-97	2.745172288109149	0.0
6.30612405827906	2.6601690740175066	0.2401320840470377	2.949870849959652	0.28970177594214563	4.5433625531083655	1.4480321963318339	0.25281686319435914	1.4430038683196815	1.2444999999999957	-0.0994411078995796	0.32836064189733283	0.11263269057958472	0.03241783979664923	8.609737930461144e-05	1.2954171910728937e-96	2.8047342222041136	0.0
6.350266926687013	2.393027545423484	0.23253401850619454	3.0214726336783504	0.6284450882548662	4.575166090980124	1.4183079169791561	0.2506767809816768	1.412922607281358	1.2654999999999956	-0.22868855209052663	0.3153315845207381	0.12087329532422017	0.035120306929463635	9.658208852433824e-05	1.3105213442827494e-95	2.8653824493361424	0.0
6.394718795173823	2.310735064301335	0.23021635192346881	3.0949872492140647	0.7842521849127295	4.607192253616985	2.0093821224040003	0.267679965480309	2.0036134180570553	1.2864999999999955	0.023851617505580958	0.32008827247078125	0.12970562913171754	0.038047300692514475	0.0001083678598804285	1.330972162295441e-94	2.9271259515299524	0.0
6.439481826740039	2.313581763177368	0.23027164344406137	3.1704824813418333	0.8569007181644652	4.639442599392304	1.416816094446549	0.24844939181551795	1.4106355722100723	1.3074999999999954	0.34013565663499756	0.3301072718554573	0.13917013280596408	0.04121706974281172	0.00012161825950091555	1.35681620065048e-93	2.9899736605335567	0.0
6.4845581995272195	2.3491470535978407	0.22957032942912947	3.2480299847882637	0.898882931190423	4.67191869758805	1.195461302989349	0.2405496881126094	1.1888383738858619	1.3284999999999954	-0.22249334996685155	0.30508695549712667	0.14930973798431377	0.044649275108633674	0.00013651756175760718	1.3881470986720027e-92	3.0539344541335587	0.0
6.529950106923911	2.516945311344273	0.2341135344760863	3.3277055026606996	0.8107601913164268	4.704622128471167	1.6343791379263717	0.25220873101703845	1.6272808797272271	1.3494999999999953	0.16632389203779718	0.3206450883452101	0.16016998750313213	0.04836508939519728	0.00015327337218012723	1.4251025029198253e-91	3.11901715239019	0.0
6.575659757672378	2.29193066368367	0.22763088362767028	3.4095890925772228	1.1176584288935527	4.737554483370465	1.7188474012724404	0.25481815036499783	1.711238378008259	1.3704999999999952	0.062281217611115824	0.3144301753554421	0.17179915759304315	0.0523873016126417	0.0001721195801528106	1.467861346197417e-90	3.185230513791385	0.0
6.621689375976085	2.8596187629365852	0.2415111599281873	3.4937653601445744	0.6341465972079892	4.7707173647540575	1.6569822532018028	0.2497490427123014	1.648824320707975	1.391499999999995	0.6073128084410162	0.32772143771925166	0.18424838137213317	0.056740427765088246	0.00019331968214538064	1.516641317677415e-89	3.2525832313252074	0.0
6.668041201607918	2.9834204340291497	0.2433473007248312	3.58032369932391	0.5969032652947601	4.804112386307336	1.5565257262977212	0.24611726011114265	1.5477778227331258	1.412499999999995	-0.33835078136511987	0.28467223335833464	0.19757177301734988	0.061450827315510145	0.0002171705211082712	1.5716963633797517e-88	3.3210839284699416	0.0
6.714717490019173	3.2066325372519757	0.24783175581653685	3.669358539104512	0.4627260018525363	4.837741173011487	1.6863810429267843	0.25010091345165836	1.6769989631266056	1.433499999999995	0.8061754235122911	0.3350944467744392	0.2118265518982501	0.06654682561199722	0.00024400649309735853	1.633314055455323e-87	3.3907411551011672	0.0
6.7617205124493065	2.7304238767072313	0.2358518292826725	3.7609695957723672	1.030545719065136	4.871605361222568	1.5292552961380848	0.2458926873102251	1.519191448579224	1.4544999999999948	0.2977918160970794	0.30467998791710227	0.22707316585271572	0.07205884232614453	0.00027420427823771667	1.7018126642905107e-86	3.4615633833152692	0.0
6.809052556036452	3.0060580043779015	0.2413012646242915	3.855262129912735	0.8492041255348335	4.9057065987511255	1.3204471580967505	0.23734973415997024	1.3096503031665518	1.4754999999999947	0.5299631052819733	0.3103421876581402	0.2433754126710572	0.0780195259130893	0.00030818815985408476	1.7775377601410568e-85	3.5335590031687345	0.0
6.856715923928707	2.9300731764301386	0.23755082886716733	3.9523472071230374	1.0222740306928988	4.940046544942383	1.6422859666065874	0.24524076919543142	1.6307009347721484	1.4964999999999946	0.7387928102117773	0.3150639682436441	0.2608005587327969	0.08446389405451306	0.0003464360030538633	1.8608581616880978e-84	3.6067363183326737	0.0
6.9047129353962085	3.3369064027326276	0.24615991165526843	4.0523419612337035	0.7154355585010759	4.97462687075698	1.837966657976013	0.2502816505984595	1.825534046351954	1.5174999999999945	0.8451201518418019	0.3144768212177086	0.2794194536092694	0.09142947998999397	0.00038948597231915245	1.9521610385509938e-83	3.681103541662121	0.0
6.953045925943982	3.006119746314953	0.23793774187174502	4.155369858638934	1.1492501123239807	5.009449258852279	1.714623134345719	0.24676361723294685	1.7012789800526542	1.5384999999999944	0.24217850582332678	0.28396848323140156	0.29930663930489504	0.09895648457771207	0.0004379440768251525	2.0518459645436018e-82	3.7566687906795018	0.0
7.0017172474255895	3.324796482919246	0.2446235915573625	4.261560962126822	0.936764479207576	5.044515403664246	1.343904842571245	0.23265860999483928	1.329580271165052	1.5594999999999943	0.04518701556508864	0.27004965007493337	0.32054045266066866	0.1070879338518968	0.0004924926423363594	2.160317709715711e-81	3.83344008297192	0.0
7.050729268157569	3.277538113856167	0.24226306562026662	4.371052192367526	1.093514078511359	5.079827011489895	1.4111998845163032	0.23333724329280275	1.3958207316493463	1.5804999999999942	-0.11917543427661936	0.2582107889257347	0.3432031192852157	0.1158698417607847	0.0005538998197278626	2.2779775536559424e-80	3.911425331501798	0.0
7.100084373034671	3.102561919130165	0.23727766878569256	4.483987584969465	1.3814256658392998	5.1153858005703245	1.9111660426694144	0.2478950782617439	1.8946524470188633	1.6014999999999942	0.42920082484889077	0.2815185095982594	0.3673808372120214	0.12535137767440227	0.0006230302525304498	2.4052129021490956e-79	3.990632339830511	0.0
7.149784963645914	3.8345689901884357	0.2520013152351265	4.600518540746268	0.7659495505578326	5.151193501174317	1.774831405343606	0.24280123891982253	1.7570973707086364	1.622499999999994	0.7462844984238641	0.2892933667591154	0.39316384830665546	0.13558503814540657	0.0007008570395041548	2.542384996455024e-78	4.071068797254703	0.0
7.199833458391435	3.618083135566256	0.24668718625012045	4.720804066551478	1.1027209309852224	5.187251855682537	1.7277091172345136	0.24133247834064153	1.7086620415632336	1.643499999999994	0.7402784062970884	0.2851611840469377	0.4206464952656494	0.14662682228767626	0.0007884751432085931	2.6898145219254728e-77	4.152742273854944	0.0
7.250232292600176	4.593801279659013	0.26530158695261485	4.845011003734186	0.2512097240751725	5.2235626186723145	1.8777459828786136	0.24429094858379322	1.8572861518367836	1.6644999999999939	0.783104459584012	0.28836239685970094	0.44992726186004767	0.15853641000557092	0.0008871164119675278	2.847764953470293e-76	4.235660215456599	0.0
7.3009839186483765	3.9313539216589266	0.25023824041004233	4.973314240946956	1.0419603192880293	5.260127557003021	1.9608843763411454	0.2448064619865531	1.9389044188779254	1.6854999999999938	0.32419671261171823	0.26462632682813697	0.48110879388272587	0.1713773421609881	0.0009981664006305279	3.0164235228587476e-75	4.319829938502611	0.0
7.352090806078915	4.388370054602248	0.25962029539000464	5.105896907698917	0.7175268530966692	5.296948449902043	1.6152772605120456	0.23357639728165303	1.5916615637129496	1.7064999999999937	0.25486502102056763	0.25495419098014277	0.5142978980607162	0.18521720160485702	0.0011231831952288889	3.195879760459527e-74	4.405258624838115	0.0
7.403555441721467	4.418209367511532	0.259223608121473	5.242950544692592	0.8247411771810595	5.334027089051357	1.6696460769509787	0.23600526578124767	1.6442701572947462	1.7274999999999936	0.31216078983121687	0.2560188493036707	0.5496055159937592	0.20012779382384657	0.0012639184681199995	3.386101655205967e-73	4.491953316406866	0.0
7.455380329813519	4.7126381682699	0.2642702596106039	5.384675246614442	0.672037078344542	5.371365278674717	1.7274575797481715	0.23686597312992833	1.7001874077022996	1.7484999999999935	0.19925677874448944	0.2465149930403193	0.5871466699801617	0.2161853257613262	0.0014223410136266405	3.5869095944085244e-72	4.579920909859328	0.0
7.507567992122213	4.647331216948476	0.2621277545031114	5.531279772668902	0.8839485557204254	5.40896483562544	1.6312461230980118	0.23224734197005353	1.6019373977971398	1.7694999999999934	0.37644099726060753	0.24947741262214868	0.6270403773931676	0.23347058116354508	0.0016006630396143433	3.797948391882914e-71	4.669168151072575	0.0
7.560120968067068	4.855418007303996	0.2645237892635605	5.68298161975571	0.8275636124517138	5.446827589474818	1.6218250053473775	0.2309859336153234	1.5903223758995748	1.7904999999999933	0.8745973600099508	0.27545089791936317	0.669409530078233	0.25206909057737376	0.0018013695180145767	4.018657889963049e-70	4.759701629582088	0.0
7.6130418148435375	5.322636676475883	0.2722839990964388	5.840007052794322	0.5173703763184392	5.484955382601142	1.3959135683690627	0.2229574294775736	1.3620497981274038	1.8114999999999932	0.22136469102733392	0.2377961362420226	0.7143807350570254	0.2720712938846434	0.0020272509270874038	4.248242827741363e-69	4.851527772925565	0.0
7.666333107547443	5.416043559027418	0.2739337958362855	6.002591086300922	0.5865475272735035	5.52335007027935	1.9597376935752724	0.23882233446117193	1.9233327634960173	1.8324999999999931	0.17073579586566767	0.24027055290661212	0.7620841126512411	0.29357269300035865	0.002281439750305844	4.48564290147779e-68	4.944652840899016	0.0
7.7199974393002755	5.978747555989953	0.28265541806782	6.170977410927376	0.19222985493742328	5.5620135207713055	1.4554570400352804	0.2230227287434162	1.4163171870197504	1.853499999999993	0.427191834568184	0.24514530336292795	0.8126530479824731	0.31667399208821084	0.0025674511311971444	4.72950419753587e-67	5.039082919725495	0.0
7.774037421375377	6.093032182928068	0.28368961076024163	6.345418258282521	0.2523860753544529	5.600947615416705	1.9729299033484176	0.2364563233017226	1.9308465892335995	1.874499999999993	0.4931243924623452	0.2465336046484383	0.8662238916677739	0.3414812223576643	0.0028892281203329265	4.978153443741752e-66	5.1348239161367495	0.0
7.828455683325005	6.1912944241327015	0.28481240917055245	6.5261741969808975	0.33487977284819603	5.640154248724622	1.6006157317623884	0.22581617564534354	1.5553645383858614	1.8954999999999929	1.1234869849833338	0.2706125022866172	0.9229356054190887	0.3681058482035381	0.0032511919899290854	5.229576787696665e-65	5.231881551368342	0.0
7.88325487310828	6.5397423884820185	0.28967071648066395	6.713513852508297	0.1737714640262782	5.679635328465695	1.9725868157308701	0.23440526748112772	1.92392626124943	1.9164999999999928	0.3525082265707029	0.23223506548807105	0.9829293481734389	0.3966648511329796	0.0036582981331679237	5.4814050514737364e-64	5.330261355068711	0.0
7.938437657220039	6.647985103362507	0.28986856757555707	6.907713543165312	0.2597284398028048	5.719392775764955	2.007763450589703	0.23658401709342128	1.9554337219787976	1.9374999999999927	0.14801851698233692	0.2230649163962218	1.0463479983350468	0.4272807875980857	0.004116098109314006	5.73090760772138e-63	5.429968659122865	0.0
7.994006720820579	7.168834938140481	0.2974397334325508	7.109056824056422	-0.0597781140840592	5.759428525195309	1.7227393769391175	0.22695140001548597	1.666460973342833	1.9584999999999926	0.48469051590961065	0.23908876762218337	1.1133356077056242	0.46008181651764396	0.004630808441827285	5.974997144283954e-62	5.531008591391326	0.0
8.049964767866324	6.868600355019109	0.29177686515684	7.3178339308419496	0.4492335758228405	5.799744524871677	2.007867745795324	0.23542071841962828	1.9473400271352832	1.9794999999999925	0.40187641398860907	0.23350317293277972	1.184036782720143	0.49520169193178976	0.005209386824783006	6.2102476014943134e-61	5.633386069365233	0.0
8.106314521241387	7.790824460826746	0.3051632633257583	7.534341114770056	-0.2564833460566902	5.840342736545779	2.0005725061364816	0.23244900664111504	1.9354721411239877	2.0004999999999926	0.15292764877058618	0.22494983127220053	1.258595988696488	0.5327797158925105	0.005859616442702412	6.432927444753517e-60	5.737105793738355	0.0
8.163058722890078	7.6858550842356514	0.30344192162147904	7.758879860364522	0.0730247761288707	5.8812251357016	1.94712128239488	0.2300725832331406	1.8771005898255229	2.0214999999999925	0.36194489629549453	0.23390401129228547	1.3371567729518201	0.5729606463554975	0.006590199160005501	6.639050142321074e-59	5.842172241897199	0.0
8.220200133950309	8.02652789044623	0.30759178817694177	7.991755977064443	-0.0347719133817872	5.922393711651511	1.8082675482367119	0.22441224846576227	1.7329527251823358	2.0424999999999924	0.385380224779833	0.23686845672083046	1.4198609028361695	0.6158945545100066	0.007410858388221326	6.824443225784135e-58	5.948589661330045	0.0
8.277741534887962	8.671591236506986	0.31629189355895254	8.233278556099082	-0.43831268040790405	5.963850467633071	1.9099261513114558	0.2282182975455398	1.8289153815629868	2.0634999999999923	0.4478450259421083	0.2404440177068032	1.50684741498207	0.6617366256694452	0.008332452491215715	6.984836598594559e-57	6.05636206295635	0.0
8.335685725632178	8.335404896679087	0.31010888652411994	8.483758783928849	0.14835388724976184	6.005597420906502	2.08646428174079	0.23157661158040702	1.9993257175994659	2.0844999999999922	0.03548519298261832	0.22208919357303447	1.5982515723578834	0.7106468975530832	0.009367099640241024	7.1159698194784455e-56	6.165493214377641	0.0
8.394035525711603	9.115806526070713	0.3205685049057464	8.743508603683027	-0.3722979223876859	6.047636602852848	2.434479918021887	0.23924532941298213	2.340749528288745	2.105499999999992	0.5391259324533817	0.24629737834591472	1.6942037260243348	0.7627899295266541	0.010528315080638097	7.213716934257579e-55	6.2759866330514	0.0
8.452793774391584	9.374944261376617	0.3231183719262834	9.012839216151027	-0.36210504522559006	6.089970059072819	1.9723502108947124	0.22643511540693878	1.8715294876720385	2.126499999999992	0.6511505421491943	0.2548076072814656	1.7948280787969964	0.8183343961452092	0.01183116181937914	7.274226096330782e-54	6.387845579389443	0.0
8.511963330812325	9.919158438136757	0.330731894947208	9.292059411995977	-0.6270990261407796	6.132599849486327	2.0575070400732516	0.22764894117930162	1.94906055677076	2.147499999999992	0.8210561283524773	0.2656340765623808	1.900241348262593	0.8774525981650286	0.013292415785972034	7.294069764342574e-53	6.501073049782383	0.0
8.571547074128013	10.023009709764573	0.33056131727151933	9.58147372688988	-0.44153598287469187	6.1755280484327315	2.2347155622968593	0.23146570665253552	2.1180683750338036	2.168499999999992	0.6234247164181341	0.25660204023961297	2.010551326707996	0.9403198840728794	0.014930746556936495	7.270399785258309e-52	6.615671769552068	0.0
8.631547903646908	10.442927890160101	0.3355191443827575	9.881380411115003	-0.5615474790450978	6.2187567447717615	2.099995402022261	0.2270004494429889	1.9745302864391623	2.189499999999992	0.37634064486670105	0.24446376693504956	2.1258553353859093	1.0071139751311584	0.016766914764222676	7.201100279297137e-51	6.731644185833713	0.0
8.691968738972436	10.80236756267402	0.3390651557489497	10.192069204686414	-0.610298357987606	6.262288041985164	2.0101623648905336	0.2237016400771863	1.8752168802359368	2.2104999999999917	0.7025560341111039	0.26279596490821727	2.2462385700006786	1.0780141869674122	0.01882398732838112	7.084930079323749e-50	6.848992460389941	0.0
8.752812520145245	10.583364564633523	0.33504617697146377	10.513818908008574	-0.06954565662494971	6.30612405827906	2.6601690740175066	0.2401320840470377	2.515032446261968	2.2314999999999916	0.5591005935027864	0.25280540203542096	2.371772333127678	1.1532005408567116	0.02112757166547598	6.921645693792493e-49	6.967718462358708	0.0
8.81408220778626	11.353217747282045	0.3443915366770238	10.846894736188988	-0.5063230110930572	6.350266926687013	2.393027545423484	0.23253401850619454	2.236937361081276	2.2524999999999915	0.9474180364728411	0.2743654772430294	2.5025121471768093	1.2328527580648654	0.023706070009779028	6.712095511258074e-48	7.0878237609375345	0.0
8.875780783240765	11.13689468107636	0.34078344404806193	11.191545441991785	0.05465076091542542	6.394718795173823	2.310735064301335	0.23021635192346881	2.142873766617223	2.2734999999999914	1.0455354966282626	0.2817803647521348	2.638495738070684	1.3171491309457253	0.02659095496890171	6.458276379831881e-47	7.209309618006473	0.0
8.93791124872345	12.05150277773573	0.3513648921981492	11.54800018750204	-0.5035025902336887	6.439481826740039	2.313581763177368	0.23027164344406137	2.1330729423690915	2.2944999999999913	0.7360792631945583	0.2665471287950149	2.779740874510394	1.4062652649188503	0.029817067380521128	6.163344873013785e-46	7.332176980692275	0.0
9.000476627464515	12.411858004795079	0.3554412759659083	11.916465137227403	-0.4953928675676753	6.4845581995272195	2.3491470535978407	0.22957032942912947	2.1550515229431357	2.3154999999999912	0.5878624417942155	0.2584468935710181	2.9262430398957826	1.5003726859888222	0.033422937466111316	5.831577531949735e-45	7.456426473876687	0.0
9.063479963856764	12.543515709203405	0.3560462089787376	12.297119734779006	-0.24639597442439864	6.529950106923911	2.516945311344273	0.2341135344760863	2.3082569610737633	2.336499999999991	0.9425696228208265	0.2764575215633025	3.0779729028690848	1.599637309085777	0.037451130172499576	5.468277114727675e-44	7.5820583926516445	0.0
9.126924323603763	13.839567365032101	0.37033092227242387	12.690112610513586	-1.1494547545185156	6.575659757672378	2.29193066368367	0.22763088362767028	2.0675720848978325	2.357499999999991	0.6291707367928641	0.2581272828799597	3.234873537165941	1.7042177631716195	0.041948615451607524	5.0796252586800095e-43	7.7090726947244175	0.0
9.19081279386899	13.811522976483896	0.3688037476225037	13.095557047552354	-0.7159659289315421	6.621689375976085	2.8596187629365852	0.2415111599281873	2.6184366341172183	2.378499999999991	0.7349892047393194	0.2689489758564327	3.396857321027828	1.8142635697016178	0.04696716404687219	4.672485752514666e-42	7.837468992776035	0.0
9.25514848342607	13.130160502036341	0.36046154373192235	13.513525907392186	0.3833654053558444	6.668041201607918	2.9834204340291497	0.2433473007248312	2.7241806631751815	2.399499999999991	0.9624687502322116	0.2776779107568455	3.5638024199400724	1.929913171550215	0.05256376912565123	4.254166518974454e-41	7.967246546776247	0.0
9.319934522810053	14.18098514723859	0.3712512516392555	13.944045883011842	-0.2369392642267485	6.714717490019173	3.2066325372519757	0.24783175581653685	2.928015153248631	2.4204999999999908	0.8156546114112824	0.2719808153054275	3.735548723203613	2.051291809735522	0.058801093813977225	3.83215206155943e-40	8.09840425625873	0.0
9.385174064469723	14.297761636630257	0.3714433487830324	14.387090906462277	0.08932926983201916	6.7617205124493065	2.7304238767072313	0.2358518292826725	2.4310176642501333	2.4414999999999907	0.7880863725638774	0.27194526799357216	3.9118930645953442	2.1785092449601775	0.0657479443466169	3.4138211402999557e-39	8.230940652560138	0.0
9.450870282921011	16.401028945373664	0.3943133060369919	14.84257448965411	-1.5584544557195539	6.809052556036452	3.0060580043779015	0.2413012646242915	2.684354877633901	2.4624999999999906	0.6939653775182513	0.26968872950480505	4.092583510728662	2.311657319763934	0.07347976813441597	3.00616643999858e-38	8.364853891027098	0.0
9.517026374901459	15.468606515290992	0.3830089566718798	15.310340722831235	-0.15826579245975658	6.856715923928707	2.9300731764301386	0.23755082886716733	2.584462287639775	2.4834999999999905	0.8703817509330294	0.27011527411082353	4.277312449627554	2.4508073544435267	0.08207917556506619	2.615533677568452e-37	8.500141743195089	0.0
9.58364555952577	16.068672958129632	0.38822591484554925	15.79015359819741	-0.278519359932222	6.9047129353962085	3.3369064027326276	0.24615991165526843	2.9656679831610453	2.5044999999999904	0.8165057188853855	0.27239512374676506	4.4657081603325075	2.596007365135848	0.09163648378533164	2.247396779064161e-36	8.636801588943722	0.0
9.650731078442451	16.805057650741244	0.39535855157396904	16.281684271850814	-0.5233733788904296	6.953045925943982	3.006119746314953	0.23793774187174502	2.6074186783555207	2.5254999999999903	1.2028732804218647	0.28832827496530244	4.6573244985159565	2.7472790846471224	0.10225028005502314	1.906183414630414e-35	8.774830408632713	0.0
9.718286195991547	16.564409855778184	0.39163681981985915	16.784495834089643	0.22008597831145948	7.0017172474255895	3.324796482919246	0.2446235915573625	2.8966756037643444	2.54649999999999	0.6181552399498558	0.26244223824904445	4.851628302813192	2.904614754544411	0.11402800150851289	1.595161461729163e-34	8.914224775223527	0.0
9.786314199363488	17.374169739191412	0.3987198336851199	17.298025138306116	-0.0761446008852964	7.050729268157569	3.277538113856167	0.24226306562026662	2.817911252990439	2.56749999999999	0.3843166187245002	0.2525062620284301	5.047984125382887	3.0679736392302677	0.12708652730163705	1.3163921993925692e-33	9.054980846391325	0.0
9.854818398759033	18.22113855196654	0.4065629112076215	17.82156125787856	-0.3995772940879796	7.100084373034671	3.102561919130165	0.23727766878569256	2.6092066739912108	2.58849999999999	0.780896257098646	0.2697346586730335	5.245635935615879	3.2372781874755066	0.1415527781545312	1.0707506899827047e-32	9.197094356632643	0.0
9.923802127550346	17.768515105927158	0.4013314461106323	18.35422021798042	0.5857051120532617	7.149784963645914	3.8345689901884357	0.2520013152351265	3.3051192466968695	2.60949999999999	0.40524359365640183	0.25725724937214595	5.443685559057704	3.4124097323293445	0.15756431721940958	8.580084420671208e-32	9.340560609373963	0.0
9.993268742443199	18.60804910430459	0.4092063550908848	18.894915806785917	0.2868667024813263	7.199833458391435	3.618083135566256	0.24668718625012045	3.0500213428697216	2.63049999999999	0.7590924253400368	0.272201799592285	5.641067818012156	3.5932035746838342	0.17526994500308707	6.769686490221252e-31	9.48537446908684	0.0
10.0632216236403	19.84007533043552	0.421689072920463	19.442326530277597	-0.3977488001579239	7.250232292600176	4.593801279659013	0.26530158695261485	3.9844504913814274	2.6514999999999898	1.236455478604988	0.292449110920665	5.836522659373855	3.7794432377327616	0.19483027975561285	5.256405818382159e-30	9.631530353415368	0.0
10.133664175005784	19.888860013719622	0.4231998123529491	19.9948591559423	0.1059991422226787	7.3009839186483765	3.9313539216589266	0.25023824041004233	3.277869619214582	2.6724999999999897	1.183349573402487	0.290526669105652	6.028565008425868	3.9708536088947946	0.21641831329953537	4.014374646194528e-29	9.779022225322105	0.0
10.204599824230822	20.34759595980418	0.42850861167462034	20.55060980476059	0.20301384495640917	7.352090806078915	4.388370054602248	0.25962029539000464	3.687731771741446	2.6934999999999896	0.9560592984667728	0.28096195260226436	6.2154536846259045	4.1670926041533916	0.24021993072271122	3.0138156981509668e-28	9.927843585258584	0.0
10.27603202300044	21.052811449507818	0.4360477259253966	21.10732419656143	0.054512747053610866	7.403555441721467	4.418209367511532	0.259223608121473	3.6672121392258066	2.7144999999999895	1.3748208221017615	0.30120442246550583	6.395161450549806	4.367740901946001	0.26643438069846925	2.2230131280645845e-27	10.077987463367151	0.0
10.347964247161443	20.996347055838548	0.43608787245124836	21.6623594101671	0.6660123543285508	7.455380329813519	4.7126381682699	0.2642702596106039	3.907883831514786	2.7354999999999894	1.1373854396008523	0.28713078144895504	6.565349108127966	4.572289208876984	0.29527468144156854	1.610075693436486e-26	10.22944641172058	0.0
10.420399996891572	21.70404485359588	0.4428410415325557	22.212650340827892	0.5086054872320105	7.507567992122213	4.647331216948476	0.2621277545031114	3.7852195953521495	2.7564999999999893	1.6155790688887506	0.3124897913538241	6.7233474460505285	4.7801224526973725	0.32696794547302194	1.1443988542378486e-25	10.382212496606968	0.0
10.493342796869813	22.29953510793722	0.4473273850163164	22.754684848259437	0.45514974032221645	7.560120968067068	4.855418007303996	0.2645237892635605	3.9321380171303746	2.777499999999989	1.1252784612267481	0.29102390036747855	6.866151681430745	4.990500271489085	0.361755604472977	7.977719957275167e-25	10.536277290866632	0.0
10.566796196447902	21.938457960158082	0.44362238667241993	23.284492284832737	1.3460343246746547	7.6130418148435375	5.322636676475883	0.2722839990964388	4.334157396607126	2.798499999999989	1.2737119902001868	0.29541771377069787	6.99043369281502	5.202533212152202	0.39989351357651537	5.451163555116009e-24	10.691631866289002	0.0
10.640763769823035	23.40076907284147	0.4554633598395256	23.79765054642649	0.3968814735850188	7.666333107547443	5.416043559027418	0.2739337958362855	4.358105313625512	2.819499999999989	1.037449203451839	0.28992665820414576	7.0925776436099754	5.415154204192291	0.441651912547144	3.6487391982936046e-23	10.84826678607708	0.0
10.715249116211798	23.90841731367457	0.4591823972950973	24.289316856736313	0.38089954306174434	7.7199974393002755	5.978747555989953	0.28265541806782	4.846853064788072	2.840499999999989	0.46194703984971763	0.25934470699709106	7.168744359827057	5.627085180132331	0.48731521938935857	2.390941807079341e-22	11.006172097387566	0.0
10.79025586002528	24.612485002019923	0.46482996771599927	24.754287044171523	0.14180204215159975	7.774037421375377	6.093032182928068	0.28368961076024163	4.882437840782297	2.861499999999989	1.118778923417425	0.29127968396476955	7.2149688737712	5.836799216259741	0.5371816301855156	1.532824164647306e-21	11.165337323955068	0.0
10.865787651045459	25.19061769004773	0.4683207001803175	25.18708699470917	-0.0035306953385614293	7.828455683325005	6.1912944241327015	0.28481240917055245	4.897001778520146	2.8824999999999887	0.8684632580311713	0.27933218832303797	7.227293734029743	6.04247930454781	0.5915624973226323	9.607989152546023e-21	11.325751458808984	0.0
10.941848164602776	24.74217747820151	0.46385267918436673	25.582098219429334	0.8399207412278251	7.88325487310828	6.5397423884820185	0.28967071648066395	5.156489891042432	2.9034999999999886	0.5544375314902803	0.2657627741343983	7.201937947614487	6.241975857843363	0.6507814568795415	5.884427575974883e-20	11.487402957091941	0.0
11.018441101754995	26.08721259017035	0.47434549208057586	25.933717103048068	-0.15349548712228156	7.938437657220039	6.647985103362507	0.28986856757555707	5.1702402193200605	2.9244999999999886	0.8011699131830539	0.27871378903986993	7.135497816743033	6.432766282464713	0.7151732748513254	3.518982996118204e-19	11.650279728988998	0.0
11.095570189467281	26.600308670240445	0.47801575183996386	26.23654454494836	-0.3637641252920858	7.994006720820579	7.168834938140481	0.2974397334325508	5.590786705475386	2.9454999999999885	1.626228901788271	0.3149666526076676	7.025171667808769	6.611921363181277	0.7850823811812003	2.053411065935653e-18	11.814369132777117	0.0
11.173239180793551	25.86787266568096	0.47045798095630464	26.485599619657183	0.6177269539762236	8.049964767866324	6.868600355019109	0.29177686515684	5.184152493542394	2.9664999999999884	1.3602077684985847	0.30457590085383696	6.868995921696089	6.7760846696132555	0.8608610603432147	1.1683683036442726e-17	11.979657968004624	0.0
11.251451855059106	26.754820035223826	0.47698069443735397	26.676547911429882	-0.0782721237939441	8.106314521241387	7.790824460826746	0.3051632633257583	5.993589139795045	2.988499999999994	1.0504873811608997	0.2783316710933469	6.6660756632154	6.921472511833388	0.9428672675703119	6.477730092985097e-17	12.146132468810782	0.0
11.33021201804452	27.4102119305728	0.4816770631165401	26.805932707367162	-0.6042792232056371	8.163058722890078	7.6858550842356514	0.30344192162147904	5.769147465768328	3.0105	0.6634893645395472	0.2687170149198816	6.416789493373729	7.043902875745887	1.031462040851744	3.496985695872466e-16	12.313778297395803	0.0
11.409523502170831	26.751094646558172	0.47565046035446273	26.871395640530793	0.12030099397262006	8.220200133950309	8.02652789044623	0.30759178817694177	5.983361574711832	3.0315735	1.5048467806069898	0.31043177723148746	6.122946692423035	7.138861929827964	1.1270064806278726	1.836859999560002e-15	12.482580537651916	0.0
11.489390166686027	26.637234029201704	0.47408459283744986	26.87187294556651	0.23463891636480483	8.277741534887962	8.671591236506986	0.31629189355895254	6.494674743364255	3.0527945145	1.3310806417996455	0.30318389041981764	5.787875214763674	7.201615770065166	1.2298582717710744	9.380957966519941e-15	12.652523688966586	0.0
11.56981589785283	27.42008355567993	0.4796112328751416	26.807754352292424	-0.6123292033875067	8.335685725632178	8.335404896679087	0.31010888652411994	6.017139327127879	3.0741640761015	0.8767859588915301	0.2817551301092824	5.4164222101565285	7.227372755916587	1.3403677260102602	4.654568007250117e-14	12.823591660209	0.0
11.6508046091378	27.454198001936135	0.4791843713669175	26.680993718775092	-0.7732042831610428	8.394035525711603	9.115806526070713	0.3205685049057464	6.648284555439087	3.09568322463421	0.8202422866387065	0.2796038897946045	5.014854726699839	7.211497900737104	1.4588733274263832	2.242017773958306e-13	12.995767763911545	0.0
11.732360241401764	26.13280617027137	0.46734902959427393	26.49516350158399	0.3623573313126194	8.452793774391584	9.374944261376617	0.3231183719262834	6.749950624615033	3.11735300720665	0.6708137760871429	0.2703019343618482	4.59065669046172	7.149775331557171	1.585696768906079	1.0475791332848332e-12	13.169034710657971	0.0
11.814486763091576	25.747808478315203	0.4629429440855615	26.25544861415453	0.5076401358393277	8.511963330812325	9.919158438136757	0.330731894947208	7.128172075923162	3.1391744782570963	1.3342322795016228	0.2970493881501318	4.152228415969861	7.038708121287407	1.7211374732018916	4.744358542881192e-12	13.343374603690624	0.0
11.897188170433218	25.967564850575986	0.46408110630731064	25.968578596531124	0.0010137459551380346	8.571547074128013	10.023009709764573	0.33056131727151933	7.057207752426761	3.1611486996048956	1.34469637409267	0.2925462198915906	3.7085056210285856	6.8758374438026095	1.8654665979300282	2.0809413087428222e-11	13.518768933749092	0.0
11.980468487626249	26.14640859808162	0.4638581436862178	25.642699828064814	-0.5037087700168073	8.631547903646908	10.442927890160101	0.3355191443827575	7.293191664878811	3.18327674050213	1.1232915985104124	0.2880288471537204	3.2685247730811215	6.6600559523498974	2.0189205283923166	8.832355846214477e-11	13.695198574153157	0.0
12.064331767039633	26.052683647058267	0.46205048607551374	25.28719146416016	-0.7654921828981074	8.691968738972436	10.80236756267402	0.3390651557489497	7.459290818377548	3.205559677685645	1.0831239695243426	0.283697292730017	2.8409691031073576	6.391884720780257	2.1816938637669963	3.6246348431026596e-10	13.872643776143084	0.0
12.14878208940891	24.264889959988057	0.4458256162728103	24.912429860404075	0.6475399004160174	8.752812520145245	10.583364564633523	0.33504617697146377	7.037264118983657	3.227998595429445	0.49891001851552996	0.2575262135835954	2.433733508677706	6.07368028767526	2.3539318981233657	1.4369884339643064e-09	14.051084164490753	0.0
12.233823564034772	24.227752820804696	0.44414283782296543	24.529506764749158	0.30175394394446187	8.81408220778626	11.353217747282045	0.3443915366770238	7.594146772030591	3.250594585597451	1.0199400709833002	0.27986063934586436	2.0535460042349136	5.7097394381297	2.5357225834905224	5.498795679815316e-09	14.230498733395224	0.0
12.319460328983016	23.84505778261092	0.4400630618513313	24.14990705309443	0.30484927048351196	8.875780783240765	11.13689468107636	0.34078344404806193	7.154658857091048	3.273348747696633	1.7856225726589914	0.3081314606536625	1.7056781817456919	5.306275076990548	2.727087931389263	2.029199477053681e-08	14.410865842676934	0.0
12.405696551285896	23.938137047826803	0.43949116370022934	23.785152874862415	-0.1529841729643877	8.93791124872345	12.05150277773573	0.3513648921981492	7.835679570925964	3.2962621889305095	1.1471120069718355	0.28570615264393145	1.3937678642279514	4.871246971429101	2.9279747527708393	7.214990463856542e-08	14.59216321428462	0.0
12.492536427144898	22.794074001793497	0.4287813238333886	23.44642324030621	0.6523492385127128	9.000476627464515	12.411858004795079	0.3554412759659083	7.951819341444362	3.319336024253023	1.3150417514642	0.2905504557001398	1.119764989199652	4.414045532756922	3.138244542272142	2.4694771709390874e-07	14.774367929129777	0.0
12.579984182134913	23.26669118898332	0.4319948536885348	23.14416144348513	-0.12252974549818774	9.063479963856764	12.543515709203405	0.3560462089787376	7.828454367076043	3.342571376422794	0.9600639607202668	0.2729676589025297	0.883998455657226	3.945043584072164	3.357662166605394	8.12886925984209e-07	14.957456424263421	0.0
12.668044071409858	22.623727819572004	0.4248924581726204	22.887686914031555	0.2639590944595511	9.126924323603763	13.839567365032101	0.37033092227242387	8.858527449242933	3.3659693760577536	1.3592474072323224	0.2874821431226304	0.6853491061360643	3.4750479432944594	3.5858828031915055	2.5709990836503513e-06	15.141404490410443	0.0
12.756720379909726	22.329988925255805	0.42076320414593144	22.684832304297323	0.35484337904151886	9.19081279386899	13.811522976483896	0.3688037476225037	8.553434921707577	3.389531161690158	0.9708875579041276	0.2739008532671761	0.5215039479445791	3.0146970002484617	3.822436280664806	7.805562574589424e-06	15.3261872698769	0.0
12.846017422569096	21.70114977124786	0.414000564742174	22.5416297639094	0.8404799926615389	9.25514848342607	13.130160502036341	0.36046154373192235	7.583881141420402	3.4132578798219892	1.1059415739720895	0.27642043094546076	0.3892604402537699	2.573859750015943	4.066707593275388	2.2725518117055058e-05	15.51177925484618	0.0
12.93593954452708	22.53180893192091	0.4201207189761133	22.462071448883965	-0.06973748303694549	9.319934522810053	14.18098514723859	0.3712512516392555	8.335343520485479	3.437150684980743	1.2473501033468408	0.28383782007590996	0.28484780725063485	2.1610940574368462	4.317911911101231	6.338701548154395e-05	15.69815428607977	0.0
13.026491121338768	22.455455170383058	0.41829149768733004	22.44796788719849	-0.0074872831845667065	9.385174064469723	14.297761636630257	0.3714433487830324	8.141611382728119	3.4612107397756082	1.055840022038102	0.2756424397412211	0.20423475203420155	1.7832164380249849	4.5750619350703206	0.00016921002983317265	15.885285552039152	0.0
13.11767655918814	23.212026624005105	0.42342535155087374	22.49892418794657	-0.7131024360585343	9.450870282921011	16.401028945373664	0.3943133060369919	9.923308346746651	3.485439214954037	0.8337164931535126	0.26703063508473196	0.1433988366688639	1.4450228516796253	4.836925047982656	0.0004318631701547228	16.07314558844527	0.0
13.209500295102458	22.481092128530427	0.4159419952362507	22.61244917157829	0.13135704304786344	9.517026374901459	15.468606515290992	0.3830089566718798	8.658407535654845	3.5098372894587158	1.7308191137004472	0.29670312327467474	0.09854088571169128	1.1491817446146952	5.101967554795873	0.0010527081638947045	16.261706278292134	0.0
13.301966797168173	22.504247610323088	0.4153358703768031	22.784206995142142	0.2799593848190547	9.58364555952577	16.068672958129632	0.38822591484554925	8.915320948875944	3.5344061504849265	1.1814379632889662	0.27676679985094044	0.06623659707823548	0.8962996910986277	5.368283628943579	0.0024482256899106725	16.450938852331788	0.0
13.395080564748351	22.86336113598179	0.4169340240716463	23.008413493406724	0.14505235742493383	9.650731078442451	16.805057650741244	0.39535855157396904	9.298203787523143	3.559146993538321	1.1935126353252605	0.2740085013984092	0.04352573393403316	0.6851398102481092	5.63350769787565	0.005426361301171693	16.64081389004776	0.0
13.488846128701589	23.942029479561484	0.4246751310235013	23.278365134841636	-0.663664344719848	9.718286195991547	16.564409855778184	0.39163681981985915	8.694138796912068	3.5840610224930893	1.3725863703968955	0.2838626849819051	0.02794577944955725	0.5129568156005038	5.894711255785825	0.011449962871460344	16.83130132113429	0.0
13.5832680516025	24.091511763500556	0.4250080181978849	23.587057752771035	-0.5044540107295212	9.786314199363488	17.374169739191412	0.3987198336851199	9.13112544727662	3.6091494496505407	1.2243294062198222	0.2752030142648491	0.017521177246538414	0.37590244549742574	6.148288786845758	0.022974915682384207	17.022370427498927	0.0
13.678350927963718	25.15865692579926	0.4327357123355276	23.92779512937141	-1.230861796427849	9.854818398759033	18.22113855196654	0.4065629112076215	9.596671650720623	3.6344134957980945	0.9207033527935424	0.2639082576523975	0.010721148645935676	0.26945223056067386	6.389842752689881	0.04378915166853758	17.21398984580638	0.0
13.774099384459465	24.98622846968262	0.43021274764741874	24.294604317519905	-0.6916241521627136	9.923802127550346	17.768515105927158	0.4013314461106323	8.754855497320701	3.659854390268681	1.3764028282616212	0.2774021775037744	0.006398869977943243	0.18880880380445633	6.614084245786561	0.07918482736957502	17.40612757058137	0.0
13.870518080150681	25.836401249551034	0.43577778797228256	24.682191555055947	-1.154209694495087	9.993268742443199	18.60804910430459	0.4092063550908848	9.198507766605513	3.685473371000562	1.4092174320312725	0.2807249533970282	0.00372306674552829	0.12924674966634872	6.814773230902685	0.13569754985283852	17.598750957888548	0.0
13.967611706711736	26.02314929256831	0.4359281017758084	25.08515323801855	-0.9379960545497603	10.0632216236403	19.84007533043552	0.421689072920463	10.029279153573293	3.7112716845975657	0.9679163165711553	0.2629425633572	0.0021104935293061035	0.08637701700506663	6.984728948089441	0.22011004978714016	17.791826729607596	0.0
14.065384988658717	26.41757393479041	0.4383372446946554	25.49628853447959	-0.921285400310822	10.133664175005784	19.888860013719622	0.4231998123529491	9.673023083099425	3.7372505863897487	0.9367134448728947	0.2608531968629053	0.0011649338121878787	0.05632263258048367	7.11594504691344	0.33753494285168173	17.985320978321795	0.0
14.163842683579329	26.23536842595594	0.436195633658454	25.904182619904155	-0.33118580605178494	10.204599824230822	20.34759595980418	0.42850861167462034	9.724829740302175	3.763411340494477	0.9085499689526833	0.2601994256121373	0.0006257472099503095	0.03580957826483418	7.199842936600837	0.4887051849902785	18.179199172838253	0.0
14.262989582364385	26.885613593104978	0.44096741266835765	26.29038446715604	-0.5952291259489364	10.27603202300044	21.052811449507818	0.4360477259253966	10.023474716313542	3.7897552198779385	1.3224305311987434	0.27398540515404446	0.0003269048337924046	0.02218565793711495	7.227688274589437	0.666757465437452	18.373426164358246	0.0
14.362830509440936	26.88581999329303	0.4407099770676497	26.624447753746498	-0.26137223954653166	10.347964247161443	20.996347055838548	0.43608787245124836	9.56343405739203	3.816283506417084	1.0900520626890584	0.2644016486901286	0.00016600093149517675	0.013385273058666318	7.191177844251196	0.8517524421893249	18.567966193315815	0.0
14.463370323007023	26.73746912793692	0.4387133058674509	26.849293963477805	0.11182483554088662	10.420399996891572	21.70404485359588	0.4428410415325557	9.873607009374957	3.842997490962004	1.021338723367934	0.2590221300383397	8.18853154564697e-05	0.007859379461333194	7.083177301183776	0.9953925006140627	18.76278289690318	0.0
14.564613915268072	26.615888065935103	0.4374170163021039	26.86494597717569	0.24905791124058752	10.493342796869813	22.29953510793722	0.4473273850163164	10.081127550544414	3.8698984733987376	1.387422115243611	0.27575251909572057	3.9214329164134664e-05	0.004488266855854981	6.898556836915216	1.0040223417744176	18.957839317301037	0.0
14.66656621267495	25.494157409298506	0.42875703312578856	26.587282478135503	1.0931250688369971	10.566796196447902	21.938457960158082	0.44362238667241993	9.345597541614346	3.896987762712529	1.277610019041039	0.2702125871601136	1.8220529622081785e-05	0.002491268196389122	6.635036958200647	0.7966381205767947	19.15309791063205	0.0
14.769232176163673	25.49914513104656	0.4285504310035175	26.093499974171166	0.5943548431246057	10.640763769823035	23.40076907284147	0.4554633598395256	10.45138531249206	3.9242666770515164	1.2838907219534703	0.2680299568070566	8.208918090993268e-06	0.001343179813041101	6.2939279640159835	0.44970006476861146	19.348520556655437	0.0
14.87261680139682	25.19304474738983	0.4254218389305738	25.591559318873013	0.39851457148318303	10.715249116211798	23.90841731367457	0.4591823972950973	10.625272554325822	3.9517365437908767	1.5967332170704687	0.27974554726170775	3.583833307652276e-06	0.0007029725090165242	5.880633061959571	0.1661511313501271	19.54406856922099	0.0
14.976725119006597	24.822052728832553	0.4222121315650055	25.18266655715757	0.3606138283250182	10.79025586002528	24.612485002019923	0.46482996771599927	11.023535281803468	3.9793986995974127	1.3425632968774748	0.2671977014251493	1.5152060508153823e-06	0.0003569025509606366	5.404794039375487	0.03781139252553413	19.73970270749954	0.0
15.081562194839643	24.33709415874419	0.4177814786764998	24.82062970198025	0.48353554323605863	10.865787651045459	25.19061769004773	0.4683207001803175	11.329282154147544	4.007254490494595	1.120179502837988	0.25803201341705456	6.199824120891968e-07	0.00017566386502315928	4.879993932202058	0.005076297922631596	19.935383188008124	0.0
15.18713313020352	24.0273601986493	0.4147934150810885	24.454534392356585	0.42717419370728393	10.941848164602776	24.74217747820151	0.46385267918436673	10.647482215864118	4.035305271928057	1.526430345142395	0.2725421744784879	2.4535175309246097e-07	8.376229296423031e-05	4.322991235697878	0.0003894515674967979	20.131069697446495	0.0
15.293443062114946	24.651282481475853	0.41927650100420105	24.07931284689477	-0.5719696345810839	11.018441101754995	26.08721259017035	0.47434549208057586	11.803775216111278	4.063552408831553	1.4279011358789675	0.2684228344004227	9.384602678183688e-08	3.866849045465853e-05	3.7525360260202256	1.665217595869202e-05	20.326721406362104	0.0
15.400497163549751	23.486573036438074	0.4090938228225362	23.7102098854728	0.22363684903472603	11.095570189467281	26.600308670240445	0.47801575183996386	12.1781332580692	4.091997275693375	1.1572073906650915	0.25916954250758073	3.4671345759681325e-08	1.7270891307648526e-05	3.1878952076701235	3.88579959467632e-07	20.522296983660063	0.0
15.508300643694598	22.866140682520406	0.4033209614676932	23.36503661452835	0.4988959320079438	11.173239180793551	25.86787266568096	0.47045798095630464	11.3619310140284	4.120641256623228	1.4667459203416136	0.26660252147660235	1.2364056595291192e-08	7.458035581096954e-06	2.647274527297355	4.8574464755652395e-09	20.71775461197391	0.0
15.61685874820046	23.82612431100874	0.41043061444540435	23.05940851580816	-0.7667157952005823	11.251451855059106	26.754820035223826	0.47698069443735397	12.224404592604726	4.149485745419591	0.9573281494426138	0.24890949998968126	4.252949962752889e-09	3.1116189434933825e-06	2.1463533959910928	3.1974966969098754e-11	20.913052003913197	0.0
15.726176759437863	24.139681438940343	0.4113444492402839	22.80528357108501	-1.3343978678553334	11.33021201804452	27.4102119305728	0.4816770631165401	12.918057520601439	4.178532145637528	1.4647172712916312	0.2657190849521712	1.4101266340460535e-09	1.2534220766858493e-06	1.697135897050241	1.0904953366889112e-13	21.108146419202455	0.0
15.836259996753927	22.894129617139974	0.39984207192610405	22.61026356562885	-0.28386605151112576	11.409523502170831	26.751094646558172	0.47565046035446273	12.362279543679298	4.207781870656991	1.3554004702631555	0.2600048076675201	4.5036015034600767e-10	4.871362526421476e-07	1.3072683953159778	1.8976922510596736e-16	21.302994682726258	0.0
15.947113816731207	23.10449399681543	0.4006209487012882	22.477445362208567	-0.6270486346068651	11.489390166686027	26.637234029201704	0.47408459283744986	12.417884772601779	4.23723634375159	1.2723582731293228	0.25775184547114194	1.3844812789768226e-10	1.8253042930994378e-07	0.9798919760454339	0.0	21.497553203494256	0.0
16.058743613448325	24.348659497521968	0.40935665044766695	22.4057832460468	-1.9428762514751696	11.56981589785283	27.42008355567993	0.4796112328751416	13.435920863596508	4.266896998157851	1.2531225311618863	0.2545050637115475	4.0937999922594246e-11	6.58927359473461e-08	0.7140051855743885	0.0	21.691777994538736	0.0
16.171154818742465	23.43644082497066	0.40155981314963	22.390855021025274	-1.0455858039453858	11.6508046091378	27.454198001936135	0.4791843713669175	13.768972047072586	4.2967652771449565	0.9650688357243897	0.2454351361215463	1.1634860793903239e-11	2.2900187165504524e-08	0.5052303043559986	0.0	21.885624693757453	0.0
16.284352902473664	23.77828689698185	0.4038871988898162	22.42587080021986	-1.3524160967619885	11.732360241401764	26.13280617027137	0.46734902959427393	12.806677379345352	4.32684263408497	1.2452292762835095	0.25435166083858585	3.1759129719280984e-12	7.656273937971822e-09	0.34682220684753357	0.0	22.07904858571288	0.0
16.39834337279098	23.295653167601408	0.4005557662218838	22.50274667404101	-0.7929064935603982	11.814486763091576	25.747808478315203	0.4629429440855615	12.835734467851298	4.357130532523566	1.7438256004708168	0.26902808219749413	8.319947095464085e-13	2.460630213600359e-09	0.2307420471814231	0.0	22.272004624398125	0.0
16.513131776400517	24.032339938297294	0.4061400287643087	22.613085103271274	-1.4192548350260203	11.897188170433218	25.967564850575986	0.46408110630731064	13.517755187793952	4.387630446251231	1.282358506229739	0.2508610053296202	2.0901501283378805e-13	7.596173411816387e-10	0.1486376455324841	0.0	22.464447456978963	0.0
16.628723698835323	24.43042145249801	0.4081956654085787	22.74895019349204	-1.6814712590059706	11.980468487626249	26.14640859808162	0.4638581436862178	14.198907344169962	4.41834385937499	0.923595189446885	0.23928360874829072	5.0319664924199735e-14	2.2507527201964466e-10	0.092618744746463	0.0	22.65633144852045	0.0
16.74512476472717	23.77948285816438	0.40235017998278455	22.903384157190047	-0.8760987009743317	12.064331767039633	26.052683647058267	0.46205048607551374	14.638135959041191	4.449272266390615	1.2627534314047693	0.25059241813354066	1.1600390721717964e-14	6.395952469720036e-11	0.055773449421385665	0.0	22.84761070770469	0.0
16.862340638080262	24.743281011059036	0.40885668502745326	23.070666276930112	-1.6726147341289241	12.14878208940891	24.264889959988057	0.4458256162728103	13.403544264074737	4.48041717225535	1.5993892192364463	0.2575072050944122	2.5578163555386343e-15	1.7417398269046782e-11	0.0324271633669267	0.0	23.038239113545764	0.0
16.980377022546822	24.210527291200687	0.4034528325068233	23.24635647607505	-0.9641708151256374	12.233823564034772	24.227752820804696	0.44414283782296543	13.928744789450763	4.511780092461137	1.6100459841655503	0.2575583771866374	5.408745050006637e-16	4.5416192261614865e-12	0.018186132964340546	0.0	23.228170343106168	0.0
17.09923966170465	24.633399080757382	0.40555281598861503	23.427187158770845	-1.2062119219865366	12.319460328983016	23.84505778261092	0.4400630618513313	14.10601657219342	4.5433625531083655	1.4480321963318339	0.25281686319435914	1.105154866686735e-16	1.1330209264830402e-12	0.009829258552340308	0.0	23.41735790021737	0.0
17.21893433933658	24.250650007335885	0.4021054012366027	23.610870200556825	-0.6397798067790603	12.405696551285896	23.938137047826803	0.43949116370022934	14.745147387249007	4.575166090980124	1.4183079169791561	0.2506767809816768	1.8265325716856522e-17	2.702070086775299e-13	0.005115055350611665	0.0	23.605755145205944	0.0
17.339466879711935	24.24750918496623	0.4013547044195633	23.795875854610525	-0.45163333035570474	12.492536427144898	22.794074001793497	0.4287813238333886	14.122018690617065	4.607192253616985	2.0093821224040003	0.267679965480309	5.00319136691588e-18	6.155134419299157e-14	0.002560528985955257	0.0	23.79331532562451	0.0
17.460843147869923	24.426490588745004	0.40197164840090877	23.981223461826268	-0.44526712691873627	12.579984182134913	23.26669118898332	0.4319948536885348	15.079986169761609	4.639442599392304	1.416816094446549	0.24844939181551795	0.0	1.3386166389985672e-14	0.0012318538406159974	0.0	23.97999160798564	0.0
17.583069049905014	24.723265055185767	0.40367650255375676	24.166306144578837	-0.5569589106069301	12.668044071409858	22.623727819572004	0.4248924581726204	14.87744539595089	4.67191869758805	1.195461302989349	0.2405496881126094	0.0	2.774649162063478e-15	0.0005690340849984505	0.0	24.165737110493836	0.0
17.706150533254345	23.63878691280966	0.39441703702046227	24.35075709031143	0.7119701775017688	12.756720379909726	22.329988925255805	0.42076320414593144	14.971343890835383	4.704622128471167	1.6343791379263717	0.25220873101703845	0.0	5.507251025143379e-16	0.0002521535414694258	0.0	24.35050493676996	0.0
17.830093586987125	25.13041752103548	0.4048336193597024	24.53435529730413	-0.596062223731348	12.846017422569096	21.70114977124786	0.414000564742174	14.671299262184641	4.737554483370465	1.7188474012724404	0.25481815036499783	0.0	1.0251244634997657e-16	0.00010708674494946302	0.0	24.53424821055918	0.0
17.95490424209604	25.319079386652774	0.4054346201098626	24.716963656984667	-0.6021157296681068	12.93593954452708	22.53180893192091	0.4201207189761133	15.767891769116716	4.7707173647540575	1.6569822532018028	0.2497490427123014	0.0	1.8001158796153574e-17	4.354557277976307e-05	0.0	24.716920111411888	0.0
18.080588571790713	25.202729413342382	0.4041259147274633	24.898490850057616	-0.3042385632847662	13.026491121338768	22.455455170383058	0.41829149768733004	15.892772835223717	4.804112386307336	1.5565257262977212	0.24611726011114265	0.0	4.887527083015712e-18	1.6938733492212117e-05	0.0	24.898473911324125	0.0
18.207152691793247	25.177651197719328	0.4032771637984997	25.078869309331303	-0.09878188838802515	13.11767655918814	23.212026624005105	0.42342535155087374	16.786248024503806	4.837741173011487	1.6863810429267843	0.25010091345165836	0.0	0.0	6.297008975756263e-06	0.0	25.078863012322326	0.0
18.334602760635804	25.22702481252243	0.4027612384440783	25.25804322002889	0.031018407506458345	13.209500295102458	22.481092128530427	0.4159419952362507	16.130349235244275	4.871605361222568	1.5292552961380848	0.2458926873102251	0.0	0.0	2.2350560206499285e-06	0.0	25.25804098497287	0.0
18.462944979960255	25.86186645137741	0.40662024515598566	25.435962364495968	-0.42590408688144166	13.301966797168173	22.504247610323088	0.4153358703768031	16.170979467512737	4.9057065987511255	1.3204471580967505	0.23734973415997024	0.0	0.0	7.566998423804645e-07	0.0	25.435961607796123	0.0
18.592185594819973	25.80009574909685	0.4055147648309561	25.612579151687203	-0.18751659740964755	13.395080564748351	22.86336113598179	0.4169340240716463	16.495761532622826	4.940046544942383	1.6422859666065874	0.24524076919543142	0.0	0.0	2.441272385066188e-07	0.0	25.612578907559964	0.0
18.722330893983717	25.768106968459207	0.40456422494049105	25.78784727540397	0.0197403069447617	13.488846128701589	23.942029479561484	0.4246751310235013	17.49496566585414	4.97462687075698	1.837966657976013	0.2502816505984595	0.0	0.0	7.497871214371657e-08	0.0	25.787847200425258	0.0
18.8533872102416	25.90059358085269	0.40488738257822765	25.96172115581346	0.06112757496077137	13.5832680516025	24.091511763500556	0.4250080181978849	17.52682443822845	5.009449258852279	1.714623134345719	0.24676361723294685	0.0	0.0	2.1900595133860748e-08	0.0	25.961721133912864	0.0
18.98536092071329	25.769150281444453	0.40346933760960607	26.134155735735064	0.3650054542906105	13.678350927963718	25.15865692579926	0.4327357123355276	18.444851642234234	5.044515403664246	1.343904842571245	0.23265860999483928	0.0	0.0	6.0776004599522474e-09	0.0	26.134155729657465	0.0
19.118258447158283	26.548103923093663	0.4081966703307844	26.30510642851085	-0.24299749458281283	13.774099384459465	24.98622846968262	0.43021274764741874	18.097751722744082	5.079827011489895	1.4111998845163032	0.23333724329280275	0.0	0.0	1.6007501217109125e-09	0.0	26.3051064269101	0.0
19.252086256288393	26.21749406477047	0.4050850199048596	26.474529127147793	0.257035062377323	13.870518080150681	25.836401249551034	0.43577778797228256	18.752960652383635	5.1153858005703245	1.9111660426694144	0.2478950782617439	0.0	0.0	3.997436557312977e-10	0.0	26.47452912674805	0.0
19.38685086008241	25.45663412011491	0.39905019745176706	26.642380237040822	1.1857461169259125	13.967611706711736	26.02314929256831	0.4359281017758084	18.729822784157356	5.151193501174317	1.774831405343606	0.24280123891982253	0.0	0.0	9.454793326057178e-11	0.0	26.642380236946273	0.0
19.522558816102986	26.589790112761687	0.4060279044685912	26.80861671748074	0.2188266047190517	14.065384988658717	26.41757393479041	0.4383372446946554	18.906606378632617	5.187251855682537	1.7277091172345136	0.24133247834064153	0.0	0.0	2.1158032892781934e-11	0.0	26.808616717459582	0.0
19.659216727815707	26.173622078579264	0.40254110183691255	26.973196126467357	0.7995740478880933	14.163842683579329	26.23536842595594	0.436195633658454	18.510384978890038	5.2235626186723145	1.8777459828786136	0.24429094858379322	0.0	0.0	4.474898217313039e-12	0.0	26.97319612646288	0.0
19.79683124491042	26.695103009411003	0.40570591650999027	27.136076666889753	0.44097365747875017	14.262989582364385	26.885613593104978	0.44096741266835765	18.968655290307183	5.260127557003021	1.9608843763411454	0.2448064619865531	0.0	0.0	8.935221393229841e-13	0.0	27.136076666888858	0.0
19.935409063624792	26.885778559689058	0.4069504194426692	27.297217233401508	0.4114386737124498	14.362830509440936	26.88581999329303	0.4407099770676497	18.829338432862347	5.296948449902043	1.6152772605120456	0.23357639728165303	0.0	0.0	1.682475492273846e-13	0.0	27.29721723340134	0.0
20.07495692707017	27.108795926390666	0.40852696731283794	27.45657745973471	0.34778153334404394	14.463370323007023	26.73746912793692	0.4387133058674509	18.65095806136229	5.334027089051357	1.6696460769509787	0.23600526578124767	0.0	0.0	2.9847243423642147e-14	0.0	27.45657745973468	0.0
20.215481625559658	26.86755545186256	0.40653830706511884	27.61411776632626	0.7465623144636986	14.564613915268072	26.615888065935103	0.4374170163021039	18.70878140606045	5.371365278674717	1.7274575797481715	0.23686597312992833	0.0	0.0	4.986028655113819e-15	0.0	27.614117766326256	0.0
20.356989996938573	26.491239713921157	0.4040200675519187	27.769799408163852	1.2785596942426949	14.66656621267495	25.494157409298506	0.42875703312578856	18.05997284179505	5.40896483562544	1.6312461230980118	0.23224734197005353	0.0	0.0	7.774083907400353e-16	0.0	27.769799408163852	0.0
20.499488926917145	27.00703100546421	0.4076064644728777	27.923584522762688	0.9165535172984782	14.769232176163673	25.49914513104656	0.4285504310035175	18.75416571353083	5.446827589474818	1.6218250053473775	0.2309859336153234	0.0	0.0	1.186733919355906e-16	0.0	27.923584522762688	0.0
20.642985349405564	27.784647009098023	0.41282312697668067	28.07543617818371	0.29078916908568786	14.87261680139682	25.19304474738983	0.4254218389305738	19.145553997737807	5.484955382601142	1.3959135683690627	0.2229574294775736	0.0	0.0	1.7697747298818278e-17	0.0	28.07543617818371	0.0
20.7874862468514	26.87168350760652	0.40607877939920534	28.22531842099645	1.3536349133899321	14.976725119006597	24.822052728832553	0.4222121315650055	19.37908887917452	5.52335007027935	1.9597376935752724	0.23882233446117193	0.0	0.0	0.0	0.0	28.22531842099645	0.0
20.932998650579357	27.709180813224577	0.41206966271008105	28.37319632408574	0.6640155108611623	15.081562194839643	24.33709415874419	0.4177814786764998	19.451847644772066	5.5620135207713055	1.4554570400352804	0.2230227287434162	0.0	0.0	0.0	0.0	28.37319632408574	0.0
21.079529641133412	27.951173152501184	0.4139771959408338	28.519036034194045	0.5678628816928608	15.18713313020352	24.0273601986493	0.4147934150810885	19.70389550373921	5.600947615416705	1.9729299033484176	0.2364563233017226	0.0	0.0	0.0	0.0	28.519036034194045	0.0
21.22708634862135	28.156532305833508	0.4155583766044841	28.662804819085796	0.5062725132522878	15.293443062114946	24.651282481475853	0.41927650100420105	20.898691040943188	5.640154248724622	1.6006157317623884	0.22581617564534354	0.0	0.0	0.0	0.0	28.662804819085796	0.0
21.375675953061695	27.898525206265045	0.41434014943963476	28.80447111421303	0.9059459079479844	15.400497163549751	23.486573036438074	0.4090938228225362	20.298660134625337	5.679635328465695	1.9725868157308701	0.23440526748112772	0.0	0.0	0.0	0.0	28.80447111421303	0.0
21.525305684733127	28.626037779217015	0.41908466974440756	28.944004568754867	0.3179667895378522	15.508300643694598	22.866140682520406	0.4033209614676932	20.21885867996597	5.719392775764955	2.007763450589703	0.23658401709342128	0.0	0.0	0.0	0.0	28.944004568754867	0.0
21.67598282452626	29.17324210829218	0.4228002278002601	29.081376090897184	-0.09186601739499523	15.61685874820046	23.82612431100874	0.41043061444540435	21.67976779911378	5.759428525195309	1.7227393769391175	0.22695140001548597	0.0	0.0	0.0	0.0	29.081376090897184	0.0
21.827714704297946	28.43583191151427	0.4172610390583827	29.216557892211142	0.7807259806968716	15.726176759437863	24.139681438940343	0.4113444492402839	22.44254428705779	5.799744524871677	2.007867745795324	0.23542071841962828	0.0	0.0	0.0	0.0	29.216557892211142	0.0
21.980508707228033	28.987779567288754	0.4210723412182778	29.349523530982214	0.36174396369345985	15.836259996753927	22.894129617139974	0.39984207192610405	21.586860734237383	5.840342736545779	2.0005725061364816	0.23244900664111504	0.0	0.0	0.0	0.0	29.349523530982214	0.0
22.134372268178627	28.385223719884664	0.4166276388248496	29.480247954334864	1.0950242344502001	15.947113816731207	23.10449399681543	0.4006209487012882	22.12460183810112	5.8812251357016	1.94712128239488	0.2300725832331406	0.0	0.0	0.0	0.0	29.480247954334864	0.0
22.289312874055877	29.481126580999582	0.42346040859916884	29.608707538989222	0.12758095798963964	16.058743613448325	24.348659497521968	0.40935665044766695	23.634654246013906	5.922393711651511	1.8082675482367119	0.22441224846576227	0.0	0.0	0.0	0.0	29.608707538989222	0.0
22.44533806417427	28.853494860403828	0.4190184938806611	29.734880130479755	0.8813852700759277	16.171154818742465	23.43644082497066	0.40155981314963	22.93121049770284	5.963850467633071	1.9099261513114558	0.2282182975455398	0.0	0.0	0.0	0.0	29.734880130479755	0.0
22.602455430623486	29.72654312692116	0.42464472029708017	29.858745080658373	0.1322019537372121	16.284352902473664	23.77828689698185	0.4038871988898162	23.431464682474868	6.005597420906502	2.08646428174079	0.23157661158040702	0.0	0.0	0.0	0.0	29.858745080658373	0.0
22.76067261863785	28.827790460267654	0.4180809395656737	29.98028328329571	1.1524928230280551	16.39834337279098	23.295653167601408	0.4005557662218838	23.064911117958523	6.047636602852848	2.434479918021887	0.23924532941298213	0.0	0.0	0.0	0.0	29.98028328329571	0.0
22.919997326968314	29.643580473051596	0.4229643329895441	30.099477207587725	0.4558967345361289	16.513131776400517	24.032339938297294	0.4061400287643087	23.883702292004983	6.089970059072819	1.9723502108947124	0.22643511540693878	0.0	0.0	0.0	0.0	30.099477207587725	0.0
23.080437308257093	29.534488256448753	0.4215396623093563	30.216310929366575	0.6818226729178214	16.628723698835323	24.43042145249801	0.4081956654085787	24.33780270752642	6.132599849486327	2.0575070400732516	0.22764894117930162	0.0	0.0	0.0	0.0	30.216310929366575	0.0
23.24200036941489	30.129567425103822	0.42509040339105364	30.330770159806736	0.20120273470291394	16.74512476472717	23.77948285816438	0.40235017998278455	23.72370940867902	6.1755280484327315	2.2347155622968593	0.23146570665253552	0.0	0.0	0.0	0.0	30.330770159806736	0.0
23.404694372000794	29.823757702924485	0.4219553886543203	30.442842271410626	0.6190845684861408	16.862340638080262	24.743281011059036	0.40885668502745326	24.710853847674688	6.2187567447717615	2.099995402022261	0.2270004494429889	0.0	0.0	0.0	0.0	30.442842271410626	0.0
23.5685272326048	30.351000870883194	0.4248445476742703	30.552516321048664	0.2015154501654699	16.980377022546822	24.210527291200687	0.4034528325068233	24.192341158231805	6.262288041985164	2.0101623648905336	0.2237016400771863	0.0	0.0	0.0	0.0	30.552516321048664	0.0
23.73350692323303	30.00773725686056	0.42222649934588563	30.6597830698235	0.6520458129629425	17.09923966170465	24.633399080757382	0.40555281598861503	24.62356982220391	6.30612405827906	2.6601690740175066	0.2401320840470377	0.0	0.0	0.0	0.0	30.6597830698235	0.0
23.89964147169566	29.95271586815098	0.42131611157947185	30.764634999518155	0.8119191313671728	17.21893433933658	24.250650007335885	0.4021054012366027	24.245534951985004	6.350266926687013	2.393027545423484	0.23253401850619454	0.0	0.0	0.0	0.0	30.764634999518155	0.0
24.06693896199753	31.26197718790795	0.4291714915674187	30.867066325382567	-0.3949108625253821	17.339466879711935	24.24750918496623	0.4013547044195633	24.244948655980213	6.394718795173823	2.310735064301335	0.23021635192346881	0.0	0.0	0.0	0.0	30.867066325382567	0.0
24.23540753473151	30.99283580867634	0.42706135548260593	30.96707300500548	-0.025762803670858148	17.460843147869923	24.426490588745004	0.40197164840090877	24.425258734904375	6.439481826740039	2.313581763177368	0.23027164344406137	0.0	0.0	0.0	0.0	30.96707300500548	0.0
24.405055387474633	30.619203729035572	0.4239485776010005	31.06465274301147	0.44544901397589953	17.583069049905014	24.723265055185767	0.40367650255375676	24.722696021100766	6.4845581995272195	2.3491470535978407	0.22957032942912947	0.0	0.0	0.0	0.0	31.06465274301147	0.0
24.575890775186952	31.134137876217377	0.42661443031259916	31.1598049913169	0.02566711509952313	17.706150533254345	23.63878691280966	0.39441703702046227	23.63853475926819	6.529950106923911	2.516945311344273	0.2341135344760863	0.0	0.0	0.0	0.0	31.1598049913169	0.0
24.74792201061326	31.40617371747812	0.4281752966450441	31.25253094467299	-0.15364277280512795	17.830093586987125	25.13041752103548	0.4048336193597024	25.13031043429053	6.575659757672378	2.29193066368367	0.22763088362767028	0.0	0.0	0.0	0.0	31.25253094467299	0.0
24.921157464687553	31.064130127406834	0.42545212862070214	31.34283353121746	0.27870340381062775	17.95490424209604	25.319079386652774	0.4054346201098626	25.319035841079994	6.621689375976085	2.8596187629365852	0.2415111599281873	0.0	0.0	0.0	0.0	31.34283353121746	0.0
25.095605566940364	30.837547604227403	0.4232936360464254	31.43071739775302	0.5931697935256182	18.080588571790713	25.202729413342382	0.4041259147274633	25.20271247460889	6.668041201607918	2.9834204340291497	0.2433473007248312	0.0	0.0	0.0	0.0	31.43071739775302	0.0
25.27127480590895	31.561976446971464	0.42718705990882055	31.516188889465486	-0.04578755750597807	18.207152691793247	25.177651197719328	0.4032771637984997	25.17764490071035	6.714717490019173	3.2066325372519757	0.24783175581653685	0.0	0.0	0.0	0.0	31.516188889465486	0.0
25.448173729550312	31.559389409100557	0.42688358472388627	31.599256023789824	0.039866614689266555	18.334602760635804	25.22702481252243	0.4027612384440783	25.22702257746641	6.7617205124493065	2.7304238767072313	0.2358518292826725	0.0	0.0	0.0	0.0	31.599256023789824	0.0
25.626310945657167	31.674783161754675	0.4270149378909517	31.679928458132345	0.005145296377669695	18.462944979960255	25.86186645137741	0.40662024515598566	25.861865694677565	6.809052556036452	3.0060580043779015	0.2413012646242915	0.0	0.0	0.0	0.0	31.679928458132345	0.0
25.805695122276767	31.671645250459548	0.42652211111549676	31.758217451152607	0.08657220069305893	18.592185594819973	25.80009574909685	0.4055147648309561	25.80009550496961	6.856715923928707	2.9300731764301386	0.23755082886716733	0.0	0.0	0.0	0.0	31.758217451152607	0.0
25.986334988132704	31.32614441885394	0.4243089426505446	31.83413581730834	0.5079913984544007	18.722330893983717	25.768106968459207	0.40456422494049105	25.768106893480496	6.9047129353962085	3.3369064027326276	0.24615991165526843	0.0	0.0	0.0	0.0	31.83413581730834	0.0
26.168239333049634	31.941080511113817	0.4282816763930788	31.90769787436908	-0.033382636744736516	18.8533872102416	25.90059358085269	0.40488738257822765	25.900593558952092	6.953045925943982	3.006119746314953	0.23793774187174502	0.0	0.0	0.0	0.0	31.90769787436908	0.0
26.35141700838098	31.60852517445997	0.4265351855223922	31.97891938360188	0.3703942091419101	18.98536092071329	25.769150281444453	0.40346933760960607	25.769150275366854	7.0017172474255895	3.324796482919246	0.2446235915573625	0.0	0.0	0.0	0.0	31.97891938360188	0.0
26.53587692743965	32.39229751550067	0.43190100216510463	32.04781748233901	-0.3444800331616591	19.118258447158283	26.548103923093663	0.4081966703307844	26.548103921492913	7.050729268157569	3.277538113856167	0.24226306562026662	0.0	0.0	0.0	0.0	32.04781748233901	0.0
26.721628065931725	32.25931197839788	0.431089070746663	32.11441060863973	-0.14490136975815204	19.252086256288393	26.21749406477047	0.4050850199048596	26.217494064370726	7.100084373034671	3.102561919130165	0.23727766878569256	0.0	0.0	0.0	0.0	32.11441060863973	0.0
26.90867946239325	32.252505593178455	0.43097817895077367	32.17871841776561	-0.0737871754128463	19.38685086008241	25.45663412011491	0.39905019745176706	25.45663412002036	7.149784963645914	3.8345689901884357	0.2520013152351265	0.0	0.0	0.0	0.0	32.17871841776561	0.0
27.09704021863	32.60425610785937	0.4331536300663349	32.24076169019643	-0.36349441766294177	19.522558816102986	26.589790112761687	0.4060279044685912	26.58979011274053	7.199833458391435	3.618083135566256	0.24668718625012045	0.0	0.0	0.0	0.0	32.24076169019643	0.0
27.286719500160412	32.79646734276493	0.4341332112907684	32.30056223092437	-0.49590511184055686	19.659216727815707	26.173622078579264	0.40254110183691255	26.173622078574788	7.250232292600176	4.593801279659013	0.26530158695261485	0.0	0.0	0.0	0.0	32.30056223092437	0.0
27.477726536661535	31.909052337662416	0.4286170620954347	32.358142759775745	0.44909042211332917	19.79683124491042	26.695103009411003	0.40570591650999027	26.695103009410108	7.3009839186483765	3.9313539216589266	0.25023824041004233	0.0	0.0	0.0	0.0	32.358142759775745	0.0
27.670070622418166	31.98819055866558	0.42885842599484003	32.41352679252652	0.4253362338609392	19.935409063624792	26.885778559689058	0.4069504194426692	26.88577855968889	7.352090806078915	4.388370054602248	0.25962029539000464	0.0	0.0	0.0	0.0	32.41352679252652	0.0
27.863761116775095	32.61462355307711	0.4327094958869661	32.4667385125929	-0.14788504048421203	20.07495692707017	27.108795926390666	0.40852696731283794	27.108795926390638	7.403555441721467	4.418209367511532	0.259223608121473	0.0	0.0	0.0	0.0	32.4667385125929	0.0
28.058807444592517	32.77839708440314	0.43350934505574445	32.5178026331019	-0.2605944513012375	20.215481625559658	26.86755545186256	0.40653830706511884	26.867555451862557	7.455380329813519	4.7126381682699	0.2642702596106039	0.0	0.0	0.0	0.0	32.5178026331019	0.0
28.255219096704664	33.42012644958465	0.437226571207694	32.56674424916949	-0.8533822004151617	20.356989996938573	26.491239713921157	0.4040200675519187	26.491239713921157	7.507567992122213	4.647331216948476	0.2621277545031114	0.0	0.0	0.0	0.0	32.56674424916949	0.0
28.453005630381597	33.099674094096	0.4344066453760759	32.613588680240824	-0.48608541385517867	20.499488926917145	27.00703100546421	0.4076064644728777	27.00703100546421	7.560120968067068	4.855418007303996	0.2645237892635605	0.0	0.0	0.0	0.0	32.613588680240824	0.0
28.65217666979427	32.37094800964917	0.4294067605159574	32.65836130238076	0.28741329273159266	20.642985349405564	27.784647009098023	0.41282312697668067	27.784647009098023	7.6130418148435375	5.322636676475883	0.2722839990964388	0.0	0.0	0.0	0.0	32.65836130238076	0.0
28.85274190648283	32.6237292538857	0.4306266518583928	32.70108737043745	0.07735811655174984	20.7874862468514	26.87168350760652	0.40607877939920534	26.87168350760652	7.666333107547443	5.416043559027418	0.2739337958362855	0.0	0.0	0.0	0.0	32.70108737043745	0.0
29.05471109982821	32.58587714598444	0.4301150165182843	32.74179183004176	0.155914684057322	20.932998650579357	27.709180813224577	0.41206966271008105	27.709180813224577	7.7199974393002755	5.978747555989953	0.28265541806782	0.0	0.0	0.0	0.0	32.74179183004176	0.0
29.25809407752701	32.61789288582592	0.4300643278170994	32.780499119452614	0.1626062336266969	21.079529641133412	27.951173152501184	0.4139771959408338	27.951173152501184	7.774037421375377	6.093032182928068	0.28368961076024163	0.0	0.0	0.0	0.0	32.780499119452614	0.0
29.4629007360697	33.181121729399024	0.43372223711787067	32.81723296130663	-0.36388876809239434	21.22708634862135	28.156532305833508	0.4155583766044841	28.156532305833508	7.828455683325005	6.1912944241327015	0.28481240917055245	0.0	0.0	0.0	0.0	32.81723296130663	0.0
29.669141041222183	33.66016550779148	0.43707943162327195	32.85201614438985	-0.8081493634016326	21.375675953061695	27.898525206265045	0.41434014943963476	27.898525206265045	7.88325487310828	6.5397423884820185	0.28967071648066395	0.0	0.0	0.0	0.0	32.85201614438985	0.0
29.87682502851074	33.71859065333828	0.438101210854979	32.88487029561099	-0.8337203577272945	21.525305684733127	28.626037779217015	0.41908466974440756	28.626037779217015	7.938437657220039	6.647985103362507	0.28986856757555707	0.0	0.0	0.0	0.0	32.88487029561099	0.0
30.085962803710316	33.60364534317986	0.43775580654333285	32.915815642425294	-0.6878297007545697	21.67598282452626	29.17324210829218	0.4228002278002601	29.17324210829218	7.994006720820579	7.168834938140481	0.2974397334325508	0.0	0.0	0.0	0.0	32.915815642425294	0.0
30.296564543336288	33.253023212766166	0.43612389532583484	32.94487076603673	-0.3081524467294372	21.827714704297946	28.43583191151427	0.4172610390583827	28.43583191151427	8.049964767866324	6.868600355019109	0.29177686515684	0.0	0.0	0.0	0.0	32.94487076603673	0.0
30.50864049513964	33.05782137569952	0.4353208484197575	32.972052345790274	-0.08576902990924395	21.980508707228033	28.987779567288754	0.4210723412182778	28.987779567288754	8.106314521241387	7.790824460826746	0.3051632633257583	0.0	0.0	0.0	0.0	32.972052345790274	0.0
30.72220097860562	33.25499307132307	0.43676720827057025	32.99737489526123	-0.2576181760618397	22.134372268178627	28.385223719884664	0.4166276388248496	28.385223719884664	8.163058722890078	7.6858550842356514	0.30344192162147904	0.0	0.0	0.0	0.0	32.99737489526123	0.0
30.93725638545586	32.88996655578129	0.43466485669799704	33.020850490651014	0.13088393486972194	22.289312874055877	29.481126580999582	0.42346040859916884	29.481126580999582	8.220200133950309	8.02652789044623	0.30759178817694177	0.0	0.0	0.0	0.0	33.020850490651014	0.0
31.15381718015405	33.77833041263932	0.4400415598460456	33.04248849221203	-0.7358419204272906	22.44533806417427	28.853494860403828	0.4190184938806611	28.853494860403828	8.277741534887962	8.671591236506986	0.31629189355895254	0.0	0.0	0.0	0.0	33.04248849221203	0.0
31.371893900415127	33.22876721598918	0.43668676053154376	33.06229525954906	-0.16647195644011958	22.602455430623486	29.72654312692116	0.42464472029708017	29.72654312692116	8.335685725632178	8.335404896679087	0.31010888652411994	0.0	0.0	0.0	0.0	33.06229525954906	0.0
31.59149715771803	33.24176712062035	0.4365763096654655	33.080273861779624	-0.16149325884072852	22.76067261863785	28.827790460267654	0.4180809395656737	28.827790460267654	8.394035525711603	9.115806526070713	0.3205685049057464	0.0	0.0	0.0	0.0	33.080273861779624	0.0
31.812637637822057	33.210472242305514	0.436419503355661	33.09642378368371	-0.11404845862180224	22.919997326968314	29.643580473051596	0.4229643329895441	29.643580473051596	8.452793774391584	9.374944261376617	0.3231183719262834	0.0	0.0	0.0	0.0	33.09642378368371	0.0
32.03532610128681	34.09095275643922	0.4415574423436402	33.11074062913562	-0.9802121273036022	23.080437308257093	29.534488256448753	0.4215396623093563	29.534488256448753	8.511963330812325	9.919158438136757	0.330731894947208	0.0	0.0	0.0	0.0	33.11074062913562	0.0
32.259573383995814	33.43922199897439	0.4373931507823625	33.1232158232847	-0.3160061756896866	23.24200036941489	30.129567425103822	0.42509040339105364	30.129567425103822	8.571547074128013	10.023009709764573	0.33056131727151933	0.0	0.0	0.0	0.0	33.1232158232847	0.0
32.48539039768379	33.80491490533443	0.4393155322958303	33.13383631514573	-0.6710785901886993	23.404694372000794	29.823757702924485	0.4219553886543203	29.823757702924485	8.631547903646908	10.442927890160101	0.3355191443827575	0.0	0.0	0.0	0.0	33.13383631514573	0.0
32.71278813046758	34.17356542939755	0.44155075617759376	33.14258428246457	-1.0309811469329802	23.5685272326048	30.351000870883194	0.4248445476742703	30.351000870883194	8.691968738972436	10.80236756267402	0.3390651557489497	0.0	0.0	0.0	0.0	33.14258428246457	0.0
32.94177764738085	33.89356810298292	0.4396129149625217	33.14943684095287	-0.7441312620300451	23.73350692323303	30.00773725686056	0.42222649934588563	30.00773725686056	8.752812520145245	10.583364564633523	0.33504617697146377	0.0	0.0	0.0	0.0	33.14943684095287	0.0
33.17237009091252	32.664555445975104	0.43191323381659724	33.15436576022708	0.48981031425197585	23.89964147169566	29.95271586815098	0.42131611157947185	29.95271586815098	8.81408220778626	11.353217747282045	0.3443915366770238	0.0	0.0	0.0	0.0	33.15436576022708	0.0
33.4045766815489	34.04879637845509	0.44019479687990565	33.157337189055994	-0.8914591893990931	24.06693896199753	31.26197718790795	0.4291714915674187	31.26197718790795	8.875780783240765	11.13689468107636	0.34078344404806193	0.0	0.0	0.0	0.0	33.157337189055994	0.0
33.63840871831975	32.86445004912034	0.432583109072508	33.15831139280347	0.2938613436831261	24.23540753473151	30.99283580867634	0.42706135548260593	30.99283580867634	8.93791124872345	12.05150277773573	0.3513648921981492	0.0	0.0	0.0	0.0	33.15831139280347	0.0
33.87387757934799	33.361567254085536	0.4356630148195003	33.15724250626801	-0.2043247478175232	24.405055387474633	30.619203729035572	0.4239485776010005	30.619203729035572	9.000476627464515	12.411858004795079	0.3554412759659083	0.0	0.0	0.0	0.0	33.15724250626801	0.0
34.11099472240342	34.054178718477125	0.4398441449705565	33.15407830544878	-0.9001004130283476	24.575890775186952	31.134137876217377	0.42661443031259916	31.134137876217377	9.063479963856764	12.543515709203405	0.3560462089787376	0.0	0.0	0.0	0.0	33.15407830544878	0.0
34.34977168546025	32.923227513887596	0.4327947136829983	33.148760002139575	0.2255324882519787	24.74792201061326	31.40617371747812	0.4281752966450441	31.40617371747812	9.126924323603763	13.839567365032101	0.37033092227242387	0.0	0.0	0.0	0.0	33.148760002139575	0.0
34.59022008725847	33.38890339202356	0.43605377413745977	33.14122206563242	-0.24768132639113816	24.921157464687553	31.064130127406834	0.42545212862070214	31.064130127406834	9.19081279386899	13.811522976483896	0.3688037476225037	0.0	0.0	0.0	0.0	33.14122206563242	0.0
34.83235162786928	33.47117473037639	0.4367312669873787	33.13139207624074	-0.33978265413564657	25.095605566940364	30.837547604227403	0.4232936360464254	30.837547604227403	9.25514848342607	13.130160502036341	0.36046154373192235	0.0	0.0	0.0	0.0	33.13139207624074	0.0
35.07617808926437	33.120951411021	0.4348870096537052	33.119190615803674	-0.0017607952173221975	25.27127480590895	31.561976446971464	0.42718705990882055	31.561976446971464	9.319934522810053	14.18098514723859	0.3712512516392555	0.0	0.0	0.0	0.0	33.119190615803674	0.0
35.32171133588922	33.35716715687627	0.43662252963661546	33.1045312008191	-0.25263595605716915	25.448173729550312	31.559389409100557	0.42688358472388627	31.559389409100557	9.385174064469723	14.297761636630257	0.3714433487830324	0.0	0.0	0.0	0.0	33.1045312008191	0.0
35.568963315240445	33.023426785306214	0.43463906598654395	33.08732026438457	0.0638934790783594	25.626310945657167	31.674783161754675	0.4270149378909517	31.674783161754675	9.450870282921011	16.401028945373664	0.3943133060369919	0.0	0.0	0.0	0.0	33.08732026438457	0.0
35.817946058447134	33.27345685478089	0.43616362888552873	33.067457193685655	-0.20599966109523393	25.805695122276767	31.671645250459548	0.42652211111549676	31.671645250459548	9.517026374901459	15.468606515290992	0.3830089566718798	0.0	0.0	0.0	0.0	33.067457193685655	0.0
36.06867168085626	32.60003052830939	0.4323398567151011	33.04483443038272	0.44480390207333187	25.986334988132704	31.32614441885394	0.4243089426505446	31.32614441885394	9.58364555952577	16.068672958129632	0.38822591484554925	0.0	0.0	0.0	0.0	33.04483443038272	0.0
36.32115238262226	33.18332521488446	0.4360666136633626	33.0193376418987	-0.16398757298576072	26.168239333049634	31.941080511113817	0.4282816763930788	31.941080511113817	9.650731078442451	16.805057650741244	0.39535855157396904	0.0	0.0	0.0	0.0	33.0193376418987	0.0
36.57540044930061	33.694104734978794	0.438959870462058	32.99084597231669	-0.7032587626621023	26.35141700838098	31.60852517445997	0.4265351855223922	31.60852517445997	9.718286195991547	16.564409855778184	0.39163681981985915	0.0	0.0	0.0	0.0	32.99084597231669	0.0
36.83142825244572	32.08346003972743	0.4291296783520909	32.95923238234234	0.8757723426149155	26.53587692743965	32.39229751550067	0.43190100216510463	32.39229751550067	9.786314199363488	17.374169739191412	0.3987198336851199	0.0	0.0	0.0	0.0	32.95923238234234	0.0
37.08924825021283	32.65078258575562	0.432584014640872	32.92436408860289	0.27358150284727145	26.721628065931725	32.25931197839788	0.431089070746663	32.25931197839788	9.854818398759033	18.22113855196654	0.4065629112076215	0.0	0.0	0.0	0.0	32.92436408860289	0.0
37.34887298796433	32.097570883669135	0.42937342118411315	32.886103113416524	0.7885322297473891	26.90867946239325	32.252505593178455	0.43097817895077367	32.252505593178455	9.923802127550346	17.768515105927158	0.4013314461106323	0.0	0.0	0.0	0.0	32.886103113416524	0.0
37.61031509888008	32.38385493019046	0.4309492322109269	32.844306957096435	0.4604520269059762	27.09704021863	32.60425610785937	0.4331536300663349	32.60425610785937	9.993268742443199	18.60804910430459	0.4092063550908848	0.0	0.0	0.0	0.0	32.844306957096435	0.0
37.87358730457224	32.34365353620221	0.4306734969075797	32.798829405853624	0.45517586965141277	27.286719500160412	32.79646734276493	0.4341332112907684	32.79646734276493	10.0632216236403	19.84007533043552	0.421689072920463	0.0	0.0	0.0	0.0	32.798829405853624	0.0
38.138702415704245	32.9875754976965	0.4342673095798112	32.749521489422676	-0.23805400827382073	27.477726536661535	31.909052337662416	0.4286170620954347	31.909052337662416	10.133664175005784	19.888860013719622	0.4231998123529491	0.0	0.0	0.0	0.0	32.749521489422676	0.0
38.40567333261417	32.795128758216926	0.43308768854619106	32.69623260368708	-0.09889615452984657	27.670070622418166	31.98819055866558	0.42885842599484003	31.98819055866558	10.204599824230822	20.34759595980418	0.42850861167462034	0.0	0.0	0.0	0.0	32.69623260368708	0.0
38.674513045942476	32.59484886191732	0.43190641264719254	32.63881181479465	0.04396295287732954	27.863761116775095	32.61462355307711	0.4327094958869661	32.61462355307711	10.27603202300044	21.052811449507818	0.4360477259253966	0.0	0.0	0.0	0.0	32.63881181479465	0.0
38.94523463726408	32.59280302481111	0.431785565697572	32.57710936256778	-0.015693662243329243	28.058807444592517	32.77839708440314	0.43350934505574445	32.77839708440314	10.347964247161443	20.996347055838548	0.43608787245124836	0.0	0.0	0.0	0.0	32.57710936256778	0.0
39.217851279724925	31.8002077415206	0.42677002361040756	32.51097838241152	0.7107706408909209	28.255219096704664	33.42012644958465	0.437226571207694	33.42012644958465	10.420399996891572	21.70404485359588	0.4428410415325557	0.0	0.0	0.0	0.0	32.51097838241152	0.0
39.492376238683	32.25240782634849	0.4300019357916631	32.44027686641883	0.1878690400703391	28.453005630381597	33.099674094096	0.4344066453760759	33.099674094096	10.493342796869813	22.29953510793722	0.4473273850163164	0.0	0.0	0.0	0.0	32.44027686641883	0.0
39.76882287235378	31.719382491480395	0.4271810033768784	32.364869885972695	0.6454873944922994	28.65217666979427	32.37094800964917	0.4294067605159574	32.37094800964917	10.566796196447902	21.938457960158082	0.44362238667241993	0.0	0.0	0.0	0.0	32.364869885972695	0.0
40.04720463246026	31.298757556110957	0.4250874339570574	32.284632099852786	0.9858745437418293	28.85274190648283	32.6237292538857	0.4306266518583928	32.6237292538857	10.640763769823035	23.40076907284147	0.4554633598395256	0.0	0.0	0.0	0.0	32.284632099852786	0.0
40.327535064887485	32.03890912007822	0.43016220806962707	32.199450573684764	0.16054145360654104	29.05471109982821	32.58587714598444	0.4301150165182843	32.58587714598444	10.715249116211798	23.90841731367457	0.4591823972950973	0.0	0.0	0.0	0.0	32.199450573684764	0.0
40.6098278103417	31.633366800626824	0.42815009089624023	32.10922793851029	0.47586113788346296	29.25809407752701	32.61789288582592	0.4300643278170994	32.61789288582592	10.79025586002528	24.612485002019923	0.46482996771599927	0.0	0.0	0.0	0.0	32.10922793851029	0.0
40.894096605014084	31.504867957370895	0.42802348276285695	32.0138859183521	0.5090179609812076	29.4629007360697	33.181121729399024	0.43372223711787067	33.181121729399024	10.865787651045459	25.19061769004773	0.4683207001803175	0.0	0.0	0.0	0.0	32.0138859183521	0.0
41.18035528124919	31.83716783361508	0.43058532699026664	31.913369258854317	0.0762014252392369	29.669141041222183	33.66016550779148	0.43707943162327195	33.66016550779148	10.941848164602776	24.74217747820151	0.46385267918436673	0.0	0.0	0.0	0.0	31.913369258854317	0.0
41.46861776821793	31.246854394592408	0.4271243669323923	31.807650091461372	0.5607956968689649	29.87682502851074	33.71859065333828	0.438101210854979	33.71859065333828	11.018441101754995	26.08721259017035	0.47434549208057586	0.0	0.0	0.0	0.0	31.807650091461372	0.0
41.75889809259546	31.204994949318188	0.4271519870925846	31.696732770120295	0.4917378208021077	30.085962803710316	33.60364534317986	0.43775580654333285	33.60364534317986	11.095570189467281	26.600308670240445	0.47801575183996386	0.0	0.0	0.0	0.0	31.696732770120295	0.0
42.05121037924363	31.56569828600357	0.42980919024690756	31.580659220188057	0.014960934184486518	30.296564543336288	33.253023212766166	0.43612389532583484	33.253023212766166	11.173239180793551	25.86787266568096	0.47045798095630464	0.0	0.0	0.0	0.0	31.580659220188057	0.0
42.345568851898335	30.782259775146457	0.42517470009320146	31.45951484210476	0.6772550669583026	30.50864049513964	33.05782137569952	0.4353208484197575	33.05782137569952	11.251451855059106	26.754820035223826	0.47698069443735397	0.0	0.0	0.0	0.0	31.45951484210476	0.0
42.64198783386162	30.729578975831014	0.42506658694464977	31.33343501545051	0.6038560396194974	30.72220097860562	33.25499307132307	0.43676720827057025	33.25499307132307	11.33021201804452	27.4102119305728	0.4816770631165401	0.0	0.0	0.0	0.0	31.33343501545051	0.0
42.94048174869865	30.99232319923994	0.4271334461332365	31.202612252275323	0.2102890530353818	30.93725638545586	32.88996655578129	0.43466485669799704	32.88996655578129	11.409523502170831	26.751094646558172	0.47565046035446273	0.0	0.0	0.0	0.0	31.202612252275323	0.0
43.24106512093954	31.914189655836065	0.4336259491748691	31.067304052066582	-0.8468856037694827	31.15381718015405	33.77833041263932	0.4400415598460456	33.77833041263932	11.489390166686027	26.637234029201704	0.47408459283744986	0.0	0.0	0.0	0.0	31.067304052066582	0.0
43.54375257678612	30.924863212728436	0.42722964542794206	30.92784151442321	0.0029783016947746432	31.371893900415127	33.22876721598918	0.43668676053154376	33.22876721598918	11.56981589785283	27.42008355567993	0.4796112328751416	0.0	0.0	0.0	0.0	30.92784151442321	0.0
43.84855884482362	30.654768757883453	0.4259224557600564	30.784638769452705	0.1298700115692526	31.59149715771803	33.24176712062035	0.4365763096654655	33.24176712062035	11.6508046091378	27.454198001936135	0.4791843713669175	0.0	0.0	0.0	0.0	30.784638769452705	0.0
44.15549875673739	30.433870448454034	0.42472153278675323	30.638203290105857	0.20433284165182286	31.812637637822057	33.210472242305514	0.436419503355661	33.210472242305514	11.732360241401764	26.13280617027137	0.46734902959427393	0.0	0.0	0.0	0.0	30.638203290105857	0.0
44.46458724803455	30.822528636779925	0.4276282258880675	30.489147155138056	-0.33338148164186876	32.03532610128681	34.09095275643922	0.4415574423436402	34.09095275643922	11.814486763091576	25.747808478315203	0.4629429440855615	0.0	0.0	0.0	0.0	30.489147155138056	0.0
44.775839358770796	31.102403961041404	0.42982118862431057	30.33819933614144	-0.7642046248999641	32.259573383995814	33.43922199897439	0.4373931507823625	33.43922199897439	11.897188170433218	25.967564850575986	0.46408110630731064	0.0	0.0	0.0	0.0	30.33819933614144	0.0
45.08927023428218	30.298117900940166	0.4249278458667524	30.186219087151198	-0.11189881378896871	32.48539039768379	33.80491490533443	0.4393155322958303	33.80491490533443	11.980468487626249	26.14640859808162	0.4638581436862178	0.0	0.0	0.0	0.0	30.186219087151198	0.0
45.40489512592216	30.31940664349004	0.4253921693907807	30.034210520727626	-0.28519612276241446	32.71278813046758	34.17356542939755	0.44155075617759376	34.17356542939755	12.064331767039633	26.052683647058267	0.46205048607551374	0.0	0.0	0.0	0.0	30.034210520727626	0.0
45.72272939180361	30.997781673198023	0.43063523849239954	29.883338460129153	-1.1144432130688706	32.94177764738085	33.89356810298292	0.4396129149625217	33.89356810298292	12.14878208940891	24.264889959988057	0.4458256162728103	0.0	0.0	0.0	0.0	29.883338460129153	0.0
46.04278849754624	30.317723043094627	0.4263918241040802	29.73494566328731	-0.5827773798073181	33.17237009091252	32.664555445975104	0.43191323381659724	32.664555445975104	12.233823564034772	24.227752820804696	0.44414283782296543	0.0	0.0	0.0	0.0	29.73494566328731	0.0
46.365088017029066	29.35638706802366	0.420579482161182	29.59057152077628	0.23418445275261845	33.4045766815489	34.04879637845509	0.44019479687990565	34.04879637845509	12.319460328983016	23.84505778261092	0.4400630618513313	0.0	0.0	0.0	0.0	29.59057152077628	0.0
46.689643633148265	29.681225696641093	0.42345430331440637	29.45197233684687	-0.229253359794221	33.63840871831975	32.86445004912034	0.432583109072508	32.86445004912034	12.405696551285896	23.938137047826803	0.43949116370022934	0.0	0.0	0.0	0.0	29.45197233684687	0.0
47.0164711385803	29.787745233727623	0.42467044456249575	29.32114330991336	-0.46660192381426313	33.87387757934799	33.361567254085536	0.4356630148195003	33.361567254085536	12.492536427144898	22.794074001793497	0.4287813238333886	0.0	0.0	0.0	0.0	29.32114330991336	0.0
47.34558643655036	29.654860143334243	0.42463218942555353	29.200342336649765	-0.4545178066844784	34.11099472240342	34.054178718477125	0.4398441449705565	34.054178718477125	12.579984182134913	23.26669118898332	0.4319948536885348	0.0	0.0	0.0	0.0	29.200342336649765	0.0
47.67700554160622	29.50109011369339	0.4242116216510051	29.09211577213457	-0.40897434155882095	34.34977168546025	32.923227513887596	0.4327947136829983	32.923227513887596	12.668044071409858	22.623727819572004	0.4248924581726204	0.0	0.0	0.0	0.0	29.09211577213457	0.0
48.01074458039746	28.76294624202884	0.4197039690712083	28.99932628721442	0.2363800451855802	34.59022008725847	33.38890339202356	0.43605377413745977	33.38890339202356	12.756720379909726	22.329988925255805	0.42076320414593144	0.0	0.0	0.0	0.0	28.99932628721442	0.0
48.346819792460245	29.107378121056737	0.4225758736537111	28.925182973631298	-0.18219514742543907	34.83235162786928	33.47117473037639	0.4367312669873787	33.47117473037639	12.846017422569096	21.70114977124786	0.414000564742174	0.0	0.0	0.0	0.0	28.925182973631298	0.0
48.68524753100746	28.980839583705905	0.4222326489666951	28.873273857304557	-0.1075657264013472	35.07617808926437	33.120951411021	0.4348870096537052	33.120951411021	12.93593954452708	22.53180893192091	0.4201207189761133	0.0	0.0	0.0	0.0	28.873273857304557	0.0
49.026044263724515	28.538750637793	0.41967816451001905	28.847600990697355	0.30885035290435425	35.32171133588922	33.35716715687627	0.43662252963661546	33.35716715687627	13.026491121338768	22.455455170383058	0.41829149768733004	0.0	0.0	0.0	0.0	28.847600990697355	0.0
49.36922657357059	28.84605411954831	0.42242723302668256	28.85261830634201	0.006564186793699633	35.568963315240445	33.023426785306214	0.43463906598654395	33.023426785306214	13.11767655918814	23.212026624005105	0.42342535155087374	0.0	0.0	0.0	0.0	28.85261830634201	0.0
49.714811159585594	27.785892471401805	0.41589420779998226	28.893272425438788	1.1073799540369826	35.817946058447134	33.27345685478089	0.43616362888552873	33.27345685478089	13.209500295102458	22.481092128530427	0.4159419952362507	0.0	0.0	0.0	0.0	28.893272425438788	0.0
					36.06867168085626	32.60003052830939	0.4323398567151011	32.60003052830939	13.301966797168173	22.504247610323088	0.4153358703768031
					36.32115238262226	33.18332521488446	0.4360666136633626	33.18332521488446	13.395080564748351	22.86336113598179	0.4169340240716463
					36.57540044930061	33.694104734978794	0.438959870462058	33.694104734978794	13.488846128701589	23.942029479561484	0.4246751310235013
					36.83142825244572	32.08346003972743	0.4291296783520909	32.08346003972743	13.5832680516025	24.091511763500556	0.4250080181978849
					37.08924825021283	32.65078258575562	0.432584014640872	32.65078258575562	13.678350927963718	25.15865692579926	0.4327357123355276
					37.34887298796433	32.097570883669135	0.42937342118411315	32.097570883669135	13.774099384459465	24.98622846968262	0.43021274764741874
					37.61031509888008	32.38385493019046	0.4309492322109269	32.38385493019046	13.870518080150681	25.836401249551034	0.43577778797228256
					37.87358730457224	32.34365353620221	0.4306734969075797	32.34365353620221	13.967611706711736	26.02314929256831	0.4359281017758084
					38.138702415704245	32.9875754976965	0.4342673095798112	32.9875754976965	14.065384988658717	26.41757393479041	0.4383372446946554
					38.40567333261417	32.795128758216926	0.43308768854619106	32.795128758216926	14.163842683579329	26.23536842595594	0.436195633658454
					38.674513045942476	32.59484886191732	0.43190641264719254	32.59484886191732	14.262989582364385	26.885613593104978	0.44096741266835765
					38.94523463726408	32.59280302481111	0.431785565697572	32.59280302481111	14.362830509440936	26.88581999329303	0.4407099770676497
					39.217851279724925	31.8002077415206	0.42677002361040756	31.8002077415206	14.463370323007023	26.73746912793692	0.4387133058674509
					39.492376238683	32.25240782634849	0.4300019357916631	32.25240782634849	14.564613915268072	26.615888065935103	0.4374170163021039
					39.76882287235378	31.719382491480395	0.4271810033768784	31.719382491480395	14.66656621267495	25.494157409298506	0.42875703312578856
					40.04720463246026	31.298757556110957	0.4250874339570574	31.298757556110957	14.769232176163673	25.49914513104656	0.4285504310035175
					40.327535064887485	32.03890912007822	0.43016220806962707	32.03890912007822	14.87261680139682	25.19304474738983	0.4254218389305738
					40.6098278103417	31.633366800626824	0.42815009089624023	31.633366800626824	14.976725119006597	24.822052728832553	0.4222121315650055
					40.894096605014084	31.504867957370895	0.42802348276285695	31.504867957370895	15.081562194839643	24.33709415874419	0.4177814786764998
					41.18035528124919	31.83716783361508	0.43058532699026664	31.83716783361508	15.18713313020352	24.0273601986493	0.4147934150810885
					41.46861776821793	31.246854394592408	0.4271243669323923	31.246854394592408	15.293443062114946	24.651282481475853	0.41927650100420105
					41.75889809259546	31.204994949318188	0.4271519870925846	31.204994949318188	15.400497163549751	23.486573036438074	0.4090938228225362
					42.05121037924363	31.56569828600357	0.42980919024690756	31.56569828600357	15.508300643694598	22.866140682520406	0.4033209614676932
					42.345568851898335	30.782259775146457	0.42517470009320146	30.782259775146457	15.61685874820046	23.82612431100874	0.41043061444540435
					42.64198783386162	30.729578975831014	0.42506658694464977	30.729578975831014	15.726176759437863	24.139681438940343	0.4113444492402839
					42.94048174869865	30.99232319923994	0.4271334461332365	30.99232319923994	15.836259996753927	22.894129617139974	0.39984207192610405
					43.24106512093954	31.914189655836065	0.4336259491748691	31.914189655836065	15.947113816731207	23.10449399681543	0.4006209487012882
					43.54375257678612	30.924863212728436	0.42722964542794206	30.924863212728436	16.058743613448325	24.348659497521968	0.40935665044766695
					43.84855884482362	30.654768757883453	0.4259224557600564	30.654768757883453	16.171154818742465	23.43644082497066	0.40155981314963
					44.15549875673739	30.433870448454034	0.42472153278675323	30.433870448454034	16.284352902473664	23.77828689698185	0.4038871988898162
					44.46458724803455	30.822528636779925	0.4276282258880675	30.822528636779925	16.39834337279098	23.295653167601408	0.4005557662218838
					44.775839358770796	31.102403961041404	0.42982118862431057	31.102403961041404	16.513131776400517	24.032339938297294	0.4061400287643087
					45.08927023428218	30.298117900940166	0.4249278458667524	30.298117900940166	16.628723698835323	24.43042145249801	0.4081956654085787
					45.40489512592216	30.31940664349004	0.4253921693907807	30.31940664349004	16.74512476472717	23.77948285816438	0.40235017998278455
					45.72272939180361	30.997781673198023	0.43063523849239954	30.997781673198023	16.862340638080262	24.743281011059036	0.40885668502745326
					46.04278849754624	30.317723043094627	0.4263918241040802	30.317723043094627	16.980377022546822	24.210527291200687	0.4034528325068233
					46.365088017029066	29.35638706802366	0.420579482161182	29.35638706802366	17.09923966170465	24.633399080757382	0.40555281598861503
					46.689643633148265	29.681225696641093	0.42345430331440637	29.681225696641093	17.21893433933658	24.250650007335885	0.4021054012366027
					47.0164711385803	29.787745233727623	0.42467044456249575	29.787745233727623	17.339466879711935	24.24750918496623	0.4013547044195633
					47.34558643655036	29.654860143334243	0.42463218942555353	29.654860143334243	17.460843147869923	24.426490588745004	0.40197164840090877
					47.67700554160622	29.50109011369339	0.4242116216510051	29.50109011369339	17.583069049905014	24.723265055185767	0.40367650255375676
					48.01074458039746	28.76294624202884	0.4197039690712083	28.76294624202884	17.706150533254345	23.63878691280966	0.39441703702046227
					48.346819792460245	29.107378121056737	0.4225758736537111	29.107378121056737	17.830093586987125	25.13041752103548	0.4048336193597024
					48.68524753100746	28.980839583705905	0.4222326489666951	28.980839583705905	17.95490424209604	25.319079386652774	0.4054346201098626
					49.026044263724515	28.538750637793	0.41967816451001905	28.538750637793	18.080588571790713	25.202729413342382	0.4041259147274633
					49.36922657357059	28.84605411954831	0.42242723302668256	28.84605411954831	18.207152691793247	25.177651197719328	0.4032771637984997
					49.714811159585594	27.785892471401805	0.41589420779998226	27.785892471401805	18.334602760635804	25.22702481252243	0.4027612384440783
					50.06281483770269	29.116684783599343	0.42626761329868623	29.116684783599343	18.462944979960255	25.86186645137741	0.40662024515598566
					50.413254541566616	27.994990460401294	0.41950949823822165	27.994990460401294	18.592185594819973	25.80009574909685	0.4055147648309561
					50.76614732335758	27.533413832307836	0.41720808579207763	27.533413832307836	18.722330893983717	25.768106968459207	0.40456422494049105
					51.12151035462108	27.82021788388969	0.42020206815777866	27.82021788388969	18.8533872102416	25.90059358085269	0.40488738257822765
					51.47936092710343	27.474755586314874	0.41846070107712974	27.474755586314874	18.98536092071329	25.769150281444453	0.40346933760960607
					51.839716453593155	26.725034427049813	0.41415629550709365	26.725034427049813	19.118258447158283	26.548103923093663	0.4081966703307844
					52.20259446876831	27.280378392412477	0.41866135604299703	27.280378392412477	19.252086256288393	26.21749406477047	0.4050850199048596
					52.56801263004969	26.148208524202907	0.41116396173797387	26.148208524202907	19.38685086008241	25.45663412011491	0.39905019745176706
					52.93598871846004	27.84081750505003	0.4239915402110942	27.84081750505003	19.522558816102986	26.589790112761687	0.4060279044685912
					53.306540639489256	25.703911512715358	0.4089768061718669	25.703911512715358	19.659216727815707	26.173622078579264	0.40254110183691255
					53.67968642396568	25.970808484218683	0.41165885539241537	25.970808484218683	19.79683124491042	26.695103009411003	0.40570591650999027
					54.05544422893344	26.412113114163468	0.4155299073198294	26.412113114163468	19.935409063624792	26.885778559689058	0.4069504194426692
					54.43383233853597	26.65153919986306	0.4182255334713202	26.65153919986306	20.07495692707017	27.108795926390666	0.40852696731283794
					54.81486916490572	25.176823687513686	0.40821670858952586	25.176823687513686	20.215481625559658	26.86755545186256	0.40653830706511884
					55.19857324906006	25.517589322002756	0.41158990646402094	25.517589322002756	20.356989996938573	26.491239713921157	0.4040200675519187
					55.58496326180349	25.40605441266451	0.41160270928316184	25.40605441266451	20.499488926917145	27.00703100546421	0.4076064644728777
					55.97405800463611	25.83595297890972	0.4157953393952559	25.83595297890972	20.642985349405564	27.784647009098023	0.41282312697668067
					56.36587641066856	24.93940926766543	0.4100807514032389	24.93940926766543	20.7874862468514	26.87168350760652	0.40607877939920534
					56.76043754554324	25.018359420247542	0.4111884403933438	25.018359420247542	20.932998650579357	27.709180813224577	0.41206966271008105
					57.15776060836205	23.807177505995682	0.4026237507292598	23.807177505995682	21.079529641133412	27.951173152501184	0.4139771959408338
					57.55786493262058	24.488407529971774	0.408512854217682	24.488407529971774	21.22708634862135	28.156532305833508	0.4155583766044841
					57.96076998714892	23.8235390015705	0.40401037373550613	23.8235390015705	21.375675953061695	27.898525206265045	0.41434014943963476
					58.36649537705897	24.073739764218573	0.4069029757177415	24.073739764218573	21.525305684733127	28.626037779217015	0.41908466974440756
					58.77506084469838	24.109546682019392	0.4085155015430638	24.109546682019392	21.67598282452626	29.17324210829218	0.4228002278002601
					59.18648627061127	23.33748609859112	0.4034464308333829	23.33748609859112	21.827714704297946	28.43583191151427	0.4172610390583827
					59.600791674505544	23.283611228653232	0.4045009587584891	23.283611228653232	21.980508707228033	28.987779567288754	0.4210723412182778
					60.01799721622709	23.585632460977145	0.408135269039343	23.585632460977145	22.134372268178627	28.385223719884664	0.4166276388248496
					60.438123196740676	22.43248040956864	0.4000740050335488	22.43248040956864	22.289312874055877	29.481126580999582	0.42346040859916884
					60.86119005911786	23.09055309344756	0.4066377054991027	23.09055309344756	22.44533806417427	28.853494860403828	0.4190184938806611
					61.28721838953169	22.752766303852187	0.405375564295186	22.752766303852187	22.602455430623486	29.72654312692116	0.42464472029708017
					61.71622891825841	22.52885272069895	0.40413363875532254	22.52885272069895	22.76067261863785	28.827790460267654	0.4180809395656737
					62.14824252068621	22.35890642423641	0.40395586379196174	22.35890642423641	22.919997326968314	29.643580473051596	0.4229643329895441
					62.58328021833101	21.272868361038682	0.39561714181017643	21.272868361038682	23.080437308257093	29.534488256448753	0.4215396623093563
					63.021363179859335	21.739726852731	0.4003198649468737	21.739726852731	23.24200036941489	30.129567425103822	0.42509040339105364
					63.46251272211835	22.00813880217819	0.40347862340141843	22.00813880217819	23.404694372000794	29.823757702924485	0.4219553886543203
					63.90675031117318	20.636489865328954	0.39281947240560405	20.636489865328954	23.5685272326048	30.351000870883194	0.4248445476742703
					64.35409756335139	21.2491336744857	0.3988397992021017	21.2491336744857	23.73350692323303	30.00773725686056	0.42222649934588563
					64.80457624629484	21.604433916274548	0.4036513934281069	21.604433916274548	23.89964147169566	29.95271586815098	0.42131611157947185
					65.2582082800189	21.13852832994846	0.4006274640984659	21.13852832994846	24.06693896199753	31.26197718790795	0.4291714915674187
					65.71501573797903	20.511542699151036	0.3965531351078884	20.511542699151036	24.23540753473151	30.99283580867634	0.42706135548260593
					66.1750208481449	20.455360624889146	0.3973688505925704	20.455360624889146	24.405055387474633	30.619203729035572	0.4239485776010005
					66.6382459940819	20.099420260824655	0.39527200996470446	20.099420260824655	24.575890775186952	31.134137876217377	0.42661443031259916
					67.10471371604048	19.6025568935712	0.39219487180602614	19.6025568935712	24.74792201061326	31.40617371747812	0.4281752966450441
					67.57444671205276	19.610343303922924	0.3933396910733933	19.610343303922924	24.921157464687553	31.064130127406834	0.42545212862070214
					68.04746783903713	19.376712686979065	0.39279701609425527	19.376712686979065	25.095605566940364	30.837547604227403	0.4232936360464254
					68.5238001139104	19.260261271570556	0.39313049626228697	19.260261271570556	25.27127480590895	31.561976446971464	0.42718705990882055
					69.00346671470777	19.23621837546003	0.39434962103542515	19.23621837546003	25.448173729550312	31.559389409100557	0.42688358472388627
					69.48649098171072	18.426944419399582	0.38749006887504756	18.426944419399582	25.626310945657167	31.674783161754675	0.4270149378909517
					69.97289641858268	18.537270294230826	0.39059315241701714	18.537270294230826	25.805695122276767	31.671645250459548	0.42652211111549676
					70.46270669351276	18.484296018049545	0.3910817791056326	18.484296018049545	25.986334988132704	31.32614441885394	0.4243089426505446
					70.95594564036736	17.871399017224988	0.38639472395225666	17.871399017224988	26.168239333049634	31.941080511113817	0.4282816763930788
					71.45263725984992	18.17372584098771	0.3907265590715217	18.17372584098771	26.35141700838098	31.60852517445997	0.4265351855223922
					71.95280572066886	18.259023709911993	0.3936223518079123	18.259023709911993	26.53587692743965	32.39229751550067	0.43190100216510463
					72.45647536071354	17.53880948599237	0.3874882553769058	17.53880948599237	26.721628065931725	32.25931197839788	0.431089070746663
					72.96367068823854	16.850388011481115	0.3815746573218693	16.850388011481115	26.90867946239325	32.252505593178455	0.43097817895077367
					73.4744163830562	16.82133891550354	0.38258222432611083	16.82133891550354	27.09704021863	32.60425610785937	0.4331536300663349
					73.9887372977376	16.480523009056064	0.3800701524630073	16.480523009056064	27.286719500160412	32.79646734276493	0.4341332112907684
					74.50665845882176	16.626758539033947	0.3830220440139736	16.626758539033947	27.477726536661535	31.909052337662416	0.4286170620954347
					75.02820506803351	16.561740262550128	0.38420178592640936	16.561740262550128	27.670070622418166	31.98819055866558	0.42885842599484003
					75.55340250350974	15.873446576425561	0.3780195782918966	15.873446576425561	27.863761116775095	32.61462355307711	0.4327094958869661
					76.0822763210343	15.816228330977106	0.37893706250301296	15.816228330977106	28.058807444592517	32.77839708440314	0.43350934505574445
					76.61485225528155	15.926922828068932	0.38124225387416844	15.926922828068932	28.255219096704664	33.42012644958465	0.437226571207694
					77.15115622106853	15.401200296715695	0.37685549135590884	15.401200296715695	28.453005630381597	33.099674094096	0.4344066453760759
					77.69121431461602	15.680643673238336	0.3814646313023466	15.680643673238336	28.65217666979427	32.37094800964917	0.4294067605159574
					78.23505281481832	15.206997698833165	0.3776254291969535	15.206997698833165	28.85274190648283	32.6237292538857	0.4306266518583928
					78.78269818452205	14.51346129242622	0.3711358334383811	14.51346129242622	29.05471109982821	32.58587714598444	0.4301150165182843
					79.3341770718137	14.825424698693688	0.3761371692440959	14.825424698693688	29.25809407752701	32.61789288582592	0.4300643278170994
					79.88951631131638	15.241189571358179	0.3823146800777715	15.241189571358179	29.4629007360697	33.181121729399024	0.43372223711787067
					80.4487429254956	14.358183992547666	0.3732453677590313	14.358183992547666	29.669141041222183	33.66016550779148	0.43707943162327195
					81.01188412597406	14.055028555467416	0.3717390996791489	14.055028555467416	29.87682502851074	33.71859065333828	0.438101210854979
					81.5789673148559	14.454166727623868	0.37769360554918696	14.454166727623868	30.085962803710316	33.60364534317986	0.43775580654333285
					82.1500200860599	13.75548100166559	0.37093641079070827	13.75548100166559	30.296564543336288	33.253023212766166	0.43612389532583484
					82.72507022666231	13.441524880993859	0.3685963134820584	13.441524880993859	30.50864049513964	33.05782137569952	0.4353208484197575
					83.30414571824895	13.136600800741377	0.3665052321184058	13.136600800741377	30.72220097860562	33.25499307132307	0.43676720827057025
					83.88727473827669	13.588734592761117	0.3743262558279739	13.588734592761117	30.93725638545586	32.88996655578129	0.43466485669799704
					84.47448566144462	13.07446338244857	0.36911650696270937	13.07446338244857	31.15381718015405	33.77833041263932	0.4400415598460456
					85.06580706107474	12.904837335650345	0.3684829052438418	12.904837335650345	31.371893900415127	33.22876721598918	0.43668676053154376
					85.66126771050226	12.887297378106288	0.37026937672902427	12.887297378106288	31.59149715771803	33.24176712062035	0.4365763096654655
					86.26089658447577	12.4555457061485	0.3663937998154319	12.4555457061485	31.812637637822057	33.210472242305514	0.436419503355661
					86.8647228605671	11.846194778382529	0.3597012141019595	11.846194778382529	32.03532610128681	34.09095275643922	0.4415574423436402
					87.47277592059106	12.319793801930755	0.3684101569839804	12.319793801930755	32.259573383995814	33.43922199897439	0.4373931507823625
					88.08508535203521	11.762132001566096	0.36211689855594553	11.762132001566096	32.48539039768379	33.80491490533443	0.4393155322958303
					88.70168094949946	11.392640844363774	0.3593580283866834	11.392640844363774	32.71278813046758	34.17356542939755	0.44155075617759376
					89.32259271614595	11.731485742966415	0.3663344074497751	11.731485742966415	32.94177764738085	33.89356810298292	0.4396129149625217
					89.94785086515898	11.689459667362136	0.3684529553436695	11.689459667362136	33.17237009091252	32.664555445975104	0.43191323381659724
					90.57748582121508	11.288700647206404	0.36449646543760705	11.288700647206404	33.4045766815489	34.04879637845509	0.44019479687990565
					91.21152822196359	11.555096931295592	0.3711136851340888	11.555096931295592	33.63840871831975	32.86445004912034	0.432583109072508
					91.85000891951734	11.340507241088096	0.36994188719823135	11.340507241088096	33.87387757934799	33.361567254085536	0.4356630148195003
					92.49295898195396	11.099365913739987	0.36856498141864635	11.099365913739987	34.11099472240342	34.054178718477125	0.4398441449705565
					93.14040969482764	11.281899632954248	0.3743170113912727	11.281899632954248	34.34977168546025	32.923227513887596	0.4327947136829983
					93.79239256269142	10.520489618004287	0.3647348794055586	10.520489618004287	34.59022008725847	33.38890339202356	0.43605377413745977
					94.44893931063027	10.668071883031681	0.36931934684461537	10.668071883031681	34.83235162786928	33.47117473037639	0.4367312669873787
					95.11008188580468	9.82730656105563	0.3582630198399806	9.82730656105563	35.07617808926437	33.120951411021	0.4348870096537052
					95.7758524590053	10.20889347422885	0.3669074671811928	10.20889347422885	35.32171133588922	33.35716715687627	0.43662252963661546
					96.44628342621834	10.521622891570884	0.3737354491137576	10.521622891570884	35.568963315240445	33.023426785306214	0.43463906598654395
					97.12140741020188	9.614941348938085	0.3608637847266377	9.614941348938085	35.817946058447134	33.27345685478089	0.43616362888552873
					97.8012572620733	9.785315524920101	0.3656760241734002	9.785315524920101	36.06867168085626	32.60003052830939	0.4323398567151011
					98.48586606290782	9.968475631257506	0.3712311357915306	9.968475631257506	36.32115238262226	33.18332521488446	0.4360666136633626
					99.17526712534817	9.670797821132082	0.36827545069415835	9.670797821132082	36.57540044930061	33.694104734978794	0.438959870462058
					99.86949399522561	9.611140201393408	0.36981655277299613	9.611140201393408	36.83142825244572	32.08346003972743	0.4291296783520909
					100.5685804531922	9.178708097874289	0.3646330875382894	9.178708097874289	37.08924825021283	32.65078258575562	0.432584014640872
					101.27256051636454	9.186129032368592	0.366603609434044	9.186129032368592	37.34887298796433	32.097570883669135	0.42937342118411315
					101.9814684399791	8.909925174782726	0.364486669797581	8.909925174782726	37.61031509888008	32.38385493019046	0.4309492322109269
					102.69533871905895	8.707751433178498	0.3624946259210831	8.707751433178498	37.87358730457224	32.34365353620221	0.4306734969075797
					103.41420609009236	8.765261973207748	0.3660894263698574	8.765261973207748	38.138702415704245	32.9875754976965	0.4342673095798112
					104.13810553272302	8.686288716799876	0.366584823206787	8.686288716799876	38.40567333261417	32.795128758216926	0.43308768854619106
					104.86707227145207	8.131624741129954	0.3587454680285655	8.131624741129954	38.674513045942476	32.59484886191732	0.43190641264719254
					105.60114177735224	9.139182189865508	0.37990535518745483	9.139182189865508	38.94523463726408	32.59280302481111	0.431785565697572
					106.3403497697937	8.097511221690567	0.3627115435564528	8.097511221690567	39.217851279724925	31.8002077415206	0.42677002361040756
					107.08473221818227	8.227765582020286	0.3667222830937082	8.227765582020286	39.492376238683	32.25240782634849	0.4300019357916631
					107.83432534370954	8.155215916187359	0.3674985668125699	8.155215916187359	39.76882287235378	31.719382491480395	0.4271810033768784
					108.58916562111551	8.230387651406446	0.37098953575548493	8.230387651406446	40.04720463246026	31.298757556110957	0.4250874339570574
					109.34928978046332	7.400780607342721	0.3560624161191405	7.400780607342721	40.327535064887485	32.03890912007822	0.43016220806962707
					110.11473480892656	7.756857559123946	0.3658801172157945	7.756857559123946	40.6098278103417	31.633366800626824	0.42815009089624023
					110.88553795258903	7.701745475039372	0.36732444126131014	7.701745475039372	40.894096605014084	31.504867957370895	0.42802348276285695
					111.66173671825717	8.741698031916615	0.39093830490386255	8.741698031916615	41.18035528124919	31.83716783361508	0.43058532699026664
					112.44336887528496	7.7817725092073005	0.37340719353290447	7.7817725092073005	41.46861776821793	31.246854394592408	0.4271243669323923
					113.23047245741196	7.0816700932316925	0.3608393680666587	7.0816700932316925	41.75889809259546	31.204994949318188	0.4271519870925846
					114.02308576461385	7.868573716263917	0.38198227229483234	7.868573716263917	42.05121037924363	31.56569828600357	0.42980919024690756
					114.82124736496615	7.473094710404964	0.3747644784009137	7.473094710404964	42.345568851898335	30.782259775146457	0.42517470009320146
					115.62499609652092	7.671556283145694	0.3816054110446378	7.671556283145694	42.64198783386162	30.729578975831014	0.42506658694464977
					116.43437106919656	7.402401278348073	0.37869903081769674	7.402401278348073	42.94048174869865	30.99232319923994	0.4271334461332365
					117.24941166668094	7.388602502425316	0.3806223503598598	7.388602502425316	43.24106512093954	31.914189655836065	0.4336259491748691
					118.07015754834771	6.951290511239421	0.37288579667588034	6.951290511239421	43.54375257678612	30.924863212728436	0.42722964542794206
					118.89664865118613	6.494942206576123	0.3652213980887246	6.494942206576123	43.84855884482362	30.654768757883453	0.4259224557600564
					119.72892519174444	7.142392127179636	0.382513335661172	7.142392127179636	44.15549875673739	30.433870448454034	0.42472153278675323
					120.56702766808665	7.03940730556978	0.3835083926782165	7.03940730556978	44.46458724803455	30.822528636779925	0.4276282258880675
					121.41099686176327	6.366045199114596	0.3700902543847773	6.366045199114596	44.775839358770796	31.102403961041404	0.42982118862431057
					122.26087383979561	7.109336361640833	0.390890431697935	7.109336361640833	45.08927023428218	30.298117900940166	0.4249278458667524
					123.11669995667417	6.799887445609279	0.3844681599267418	6.799887445609279	45.40489512592216	30.31940664349004	0.4253921693907807
					123.97851685637087	6.745356776922339	0.38690025644351833	6.745356776922339	45.72272939180361	30.997781673198023	0.43063523849239954
					124.84636647436548	6.4458487383756635	0.38106809458815316	6.4458487383756635	46.04278849754624	30.317723043094627	0.4263918241040802
					125.72029103968603	6.584377482837362	0.38735049948210565	6.584377482837362	46.365088017029066	29.35638706802366	0.420579482161182
					126.60033307696384	6.515607558176167	0.38863974256627104	6.515607558176167	46.689643633148265	29.681225696641093	0.42345430331440637
					127.48653540850259	7.3814641338748075	0.41347895406653395	7.3814641338748075	47.0164711385803	29.787745233727623	0.42467044456249575
					128.3789411563621	6.8804443121422345	0.4037402222341503	6.8804443121422345	47.34558643655036	29.654860143334243	0.42463218942555353
					129.27759374445662	6.4408596085067495	0.3945219255744399	6.4408596085067495	47.67700554160622	29.50109011369339	0.4242116216510051
					130.18253690066783	6.257692942853683	0.3919655898581508	6.257692942853683	48.01074458039746	28.76294624202884	0.4197039690712083
					131.09381465897252	6.593711425284686	0.40394833244216327	6.593711425284686	48.346819792460245	29.107378121056737	0.4225758736537111
					132.01147136158534	7.059726757488142	0.4183154176651127	7.059726757488142	48.68524753100746	28.980839583705905	0.4222326489666951
					132.93555166111642	6.949888166729291	0.4178655259993585	6.949888166729291	49.026044263724515	28.538750637793	0.41967816451001905
					133.86610052274423	6.930998112419587	0.42039624709133877	6.930998112419587	49.36922657357059	28.84605411954831	0.42242723302668256
					134.80316322640346	6.975503034148685	0.42535790499306475	6.975503034148685	49.714811159585594	27.785892471401805	0.41589420779998226
					135.74678536898827	7.104233343529917	0.43144988916107146	7.104233343529917	50.06281483770269	29.116684783599343	0.42626761329868623
					136.69701286657119	6.740588338068279	0.4230502974012793	6.740588338068279	50.413254541566616	27.994990460401294	0.41950949823822165
					137.6538919566372	6.643930292404815	0.42201218963129344	6.643930292404815	50.76614732335758	27.533413832307836	0.41720808579207763
					138.6174692003337	6.9043535828080325	0.4323557494788327	6.9043535828080325	51.12151035462108	27.82021788388969	0.42020206815777866
					139.587791484736	6.652487700291434	0.42857506251033345	6.652487700291434	51.47936092710343	27.474755586314874	0.41846070107712974
					140.56490602512915	7.2777909924091375	0.4489542977139937	7.2777909924091375	51.839716453593155	26.725034427049813	0.41415629550709365
					141.54886036730505	7.23994588549408	0.45010500030048556	7.23994588549408	52.20259446876831	27.280378392412477	0.41866135604299703
					142.5397023898762	7.0667783777728985	0.4496957393338038	7.0667783777728985	52.56801263004969	26.148208524202907	0.41116396173797387
					143.53748030660535	7.0850661530909465	0.452833009967539	7.0850661530909465	52.93598871846004	27.84081750505003	0.4239915402110942
					144.54224266875156	7.70949159634991	0.47343318328047923	7.70949159634991	53.306540639489256	25.703911512715358	0.4089768061718669
					145.55403836743284	7.047161388459545	0.4573714443582507	7.047161388459545	53.67968642396568	25.970808484218683	0.41165885539241537
					146.5729166360049	7.3937611354457555	0.47105092285643546	7.3937611354457555	54.05544422893344	26.412113114163468	0.4155299073198294
					147.59892705245693	7.586706731047389	0.47951170155872685	7.586706731047389	54.43383233853597	26.65153919986306	0.4182255334713202
					148.63211954182412	7.318693842761394	0.47584170733732295	7.318693842761394	54.81486916490572	25.176823687513686	0.40821670858952586
					149.67254437861686	7.02839691875805	0.4688593341143488	7.02839691875805	55.19857324906006	25.517589322002756	0.41158990646402094
					150.7202521892672	6.723214856524468	0.4622619489087458	6.723214856524468	55.58496326180349	25.40605441266451	0.41160270928316184
					151.7752939545921	7.226429453646852	0.4810893136679824	7.226429453646852	55.97405800463611	25.83595297890972	0.4157953393952559
					152.83772101227422	7.765007371353784	0.4996706612353301	7.765007371353784	56.36587641066856	24.93940926766543	0.4100807514032389
					153.90758505936014	6.98189601419159	0.4796886384487236	6.98189601419159	56.76043754554324	25.018359420247542	0.4111884403933438
					154.98493815477565	7.637962200650295	0.50076376976739	7.637962200650295	57.15776060836205	23.807177505995682	0.4026237507292598
					156.0698327218591	7.081483944429498	0.4867082312460292	7.081483944429498	57.55786493262058	24.488407529971774	0.408512854217682
					157.16232155091208	7.72073431654554	0.5097850379389474	7.72073431654554	57.96076998714892	23.8235390015705	0.40401037373550613
					158.26245780176848	9.193984448825717	0.5568556834411694	9.193984448825717	58.36649537705897	24.073739764218573	0.4069029757177415
					159.37029500638084	8.373430301004444	0.5360267439725429	8.373430301004444	58.77506084469838	24.109546682019392	0.4085155015430638
					160.4858870714255	8.381905019061591	0.5385605056443681	8.381905019061591	59.18648627061127	23.33748609859112	0.4034464308333829
					161.6092882809255	7.295439257850342	0.5103314973662628	7.295439257850342	59.600791674505544	23.283611228653232	0.4045009587584891
					162.740553298892	8.669264862933307	0.5551647634313359	8.669264862933307	60.01799721622709	23.585632460977145	0.408135269039343
					163.87973717198423	7.746519552179676	0.5308842840105753	7.746519552179676	60.438123196740676	22.43248040956864	0.4000740050335488
					165.02689533218813	8.28815426192833	0.5487164451843185	8.28815426192833	60.86119005911786	23.09055309344756	0.4066377054991027
					166.18208359951348	8.609752534470907	0.5625523077903757	8.609752534470907	61.28721838953169	22.752766303852187	0.405375564295186
					167.34535818471008	7.785173933345498	0.540152857966295	7.785173933345498	61.71622891825841	22.52885272069895	0.40413363875532254
					168.51677569200305	7.6740706676081905	0.5396016789839415	7.6740706676081905	62.14824252068621	22.35890642423641	0.40395586379196174
					169.69639312184705	7.4699306400905865	0.5389514324750642	7.4699306400905865	62.58328021833101	21.272868361038682	0.39561714181017643
					170.8842678737	8.173201640550218	0.5655202788834937	8.173201640550218	63.021363179859335	21.739726852731	0.4003198649468737
					172.0804577488159	8.75127444278993	0.584347115799065	8.75127444278993	63.46251272211835	22.00813880217819	0.40347862340141843
					173.2850209530576	9.368332261683715	0.607552729409712	9.368332261683715	63.90675031117318	20.636489865328954	0.39281947240560405
					174.498016099729	8.962062318689597	0.5991361243658214	8.962062318689597	64.35409756335139	21.2491336744857	0.3988397992021017
					175.71950221242713	8.644309679104413	0.5923360741725969	8.644309679104413	64.80457624629484	21.604433916274548	0.4036513934281069
					176.9495387279141	8.77555491113691	0.5985638753643088	8.77555491113691	65.2582082800189	21.13852832994846	0.4006274640984659
					178.1881854990095	9.134374106680694	0.6120530335890918	9.134374106680694	65.71501573797903	20.511542699151036	0.3965531351078884
					179.43550279750258	8.820183137366115	0.6078453271228372	8.820183137366115	66.1750208481449	20.455360624889146	0.3973688505925704
					180.6915513170851	8.690570917796496	0.6068180274352066	8.690570917796496	66.6382459940819	20.099420260824655	0.39527200996470446
					181.9563921763047	8.376847648231129	0.5974794030350731	8.376847648231129	67.10471371604048	19.6025568935712	0.39219487180602614
					183.23008692153883	9.785625849842026	0.6484292120748444	9.785625849842026	67.57444671205276	19.610343303922924	0.3933396910733933
					184.51269752998962	9.769290674103782	0.651469584755811	9.769290674103782	68.04746783903713	19.376712686979065	0.39279701609425527
					185.80428641269953	9.123665801988633	0.63396392982235	9.123665801988633	68.5238001139104	19.260261271570556	0.39313049626228697
					187.10491641758844	8.723432494924706	0.6242044520313081	8.723432494924706	69.00346671470777	19.23621837546003	0.39434962103542515
					188.41465083251154	9.138702569494317	0.6415193965363032	9.138702569494317	69.48649098171072	18.426944419399582	0.38749006887504756
					189.73355338833915	9.771113163667096	0.6647971940038994	9.771113163667096	69.97289641858268	18.537270294230826	0.39059315241701714
					191.0616882620575	8.031755190859638	0.6094053557213469	8.031755190859638	70.46270669351276	18.484296018049545	0.3910817791056326
					192.3991200798919	10.878590445211579	0.7050874173912385	10.878590445211579	70.95594564036736	17.871399017224988	0.38639472395225666
					193.74591392045113	9.915042873774373	0.6812519164469357	9.915042873774373	71.45263725984992	18.17372584098771	0.3907265590715217
					195.1021353178943	9.486055285764202	0.6711026504070338	9.486055285764202	71.95280572066886	18.259023709911993	0.3936223518079123
					196.46785026511955	9.026692544574962	0.6602521268365148	9.026692544574962	72.45647536071354	17.53880948599237	0.3874882553769058
					197.8431252169754	9.630253887119798	0.6813336266199281	9.630253887119798	72.96367068823854	16.850388011481115	0.3815746573218693
					199.22802709349423	8.478073922989413	0.6455685843338014	8.478073922989413	73.4744163830562	16.82133891550354	0.38258222432611083
					200.62262328314867	8.664230561138877	0.6564524951572419	8.664230561138877	73.9887372977376	16.480523009056064	0.3800701524630073
					202.0269816461307	9.964848343681217	0.7044423549230348	9.964848343681217	74.50665845882176	16.626758539033947	0.3830220440139736
					203.44117051765363	10.249621334507525	0.7182501806695958	10.249621334507525	75.02820506803351	16.561740262550128	0.38420178592640936
					204.8652587112772	9.507859367645187	0.6968315528325248	9.507859367645187	75.55340250350974	15.873446576425561	0.3780195782918966
					206.29931552225614	8.717157920503091	0.6721692985287396	8.717157920503091	76.0822763210343	15.816228330977106	0.37893706250301296
					207.74341073091193	9.426746190714418	0.7018514218367841	9.426746190714418	76.61485225528155	15.926922828068932	0.38124225387416844
					209.1976146060283	9.491240536543227	0.708076356501346	9.491240536543227	77.15115622106853	15.401200296715695	0.37685549135590884
					210.6619979082705	9.368553838465825	0.7078083392277001	9.368553838465825	77.69121431461602	15.680643673238336	0.3814646313023466
					212.13663189362842	10.232861760514464	0.7426341833178186	10.232861760514464	78.23505281481832	15.206997698833165	0.3776254291969535
					213.6215883168838	9.280858453659647	0.7117339012551233	9.280858453659647	78.78269818452205	14.51346129242622	0.3711358334383811
					215.11693943510198	9.75611903428701	0.7335228472665473	9.75611903428701	79.3341770718137	14.825424698693688	0.3761371692440959
					216.6227580111477	9.304400850988843	0.7199945875993997	9.304400850988843	79.88951631131638	15.241189571358179	0.3823146800777715
					218.13911731722578	8.697086622112637	0.703823840893767	8.697086622112637	80.4487429254956	14.358183992547666	0.3732453677590313
					219.66609113844635	9.516917809281217	0.7332234388908802	9.516917809281217	81.01188412597406	14.055028555467416	0.3717390996791489
					221.20375377641545	9.448554160610092	0.7347000398774058	9.448554160610092	81.5789673148559	14.454166727623868	0.37769360554918696
					222.75218005285038	8.228597094119586	0.6925510751823007	8.228597094119586	82.1500200860599	13.75548100166559	0.37093641079070827
					224.31144531322033	7.869128853416936	0.6810871892411436	7.869128853416936	82.72507022666231	13.441524880993859	0.3685963134820584
					225.8816254304129	7.955128399392074	0.6883141656917986	7.955128399392074	83.30414571824895	13.136600800741377	0.3665052321184058
					227.46279680842576	9.605948361364884	0.7543661967999099	9.605948361364884	83.88727473827669	13.588734592761117	0.3743262558279739
					229.05503638608477	8.562426724000746	0.7190242270814353	8.562426724000746	84.47448566144462	13.07446338244857	0.36911650696270937
					230.65842164078737	8.262456569081106	0.713875330420756	8.262456569081106	85.06580706107474	12.904837335650345	0.3684829052438418
					232.27303059227287	8.554245829248382	0.7278766622297949	8.554245829248382	85.66126771050226	12.887297378106288	0.37026937672902427
					233.89894180641878	9.389110854107573	0.7642932728023131	9.389110854107573	86.26089658447577	12.4555457061485	0.3663937998154319
					235.5362343990637	8.204987285348755	0.7182561152098695	8.204987285348755	86.8647228605671	11.846194778382529	0.3597012141019595
					237.18498803985716	9.233221253281181	0.7629817213294333	9.233221253281181	87.47277592059106	12.319793801930755	0.3684101569839804
					238.84528295613615	9.431489821073615	0.7757106972710788	9.431489821073615	88.08508535203521	11.762132001566096	0.36211689855594553
					240.51719993682912	8.039175196271943	0.719313572216754	8.039175196271943	88.70168094949946	11.392640844363774	0.3593580283866834
					242.20082033638693	7.820530259962864	0.7155825421893552	7.820530259962864	89.32259271614595	11.731485742966415	0.3663344074497751
					243.89622607874162	7.028024621391344	0.6859986425658372	7.028024621391344	89.94785086515898	11.689459667362136	0.3684529553436695
					245.6034996612928	7.399889013115036	0.7052990887944721	7.399889013115036	90.57748582121508	11.288700647206404	0.36449646543760705
					247.32272415892186	7.421943176795967	0.7107136060222745	7.421943176795967	91.21152822196359	11.555096931295592	0.3711136851340888
					249.05398322803433	6.866957697170171	0.6859075847309672	6.866957697170171	91.85000891951734	11.340507241088096	0.36994188719823135
					250.79736111063056	7.281980264745303	0.7103315979967783	7.281980264745303	92.49295898195396	11.099365913739987	0.36856498141864635
					252.55294263840497	7.825274769037235	0.7365139127630624	7.825274769037235	93.14040969482764	11.281899632954248	0.3743170113912727
					254.3208132368738	7.0532945518093815	0.702632346232722	7.0532945518093815	93.79239256269142	10.520489618004287	0.3647348794055586
					256.1010589295319	8.110434635260187	0.7534717199377577	8.110434635260187	94.44893931063027	10.668071883031681	0.36931934684461537
					257.89376634203865	7.040664212394433	0.7094243727731734	7.040664212394433	95.11008188580468	9.82730656105563	0.3582630198399806
					259.6990227064329	7.133912139646088	0.7192568150999192	7.133912139646088	95.7758524590053	10.20889347422885	0.3669074671811928
					261.51691586537794	7.644959956948994	0.7472734121598011	7.644959956948994	96.44628342621834	10.521622891570884	0.3737354491137576
					263.34753427643557	7.413052324176116	0.7364311743681834	7.413052324176116	97.12140741020188	9.614941348938085	0.3608637847266377
					265.1909670163707	6.618847645570405	0.7014423038770504	6.618847645570405	97.8012572620733	9.785315524920101	0.3656760241734002
					267.04730378548527	6.48581630617213	0.7016052976895352	6.48581630617213	98.48586606290782	9.968475631257506	0.3712311357915306
					268.91663491198364	6.500232483488988	0.7025609519330619	6.500232483488988	99.17526712534817	9.670797821132082	0.36827545069415835
					270.7990513563675	6.739427880000252	0.7207918519243673	6.739427880000252	99.86949399522561	9.611140201393408	0.36981655277299613
					272.69464471586207	5.438482967719563	0.6571649634818448	5.438482967719563	100.5685804531922	9.178708097874289	0.3646330875382894
					274.6035072288731	5.848888090912477	0.6777053668671558	5.848888090912477	101.27256051636454	9.186129032368592	0.366603609434044
					276.5257317794752	5.836735404368521	0.6809275430011679	5.836735404368521	101.9814684399791	8.909925174782726	0.364486669797581
					278.46141190193157	5.4729145515737185	0.661305376691393	5.4729145515737185	102.69533871905895	8.707751433178498	0.3624946259210831
					280.41064178524505	5.357895963305258	0.6625561924665962	5.357895963305258	103.41420609009236	8.765261973207748	0.3660894263698574
					282.3735162777418	5.752447069621949	0.6850451838125984	5.752447069621949	104.13810553272302	8.686288716799876	0.366584823206787
					284.35013089168604	6.495063191661225	0.7277839833533566	6.495063191661225	104.86707227145207	8.131624741129954	0.3587454680285655
					286.34058180792783	5.064755872542546	0.6552185607216228	5.064755872542546	105.60114177735224	9.139182189865508	0.37990535518745483
					288.3449658805833	4.931828937288957	0.6481184979357647	4.931828937288957	106.3403497697937	8.097511221690567	0.3627115435564528
					290.36338064174737	6.15021011964132	0.7172972212815957	6.15021011964132	107.08473221818227	8.227765582020286	0.3667222830937082
					292.39592430623964	4.546261009286459	0.6265946325139223	4.546261009286459	107.83432534370954	8.155215916187359	0.3674985668125699
					294.4426957763833	4.470446722529285	0.6250869270831191	4.470446722529285	108.58916562111551	8.230387651406446	0.37098953575548493
					296.50379464681794	5.372701571235765	0.6769852991323864	5.372701571235765	109.34928978046332	7.400780607342721	0.3560624161191405
					298.5793212093457	5.676657703584713	0.7020820349774621	5.676657703584713	110.11473480892656	7.756857559123946	0.3658801172157945
					300.66937645781115	4.596829385867745	0.6426703159372186	4.596829385867745	110.88553795258903	7.701745475039372	0.36732444126131014
					302.7740620930158	5.218279617885248	0.6826015479322295	5.218279617885248	111.66173671825717	8.741698031916615	0.39093830490386255
					304.8934805276669	4.295097658765466	0.6296505828974157	4.295097658765466	112.44336887528496	7.7817725092073005	0.37340719353290447
					307.0277348913605	4.183503594131715	0.6208458780789776	4.183503594131715	113.23047245741196	7.0816700932316925	0.3608393680666587
					309.1769290356001	4.921585367467327	0.6697048000279608	4.921585367467327	114.02308576461385	7.868573716263917	0.38198227229483234
					311.3411675388493	4.326390874944576	0.6363682750365423	4.326390874944576	114.82124736496615	7.473094710404964	0.3747644784009137
					313.5205557116212	3.0976970282690393	0.5572834448395803	3.0976970282690393	115.62499609652092	7.671556283145694	0.3816054110446378
					315.71519960160254	5.474875701309845	0.7130794264679384	5.474875701309845	116.43437106919656	7.402401278348073	0.37869903081769674
					317.9252059988138	4.849619964618058	0.6794319989902671	4.849619964618058	117.24941166668094	7.388602502425316	0.3806223503598598
					320.15068244080544	4.510814660879268	0.6599420572150976	4.510814660879268	118.07015754834771	6.951290511239421	0.37288579667588034
					322.3917372178911	4.699438764652121	0.6806271187132212	4.699438764652121	118.89664865118613	6.494942206576123	0.3652213980887246
					324.64847937841637	5.001450484118263	0.6956396372099215	5.001450484118263	119.72892519174444	7.142392127179636	0.382513335661172
					326.9210187340653	4.395848593664073	0.657907025206005	4.395848593664073	120.56702766808665	7.03940730556978	0.3835083926782165
					329.2094658652037	4.215863139526215	0.652571653784688	4.215863139526215	121.41099686176327	6.366045199114596	0.3700902543847773
					331.51393212626016	4.611030972705984	0.6769445019116019	4.611030972705984	122.26087383979561	7.109336361640833	0.390890431697935
					333.83452965114395	4.818157955897784	0.6982864405253859	4.818157955897784	123.11669995667417	6.799887445609279	0.3844681599267418
					336.171371358702	3.4518288838300433	0.6011582824809606	3.4518288838300433	123.97851685637087	6.745356776922339	0.38690025644351833
					338.52457095821285	3.8903659707128453	0.6369656463626613	3.8903659707128453	124.84636647436548	6.4458487383756635	0.38106809458815316
					340.89424295492034	4.194585840111584	0.6579780394509521	4.194585840111584	125.72029103968603	6.584377482837362	0.38735049948210565
					343.2805026556048	3.230679025131864	0.5959281724508095	3.230679025131864	126.60033307696384	6.515607558176167	0.38863974256627104
					345.683466174194	3.576588698466038	0.6204472832077954	3.576588698466038	127.48653540850259	7.3814641338748075	0.41347895406653395
					348.1032504374134	3.126592418764899	0.5874073216688261	3.126592418764899	128.3789411563621	6.8804443121422345	0.4037402222341503
					350.5399731904753	4.391519164203054	0.6831430275833169	4.391519164203054	129.27759374445662	6.4408596085067495	0.3945219255744399
					352.9937530028086	4.394832216014644	0.6926261945785371	4.394832216014644	130.18253690066783	6.257692942853683	0.3919655898581508
					355.46470927382825	3.4359468296951445	0.617962179263597	3.4359468296951445	131.09381465897252	6.593711425284686	0.40394833244216327
					357.95296223874504	3.300783863366802	0.6085310308948818	3.300783863366802	132.01147136158534	7.059726757488142	0.4183154176651127
					360.4586329744162	3.4821807055376874	0.6301765300886385	3.4821807055376874	132.93555166111642	6.949888166729291	0.4178655259993585
					362.98184340523716	3.6521260970091785	0.6413422867313178	3.6521260970091785	133.86610052274423	6.930998112419587	0.42039624709133877
					365.5227163090738	3.275475198895553	0.6227890893164719	3.275475198895553	134.80316322640346	6.975503034148685	0.42535790499306475
					368.08137532323735	2.6936702829369032	0.5705231829362073	2.6936702829369032	135.74678536898827	7.104233343529917	0.43144988916107146
					370.6579449505	2.785198137454466	0.5774148650918838	2.785198137454466	136.69701286657119	6.740588338068279	0.4230502974012793
					373.2525505651535	3.4343736889146896	0.6413948746145808	3.4343736889146896	137.6538919566372	6.643930292404815	0.42201218963129344
					375.8653184191096	2.905296191353975	0.5984779747179917	2.905296191353975	138.6174692003337	6.9043535828080325	0.4323557494788327
					378.49637564804334	3.8317008177423943	0.6758608242624476	3.8317008177423943	139.587791484736	6.652487700291434	0.42857506251033345
					381.14585027757965	2.874943489143482	0.6001802572705645	2.874943489143482	140.56490602512915	7.2777909924091375	0.4489542977139937
					383.8138712295227	3.2824413328030713	0.6374358191721271	3.2824413328030713	141.54886036730505	7.23994588549408	0.45010500030048556
					386.50056832812936	4.376287870898767	0.7282579153723753	4.376287870898767	142.5397023898762	7.0667783777728985	0.4496957393338038
					389.2060723064262	3.6006022565566074	0.6737371555862616	3.6006022565566074	143.53748030660535	7.0850661530909465	0.452833009967539
					391.93051481257123	3.793743773864241	0.6910574766768732	3.793743773864241	144.54224266875156	7.70949159634991	0.47343318328047923
					394.67402841625926	3.3302258481726756	0.6535029818195163	3.3302258481726756	145.55403836743284	7.047161388459545	0.4573714443582507
					397.43674661517304	3.0368468744351556	0.6332241011921252	3.0368468744351556	146.5729166360049	7.3937611354457555	0.47105092285643546
					400.21880384147926	3.9099376887918726	0.7100683005476296	3.9099376887918726	147.59892705245693	7.586706731047389	0.47951170155872685
					403.0203354683696	3.9941477165396235	0.7143112613030613	3.9941477165396235	148.63211954182412	7.318693842761394	0.47584170733732295
					405.8414778166482	3.735259404901742	0.7006932339266582	3.735259404901742	149.67254437861686	7.02839691875805	0.4688593341143488
					408.6823681613647	3.635143218516877	0.6962735243562306	3.635143218516877	150.7202521892672	6.723214856524468	0.4622619489087458
					411.5431447384942	4.921653488828936	0.7977792186328672	4.921653488828936	151.7752939545921	7.226429453646852	0.4810893136679824
					414.4239467516637	3.6610234426445336	0.7037922967217055	3.6610234426445336	152.83772101227422	7.765007371353784	0.4996706612353301
					417.3249143789253	4.379260235167406	0.7656864549677074	4.379260235167406	153.90758505936014	6.98189601419159	0.4796886384487236
					420.2461887795778	3.468416466676177	0.6911363396319995	3.468416466676177	154.98493815477565	7.637962200650295	0.50076376976739
					423.18791210103484	4.461868843315747	0.7787726906341782	4.461868843315747	156.0698327218591	7.081483944429498	0.4867082312460292
					426.1502274857421	3.219934015378319	0.6824646784094412	3.219934015378319	157.16232155091208	7.72073431654554	0.5097850379389474
					429.13327907814227	4.182583000839392	0.7696527945690742	4.182583000839392	158.26245780176848	9.193984448825717	0.5568556834411694
					432.1372120316893	3.2738149323417085	0.6931924252282646	3.2738149323417085	159.37029500638084	8.373430301004444	0.5360267439725429
					435.16217251591104	4.198833665896351	0.7787664763937735	4.198833665896351	160.4858870714255	8.381905019061591	0.5385605056443681
					438.20830772352247	5.061118700214188	0.8529360002874301	5.061118700214188	161.6092882809255	7.295439257850342	0.5103314973662628
					441.2757658775871	3.645725664350241	0.7452683263910242	3.645725664350241	162.740553298892	8.669264862933307	0.5551647634313359
					444.36469623873023	4.193035386452796	0.7865003480542051	4.193035386452796	163.87973717198423	7.746519552179676	0.5308842840105753
					447.47524911240134	4.500216284831948	0.8137298808542706	4.500216284831948	165.02689533218813	8.28815426192833	0.5487164451843185
					450.6075758561882	3.9606941869003864	0.7687388118590418	3.9606941869003864	166.18208359951348	8.609752534470907	0.5625523077903757
					453.7618288871815	3.9154558727752105	0.7705644296180859	3.9154558727752105	167.34535818471008	7.785173933345498	0.540152857966295
					456.93816168939173	3.1931056901959107	0.7189601816454002	3.1931056901959107	168.51677569200305	7.6740706676081905	0.5396016789839415
					460.1367288212175	5.08995442379459	0.8795216831322467	5.08995442379459	169.69639312184705	7.4699306400905865	0.5389514324750642
					463.35768592296597	4.256792910745228	0.8175220514392079	4.256792910745228	170.8842678737	8.173201640550218	0.5655202788834937
					466.6011897244267	4.191691130471062	0.8180302133854154	4.191691130471062	172.0804577488159	8.75127444278993	0.584347115799065
					469.8673980524977	2.574315928578245	0.668929572601451	2.574315928578245	173.2850209530576	9.368332261683715	0.607552729409712
					473.1564698388652	3.6146361157818663	0.7746042994570509	3.6146361157818663	174.498016099729	8.962062318689597	0.5991361243658214
					476.4685651277373	4.132611201028458	0.823285150162449	4.132611201028458	175.71950221242713	8.644309679104413	0.5923360741725969
					479.8038450836314	6.646751136857652	1.0320384578394386	6.646751136857652	176.9495387279141	8.77555491113691	0.5985638753643088
					483.1624719992168	4.5619731176171525	0.8756299845684005	4.5619731176171525	178.1881854990095	9.134374106680694	0.6120530335890918
					486.54460930321136	4.558600710261383	0.8817742973371152	4.558600710261383	179.43550279750258	8.820183137366115	0.6078453271228372
					489.9504215683338	3.5896533469916556	0.7984424551156896	3.5896533469916556	180.6915513170851	8.690570917796496	0.6068180274352066
					493.38007451931213	3.4726506235957917	0.782286588244585	3.4726506235957917	181.9563921763047	8.376847648231129	0.5974794030350731
					496.8337350409473	3.244267349401829	0.773322550763661	3.244267349401829	183.23008692153883	9.785625849842026	0.6484292120748444
					500.31157118623395	6.156646658457801	1.0264693931142874	6.156646658457801	184.51269752998962	9.769290674103782	0.651469584755811
					503.8137521845376	4.377942463098631	0.8760008575377632	4.377942463098631	185.80428641269953	9.123665801988633	0.63396392982235
					507.34044844982935	3.651305323839399	0.8231078962992222	3.651305323839399	187.10491641758844	8.723432494924706	0.6242044520313081
					510.8918315889782	3.7431759525309345	0.8279894159043982	3.7431759525309345	188.41465083251154	9.138702569494317	0.6415193965363032
					514.468074410101	5.221555079856998	0.9749269438222837	5.221555079856998	189.73355338833915	9.771113163667096	0.6647971940038994
					518.0693509309717	4.0753862517970685	0.8725905672209296	4.0753862517970685	191.0616882620575	8.031755190859638	0.6094053557213469
					521.6958363874886	4.38249463721819	0.9123530142545957	4.38249463721819	192.3991200798919	10.878590445211579	0.7050874173912385
					525.3477072422011	5.011071653670015	0.9683522169207712	5.011071653670015	193.74591392045113	9.915042873774373	0.6812519164469357
					529.0251411928964	4.450320264618868	0.9293219588809595	4.450320264618868	195.1021353178943	9.486055285764202	0.6711026504070338
					532.7283171812467	4.157305514872345	0.9004900444259191	4.157305514872345	196.46785026511955	9.026692544574962	0.6602521268365148
					536.4574154015154	4.28774103780662	0.9211562308431457	4.28774103780662	197.8431252169754	9.630253887119798	0.6813336266199281
					540.212617309326	4.481994092998451	0.9437912699112853	4.481994092998451	199.22802709349423	8.478073922989413	0.6455685843338014
					543.9941056304913	4.404966944935592	0.930596298949623	4.404966944935592	200.62262328314867	8.664230561138877	0.6564524951572419
					547.8020643699047	3.8775444436812254	0.8741163002883772	3.8775444436812254	202.0269816461307	9.964848343681217	0.7044423549230348
					551.636678820494	3.3161720340009753	0.8317890676621372	3.3161720340009753	203.44117051765363	10.249621334507525	0.7182501806695958
					555.4981355722375	3.9797745519107917	0.9147816156750671	3.9797745519107917	204.8652587112772	9.507859367645187	0.6968315528325248
					559.3866225212431	3.506126415766847	0.8724932835511535	3.506126415766847	206.29931552225614	8.717157920503091	0.6721692985287396
					563.3023288788918	4.071004424315864	0.9324364079689355	4.071004424315864	207.74341073091193	9.426746190714418	0.7018514218367841
					567.245445181044	2.4459327322282234	0.7449559826775664	2.4459327322282234	209.1976146060283	9.491240536543227	0.708076356501346
					571.2161632973114	2.1615696410789385	0.7271394886097249	2.1615696410789385	210.6619979082705	9.368553838465825	0.7078083392277001
					575.2146764403926	4.427369654190089	0.9841753036830206	4.427369654190089	212.13663189362842	10.232861760514464	0.7426341833178186
					579.2411791754753	2.9417408336928	0.8231758185608745	2.9417408336928	213.6215883168838	9.280858453659647	0.7117339012551233
					583.2958674297037	3.176640794078719	0.8512806299895349	3.176640794078719	215.11693943510198	9.75611903428701	0.7335228472665473
					587.3789385017116	1.8532710519321776	0.6848644688556513	1.8532710519321776	216.6227580111477	9.304400850988843	0.7199945875993997
					591.4905910712235	4.366709618046094	0.9927288940383401	4.366709618046094	218.13911731722578	8.697086622112637	0.703823840893767
					595.6310252087221	3.335794156201944	0.8852720884920952	3.335794156201944	219.66609113844635	9.516917809281217	0.7332234388908802
					599.8004423851831	2.64588446713972	0.8103261577806979	2.64588446713972	221.20375377641545	9.448554160610092	0.7347000398774058
					603.9990454818794	2.679977895094869	0.8106934819171361	2.679977895094869	222.75218005285038	8.228597094119586	0.6925510751823007
					608.2270388002526	1.2074774535881685	0.5977759288157773	1.2074774535881685	224.31144531322033	7.869128853416936	0.6810871892411436
					612.4846280718543	2.1383653241397615	0.7587801961125493	2.1383653241397615	225.8816254304129	7.955128399392074	0.6883141656917986
					616.7720204683573	2.1145671785513316	0.7479587469831286	2.1145671785513316	227.46279680842576	9.605948361364884	0.7543661967999099
					621.0894246116358	1.2843613626723138	0.6289609218046474	1.2843613626723138	229.05503638608477	8.562426724000746	0.7190242270814353
					625.4370505839172	2.6566986290212506	0.8300410638347814	2.6566986290212506	230.65842164078737	8.262456569081106	0.713875330420756
					629.8151099380046	3.0088102307551474	0.8865165458631606	3.0088102307551474	232.27303059227287	8.554245829248382	0.7278766622297949
					634.2238157075707	3.0844899983809437	0.9123636334015062	3.0844899983809437	233.89894180641878	9.389110854107573	0.7642932728023131
					638.6633824175237	3.351185328601173	0.9514275293378387	3.351185328601173	235.5362343990637	8.204987285348755	0.7182561152098695
					643.1340260944464	1.062093107231732	0.6369734817314688	1.062093107231732	237.18498803985716	9.233221253281181	0.7629817213294333
					647.6359642771075	1.5453008974124167	0.6714094657839983	1.5453008974124167	238.84528295613615	9.431489821073615	0.7757106972710788
					652.1694160270473	2.005813474570541	0.7634357543407376	2.005813474570541	240.51719993682912	8.039175196271943	0.719313572216754
					656.7346019392367	1.2429472051299157	0.6526454800203475	1.2429472051299157	242.20082033638693	7.820530259962864	0.7155825421893552
					661.3317441528113	2.18829748944306	0.7950674095917788	2.18829748944306	243.89622607874162	7.028024621391344	0.6859986425658372
					665.961066361881	3.1345334849636055	0.9521935488551002	3.1345334849636055	245.6034996612928	7.399889013115036	0.7052990887944721
					670.6227938264142	4.477617991324882	1.1081815730920836	4.477617991324882	247.32272415892186	7.421943176795967	0.7107136060222745
					675.3171533831991	1.7356113854062691	0.763422982247013	1.7356113854062691	249.05398322803433	6.866957697170171	0.6859075847309672
					680.0443734568814	1.5875765729568383	0.7275969031852015	1.5875765729568383	250.79736111063056	7.281980264745303	0.7103315979967783
					684.8046840710797	2.4911932810870585	0.8826599501415914	2.4911932810870585	252.55294263840497	7.825274769037235	0.7365139127630624
					689.5983168595773	2.917311711562388	0.9321182763090108	2.917311711562388	254.3208132368738	7.0532945518093815	0.702632346232722
					694.4255050775944	2.4801706631452483	0.8928976241599789	2.4801706631452483	256.1010589295319	8.110434635260187	0.7534717199377577
					699.2864836131375	2.9809680397271534	0.9804638791007068	2.9809680397271534	257.89376634203865	7.040664212394433	0.7094243727731734
					704.1814889984294	1.2584791267924895	0.7089473729435484	1.2584791267924895	259.6990227064329	7.133912139646088	0.7192568150999192
					709.1107594214184	1.841226370907008	0.7850612785381981	1.841226370907008	261.51691586537794	7.644959956948994	0.7472734121598011
					714.0745347373684	2.289122982270046	0.8783624716279134	2.289122982270046	263.34753427643557	7.413052324176116	0.7364311743681834
					719.0730564805299	1.9260943596362528	0.8473956765629488	1.9260943596362528	265.1909670163707	6.618847645570405	0.7014423038770504
					724.1065678758937	1.3160046100717535	0.7083227674135677	1.3160046100717535	267.04730378548527	6.48581630617213	0.7016052976895352
					729.175313851025	3.0924242819867676	1.0054237999753943	3.0924242819867676	268.91663491198364	6.500232483488988	0.7025609519330619
					734.2795410479821	2.100631593937715	0.8748830830753512	2.100631593937715	270.7990513563675	6.739427880000252	0.7207918519243673
					739.419497835318	2.3829490766785217	0.9300940523393766	2.3829490766785217	272.69464471586207	5.438482967719563	0.6571649634818448
					744.5954343201652	1.5774063301594055	0.8198781935492812	1.5774063301594055	274.6035072288731	5.848888090912477	0.6777053668671558
					749.8076023604063	2.958691316397136	1.0220075801873623	2.958691316397136	276.5257317794752	5.836735404368521	0.6809275430011679
					755.0562555769293	2.2712762838244247	0.9102817091270518	2.2712762838244247	278.46141190193157	5.4729145515737185	0.661305376691393
					760.3416493659677	1.2899101345630397	0.7842816298561123	1.2899101345630397	280.41064178524505	5.357895963305258	0.6625561924665962
					765.6640409115295	2.3982407677247037	0.9655796341398372	2.3982407677247037	282.3735162777418	5.752447069621949	0.6850451838125984
					771.0236891979102	3.1278886014113176	1.0724344236232963	3.1278886014113176	284.35013089168604	6.495063191661225	0.7277839833533566
					776.4208550222957	2.5149289681657496	0.9600263883061535	2.5149289681657496	286.34058180792783	5.064755872542546	0.6552185607216228
					781.8558010074516	2.9291885982690493	1.0540512299740457	2.9291885982690493	288.3449658805833	4.931828937288957	0.6481184979357647
					787.3287916145039	2.447416438082547	0.9769866884893814	2.447416438082547	290.36338064174737	6.15021011964132	0.7172972212815957
					792.8400931558053	2.5034989653022377	0.9861416202832449	2.5034989653022377	292.39592430623964	4.546261009286459	0.6265946325139223
					798.389973807896	1.211144458124314	0.7498353176926067	1.211144458124314	294.4426957763833	4.470446722529285	0.6250869270831191
					803.9787036245513	2.1501655928019807	0.9549567637388361	2.1501655928019807	296.50379464681794	5.372701571235765	0.6769852991323864
					809.6065545499231	1.7781838936155596	0.8959216048706398	1.7781838936155596	298.5793212093457	5.676657703584713	0.7020820349774621
					815.2738004317725	3.306740051605985	1.1365686223369187	3.306740051605985	300.66937645781115	4.596829385867745	0.6426703159372186
					820.9807170347949	3.829955774154193	1.241798106363359	3.829955774154193	302.7740620930158	5.218279617885248	0.6826015479322295
					826.7275820540385	2.4913980230504142	1.0221691749972703	2.4913980230504142	304.8934805276669	4.295097658765466	0.6296505828974157
					832.5146751284168	3.58990420575108	1.2185351609729205	3.58990420575108	307.0277348913605	4.183503594131715	0.6208458780789776
					838.3422778543157	4.4526624631657565	1.3390278637804294	4.4526624631657565	309.1769290356001	4.921585367467327	0.6697048000279608
					844.2106737992959	5.561854446380544	1.4705095324040927	5.561854446380544	311.3411675388493	4.326390874944576	0.6363682750365423
					850.1201485158911	2.864971688964582	1.1233575891540655	2.864971688964582	313.5205557116212	3.0976970282690393	0.5572834448395803
					856.0709895555023	4.137587645484335	1.3001206568169386	4.137587645484335	315.71519960160254	5.474875701309845	0.7130794264679384
					862.0634864823908	3.6632175192583514	1.2759229062300903	3.6632175192583514	317.9252059988138	4.849619964618058	0.6794319989902671
					868.0979308877675	1.101193943080122	0.7702324929669807	1.101193943080122	320.15068244080544	4.510814660879268	0.6599420572150976
					874.1746164039819	3.3290319914160724	1.2101978742000588	3.3290319914160724	322.3917372178911	4.699438764652121	0.6806271187132212
					880.2938387188098	1.874479647489167	0.9485858523381665	1.874479647489167	324.64847937841637	5.001450484118263	0.6956396372099215
					886.4558955898415	2.0493480963403914	0.9937225793313673	2.0493480963403914	326.9210187340653	4.395848593664073	0.657907025206005
					892.6610868589703	4.169849249554871	1.377133064214778	4.169849249554871	329.2094658652037	4.215863139526215	0.652571653784688
					898.9097144669831	2.6548404700389474	1.1734934002342272	2.6548404700389474	331.51393212626016	4.611030972705984	0.6769445019116019
					905.202082468252	2.9774806399546363	1.1942921778939948	2.9774806399546363	333.83452965114395	4.818157955897784	0.6982864405253859
					911.5384970455298	2.2613102393809315	1.077708905469091	2.2613102393809315	336.171371358702	3.4518288838300433	0.6011582824809606
					917.9192665248484	2.369787722411282	1.12012532551685	2.369787722411282	338.52457095821285	3.8903659707128453	0.6369656463626613
					924.3447013905223	4.230509060263026	1.4499211118913786	4.230509060263026	340.89424295492034	4.194585840111584	0.6579780394509521
					930.815114300256	2.301831811517104	1.1140674304416904	2.301831811517104	343.2805026556048	3.230679025131864	0.5959281724508095
					937.3308201003579	0.7937295685604676	0.7984450726779322	0.7937295685604676	345.683466174194	3.576588698466038	0.6204472832077954
					943.8921358410604	1.5751902546729588	1.0301010978617446	1.5751902546729588	348.1032504374134	3.126592418764899	0.5874073216688261
					950.4993807919478	1.0409097430272718	0.9100340970714343	1.0409097430272718	350.5399731904753	4.391519164203054	0.6831430275833169
					957.1528764574914	2.188115515519964	1.1365190969485015	2.188115515519964	352.9937530028086	4.394832216014644	0.6926261945785371
					963.8529465926938	2.488121753614935	1.2185753016432002	2.488121753614935	355.46470927382825	3.4359468296951445	0.617962179263597
					970.5999172188426	1.1243786223162044	0.8742238999404213	1.1243786223162044	357.95296223874504	3.300783863366802	0.6085310308948818
					977.3941166393745	3.0566518136603236	1.3235092904506027	3.0566518136603236	360.4586329744162	3.4821807055376874	0.6301765300886385
					984.2358754558502	3.07628318660534	1.3483807522820117	3.07628318660534	362.98184340523716	3.6521260970091785	0.6413422867313178
									365.5227163090738	3.275475198895553	0.6227890893164719
									368.08137532323735	2.6936702829369032	0.5705231829362073
									370.6579449505	2.785198137454466	0.5774148650918838
									373.2525505651535	3.4343736889146896	0.6413948746145808
									375.8653184191096	2.905296191353975	0.5984779747179917
									378.49637564804334	3.8317008177423943	0.6758608242624476
									381.14585027757965	2.874943489143482	0.6001802572705645
									383.8138712295227	3.2824413328030713	0.6374358191721271
									386.50056832812936	4.376287870898767	0.7282579153723753
									389.2060723064262	3.6006022565566074	0.6737371555862616
									391.93051481257123	3.793743773864241	0.6910574766768732
									394.67402841625926	3.3302258481726756	0.6535029818195163
									397.43674661517304	3.0368468744351556	0.6332241011921252
									400.21880384147926	3.9099376887918726	0.7100683005476296
									403.0203354683696	3.9941477165396235	0.7143112613030613
									405.8414778166482	3.735259404901742	0.7006932339266582
									408.6823681613647	3.635143218516877	0.6962735243562306
									411.5431447384942	4.921653488828936	0.7977792186328672
									414.4239467516637	3.6610234426445336	0.7037922967217055
									417.3249143789253	4.379260235167406	0.7656864549677074
									420.2461887795778	3.468416466676177	0.6911363396319995
									423.18791210103484	4.461868843315747	0.7787726906341782
									426.1502274857421	3.219934015378319	0.6824646784094412
									429.13327907814227	4.182583000839392	0.7696527945690742
									432.1372120316893	3.2738149323417085	0.6931924252282646
									435.16217251591104	4.198833665896351	0.7787664763937735
									438.20830772352247	5.061118700214188	0.8529360002874301
									441.2757658775871	3.645725664350241	0.7452683263910242
									444.36469623873023	4.193035386452796	0.7865003480542051
									447.47524911240134	4.500216284831948	0.8137298808542706
									450.6075758561882	3.9606941869003864	0.7687388118590418
									453.7618288871815	3.9154558727752105	0.7705644296180859
									456.93816168939173	3.1931056901959107	0.7189601816454002
									460.1367288212175	5.08995442379459	0.8795216831322467
									463.35768592296597	4.256792910745228	0.8175220514392079
									466.6011897244267	4.191691130471062	0.8180302133854154
									469.8673980524977	2.574315928578245	0.668929572601451
									473.1564698388652	3.6146361157818663	0.7746042994570509
									476.4685651277373	4.132611201028458	0.823285150162449
									479.8038450836314	6.646751136857652	1.0320384578394386
									483.1624719992168	4.5619731176171525	0.8756299845684005
									486.54460930321136	4.558600710261383	0.8817742973371152
									489.9504215683338	3.5896533469916556	0.7984424551156896
									493.38007451931213	3.4726506235957917	0.782286588244585
									496.8337350409473	3.244267349401829	0.773322550763661
									500.31157118623395	6.156646658457801	1.0264693931142874
									503.8137521845376	4.377942463098631	0.8760008575377632
									507.34044844982935	3.651305323839399	0.8231078962992222
									510.8918315889782	3.7431759525309345	0.8279894159043982
									514.468074410101	5.221555079856998	0.9749269438222837
									518.0693509309717	4.0753862517970685	0.8725905672209296
									521.6958363874886	4.38249463721819	0.9123530142545957
									525.3477072422011	5.011071653670015	0.9683522169207712
									529.0251411928964	4.450320264618868	0.9293219588809595
									532.7283171812467	4.157305514872345	0.9004900444259191
									536.4574154015154	4.28774103780662	0.9211562308431457
									540.212617309326	4.481994092998451	0.9437912699112853
									543.9941056304913	4.404966944935592	0.930596298949623
									547.8020643699047	3.8775444436812254	0.8741163002883772
									551.636678820494	3.3161720340009753	0.8317890676621372
									555.4981355722375	3.9797745519107917	0.9147816156750671
									559.3866225212431	3.506126415766847	0.8724932835511535
									563.3023288788918	4.071004424315864	0.9324364079689355
									567.245445181044	2.4459327322282234	0.7449559826775664
									571.2161632973114	2.1615696410789385	0.7271394886097249
									575.2146764403926	4.427369654190089	0.9841753036830206
									579.2411791754753	2.9417408336928	0.8231758185608745
									583.2958674297037	3.176640794078719	0.8512806299895349
									587.3789385017116	1.8532710519321776	0.6848644688556513
									591.4905910712235	4.366709618046094	0.9927288940383401
									595.6310252087221	3.335794156201944	0.8852720884920952
									599.8004423851831	2.64588446713972	0.8103261577806979
									603.9990454818794	2.679977895094869	0.8106934819171361
									608.2270388002526	1.2074774535881685	0.5977759288157773
									612.4846280718543	2.1383653241397615	0.7587801961125493
									616.7720204683573	2.1145671785513316	0.7479587469831286
									621.0894246116358	1.2843613626723138	0.6289609218046474
									625.4370505839172	2.6566986290212506	0.8300410638347814
									629.8151099380046	3.0088102307551474	0.8865165458631606
									634.2238157075707	3.0844899983809437	0.9123636334015062
									638.6633824175237	3.351185328601173	0.9514275293378387
									643.1340260944464	1.062093107231732	0.6369734817314688
									647.6359642771075	1.5453008974124167	0.6714094657839983
									652.1694160270473	2.005813474570541	0.7634357543407376
									656.7346019392367	1.2429472051299157	0.6526454800203475
									661.3317441528113	2.18829748944306	0.7950674095917788
									665.961066361881	3.1345334849636055	0.9521935488551002
									670.6227938264142	4.477617991324882	1.1081815730920836
									675.3171533831991	1.7356113854062691	0.763422982247013
									680.0443734568814	1.5875765729568383	0.7275969031852015
									684.8046840710797	2.4911932810870585	0.8826599501415914
									689.5983168595773	2.917311711562388	0.9321182763090108
									694.4255050775944	2.4801706631452483	0.8928976241599789
									699.2864836131375	2.9809680397271534	0.9804638791007068
									704.1814889984294	1.2584791267924895	0.7089473729435484
									709.1107594214184	1.841226370907008	0.7850612785381981
									714.0745347373684	2.289122982270046	0.8783624716279134
									719.0730564805299	1.9260943596362528	0.8473956765629488
									724.1065678758937	1.3160046100717535	0.7083227674135677
									729.175313851025	3.0924242819867676	1.0054237999753943
									734.2795410479821	2.100631593937715	0.8748830830753512
									739.419497835318	2.3829490766785217	0.9300940523393766
									744.5954343201652	1.5774063301594055	0.8198781935492812
									749.8076023604063	2.958691316397136	1.0220075801873623
									755.0562555769293	2.2712762838244247	0.9102817091270518
									760.3416493659677	1.2899101345630397	0.7842816298561123
									765.6640409115295	2.3982407677247037	0.9655796341398372
									771.0236891979102	3.1278886014113176	1.0724344236232963
									776.4208550222957	2.5149289681657496	0.9600263883061535
									781.8558010074516	2.9291885982690493	1.0540512299740457
									787.3287916145039	2.447416438082547	0.9769866884893814
									792.8400931558053	2.5034989653022377	0.9861416202832449
									798.389973807896	1.211144458124314	0.7498353176926067
									803.9787036245513	2.1501655928019807	0.9549567637388361
									809.6065545499231	1.7781838936155596	0.8959216048706398
									815.2738004317725	3.306740051605985	1.1365686223369187
									820.9807170347949	3.829955774154193	1.241798106363359
									826.7275820540385	2.4913980230504142	1.0221691749972703
									832.5146751284168	3.58990420575108	1.2185351609729205
									838.3422778543157	4.4526624631657565	1.3390278637804294
									844.2106737992959	5.561854446380544	1.4705095324040927
									850.1201485158911	2.864971688964582	1.1233575891540655
									856.0709895555023	4.137587645484335	1.3001206568169386
									862.0634864823908	3.6632175192583514	1.2759229062300903
									868.0979308877675	1.101193943080122	0.7702324929669807
									874.1746164039819	3.3290319914160724	1.2101978742000588
									880.2938387188098	1.874479647489167	0.9485858523381665
									886.4558955898415	2.0493480963403914	0.9937225793313673
									892.6610868589703	4.169849249554871	1.377133064214778
									898.9097144669831	2.6548404700389474	1.1734934002342272
									905.202082468252	2.9774806399546363	1.1942921778939948
									911.5384970455298	2.2613102393809315	1.077708905469091
									917.9192665248484	2.369787722411282	1.12012532551685
									924.3447013905223	4.230509060263026	1.4499211118913786
									930.815114300256	2.301831811517104	1.1140674304416904
									937.3308201003579	0.7937295685604676	0.7984450726779322
									943.8921358410604	1.5751902546729588	1.0301010978617446
									950.4993807919478	1.0409097430272718	0.9100340970714343
									957.1528764574914	2.188115515519964	1.1365190969485015
									963.8529465926938	2.488121753614935	1.2185753016432002
									970.5999172188426	1.1243786223162044	0.8742238999404213
									977.3941166393745	3.0566518136603236	1.3235092904506027
									984.2358754558502	3.07628318660534	1.3483807522820117
									991.1255265840412	1.1790231139950076	0.9920189963888539
									997.2911834928398	1.6584498690661111	1.1502569026937266
