# Supplementary material for: Formation of a super-dense hydrogen monolayer on mesoporous silica
Source: Nat Chem. 2022 Aug 29;14(11):1319–24. doi: 10.1038/s41557-022-01019-7 (PMC9630099; doi:10.1038/s41557-022-01019-7)
Supplement: Source Data Fig. 2 — Compressed folder with ‘.csv’ files of all INS results including spectra and analysis and source data of Fig. 2b.. [file 41557_2022_1019_MOESM3_ESM.zip › Fig2_INS_spectra_and_analysis/INS+AnalysisGaussian/23027_10.1mmol_35.0K_B.csv]

x	y	err	fit	residual_fit	x_full	y_full	err_full	background_full	x_f	y_f	err_f	GS_Peak0_	GS_Peak1_	GS_Peak2_	Background1_	Sigmoid1_
2.0004999999999926	2.575821708493571	0.317666952752585	3.1811628507002236	0.6053411422066528	1.0134999999999967	2.349265818811956	0.4646231859190476	2.3490351465831836	-1.9895	1.5907138993746868	0.2334967727746529	0.0012466050819468432	0.00018093400143876317	3.370635852960575e-07	3.1797349745532526	0.0
2.0214999999999925	2.46702720438478	0.31096954657128395	3.163368645238994	0.6963414408542139	1.0344999999999966	2.821216590253284	0.4699277556880879	2.820976358875599	-1.9685000000000001	1.704696938831783	0.23524733579142795	0.001292781515330646	0.00018839850287404952	3.548649142597082e-07	3.161887110355875	0.0
2.0424999999999924	2.7567943598516775	0.3233531327597704	3.1459643589396205	0.3891699990879429	1.0554999999999966	3.461345627761051	0.48113766842371036	3.461095460902672	-1.9475000000000002	1.720328918550997	0.23861339150883354	0.0013405601368326819	0.0001961551130797416	3.735762131067682e-07	3.144427270113495	0.0
2.0634999999999923	2.6709809401083895	0.3204335988733534	3.128948002321111	0.45796706221272165	1.0764999999999965	3.0340891446867673	0.46145793478980685	3.0338286520555724	-1.9265000000000003	1.7385291832194782	0.23825059718962727	0.0013899923006499084	0.00020421457996810054	3.932423608868525e-07	3.1273534021981324	0.0
2.0844999999999922	2.940296148170723	0.33643624691640267	3.112317595056771	0.17202144688604815	1.0974999999999964	2.882312015207927	0.4578715437782305	2.8820407920690703	-1.9055000000000004	2.007569269495829	0.25254761284184746	0.001441130848788597	0.00021258801862467284	4.1391036370211416e-07	3.110663462278994	0.0
2.105499999999992	3.0420275146150257	0.33886602132852955	3.096071166004991	0.05404365138996514	1.1184999999999963	2.857232805847616	0.4474411900130729	2.8569504325258857	-1.8845000000000005	1.8893747104854675	0.24351038129485453	0.0014940301485428659	0.00022128692273034977	4.3562945109831454e-07	3.0943554133042666	0.0
2.126499999999992	2.699604475607572	0.3253993254853451	3.080206753241148	0.38060227763357624	1.1394999999999962	2.8043591800030176	0.4426068942586214	2.80406522136951	-1.8635000000000006	2.091809338801269	0.2631523811102913	0.0015487461307264877	0.00023032317629624398	4.5845117660475226e-07	3.078427225482949	0.0
2.147499999999992	2.6574864000244682	0.3276875258020577	3.064722404090619	0.4072360040661507	1.160499999999996	2.830563500693449	0.43867294546671814	2.8302575056361126	-1.8425000000000007	1.9100599053464045	0.2521736648726984	0.0016053363286667817	0.00023970906571842309	4.824295225911283e-07	3.062876876266711	0.0
2.168499999999992	2.5364891980681596	0.3324786350400488	3.0496161751629196	0.51312697709476	1.181499999999996	3.743596848096365	0.45746013911943	3.7432783489739716	-1.8215000000000008	1.7979425934150175	0.2450705958969728	0.0016638599179693244	0.0002494572921596133	5.076210096157221e-07	3.047702350331781	0.0
2.189499999999992	2.567109647409117	0.33187285559750596	3.0348861323869962	0.4677764849778794	1.202499999999996	3.0455870916515044	0.43080040484102944	3.0452556037305842	-1.8005000000000009	1.6112466684717117	0.2335711150544684	0.001724377757062101	0.00025958098426511107	5.340848104458276e-07	3.032901639560859	0.0
2.2104999999999917	2.791551431411032	0.3369787492273952	3.0205303510476775	0.22897891963664563	1.2234999999999958	2.6559234820157154	0.419519227791153	2.655578502889983	-1.779500000000001	2.44105298948342	0.27406097078744934	0.00178695242852754	0.0002700937112202295	5.618828689381203e-07	3.0184727430250606	0.0
2.2314999999999916	3.6482870322332355	0.3676297393909955	3.0065469158233076	-0.6417401164099279	1.2444999999999957	3.043229275796302	0.4289646785983245	3.0428702847880986	-1.758500000000001	1.5922694497958743	0.23158066273368239	0.0018516482812308318	0.00028100949615672674	5.9108002397361e-07	3.004413666965896	0.0
2.2524999999999915	2.9429644813440854	0.34335859252184875	2.992933920824571	0.04996943948048571	1.2654999999999956	4.182518355224232	0.4535230138674197	4.182144812767485	-1.7375000000000012	2.1551995293652784	0.259939285187267	0.0019185314732526766	0.00029234282991574	6.217441386491041e-07	2.990722424777264	0.0
2.2734999999999914	2.7263976398034617	0.34522830534068805	2.9796894696345326	0.2532918298310709	1.2864999999999955	2.764579075640298	0.41174591912428876	2.7641904226444978	-1.7165000000000012	1.965080222186657	0.252049159802089	0.001987670015634432	0.00030410868517485786	6.539462349345566e-07	2.9773970369874885	0.0
2.2944999999999913	2.844575838514447	0.3455690291076354	2.9668116753499016	0.12223583683545458	1.3074999999999954	2.7162146588615497	0.4093188078555596	2.715810316056228	-1.6955000000000013	2.0328378882362905	0.25432579954343615	0.00205913381694356	0.00031632253094707934	6.877606340133699e-07	2.964435531241377	0.0
2.3154999999999912	2.6884377504432333	0.3414288148228618	2.954298660623532	0.26586091018029867	1.3284999999999954	3.0574611324596606	0.4134329543892837	3.057040499718845	-1.6745000000000014	1.4504229082676052	0.22370295031848264	0.002132994728666992	0.0003290003474594761	7.232651025307147e-07	2.951835942282303	0.0
2.336499999999991	2.8088414885219155	0.3433783128784364	2.9421485577081943	0.13330706918627877	1.3494999999999953	2.663106961179803	0.4018851090535873	2.6626694168259077	-1.6535000000000015	2.1547341814432923	0.25601116111837785	0.0022093265914398786	0.000342158641419498	7.605410049831684e-07	2.93959631193433	0.0
2.357499999999991	2.6867362127169745	0.33800313019864037	2.9303595085016076	0.24362329578463315	1.3704999999999952	2.8283610187322603	0.39705823043248084	2.827905918818865	-1.6325000000000016	2.054978298253622	0.2541335181039539	0.002288205282116922	0.0003558144616769402	7.996734624915257e-07	2.9277146890843513	0.0
2.378499999999991	2.7868116418345963	0.3388438363120792	2.9189296645927683	0.13211802275817197	1.391499999999995	2.8280307295626175	0.40090716592569536	2.827557407135571	-1.6115000000000017	2.176364031167217	0.26225796648539856	0.002369708761693319	0.0003699854152896807	8.407515182073373e-07	2.916189129664267	0.0
2.399499999999991	2.5905721086625606	0.33054028660153345	2.9078571873095753	0.3172850786470147	1.412499999999995	3.646450594458483	0.4263494545264235	3.645958358794761	-1.5905000000000018	1.649390459615581	0.23345205493438245	0.002453917124082101	0.0003846896840014178	8.838683096128918e-07	2.905017696633182	0.0
2.4204999999999908	2.657778125513035	0.3350834842992095	2.897140247767786	0.23936212225475106	1.433499999999995	2.7414595763180936	0.391985157088524	2.740947712141819	-1.569500000000002	2.153642339073624	0.26303027387487926	0.002540912645754398	0.0003999460411396984	9.291212479836925e-07	2.894198459959644	0.0
2.4414999999999907	3.0118060302000393	0.34980419965245935	2.8867770269212887	-0.12502900327875066	1.4544999999999948	2.923555138456873	0.40324393579871826	2.923022905131905	-1.548500000000002	1.8801800332628922	0.24578932396029385	0.0026307798362488356	0.0004157738689426085	9.76612205292193e-07	2.883729496603892	0.0
2.4624999999999906	2.724683638919455	0.33747024580291896	2.8767657156137427	0.15208207669428786	1.4754999999999947	2.7604730274413805	0.39319512111238775	2.7599196581398577	-1.527500000000002	1.9991452670774108	0.2545088260085201	0.002723605489556062	0.00043219317632263443	1.0264477088415415e-06	2.8736088905001553	0.0
2.4834999999999905	2.0298685017587053	0.3168654380248392	2.8671045146315652	0.83723601287286	1.4964999999999946	3.039149462145874	0.3936563575929038	3.0385741629920893	-1.5065000000000022	1.98868111416067	0.25252353399744765	0.0028194787363841557	0.0004492246170762222	1.07873914392832e-06	2.863834732538961	0.0
2.5044999999999904	2.6957882533905453	0.34166218141051224	2.857791634758306	0.16200338136776082	1.5174999999999945	2.80417951586079	0.3848469057660798	2.8035814650497572	-1.4855000000000023	2.1462069420707586	0.2592202883463425	0.0029184910973102294	0.00046688950854770835	1.133602964844034e-06	2.854405120549483	0.0
2.5254999999999903	3.5949457261721065	0.3713518477557929	2.848825296830409	-0.7461204293416976	1.5384999999999944	3.1989237808169424	0.3930524012136034	3.198302127707008	-1.4645000000000024	1.6653752529438635	0.23823614035764293	0.0030207365368232837	0.0004852098507563143	1.1911609145360291e-06	2.8453181592819146	0.0
2.54649999999999	2.7899763026879905	0.34290357551792466	2.8402037317943805	0.05022742910639	1.5594999999999943	3.544535206949471	0.400318638197131	3.543889071128304	-1.4435000000000024	2.4461404607048554	0.2739365330390174	0.003126311518263095	0.0005042083459950174	1.2515402532598375e-06	2.836571960389869	0.0
2.56749999999999	2.786108130497966	0.34447221387433313	2.8319251807653756	0.04581705026740979	1.5804999999999942	3.491209135287849	0.3954067549092455	3.490537605611133	-1.4225000000000025	1.8969071831008453	0.25126603907580547	0.0032353150596594886	0.0005239084189101811	1.3148739965666117e-06	2.8281646424128093	0.0
2.58849999999999	2.8268271861839027	0.3424647694813726	2.8239878950872157	-0.0028392910966870133	1.6014999999999942	2.6896007058985303	0.3680930870221108	2.688902839500666	-1.4015000000000026	2.324631436550429	0.27184508662420326	0.0033478487904760415	0.0005443342370708692	1.381301162981454e-06	2.820094330758506	0.0
2.60949999999999	2.63826840990969	0.3399485315266813	2.8163901363938546	0.1781217264841648	1.622499999999994	3.128046334616274	0.3763271586089923	3.1273211558923895	-1.3805000000000027	2.3774674393596675	0.279368924049337	0.0034640170092617934	0.0005655107320368767	1.4509670317408014e-06	2.812359157685524	0.0
2.63049999999999	2.961427408455636	0.3524988913670906	2.8091301766722996	-0.15229723178333643	1.643499999999994	3.4274432821864247	0.38293567765760306	3.426689781744971	-1.3595000000000028	2.112416702349752	0.26433381743133355	0.003583926742214215	0.0005874636209345306	1.5240234109698897e-06	2.8049572622857397	0.0
2.6514999999999898	2.7434933435661213	0.3446160945614418	2.802206298327002	0.0587129547608809	1.6644999999999939	2.8398292384885453	0.35929729662768256	2.839046372073751	-1.338500000000003	2.698424555511164	0.2904406211632142	0.0037076878026563505	0.0006102194285494333	1.6006289166944807e-06	2.7978867904668796	0.0
2.6724999999999897	2.2880496319607246	0.3243411173909402	2.795616794245733	0.5075671622850084	1.6854999999999938	2.9833959706316424	0.3591673253583243	2.982582658015072	-1.317500000000003	2.052533123752231	0.26671832416311425	0.0038354128514304984	0.0006338055099453274	1.680949263094675e-06	2.7911458949350942	0.0
2.6934999999999896	2.282996513466429	0.32865770561795493	2.789359967866952	0.5063634544005229	1.7064999999999937	3.2199109962204986	0.3555115136380296	3.2190661200609605	-1.296500000000003	2.555376161632955	0.2893657866113976	0.003967217458210278	0.0006582500736183298	1.7651575644227684e-06	2.784732735177559	0.0
2.7144999999999895	2.532809940106512	0.3322367344421491	2.7834341332486754	0.25062419314216333	1.7274999999999936	2.784733000738754	0.34094585335984534	2.7838554054097804	-1.2755000000000032	2.7170242756192935	0.29474293995585854	0.0041032201637327065	0.0006835822051958443	1.8534346490214106e-06	2.7786454774450977	0.0
2.7354999999999894	2.980364484583035	0.3543880405122194	2.7778376151388695	-0.20252686944416531	1.7484999999999935	2.8675144076105066	0.3395416621273397	2.866602897994611	-1.2545000000000033	2.425000063391285	0.28326904970559846	0.00424354254295131	0.0007098318916895114	1.945969385893343e-06	2.772882294734843	0.0
2.7564999999999893	2.891684817335342	0.3499364801196866	2.772568749047365	-0.11911606828797705	1.7694999999999934	3.011382001329194	0.3458330347851477	3.010435341578107	-1.2335000000000034	2.2214439488048443	0.27712354106019704	0.004388309269110757	0.0007370300463115749	2.042959024289275e-06	2.7674413667729185	0.0
2.777499999999989	2.6059361876339278	0.3369270643033372	2.7676258813193044	0.16168969368537667	1.7904999999999933	3.2380595264555785	0.3507389211142058	3.2370764387156394	-1.2125000000000035	2.4079823541399037	0.28371238027896084	0.004537648178742997	0.0007652085338640918	2.144609546796351e-06	2.7623208799971506	0.0
2.798499999999989	3.3393675406414065	0.3630551834619241	2.763007369210142	-0.5763601714312645	1.8114999999999932	2.2788426082193682	0.3083256730886939	2.2778217713212356	-1.1915000000000036	2.8862600921617227	0.2973608627961004	0.00469169033758439	0.0007944001967104487	2.2511360364259286e-06	2.7575190275398107	0.0
2.819499999999989	2.875757718377163	0.34467323039214914	2.7587115809621894	-0.11704613741497383	1.8324999999999931	2.1631552198665447	0.3061101160851743	2.1620952679783785	-1.1705000000000036	2.2440392026783296	0.2740428242486802	0.004850570107412928	0.0008246388813386752	2.3627630582159647e-06	2.7530340092103796	0.0
2.840499999999989	3.0505027345030093	0.3561930718305417	2.754736895882738	-0.2957658386202713	1.853499999999993	2.530129670293401	0.3094233464398293	2.5290291915366505	-1.1495000000000037	2.5954881925577102	0.2857170410792493	0.005014425213803695	0.0008559594655260686	2.479725055880943e-06	2.7488640314783526	0.0
2.861499999999989	2.6723522620198548	0.34310448019650724	2.751081704423732	0.07872944240387714	1.874499999999993	2.9399212574746336	0.3340229267477043	2.9387787925015494	-1.1285000000000038	2.996048390888616	0.30277772186895263	0.0051833968148005	0.000888397886114643	2.6022667640596326e-06	2.745007307456053	0.0
2.8824999999999887	2.7024320410913907	0.34299960094736714	2.747744408263039	0.045312367171648216	1.8954999999999929	2.9967392817720855	0.330792574205533	2.995553322304059	-1.107500000000004	2.8756871934690444	0.29397665106802556	0.0053576295705007795	0.0009219911674069453	2.7306436367296194e-06	2.7414620568814945	0.0
2.9034999999999886	2.795026432369064	0.34853755934345154	2.7447234203872917	-0.05030301198177245	1.9164999999999928	2.5664839133389785	0.30976901880921337	2.5652529006648006	-1.086500000000004	2.4573784803982264	0.2818507733726864	0.005537271713550475	0.0009567774501917958	2.8651222923760575e-06	2.738226506101257	0.0
2.9244999999999886	3.1212986296670575	0.35475158975863663	2.742017165176325	-0.3792814644907323	1.9374999999999927	2.576608839588405	0.3129289698775012	2.5753311630215134	-1.065500000000004	2.368232521385316	0.27804681436117246	0.0057224751205447065	0.0009927960214094747	3.005980976521609e-06	2.7352988880533946	0.0
2.9454999999999885	2.97860821663937	0.35714338130007595	2.739624078489216	-0.23898413815015385	1.9584999999999926	2.39234073411381	0.30277374693921166	2.3910147294075834	-1.0445000000000042	2.8667341970089004	0.2997381271985312	0.005913395384329522	0.001030087344465914	3.153510042244488e-06	2.7326774422503783	0.0
2.9664999999999884	3.182750545173901	0.36313494770150884	2.7375426077519065	-0.4452079374219946	1.9794999999999925	1.9848317347709576	0.2933295607605521	1.9834556824910978	-1.0235000000000043	2.877000006470234	0.3017976509555784	0.006110191887199302	0.001068693090205377	3.308012449331914e-06	2.7303604147620524	0.0
2.988499999999994	4.04567725859398	0.3718261994247107	2.735694568086174	-1.3099826905078062	2.0004999999999926	2.575821708493571	0.317666952752585	2.5743938323466	-1.0025000000000044	2.6674586322752507	0.29404751928124806	0.006322840206421795	0.0011105937755943012	3.477696035334772e-06	2.7282576564081227	0.0
3.0105	3.3614980504952396	0.3663114140955139	2.734185079762985	-0.6273129707322544	2.0214999999999925	2.46702720438478	0.31096954657128395	2.4655456695016613	-0.9815000000000043	2.781045149647904	0.29964889675253514	0.006542309262810329	0.001154034986539562	3.6557594538078246e-06	2.7264850797541813	0.0
3.0315735	3.2749063294321994	0.3627398178613038	2.7330550144115713	-0.5418513150206281	2.0424999999999924	2.7567943598516775	0.3233531327597704	2.755257271025552	-0.9605000000000044	3.1357002723641796	0.31438081512210614	0.006759113844617137	0.0011971397435707049	3.834548466827824e-06	2.7250949262749167	0.0
3.0527945145	2.724655946009388	0.3450323794902986	2.732227788013599	0.007571842004210794	2.0634999999999923	2.6709809401083895	0.3204335988733534	2.6693863399854107	-0.9395000000000042	2.9569042506385244	0.30897521933401856	0.006984122890865701	0.001242071259491311	4.023095261429845e-06	2.72399757076798	0.0
3.0741640761015	2.872900675804151	0.34621713797115555	2.7317083302537855	-0.14119234555036542	2.0844999999999922	2.940296148170723	0.33643624691640267	2.938642015392946	-0.9185000000000043	2.6125726898245287	0.2991136080540883	0.007217675384954005	0.0012889141612346107	4.221979604005321e-06	2.723197518727993	0.0
3.09568322463421	2.5916134093926964	0.3381100073126692	2.731501625003343	0.13988821561064668	2.105499999999992	3.0420275146150257	0.33886602132852955	3.0403117619143014	-0.8975000000000042	2.951955001150316	0.3131474058564248	0.0074601252021485945	0.0013377572680094746	4.431818185958554e-06	2.722699310714999	0.0
3.11735300720665	2.205967211258227	0.3169456160959039	2.731612711039964	0.5256454997817368	2.126499999999992	2.699604475607572	0.3253993254853451	2.6978249478493725	-0.8765000000000043	2.9327134038330622	0.3167486818553455	0.007711841790524433	0.0013886938097523555	4.653267116642742e-06	2.7225075221725703	0.0
3.1391744782570963	2.799954680843296	0.33908993971402157	2.732046682798577	-0.06790799804471881	2.147499999999992	2.6574864000244682	0.3276875258020577	2.65564087220056	-0.8555000000000041	3.2047539081414493	0.3294812337569166	0.007973210883634663	0.0014418216573836838	4.887024593163171e-06	2.7226267632329657	0.0
3.1611486996048956	2.490195502260443	0.32907078057719463	2.7328086911546987	0.24261318889425576	2.168499999999992	2.5364891980681596	0.3324786350400488	2.534575373237021	-0.8345000000000042	2.5302079693898754	0.3025044321778905	0.008244635246377344	0.001497243565520682	5.133833760139614e-06	2.7230616785090405	0.0
3.18327674050213	3.1739592968308283	0.3552765921979772	2.733903944242349	-0.4400553525884794	2.189499999999992	2.567109647409117	0.33187285559750596	2.5651251545829794	-0.8135000000000041	3.067673859343135	0.326564917911734	0.00852653545559216	0.0015550674283352553	5.394485773524076e-06	2.723816946872648	0.0
3.205559677685645	2.6954121991325892	0.3345314038085313	2.735337708308616	0.039925509176026885	2.2104999999999917	2.791551431411032	0.3369787492273952	2.789493823388415	-0.7925000000000042	3.5626778617172192	0.34164448854006824	0.008819350716985799	0.0016154065492833172	5.669823083654623e-06	2.7248972812192633	0.0
3.227998595429445	3.1924134959995456	0.3524496899002896	2.737115308607009	-0.4552981873925366	2.2314999999999916	3.6482870322332355	0.3676297393909955	3.6461537833758237	-0.7715000000000041	3.361427402337927	0.33909744576531425	0.009123539720055675	0.001678379925472697	5.960742953896271e-06	2.7263074282185267	0.0
3.250594585597451	3.1856225658026083	0.34812522935443313	2.7392421303319185	-0.44638043547068973	2.2524999999999915	2.9429644813440854	0.34335859252184875	2.940752985296778	-0.7505000000000042	2.8364959765938327	0.3300383135231517	0.00943958153275274	0.0017441125474789404	6.268201232482111e-06	2.7280521680504544	0.0
3.273348747696633	2.7954830947649145	0.332958324594943	2.7417236195965575	-0.053759475168356996	2.2734999999999914	2.7263976398034617	0.34522830534068805	2.7241052071564176	-0.729500000000004	2.8675862741884135	0.33624168591145204	0.009767976537699563	0.0018127357154632097	6.593216396532425e-06	2.730136314126998	0.0
3.2962621889305095	2.888727824143169	0.33510726328036444	2.7445652844569346	-0.1441625396862345	2.2944999999999913	2.844575838514447	0.3455690291076354	2.8421996944059225	-0.7085000000000041	3.480762597626779	0.35629979058133426	0.010109247411857463	0.0018843873724937862	6.936873888700197e-06	2.7325647127986947	0.0
3.319336024253023	3.1871148885839213	0.3441072932875777	2.7477726959845175	-0.4393421925994039	2.3154999999999912	2.6884377504432333	0.3414288148228618	2.685975032102004	-0.687500000000004	3.2233409460059557	0.35340177773727804	0.01046394015161632	0.00195921245602232	7.300330768482329e-06	2.7353422430461105	0.0
3.342571376422794	3.1894226380772257	0.3463184252434423	2.7513514893903506	-0.43807114868687513	2.336499999999991	2.8088414885219155	0.3433783128784364	2.806289242748051	-0.6665000000000041	3.583429550037773	0.37214265470148955	0.010832625145363546	0.0020373632685183433	7.684820701951495e-06	2.738473816155767	0.0
3.3659693760577536	3.1870226585093366	0.34228246353601255	2.755307365203606	-0.43171529330573044	2.357499999999991	2.6867362127169745	0.33800313019864037	2.684091393299718	-0.645500000000004	4.088024669123288	0.3909068139814145	0.011215898295675446	0.0021189998683210647	8.091659315517984e-06	2.7419643753802942	0.0
3.389531161690158	3.2247999420803097	0.3407478184543949	2.759646090507606	-0.46515385157270384	2.378499999999991	2.7868116418345963	0.3388438363120792	2.784071106906095	-0.624500000000004	3.9398606462645493	0.3946156729926938	0.011614382193361125	0.0022042904818251447	8.522249941333695e-06	2.7458188955824783	0.0
3.4132578798219892	3.1242295836335945	0.3394064425854509	2.764373500236572	-0.35985608339702235	2.399499999999991	2.5905721086625606	0.33054028660153345	2.5877326179861675	-0.6035000000000039	3.6967584710878256	0.3982089210043008	0.012028727345682149	0.002293411938178922	8.97808978411407e-06	2.750042382862927	0.0
3.437150684980743	2.2532162696124782	0.3100862722898853	2.7694954985364935	0.5162792289240152	2.4204999999999908	2.657778125513035	0.3350834842992095	2.654836337704893	-0.582500000000004	3.865765757981284	0.4107218484313247	0.012459613461164051	0.002386550127737554	9.460776541491008e-06	2.7546398741710503	0.0
3.4612107397756082	3.0437529036355624	0.33602797748686053	2.7750180601936645	-0.2687348434418979	2.4414999999999907	3.0118060302000393	0.34980419965245935	3.0087584998826427	-0.5615000000000039	3.704747599571161	0.4196564536973019	0.012907750793513369	0.002483900485581635	9.972015512537083e-06	2.759616436899057	0.0
3.485439214954037	3.179851572771647	0.3351546846260754	2.78094723213462	-0.3989043406370274	2.4624999999999906	2.724683638919455	0.33747024580291896	2.7215268138058675	-0.540500000000004	4.058555842675964	0.4383805929988818	0.01337388154725356	0.0025856685014831325	1.0513627231829917e-05	2.7649771684586515	0.0
3.5098372894587158	2.9842874986078716	0.3284651621621734	2.78728913500139	-0.1969983636064816	2.4834999999999905	2.0298685017587053	0.3168654380248392	2.026598719666101	-0.5195000000000038	3.860276954119466	0.44538832738236067	0.013858781347795475	0.0026920702577756064	1.1087555669377352e-05	2.7707271958401494	0.0
3.5344061504849265	3.288970718381593	0.33937292795112217	2.79404996480615	-0.49492075357544296	2.5044999999999904	2.6957882533905453	0.34166218141051224	2.6924017391817223	-0.4985000000000039	4.150912093420302	0.46919368719355203	0.014363260778763385	0.002803332996664532	1.1695877039912628e-05	2.776871675153682	0.0
3.559146993538321	3.001681264699151	0.327466527438416	2.8012359946695753	-0.2004452700295758	2.5254999999999903	3.5949457261721065	0.3713518477557929	3.591438588623612	-0.47750000000000387	4.067491179409751	0.4826131714866098	0.014888166989505472	0.002919695718596603	1.2340809268517837e-05	2.783415791152205	0.0
3.5840610224930893	2.883708119297371	0.3236121726316685	2.8088535766473792	-0.0748545426499918	2.54649999999999	2.7899763026879905	0.34290357551792466	2.786344531283479	-0.45650000000000385	3.7567675248791614	0.4906720123604757	0.01543438537582756	0.0030414098133940922	1.302472216325997e-05	2.790364756735994	0.0
3.6091494496505407	2.7777643757647397	0.32272646290773893	2.816909143649706	0.039144767884966125	2.56749999999999	2.786108130497966	0.34447221387433313	2.7823475921453995	-0.43550000000000383	5.5299299999865665	0.552188474058456	0.016002841337102454	0.003168739725951912	1.3750148349556434e-05	2.797723812438302	0.0
3.6344134957980945	3.047106524213488	0.3299566159422934	2.8254092114583385	-0.2216973127551496	2.58849999999999	2.8268271861839027	0.3424647694813726	2.822933621855193	-0.4145000000000038	5.402168711152012	0.576964524143601	0.01659450211302119	0.003301963658391257	1.4519795025344213e-05	2.805498225891901	0.0
3.659854390268681	3.055497000683389	0.32333545127543273	2.834360380846819	-0.22113661983656963	2.60949999999999	2.63826840990969	0.3399485315266813	2.6342374312013592	-0.3935000000000038	5.289214702980233	0.6131528207053709	0.017210378703370954	0.0034413743106647874	1.533655660084106e-05	2.8136932912761825	0.0
3.685473371000562	2.6411233018487845	0.3145886906733751	2.8437693398088264	0.20264603796004188	2.63049999999999	2.961427408455636	0.3524988913670906	2.957254494069076	-0.3725000000000038	6.844605906000343	0.685789936694445	0.017851527874342316	0.003587279661714067	1.6203528291785495e-05	2.8223143287444783	0.0
3.7112716845975657	2.8947346425205778	0.3215702143995426	2.853642865900467	-0.041091776620110654	2.6514999999999898	2.7434933435661213	0.3446160945614418	2.7391738357059987	-0.35150000000000375	8.245029275900965	0.7562422858324279	0.018519054254990005	0.003740003793391364	1.712402074055639e-05	2.8313666838313454	0.0
3.7372505863897487	2.816109400415436	0.31585539403491514	2.8639878287022684	0.04787842828683253	2.6724999999999897	2.2880496319607246	0.3243411173909402	2.283578732650086	-0.33050000000000374	8.868959265602555	0.8292978221856353	0.019214112527593846	0.0038998877594743674	1.8101575745539106e-05	2.8408557268394548	0.0
3.763411340494477	2.7211406178477002	0.311198510251208	2.8748111924069923	0.15367057455929212	2.6934999999999896	2.282996513466429	0.32865770561795493	2.278369280777036	-0.3095000000000037	8.722839196938128	0.9147306446844646	0.019937909715789102	0.0040672905022244915	1.9139983185556733e-05	2.8507868522057933	0.0
3.7897552198779385	2.9274004218145953	0.3208985061408268	2.8861200185396094	-0.04128040327498583	2.7144999999999895	2.532809940106512	0.3322367344421491	2.5280212843029344	-0.2885000000000037	13.562184920079524	1.0666861410577504	0.020691707574460594	0.004242589819067458	2.0243299233169943e-05	2.861165477846848	0.0
3.816283506417084	3.0629691150031007	0.32254631490036273	2.8979214688161044	-0.1650476461869963	2.7354999999999894	2.980364484583035	0.3543880405122194	2.975409164179008	-0.2675000000000037	16.483627937750818	1.2165886887551791	0.021476825085519107	0.004426183382108518	2.141586595820035e-05	2.8719970444825185	0.0
3.842997490962004	3.4577674869228776	0.32872747433058996	2.9102228081479082	-0.5475446787749694	2.7564999999999893	2.891684817335342	0.3499364801196866	2.8865574350608956	-0.24650000000000366	17.32539536003167	1.3644293618851089	0.02229464106380395	0.0046184898133353885	2.2662332431008435e-05	2.883287014938338	0.0
3.8698984733987376	3.1070924814953536	0.3163827670339766	2.923031407799239	-0.18406107369611435	2.777499999999989	2.6059361876339278	0.3369270643033372	2.600631186311774	-0.2255000000000037	24.70148471095618	1.5962890768383868	0.02314659687747863	0.004819949818507718	2.3987677443904426e-05	2.895040873425809	0.0
3.896987762712529	4.139605148665981	0.35089390070522036	2.93635474870474	-1.2032503999612412	2.798499999999989	3.3393675406414065	0.3630551834619241	3.333879198971075	-0.20450000000000368	25.866053500460822	1.824227618900038	0.024034199287411077	0.005031027382885761	2.5397233978638965e-05	2.9072641248004647	0.0
3.9242666770515164	3.4036247858131823	0.3264117650875248	2.950200424955188	-0.4534243608579942	2.819499999999989	2.875757718377163	0.34467323039214914	2.8700801466253534	-0.18350000000000372	30.781943002796424	2.115590489347613	0.024959023410150685	0.005252211032110609	2.689671555828766e-05	2.9199622937973686	0.0
3.9517365437908767	3.3590397641517384	0.3236941957845612	2.9645761474593404	-0.39446361669239804	2.840499999999989	3.0505027345030093	0.3561930718305417	3.044629870098624	-0.1625000000000037	39.68681324273467	2.43903046004311	0.02592271580923335	0.005484015161715172	2.849224463304934e-05	2.9331409242437587	0.0
3.9793986995974127	3.1923357717640792	0.3210191176043565	2.9794897477902493	-0.2128460239738299	2.861499999999989	2.6723522620198548	0.34310448019650724	2.6662778650521757	-0.14150000000000373	43.30589137772529	2.7599004197198433	0.026926997719662792	0.005726981438919562	3.0190383161622894e-05	2.9468055782485054	0.0
4.007254490494595	3.18819217973231	0.3183716858301761	2.99494918222473	-0.19324299750757978	2.8824999999999887	2.7024320410913907	0.34299960094736714	2.6961496897098463	-0.12050000000000372	52.872291606129636	3.122717045145311	0.027973668410527574	0.005981680280545619	3.199816556295893e-05	2.960961835368094	0.0
4.035305271928057	3.033313544489997	0.31001821506999844	3.0109625359849437	-0.022351008505053116	2.9034999999999886	2.795026432369064	0.34853755934345154	2.7885295180830294	-0.09950000000000372	56.441546889095775	3.464605356331495	0.029064608690821225	0.0062487124110747125	3.392313422740638e-05	2.97561529174882	0.0
4.063552408831553	3.547582906790119	0.3248615968577394	3.027538027691384	-0.5200448790987346	2.9244999999999886	3.1212986296670575	0.35475158975863663	3.114580352544127	-0.0785000000000037	68.8742468474029	3.815356079274747	0.030201784563633993	0.006528710505069446	3.5973377791666626e-05	2.990771559244889	0.0
4.091997275693375	3.5337235855031923	0.32822150038491665	3.044684014036924	-0.48903957146626853	2.9454999999999885	2.97860821663937	0.35714338130007595	2.971661580400532	-0.05750000000000371	77.82805026835729	4.1359206701088596	0.031387251033979484	0.0068223409183837905	3.815757239863673e-05	3.006436264512162	0.0
4.120641256623228	2.808847341365615	0.30126328620350223	3.062408994691738	0.2535616533261229	2.9664999999999884	3.182750545173901	0.36313494770150884	3.175568352184047	-0.0365000000000037	69.83619945170892	4.372669975018504	0.032623156075604585	0.0071303055127995415	4.0485026181254e-05	3.0226150480771525	0.0
4.149485745419591	3.5953572065190484	0.32506641815140724	3.080721617449508	-0.5146355890695404	2.988499999999994	4.04567725859398	0.3718261994247107	4.038240346915929	-0.015500000000003704	85.03321741733828	4.607084340559629	0.033911744762209914	0.0074533435789461725	4.2965727228997954e-05	3.039313563381123	0.0
4.178532145637528	3.1345719034615276	0.3080693281899783	3.099630683625329	-0.03494121983619847	3.0105	3.3614980504952396	0.3663114140955139	3.3537980504864358	0.005499999999996298	87.88728150409156	4.689738928501844	0.03525536356857004	0.007792233862589756	4.561039531683574e-05	3.0565374757988524	0.0
4.207781870656991	3.0542945808181683	0.3082402652022062	3.119145153716287	0.06485057289811857	3.0315735	3.2749063294321994	0.3627398178613038	3.266946241295545	0.026499999999996297	84.7749555428278	4.65849658778829	0.03665646484709898	0.008147796699613078	4.843053769929668e-05	3.0742924616318756	0.0
4.23723634375159	3.588677680452121	0.3161592885794598	3.1392741533358497	-0.4494035271162713	3.0527945145	2.724655946009388	0.3450323794902986	2.7164257287637694	0.0474999999999963	82.09997105402704	4.480153160153507	0.038117611485442036	0.008520896265252936	5.143850929713552e-05	3.092584207075858	0.0
4.266896998157851	3.7536422449640456	0.3224952730148033	3.16002697943362	-0.5936152655304254	3.0741640761015	2.872900675804151	0.34621713797115555	2.8643898642783583	0.06849999999999631	72.87689191469906	4.181262412549087	0.03964148175069846	0.008912442943412533	5.464757763087757e-05	3.1114184071618785	0.0
4.2967652771449565	3.1476952272913943	0.30414502815706734	3.18141310681218	0.033717879520785754	3.09568322463421	2.5916134093926964	0.3381100073126692	2.5828110951043524	0.0894999999999963	59.3214224080761	3.7707035945359806	0.04123087432588209	0.00932339582212757	5.807199288457707e-05	3.1308007646712857	0.0
4.32684263408497	3.4206760536152654	0.3102446708187	3.2034421949531455	-0.21723385866211986	3.11735300720665	2.205967211258227	0.3169456160959039	2.1968620223908335	0.11049999999999632	55.37054869734601	3.3299181477814668	0.04288871354420922	0.00975476532153082	6.172706351456388e-05	3.150736989023891	0.0
4.357130532523566	3.2693125829468554	0.3034590786559412	3.226124095164787	-0.0431884877820683	3.1391744782570963	2.799954680843296	0.33908993971402157	2.7905347612776845	0.13149999999999631	45.9922145378419	2.867675278801881	0.04461805482676411	0.010207615960936155	6.56292378519953e-05	3.1712327951392347	0.0
4.387630446251231	3.328134392676014	0.3068146768720912	3.249468858063781	-0.07866553461223269	3.1611486996048956	2.490195502260443	0.32907078057719463	2.4804484896147847	0.1524999999999963	35.292827865180925	2.4033187001342933	0.0464220903290226	0.010683069271943443	6.979619218486457e-05	3.1922939022706305	0.0
4.41834385937499	3.5083279771755054	0.3121956364869434	3.273486741404007	-0.23484123577149818	3.18327674050213	3.1739592968308283	0.3552765921979772	3.1638722994611275	0.17349999999999632	29.545952116755444	2.017441704037965	0.04830415480162365	0.011182306864755548	7.424692584501912e-05	3.213926032811783	0.0
4.449272266390615	3.1566476433472967	0.3001560623518135	3.2981882182653752	0.14154057491807848	3.205559677685645	2.6954121991325892	0.3345314038085313	2.6849717720432364	0.1944999999999963	20.973960342988676	1.6593968887007113	0.050267731670646465	0.011706573655191989	7.900186386889845e-05	3.236134911075668	0.0
4.48041717225535	3.689340089403323	0.3123479884753894	3.323583985616013	-0.36575610378731005	3.227998595429445	3.1924134959995456	0.3524496899002896	3.1816056156110633	0.2154999999999963	13.81616264234927	1.3775938141981605	0.05231645934249261	0.012257181260184706	8.408296784744575e-05	3.258926262045488	0.0
4.511780092461137	3.5016858910170776	0.30580269932371174	3.3496849732611755	-0.15200091775590208	3.250594585597451	3.1856225658026083	0.34812522935443313	3.174432603521144	0.23649999999999627	10.708011454872654	1.1927369801977654	0.05445413773826949	0.012835511569846265	8.951385563121251e-05	3.2823058100974287	0.0
4.5433625531083655	3.5059719099550666	0.30489825519457164	3.376502353192434	-0.12946955676263272	3.273348747696633	2.7954830947649145	0.332958324594943	2.783895789295355	0.2574999999999963	10.306943189608845	1.1014976633251994	0.05668473506232739	0.013443020504509275	9.531993061142123e-05	3.3062792776949856	0.0
4.575166090980124	3.3688348439394096	0.3002458831769585	3.404047549350795	0.035212705411385326	3.2962621889305095	2.888727824143169	0.33510726328036444	2.876727252484929	0.2784999999999963	7.702586006817441	1.0274813523428654	0.0590123948093142	0.014081241965448283	0.00010152852135698122	3.3308523840546753	0.0
4.607192253616985	3.66710637358584	0.3065323816632916	3.432332247817394	-0.23477412576844614	3.319336024253023	3.1871148885839213	0.3441072932875777	3.1746844356455144	0.2994999999999963	5.420357597986605	0.982353798854284	0.061441443013768166	0.014751791988309008	0.0001081690324515448	3.356030843782865	0.0
4.639442599392304	3.366524106191403	0.2980929978529805	3.4613684074454514	0.09484430125404852	3.342571376422794	3.1894226380772257	0.3463184252434423	3.176544964842642	0.32049999999999634	5.865659045657903	0.9793124289267403	0.06397639574587281	0.015456373108584309	0.00011527310744405262	3.3818203654835504	0.0
4.67191869758805	3.8178335970308286	0.30759410863603065	3.491168270947098	-0.32666532608373045	3.3659693760577536	3.1870226585093366	0.34228246353601255	3.1736796686860247	0.34149999999999636	5.515792055530792	0.9739021769114999	0.06662196685654043	0.016196778948790024	0.00012287480490123036	3.4082266503368666	0.0
4.704622128471167	3.4073388737638144	0.2984461402961927	3.521744376448544	0.11440550268472949	3.389531161690158	3.2247999420803097	0.3407478184543949	3.210972747155182	0.3624999999999964	5.585395893307613	0.9659919357247032	0.06938307597446494	0.016974899037304564	0.00013101078863167354	3.435255390648143	0.0
4.737554483370465	3.5520920820055863	0.2972482747021522	3.553109569526891	0.0010174875213047052	3.4132578798219892	3.1242295836335945	0.3394064425854509	3.109898466259949	0.3834999999999964	6.208396277992932	0.9476812425154708	0.07226485675719077	0.017792723869143507	0.00013972053323893068	3.462912268367318	0.0
4.7707173647540575	4.03478317581963	0.3111396219942384	3.585277015741641	-0.44950616007798905	3.437150684980743	2.2532162696124782	0.3100862722898853	2.238360645247035	0.4044999999999964	5.2491728053800415	0.913720685039389	0.07527266539756827	0.018652350219239826	0.00014904654625594755	3.491202953578577	0.0
4.804112386307336	3.638149499739347	0.29804361789332356	3.6182602136735147	-0.0198892860658324	3.4612107397756082	3.0437529036355624	0.33602797748686053	3.0283512803409547	0.42549999999999644	5.063661101977132	0.8870210456643401	0.07841208938620917	0.019555986719092137	0.00015903460821587763	3.5201331029599974	0.0
4.837741173011487	3.3790017977301496	0.29243416566226466	3.652073008482832	0.27307121075268226	3.485439214954037	3.179851572771647	0.3351546846260754	3.163881509095679	0.44649999999999646	4.808349155613751	0.8460765723815575	0.08168895652970573	0.02050595970792255	0.00016973403212526734	3.549708358213078	0.0
4.871605361222568	3.9396133059420766	0.30715464240912277	3.6867296059991594	-0.25288369994291715	3.5098372894587158	2.9842874986078716	0.3284651621621734	2.967725559446631	0.4674999999999965	4.214043484171537	0.7974954799501873	0.08510934422343032	0.021504719369751304	0.00018119794392560036	3.5799343444620524	0.0
4.9057065987511255	3.388917343046102	0.2874244813513546	3.7222445873531482	0.3333272443070463	3.5344061504849265	3.288970718381593	0.33937292795112217	3.271792428729125	0.4884999999999965	3.2426108675217513	0.74197157480226	0.08867958897667683	0.022554846168041338	0.0001934835856588484	3.610816668622771	0.0
4.940046544942383	3.8784963161498576	0.2988978747457395	3.758632924160874	-0.11986339198898355	3.559146993538321	3.001681264699151	0.327466527438416	2.9838610611817806	0.5094999999999965	3.4176574682084926	0.7038844159701452	0.09240629618674166	0.023659057589792892	0.0002066526431928197	3.6423609177411467	0.0
4.97462687075698	2.961801482202149	0.27672819685471467	3.7959099942698935	0.8341085120677447	3.5840610224930893	2.883708119297371	0.3236121726316685	2.865219299385986	0.5304999999999964	4.753978099893583	0.6824529793781097	0.09629635015724931	0.02482021521116643	0.00022077160051345318	3.6745726573009643	0.0
5.009449258852279	3.9148069031372024	0.29754902711551734	3.834091598075283	-0.08071530506191937	3.6091494496505407	2.7777643757647397	0.32272646290773893	2.758579044553336	0.5514999999999965	4.041928254359114	0.6395576124476006	0.10035692435461131	0.026041332096882894	0.00023591212275474838	3.707457429501034	0.0
5.044515403664246	3.4960426375372817	0.2868652408838133	3.873193975412625	0.3771513378753433	3.6344134957980945	3.047106524213488	0.3299566159422934	3.0271955386470504	0.5724999999999965	3.9008452683646055	0.6041165171571244	0.10459549189494523	0.027325580545784316	0.000252151470313583	3.741020751501582	0.0
5.079827011489895	3.469470445607928	0.28361533231110375	3.9132338230335098	0.4437633774255816	3.659854390268681	3.055497000683389	0.32333545127543273	3.034829911112752	0.5934999999999966	4.706462958352969	0.5967610473542168	0.10901983625207452	0.028676300195031656	0.0002695729465873303	3.7752681136398163	0.0
5.1153858005703245	3.7844968414475995	0.29162620871933326	3.9542283126675577	0.16973147121995824	3.685473371000562	2.6411233018487845	0.3145886906733751	2.6196682907844364	0.6144999999999965	4.095752719259307	0.5688707620210779	0.11363806217536053	0.03009700649546434	0.00028826638207793593	3.8102049776146547	0.0
5.151193501174317	3.1897713036978854	0.27659987473028097	3.996195109673106	0.8064238059752205	3.7112716845975657	2.8947346425205778	0.3215702143995426	2.872458460451456	0.6354999999999966	3.7405564101478976	0.5556697766712406	0.11845860680408168	0.03159139957063957	0.0003083286578281725	3.8458367746405564	0.0
5.187251855682537	3.7813639915166695	0.28734654333216736	4.039152392276686	0.25778840076001686	3.7372505863897487	2.816109400415436	0.31585539403491514	2.7929772985526222	0.6564999999999965	4.285620616910602	0.5496401801785515	0.12349025096285846	0.03316337347200481	0.00032986427139530036	3.882168903570428	0.0
5.2235626186723145	4.395460913000459	0.30300998707430155	4.083118871399248	-0.3123420416012115	3.763411340494477	2.7211406178477002	0.311198510251208	2.697116277646501	0.6774999999999967	4.354110007094274	0.5476087047320315	0.1287421306202188	0.03481702584252202	0.00035298594882567205	3.9192067289876813	0.0
5.260127557003021	4.22570415733247	0.2983958711318616	4.12811381106437	-0.09759034626809981	3.7897552198779385	2.9274004218145953	0.3208985061408268	2.902445881121834	0.6984999999999966	2.712545190878771	0.511366261701003	0.13422374848978313	0.03655666800085186	0.00037781530637228164	3.9569555792673627	0.0
5.296948449902043	4.530715536517658	0.3011560518838941	4.17415704938113	-0.35655848713652727	3.816283506417084	3.0629691150031007	0.32254631490036273	3.0370446906695148	0.7194999999999967	3.51812259545226	0.5266137269197796	0.13994498575073455	0.038386835457911855	0.0004044835659973453	3.995420744606487	0.0
5.334027089051357	4.298605264839075	0.2951919145288694	4.221269020090993	-0.0773362447480821	3.842997490962004	3.4577674869228776	0.32872747433058996	3.430831693713307	0.7404999999999966	4.225299630406439	0.5406465466828144	0.14591611386118938	0.04031229887722947	0.00043313232902533614	4.034607475023549	0.0
5.371365278674717	3.6896337373309613	0.28386383194061326	4.269470774664851	0.5798370373338892	3.8698984733987376	3.1070924814953536	0.3163827670339766	3.079101947121923	0.7614999999999967	3.0578955009458255	0.5117575090904011	0.15214780643480388	0.042338075490015926	0.0004639144126599929	4.074520978327371	0.0
5.40896483562544	4.176187586036685	0.29138182735815893	4.318784004932458	0.14259641889577335	3.896987762712529	4.139605148665981	0.35089390070522036	4.110514524761705	0.7824999999999966	4.417213042268365	0.5416660459267313	0.15865115114742034	0.044469440975269295	0.0004969947544536137	4.115166418055315	0.0
5.446827589474818	4.365840215095339	0.2971416913129791	4.369231066222476	0.0033908511271363295	3.9242666770515164	3.4036247858131823	0.3264117650875248	3.373386654655363	0.8034999999999968	3.766368293895863	0.5343035390303958	0.16543766163677176	0.046711941814472704	0.0005325513902201977	4.156548911381011	0.0
5.484955382601142	3.7927527445449445	0.2803275531278425	4.4208350009868145	0.62808225644187	3.9517365437908767	3.3590397641517384	0.3236941957845612	3.3276045409361568	0.8244999999999967	3.3700053547821582	0.5194702762226724	0.1725192893542022	0.04907140812956403	0.0005707765113176091	4.198673526991731	0.0
5.52335007027935	4.25629871445077	0.29032241919398444	4.473619562878081	0.21732084842731147	3.9793986995974127	3.1923357717640792	0.3210191176043565	3.1596516022223353	0.8454999999999968	3.8773974974635257	0.533518361886541	0.17990843532301812	0.051553967011806555	0.0006118776076901962	4.241545282935566	0.0
5.5620135207713055	4.60807700303382	0.298099865916448	4.52760924124358	-0.08046776179024029	4.007254490494595	3.18819217973231	0.3183716858301761	3.1542048328756738	0.8664999999999967	4.443736599145847	0.5348704719353983	0.1876179617534542	0.05416605634797265	0.0006560787035640981	4.285169144438589	0.0
5.600947615416705	4.0424006070496965	0.28146150361846883	4.582829285993572	0.5404286789438757	4.035305271928057	3.033313544489997	0.31001821506999844	2.9979663002538732	0.8874999999999968	3.628751618519231	0.5172596980582395	0.1956612034592967	0.05691443914884167	0.0007036216932254324	4.329550021692208	0.0
5.640154248724622	4.817738630009176	0.3009999302104341	4.639305732795191	-0.1784328972139848	4.063552408831553	3.547582906790119	0.3248615968577394	3.510816438343624	0.9084999999999968	4.619319480315301	0.5354342002157066	0.20405197901595867	0.05980621838339917	0.0007547677848886625	4.374692767610944	0.0
5.679635328465695	4.043953770141703	0.28365737510722716	4.697065428536655	0.6531116583949519	4.091997275693375	3.5337235855031923	0.32822150038491665	3.4954758359784304	0.9294999999999969	3.67063886547807	0.5150365221498443	0.2128046015942255	0.0628488523202836	0.0008097990612817958	4.420602175560864	0.0
5.719392775764955	4.140331058980056	0.2832110828451059	4.7561360569991455	0.6158049980190894	4.120641256623228	2.808847341365615	0.30126328620350223	2.7690533947510296	0.9504999999999968	3.5849395571419214	0.5061710303573138	0.22193388939798972	0.06605017037593969	0.0008690201662385357	4.467282977058978	0.0
5.759428525195309	5.147282854864405	0.3029043311942007	4.816546164665823	-0.33073669019858176	4.149485745419591	3.5953572065190484	0.32506641815140724	3.5539491524506635	0.9714999999999969	3.974396455739913	0.5061319124804726	0.23145517562804555	0.06941838946658732	0.000932760127298621	4.514739839443892	0.0
5.799744524871677	4.2877016678825335	0.2847833986044021	4.8783251865890245	0.590623518706491	4.178532145637528	3.1345719034615276	0.3080693281899783	3.091478695635051	0.9924999999999968	2.558519454732221	0.4707569867439359	0.24138431788744238	0.07296213085847605	0.0010013743250784904	4.562977363518027	0.0
5.840342736545779	4.767372172079988	0.29272099824131237	4.941503472227671	0.17413130014768274	4.207781870656991	3.0542945808181683	0.3082402652022062	3.009441888733757	1.0134999999999967	2.349265818811956	0.4646231859190476	0.2517377069369473	0.07669043750794284	0.001075246620988413	4.612000081161793	0.0
5.8812251357016	4.381581379546406	0.28755109366495024	5.0061123111572545	0.6245309316108489	4.23723634375159	3.588677680452121	0.3161592885794598	3.541987734192129	1.0344999999999966	2.821216590253284	0.4699277556880879	0.2625322747019142	0.08061279187951274	0.0011547916557423036	4.661812452920086	0.0
5.922393711651511	4.816821936207764	0.29356837217084947	5.072183958544378	0.2553620223366142	4.266896998157851	3.7536422449640456	0.3224952730148033	3.705033672692304	1.0554999999999966	3.461345627761051	0.48113766842371036	0.2737855014241981	0.08473913422663068	0.0012404573320353657	4.712418865561514	0.0
5.963850467633071	5.067516123343464	0.29690277375823476	5.139751660266998	0.07223553692353413	4.2967652771449565	3.1476952272913943	0.30414502815706734	3.0970828851505	1.0764999999999965	3.0340891446867673	0.46145793478980685	0.28551542184481693	0.08907988131559025	0.0013327274957560685	4.763823629610835	0.0
6.005597420906502	4.932564591622519	0.29305180635620587	5.208849677549664	0.27628508592714507	4.32684263408497	3.4206760536152654	0.3102446708187	3.367970847686011	1.0974999999999964	2.882312015207927	0.4578715437782305	0.29774063029471887	0.0936459455687772	0.0014321248311554647	4.8160309768550125	0.0
6.047636602852848	4.9060846286494675	0.2912603216879688	5.2795133109708585	0.37342868232139104	4.357130532523566	3.2693125829468554	0.3034590786559412	3.214421282921303	1.1184999999999963	2.857232805847616	0.4474411900130729	0.3104802845623988	0.09844875459846536	0.0015392139865220314	4.869045057823472	0.0
6.089970059072819	5.177376127554984	0.2963265846272538	5.351778923686328	0.17440279613134368	4.387630446251231	3.328134392676014	0.3068146768720912	3.2709594368828627	1.1394999999999962	2.8043591800030176	0.4426068942586214	0.323754108398131	0.1035002710970472	0.0016546049481069853	4.922869939243043	0.0
6.132599849486327	4.699322901055833	0.2861723325065341	5.425683963698536	0.7263610626427033	4.41834385937499	3.5083279771755054	0.3121956364869434	3.448767268583281	1.160499999999996	2.830563500693449	0.43867294546671814	0.33758239250533667	0.10881301304372958	0.001778956681316753	4.977509601468153	0.0
6.1755280484327315	5.341713030983822	0.2971014243960774	5.501266984987874	0.1595539540040516	4.449272266390615	3.1566476433472967	0.3001560623518135	3.0945943361575896	1.181499999999996	3.743596848096365	0.45746013911943	0.3519859938600627	0.11440007418134346	0.0019129810595385779	5.032967935886929	0.0
6.2187567447717615	5.28657407457481	0.29667192530017833	5.578567667305897	0.29199359273108705	4.48041717225535	3.689340089403323	0.3123479884753894	3.6246823658327982	1.202499999999996	3.0455870916515044	0.43080040484102944	0.3669863331897552	0.12027514470997173	0.002057447102395715	5.089248742303774	0.0
6.262288041985164	5.810625686566378	0.3030454561865956	5.657626834414942	-0.15299885215143583	4.511780092461137	3.5016858910170776	0.30580269932371174	3.434306727853331	1.2234999999999958	2.6559234820157154	0.419519227791153	0.38260539043249947	0.12645253213657334	0.0022131855467422785	5.146355726299127	0.0
6.30612405827906	5.612674141565412	0.30006782253008585	5.738486470541785	0.12581232897637307	4.5433625531083655	3.5059719099550666	0.30489825519457164	3.4357488344576184	1.2444999999999957	3.043229275796302	0.4289646785983245	0.3988656979877111	0.1329471822116264	0.002381093775307726	5.20429249656714	0.0
6.350266926687013	5.405441553061621	0.29634489692768023	5.821189734795443	0.41574818173382155	4.575166090980124	3.3688348439394096	0.3002458831769585	3.29563967864329	1.2654999999999956	4.182518355224232	0.4535230138674197	0.41579033155890305	0.13977469987501068	0.0025621411295888	5.26306256223194	0.0
6.394718795173823	5.531211820431187	0.2966198571360166	5.905780973281331	0.37456915285014425	4.607192253616985	3.66710637358584	0.3065323816632916	3.590804969551311	1.2864999999999955	2.764579075640298	0.41174591912428876	0.4334028983787535	0.14695137012387596	0.002757374635365046	5.322669330143336	0.0
6.439481826740039	5.932905206900725	0.3052663274849667	5.992305728625061	0.05940052172433585	4.639442599392304	3.366524106191403	0.2980929978529805	3.286976064229502	1.3074999999999954	2.7162146588615497	0.4093188078555596	0.45172752259621246	0.1544941787050472	0.0029679251710831127	5.383116102152718	0.0
6.4845581995272195	5.753601099623334	0.3013767375673913	6.080810746599986	0.32720964697665167	4.67191869758805	3.8178335970308286	0.30759410863603065	3.734891976420597	1.3284999999999954	3.0574611324596606	0.4134329543892837	0.4707888275949809	0.16242083252360967	0.0031950141113171416	5.444406072370078	0.0
6.529950106923911	5.9911368151442	0.30552940377817883	6.171343979532514	0.18020716438831386	4.704622128471167	3.4073388737638144	0.2984461402961927	3.3208498879634134	1.3494999999999953	2.663106961179803	0.4018851090535873	0.49061191500233947	0.1707497796476312	0.003439960479565879	5.506542324402978	0.0
6.575659757672378	6.642448300458932	0.3159432796727061	6.263954586138953	-0.3784937143199789	4.737554483370465	3.5520920820055863	0.2972482747021522	3.461894780846013	1.3704999999999952	2.8283610187322603	0.39705823043248084	0.5112223401371792	0.17950022877653377	0.0037041886467931284	5.5695278285784475	0.0
6.621689375976085	6.021063630297995	0.30598713621959334	6.3586929274266835	0.3376292971286885	4.7707173647540575	4.03478317581963	0.3111396219942384	3.940709113656566	1.391499999999995	2.8280307295626175	0.40090716592569536	0.5326460836361909	0.18869216802737973	0.0039892366143532195	5.6333654391487595	0.0
6.668041201607918	5.904384598499621	0.30125219534799996	6.455610558271314	0.5512259597716929	4.804112386307336	3.638149499739347	0.29804361789332356	3.5400223890258298	1.412499999999995	3.646450594458483	0.4263494545264235	0.5549095189876279	0.19834638287927334	0.004296764922265744	5.698057891482147	0.0
6.714717490019173	6.224727909432469	0.30647615334052103	6.5547602142598445	0.3300323048273759	4.837741173011487	3.3790017977301496	0.29243416566226466	3.276637147460396	1.433499999999995	2.7414595763180936	0.391985157088524	0.5780393756929879	0.20848447310121473	0.004628566226209262	5.763607799239432	0.0
6.7617205124493065	6.169714046485099	0.3048384766007302	6.656195793368331	0.4864817468832321	4.871605361222568	3.9396133059420766	0.30715464240912277	3.8328180444049695	1.4544999999999948	2.923555138456873	0.40324393579871826	0.6020626977684017	0.21912886847304355	0.004986575589087029	5.830017651537799	0.0
6.809052556036452	6.889049998681919	0.3169469831933847	6.75997233202047	-0.12907766666144926	4.9057065987511255	3.388917343046102	0.2874244813513546	3.277489424315725	1.4754999999999947	2.7604730274413805	0.39319512111238775	0.6270067972896001	0.23030284309259774	0.005372881535570539	5.897289810102702	0.0
6.856715923928707	6.507681879440591	0.3088945111752265	6.866145975051931	0.35846409561133985	4.940046544942383	3.8784963161498576	0.2988978747457395	3.7622243097301302	1.4964999999999946	3.039149462145874	0.3936563575929038	0.6528992026771353	0.24203052804489664	0.005789737920640934	5.965426506409258	0.0
6.9047129353962085	6.474134780366075	0.3082810538526154	6.974773939083243	0.5006391587171679	4.97462687075698	2.961801482202149	0.27672819685471467	2.8404641452332196	1.5174999999999945	2.80417951586079	0.3848469057660798	0.6797676014121276	0.25433692219105586	0.006239576665812361	6.034429838814248	0.0
6.953045925943982	7.522560870723176	0.32306459768755114	7.085914468782442	-0.4366464019407337	5.009449258852279	3.9148069031372024	0.29754902711551734	3.7881727345629534	1.5384999999999944	3.1989237808169424	0.3930524012136034	0.7076397768672205	0.26724790081577793	0.006725021419419763	6.104301769680024	0.0
7.0017172474255895	6.784699377093709	0.3098410928710761	7.199626785477189	0.4149274083834804	5.044515403664246	3.4960426375372817	0.2868652408838133	3.363869413626239	1.5594999999999943	3.544535206949471	0.400318638197131	0.7365435389327135	0.2807902218526916	0.007248902200071665	6.1750441224917125	0.0
7.050729268157569	7.063250152849734	0.31428689946432853	7.315971027554604	0.25272087470487037	5.079827011489895	3.469470445607928	0.28361533231110375	3.3315047362142347	1.5804999999999942	3.491209135287849	0.3954067549092455	0.7665066481139169	0.2949915293865754	0.007814271085084545	6.246658578969027	0.0
7.100084373034671	6.9462021785644215	0.31147887172984906	7.435008182065726	0.48880600350130443	5.1153858005703245	3.7844968414475995	0.29162620871933326	3.6404735063946965	1.6014999999999942	2.6896007058985303	0.3680930870221108	0.7975567327725396	0.30988035411067083	0.008424419008406446	6.3191466761741095	0.0
7.149784963645914	6.936033797512168	0.3094562878085361	7.556800006930242	0.6207662094180737	5.151193501174317	3.1897713036978854	0.27659987473028097	3.039412968665336	1.622499999999994	3.128046334616274	0.3763271586089923	0.8297211991821961	0.3254861103959524	0.009082893735175875	6.3925098036169175	0.0
7.199833458391435	7.2966678017901385	0.3130306447358425	7.681408943115189	0.38474114132505033	5.187251855682537	3.7813639915166695	0.28734654333216736	3.624380502810411	1.643499999999994	3.4274432821864247	0.38293567765760306	0.8630271340654735	0.3418390896074683	0.009793519082615065	6.466749200359632	0.0
7.250232292600176	7.535237225320144	0.316298810747123	7.808898016138856	0.2736607908187114	5.2235626186723145	4.395460913000459	0.30300998707430155	4.231548770588892	1.6644999999999939	2.8398292384885453	0.35929729662768256	0.8975011992769797	0.3589704492808187	0.010560415459389147	6.541865952121668	0.0
7.3009839186483765	7.634086009701617	0.3165775571320774	7.939330726226917	0.3052447165252996	5.260127557003021	4.22570415733247	0.2983958711318616	4.054545925535463	1.6854999999999938	2.9833959706316424	0.3591673253583243	0.9331695182925517	0.3769121977496417	0.01138802179782885	6.617860988386894	0.0
7.352090806078915	8.40408504299611	0.32801503565744794	8.07277092642131	-0.33131411657480037	5.296948449902043	4.530715536517658	0.3011560518838941	4.351979231743014	1.7064999999999937	3.2199109962204986	0.3555115136380296	0.9700575541582828	0.39569717379278013	0.012281118955469838	6.694735079514777	0.0
7.403555441721467	7.239607138463205	0.3092485057477911	8.20928268791165	0.9696755494484446	5.334027089051357	4.298605264839075	0.2951919145288694	4.111943719771631	1.7274999999999936	2.784733000738754	0.34094585335984534	1.0081899785426627	0.41535902084777815	0.01324485466414761	6.77248883385706	0.0
7.455380329813519	8.54221217393161	0.32808653045658764	8.348930151822929	-0.19328202210868106	5.371365278674717	3.6896337373309613	0.28386383194061326	3.4946839409934816	1.7484999999999935	2.8675144076105066	0.3395416621273397	1.0475905315189664	0.43593215531574925	0.014284770106344581	6.851122694881869	0.0
7.507567992122213	8.870999192538726	0.33057691285551827	8.491777366648371	-0.3792218258903546	5.40896483562544	4.176187586036685	0.29138182735815893	3.9725699991595413	1.7694999999999934	3.011382001329194	0.3458330347851477	1.0882818716802651	0.4574517284616226	0.015406828199542063	6.930636938306941	0.0
7.560120968067068	9.116806228646922	0.33412074647413215	8.637888110460244	-0.4789181181866784	5.446827589474818	4.365840215095339	0.2971416913129791	4.153158060253874	1.7904999999999933	3.2380595264555785	0.3507389211142058	1.130285416152697	0.47995358139364896	0.016617443669909526	7.011031669243988	0.0
7.6130418148435375	8.491618140185299	0.32470911097111077	8.787325696958877	0.2957075567735785	5.484955382601142	3.7927527445449445	0.2803275531278425	3.5705912705498606	1.8114999999999932	2.2788426082193682	0.3083256730886939	1.1736211700192285	0.5034741925870159	0.01792351499667533	7.092306819355957	0.0
7.666333107547443	8.833580676518062	0.3267649299792864	8.940152764326454	0.10657208780839156	5.52335007027935	4.25629871445077	0.29032241919398444	4.0242244345082545	1.8324999999999931	2.1631552198665447	0.3061101160851743	1.2183075445904816	0.528050617398838	0.019332458307874743	7.17446214402926	0.0
7.7199974393002755	8.837372821486719	0.3271363617033535	9.096431045729638	0.2590582242429189	5.5620135207713055	4.60807700303382	0.298099865916448	4.365636906228829	1.853499999999993	2.530129670293401	0.3094233464398293	1.26436116385395	0.5537204190059423	0.020852243306749344	7.257497219562996	0.0
7.774037421375377	9.73081245135121	0.339821116601011	9.256221120155143	-0.4745913311960681	5.600947615416705	4.0424006070496965	0.28146150361846883	3.7891213427483326	1.874499999999993	2.9399212574746336	0.3340229267477043	1.3117966582891765	0.580521590183015	0.02249143130576253	7.341411440377188	0.0
7.828455683325005	8.887735159444292	0.3271138822497136	9.419582142054608	0.5318469826103165	5.640154248724622	4.817738630009176	0.3009999302104341	4.553125664824929	1.8954999999999929	2.9967392817720855	0.330792574205533	1.3606264450433099	0.6084924653272263	0.02425921544186537	7.426204016242206	0.0
7.88325487310828	9.908035944589836	0.34006382817063974	9.586571548005892	-0.3214643965839432	5.679635328465695	4.043953770141703	0.28365737510722716	3.7674905171659123	1.9164999999999928	2.5664839133389785	0.30976901880921337	1.4108604932056379	0.6376716221265624	0.026165463142153254	7.511873969531538	0.0
7.938437657220039	10.155178690821593	0.34307207963300473	9.757244738252268	-0.39793395256932484	5.719392775764955	4.140331058980056	0.2832110828451059	3.8514779790398883	1.9374999999999927	2.576608839588405	0.3129289698775012	1.4625060725857575	0.6680977722631167	0.02822076090324202	7.598420132500152	0.0
7.994006720820579	9.928392840105726	0.33882089073738686	9.931654730540265	0.003261890434538728	5.759428525195309	5.147282854864405	0.3029043311942007	4.8454765296424736	1.9584999999999926	2.39234073411381	0.30277374693921166	1.515567483969583	0.6998096405395865	0.030436461440388623	7.685841144590706	0.0
8.049964767866324	10.921223010447854	0.35160177027026507	10.109851783120773	-0.811371227327081	5.799744524871677	4.2877016678825335	0.2847833986044021	3.9723538448115367	1.9794999999999925	1.9848317347709576	0.2933295607605521	1.5700457682800675	0.7328458318173077	0.032824733253409975	7.774135449769988	0.0
8.106314521241387	10.388505381984963	0.3433398099705591	10.291882983082598	-0.09662239890236535	5.840342736545779	4.767372172079988	0.29272099824131237	4.43786878101411	2.0004999999999926	2.575821708493571	0.317666952752585	1.6259383913820153	0.7672446851570802	0.035398612645605954	7.863301293897895	0.0
8.163058722890078	10.961538812429204	0.3504537851948631	10.47779179532854	-0.48374701710066326	5.8812251357016	4.381581379546406	0.28755109366495024	4.037281521309236	2.0214999999999925	2.46702720438478	0.31096954657128395	1.683238900418558	0.8030441145594966	0.03817205821897082	7.953336722131516	0.0
8.220200133950309	10.863501689954607	0.34774292374156807	10.667617566453945	-0.19588412350066164	5.922393711651511	4.816821936207764	0.29356837217084947	4.457056843224899	2.0424999999999924	2.7567943598516775	0.3233531327597704	1.7419365465250995	0.8402814357084761	0.041160007853737184	8.044239576366632	0.0
8.277741534887962	10.913071438207574	0.3467863259478477	10.861394976522218	-0.051676461685355335	5.963850467633071	5.067516123343464	0.29690277375823476	4.691588092687301	2.0634999999999923	2.6709809401083895	0.3204335988733534	1.80201586751124	0.8789931781291344	0.044378438162519476	8.136007492719324	0.0
8.335685725632178	11.90075563973003	0.3579925891153554	11.059153430226733	-0.8416022095032965	6.005597420906502	4.932564591622519	0.29305180635620587	4.539745890927867	2.0844999999999922	2.940296148170723	0.33643624691640267	1.8634562226111722	0.9192148821766061	0.04784442638873203	8.228637899050222	0.0
8.394035525711603	10.664072801787816	0.3419448826686891	11.260916377167488	0.5968435753796726	6.047636602852848	4.9060846286494675	0.2912603216879688	4.495616375502081	2.105499999999992	3.0420275146150257	0.33886602132852955	1.9262312696650254	0.9609808802731958	0.051576214695306835	8.32212801253396	0.0
8.452793774391584	12.375090943056168	0.3632670397586196	11.466700548946962	-0.9083903941092064	6.089970059072819	5.177376127554984	0.2963265846272538	4.748467143111699	2.126499999999992	2.699604475607572	0.3253993254853451	1.9903083731048812	1.0043240618026887	0.055593276762729356	8.416474837276663	0.0
8.511963330812325	11.946371025279388	0.3565024883423335	11.676515098510494	-0.26985592676889425	6.132599849486327	4.699322901055833	0.2861723325065341	4.25114853882545	2.147499999999992	2.6574864000244682	0.3276875258020577	2.0556479288947633	1.0492756210468774	0.059916386584775806	8.511675161984078	0.0
8.571547074128013	12.328357835285596	0.3598576145785291	11.890360624653953	-0.437997210631643	6.1755280484327315	5.341713030983822	0.2971014243960774	4.873413981882877	2.168499999999992	2.5364891980681596	0.3324786350400488	2.1222025901530124	1.0958647875020289	0.06456768931576533	8.607725557683146	0.0
8.631547903646908	12.476952221521682	0.36067507882456534	12.1082280619559	-0.3687241595657813	6.2187567447717615	5.28657407457481	0.29667192530017833	4.797255149572687	2.189499999999992	2.567109647409117	0.33187285559750596	2.189916374640572	1.144118537831104	0.06957077398433917	8.704622375499886	0.0
8.691968738972436	12.784913191481218	0.36322336236298997	12.330097413664042	-0.45481577781717597	6.262288041985164	5.810625686566378	0.3030454561865956	5.299354578450563	2.2104999999999917	2.791551431411032	0.3369787492273952	2.258723632745608	1.1940612885765773	0.07495074784544667	8.80236174449641	0.0
8.752812520145245	12.978731825822571	0.3653286472000779	12.555936302427035	-0.4227955233955356	6.30612405827906	5.612674141565412	0.30006782253008585	5.078480167590767	2.2314999999999916	3.6482870322332355	0.3676297393909955	2.328547852203222	1.2457145685597641	0.08073431209404017	8.900939569570008	0.0
8.81408220778626	13.144878104771665	0.3662460959719391	12.785698311424598	-0.3591797933470673	6.350266926687013	5.405441553061621	0.29634489692768023	4.847314380498118	2.2524999999999915	2.9429644813440854	0.34335859252184875	2.3993002737947564	1.2990966696019666	0.08694983861068735	9.000351529417188	0.0
8.875780783240765	13.168302925751671	0.36552822299290694	13.01932108669282	-0.14898183905885176	6.394718795173823	5.531211820431187	0.2966198571360166	4.948100177293192	2.2734999999999914	2.7263976398034617	0.34522830534068805	2.470878290986173	1.354222273790278	0.09362744735059418	9.100593074565774	0.0
8.93791124872345	13.048311063732097	0.3625203909665738	13.256724170628129	0.20841310689603176	6.439481826740039	5.932905206900725	0.3052663274849667	5.323715580428382	2.2944999999999913	2.844575838514447	0.3455690291076354	2.5431636062871723	1.411102054939886	0.10079908392314209	9.201659425477928	0.0
9.000476627464515	13.841975530382197	0.3723798888832762	13.497806537228126	-0.3441689931540708	6.4845581995272195	5.753601099623334	0.3013767375673913	5.117196425393426	2.3154999999999912	2.6884377504432333	0.3414288148228618	2.616020118531066	1.4697422511309544	0.10849859683875535	9.30354557072735	0.0
9.063479963856764	14.104595573433915	0.3732058245466133	13.742443802114552	-0.36215177131936294	6.529950106923911	5.9911368151442	0.30552940377817883	5.326335160014664	2.336499999999991	2.8088414885219155	0.3433783128784364	2.689291518868197	1.5301442041692976	0.11676181382349195	9.406246265253566	0.0
9.126924323603763	14.201843552626196	0.3746270285189522	13.990485085385146	-0.21135846724105	6.575659757672378	6.642448300458932	0.3159432796727061	5.948021542898426	2.357499999999991	2.6867362127169745	0.33800313019864037	2.7627985796925234	1.5923038604769786	0.12562661651908913	9.509756028696554	0.0
9.19081279386899	14.504077231039627	0.37674458000850625	14.241749513506539	-0.26232771753308803	6.621689375976085	6.021063630297995	0.30598713621959334	5.295736142020071	2.378499999999991	2.7868116418345963	0.3388438363120792	2.836336130698794	1.6562112261957982	0.13513301279712328	9.614069143814824	0.0
9.25514848342607	14.609201155277965	0.37763052829908383	14.496022358461524	-0.11317879681644172	6.668041201607918	5.904384598499621	0.30125219534799996	5.146831931710454	2.399499999999991	2.5905721086625606	0.33054028660153345	2.909669730535693	1.7218497671151867	0.14532320582051655	9.719179654990128	0.0
9.319934522810053	15.066074573505723	0.3806015313017434	14.753050828836392	-0.3130237446693318	6.714717490019173	6.224727909432469	0.30647615334052103	5.4335754944120565	2.4204999999999908	2.657778125513035	0.3350834842992095	2.9825320617817397	1.7891957413488104	0.15624165888378683	9.825081366822054	0.0
9.385174064469723	14.472970460380317	0.3745136529553265	15.012539549014047	0.5395690886337299	6.7617205124493065	6.169714046485099	0.3048384766007302	5.343535904654567	2.4414999999999907	3.0118060302000393	0.34980419965245935	3.0546191018189353	1.8582174494240358	0.1679351549554282	9.931767842815647	0.0
9.450870282921011	15.097336633896266	0.37960894783286625	15.274145789471284	0.1768091555750182	6.809052556036452	6.889049998681919	0.3169469831933847	6.026367476764151	2.4624999999999906	2.724683638919455	0.33747024580291896	3.1255861529964823	1.9288743825775094	0.1804528497318305	10.03923240416546	0.0
9.517026374901459	15.029874158748282	0.378135746231921	15.53747454341484	0.5076003846665582	6.856715923928707	6.507681879440591	0.3088945111752265	5.606962410797919	2.4834999999999905	2.0298685017587053	0.3168654380248392	3.195043852316857	2.001116245566316	0.19384631689258788	10.14746812863908	0.0
9.58364555952577	16.095076415884538	0.3883853615304943	15.802073582273431	-0.2930028336111068	6.9047129353962085	6.474134780366075	0.3082810538526154	5.53379068009708	2.5044999999999904	2.6957882533905453	0.34166218141051224	3.2625543233268646	2.074881825260408	0.20816958412247796	10.25646784956368	0.0
9.650731078442451	15.837015353728393	0.3844552247025926	16.06742866399945	0.23041331027105727	6.953045925943982	7.522560870723176	0.32306459768755114	6.540948171620758	2.5254999999999903	3.5949457261721065	0.3713518477557929	3.32762767993336	2.1500976708109416	0.22347915833646512	10.366224154918683	0.0
9.718286195991547	16.870071826284402	0.3946895376970051	16.33295911219365	-0.5371127140907532	7.0017172474255895	6.784699377093709	0.3098410928710761	5.760116714108232	2.54649999999999	2.7899763026879905	0.34290357551792466	3.389719141710766	2.2266765455332984	0.2398340384117467	10.476729386537839	0.0
9.786314199363488	16.337335202678354	0.38793230497051673	16.598014028483043	0.26067882580468904	7.050729268157569	7.063250152849734	0.31428689946432853	5.993937704264157	2.56749999999999	2.786108130497966	0.34447221387433313	3.448227070273672	2.3045156051889597	0.25729571359616576	10.587975639424243	0.0
9.854818398759033	16.59754238667697	0.3901328089982642	16.861869442318564	0.2643270556415942	7.100084373034671	6.9462021785644215	0.31147887172984906	5.830340672672804	2.58849999999999	2.8268271861839027	0.3424647694813726	3.5024922828477076	2.3834942526629708	0.2759281456266363	10.699954761181251	0.0
9.923802127550346	16.966180693301723	0.391437654701448	17.123726737628147	0.15754604432642338	7.149784963645914	6.936033797512168	0.3094562878085361	5.771743594198844	2.60949999999999	2.63826840990969	0.3399485315266813	3.5517990377151545	2.4634716158939236	0.2957977324561374	10.812658351562929	0.0
9.993268742443199	16.548176238081794	0.38815130091849065	17.382712720135878	0.8345364820540837	7.199833458391435	7.2966678017901385	0.3130306447358425	6.082008059034582	2.63049999999999	2.961427408455636	0.3524988913670906	3.5953781112881766	2.5442835953454934	0.31697325135519316	10.926077762147015	0.0
10.0632216236403	17.458975775857734	0.3985750766292845	17.63788169780558	0.1789059219478446	7.250232292600176	7.535237225320144	0.316298810747123	6.268205161302957	2.6514999999999898	2.7434933435661213	0.3446160945614418	3.632412392049625	2.625739430596356	0.3395257790257157	11.04020409613388	0.0
10.133664175005784	17.55063610994565	0.3994772314465571	17.88821993488119	0.33758382493553896	7.3009839186483765	7.634086009701617	0.3165775571320774	6.312616271861595	2.6724999999999897	2.2880496319607246	0.3243411173909402	3.6620453960565302	2.707617744305844	0.3635285862441373	11.155028208274677	0.0
10.204599824230822	18.074849572151813	0.4066596056901359	18.132652802879683	0.057803230727870414	7.352090806078915	8.40408504299611	0.32801503565744794	7.026049196089577	2.6934999999999896	2.282996513466429	0.32865770561795493	3.683393055871164	2.7896620376370533	0.3890570044396118	11.270540704931854	0.0
10.27603202300044	18.55936061431816	0.41194134821183287	18.37005488612629	-0.18930572819186864	7.403555441721467	7.239607138463205	0.3092485057477911	5.802813284408616	2.7144999999999895	2.532809940106512	0.3322367344421491	3.6955590442670645	2.8715756360690174	0.4161882615148997	11.386731944275308	0.0
10.347964247161443	18.0154555144947	0.40683735660520326	18.599263203121286	0.5838076886265853	7.455380329813519	8.54221217393161	0.32808653045658764	7.04440471699055	2.7354999999999894	2.980364484583035	0.3543880405122194	3.6976537620932532	2.9530161202751777	0.44500128413565504	11.5035920366172	0.0
10.420399996891572	17.22921799899078	0.39869664638682095	18.819093578603418	1.589875579612638	7.507567992122213	8.870999192538726	0.33057691285551827	7.309858764197296	2.7564999999999893	2.891684817335342	0.3499364801196866	3.688816945023264	3.0335893250393333	0.47557646365200734	11.621110844888813	0.0
10.493342796869813	18.831990855699928	0.41469059148706106	19.028360047921634	0.1963691922217059	7.560120968067068	9.116806228646922	0.33412074647413215	7.489949787430667	2.777499999999989	2.6059361876339278	0.3369270643033372	3.668243628706289	3.1128430511747847	0.5079953827783021	11.739277985262257	0.0
10.566796196447902	19.362556412360032	0.41870998370940193	19.22589700185039	-0.13665941050964037	7.6130418148435375	8.491618140185299	0.32470911097111077	6.7965992625823795	2.798499999999989	3.3393675406414065	0.3630551834619241	3.6352129623728775	3.1902607114105854	0.5423405001467613	11.858082827920168	0.0
10.640763769823035	19.637869282217345	0.42099738774429596	19.410583596327708	-0.22728568588963682	7.666333107547443	8.833580676518062	0.3267649299792864	7.067890056220868	2.819499999999989	2.875757718377163	0.34467323039214914	3.5891190882250306	3.265255220253818	0.5786947898724846	11.977514497976374	0.0
10.715249116211798	18.935363920861537	0.4131866539518167	19.581369770992136	0.6460058501305994	7.7199974393002755	8.837372821486719	0.3271363617033535	6.998438995320077	2.840499999999989	3.0505027345030093	0.3561930718305417	3.5295030238420426	3.337163537275325	0.6171413333242727	12.097561876550495	0.0
10.79025586002528	20.081175427142668	0.4233267910881728	19.73730305853183	-0.3438723686108389	7.774037421375377	9.73081245135121	0.339821116601011	7.816002771573257	2.861499999999989	2.6723522620198548	0.34310448019650724	3.4560842178152953	3.405242378326445	0.6577628603910459	12.218213601999045	0.0
10.865787651045459	19.952388177035573	0.4207869994884067	19.877555240634933	-0.07483293640063948	7.828455683325005	8.887735159444292	0.3271138822497136	6.8943570336318905	2.8824999999999887	2.7024320410913907	0.34299960094736714	3.3687902190145484	3.4686657126455036	0.7006412376687691	12.339458071306112	0.0
10.941848164602776	20.01567413370079	0.42208227937950377	20.001447832122643	-0.014226301578148082	7.88325487310828	9.908035944589836	0.34006382817063974	7.833338366115482	2.9034999999999886	2.795026432369064	0.34853755934345154	3.2677827335308836	3.52652475578884	0.7458569011668496	12.46128344163607	0.0
11.018441101754995	20.650683435672327	0.4262177015485503	20.108475366414154	-0.542208069258173	7.938437657220039	10.155178690821593	0.34307207963300473	7.996354085069477	2.9244999999999886	3.1212986296670575	0.35475158975863663	3.1534782666187633	3.5778312364025893	0.7934882313418531	12.583677632050948	0.0
11.095570189467281	20.867044840300398	0.4275114580166338	20.19832552168311	-0.6687193186172884	7.994006720820579	9.928392840105726	0.33882089073738686	7.682579254156169	2.9454999999999885	2.97860821663937	0.35714338130007595	3.0265615832866275	3.621524744501678	0.8436108684998864	12.706628325394917	0.0
11.173239180793551	19.99929794623254	0.4189655177265303	20.27089526975928	0.2715973235267377	8.049964767866324	10.921223010447854	0.35160177027026507	8.585506677097069	2.9664999999999884	3.182750545173901	0.36313494770150884	2.8879903881945777	3.656484944367232	0.8962969668491939	12.830122970348278	0.0
11.251451855059106	20.46921642337015	0.4223758782999576	20.32630244216712	-0.14291398120303	8.106314521241387	10.388505381984963	0.3433398099705591	7.9599236928002615	2.988499999999994	4.04567725859398	0.3718261994247107	2.738989932041279	3.681549340771805	0.951614385700877	12.95414878365316	0.0
11.33021201804452	20.76701974041559	0.42471081588556603	20.364892373374712	-0.4021273670408796	8.163058722890078	10.961538812429204	0.3504537851948631	8.437083739232179	3.0105	3.3614980504952396	0.3663114140955139	2.5810366950485673	3.6955371093527467	1.0096258164603804	13.078692752513017	0.0
11.409523502170831	20.8069811099806	0.4239337592023179	20.387239575020065	-0.41974153496053646	8.220200133950309	10.863501689954607	0.34774292374156807	8.240123699867294	3.0315735	3.2749063294321994	0.3627398178613038	2.415830862579775	3.6972792312188894	1.0703878440534487	13.203741637167951	0.0
11.489390166686027	20.353730308135944	0.4194744002350976	20.394144684094393	0.040414375958448545	8.277741534887962	10.913071438207574	0.3467863259478477	8.18768395440468	3.0527945145	2.724655946009388	0.3450323794902986	2.245257963519191	3.6856548057457577	1.1339499411818035	13.329281973647639	0.0
11.56981589785283	20.29741776014028	0.41822819174075926	20.386627176502444	0.08920941636216284	8.335685725632178	11.90075563973003	0.3579925891153554	9.07024010855352	3.0741640761015	2.872900675804151	0.34621713797115555	2.0713407458950144	3.6596329607483358	1.2003533931555281	13.455300076703564	0.0
11.6508046091378	20.513942794976884	0.41947594999168547	20.365914509646466	-0.1480282853304189	8.394035525711603	10.664072801787816	0.3419448826686891	7.725284437154288	3.09568322463421	2.5916134093926964	0.3381100073126692	1.896183062948864	3.618319253982737	1.26963014979281	13.581782042922056	0.0
11.732360241401764	19.830306368968053	0.4134341433971196	20.33342842456885	0.503122055600798	8.452793774391584	12.375090943056168	0.3632670397586196	9.32486523138587	3.11735300720665	2.205967211258227	0.3169456160959039	1.7219081767687625	3.5610048950483413	1.3418015987322816	13.708713754019465	0.0
11.814486763091576	20.095979684764345	0.4143197299432771	20.29076908248234	0.19478939771799375	8.511963330812325	11.946371025279388	0.3565024883423335	8.781531088752972	3.1391744782570963	2.799954680843296	0.33908993971402157	1.550594395361336	3.4872165556991845	1.4168772511012124	13.836080880320607	0.0
11.897188170433218	20.622891046631015	0.4176094494548086	20.239697531539388	-0.3831935150916266	8.571547074128013	12.328357835285596	0.3598576145785291	9.04572276831479	3.1611486996048956	2.490195502260443	0.32907078057719463	1.3842112880744806	3.3967640336843954	1.4948533253590677	13.963868884421444	0.0
11.980468487626249	20.90646363689172	0.41888112401277977	20.18211671623623	-0.7243469206554884	8.631547903646908	12.476952221521682	0.36067507882456534	9.073346535065667	3.18327674050213	3.1739592968308283	0.3552765921979772	1.2245598313844368	3.28978265208938	1.5757112077256055	14.092063025036808	0.0
12.064331767039633	19.802938285390052	0.408511933878953	20.120050892369694	0.3171126069796415	8.691968738972436	12.784913191481218	0.36322336236298997	9.257177522313587	3.205559677685645	2.6954121991325892	0.3345314038085313	1.0732196982258415	3.1667670758555815	1.65941575725473	14.22064836103354	0.0
12.14878208940891	20.223283719884062	0.4107033217607567	20.055622950017053	-0.16766076986700895	8.752812520145245	12.978731825822571	0.3653286472000779	9.323735092965546	3.227998595429445	3.1924134959995456	0.3524496899002896	0.9315065177115645	3.0285932670227895	1.7459134096332625	14.349609755649437	0.0
12.233823564034772	19.261406501051255	0.40060981092673625	19.991028840818075	0.72962233976682	8.81408220778626	13.144878104771665	0.3662460959719391	9.359531322764255	3.250594585597451	3.1856225658026083	0.34812522935443313	0.8004413210445315	2.876525623368932	1.8351300155063979	14.478931880898212	0.0
12.319460328983016	19.685480581718416	0.4040808363957247	19.928508120066745	0.24302753834832913	8.875780783240765	13.168302925751671	0.36552822299290694	9.249574913624627	3.273348747696633	2.7954830947649145	0.332958324594943	0.6807335998549839	2.7122069719818813	1.9269683260698867	14.608599222159995	0.0
12.405696551285896	19.2332814295584	0.39895890257749006	19.87030960496393	0.6370281754055291	8.93791124872345	13.048311063732097	0.3625203909665738	8.993246318581896	3.2962621889305095	2.888727824143169	0.33510726328036444	0.5727785008066418	2.5376300104821827	2.021305010718053	14.738596082957052	0.0
12.492536427144898	19.808687294033835	0.4028640683549751	19.818651353195776	0.009964059161941208	9.000476627464515	13.841975530382197	0.3723798888832762	9.64771456388142	3.319336024253023	3.1871148885839213	0.3441072932875777	0.4766677437908883	2.3550899602170707	2.117987059273741	14.868906589914078	0.0
12.579984182134913	19.713646431069996	0.4016325059173051	19.775674586467385	0.06202815539738893	9.063479963856764	14.104595573433915	0.3732058245466133	9.768398036572929	3.342571376422794	3.1894226380772257	0.3463184252434423	0.3922129635885499	2.1671195385728796	2.2168273864040433	14.999514697901912	0.0
12.668044071409858	19.803148399594875	0.4009766811448684	19.743391792898265	-0.05975660669660954	9.126924323603763	14.201843552626196	0.3746270285189522	9.721114495937604	3.3659693760577536	3.1870226585093366	0.34228246353601255	0.31897941496817483	1.9764087611172714	2.3175994214494313	15.130404195363386	0.0
12.756720379909726	19.059674312878933	0.3931950901089177	19.723629977586732	0.6639556647077995	9.19081279386899	14.504077231039627	0.37674458000850625	9.876396861347912	3.389531161690158	3.2247999420803097	0.3407478184543949	0.25632741355933353	1.7857134158639463	2.420030438343716	15.261558709819738	0.0
12.846017422569096	19.88639331629512	0.3987384855425011	19.717970802487393	-0.16842251380772666	9.25514848342607	14.609201155277965	0.37763052829908383	9.83235845180657	3.4132578798219892	3.1242295836335945	0.3394064425854509	0.2034585532595397	1.59775717024312	2.523793365429156	15.392961713555579	0.0
12.93593954452708	18.794359915727764	0.3888086380745632	19.727690060945697	0.9333301452179334	9.319934522810053	15.066074573505723	0.3806015313017434	10.138105111491386	3.437150684980743	2.2532162696124782	0.3100862722898853	0.1594636635722228	1.4151330433565097	2.6284968245370086	15.524596529479957	0.0
13.026491121338768	19.96656675636912	0.39735467448938877	19.75369946703314	-0.21286728933597843	9.385174064469723	14.472970460380317	0.3745136529553265	9.39219875418192	3.4612107397756082	3.0437529036355624	0.33602797748686053	0.1233696383858973	1.240210295091267	2.7336731963946206	15.656446337161356	0.0
13.11767655918814	19.965581397299246	0.3960265871397	19.796494023835464	-0.1690873734637819	9.450870282921011	15.097336633896266	0.37960894783286625	9.862423248590442	3.485439214954037	3.179851572771647	0.3351546846260754	0.09418264778471806	1.07505258572115	2.838764611296639	15.788494179032956	0.0
13.209500295102458	19.983651521371232	0.3954653598834353	19.85610822307719	-0.12754329829404298	9.517026374901459	15.029874158748282	0.378135746231921	9.639867743972522	3.5098372894587158	2.9842874986078716	0.3284651621621734	0.07092578348822579	0.9213525357063485	2.9431069371173693	15.920722966765247	0.0
13.301966797168173	20.371475279391305	0.3976124792543534	19.932084022821464	-0.43939125656984146	9.58364555952577	16.095076415884538	0.3883853615304943	10.549470683174787	3.5344061504849265	3.288970718381593	0.33937292795112217	0.05266982134321059	0.7803866168489858	3.045912096827244	16.053115487802025	0.0
13.395080564748351	20.36537116352346	0.3968247407385865	20.023453001420048	-0.3419181621034113	9.650731078442451	15.837015353728393	0.3844552247025926	10.135810844647626	3.559146993538321	3.001681264699151	0.327466527438416	0.038556442287694725	0.6529927416852126	3.146249405391487	16.185654412055655	0.0
13.488846128701589	20.448369653470248	0.3965061479403638	20.12873438669619	-0.31963526677405696	9.718286195991547	16.870071826284402	0.3946895376970051	11.01384210062859	3.5840610224930893	2.883708119297371	0.3236121726316685	0.027813872528451866	0.5395711432223154	3.2430270721886645	16.318322298756758	0.0
13.5832680516025	20.729553050627107	0.3977756488880106	20.245949925945613	-0.483603124681494	9.786314199363488	16.337335202678354	0.38793230497051673	10.327296813619556	3.6091494496505407	2.7777643757647397	0.32272646290773893	0.01976543223476988	0.44010733481192205	3.3349755554452694	16.45110160345365	0.0
13.678350927963718	21.398077521162655	0.4029326469788466	20.37265591095874	-1.0254216102039138	9.854818398759033	16.59754238667697	0.3901328089982642	10.435627705539655	3.6344134957980945	3.047106524213488	0.3299566159422934	0.013831884254161719	0.3542142974052745	3.4206350441435056	16.5839746851558	0.0
13.774099384459465	20.172530612251357	0.39124472552796946	20.50599219174133	0.333461579489974	9.923802127550346	16.966180693301723	0.391437654701448	10.655112307236507	3.659854390268681	3.055497000683389	0.32333545127543273	0.009528733120615838	0.28118972572857565	3.4983499192768193	16.71692381361532	0.0
13.870518080150681	20.85301850645946	0.3967337652650585	20.642747739873336	-0.21027076658612387	9.993268742443199	16.548176238081794	0.38815130091849065	10.09154128009293	3.685473371000562	2.6411233018487845	0.3145886906733751	0.006459740745472625	0.22008330089435882	3.5662735214932733	16.84993117674023	0.0
13.967611706711736	21.39179500295279	0.3994470339767177	20.779442226515158	-0.612352776437632	10.0632216236403	17.458975775857734	0.3985750766292845	10.861298174186036	3.7112716845975657	2.8947346425205778	0.3215702143995426	0.004307914426649281	0.1697686115111365	3.622386812444808	16.982978888132564	0.0
14.065384988658717	21.544851397162358	0.4008991389417735	20.912423059586096	-0.6324283375762612	10.133664175005784	17.55063610994565	0.3994772314465571	10.817444383339138	3.7372505863897487	2.816109400415436	0.31585539403491514	0.0028251115225991544	0.1290145203999325	3.6645344329198206	17.116048994743746	0.0
14.163842683579329	21.468700102223266	0.39880429986909854	21.03797722198677	-0.4307228802364982	10.204599824230822	18.074849572151813	0.4066596056901359	11.212737474203983	3.763411340494477	2.7211406178477002	0.311198510251208	0.001821225156990829	0.09655140934022935	3.6904811028499305	17.249123484639618	0.0
14.262989582364385	21.720389621162322	0.4015490844872259	21.152456884819273	-0.5679327363430495	10.27603202300044	18.55936061431816	0.41194134821183287	11.576037672467177	3.7897552198779385	2.9274004218145953	0.3208985061408268	0.0011536991244779815	0.07112871929372877	3.697990171534716	17.38218429486635	0.0
14.362830509440936	21.2061312745956	0.3963029611490715	21.25241697173986	0.046285697144259785	10.347964247161443	18.0154555144947	0.40683735660520326	10.919784347990614	3.816283506417084	3.0629691150031007	0.32254631490036273	0.0007178968527214204	0.05156139600322717	3.68492435947533	17.51521331940858	0.0
14.463370323007023	21.148992079882518	0.39537409898368375	21.33476152669852	0.18576944681600338	10.420399996891572	17.22921799899078	0.39869664638682095	10.031235265276175	3.842997490962004	3.4577674869228776	0.32872747433058996	0.0004386418222836166	0.0367640986486443	3.649366368997497	17.648192417230096	0.0
14.564613915268072	20.7432884391098	0.39193144617597236	21.396893905886525	0.6536054667767246	10.493342796869813	18.831990855699928	0.41469059148706106	11.542908793040551	3.8698984733987376	3.1070924814953536	0.3163827670339766	0.0002630707998996268	0.025773191943141323	3.589754222756462	17.781103420387023	0.0
14.66656621267495	21.52907774926637	0.3983972780842313	21.43686363988188	-0.09221410938448926	10.566796196447902	19.362556412360032	0.41870998370940193	11.994742238429808	3.896987762712529	4.139605148665981	0.35089390070522036	0.0001548046872613695	0.017757508449238447	3.5050231845425155	17.913928142202867	0.0
14.769232176163673	21.295757893880037	0.3955093930335998	21.453500608700292	0.15774271482025526	10.640763769823035	19.637869282217345	0.42099738774429596	12.204800183866013	3.9242666770515164	3.4036247858131823	0.3264117650875248	8.934632600056638e-05	0.012019567093111515	3.3947433097868505	18.04664838549433	0.0
14.87261680139682	21.306148528131388	0.3958569625185677	21.446525378308475	0.14037685017708768	10.715249116211798	18.935363920861537	0.4131866539518167	11.451556026419897	3.9517365437908767	3.3590397641517384	0.3236941957845612	5.055692847570502e-05	0.00798933891943055	3.259239531624596	18.179245950835973	0.0
14.976725119006597	21.26102463985504	0.3946678915050669	21.416623659209097	0.15559901935405662	10.79025586002528	20.081175427142668	0.4233267910881728	12.562085970609882	3.9793986995974127	3.1923357717640792	0.3210191176043565	2.8036527875228965e-05	0.0052127756042330735	3.0996802022256635	18.311702644851326	0.0
15.081562194839643	20.65205062670253	0.38852658133039447	21.365473330243805	0.7134227035412763	10.865787651045459	19.952388177035573	0.4207869994884067	12.414291007706751	4.007254490494595	3.18819217973231	0.3183716858301761	1.5231173588758421e-05	0.0033372051644122215	2.9181206053881725	18.444000288517632	0.0
15.18713313020352	21.235247331796792	0.3933504712478782	21.295714647945196	0.06046731614840439	10.941848164602776	20.01567413370079	0.42208227937950377	12.475509743214218	4.035305271928057	3.033313544489997	0.31001821506999844	8.102740247250055e-06	0.0020954170531086195	2.717490402681465	18.576120725470375	0.0
15.293443062114946	21.021375893985898	0.39152108041214445	21.210858216212625	0.189482322226727	11.018441101754995	20.650683435672327	0.4262177015485503	13.125885701309123	4.063552408831553	3.547582906790119	0.3248615968577394	4.21930986926579e-06	0.0012898764013082413	2.501518290207667	18.70804583029378	0.0
15.400497163549751	20.517014266663605	0.3865388455418737	21.115130792767776	0.598116526104171	11.095570189467281	20.867044840300398	0.4275114580166338	13.375347644012205	4.091997275693375	3.5337235855031923	0.32822150038491665	2.1497160358424007e-06	0.000778091029808249	2.274593035240034	18.839757516781898	0.0
15.508300643694598	21.37857240796486	0.3928313340436883	21.013265497063045	-0.3653069109018148	11.173239180793551	19.99929794623254	0.4189655177265303	12.558525646821538	4.120641256623228	2.808847341365615	0.30126328620350223	1.0711930918212989e-06	0.00045975896534971455	2.041566920749188	18.971237746155417	0.0
15.61685874820046	20.621928637400803	0.38536441953570433	20.910249617405814	0.28832098000501105	11.251451855059106	20.46921642337015	0.4223758782999576	13.097062764856188	4.149485745419591	3.5953572065190484	0.32506641815140724	5.218140814379154e-07	0.0002659857450560426	1.80751457462903	19.102468535217646	0.0
15.726176759437863	21.035748160900535	0.38834139200950013	20.811048989188873	-0.22469917171166287	11.33021201804452	20.76701974041559	0.42471081588556603	13.480820119553897	4.178532145637528	3.1345719034615276	0.3080693281899783	2.4839168436946437e-07	0.00015059956729440295	1.5774661767964924	19.2334319644334	0.0
15.836259996753927	20.45724921312403	0.3820199468908844	20.720331837711147	0.26308262458711695	11.409523502170831	20.8069811099806	0.4239337592023179	13.623483172128488	4.207781870656991	3.0542945808181683	0.3082402652022062	1.1548905601406513e-07	8.34128636009056e-05	1.3561381234454275	19.364110185913063	0.0
15.947113816731207	21.024810000141446	0.385806093910254	20.642216259758072	-0.3825937403833741	11.489390166686027	20.353730308135944	0.4194744002350976	13.288867597689192	4.23723634375159	3.588677680452121	0.3161592885794598	5.2424440183498896e-08	4.5174236747687337e-05	1.1476856018126285	19.494485431284257	0.0
16.058743613448325	21.407747124256517	0.38780050854566717	20.580063750398622	-0.8276833738578944	11.56981589785283	20.29741776014028	0.41822819174075926	13.366090660341403	4.266896998157851	3.7536422449640456	0.3224952730148033	2.3223087047967645e-08	2.3911089208978704e-05	0.9554997966541597	19.624540019432168	0.0
16.171154818742465	20.917198987580573	0.3832719013614459	20.53633645247511	-0.3808625351054644	11.6508046091378	20.513942794976884	0.41947594999168547	13.729810328252473	4.2967652771449565	3.1476952272913943	0.30414502815706734	1.0034610576247547e-08	1.2363986785727812e-05	0.7820677143638408	19.754256364089873	0.0
16.284352902473664	20.396586741083162	0.3787101004146586	20.51252871681116	0.11594197572799914	11.732360241401764	19.830306368968053	0.4134341433971196	13.205591698418667	4.32684263408497	3.4206760536152654	0.3102446708187	4.227406149283717e-09	6.242604024310761e-06	0.6289054887214739	19.883616981258257	0.0
16.39834337279098	20.85586032407543	0.3825840081846437	20.50917513758002	-0.34668518649541014	11.814486763091576	20.095979684764345	0.4143197299432771	13.641291482602611	4.357130532523566	3.2693125829468554	0.3034590786559412	1.7355451010206397e-09	3.076210496331651e-06	0.4965675631983523	20.012604496435625	0.0
16.513131776400517	20.596623124738397	0.38059407582291327	20.525928739104497	-0.07069438563389951	11.897188170433218	20.622891046631015	0.4176094494548086	14.34706239951307	4.387630446251231	3.328134392676014	0.3068146768720912	6.940312117819551e-10	1.4787734294228772e-06	0.3847256080010682	20.141201651635967	0.0
16.628723698835323	21.44664895277807	0.3863888322243619	20.56169571126729	-0.8849532415107788	11.980468487626249	20.90646363689172	0.41888112401277977	14.816409945692296	4.41834385937499	3.5083279771755054	0.3121956364869434	2.7020475114103964e-10	6.93126014670455e-07	0.2923037056970297	20.26939131217404	0.0
16.74512476472717	21.514184446872054	0.386196096058928	20.614808055927757	-0.8993763909442976	12.064331767039633	19.802938285390052	0.408511933878953	13.903535754053898	4.449272266390615	3.1566476433472967	0.3001560623518135	1.0236807614024898e-10	3.1661728865193505e-07	0.2176512660125208	20.39715647319558	0.0
16.862340638080262	21.90259258679564	0.38816194259033593	20.683213322774897	-1.2193792640207448	12.14878208940891	20.223283719884062	0.4107033217607567	14.517270525516444	4.48041717225535	3.689340089403323	0.3123479884753894	3.772049594892525e-11	1.4088118219123172e-07	0.15873291592633643	20.524480265929657	0.0
16.980377022546822	20.61794512490377	0.37688463699697416	20.76466136281722	0.14671623791344857	12.233823564034772	19.261406501051255	0.40060981092673625	13.749309541131392	4.511780092461137	3.5016858910170776	0.30580269932371174	1.3511763210210912e-11	6.103071520678968e-08	0.11331533813260938	20.65134596364038	0.0
17.09923966170465	21.338309124074293	0.3821435508061849	20.85687128999514	-0.4814378340791521	12.319460328983016	19.685480581718416	0.4040808363957247	14.365571683811664	4.5433625531083655	3.5059719099550666	0.30489825519457164	4.702682387725127e-12	2.5727598534354607e-08	0.07913427700891514	20.777736987253924	0.0
17.21893433933658	21.412652564149553	0.3813916535847769	20.957666814447382	-0.4549857497021712	12.405696551285896	19.2332814295584	0.39895890257749006	14.101567907551521	4.575166090980124	3.3688348439394096	0.3002458831769585	1.5894701201165476e-12	1.0548252875139996e-08	0.05402989326039011	20.90363691063715	0.0
17.339466879711935	21.58833375442076	0.3823994239315157	21.065073804658542	-0.5232599497622168	12.492536427144898	19.808687294033835	0.4028640683549751	14.858942530752135	4.607192253616985	3.66710637358584	0.3065323816632916	5.214427212264045e-13	4.2040161042132115e-09	0.03604433495122943	21.029029465502777	0.0
17.460843147869923	21.585847625116045	0.38164741775411715	21.177379382278893	-0.4084682428371522	12.579984182134913	19.713646431069996	0.4016325059173051	14.937486542504523	4.639442599392304	3.366524106191403	0.2980929978529805	1.659480505363711e-13	1.6278697962569573e-09	0.02348083473377222	21.153898545917084	0.0
17.583069049905014	21.310587145848896	0.3789257534089209	21.29315628640736	-0.017430859441535773	12.668044071409858	19.803148399594875	0.4009766811448684	15.190160802059998	4.67191869758805	3.8178335970308286	0.30759410863603065	5.120560443500799e-14	6.120854521560487e-10	0.014928073411707831	21.278228212383514	0.0
17.706150533254345	21.568609542096763	0.38030241663791586	21.41125920920598	-0.1573503328907826	12.756720379909726	19.059674312878933	0.3931950901089177	14.597603045111937	4.704622128471167	3.4073388737638144	0.2984461402961927	1.5312151376844267e-14	2.2335921576779477e-10	0.009256513504744148	21.40200269547786	0.0
17.830093586987125	21.43057200579734	0.3789565966188511	21.53080118692156	0.10022918112422019	12.846017422569096	19.88639331629512	0.3987384855425011	15.561384227363304	4.737554483370465	3.5520920820055863	0.2972482747021522	4.432391272167469e-15	7.905951925910294e-11	0.00559478783423126	21.525206399008265	0.0
17.95490424209604	21.922176740938486	0.3813576997838197	21.651118106152733	-0.27105863478575287	12.93593954452708	18.794359915727764	0.3888086380745632	14.591266384262022	4.7707173647540575	4.03478317581963	0.3111396219942384	1.241526661297199e-15	2.7128028249471427e-11	0.003294203451237175	21.647823902674368	0.0
18.080588571790713	21.992514753592527	0.38148099175374367	21.771728323889636	-0.22078642970289053	13.026491121338768	19.96656675636912	0.39735467448938877	15.869313626497334	4.804112386307336	3.638149499739347	0.29804361789332356	3.389137002090625e-16	9.01879048679816e-12	0.0018883596815312438	21.769839964199086	0.0
18.207152691793247	21.37700088163647	0.3763698956458674	21.892292747837832	0.5152918662013626	13.11767655918814	19.965581397299246	0.3960265871397	15.95758155249674	4.837741173011487	3.3790017977301496	0.29243416566226466	8.749821870232426e-17	2.9032999479839883e-12	0.0010532269283865866	21.89123952090654	0.0
18.334602760635804	21.98397217972468	0.3804366586406171	22.012578900790054	0.028606721065372653	13.209500295102458	19.983651521371232	0.3954653598834353	16.04826626505929	4.871605361222568	3.9396133059420766	0.30715464240912277	2.375347326233675e-17	9.044801151818726e-13	0.0005712100690695057	22.01200769072008	0.0
18.462944979960255	22.27190239450293	0.3816020110453354	22.13243082227707	-0.1394715722258617	13.301966797168173	20.371475279391305	0.3976124792543534	16.492506744371866	4.9057065987511255	3.388917343046102	0.2874244813513546	5.766649060532463e-18	2.725226732283537e-13	0.0003010497233512334	22.132129772553444	0.0
18.592185594819973	22.330786702100294	0.38163954415846857	22.25174533760215	-0.07904136449814558	13.395080564748351	20.36537116352346	0.3968247407385865	16.527572574159066	4.940046544942383	3.8784963161498576	0.2988978747457395	2.439714508986874e-18	7.93708296379558e-14	0.0001540915331663477	22.2515912460689	0.0
18.722330893983717	22.188307301734284	0.37990970685730957	22.37045432071631	0.18214701898202534	13.488846128701589	20.448369653470248	0.3965061479403638	16.637957565530815	4.97462687075698	2.961801482202149	0.27672819685471467	0.0	2.2328702792046983e-14	7.654993958105977e-05	22.370377770776706	0.0
18.8533872102416	22.692236310909678	0.3834300655996588	22.48851207042803	-0.20372424048164817	13.5832680516025	20.729553050627107	0.3977756488880106	16.934704728135145	5.009449258852279	3.9148069031372024	0.29754902711551734	0.0	6.066865257522688e-15	3.6885979450032665e-05	22.488475184448575	0.0
18.98536092071329	22.45650191968129	0.3806369602672224	22.60588672943596	0.14938480975466817	13.678350927963718	21.398077521162655	0.4029326469788466	17.609396295359712	5.044515403664246	3.4960426375372817	0.2868652408838133	0.0	1.5882551310620227e-15	1.722861463358609e-05	22.605869500821324	0.0
19.118258447158283	22.539355906883245	0.38095386536938836	22.722554701836376	0.18319879495313174	13.774099384459465	20.172530612251357	0.39124472552796946	16.383462234125346	5.079827011489895	3.469470445607928	0.28361533231110375	0.0	4.026884407292332e-16	7.795272328552135e-06	22.722546906564048	0.0
19.252086256288393	23.071368600605776	0.3842842538676705	22.83849717193284	-0.23287142867293653	13.870518080150681	20.85301850645946	0.3967337652650585	17.060201943326355	5.1153858005703245	3.7844968414475995	0.29162620871933326	0.0	9.657283919286221e-17	3.4144475588708666e-06	22.83849375748528	0.0
19.38685086008241	22.49712017255974	0.37916496939229377	22.95369802083003	0.4565778482702889	13.967611706711736	21.39179500295279	0.3994470339767177	17.595331664570196	5.151193501174317	3.1897713036978854	0.27659987473028097	0.0	2.3817686565736624e-17	1.4468749113215776e-06	22.953696573955117	0.0
19.522558816102986	22.961518145986666	0.38188313611913566	23.06814262827215	0.10662448228548271	14.065384988658717	21.544851397162358	0.4008991389417735	17.748477332320007	5.187251855682537	3.7813639915166695	0.28734654333216736	0.0	5.728221386525112e-18	5.927516494889575e-07	23.0681420355205	0.0
19.659216727815707	22.57334516083937	0.37873786563725237	23.18181720930298	0.6084720484636108	14.163842683579329	21.468700102223266	0.39880429986909854	17.679846364876116	5.2235626186723145	4.395460913000459	0.30300998707430155	0.0	0.0	2.3461308145734659e-07	23.181816974689898	0.0
19.79683124491042	23.46396165555855	0.38444788374137573	23.294708459521196	-0.1692531960373529	14.262989582364385	21.720389621162322	0.4015490844872259	17.9501170312094	5.260127557003021	4.22570415733247	0.2983958711318616	0.0	0.0	8.965452038678863e-08	23.294708369866676	0.0
19.935409063624792	22.882436079379975	0.3795054760461614	23.40680337046632	0.5243672910863459	14.362830509440936	21.2061312745956	0.3963029611490715	17.46892762226432	5.296948449902043	4.530715536517658	0.3011560518838941	0.0	0.0	3.305459358285664e-08	23.406803337411727	0.0
20.07495692707017	22.872458027947005	0.379310593862081	23.518089134564892	0.6456311066178877	14.463370323007023	21.148992079882518	0.39537409898368375	17.462422970414092	5.334027089051357	4.298605264839075	0.2951919145288694	0.0	0.0	1.1749690707052247e-08	23.5180891228152	0.0
20.215481625559658	23.43202092468384	0.38370785824818415	23.628553094984643	0.19653217030080228	14.564613915268072	20.7432884391098	0.39193144617597236	17.1274979536103	5.371365278674717	3.6896337373309613	0.28386383194061326	0.0	0.0	4.023902120374925e-09	23.62855309096074	0.0
20.356989996938573	22.627325522848658	0.3778430855558618	23.738182716792934	1.1108571939442768	14.66656621267495	21.52907774926637	0.3983972780842313	18.006142251587356	5.40896483562544	4.176187586036685	0.29138182735815893	0.0	0.0	1.3267284728942492e-09	23.738182715466206	0.0
20.499488926917145	23.510284744298705	0.38415141499993327	23.846965567507976	0.33668082320927084	14.769232176163673	21.295757893880037	0.3955093930335998	17.888905670674074	5.446827589474818	4.365840215095339	0.2971416913129791	0.0	0.0	4.208366112192569e-10	23.84696556708714	0.0
20.642985349405564	22.713997430953235	0.3788307275006468	23.954889301298582	1.2408918703453473	14.87261680139682	21.306148528131388	0.3958569625185677	18.038869100658886	5.484955382601142	3.7927527445449445	0.2803275531278425	0.0	0.0	1.2832777259560405e-10	23.954889301170255	0.0
20.7874862468514	23.171992697665246	0.3818061026700177	24.06194164418517	0.8899489465199224	14.976725119006597	21.26102463985504	0.3946678915050669	18.15610362549727	5.52335007027935	4.25629871445077	0.29032241919398444	0.0	0.0	3.7590483911663196e-11	24.061941644147577	0.0
20.932998650579357	23.675019354661096	0.38489352363098356	24.16811037907393	0.49309102441283414	15.081562194839643	20.65205062670253	0.38852658133039447	17.730577584976356	5.5620135207713055	4.60807700303382	0.298099865916448	0.0	0.0	1.0569519535991041e-11	24.16811037906336	0.0
21.079529641133412	24.00569657639292	0.38784226588454346	24.27338333013164	0.26768675373871886	15.18713313020352	21.235247331796792	0.3933504712478782	18.51565340932197	5.600947615416705	4.0424006070496965	0.28146150361846883	0.0	0.0	2.8504839362687235e-12	24.27338333012879	0.0
21.22708634862135	24.525416849825085	0.3915987454557781	24.377748346302596	-0.14766850352248895	15.293443062114946	21.021375893985898	0.39152108041214445	18.518563508067054	5.640154248724622	4.817738630009176	0.3009999302104341	0.0	0.0	7.367631872456155e-13	24.37774834630186	0.0
21.375675953061695	23.963319849686368	0.3878239859095555	24.481193283893553	0.5178734342071856	15.400497163549751	20.517014266663605	0.3865388455418737	18.241640990677727	5.679635328465695	4.043953770141703	0.28365737510722716	0.0	0.0	1.8236672207963512e-13	24.481193283893372	0.0
21.525305684733127	24.992328965699517	0.3953952940052123	24.583705988202208	-0.40862297749730914	15.508300643694598	21.37857240796486	0.3928313340436883	19.33654465705723	5.719392775764955	4.140331058980056	0.2832110828451059	0.0	0.0	4.318784924678726e-14	24.583705988202166	0.0
21.67598282452626	25.02774002228028	0.39605076279459644	24.685274274187904	-0.3424657480923763	15.61685874820046	20.621928637400803	0.38536441953570433	18.814147555212635	5.759428525195309	5.147282854864405	0.3029043311942007	0.0	0.0	9.780638869781855e-15	24.685274274187893	0.0
21.827714704297946	24.576684929272226	0.39190919961350246	24.78588590619031	0.20920097691808337	15.726176759437863	21.035748160900535	0.38834139200950013	19.458131136145063	5.799744524871677	4.2877016678825335	0.2847833986044021	0.0	0.0	2.118055304761312e-15	24.785885906190305	0.0
21.980508707228033	24.606859005318896	0.3919257821172999	24.88552857671169	0.27866957139279336	15.836259996753927	20.45724921312403	0.3820199468908844	19.101027561325946	5.840342736545779	4.767372172079988	0.29272099824131237	0.0	0.0	4.353482881655628e-16	24.88552857671169	0.0
22.134372268178627	24.69779803671402	0.3924003941390064	24.984189884280394	0.2863918475663745	15.947113816731207	21.024810000141446	0.385806093910254	19.87707917166763	5.8812251357016	4.381581379546406	0.28755109366495024	0.0	0.0	8.723134080072978e-17	24.984189884280394	0.0
22.289312874055877	25.144067979932636	0.3953652039700707	25.081857310417472	-0.06221066951516363	16.058743613448325	21.407747124256517	0.38780050854566717	20.452223393290062	5.922393711651511	4.816821936207764	0.29356837217084947	0.0	0.0	1.6338072472004947e-17	25.081857310417472	0.0
22.44533806417427	25.061382856200794	0.39437878783645053	25.17851819573788	0.11713533953708577	16.171154818742465	20.917198987580573	0.3832719013614459	20.135118899195337	5.963850467633071	5.067516123343464	0.29690277375823476	0.0	0.0	2.6772827779740076e-18	25.17851819573788	0.0
22.602455430623486	25.57469801030374	0.3978069704240005	25.27415971521467	-0.3005382950890727	16.284352902473664	20.396586741083162	0.3787101004146586	19.767675005530258	6.005597420906502	4.932564591622519	0.29305180635620587	0.0	0.0	0.0	25.27415971521467	0.0
22.76067261863785	25.067953382453496	0.3939960919922721	25.36876885264785	0.3008154701943546	16.39834337279098	20.85586032407543	0.3825840081846437	20.359289682931035	6.047636602852848	4.9060846286494675	0.2912603216879688	0.0	0.0	0.0	25.36876885264785	0.0
22.919997326968314	25.10194586176038	0.39369718382747576	25.462332374380278	0.36038651261989685	16.513131776400517	20.596623124738397	0.38059407582291327	20.211896037269867	6.089970059072819	5.177376127554984	0.2963265846272538	0.0	0.0	0.0	25.462332374380278	0.0
23.080437308257093	25.89188782792351	0.39796137561141093	25.55483680231016	-0.3370510256133521	16.628723698835323	21.44664895277807	0.3863888322243619	21.15434455368482	6.132599849486327	4.699322901055833	0.2861723325065341	0.0	0.0	0.0	25.55483680231016	0.0
23.24200036941489	25.47256494979138	0.3949735385627738	25.646268386255674	0.17370343646429376	16.74512476472717	21.514184446872054	0.386196096058928	21.296532864139877	6.1755280484327315	5.341713030983822	0.2971014243960774	0.0	0.0	0.0	25.646268386255674	0.0
23.404694372000794	25.39899729073908	0.3932201950723158	25.736613075735022	0.33761578499594336	16.862340638080262	21.90259258679564	0.38816194259033593	21.743859529950402	6.2187567447717615	5.28657407457481	0.29667192530017833	0.0	0.0	0.0	25.736613075735022	0.0
23.5685272326048	25.385450837053355	0.39356090192568866	25.825856491229434	0.4404056541760788	16.980377022546822	20.61794512490377	0.37688463699697416	20.504629725726932	6.262288041985164	5.810625686566378	0.3030454561865956	0.0	0.0	0.0	25.825856491229434	0.0
23.73350692323303	25.864760176264728	0.39559767444762406	25.913983895005874	0.04922371874114617	17.09923966170465	21.338309124074293	0.3821435508061849	21.259174821333076	6.30612405827906	5.612674141565412	0.30006782253008585	0.0	0.0	0.0	25.913983895005874	0.0
23.89964147169566	26.40167075821394	0.3987554801566169	26.000980161583175	-0.40069059663076345	17.21893433933658	21.412652564149553	0.3813916535847769	21.35862266033932	6.350266926687013	5.405441553061621	0.29634489692768023	0.0	0.0	0.0	26.000980161583175	0.0
24.06693896199753	25.676741297684536	0.39328769706225625	26.086829747931993	0.4100884502474571	17.339466879711935	21.58833375442076	0.3823994239315157	21.552289415264994	6.394718795173823	5.531211820431187	0.2966198571360166	0.0	0.0	0.0	26.086829747931993	0.0
24.23540753473151	26.097813413649018	0.39555578320479856	26.171516663507898	0.07370324985888033	17.460843147869923	21.585847625116045	0.38164741775411715	21.562366788754236	6.439481826740039	5.932905206900725	0.3052663274849667	0.0	0.0	0.0	26.171516663507898	0.0
24.405055387474633	25.61714145417958	0.3919498812581376	26.255024440225696	0.6378829860461153	17.583069049905014	21.310587145848896	0.3789257534089209	21.29565907182505	6.4845581995272195	5.753601099623334	0.3013767375673913	0.0	0.0	0.0	26.255024440225696	0.0
24.575890775186952	26.323112433878133	0.3961133186101592	26.33733610248961	0.014223668611474949	17.706150533254345	21.568609542096763	0.38030241663791586	21.559353028368644	6.529950106923911	5.9911368151442	0.30552940377817883	0.0	0.0	0.0	26.33733610248961	0.0
24.74792201061326	26.935180542547766	0.39985581966641015	26.418434137406415	-0.5167464051413511	17.830093586987125	21.43057200579734	0.3789565966188511	21.424977217884045	6.575659757672378	6.642448300458932	0.3159432796727061	0.0	0.0	0.0	26.418434137406415	0.0
24.921157464687553	26.578941377365826	0.3965172235273872	26.49830046531249	-0.08064091205333668	17.95490424209604	21.922176740938486	0.3813576997838197	21.91888253746012	6.621689375976085	6.021063630297995	0.30598713621959334	0.0	0.0	0.0	26.49830046531249	0.0
25.095605566940364	25.688460485630184	0.3906986888494181	26.576916410762276	0.8884559251320923	18.080588571790713	21.992514753592527	0.38148099175374367	21.990626393901977	6.668041201607918	5.904384598499621	0.30125219534799996	0.0	0.0	0.0	26.576916410762276	0.0
25.27127480590895	26.810319810411542	0.39739346502442524	26.654262674127796	-0.15605713628374573	18.207152691793247	21.37700088163647	0.3763698956458674	21.37594765470518	6.714717490019173	6.224727909432469	0.30647615334052103	0.0	0.0	0.0	26.654262674127796	0.0
25.448173729550312	27.408273454065156	0.40088530274162487	26.730319303974063	-0.677954150091093	18.334602760635804	21.98397217972468	0.3804366586406171	21.983400969654706	6.7617205124493065	6.169714046485099	0.3048384766007302	0.0	0.0	0.0	26.730319303974063	0.0
25.626310945657167	27.06483496676957	0.39782528643996556	26.80506567038489	-0.25976929638467894	18.462944979960255	22.27190239450293	0.3816020110453354	22.271601344779306	6.809052556036452	6.889049998681919	0.3169469831933847	0.0	0.0	0.0	26.80506567038489	0.0
25.805695122276767	27.19410139529353	0.3985946643425843	26.87848043942029	-0.31562095587323924	18.592185594819973	22.330786702100294	0.38163954415846857	22.330632610567047	6.856715923928707	6.507681879440591	0.3088945111752265	0.0	0.0	0.0	26.87848043942029	0.0
25.986334988132704	27.34839839157476	0.3993950587943776	26.95054154890032	-0.3978568426744431	18.722330893983717	22.188307301734284	0.37990970685730957	22.18823075179468	6.9047129353962085	6.474134780366075	0.3082810538526154	0.0	0.0	0.0	26.95054154890032	0.0
26.168239333049634	27.364718698846335	0.40000286176420924	27.02122618572245	-0.3434925131238842	18.8533872102416	22.692236310909678	0.3834300655996588	22.692199424930223	6.953045925943982	7.522560870723176	0.32306459768755114	0.0	0.0	0.0	27.02122618572245	0.0
26.35141700838098	27.557208899177432	0.4013449873490373	27.090510764925	-0.46669813425243234	18.98536092071329	22.45650191968129	0.3806369602672224	22.456484691066656	7.0017172474255895	6.784699377093709	0.3098410928710761	0.0	0.0	0.0	27.090510764925	0.0
26.53587692743965	27.882027618852252	0.4035411023603052	27.15837091072309	-0.7236567081291625	19.118258447158283	22.539355906883245	0.38095386536938836	22.539348111610916	7.050729268157569	7.063250152849734	0.31428689946432853	0.0	0.0	0.0	27.15837091072309	0.0
26.721628065931725	27.45869204798138	0.4008748006228609	27.224781439756754	-0.23391060822462606	19.252086256288393	23.071368600605776	0.3842842538676705	23.071365186158218	7.100084373034671	6.9462021785644215	0.31147887172984906	0.0	0.0	0.0	27.224781439756754	0.0
26.90867946239325	27.58454533529108	0.40172955893700646	27.289716346795103	-0.2948289884959756	19.38685086008241	22.49712017255974	0.37916496939229377	22.497118725684828	7.149784963645914	6.936033797512168	0.3094562878085361	0.0	0.0	0.0	27.289716346795103	0.0
27.09704021863	27.333525001408162	0.3999244316686457	27.353148793157175	0.019623791749012298	19.522558816102986	22.961518145986666	0.38188313611913566	22.961517553235016	7.199833458391435	7.2966678017901385	0.3130306447358425	0.0	0.0	0.0	27.353148793157175	0.0
27.286719500160412	28.00267566830268	0.4040169720624881	27.415051098116567	-0.5876245701861116	19.659216727815707	22.57334516083937	0.37873786563725237	22.573344926226287	7.250232292600176	7.535237225320144	0.316298810747123	0.0	0.0	0.0	27.415051098116567	0.0
27.477726536661535	27.252122787197102	0.39932011693266445	27.47539473356874	0.22327194637163927	19.79683124491042	23.46396165555855	0.38444788374137573	23.46396156590403	7.3009839186483765	7.634086009701617	0.3165775571320774	0.0	0.0	0.0	27.47539473356874	0.0
27.670070622418166	26.721110029807413	0.3960187599359189	27.534150322248838	0.8130402924414248	19.935409063624792	22.882436079379975	0.3795054760461614	22.88243604632538	7.352090806078915	8.40408504299611	0.32801503565744794	0.0	0.0	0.0	27.534150322248838	0.0
27.863761116775095	27.688952104292824	0.40216678852061366	27.591287639797788	-0.09766446449503619	20.07495692707017	22.872458027947005	0.379310593862081	22.872458016197314	7.403555441721467	7.239607138463205	0.3092485057477911	0.0	0.0	0.0	27.591287639797788	0.0
28.058807444592517	27.754999828267067	0.40236687523086756	27.646775620980517	-0.10822420728655047	20.215481625559658	23.43202092468384	0.38370785824818415	23.432020920659937	7.455380329813519	8.54221217393161	0.32808653045658764	0.0	0.0	0.0	27.646775620980517	0.0
28.255219096704664	27.929290294830718	0.40294507687351167	27.700582370373372	-0.22870792445734622	20.356989996938573	22.627325522848658	0.3778430855558618	22.62732552152193	7.507567992122213	8.870999192538726	0.33057691285551827	0.0	0.0	0.0	27.700582370373372	0.0
28.453005630381597	27.807143873694777	0.40141253505279817	27.75267517783837	-0.05446869585640712	20.499488926917145	23.510284744298705	0.38415141499993327	23.510284743877868	7.560120968067068	9.116806228646922	0.33412074647413215	0.0	0.0	0.0	27.75267517783837	0.0
28.65217666979427	28.160521226581373	0.40331017201752795	27.803020539113078	-0.35750068746829555	20.642985349405564	22.713997430953235	0.3788307275006468	22.713997430824907	7.6130418148435375	8.491618140185299	0.32470911097111077	0.0	0.0	0.0	27.803020539113078	0.0
28.85274190648283	28.057744075899915	0.40256778978939683	27.85158418184844	-0.20615989405147417	20.7874862468514	23.171992697665246	0.3818061026700177	23.171992697627655	7.666333107547443	8.833580676518062	0.3267649299792864	0.0	0.0	0.0	27.85158418184844	0.0
29.05471109982821	26.928827797215177	0.39438875393837014	27.898331097427494	0.9695033002123168	20.932998650579357	23.675019354661096	0.38489352363098356	23.675019354650527	7.7199974393002755	8.837372821486719	0.3271363617033535	0.0	0.0	0.0	27.898331097427494	0.0
29.25809407752701	27.94743795219288	0.40085503822844737	27.943225578906596	-0.0042123732862862084	21.079529641133412	24.00569657639292	0.38784226588454346	24.005696576390072	7.774037421375377	9.73081245135121	0.339821116601011	0.0	0.0	0.0	27.943225578906596	0.0
29.4629007360697	27.47101838900015	0.398130423903375	27.98623126541583	0.5152128764156814	21.22708634862135	24.525416849825085	0.3915987454557781	24.52541684982435	7.828455683325005	8.887735159444292	0.3271138822497136	0.0	0.0	0.0	27.98623126541583	0.0
29.669141041222183	28.15626846290103	0.4028765278276877	28.02731119335412	-0.128957269546909	21.375675953061695	23.963319849686368	0.3878239859095555	23.963319849686187	7.88325487310828	9.908035944589836	0.34006382817063974	0.0	0.0	0.0	28.02731119335412	0.0
29.87682502851074	28.093273493093303	0.4026838451057105	28.066427854716576	-0.026845638376727265	21.525305684733127	24.992328965699517	0.3953952940052123	24.992328965699475	7.938437657220039	10.155178690821593	0.34307207963300473	0.0	0.0	0.0	28.066427854716576	0.0
30.085962803710316	27.75410192596494	0.40127190948585784	28.103543262877057	0.3494413369121183	21.67598282452626	25.02774002228028	0.39605076279459644	25.02774002228027	7.994006720820579	9.928392840105726	0.33882089073738686	0.0	0.0	0.0	28.103543262877057	0.0
30.296564543336288	28.414620932745997	0.40590441942947836	28.138619026148827	-0.2760019065971697	21.827714704297946	24.576684929272226	0.39190919961350246	24.576684929272222	8.049964767866324	10.921223010447854	0.35160177027026507	0.0	0.0	0.0	28.138619026148827	0.0
30.50864049513964	28.4747384190791	0.4071937369064397	28.171616429428546	-0.3031219896505526	21.980508707228033	24.606859005318896	0.3919257821172999	24.606859005318896	8.106314521241387	10.388505381984963	0.3433398099705591	0.0	0.0	0.0	28.171616429428546	0.0
30.72220097860562	27.54528631186686	0.4007984440811051	28.20249652421526	0.6572102123483994	22.134372268178627	24.69779803671402	0.3924003941390064	24.69779803671402	8.163058722890078	10.961538812429204	0.3504537851948631	0.0	0.0	0.0	28.20249652421526	0.0
30.93725638545586	28.181599912293212	0.4052998660212998	28.23122022728151	0.04962031498829944	22.289312874055877	25.144067979932636	0.3953652039700707	25.144067979932636	8.220200133950309	10.863501689954607	0.34774292374156807	0.0	0.0	0.0	28.23122022728151	0.0
31.15381718015405	28.457462356482928	0.406896302905087	28.257748428240053	-0.19971392824287548	22.44533806417427	25.061382856200794	0.39437878783645053	25.061382856200794	8.277741534887962	10.913071438207574	0.3467863259478477	0.0	0.0	0.0	28.257748428240053	0.0
31.371893900415127	29.549226889275214	0.4142523429610499	28.28204210623717	-1.2671847830380436	22.602455430623486	25.57469801030374	0.3978069704240005	25.57469801030374	8.335685725632178	11.90075563973003	0.3579925891153554	0.0	0.0	0.0	28.28204210623717	0.0
31.59149715771803	28.594383476786422	0.4079639394782228	28.304062455958775	-0.29032102082764766	22.76067261863785	25.067953382453496	0.3939960919922721	25.067953382453496	8.394035525711603	10.664072801787816	0.3419448826686891	0.0	0.0	0.0	28.304062455958775	0.0
31.812637637822057	28.99205464120418	0.41030851776515176	28.323771023100676	-0.668283618103505	22.919997326968314	25.10194586176038	0.39369718382747576	25.10194586176038	8.452793774391584	12.375090943056168	0.3632670397586196	0.0	0.0	0.0	28.323771023100676	0.0
32.03532610128681	28.67775802288682	0.4077607672338926	28.341129849414042	-0.3366281734727785	23.080437308257093	25.89188782792351	0.39796137561141093	25.89188782792351	8.511963330812325	11.946371025279388	0.3565024883423335	0.0	0.0	0.0	28.341129849414042	0.0
32.259573383995814	27.608542306122775	0.40096058492130277	28.356101627382575	0.7475593212598	23.24200036941489	25.47256494979138	0.3949735385627738	25.47256494979138	8.571547074128013	12.328357835285596	0.3598576145785291	0.0	0.0	0.0	28.356101627382575	0.0
32.48539039768379	28.77493853782284	0.4084647799280024	28.368649864529928	-0.40628867329291296	23.404694372000794	25.39899729073908	0.3932201950723158	25.39899729073908	8.631547903646908	12.476952221521682	0.36067507882456534	0.0	0.0	0.0	28.368649864529928	0.0
32.71278813046758	28.80606054371229	0.407858274740143	28.37873905729104	-0.42732148642125267	23.5685272326048	25.385450837053355	0.39356090192568866	25.385450837053355	8.691968738972436	12.784913191481218	0.36322336236298997	0.0	0.0	0.0	28.37873905729104	0.0
32.94177764738085	29.080700641926875	0.40978386297640085	28.38633487430384	-0.694365767623033	23.73350692323303	25.864760176264728	0.39559767444762406	25.864760176264728	8.752812520145245	12.978731825822571	0.3653286472000779	0.0	0.0	0.0	28.38633487430384	0.0
33.17237009091252	28.054129009590824	0.40276905831214854	28.39140434889998	0.337275339309155	23.89964147169566	26.40167075821394	0.3987554801566169	26.40167075821394	8.81408220778626	13.144878104771665	0.3662460959719391	0.0	0.0	0.0	28.39140434889998	0.0
33.4045766815489	27.944029954578355	0.4020475822486473	28.393916080462894	0.44988612588453947	24.06693896199753	25.676741297684536	0.39328769706225625	25.676741297684536	8.875780783240765	13.168302925751671	0.36552822299290694	0.0	0.0	0.0	28.393916080462894	0.0
33.63840871831975	28.67678698487201	0.4072357973945958	28.39384044424148	-0.2829465406305296	24.23540753473151	26.097813413649018	0.39555578320479856	26.097813413649018	8.93791124872345	13.048311063732097	0.3625203909665738	0.0	0.0	0.0	28.39384044424148	0.0
33.87387757934799	27.904057785375073	0.4015197772545657	28.391149809056294	0.48709202368122106	24.405055387474633	25.61714145417958	0.3919498812581376	25.61714145417958	9.000476627464515	13.841975530382197	0.3723798888832762	0.0	0.0	0.0	28.391149809056294	0.0
34.11099472240342	28.362793027878432	0.4052652842646823	28.38581876223132	0.02302573435288835	24.575890775186952	26.323112433878133	0.3961133186101592	26.323112433878133	9.063479963856764	14.104595573433915	0.3732058245466133	0.0	0.0	0.0	28.38581876223132	0.0
34.34977168546025	27.84500008439131	0.4012524675159481	28.37782434092471	0.5328242565334023	24.74792201061326	26.935180542547766	0.39985581966641015	26.935180542547766	9.126924323603763	14.201843552626196	0.3746270285189522	0.0	0.0	0.0	28.37782434092471	0.0
34.59022008725847	28.479183994824975	0.40583169059335317	28.367146268867558	-0.11203772595741768	24.921157464687553	26.578941377365826	0.3965172235273872	26.578941377365826	9.19081279386899	14.504077231039627	0.37674458000850625	0.0	0.0	0.0	28.367146268867558	0.0
34.83235162786928	28.570997093307113	0.4064849170715691	28.353767197350592	-0.2172298959565211	25.095605566940364	25.688460485630184	0.3906986888494181	25.688460485630184	9.25514848342607	14.609201155277965	0.37763052829908383	0.0	0.0	0.0	28.353767197350592	0.0
35.07617808926437	28.257367334620053	0.4047217586012223	28.33767294908828	0.0803056144682266	25.27127480590895	26.810319810411542	0.39739346502442524	26.810319810411542	9.319934522810053	15.066074573505723	0.3806015313017434	0.0	0.0	0.0	28.33767294908828	0.0
35.32171133588922	29.417631658295434	0.4128268586657007	28.318852763384665	-1.0987788949107689	25.448173729550312	27.408273454065156	0.40088530274162487	27.408273454065156	9.385174064469723	14.472970460380317	0.3745136529553265	0.0	0.0	0.0	28.318852763384665	0.0
35.568963315240445	28.085348901971386	0.4042725850242682	28.297299540773388	0.21195063880200138	25.626310945657167	27.06483496676957	0.39782528643996556	27.06483496676957	9.450870282921011	15.097336633896266	0.37960894783286625	0.0	0.0	0.0	28.297299540773388	0.0
35.817946058447134	27.7215745346009	0.40170882913707606	28.273010085052405	0.5514355504515045	25.805695122276767	27.19410139529353	0.3985946643425843	27.19410139529353	9.517026374901459	15.029874158748282	0.378135746231921	0.0	0.0	0.0	28.273010085052405	0.0
36.06867168085626	27.986144612231115	0.40385317773331697	28.245985340334673	0.2598407281035584	25.986334988132704	27.34839839157476	0.3993950587943776	27.34839839157476	9.58364555952577	16.095076415884538	0.3883853615304943	0.0	0.0	0.0	28.245985340334673	0.0
36.32115238262226	28.644249243940557	0.40839121975427445	28.216230620429613	-0.428018623510944	26.168239333049634	27.364718698846335	0.40000286176420924	27.364718698846335	9.650731078442451	15.837015353728393	0.3844552247025926	0.0	0.0	0.0	28.216230620429613	0.0
36.57540044930061	28.176229155812507	0.4047375035461103	28.18375582752439	0.007526671711882926	26.35141700838098	27.557208899177432	0.4013449873490373	27.557208899177432	9.718286195991547	16.870071826284402	0.3946895376970051	0.0	0.0	0.0	28.18375582752439	0.0
36.83142825244572	27.68774404676167	0.40176960857957106	28.148575656742725	0.46083160998105654	26.53587692743965	27.882027618852252	0.4035411023603052	27.882027618852252	9.786314199363488	16.337335202678354	0.38793230497051673	0.0	0.0	0.0	28.148575656742725	0.0
37.08924825021283	27.717306148941784	0.40179675639822643	28.110709782774926	0.3934036338331417	26.721628065931725	27.45869204798138	0.4008748006228609	27.45869204798138	9.854818398759033	16.59754238667697	0.3901328089982642	0.0	0.0	0.0	28.110709782774926	0.0
37.34887298796433	27.696577082108156	0.4013829010825572	28.070183024295346	0.37360594218719	26.90867946239325	27.58454533529108	0.40172955893700646	27.58454533529108	9.923802127550346	16.966180693301723	0.391437654701448	0.0	0.0	0.0	28.070183024295346	0.0
37.61031509888008	27.476858440491007	0.39982208839751154	28.027025481415265	0.5501670409242578	27.09704021863	27.333525001408162	0.3999244316686457	27.333525001408162	9.993268742443199	16.548176238081794	0.38815130091849065	0.0	0.0	0.0	28.027025481415265	0.0
37.87358730457224	27.739302413956317	0.4018081195784958	27.98127264088484	0.24197022692852244	27.286719500160412	28.00267566830268	0.4040169720624881	28.00267566830268	10.0632216236403	17.458975775857734	0.3985750766292845	0.0	0.0	0.0	27.98127264088484	0.0
38.138702415704245	28.275215635705162	0.4049925460581061	27.932965443174275	-0.3422501925308872	27.477726536661535	27.252122787197102	0.39932011693266445	27.252122787197102	10.133664175005784	17.55063610994565	0.3994772314465571	0.0	0.0	0.0	27.932965443174275	0.0
38.40567333261417	28.43019219030564	0.4055117839592658	27.88215030494899	-0.5480418853566498	27.670070622418166	26.721110029807413	0.3960187599359189	26.721110029807413	10.204599824230822	18.074849572151813	0.4066596056901359	0.0	0.0	0.0	27.88215030494899	0.0
38.674513045942476	27.426038171723057	0.3990907354645102	27.828879089764555	0.40284091804149824	27.863761116775095	27.688952104292824	0.40216678852061366	27.688952104292824	10.27603202300044	18.55936061431816	0.41194134821183287	0.0	0.0	0.0	27.828879089764555	0.0
38.94523463726408	27.584728300926187	0.4000003618586484	27.773209019084124	0.18848071815793688	28.058807444592517	27.754999828267067	0.40236687523086756	27.754999828267067	10.347964247161443	18.0154555144947	0.40683735660520326	0.0	0.0	0.0	27.773209019084124	0.0
39.217851279724925	27.920759480065527	0.402517253556741	27.715202514906107	-0.20555696515942046	28.255219096704664	27.929290294830718	0.40294507687351167	27.929290294830718	10.420399996891572	17.22921799899078	0.39869664638682095	0.0	0.0	0.0	27.715202514906107	0.0
39.492376238683	27.266864965175056	0.3984577398567971	27.654926964449782	0.3880619992747256	28.453005630381597	27.807143873694777	0.40141253505279817	27.807143873694777	10.493342796869813	18.831990855699928	0.41469059148706106	0.0	0.0	0.0	27.654926964449782	0.0
39.76882287235378	27.086400397987312	0.3977405703395783	27.592454396391787	0.5060539984044752	28.65217666979427	28.160521226581373	0.40331017201752795	28.160521226581373	10.566796196447902	19.362556412360032	0.41870998370940193	0.0	0.0	0.0	27.592454396391787	0.0
40.04720463246026	27.41188991295666	0.40012379115913765	27.52786105715871	0.11597114420204946	28.85274190648283	28.057744075899915	0.40256778978939683	28.057744075899915	10.640763769823035	19.637869282217345	0.42099738774429596	0.0	0.0	0.0	27.52786105715871	0.0
40.327535064887485	27.59334330943731	0.4016810533046153	27.46122687466832	-0.1321164347689887	29.05471109982821	26.928827797215177	0.39438875393837014	26.928827797215177	10.715249116211798	18.935363920861537	0.4131866539518167	0.0	0.0	0.0	27.46122687466832	0.0
40.6098278103417	26.622791237008446	0.3955158757543205	27.392634795763996	0.7698435587555501	29.25809407752701	27.94743795219288	0.40085503822844737	27.94743795219288	10.79025586002528	20.081175427142668	0.4233267910881728	0.0	0.0	0.0	27.392634795763996	0.0
40.894096605014084	27.39665466232847	0.401145556990111	27.32216998229634	-0.07448468003212838	29.4629007360697	27.47101838900015	0.398130423903375	27.47101838900015	10.865787651045459	19.952388177035573	0.4207869994884067	0.0	0.0	0.0	27.32216998229634	0.0
41.18035528124919	26.84951625867721	0.39821993678852424	27.24991884943784	0.4004025907606312	29.669141041222183	28.15626846290103	0.4028765278276877	28.15626846290103	10.941848164602776	20.01567413370079	0.42208227937950377	0.0	0.0	0.0	27.24991884943784	0.0
41.46861776821793	26.90180439569192	0.3988143342220431	27.17596792837122	0.27416353267930305	29.87682502851074	28.093273493093303	0.4026838451057105	28.093273493093303	11.018441101754995	20.650683435672327	0.4262177015485503	0.0	0.0	0.0	27.17596792837122	0.0
41.75889809259546	28.13573426636917	0.4073240407122781	27.100402533850435	-1.0353317325187348	30.085962803710316	27.75410192596494	0.40127190948585784	27.75410192596494	11.095570189467281	20.867044840300398	0.4275114580166338	0.0	0.0	0.0	27.100402533850435	0.0
42.05121037924363	27.139401344044458	0.40098704434171545	27.023305215491547	-0.11609612855291118	30.296564543336288	28.414620932745997	0.40590441942947836	28.414620932745997	11.173239180793551	19.99929794623254	0.4189655177265303	0.0	0.0	0.0	27.023305215491547	0.0
42.345568851898335	27.210541971566467	0.40126690989806535	26.94475396973039	-0.26578800183607854	30.50864049513964	28.4747384190791	0.4071937369064397	28.4747384190791	11.251451855059106	20.46921642337015	0.4223758782999576	0.0	0.0	0.0	26.94475396973039	0.0
42.64198783386162	27.405023756875536	0.40378666631932086	26.864820187497312	-0.5402035693782246	30.72220097860562	27.54528631186686	0.4007984440811051	27.54528631186686	11.33021201804452	20.76701974041559	0.42471081588556603	0.0	0.0	0.0	26.864820187497312	0.0
42.94048174869865	26.891541545301248	0.4002374571681226	26.783566310430473	-0.10797523487077498	30.93725638545586	28.181599912293212	0.4052998660212998	28.181599912293212	11.409523502170831	20.8069811099806	0.4239337592023179	0.0	0.0	0.0	26.783566310430473	0.0
43.24106512093954	26.335772078976284	0.39661902099318375	26.701043166243238	0.36527108726695445	31.15381718015405	28.457462356482928	0.406896302905087	28.457462356482928	11.489390166686027	20.353730308135944	0.4194744002350976	0.0	0.0	0.0	26.701043166243238	0.0
43.54375257678612	27.12634006640657	0.4024467486850507	26.617286951363088	-0.509053115043482	31.371893900415127	29.549226889275214	0.4142523429610499	29.549226889275214	11.56981589785283	20.29741776014028	0.41822819174075926	0.0	0.0	0.0	26.617286951363088	0.0
43.84855884482362	26.576451801530915	0.3990904873046396	26.532315826328784	-0.044135975202131306	31.59149715771803	28.594383476786422	0.4079639394782228	28.594383476786422	11.6508046091378	20.513942794976884	0.41947594999168547	0.0	0.0	0.0	26.532315826328784	0.0
44.15549875673739	27.063837588034485	0.4022573282650958	26.44612608659054	-0.6177115014439458	31.812637637822057	28.99205464120418	0.41030851776515176	28.99205464120418	11.732360241401764	19.830306368968053	0.4134341433971196	0.0	0.0	0.0	26.44612608659054	0.0
44.46458724803455	26.88660340520574	0.4017440228729044	26.358687868343726	-0.5279155368620145	32.03532610128681	28.67775802288682	0.4077607672338926	28.67775802288682	11.814486763091576	20.095979684764345	0.4143197299432771	0.0	0.0	0.0	26.358687868343726	0.0
44.775839358770796	25.83674660319138	0.3945696048688885	26.269940345736234	0.4331937425448551	32.259573383995814	27.608542306122775	0.40096058492130277	27.608542306122775	11.897188170433218	20.622891046631015	0.4176094494548086	0.0	0.0	0.0	26.269940345736234	0.0
45.08927023428218	25.87922699134762	0.39510497043266135	26.179786372306165	0.3005593809585463	32.48539039768379	28.77493853782284	0.4084647799280024	28.77493853782284	11.980468487626249	20.90646363689172	0.41888112401277977	0.0	0.0	0.0	26.179786372306165	0.0
45.40489512592216	26.034945631906695	0.3969588355713246	26.088086515771508	0.053140883864813304	32.71278813046758	28.80606054371229	0.407858274740143	28.80606054371229	12.064331767039633	19.802938285390052	0.408511933878953	0.0	0.0	0.0	26.088086515771508	0.0
45.72272939180361	26.29695376726509	0.39928594156236724	25.994652431238393	-0.30230133602669795	32.94177764738085	29.080700641926875	0.40978386297640085	29.080700641926875	12.14878208940891	20.223283719884062	0.4107033217607567	0.0	0.0	0.0	25.994652431238393	0.0
46.04278849754624	25.912397870501188	0.3966368155320567	25.89923951365603	-0.01315835684515676	33.17237009091252	28.054129009590824	0.40276905831214854	28.054129009590824	12.233823564034772	19.261406501051255	0.40060981092673625	0.0	0.0	0.0	25.89923951365603	0.0
46.365088017029066	25.56412948481951	0.3950265166372408	25.80153876567163	0.23740928085211976	33.4045766815489	27.944029954578355	0.4020475822486473	27.944029954578355	12.319460328983016	19.685480581718416	0.4040808363957247	0.0	0.0	0.0	25.80153876567163	0.0
46.689643633148265	25.135346168513404	0.39181238638304544	25.70116781215447	0.5658216436410655	33.63840871831975	28.67678698487201	0.4072357973945958	28.67678698487201	12.405696551285896	19.2332814295584	0.39895890257749006	0.0	0.0	0.0	25.70116781215447	0.0
47.0164711385803	25.35402094924796	0.39447937019902685	25.597660987369895	0.24364003812193502	33.87387757934799	27.904057785375073	0.4015197772545657	27.904057785375073	12.492536427144898	19.808687294033835	0.4028640683549751	0.0	0.0	0.0	25.597660987369895	0.0
47.34558643655036	25.452582475851408	0.3959030950404331	25.49045841512477	0.037875939273362746	34.11099472240342	28.362793027878432	0.4052652842646823	28.362793027878432	12.579984182134913	19.713646431069996	0.4016325059173051	0.0	0.0	0.0	25.49045841512477	0.0
47.67700554160622	25.586312375379137	0.3971227022651454	25.37889399619495	-0.20741837918418682	34.34977168546025	27.84500008439131	0.4012524675159481	27.84500008439131	12.668044071409858	19.803148399594875	0.4009766811448684	0.0	0.0	0.0	25.37889399619495	0.0
48.01074458039746	26.18308685977551	0.4021715579374825	25.26218221084723	-0.9209046489282819	34.59022008725847	28.479183994824975	0.40583169059335317	28.479183994824975	12.756720379909726	19.059674312878933	0.3931950901089177	0.0	0.0	0.0	25.26218221084723	0.0
48.346819792460245	24.71252154413739	0.3916587364768332	25.13940363742657	0.4268820932891799	34.83235162786928	28.570997093307113	0.4064849170715691	28.570997093307113	12.846017422569096	19.88639331629512	0.3987384855425011	0.0	0.0	0.0	25.13940363742657	0.0
48.68524753100746	24.962764809874866	0.3939022884810044	25.00948908054657	0.04672427067170304	35.07617808926437	28.257367334620053	0.4047217586012223	28.257367334620053	12.93593954452708	18.794359915727764	0.3888086380745632	0.0	0.0	0.0	25.00948908054657	0.0
49.026044263724515	24.520897772635326	0.3912390292338005	24.871202194564265	0.3503044219289393	35.32171133588922	29.417631658295434	0.4128268586657007	29.417631658295434	13.026491121338768	19.96656675636912	0.39735467448938877	0.0	0.0	0.0	24.871202194564265	0.0
49.36922657357059	24.331460293504037	0.3903652431390574	24.723120479622494	0.39166018611845743	35.568963315240445	28.085348901971386	0.4042725850242682	28.085348901971386	13.11767655918814	19.965581397299246	0.3960265871397	0.0	0.0	0.0	24.723120479622494	0.0
49.714811159585594	25.058971263285983	0.39694712243699576	24.56361451852929	-0.49535674475669467	35.817946058447134	27.7215745346009	0.40170882913707606	27.7215745346009	13.209500295102458	19.983651521371232	0.3954653598834353	0.0	0.0	0.0	24.56361451852929	0.0
					36.06867168085626	27.986144612231115	0.40385317773331697	27.986144612231115	13.301966797168173	20.371475279391305	0.3976124792543534
					36.32115238262226	28.644249243940557	0.40839121975427445	28.644249243940557	13.395080564748351	20.36537116352346	0.3968247407385865
					36.57540044930061	28.176229155812507	0.4047375035461103	28.176229155812507	13.488846128701589	20.448369653470248	0.3965061479403638
					36.83142825244572	27.68774404676167	0.40176960857957106	27.68774404676167	13.5832680516025	20.729553050627107	0.3977756488880106
					37.08924825021283	27.717306148941784	0.40179675639822643	27.717306148941784	13.678350927963718	21.398077521162655	0.4029326469788466
					37.34887298796433	27.696577082108156	0.4013829010825572	27.696577082108156	13.774099384459465	20.172530612251357	0.39124472552796946
					37.61031509888008	27.476858440491007	0.39982208839751154	27.476858440491007	13.870518080150681	20.85301850645946	0.3967337652650585
					37.87358730457224	27.739302413956317	0.4018081195784958	27.739302413956317	13.967611706711736	21.39179500295279	0.3994470339767177
					38.138702415704245	28.275215635705162	0.4049925460581061	28.275215635705162	14.065384988658717	21.544851397162358	0.4008991389417735
					38.40567333261417	28.43019219030564	0.4055117839592658	28.43019219030564	14.163842683579329	21.468700102223266	0.39880429986909854
					38.674513045942476	27.426038171723057	0.3990907354645102	27.426038171723057	14.262989582364385	21.720389621162322	0.4015490844872259
					38.94523463726408	27.584728300926187	0.4000003618586484	27.584728300926187	14.362830509440936	21.2061312745956	0.3963029611490715
					39.217851279724925	27.920759480065527	0.402517253556741	27.920759480065527	14.463370323007023	21.148992079882518	0.39537409898368375
					39.492376238683	27.266864965175056	0.3984577398567971	27.266864965175056	14.564613915268072	20.7432884391098	0.39193144617597236
					39.76882287235378	27.086400397987312	0.3977405703395783	27.086400397987312	14.66656621267495	21.52907774926637	0.3983972780842313
					40.04720463246026	27.41188991295666	0.40012379115913765	27.41188991295666	14.769232176163673	21.295757893880037	0.3955093930335998
					40.327535064887485	27.59334330943731	0.4016810533046153	27.59334330943731	14.87261680139682	21.306148528131388	0.3958569625185677
					40.6098278103417	26.622791237008446	0.3955158757543205	26.622791237008446	14.976725119006597	21.26102463985504	0.3946678915050669
					40.894096605014084	27.39665466232847	0.401145556990111	27.39665466232847	15.081562194839643	20.65205062670253	0.38852658133039447
					41.18035528124919	26.84951625867721	0.39821993678852424	26.84951625867721	15.18713313020352	21.235247331796792	0.3933504712478782
					41.46861776821793	26.90180439569192	0.3988143342220431	26.90180439569192	15.293443062114946	21.021375893985898	0.39152108041214445
					41.75889809259546	28.13573426636917	0.4073240407122781	28.13573426636917	15.400497163549751	20.517014266663605	0.3865388455418737
					42.05121037924363	27.139401344044458	0.40098704434171545	27.139401344044458	15.508300643694598	21.37857240796486	0.3928313340436883
					42.345568851898335	27.210541971566467	0.40126690989806535	27.210541971566467	15.61685874820046	20.621928637400803	0.38536441953570433
					42.64198783386162	27.405023756875536	0.40378666631932086	27.405023756875536	15.726176759437863	21.035748160900535	0.38834139200950013
					42.94048174869865	26.891541545301248	0.4002374571681226	26.891541545301248	15.836259996753927	20.45724921312403	0.3820199468908844
					43.24106512093954	26.335772078976284	0.39661902099318375	26.335772078976284	15.947113816731207	21.024810000141446	0.385806093910254
					43.54375257678612	27.12634006640657	0.4024467486850507	27.12634006640657	16.058743613448325	21.407747124256517	0.38780050854566717
					43.84855884482362	26.576451801530915	0.3990904873046396	26.576451801530915	16.171154818742465	20.917198987580573	0.3832719013614459
					44.15549875673739	27.063837588034485	0.4022573282650958	27.063837588034485	16.284352902473664	20.396586741083162	0.3787101004146586
					44.46458724803455	26.88660340520574	0.4017440228729044	26.88660340520574	16.39834337279098	20.85586032407543	0.3825840081846437
					44.775839358770796	25.83674660319138	0.3945696048688885	25.83674660319138	16.513131776400517	20.596623124738397	0.38059407582291327
					45.08927023428218	25.87922699134762	0.39510497043266135	25.87922699134762	16.628723698835323	21.44664895277807	0.3863888322243619
					45.40489512592216	26.034945631906695	0.3969588355713246	26.034945631906695	16.74512476472717	21.514184446872054	0.386196096058928
					45.72272939180361	26.29695376726509	0.39928594156236724	26.29695376726509	16.862340638080262	21.90259258679564	0.38816194259033593
					46.04278849754624	25.912397870501188	0.3966368155320567	25.912397870501188	16.980377022546822	20.61794512490377	0.37688463699697416
					46.365088017029066	25.56412948481951	0.3950265166372408	25.56412948481951	17.09923966170465	21.338309124074293	0.3821435508061849
					46.689643633148265	25.135346168513404	0.39181238638304544	25.135346168513404	17.21893433933658	21.412652564149553	0.3813916535847769
					47.0164711385803	25.35402094924796	0.39447937019902685	25.35402094924796	17.339466879711935	21.58833375442076	0.3823994239315157
					47.34558643655036	25.452582475851408	0.3959030950404331	25.452582475851408	17.460843147869923	21.585847625116045	0.38164741775411715
					47.67700554160622	25.586312375379137	0.3971227022651454	25.586312375379137	17.583069049905014	21.310587145848896	0.3789257534089209
					48.01074458039746	26.18308685977551	0.4021715579374825	26.18308685977551	17.706150533254345	21.568609542096763	0.38030241663791586
					48.346819792460245	24.71252154413739	0.3916587364768332	24.71252154413739	17.830093586987125	21.43057200579734	0.3789565966188511
					48.68524753100746	24.962764809874866	0.3939022884810044	24.962764809874866	17.95490424209604	21.922176740938486	0.3813576997838197
					49.026044263724515	24.520897772635326	0.3912390292338005	24.520897772635326	18.080588571790713	21.992514753592527	0.38148099175374367
					49.36922657357059	24.331460293504037	0.3903652431390574	24.331460293504037	18.207152691793247	21.37700088163647	0.3763698956458674
					49.714811159585594	25.058971263285983	0.39694712243699576	25.058971263285983	18.334602760635804	21.98397217972468	0.3804366586406171
					50.06281483770269	24.627536566077133	0.3944820692604846	24.627536566077133	18.462944979960255	22.27190239450293	0.3816020110453354
					50.413254541566616	24.471095445889606	0.39402373850534517	24.471095445889606	18.592185594819973	22.330786702100294	0.38163954415846857
					50.76614732335758	24.37284838759712	0.39451117157062865	24.37284838759712	18.722330893983717	22.188307301734284	0.37990970685730957
					51.12151035462108	24.39380580369862	0.3952227507439037	24.39380580369862	18.8533872102416	22.692236310909678	0.3834300655996588
					51.47936092710343	24.05096586907837	0.3939560881686656	24.05096586907837	18.98536092071329	22.45650191968129	0.3806369602672224
					51.839716453593155	24.183485137661602	0.3954149874803981	24.183485137661602	19.118258447158283	22.539355906883245	0.38095386536938836
					52.20259446876831	24.020954111975247	0.3947567400106014	24.020954111975247	19.252086256288393	23.071368600605776	0.3842842538676705
					52.56801263004969	23.610730014591276	0.3926793175214299	23.610730014591276	19.38685086008241	22.49712017255974	0.37916496939229377
					52.93598871846004	23.865365495026005	0.39454503199318625	23.865365495026005	19.522558816102986	22.961518145986666	0.38188313611913566
					53.306540639489256	23.33445501584262	0.39119736235209246	23.33445501584262	19.659216727815707	22.57334516083937	0.37873786563725237
					53.67968642396568	22.70193528092454	0.38688181867402066	22.70193528092454	19.79683124491042	23.46396165555855	0.38444788374137573
					54.05544422893344	23.57264664095533	0.3945971273909539	23.57264664095533	19.935409063624792	22.882436079379975	0.3795054760461614
					54.43383233853597	22.85296902690425	0.3897526859995641	22.85296902690425	20.07495692707017	22.872458027947005	0.379310593862081
					54.81486916490572	22.85352485612579	0.39059935021516695	22.85352485612579	20.215481625559658	23.43202092468384	0.38370785824818415
					55.19857324906006	22.100795879136268	0.38559894872821326	22.100795879136268	20.356989996938573	22.627325522848658	0.3778430855558618
					55.58496326180349	22.082839147797262	0.3855935337920973	22.082839147797262	20.499488926917145	23.510284744298705	0.38415141499993327
					55.97405800463611	22.052450851401904	0.38650564360136147	22.052450851401904	20.642985349405564	22.713997430953235	0.3788307275006468
					56.36587641066856	21.62075100241701	0.38400020342229063	21.62075100241701	20.7874862468514	23.171992697665246	0.3818061026700177
					56.76043754554324	21.45995756597592	0.3830201709611788	21.45995756597592	20.932998650579357	23.675019354661096	0.38489352363098356
					57.15776060836205	21.495361423900384	0.3840307539368852	21.495361423900384	21.079529641133412	24.00569657639292	0.38784226588454346
					57.55786493262058	21.383671487117333	0.38394884363902565	21.383671487117333	21.22708634862135	24.525416849825085	0.3915987454557781
					57.96076998714892	21.22346744142103	0.383214834921453	21.22346744142103	21.375675953061695	23.963319849686368	0.3878239859095555
					58.36649537705897	21.85961434970836	0.3899409464334799	21.85961434970836	21.525305684733127	24.992328965699517	0.3953952940052123
					58.77506084469838	20.609895351511405	0.38009096650142293	20.609895351511405	21.67598282452626	25.02774002228028	0.39605076279459644
					59.18648627061127	20.6922215632868	0.3821760905712376	20.6922215632868	21.827714704297946	24.576684929272226	0.39190919961350246
					59.600791674505544	20.360619489978724	0.38067808156541966	20.360619489978724	21.980508707228033	24.606859005318896	0.3919257821172999
					60.01799721622709	20.335508509062944	0.38100390260033773	20.335508509062944	22.134372268178627	24.69779803671402	0.3924003941390064
					60.438123196740676	19.93845046438231	0.3788906181165908	19.93845046438231	22.289312874055877	25.144067979932636	0.3953652039700707
					60.86119005911786	20.611485242657583	0.38612556170607365	20.611485242657583	22.44533806417427	25.061382856200794	0.39437878783645053
					61.28721838953169	20.182917566370488	0.38359067570414934	20.182917566370488	22.602455430623486	25.57469801030374	0.3978069704240005
					61.71622891825841	19.607580639956	0.3793065821334527	19.607580639956	22.76067261863785	25.067953382453496	0.3939960919922721
					62.14824252068621	19.902523082595646	0.3830579431835289	19.902523082595646	22.919997326968314	25.10194586176038	0.39369718382747576
					62.58328021833101	19.78844926097646	0.3830336670984318	19.78844926097646	23.080437308257093	25.89188782792351	0.39796137561141093
					63.021363179859335	18.91320527488711	0.3756309035141503	18.91320527488711	23.24200036941489	25.47256494979138	0.3949735385627738
					63.46251272211835	18.958265151501404	0.37717055995137594	18.958265151501404	23.404694372000794	25.39899729073908	0.3932201950723158
					63.90675031117318	19.57897137684516	0.3834165868276977	19.57897137684516	23.5685272326048	25.385450837053355	0.39356090192568866
					64.35409756335139	18.764326161804668	0.3773289060719975	18.764326161804668	23.73350692323303	25.864760176264728	0.39559767444762406
					64.80457624629484	18.693841850219677	0.37774658754129475	18.693841850219677	23.89964147169566	26.40167075821394	0.3987554801566169
					65.2582082800189	18.33877509446204	0.3752156756677439	18.33877509446204	24.06693896199753	25.676741297684536	0.39328769706225625
					65.71501573797903	18.251634199540348	0.3760168384099417	18.251634199540348	24.23540753473151	26.097813413649018	0.39555578320479856
					66.1750208481449	18.126775683105237	0.3758548978331822	18.126775683105237	24.405055387474633	25.61714145417958	0.3919498812581376
					66.6382459940819	17.645848271002066	0.37257984902103486	17.645848271002066	24.575890775186952	26.323112433878133	0.3961133186101592
					67.10471371604048	18.694821056654806	0.38435843940061243	18.694821056654806	24.74792201061326	26.935180542547766	0.39985581966641015
					67.57444671205276	17.972664770912566	0.3786228977335596	17.972664770912566	24.921157464687553	26.578941377365826	0.3965172235273872
					68.04746783903713	17.780054125089155	0.3778453374869526	17.780054125089155	25.095605566940364	25.688460485630184	0.3906986888494181
					68.5238001139104	17.16812134552895	0.37293088151401216	17.16812134552895	25.27127480590895	26.810319810411542	0.39739346502442524
					69.00346671470777	16.57570802538298	0.36852989823614823	16.57570802538298	25.448173729550312	27.408273454065156	0.40088530274162487
					69.48649098171072	16.870350561224193	0.37307014681726464	16.870350561224193	25.626310945657167	27.06483496676957	0.39782528643996556
					69.97289641858268	16.75589826860781	0.37222470870778096	16.75589826860781	25.805695122276767	27.19410139529353	0.3985946643425843
					70.46270669351276	16.429952027761356	0.37042065725502504	16.429952027761356	25.986334988132704	27.34839839157476	0.3993950587943776
					70.95594564036736	16.522751237476744	0.3732117162449549	16.522751237476744	26.168239333049634	27.364718698846335	0.40000286176420924
					71.45263725984992	16.16661354846755	0.3705340320404251	16.16661354846755	26.35141700838098	27.557208899177432	0.4013449873490373
					71.95280572066886	15.35922451534972	0.36341091819605753	15.35922451534972	26.53587692743965	27.882027618852252	0.4035411023603052
					72.45647536071354	15.783976723979249	0.36948874258953945	15.783976723979249	26.721628065931725	27.45869204798138	0.4008748006228609
					72.96367068823854	15.510257988372873	0.3675474242045036	15.510257988372873	26.90867946239325	27.58454533529108	0.40172955893700646
					73.4744163830562	15.587593617055774	0.37030645105272686	15.587593617055774	27.09704021863	27.333525001408162	0.3999244316686457
					73.9887372977376	15.185225897652423	0.366879052830353	15.185225897652423	27.286719500160412	28.00267566830268	0.4040169720624881
					74.50665845882176	14.577098178601426	0.36112759651596554	14.577098178601426	27.477726536661535	27.252122787197102	0.39932011693266445
					75.02820506803351	15.005763778336492	0.36747477893960495	15.005763778336492	27.670070622418166	26.721110029807413	0.3960187599359189
					75.55340250350974	15.063993709251438	0.3698814741242975	15.063993709251438	27.863761116775095	27.688952104292824	0.40216678852061366
					76.0822763210343	14.950409457881051	0.36934716134162154	14.950409457881051	28.058807444592517	27.754999828267067	0.40236687523086756
					76.61485225528155	14.716466696063154	0.3683015902669646	14.716466696063154	28.255219096704664	27.929290294830718	0.40294507687351167
					77.15115622106853	13.707128824017943	0.35714074291434383	13.707128824017943	28.453005630381597	27.807143873694777	0.40141253505279817
					77.69121431461602	14.214371104371278	0.3649441973712888	14.214371104371278	28.65217666979427	28.160521226581373	0.40331017201752795
					78.23505281481832	14.281252557598371	0.36696571454100774	14.281252557598371	28.85274190648283	28.057744075899915	0.40256778978939683
					78.78269818452205	13.183681677502175	0.35507496576343406	13.183681677502175	29.05471109982821	26.928827797215177	0.39438875393837014
					79.3341770718137	13.909075186726817	0.36494851582259713	13.909075186726817	29.25809407752701	27.94743795219288	0.40085503822844737
					79.88951631131638	13.356008450914791	0.3603489526068664	13.356008450914791	29.4629007360697	27.47101838900015	0.398130423903375
					80.4487429254956	13.100698390601899	0.35887277137758333	13.100698390601899	29.669141041222183	28.15626846290103	0.4028765278276877
					81.01188412597406	13.077934472863179	0.35938578001933164	13.077934472863179	29.87682502851074	28.093273493093303	0.4026838451057105
					81.5789673148559	13.097815157906487	0.3608905791398218	13.097815157906487	30.085962803710316	27.75410192596494	0.40127190948585784
					82.1500200860599	12.213892481432868	0.35152110731811786	12.213892481432868	30.296564543336288	28.414620932745997	0.40590441942947836
					82.72507022666231	11.654089699054975	0.3453502649556902	11.654089699054975	30.50864049513964	28.4747384190791	0.4071937369064397
					83.30414571824895	12.13840986813638	0.35292525248253415	12.13840986813638	30.72220097860562	27.54528631186686	0.4007984440811051
					83.88727473827669	11.625446067782324	0.34813662640808635	11.625446067782324	30.93725638545586	28.181599912293212	0.4052998660212998
					84.47448566144462	11.647610164775012	0.3511664795182875	11.647610164775012	31.15381718015405	28.457462356482928	0.406896302905087
					85.06580706107474	11.270161153118696	0.3463934021241514	11.270161153118696	31.371893900415127	29.549226889275214	0.4142523429610499
					85.66126771050226	11.874539192774927	0.3575363191308351	11.874539192774927	31.59149715771803	28.594383476786422	0.4079639394782228
					86.26089658447577	11.382242085901268	0.35137570209405905	11.382242085901268	31.812637637822057	28.99205464120418	0.41030851776515176
					86.8647228605671	11.532558499101269	0.3550843540616743	11.532558499101269	32.03532610128681	28.67775802288682	0.4077607672338926
					87.47277592059106	10.43330173451304	0.3412869372525091	10.43330173451304	32.259573383995814	27.608542306122775	0.40096058492130277
					88.08508535203521	10.924840013615336	0.35140372122335517	10.924840013615336	32.48539039768379	28.77493853782284	0.4084647799280024
					88.70168094949946	10.864649112778292	0.3526705086417863	10.864649112778292	32.71278813046758	28.80606054371229	0.407858274740143
					89.32259271614595	10.662592364618918	0.3517022111254482	10.662592364618918	32.94177764738085	29.080700641926875	0.40978386297640085
					89.94785086515898	10.316093266503808	0.3480995831873719	10.316093266503808	33.17237009091252	28.054129009590824	0.40276905831214854
					90.57748582121508	10.18722847677467	0.34831617399241815	10.18722847677467	33.4045766815489	27.944029954578355	0.4020475822486473
					91.21152822196359	9.706801489786367	0.3424592815966282	9.706801489786367	33.63840871831975	28.67678698487201	0.4072357973945958
					91.85000891951734	10.013281446462297	0.35150798947761436	10.013281446462297	33.87387757934799	27.904057785375073	0.4015197772545657
					92.49295898195396	9.755778592284054	0.3492103644596996	9.755778592284054	34.11099472240342	28.362793027878432	0.4052652842646823
					93.14040969482764	10.154958635202904	0.3578968535483772	10.154958635202904	34.34977168546025	27.84500008439131	0.4012524675159481
					93.79239256269142	10.014019157275468	0.3577525661539268	10.014019157275468	34.59022008725847	28.479183994824975	0.40583169059335317
					94.44893931063027	9.778683466227974	0.3562881547942056	9.778683466227974	34.83235162786928	28.570997093307113	0.4064849170715691
					95.11008188580468	9.549052209454636	0.35453036644430186	9.549052209454636	35.07617808926437	28.257367334620053	0.4047217586012223
					95.7758524590053	9.968813902692675	0.3649564013018209	9.968813902692675	35.32171133588922	29.417631658295434	0.4128268586657007
					96.44628342621834	8.799526932776327	0.3463547535626343	8.799526932776327	35.568963315240445	28.085348901971386	0.4042725850242682
					97.12140741020188	8.816883464476861	0.34820935398684266	8.816883464476861	35.817946058447134	27.7215745346009	0.40170882913707606
					97.8012572620733	8.20929899083048	0.3403529476131897	8.20929899083048	36.06867168085626	27.986144612231115	0.40385317773331697
					98.48586606290782	9.279982982385345	0.3614549843087234	9.279982982385345	36.32115238262226	28.644249243940557	0.40839121975427445
					99.17526712534817	8.456958111116073	0.34913020954008905	8.456958111116073	36.57540044930061	28.176229155812507	0.4047375035461103
					99.86949399522561	8.668085891300024	0.3550184439386752	8.668085891300024	36.83142825244572	27.68774404676167	0.40176960857957106
					100.5685804531922	7.974875082850094	0.34285506988361536	7.974875082850094	37.08924825021283	27.717306148941784	0.40179675639822643
					101.27256051636454	8.36430014371717	0.35222332225416275	8.36430014371717	37.34887298796433	27.696577082108156	0.4013829010825572
					101.9814684399791	7.764162451711146	0.3441575800647174	7.764162451711146	37.61031509888008	27.476858440491007	0.39982208839751154
					102.69533871905895	8.148664597379238	0.3520375124270153	8.148664597379238	37.87358730457224	27.739302413956317	0.4018081195784958
					103.41420609009236	7.6300447340347874	0.3449336627091924	7.6300447340347874	38.138702415704245	28.275215635705162	0.4049925460581061
					104.13810553272302	7.925140985864084	0.3544142226487389	7.925140985864084	38.40567333261417	28.43019219030564	0.4055117839592658
					104.86707227145207	7.3629325856790535	0.3440014626632982	7.3629325856790535	38.674513045942476	27.426038171723057	0.3990907354645102
					105.60114177735224	7.707712531130468	0.3549318672983566	7.707712531130468	38.94523463726408	27.584728300926187	0.4000003618586484
					106.3403497697937	7.787472212477914	0.35708836986809994	7.787472212477914	39.217851279724925	27.920759480065527	0.402517253556741
					107.08473221818227	7.424579682346979	0.35263667341302624	7.424579682346979	39.492376238683	27.266864965175056	0.3984577398567971
					107.83432534370954	7.998724102919163	0.365530777718393	7.998724102919163	39.76882287235378	27.086400397987312	0.3977405703395783
					108.58916562111551	6.821179998341197	0.3400893431386514	6.821179998341197	40.04720463246026	27.41188991295666	0.40012379115913765
					109.34928978046332	7.433576088935656	0.3567997760169203	7.433576088935656	40.327535064887485	27.59334330943731	0.4016810533046153
					110.11473480892656	6.828763912609201	0.34731118078365675	6.828763912609201	40.6098278103417	26.622791237008446	0.3955158757543205
					110.88553795258903	6.80747107007674	0.34935426319230223	6.80747107007674	40.894096605014084	27.39665466232847	0.401145556990111
					111.66173671825717	7.1873321622443305	0.3603003759852719	7.1873321622443305	41.18035528124919	26.84951625867721	0.39821993678852424
					112.44336887528496	7.20310319287621	0.36330979711650435	7.20310319287621	41.46861776821793	26.90180439569192	0.3988143342220431
					113.23047245741196	7.164345849013442	0.36375040969139316	7.164345849013442	41.75889809259546	28.13573426636917	0.4073240407122781
					114.02308576461385	6.413763013398949	0.3488273898409046	6.413763013398949	42.05121037924363	27.139401344044458	0.40098704434171545
					114.82124736496615	7.210341408635932	0.371122469396934	7.210341408635932	42.345568851898335	27.210541971566467	0.40126690989806535
					115.62499609652092	6.901792161080024	0.36498386937364113	6.901792161080024	42.64198783386162	27.405023756875536	0.40378666631932086
					116.43437106919656	6.434025395900616	0.3585773845404754	6.434025395900616	42.94048174869865	26.891541545301248	0.4002374571681226
					117.24941166668094	6.968702518592038	0.3724105666019226	6.968702518592038	43.24106512093954	26.335772078976284	0.39661902099318375
					118.07015754834771	6.400682394203086	0.36207307678379375	6.400682394203086	43.54375257678612	27.12634006640657	0.4024467486850507
					118.89664865118613	7.162452345680016	0.38251445904053116	7.162452345680016	43.84855884482362	26.576451801530915	0.3990904873046396
					119.72892519174444	6.343855572779924	0.3661213882245131	6.343855572779924	44.15549875673739	27.063837588034485	0.4022573282650958
					120.56702766808665	7.26751717727447	0.3883276518474957	7.26751717727447	44.46458724803455	26.88660340520574	0.4017440228729044
					121.41099686176327	6.344396958728373	0.37166738799370097	6.344396958728373	44.775839358770796	25.83674660319138	0.3945696048688885
					122.26087383979561	7.1603647269483295	0.39316699182546544	7.1603647269483295	45.08927023428218	25.87922699134762	0.39510497043266135
					123.11669995667417	6.675974724777462	0.3852677161578654	6.675974724777462	45.40489512592216	26.034945631906695	0.3969588355713246
					123.97851685637087	6.174694377323976	0.37550485682065865	6.174694377323976	45.72272939180361	26.29695376726509	0.39928594156236724
					124.84636647436548	5.433280914560149	0.35683068725903216	5.433280914560149	46.04278849754624	25.912397870501188	0.3966368155320567
					125.72029103968603	6.850304055866107	0.396050228347433	6.850304055866107	46.365088017029066	25.56412948481951	0.3950265166372408
					126.60033307696384	5.988829274163748	0.374903695419792	5.988829274163748	46.689643633148265	25.135346168513404	0.39181238638304544
					127.48653540850259	6.994469037993298	0.40342767640604954	6.994469037993298	47.0164711385803	25.35402094924796	0.39447937019902685
					128.3789411563621	6.851487171979051	0.4018235326043128	6.851487171979051	47.34558643655036	25.452582475851408	0.3959030950404331
					129.27759374445662	6.363262061266411	0.3929640404962941	6.363262061266411	47.67700554160622	25.586312375379137	0.3971227022651454
					130.18253690066783	6.631026245261206	0.4024831150138183	6.631026245261206	48.01074458039746	26.18308685977551	0.4021715579374825
					131.09381465897252	7.594457057855942	0.42970276035544025	7.594457057855942	48.346819792460245	24.71252154413739	0.3916587364768332
					132.01147136158534	6.597307544603186	0.40793460160514616	6.597307544603186	48.68524753100746	24.962764809874866	0.3939022884810044
					132.93555166111642	6.48976905498777	0.40422071036938934	6.48976905498777	49.026044263724515	24.520897772635326	0.3912390292338005
					133.86610052274423	5.863459106952011	0.3920885513357448	5.863459106952011	49.36922657357059	24.331460293504037	0.3903652431390574
					134.80316322640346	6.748742978798587	0.4185850305901469	6.748742978798587	49.714811159585594	25.058971263285983	0.39694712243699576
					135.74678536898827	6.488666145249266	0.413395047759356	6.488666145249266	50.06281483770269	24.627536566077133	0.3944820692604846
					136.69701286657119	6.3376191143182625	0.41104109534523847	6.3376191143182625	50.413254541566616	24.471095445889606	0.39402373850534517
					137.6538919566372	6.114687117401833	0.40533575100433267	6.114687117401833	50.76614732335758	24.37284838759712	0.39451117157062865
					138.6174692003337	6.052194188445221	0.4086575477541672	6.052194188445221	51.12151035462108	24.39380580369862	0.3952227507439037
					139.587791484736	6.2569908311446065	0.41748627735671745	6.2569908311446065	51.47936092710343	24.05096586907837	0.3939560881686656
					140.56490602512915	5.896597983475332	0.4110707941875641	5.896597983475332	51.839716453593155	24.183485137661602	0.3954149874803981
					141.54886036730505	6.125933906048973	0.42086171709536313	6.125933906048973	52.20259446876831	24.020954111975247	0.3947567400106014
					142.5397023898762	6.792991746426419	0.4411030866120648	6.792991746426419	52.56801263004969	23.610730014591276	0.3926793175214299
					143.53748030660535	6.243633254945149	0.43101035645128877	6.243633254945149	52.93598871846004	23.865365495026005	0.39454503199318625
					144.54224266875156	6.295159694296966	0.43315673888808665	6.295159694296966	53.306540639489256	23.33445501584262	0.39119736235209246
					145.55403836743284	6.369289565063944	0.4397828272864963	6.369289565063944	53.67968642396568	22.70193528092454	0.38688181867402066
					146.5729166360049	6.673874783836938	0.45158606444236926	6.673874783836938	54.05544422893344	23.57264664095533	0.3945971273909539
					147.59892705245693	6.229359330193208	0.4386112715190066	6.229359330193208	54.43383233853597	22.85296902690425	0.3897526859995641
					148.63211954182412	5.728084905646399	0.425806201952906	5.728084905646399	54.81486916490572	22.85352485612579	0.39059935021516695
					149.67254437861686	6.279655543747203	0.4484358125129385	6.279655543747203	55.19857324906006	22.100795879136268	0.38559894872821326
					150.7202521892672	5.852809945216988	0.4366540211142303	5.852809945216988	55.58496326180349	22.082839147797262	0.3855935337920973
					151.7752939545921	7.146615404211239	0.4786611802581092	7.146615404211239	55.97405800463611	22.052450851401904	0.38650564360136147
					152.83772101227422	6.549580097181509	0.464853002114802	6.549580097181509	56.36587641066856	21.62075100241701	0.38400020342229063
					153.90758505936014	6.66286483118746	0.469089868163438	6.66286483118746	56.76043754554324	21.45995756597592	0.3830201709611788
					154.98493815477565	6.320427609461376	0.461054243722702	6.320427609461376	57.15776060836205	21.495361423900384	0.3840307539368852
					156.0698327218591	6.590162293773886	0.4755987649711423	6.590162293773886	57.55786493262058	21.383671487117333	0.38394884363902565
					157.16232155091208	6.876889737472264	0.48294449485891955	6.876889737472264	57.96076998714892	21.22346744142103	0.383214834921453
					158.26245780176848	7.109806475297577	0.494697605680717	7.109806475297577	58.36649537705897	21.85961434970836	0.3899409464334799
					159.37029500638084	6.575196125571568	0.47948850387093706	6.575196125571568	58.77506084469838	20.609895351511405	0.38009096650142293
					160.4858870714255	7.027081960285349	0.5019117650368059	7.027081960285349	59.18648627061127	20.6922215632868	0.3821760905712376
					161.6092882809255	6.964096895483772	0.5047170454677237	6.964096895483772	59.600791674505544	20.360619489978724	0.38067808156541966
					162.740553298892	7.479259931439572	0.5175179674018903	7.479259931439572	60.01799721622709	20.335508509062944	0.38100390260033773
					163.87973717198423	6.21349296274805	0.4818159765445687	6.21349296274805	60.438123196740676	19.93845046438231	0.3788906181165908
					165.02689533218813	8.172729459411597	0.5464277041063696	8.172729459411597	60.86119005911786	20.611485242657583	0.38612556170607365
					166.18208359951348	8.05640007685154	0.5479257930071528	8.05640007685154	61.28721838953169	20.182917566370488	0.38359067570414934
					167.34535818471008	8.068861461135812	0.5510213706988187	8.068861461135812	61.71622891825841	19.607580639956	0.3793065821334527
					168.51677569200305	7.382808686577375	0.5346349691955359	7.382808686577375	62.14824252068621	19.902523082595646	0.3830579431835289
					169.69639312184705	6.470929342473115	0.5071912247312964	6.470929342473115	62.58328021833101	19.78844926097646	0.3830336670984318
					170.8842678737	7.378892482522117	0.5412969543717324	7.378892482522117	63.021363179859335	18.91320527488711	0.3756309035141503
					172.0804577488159	6.99446576803301	0.5298293598565177	6.99446576803301	63.46251272211835	18.958265151501404	0.37717055995137594
					173.2850209530576	6.494134492555424	0.5141563554592194	6.494134492555424	63.90675031117318	19.57897137684516	0.3834165868276977
					174.498016099729	7.036514192757039	0.5358942135065856	7.036514192757039	64.35409756335139	18.764326161804668	0.3773289060719975
					175.71950221242713	7.327441503517717	0.547931266211513	7.327441503517717	64.80457624629484	18.693841850219677	0.37774658754129475
					176.9495387279141	7.117737555469098	0.5469970489746183	7.117737555469098	65.2582082800189	18.33877509446204	0.3752156756677439
					178.1881854990095	7.481447725900311	0.564505195435481	7.481447725900311	65.71501573797903	18.251634199540348	0.3760168384099417
					179.43550279750258	7.949162366414608	0.5798697573879708	7.949162366414608	66.1750208481449	18.126775683105237	0.3758548978331822
					180.6915513170851	7.3665998682888665	0.5634857758022862	7.3665998682888665	66.6382459940819	17.645848271002066	0.37257984902103486
					181.9563921763047	7.861756719746072	0.5837651021772606	7.861756719746072	67.10471371604048	18.694821056654806	0.38435843940061243
					183.23008692153883	7.787653167832053	0.5849027298239495	7.787653167832053	67.57444671205276	17.972664770912566	0.3786228977335596
					184.51269752998962	8.238673497629561	0.6050194392171628	8.238673497629561	68.04746783903713	17.780054125089155	0.3778453374869526
					185.80428641269953	6.889579724890183	0.5551551247982036	6.889579724890183	68.5238001139104	17.16812134552895	0.37293088151401216
					187.10491641758844	7.720107641821494	0.5895164818260442	7.720107641821494	69.00346671470777	16.57570802538298	0.36852989823614823
					188.41465083251154	7.191752229752714	0.5774656394679013	7.191752229752714	69.48649098171072	16.870350561224193	0.37307014681726464
					189.73355338833915	7.636307310905943	0.5923237258291374	7.636307310905943	69.97289641858268	16.75589826860781	0.37222470870778096
					191.0616882620575	8.085736720454927	0.61049222050737	8.085736720454927	70.46270669351276	16.429952027761356	0.37042065725502504
					192.3991200798919	7.54100740699311	0.5926199754864424	7.54100740699311	70.95594564036736	16.522751237476744	0.3732117162449549
					193.74591392045113	9.059546591054707	0.652403297989582	9.059546591054707	71.45263725984992	16.16661354846755	0.3705340320404251
					195.1021353178943	7.341919275252083	0.5972170540994161	7.341919275252083	71.95280572066886	15.35922451534972	0.36341091819605753
					196.46785026511955	8.079114025167252	0.6266662440595908	8.079114025167252	72.45647536071354	15.783976723979249	0.36948874258953945
					197.8431252169754	8.496827339066408	0.6497780512396188	8.496827339066408	72.96367068823854	15.510257988372873	0.3675474242045036
					199.22802709349423	7.311261523941929	0.6042450782137666	7.311261523941929	73.4744163830562	15.587593617055774	0.37030645105272686
					200.62262328314867	8.335797146796718	0.6467155343471868	8.335797146796718	73.9887372977376	15.185225897652423	0.366879052830353
					202.0269816461307	7.536361300371706	0.6233689779405331	7.536361300371706	74.50665845882176	14.577098178601426	0.36112759651596554
					203.44117051765363	8.220192085472593	0.653885268806124	8.220192085472593	75.02820506803351	15.005763778336492	0.36747477893960495
					204.8652587112772	8.029474611391851	0.6475824820474905	8.029474611391851	75.55340250350974	15.063993709251438	0.3698814741242975
					206.29931552225614	8.471406227726064	0.6637256781457254	8.471406227726064	76.0822763210343	14.950409457881051	0.36934716134162154
					207.74341073091193	8.477597199749805	0.6688075839975413	8.477597199749805	76.61485225528155	14.716466696063154	0.3683015902669646
					209.1976146060283	8.422497468721467	0.6741086849594401	8.422497468721467	77.15115622106853	13.707128824017943	0.35714074291434383
					210.6619979082705	8.305762418339446	0.6727750548630224	8.305762418339446	77.69121431461602	14.214371104371278	0.3649441973712888
					212.13663189362842	8.268004921602904	0.669497900233258	8.268004921602904	78.23505281481832	14.281252557598371	0.36696571454100774
					213.6215883168838	6.6962794614125976	0.6166268938671701	6.6962794614125976	78.78269818452205	13.183681677502175	0.35507496576343406
					215.11693943510198	6.403327710415752	0.6083681273262015	6.403327710415752	79.3341770718137	13.909075186726817	0.36494851582259713
					216.6227580111477	8.525769682528695	0.6965045114658872	8.525769682528695	79.88951631131638	13.356008450914791	0.3603489526068664
					218.13911731722578	8.227408627134178	0.6836636503449628	8.227408627134178	80.4487429254956	13.100698390601899	0.35887277137758333
					219.66609113844635	7.553246558100175	0.6644153358227413	7.553246558100175	81.01188412597406	13.077934472863179	0.35938578001933164
					221.20375377641545	8.377642583736414	0.6986130722778222	8.377642583736414	81.5789673148559	13.097815157906487	0.3608905791398218
					222.75218005285038	7.400482025779478	0.6606749826257661	7.400482025779478	82.1500200860599	12.213892481432868	0.35152110731811786
					224.31144531322033	7.524331863444447	0.6706547002768066	7.524331863444447	82.72507022666231	11.654089699054975	0.3453502649556902
					225.8816254304129	6.88815902518742	0.6484785816704635	6.88815902518742	83.30414571824895	12.13840986813638	0.35292525248253415
					227.46279680842576	7.946966264178737	0.6940652175998813	7.946966264178737	83.88727473827669	11.625446067782324	0.34813662640808635
					229.05503638608477	9.350882026754988	0.7480887238145578	9.350882026754988	84.47448566144462	11.647610164775012	0.3511664795182875
					230.65842164078737	7.035912586019913	0.6602413700607588	7.035912586019913	85.06580706107474	11.270161153118696	0.3463934021241514
					232.27303059227287	8.078072339704512	0.7087744545869696	8.078072339704512	85.66126771050226	11.874539192774927	0.3575363191308351
					233.89894180641878	6.026158143300059	0.6223874325307568	6.026158143300059	86.26089658447577	11.382242085901268	0.35137570209405905
					235.5362343990637	7.606763611896965	0.6940015318722391	7.606763611896965	86.8647228605671	11.532558499101269	0.3550843540616743
					237.18498803985716	7.410482836391263	0.6879466613309606	7.410482836391263	87.47277592059106	10.43330173451304	0.3412869372525091
					238.84528295613615	7.431527794690731	0.698085975930696	7.431527794690731	88.08508535203521	10.924840013615336	0.35140372122335517
					240.51719993682912	7.52464456150069	0.6994355389432267	7.52464456150069	88.70168094949946	10.864649112778292	0.3526705086417863
					242.20082033638693	6.21092416579084	0.6445630956766396	6.21092416579084	89.32259271614595	10.662592364618918	0.3517022111254482
					243.89622607874162	6.184689670935647	0.6486869900584608	6.184689670935647	89.94785086515898	10.316093266503808	0.3480995831873719
					245.6034996612928	6.212401828582825	0.65044758192564	6.212401828582825	90.57748582121508	10.18722847677467	0.34831617399241815
					247.32272415892186	7.62044270889593	0.7133090407497646	7.62044270889593	91.21152822196359	9.706801489786367	0.3424592815966282
					249.05398322803433	5.300187936633581	0.6172894552658612	5.300187936633581	91.85000891951734	10.013281446462297	0.35150798947761436
					250.79736111063056	6.759750142078903	0.6902737953295741	6.759750142078903	92.49295898195396	9.755778592284054	0.3492103644596996
					252.55294263840497	8.008329995813769	0.743893768955713	8.008329995813769	93.14040969482764	10.154958635202904	0.3578968535483772
					254.3208132368738	6.617057178173676	0.6958211400781257	6.617057178173676	93.79239256269142	10.014019157275468	0.3577525661539268
					256.1010589295319	6.843794875693422	0.7016333578518834	6.843794875693422	94.44893931063027	9.778683466227974	0.3562881547942056
					257.89376634203865	6.648073642231027	0.6949659095491348	6.648073642231027	95.11008188580468	9.549052209454636	0.35453036644430186
					259.6990227064329	7.106014446430242	0.722876412538628	7.106014446430242	95.7758524590053	9.968813902692675	0.3649564013018209
					261.51691586537794	7.005353941808947	0.7156887877533957	7.005353941808947	96.44628342621834	8.799526932776327	0.3463547535626343
					263.34753427643557	5.957116947822025	0.6692167216058026	5.957116947822025	97.12140741020188	8.816883464476861	0.34820935398684266
					265.1909670163707	5.746131940126645	0.6573793691166672	5.746131940126645	97.8012572620733	8.20929899083048	0.3403529476131897
					267.04730378548527	4.638197753576804	0.6031063890438596	4.638197753576804	98.48586606290782	9.279982982385345	0.3614549843087234
					268.91663491198364	6.230991808073375	0.6979440217658718	6.230991808073375	99.17526712534817	8.456958111116073	0.34913020954008905
					270.7990513563675	6.776485233872108	0.7228123337347796	6.776485233872108	99.86949399522561	8.668085891300024	0.3550184439386752
					272.69464471586207	5.841233972034791	0.6751812232253661	5.841233972034791	100.5685804531922	7.974875082850094	0.34285506988361536
					274.6035072288731	4.535859767802429	0.6062373669897589	4.535859767802429	101.27256051636454	8.36430014371717	0.35222332225416275
					276.5257317794752	5.9337341446312095	0.6867642570644332	5.9337341446312095	101.9814684399791	7.764162451711146	0.3441575800647174
					278.46141190193157	4.892064433600326	0.6306234567305584	4.892064433600326	102.69533871905895	8.148664597379238	0.3520375124270153
					280.41064178524505	5.415204527809314	0.6618121171963728	5.415204527809314	103.41420609009236	7.6300447340347874	0.3449336627091924
					282.3735162777418	5.196598009671324	0.6560741393950847	5.196598009671324	104.13810553272302	7.925140985864084	0.3544142226487389
					284.35013089168604	4.9400515596612875	0.6492258743930993	4.9400515596612875	104.86707227145207	7.3629325856790535	0.3440014626632982
					286.34058180792783	4.571015575718741	0.6304375771519192	4.571015575718741	105.60114177735224	7.707712531130468	0.3549318672983566
					288.3449658805833	6.2210833459869	0.7206208666666193	6.2210833459869	106.3403497697937	7.787472212477914	0.35708836986809994
					290.36338064174737	3.514431441298503	0.5690485864846953	3.514431441298503	107.08473221818227	7.424579682346979	0.35263667341302624
					292.39592430623964	4.842986481153422	0.6490393116018867	4.842986481153422	107.83432534370954	7.998724102919163	0.365530777718393
					294.4426957763833	4.32701373883749	0.6198761186440336	4.32701373883749	108.58916562111551	6.821179998341197	0.3400893431386514
					296.50379464681794	4.696073384917124	0.641364845454608	4.696073384917124	109.34928978046332	7.433576088935656	0.3567997760169203
					298.5793212093457	3.4973527749706017	0.5716461668201694	3.4973527749706017	110.11473480892656	6.828763912609201	0.34731118078365675
					300.66937645781115	4.913170297120875	0.662857873957988	4.913170297120875	110.88553795258903	6.80747107007674	0.34935426319230223
					302.7740620930158	4.012723650490019	0.6069548470740023	4.012723650490019	111.66173671825717	7.1873321622443305	0.3603003759852719
					304.8934805276669	3.4324451098999886	0.5739962752980446	3.4324451098999886	112.44336887528496	7.20310319287621	0.36330979711650435
					307.0277348913605	3.7488499421725248	0.5941276231865178	3.7488499421725248	113.23047245741196	7.164345849013442	0.36375040969139316
					309.1769290356001	3.557807765447185	0.5890792606880317	3.557807765447185	114.02308576461385	6.413763013398949	0.3488273898409046
					311.3411675388493	4.1252348593087955	0.6275444069300509	4.1252348593087955	114.82124736496615	7.210341408635932	0.371122469396934
					313.5205557116212	3.210069842975525	0.5565921587921276	3.210069842975525	115.62499609652092	6.901792161080024	0.36498386937364113
					315.71519960160254	4.804243590202053	0.6799723620843685	4.804243590202053	116.43437106919656	6.434025395900616	0.3585773845404754
					317.9252059988138	4.439599029855249	0.6621583691900456	4.439599029855249	117.24941166668094	6.968702518592038	0.3724105666019226
					320.15068244080544	3.4914770965519315	0.5894808770873793	3.4914770965519315	118.07015754834771	6.400682394203086	0.36207307678379375
					322.3917372178911	3.961304024488453	0.6264560785837245	3.961304024488453	118.89664865118613	7.162452345680016	0.38251445904053116
					324.64847937841637	3.1599226378551943	0.5788081970317717	3.1599226378551943	119.72892519174444	6.343855572779924	0.3661213882245131
					326.9210187340653	3.242844162190748	0.5769121531934035	3.242844162190748	120.56702766808665	7.26751717727447	0.3883276518474957
					329.2094658652037	2.8173282216681104	0.5471742759388105	2.8173282216681104	121.41099686176327	6.344396958728373	0.37166738799370097
					331.51393212626016	3.703606339936936	0.62058259431103	3.703606339936936	122.26087383979561	7.1603647269483295	0.39316699182546544
					333.83452965114395	2.883233740123181	0.5668299131010592	2.883233740123181	123.11669995667417	6.675974724777462	0.3852677161578654
					336.171371358702	3.0681303479933337	0.5778117367380766	3.0681303479933337	123.97851685637087	6.174694377323976	0.37550485682065865
					338.52457095821285	3.781388478437719	0.6327698055915915	3.781388478437719	124.84636647436548	5.433280914560149	0.35683068725903216
					340.89424295492034	3.6553687579640552	0.6325181657214529	3.6553687579640552	125.72029103968603	6.850304055866107	0.396050228347433
					343.2805026556048	1.9063013308903065	0.5015498708922156	1.9063013308903065	126.60033307696384	5.988829274163748	0.374903695419792
					345.683466174194	2.9481861205649134	0.5835649318440427	2.9481861205649134	127.48653540850259	6.994469037993298	0.40342767640604954
					348.1032504374134	2.4351480013799587	0.5360478117943543	2.4351480013799587	128.3789411563621	6.851487171979051	0.4018235326043128
					350.5399731904753	3.0685601512095895	0.588810579137577	3.0685601512095895	129.27759374445662	6.363262061266411	0.3929640404962941
					352.9937530028086	3.9681473705380648	0.6591888452837443	3.9681473705380648	130.18253690066783	6.631026245261206	0.4024831150138183
					355.46470927382825	3.241467546618726	0.6058990567391194	3.241467546618726	131.09381465897252	7.594457057855942	0.42970276035544025
					357.95296223874504	4.728026787792761	0.727504424662007	4.728026787792761	132.01147136158534	6.597307544603186	0.40793460160514616
					360.4586329744162	3.3296990887912656	0.6187225543208033	3.3296990887912656	132.93555166111642	6.48976905498777	0.40422071036938934
					362.98184340523716	3.222977710593261	0.6239183336753882	3.222977710593261	133.86610052274423	5.863459106952011	0.3920885513357448
					365.5227163090738	1.445887645578693	0.4684334430915006	1.445887645578693	134.80316322640346	6.748742978798587	0.4185850305901469
					368.08137532323735	3.1672841779581122	0.6154906640057488	3.1672841779581122	135.74678536898827	6.488666145249266	0.413395047759356
					370.6579449505	3.692870418358517	0.6566247130345363	3.692870418358517	136.69701286657119	6.3376191143182625	0.41104109534523847
					373.2525505651535	2.7821709131130095	0.588612375681546	2.7821709131130095	137.6538919566372	6.114687117401833	0.40533575100433267
					375.8653184191096	3.2609851225130186	0.6409461383366551	3.2609851225130186	138.6174692003337	6.052194188445221	0.4086575477541672
					378.49637564804334	2.998900216544599	0.6101792592882739	2.998900216544599	139.587791484736	6.2569908311446065	0.41748627735671745
					381.14585027757965	2.5262090491409652	0.5756773206326701	2.5262090491409652	140.56490602512915	5.896597983475332	0.4110707941875641
					383.8138712295227	2.7140139892538375	0.597992968520628	2.7140139892538375	141.54886036730505	6.125933906048973	0.42086171709536313
					386.50056832812936	2.5541096208379863	0.5809685539791386	2.5541096208379863	142.5397023898762	6.792991746426419	0.4411030866120648
					389.2060723064262	2.8202311388988037	0.6132813449909649	2.8202311388988037	143.53748030660535	6.243633254945149	0.43101035645128877
					391.93051481257123	3.9448984668354083	0.6963705792070236	3.9448984668354083	144.54224266875156	6.295159694296966	0.43315673888808665
					394.67402841625926	3.0540462854987678	0.6237893243430473	3.0540462854987678	145.55403836743284	6.369289565063944	0.4397828272864963
					397.43674661517304	3.5848943520629932	0.6807695156441784	3.5848943520629932	146.5729166360049	6.673874783836938	0.45158606444236926
					400.21880384147926	3.165040778691442	0.6373451697063814	3.165040778691442	147.59892705245693	6.229359330193208	0.4386112715190066
					403.0203354683696	2.6701826995546614	0.6082020595025978	2.6701826995546614	148.63211954182412	5.728084905646399	0.425806201952906
					405.8414778166482	3.4428548849963967	0.6910499865775769	3.4428548849963967	149.67254437861686	6.279655543747203	0.4484358125129385
					408.6823681613647	3.2644006181660963	0.6781577884694594	3.2644006181660963	150.7202521892672	5.852809945216988	0.4366540211142303
					411.5431447384942	3.2626666400050963	0.6772394630482801	3.2626666400050963	151.7752939545921	7.146615404211239	0.4786611802581092
					414.4239467516637	3.880012702761797	0.7272322938833927	3.880012702761797	152.83772101227422	6.549580097181509	0.464853002114802
					417.3249143789253	3.6011661325966076	0.7148137800642838	3.6011661325966076	153.90758505936014	6.66286483118746	0.469089868163438
					420.2461887795778	3.938222025156115	0.746136021239325	3.938222025156115	154.98493815477565	6.320427609461376	0.461054243722702
					423.18791210103484	2.333550851149474	0.5994557815589926	2.333550851149474	156.0698327218591	6.590162293773886	0.4755987649711423
					426.1502274857421	3.2152951793178493	0.7026957377828144	3.2152951793178493	157.16232155091208	6.876889737472264	0.48294449485891955
					429.13327907814227	3.430624514652091	0.7104249923226591	3.430624514652091	158.26245780176848	7.109806475297577	0.494697605680717
					432.1372120316893	4.058170490425086	0.7528206723134669	4.058170490425086	159.37029500638084	6.575196125571568	0.47948850387093706
					435.16217251591104	2.6380994046926256	0.629358655882309	2.6380994046926256	160.4858870714255	7.027081960285349	0.5019117650368059
					438.20830772352247	4.752784775950898	0.8422195569890487	4.752784775950898	161.6092882809255	6.964096895483772	0.5047170454677237
					441.2757658775871	3.730133655897637	0.7485944061538454	3.730133655897637	162.740553298892	7.479259931439572	0.5175179674018903
					444.36469623873023	3.1282439419460624	0.6945019281095205	3.1282439419460624	163.87973717198423	6.21349296274805	0.4818159765445687
					447.47524911240134	2.9900586655066514	0.6915142148327647	2.9900586655066514	165.02689533218813	8.172729459411597	0.5464277041063696
					450.6075758561882	3.491105298023917	0.7452859177091191	3.491105298023917	166.18208359951348	8.05640007685154	0.5479257930071528
					453.7618288871815	4.866605458364992	0.8610569538257999	4.866605458364992	167.34535818471008	8.068861461135812	0.5510213706988187
					456.93816168939173	4.585543493313681	0.8316279620969038	4.585543493313681	168.51677569200305	7.382808686577375	0.5346349691955359
					460.1367288212175	2.119132592220811	0.6258282012646186	2.119132592220811	169.69639312184705	6.470929342473115	0.5071912247312964
					463.35768592296597	2.0526979269515713	0.6157213520112054	2.0526979269515713	170.8842678737	7.378892482522117	0.5412969543717324
					466.6011897244267	4.01090871102008	0.7953514330096005	4.01090871102008	172.0804577488159	6.99446576803301	0.5298293598565177
					469.8673980524977	4.8346640076184	0.9008621872430586	4.8346640076184	173.2850209530576	6.494134492555424	0.5141563554592194
					473.1564698388652	3.2649051817764416	0.740103558295849	3.2649051817764416	174.498016099729	7.036514192757039	0.5358942135065856
					476.4685651277373	4.436482509062893	0.8566543030932074	4.436482509062893	175.71950221242713	7.327441503517717	0.547931266211513
					479.8038450836314	4.421320692769396	0.8551444766826106	4.421320692769396	176.9495387279141	7.117737555469098	0.5469970489746183
					483.1624719992168	3.3432479230257526	0.7690577514800334	3.3432479230257526	178.1881854990095	7.481447725900311	0.564505195435481
					486.54460930321136	4.233747812107903	0.8532719542550437	4.233747812107903	179.43550279750258	7.949162366414608	0.5798697573879708
					489.9504215683338	3.8806398378467053	0.8329565332325355	3.8806398378467053	180.6915513170851	7.3665998682888665	0.5634857758022862
					493.38007451931213	3.34996485016753	0.772484597184738	3.34996485016753	181.9563921763047	7.861756719746072	0.5837651021772606
					496.8337350409473	4.279062935468969	0.8644630171040543	4.279062935468969	183.23008692153883	7.787653167832053	0.5849027298239495
					500.31157118623395	4.378976726985982	0.8801673342339575	4.378976726985982	184.51269752998962	8.238673497629561	0.6050194392171628
					503.8137521845376	3.437873437249476	0.8120085085860375	3.437873437249476	185.80428641269953	6.889579724890183	0.5551551247982036
					507.34044844982935	2.680865573633086	0.7425970348136699	2.680865573633086	187.10491641758844	7.720107641821494	0.5895164818260442
					510.8918315889782	3.565366633618969	0.839285086348575	3.565366633618969	188.41465083251154	7.191752229752714	0.5774656394679013
					514.468074410101	3.141343152756245	0.7885907385348916	3.141343152756245	189.73355338833915	7.636307310905943	0.5923237258291374
					518.0693509309717	3.324816395259585	0.8325327524124051	3.324816395259585	191.0616882620575	8.085736720454927	0.61049222050737
					521.6958363874886	4.759867012521659	0.9559553825315728	4.759867012521659	192.3991200798919	7.54100740699311	0.5926199754864424
					525.3477072422011	3.1610071092027976	0.8024967551293377	3.1610071092027976	193.74591392045113	9.059546591054707	0.652403297989582
					529.0251411928964	3.153826157357304	0.7919884902657425	3.153826157357304	195.1021353178943	7.341919275252083	0.5972170540994161
					532.7283171812467	2.8740515532903768	0.7816914674829333	2.8740515532903768	196.46785026511955	8.079114025167252	0.6266662440595908
					536.4574154015154	4.314530567806447	0.9284768237000217	4.314530567806447	197.8431252169754	8.496827339066408	0.6497780512396188
					540.212617309326	3.8611855731788975	0.8756510509783315	3.8611855731788975	199.22802709349423	7.311261523941929	0.6042450782137666
					543.9941056304913	4.287475020505957	0.949090224391986	4.287475020505957	200.62262328314867	8.335797146796718	0.6467155343471868
					547.8020643699047	2.128496213640785	0.6968279372914848	2.128496213640785	202.0269816461307	7.536361300371706	0.6233689779405331
					551.636678820494	3.760485398395981	0.8855807485323436	3.760485398395981	203.44117051765363	8.220192085472593	0.653885268806124
					555.4981355722375	4.642054064072337	0.9915548041256412	4.642054064072337	204.8652587112772	8.029474611391851	0.6475824820474905
					559.3866225212431	3.42952788595414	0.8812480287517572	3.42952788595414	206.29931552225614	8.471406227726064	0.6637256781457254
					563.3023288788918	3.206832243082189	0.8449351166694575	3.206832243082189	207.74341073091193	8.477597199749805	0.6688075839975413
					567.245445181044	2.6187995249261324	0.7861889085726607	2.6187995249261324	209.1976146060283	8.422497468721467	0.6741086849594401
					571.2161632973114	2.6716466046611127	0.788204591046154	2.6716466046611127	210.6619979082705	8.305762418339446	0.6727750548630224
					575.2146764403926	3.26144689382056	0.8776479130138654	3.26144689382056	212.13663189362842	8.268004921602904	0.669497900233258
					579.2411791754753	4.868719236834717	1.0556564563821642	4.868719236834717	213.6215883168838	6.6962794614125976	0.6166268938671701
					583.2958674297037	2.78067863898055	0.8439329114395336	2.78067863898055	215.11693943510198	6.403327710415752	0.6083681273262015
					587.3789385017116	2.479094297073647	0.8087169558323622	2.479094297073647	216.6227580111477	8.525769682528695	0.6965045114658872
					591.4905910712235	2.656671465311928	0.8308442217893529	2.656671465311928	218.13911731722578	8.227408627134178	0.6836636503449628
					595.6310252087221	3.5895078843623294	0.9075745483559975	3.5895078843623294	219.66609113844635	7.553246558100175	0.6644153358227413
					599.8004423851831	3.615578731350752	0.934124461103351	3.615578731350752	221.20375377641545	8.377642583736414	0.6986130722778222
					603.9990454818794	2.584999014975465	0.8069838373894421	2.584999014975465	222.75218005285038	7.400482025779478	0.6606749826257661
					608.2270388002526	1.9234039453472214	0.7487007825272654	1.9234039453472214	224.31144531322033	7.524331863444447	0.6706547002768066
					612.4846280718543	3.2583973826303687	1.0095915712072796	3.2583973826303687	225.8816254304129	6.88815902518742	0.6484785816704635
					616.7720204683573	3.9324583930105828	0.9938382312006735	3.9324583930105828	227.46279680842576	7.946966264178737	0.6940652175998813
					621.0894246116358	2.860365757411195	0.8854882213318692	2.860365757411195	229.05503638608477	9.350882026754988	0.7480887238145578
					625.4370505839172	3.4661404151711603	0.9316035126593033	3.4661404151711603	230.65842164078737	7.035912586019913	0.6602413700607588
					629.8151099380046	1.048694642692214	0.6299921968172247	1.048694642692214	232.27303059227287	8.078072339704512	0.7087744545869696
					634.2238157075707	2.5748099528625374	0.8651218369225273	2.5748099528625374	233.89894180641878	6.026158143300059	0.6223874325307568
					638.6633824175237	2.205964320722314	0.8111837384586118	2.205964320722314	235.5362343990637	7.606763611896965	0.6940015318722391
					643.1340260944464	1.8139405287376609	0.7516427909511243	1.8139405287376609	237.18498803985716	7.410482836391263	0.6879466613309606
					647.6359642771075	2.5804960491695024	0.8815338848686298	2.5804960491695024	238.84528295613615	7.431527794690731	0.698085975930696
					652.1694160270473	3.039806586780926	0.9409971571015671	3.039806586780926	240.51719993682912	7.52464456150069	0.6994355389432267
					656.7346019392367	1.5642969813769367	0.7242269319719261	1.5642969813769367	242.20082033638693	6.21092416579084	0.6445630956766396
					661.3317441528113	0.06083176356828923	0.4046938273578597	0.06083176356828923	243.89622607874162	6.184689670935647	0.6486869900584608
					665.961066361881	0.5133206760489348	0.5676608065119494	0.5133206760489348	245.6034996612928	6.212401828582825	0.65044758192564
					670.6227938264142	1.7896533513521318	0.7829133777899641	1.7896533513521318	247.32272415892186	7.62044270889593	0.7133090407497646
					675.3171533831991	1.5601872691719894	0.7411331576926836	1.5601872691719894	249.05398322803433	5.300187936633581	0.6172894552658612
					680.0443734568814	2.7616338861313334	0.928062028913769	2.7616338861313334	250.79736111063056	6.759750142078903	0.6902737953295741
					684.8046840710797	1.9553508304254068	0.8106493904848426	1.9553508304254068	252.55294263840497	8.008329995813769	0.743893768955713
					689.5983168595773	2.2414855625772283	0.8319733736845185	2.2414855625772283	254.3208132368738	6.617057178173676	0.6958211400781257
					694.4255050775944	-0.06637881244045674	0.40289003665613093	-0.06637881244045674	256.1010589295319	6.843794875693422	0.7016333578518834
					699.2864836131375	2.7098852313834914	0.9213985909636887	2.7098852313834914	257.89376634203865	6.648073642231027	0.6949659095491348
					704.1814889984294	2.062377600171733	0.858942224786563	2.062377600171733	259.6990227064329	7.106014446430242	0.722876412538628
					709.1107594214184	3.0548929984266335	1.0141269348921798	3.0548929984266335	261.51691586537794	7.005353941808947	0.7156887877533957
					714.0745347373684	1.7069752787201895	0.8007439430969358	1.7069752787201895	263.34753427643557	5.957116947822025	0.6692167216058026
					719.0730564805299	2.081350411524964	0.8826837259264367	2.081350411524964	265.1909670163707	5.746131940126645	0.6573793691166672
					724.1065678758937	1.8545475160387788	0.8267465140087293	1.8545475160387788	267.04730378548527	4.638197753576804	0.6031063890438596
					729.175313851025	2.85113789874721	0.9987864798520785	2.85113789874721	268.91663491198364	6.230991808073375	0.6979440217658718
					734.2795410479821	0.7620105845281732	0.6216534926920553	0.7620105845281732	270.7990513563675	6.776485233872108	0.7228123337347796
					739.419497835318	2.0426886690777586	0.9040018341325332	2.0426886690777586	272.69464471586207	5.841233972034791	0.6751812232253661
					744.5954343201652	1.649773335223741	0.8205458839504192	1.649773335223741	274.6035072288731	4.535859767802429	0.6062373669897589
					749.8076023604063	1.2190125148353808	0.7931248282632877	1.2190125148353808	276.5257317794752	5.9337341446312095	0.6867642570644332
					755.0562555769293	2.177483892933825	0.9446489954302291	2.177483892933825	278.46141190193157	4.892064433600326	0.6306234567305584
					760.3416493659677	1.9142219901802773	0.9134694934950632	1.9142219901802773	280.41064178524505	5.415204527809314	0.6618121171963728
					765.6640409115295	2.0637788859215966	0.8908032850132889	2.0637788859215966	282.3735162777418	5.196598009671324	0.6560741393950847
					771.0236891979102	2.9599452260452646	1.0383197258704178	2.9599452260452646	284.35013089168604	4.9400515596612875	0.6492258743930993
					776.4208550222957	2.7109587618340223	1.032387051193377	2.7109587618340223	286.34058180792783	4.571015575718741	0.6304375771519192
					781.8558010074516	1.3456464693798795	0.8113443675020802	1.3456464693798795	288.3449658805833	6.2210833459869	0.7206208666666193
					787.3287916145039	3.3906113256485884	1.1384621679927602	3.3906113256485884	290.36338064174737	3.514431441298503	0.5690485864846953
					792.8400931558053	1.2294470892147207	0.8009985623392009	1.2294470892147207	292.39592430623964	4.842986481153422	0.6490393116018867
					798.389973807896	2.181864606311354	0.9481025030925836	2.181864606311354	294.4426957763833	4.32701373883749	0.6198761186440336
					803.9787036245513	2.0428200939994037	0.9406877967035364	2.0428200939994037	296.50379464681794	4.696073384917124	0.641364845454608
					809.6065545499231	0.5276979448773066	0.6894453565656024	0.5276979448773066	298.5793212093457	3.4973527749706017	0.5716461668201694
					815.2738004317725	2.1539478072829006	0.9850920311105549	2.1539478072829006	300.66937645781115	4.913170297120875	0.662857873957988
					820.9807170347949	0.7734272553882073	0.7415597015132496	0.7734272553882073	302.7740620930158	4.012723650490019	0.6069548470740023
					826.7275820540385	2.021955257725677	0.9932287759882792	2.021955257725677	304.8934805276669	3.4324451098999886	0.5739962752980446
					832.5146751284168	1.84776644533228	0.9452624900868355	1.84776644533228	307.0277348913605	3.7488499421725248	0.5941276231865178
					838.3422778543157	2.575660439252249	1.051921837738266	2.575660439252249	309.1769290356001	3.557807765447185	0.5890792606880317
					844.2106737992959	0.9430806804417713	0.7829578132038281	0.9430806804417713	311.3411675388493	4.1252348593087955	0.6275444069300509
					850.1201485158911	2.6736627535228195	1.102932648687845	2.6736627535228195	313.5205557116212	3.210069842975525	0.5565921587921276
					856.0709895555023	2.33041027777109	1.0839292744226614	2.33041027777109	315.71519960160254	4.804243590202053	0.6799723620843685
					862.0634864823908	2.4815561868173557	1.0937613358055613	2.4815561868173557	317.9252059988138	4.439599029855249	0.6621583691900456
					868.0979308877675	1.599218037291009	0.9415592309296152	1.599218037291009	320.15068244080544	3.4914770965519315	0.5894808770873793
					874.1746164039819	2.38899055555565	1.1104466755964584	2.38899055555565	322.3917372178911	3.961304024488453	0.6264560785837245
					880.2938387188098	2.165612307169827	1.0326830810225651	2.165612307169827	324.64847937841637	3.1599226378551943	0.5788081970317717
					886.4558955898415	0.6017611489733521	0.7455011341764025	0.6017611489733521	326.9210187340653	3.242844162190748	0.5769121531934035
					892.6610868589703	1.4483636721227149	0.9124213335500913	1.4483636721227149	329.2094658652037	2.8173282216681104	0.5471742759388105
					898.9097144669831	3.2612402105518967	1.2122010487497101	3.2612402105518967	331.51393212626016	3.703606339936936	0.62058259431103
					905.202082468252	0.13193393386564345	0.6433297181952379	0.13193393386564345	333.83452965114395	2.883233740123181	0.5668299131010592
					911.5384970455298	-0.14199188327911738	0.5706155345731815	-0.14199188327911738	336.171371358702	3.0681303479933337	0.5778117367380766
					917.9192665248484	1.9731544127512783	1.0945029632599341	1.9731544127512783	338.52457095821285	3.781388478437719	0.6327698055915915
					924.3447013905223	2.2415238535697375	1.158402456947566	2.2415238535697375	340.89424295492034	3.6553687579640552	0.6325181657214529
					930.815114300256	3.308954315975229	1.2930397383950212	3.308954315975229	343.2805026556048	1.9063013308903065	0.5015498708922156
					937.3308201003579	4.816212070573918	1.5617171297288723	4.816212070573918	345.683466174194	2.9481861205649134	0.5835649318440427
					943.8921358410604	3.2864430791979777	1.3591028717882012	3.2864430791979777	348.1032504374134	2.4351480013799587	0.5360478117943543
					950.4993807919478	0.42626101815808015	1.0538125180924631	0.42626101815808015	350.5399731904753	3.0685601512095895	0.588810579137577
					957.1528764574914	2.35425648254988	1.201183140518197	2.35425648254988	352.9937530028086	3.9681473705380648	0.6591888452837443
					963.8529465926938	1.146857879689202	0.9310437745549742	1.146857879689202	355.46470927382825	3.241467546618726	0.6058990567391194
					970.5999172188426	0.6179251345299154	0.8674680739403107	0.6179251345299154	357.95296223874504	4.728026787792761	0.727504424662007
					977.3941166393745	1.241847161753898	1.056250931989278	1.241847161753898	360.4586329744162	3.3296990887912656	0.6187225543208033
					984.2358754558502	1.7268759346054225	1.0805568787178546	1.7268759346054225	362.98184340523716	3.222977710593261	0.6239183336753882
									365.5227163090738	1.445887645578693	0.4684334430915006
									368.08137532323735	3.1672841779581122	0.6154906640057488
									370.6579449505	3.692870418358517	0.6566247130345363
									373.2525505651535	2.7821709131130095	0.588612375681546
									375.8653184191096	3.2609851225130186	0.6409461383366551
									378.49637564804334	2.998900216544599	0.6101792592882739
									381.14585027757965	2.5262090491409652	0.5756773206326701
									383.8138712295227	2.7140139892538375	0.597992968520628
									386.50056832812936	2.5541096208379863	0.5809685539791386
									389.2060723064262	2.8202311388988037	0.6132813449909649
									391.93051481257123	3.9448984668354083	0.6963705792070236
									394.67402841625926	3.0540462854987678	0.6237893243430473
									397.43674661517304	3.5848943520629932	0.6807695156441784
									400.21880384147926	3.165040778691442	0.6373451697063814
									403.0203354683696	2.6701826995546614	0.6082020595025978
									405.8414778166482	3.4428548849963967	0.6910499865775769
									408.6823681613647	3.2644006181660963	0.6781577884694594
									411.5431447384942	3.2626666400050963	0.6772394630482801
									414.4239467516637	3.880012702761797	0.7272322938833927
									417.3249143789253	3.6011661325966076	0.7148137800642838
									420.2461887795778	3.938222025156115	0.746136021239325
									423.18791210103484	2.333550851149474	0.5994557815589926
									426.1502274857421	3.2152951793178493	0.7026957377828144
									429.13327907814227	3.430624514652091	0.7104249923226591
									432.1372120316893	4.058170490425086	0.7528206723134669
									435.16217251591104	2.6380994046926256	0.629358655882309
									438.20830772352247	4.752784775950898	0.8422195569890487
									441.2757658775871	3.730133655897637	0.7485944061538454
									444.36469623873023	3.1282439419460624	0.6945019281095205
									447.47524911240134	2.9900586655066514	0.6915142148327647
									450.6075758561882	3.491105298023917	0.7452859177091191
									453.7618288871815	4.866605458364992	0.8610569538257999
									456.93816168939173	4.585543493313681	0.8316279620969038
									460.1367288212175	2.119132592220811	0.6258282012646186
									463.35768592296597	2.0526979269515713	0.6157213520112054
									466.6011897244267	4.01090871102008	0.7953514330096005
									469.8673980524977	4.8346640076184	0.9008621872430586
									473.1564698388652	3.2649051817764416	0.740103558295849
									476.4685651277373	4.436482509062893	0.8566543030932074
									479.8038450836314	4.421320692769396	0.8551444766826106
									483.1624719992168	3.3432479230257526	0.7690577514800334
									486.54460930321136	4.233747812107903	0.8532719542550437
									489.9504215683338	3.8806398378467053	0.8329565332325355
									493.38007451931213	3.34996485016753	0.772484597184738
									496.8337350409473	4.279062935468969	0.8644630171040543
									500.31157118623395	4.378976726985982	0.8801673342339575
									503.8137521845376	3.437873437249476	0.8120085085860375
									507.34044844982935	2.680865573633086	0.7425970348136699
									510.8918315889782	3.565366633618969	0.839285086348575
									514.468074410101	3.141343152756245	0.7885907385348916
									518.0693509309717	3.324816395259585	0.8325327524124051
									521.6958363874886	4.759867012521659	0.9559553825315728
									525.3477072422011	3.1610071092027976	0.8024967551293377
									529.0251411928964	3.153826157357304	0.7919884902657425
									532.7283171812467	2.8740515532903768	0.7816914674829333
									536.4574154015154	4.314530567806447	0.9284768237000217
									540.212617309326	3.8611855731788975	0.8756510509783315
									543.9941056304913	4.287475020505957	0.949090224391986
									547.8020643699047	2.128496213640785	0.6968279372914848
									551.636678820494	3.760485398395981	0.8855807485323436
									555.4981355722375	4.642054064072337	0.9915548041256412
									559.3866225212431	3.42952788595414	0.8812480287517572
									563.3023288788918	3.206832243082189	0.8449351166694575
									567.245445181044	2.6187995249261324	0.7861889085726607
									571.2161632973114	2.6716466046611127	0.788204591046154
									575.2146764403926	3.26144689382056	0.8776479130138654
									579.2411791754753	4.868719236834717	1.0556564563821642
									583.2958674297037	2.78067863898055	0.8439329114395336
									587.3789385017116	2.479094297073647	0.8087169558323622
									591.4905910712235	2.656671465311928	0.8308442217893529
									595.6310252087221	3.5895078843623294	0.9075745483559975
									599.8004423851831	3.615578731350752	0.934124461103351
									603.9990454818794	2.584999014975465	0.8069838373894421
									608.2270388002526	1.9234039453472214	0.7487007825272654
									612.4846280718543	3.2583973826303687	1.0095915712072796
									616.7720204683573	3.9324583930105828	0.9938382312006735
									621.0894246116358	2.860365757411195	0.8854882213318692
									625.4370505839172	3.4661404151711603	0.9316035126593033
									629.8151099380046	1.048694642692214	0.6299921968172247
									634.2238157075707	2.5748099528625374	0.8651218369225273
									638.6633824175237	2.205964320722314	0.8111837384586118
									643.1340260944464	1.8139405287376609	0.7516427909511243
									647.6359642771075	2.5804960491695024	0.8815338848686298
									652.1694160270473	3.039806586780926	0.9409971571015671
									656.7346019392367	1.5642969813769367	0.7242269319719261
									661.3317441528113	0.06083176356828923	0.4046938273578597
									665.961066361881	0.5133206760489348	0.5676608065119494
									670.6227938264142	1.7896533513521318	0.7829133777899641
									675.3171533831991	1.5601872691719894	0.7411331576926836
									680.0443734568814	2.7616338861313334	0.928062028913769
									684.8046840710797	1.9553508304254068	0.8106493904848426
									689.5983168595773	2.2414855625772283	0.8319733736845185
									694.4255050775944	-0.06637881244045674	0.40289003665613093
									699.2864836131375	2.7098852313834914	0.9213985909636887
									704.1814889984294	2.062377600171733	0.858942224786563
									709.1107594214184	3.0548929984266335	1.0141269348921798
									714.0745347373684	1.7069752787201895	0.8007439430969358
									719.0730564805299	2.081350411524964	0.8826837259264367
									724.1065678758937	1.8545475160387788	0.8267465140087293
									729.175313851025	2.85113789874721	0.9987864798520785
									734.2795410479821	0.7620105845281732	0.6216534926920553
									739.419497835318	2.0426886690777586	0.9040018341325332
									744.5954343201652	1.649773335223741	0.8205458839504192
									749.8076023604063	1.2190125148353808	0.7931248282632877
									755.0562555769293	2.177483892933825	0.9446489954302291
									760.3416493659677	1.9142219901802773	0.9134694934950632
									765.6640409115295	2.0637788859215966	0.8908032850132889
									771.0236891979102	2.9599452260452646	1.0383197258704178
									776.4208550222957	2.7109587618340223	1.032387051193377
									781.8558010074516	1.3456464693798795	0.8113443675020802
									787.3287916145039	3.3906113256485884	1.1384621679927602
									792.8400931558053	1.2294470892147207	0.8009985623392009
									798.389973807896	2.181864606311354	0.9481025030925836
									803.9787036245513	2.0428200939994037	0.9406877967035364
									809.6065545499231	0.5276979448773066	0.6894453565656024
									815.2738004317725	2.1539478072829006	0.9850920311105549
									820.9807170347949	0.7734272553882073	0.7415597015132496
									826.7275820540385	2.021955257725677	0.9932287759882792
									832.5146751284168	1.84776644533228	0.9452624900868355
									838.3422778543157	2.575660439252249	1.051921837738266
									844.2106737992959	0.9430806804417713	0.7829578132038281
									850.1201485158911	2.6736627535228195	1.102932648687845
									856.0709895555023	2.33041027777109	1.0839292744226614
									862.0634864823908	2.4815561868173557	1.0937613358055613
									868.0979308877675	1.599218037291009	0.9415592309296152
									874.1746164039819	2.38899055555565	1.1104466755964584
									880.2938387188098	2.165612307169827	1.0326830810225651
									886.4558955898415	0.6017611489733521	0.7455011341764025
									892.6610868589703	1.4483636721227149	0.9124213335500913
									898.9097144669831	3.2612402105518967	1.2122010487497101
									905.202082468252	0.13193393386564345	0.6433297181952379
									911.5384970455298	-0.14199188327911738	0.5706155345731815
									917.9192665248484	1.9731544127512783	1.0945029632599341
									924.3447013905223	2.2415238535697375	1.158402456947566
									930.815114300256	3.308954315975229	1.2930397383950212
									937.3308201003579	4.816212070573918	1.5617171297288723
									943.8921358410604	3.2864430791979777	1.3591028717882012
									950.4993807919478	0.42626101815808015	1.0538125180924631
									957.1528764574914	2.35425648254988	1.201183140518197
									963.8529465926938	1.146857879689202	0.9310437745549742
									970.5999172188426	0.6179251345299154	0.8674680739403107
									977.3941166393745	1.241847161753898	1.056250931989278
									984.2358754558502	1.7268759346054225	1.0805568787178546
									991.1255265840412	3.7206178740333926	1.477804853593282
									997.2911834928398	1.2437907490363367	1.1367479875339939
