# Supplementary material for: Formation of a super-dense hydrogen monolayer on mesoporous silica
Source: Nat Chem. 2022 Aug 29;14(11):1319–24. doi: 10.1038/s41557-022-01019-7 (PMC9630099; doi:10.1038/s41557-022-01019-7)
Supplement: Source Data Fig. 2 — Compressed folder with ‘.csv’ files of all INS results including spectra and analysis and source data of Fig. 2b.. [file 41557_2022_1019_MOESM3_ESM.zip › Fig2_INS_spectra_and_analysis/INS+AnalysisGaussian/23014_7.5mmol_35.0K_B.csv]

x	y	err	fit	residual_fit	x_full	y_full	err_full	background_full	x_f	y_f	err_f	GS_Peak0_	GS_Peak1_	GS_Peak2_	Background1_	Sigmoid1_
2.0004999999999926	2.2509475311529314	0.3066147545582734	2.467648489262343	0.2167009581094117	1.0134999999999967	2.4207907913550155	0.46596633296173245	2.420621691276939	-1.9895	0.9409145821737201	0.194301009524413	0.0009861342521661487	0.00011842969225485371	2.344372964261114e-07	2.4665436908806257	0.0
2.0214999999999925	2.2728676794638103	0.3054191085672957	2.4533897632883748	0.18052208382456447	1.0344999999999966	2.2558017660964182	0.45502269446714866	2.2556254408511838	-1.9685000000000001	1.650707204548535	0.23409753605596012	0.0010237772925446875	0.0001235061444683113	2.4720897383598974e-07	2.452242232642388	0.0
2.0424999999999924	2.3871892842478086	0.31155266313794444	2.4394669609117345	0.05227767666392591	1.0554999999999966	2.315136746631171	0.4513787002295381	2.314952902753587	-1.9475000000000002	1.221295355316095	0.2104356383633938	0.0010627673458908826	0.00012878930173612613	2.606543756020259e-07	2.438275143609732	0.0
2.0634999999999923	2.5951593023680903	0.31514390369180223	2.4258783214436663	-0.169280980924424	1.0764999999999965	2.3813888451372085	0.44348592595704156	2.381197177920763	-1.9265000000000003	1.3490186790771264	0.21835017756758324	0.001103148990401273	0.00013428709322536308	2.748078081746577e-07	2.4246406105522316	0.0
2.0844999999999922	1.7140814592319595	0.28389513700985564	2.412622092298764	0.6985406330668045	1.0974999999999964	2.2387531948331025	0.44074835257992195	2.238553387928362	-1.9055000000000004	1.1158455751490188	0.20232035664530879	0.0011449681401909013	0.00014000773130338104	2.8970525780115157e-07	2.411336826722012	0.0
2.105499999999992	2.380213921015675	0.31381200578259383	2.3996965290232852	0.019482608007610036	1.1184999999999963	2.229606144168642	0.4296456541168505	2.229397869168489	-1.8845000000000005	1.4134503730369166	0.21937151752774842	0.0011882720802234548	0.00014595972078916515	3.0538446923124096e-07	2.3983619918378034	0.0
2.126499999999992	2.0625051297373322	0.3040365280457187	2.387099895324495	0.3245947655871628	1.1394999999999962	1.2860128777184068	0.39743935536190456	1.2857957937297326	-1.8635000000000006	1.205237046843592	0.21573177100143068	0.0012331095019762971	0.00015215186847284754	3.2188502792903865e-07	2.385714312069018	0.0
2.147499999999992	2.1512693514609342	0.3086956764093822	2.374830463101057	0.2235611116401226	1.160499999999996	2.0203737361947276	0.4149030355619091	2.0201474893961873	-1.8425000000000007	1.2472121579286957	0.2159546469507453	0.0012795305398498626	0.0001585932929099138	3.3924844593843764e-07	2.373392000019851	0.0
2.168499999999992	2.075809349558626	0.31326304029000257	2.3628865124744887	0.2870771629158626	1.181499999999996	2.6999728085571775	0.42730209266290975	2.6997370317426017	-1.8215000000000008	1.2431550434726157	0.21576761203344183	0.0013275868083306975	0.0001652934344966907	3.5751825155499377e-07	2.36139327471341	0.0
2.189499999999992	1.6399149222558074	0.29392551670900774	2.3512663318216953	0.7113514095658879	1.202499999999996	2.705197525631413	0.42131843375727823	2.7049518377384643	-1.8005000000000009	1.8020964344456627	0.24357769105102883	0.001377331439917378	0.00017226206583382576	3.7674008296320257e-07	2.349716361575861	0.0
2.2104999999999917	1.9406264949186989	0.3035935053767718	2.339968217808596	0.399341722889897	1.2234999999999958	2.343736429843472	0.4100357319216622	2.343480435467119	-1.779500000000001	1.2992935591054406	0.21731816464942005	0.001428819123818429	0.0001795093023845829	3.969617860042695e-07	2.338359492420607	0.0
2.2314999999999916	2.5430333307208626	0.32637110698230226	2.328990475424869	-0.21404285529599365	1.2444999999999957	2.381259791223235	0.410826974183405	2.3809930801136154	-1.758500000000001	1.4670850173102883	0.22578552689256354	0.0014821061454312107	0.00018704561343488754	4.182335162458914e-07	2.3273209054324866	0.0
2.2524999999999915	2.6009066567413193	0.3311244328126782	2.3183314180198162	-0.28257523872150303	1.2654999999999956	1.8183763582554948	0.3832340949393382	1.8180985047997178	-1.7375000000000012	1.1764084398264658	0.2080923175077949	0.001537250426610651	0.00019488183336215627	4.406078455321206e-07	2.316598845151998	0.0
2.2734999999999914	2.478726207876272	0.33631549932455507	2.307989367339376	-0.1707368405368963	1.2864999999999955	2.2792446702836813	0.3980966604397053	2.278955232971117	-1.7165000000000012	1.553114548355861	0.23137124531288003	0.001594311566736494	0.00020302917322007443	4.6413987319827346e-07	2.306191562459546	0.0
2.2944999999999913	1.9605333506393878	0.309439117641845	2.297962653564295	0.33742930292490736	1.3074999999999954	2.6147422356789405	0.406647605896286	2.6144407565495307	-1.6955000000000013	1.8593189765508733	0.24666402737551255	0.0016533508845876495	0.0002114992326465644	4.888873421428962e-07	2.2960973145597188	0.0
2.3154999999999912	2.8310930105874785	0.34720540018094664	2.288249615349474	-0.5428433952380045	1.3284999999999954	2.1586164652853523	0.3835084868187033	2.158302469360466	-1.6745000000000014	1.323166240918746	0.21748336043446298	0.0017144314610319897	0.00022030401210233617	5.149107599561663e-07	2.28631436496558	0.0
2.336499999999991	2.7300711777434463	0.3404341547700693	2.278848599864506	-0.45122257787894027	1.3494999999999953	2.3177338315122866	0.38870779337649913	2.3174068262076317	-1.6535000000000015	1.497197780663278	0.22275557562549195	0.001777618182539869	0.00022945592544748865	5.422735253116513e-07	2.2768409834829932	0.0
2.357499999999991	1.9903957329254762	0.3107120545253691	2.269757962835422	0.27936222990994564	1.3704999999999952	1.935588066829145	0.366175578336057	1.9352475413492376	-1.6325000000000016	1.4752276091186274	0.2257806647187081	0.001842977785529272	0.00023896781286374455	5.710420598362082e-07	2.267675446194969	0.0
2.378499999999991	2.0948494777877467	0.31077843101689134	2.2609760685876568	0.1661265907999101	1.391499999999995	2.332736411822183	0.3841965500740185	2.3323818365358666	-1.6115000000000017	1.628026074402808	0.2351468015152142	0.001910578901550452	0.0002488529541300214	6.012859456809216e-07	2.2588160354460305	0.0
2.399499999999991	2.039527645063136	0.3070768463563154	2.252501290090258	0.21297364502712224	1.412499999999995	1.8766544450196072	0.3648840831354134	1.8762852708160944	-1.5905000000000018	1.1461525217202135	0.2058023097050049	0.001980492103317662	0.00025912508225913697	6.330780690243682e-07	2.2502610398266123	0.0
2.4204999999999908	1.4664508760388806	0.28437276648870224	2.2443320090013454	0.7778811329624649	1.433499999999995	2.5320777374706163	0.3858739231300064	2.5316933950955263	-1.569500000000002	1.1477775987521046	0.2123639348453928	0.0020527899515953314	0.00026979839750355706	6.664947697481697e-07	2.2420087541574767	0.0
2.4414999999999907	1.9086749512099264	0.3066529024226289	2.2364666157148396	0.32779166450491326	1.4544999999999948	1.7452321457085294	0.3607891757269321	1.7448320450793686	-1.548500000000002	1.4717737236187465	0.2258906226023872	0.002127547042945717	0.000280887581738192	7.01615997533746e-07	2.234057479474158	0.0
2.4624999999999906	2.4392212705924843	0.32634480298899465	2.228903509408476	-0.21031776118400813	1.4754999999999947	2.4485183928637144	0.3796636021355957	2.4481019223642484	-1.527500000000002	1.669936859848737	0.23777588449465892	0.002204840058344984	0.00029240781322835554	7.385254746384684e-07	2.226405523011428	0.0
2.4834999999999905	1.9078744481127246	0.311369345861969	2.2216410980931203	0.3137666499803957	1.4964999999999946	2.1225893177590263	0.3606683881664285	2.1221558435119694	-1.5065000000000022	1.4073007977810148	0.22226215715550182	0.002284747812674226	0.00030437478179110917	7.773108656190066e-07	2.219051198187789	0.0
2.5044999999999904	2.0818586464070243	0.31778242920134214	2.2146777986633923	0.13281915225636798	1.5174999999999945	2.9888882494262807	0.39331482472238416	2.9884371145437214	-1.4855000000000023	1.9628216225569504	0.2494241986546618	0.002367351305091789	0.00031680470435830607	8.180639542795642e-07	2.211992824589988	0.0
2.5254999999999903	2.406643076728225	0.32661691037981494	2.2080120369496283	-0.19863103977859664	1.5384999999999944	1.7208033075313738	0.3391185861936465	1.7203338313423417	-1.4645000000000024	1.5246070761500052	0.23094031282332328	0.0024527337702927713	0.00032971434094973903	8.60880828132842e-07	2.2052287279575578	0.0
2.54649999999999	1.9625778802164573	0.30997601181637024	2.2016422477711783	0.23906436755472105	1.5594999999999943	2.4249849030108392	0.3583337456113391	2.424496380265406	-1.4435000000000024	1.629443387109308	0.2359443074414987	0.002540980730661439	0.0003431210110649127	9.058620706722817e-07	2.198757240167381	0.0
2.56749999999999	2.1470918073759044	0.3181372515048032	2.1955668749910613	0.04847506761515685	1.5804999999999942	2.5985257095031216	0.3666148947720325	2.598017409552412	-1.4225000000000025	1.8192214565065488	0.2472527388439444	0.0026321800493219424	0.0003570426105020528	9.531129617649492e-07	2.1925766992182756	0.0
2.58849999999999	2.446320026070685	0.32811511696961226	2.189784371572002	-0.2565356544986832	1.6014999999999942	2.249003104048093	0.3461566519230016	2.248474269999576	-1.4015000000000026	1.4965335395186738	0.23311793733054278	0.00272642198409223	0.0003714976286130411	1.0027436864857345e-06	2.1866854492156103	0.0
2.60949999999999	1.6688238304550715	0.3009809767863699	2.1842931996338404	0.5154693691787688	1.622499999999994	2.348350022822182	0.3503475349102961	2.3477998706695904	-1.3805000000000027	1.0634631368450687	0.21896126859327836	0.002823799242345813	0.0003865051660030718	1.0548695527251618e-06	2.181081840355939	0.0
2.63049999999999	2.004348059331147	0.31496294687355275	2.1790918305123492	0.17474377118120232	1.643499999999994	2.3821734658708795	0.34360361236216497	2.381601183598103	-1.3595000000000028	2.1333508670033634	0.26499834351414286	0.002924407036785628	0.00040208495268390164	1.1096112179151321e-06	2.1757642289116617	0.0
2.6514999999999898	2.4567952966374014	0.3339178912093019	2.174178744819457	-0.2826165518179442	1.6644999999999939	2.785245886073473	0.3557032340851077	2.784650632731741	-1.338500000000003	1.6820914035038284	0.24725941699021037	0.0030283431421338613	0.0004182573666896727	1.1670949252293542e-06	2.1707309772157086	0.0
2.6724999999999897	2.420799918896452	0.3297579856014527	2.169552432504905	-0.2512474863915468	1.6854999999999938	2.996222691282046	0.3539639256752854	2.995603596039724	-1.317500000000003	1.548923927784218	0.24429814229992303	0.0031357079527411682	0.00043504345316434554	1.2274527496279933e-06	2.16598045364625	0.0
2.6934999999999896	2.329027961095612	0.33045573255405436	2.165211392919329	-0.1638165681762831	1.7064999999999937	2.340399818341658	0.3332604540858402	2.339755979505942	-1.296500000000003	1.3677138898941374	0.23809748170256	0.003246604541118223	0.00045246494392987515	1.2908228541292603e-06	2.1615110326114264	0.0
2.7144999999999895	2.247710084432235	0.32066939753358265	2.161154134878802	-0.08655594955343293	1.7274999999999936	2.0940898525603657	0.31872065487821255	2.093420336570172	-1.2755000000000032	1.6826156754569808	0.25109792343034815	0.0033611387173921813	0.0004705442775443147	1.3573497567043096e-06	2.157321094534109	0.0
2.7354999999999894	2.2990089091991157	0.3288648228028898	2.1573791767308315	-0.14162973246828425	1.7484999999999935	2.472521674130237	0.3296529014341994	2.4718255145195442	-1.2545000000000033	1.8336653647210206	0.2578583080385232	0.003479419089690191	0.0004893046198591736	1.4271846082059867e-06	2.153409025836674	0.0
2.7564999999999893	1.7988772595377422	0.3065645305296342	2.153885046421834	0.35500778688409196	1.7694999999999934	2.6861985895515437	0.3374156575920519	2.685474785882452	-1.2335000000000034	1.7903866882547994	0.2593485844074847	0.0036015571254515073	0.0005087698850853313	1.500485481756278e-06	2.1497732189258154	0.0
2.777499999999989	1.6881174893029407	0.29939795112806133	2.1506702815660845	0.46255279226314383	1.7904999999999933	3.0450566904620846	0.3430550266346999	3.044304207226827	-1.2125000000000035	1.939954828973783	0.2644604396429055	0.0037276672136692802	0.0005289647573769504	1.5774176740324038e-06	2.1464120721773643	0.0
2.798499999999989	1.6968724568762916	0.2993839979190932	2.1477334295161747	0.4508609726398831	1.8114999999999932	2.152099890082573	0.309018545108182	2.151317655573705	-1.1915000000000036	2.060129796742538	0.2629975502365284	0.0038578667280625826	0.0005499147129428473	1.6581540189068872e-06	2.1433239899211505	0.0
2.819499999999989	2.491324790623654	0.3301870421801193	2.1450730474349613	-0.3462517431886929	1.8324999999999931	2.2515417027404263	0.30955202427047296	2.250728607888408	-1.1705000000000036	1.936374313015095	0.2617513713999803	0.003992276091178779	0.0005716460426948978	1.742875213912904e-06	2.1405073824258736	0.0
2.840499999999989	2.5463959414077344	0.33786922652562845	2.1426877023690323	-0.4037082390387021	1.853499999999993	2.4882537327357106	0.3113205824556957	2.487408629913077	-1.1495000000000037	2.052068900308357	0.2629472383827649	0.0041310188394257305	0.0005941858754430271	1.8317701600224893e-06	2.1379606658840036	0.0
2.861499999999989	1.7828337128627993	0.3084708167645612	2.1405759713236994	0.3577422584609	1.874499999999993	2.1672789914546744	0.30043917676270354	2.166400693245971	-1.1285000000000038	2.17434597541186	0.2708776208954883	0.004274221689032549	0.000617562201646458	1.9250363152421412e-06	2.1356822623967053	0.0
2.8824999999999887	2.02873772515888	0.31671593402763537	2.1387364413395207	0.10999871618064061	1.8954999999999929	2.2931424016299236	0.3013295398536764	2.292229679566579	-1.107500000000004	1.815024057597255	0.25106759087103037	0.004422014602937386	0.0006418038977308832	2.022880062547746e-06	2.1336705999587897	0.0
2.9034999999999886	2.227723633866746	0.32657182541220675	2.1371677095703543	-0.09055592429639159	1.9164999999999928	2.4463814154105474	0.30946340383462423	2.445432998669828	-1.086500000000004	1.8427378480099648	0.2567268485167643	0.004574530858599832	0.0006669407509813188	2.12551709269881e-06	2.1319241124436803	0.0
2.9244999999999886	2.4897155022404105	0.3311872793984597	2.1358683833629724	-0.35384711887743814	1.9374999999999927	2.1577112912514527	0.29434995422802596	2.1567258653186414	-1.065500000000004	2.526756797779604	0.2846533518708664	0.0047319071167351385	0.0006930034850203951	2.233172802490255e-06	2.1304412395884142	0.0
2.9454999999999885	2.238216453569456	0.3288531070133757	2.134837080338216	-0.10337937323124002	1.9584999999999926	2.576708993760992	0.3074327523460331	2.5756851990539045	-1.0445000000000042	1.6089668322222925	0.24719135693339833	0.0048942834909663216	0.0007200237858818614	2.346082709019215e-06	2.1292204269786588	0.0
2.9664999999999884	2.44078420818631	0.3368194806119714	2.1340724284737167	-0.3067117797125931	1.9794999999999925	2.0074011170241564	0.28783000421115346	2.006337547479103	-1.0235000000000043	2.1920058965953984	0.27519147060359167	0.005061803618390113	0.0007480343286891495	2.464492880563747e-06	2.128260126033757	0.0
2.988499999999994	2.6995196726730013	0.3266749814683283	2.133555881187788	-0.5659637914852134	2.0004999999999926	2.2509475311529314	0.3066147545582734	2.249842732771214	-1.0025000000000044	2.0322047955597196	0.2695390409729444	0.005242978360328864	0.0007784775264136688	2.5947212539787993e-06	2.1275318305797914	0.0
3.0105	2.0497063335506187	0.31701177020444193	2.1333289377043037	0.08362260415368494	2.0214999999999925	2.2728676794638103	0.3054191085672957	2.2717201488178236	-0.9815000000000043	1.6706422306578164	0.25490348110187583	0.005430133622953656	0.0008100844737197769	2.7315775125485724e-06	2.127085988030118	0.0
3.0315735	2.415582224651545	0.33140522951837204	2.1333816936187664	-0.28220053103277865	2.0424999999999924	2.3871892842478086	0.31155266313794444	2.385997466945806	-0.9605000000000044	2.6271418774693376	0.2958469781354608	0.005615179757699945	0.0008414897400242733	2.86918428029032e-06	2.126922154936762	0.0
3.0527945145	2.32248725829236	0.33005082926784496	2.1337005520982797	-0.18878670619408044	2.0634999999999923	2.5951593023680903	0.31514390369180223	2.5939215914766556	-0.9395000000000042	2.17467711813009	0.2796299709517901	0.005807394065310955	0.0008742700177703603	3.0145006691983115e-06	2.1270158735145293	0.0
3.0741640761015	2.45293964292818	0.3312462999823685	2.134289734991175	-0.3186499079370049	2.0844999999999922	1.7140814592319595	0.28389513700985564	1.7127961936552074	-0.9185000000000043	2.5132511430057054	0.29524494725604594	0.0060070789620445845	0.000908490960206279	3.167995917814137e-06	2.1273709970730064	0.0
3.09568322463421	1.7426868183400637	0.3051056395744029	2.135153509549286	0.3924666912092225	2.105499999999992	2.380213921015675	0.31381200578259383	2.3788793838301934	-0.8975000000000042	2.3187610291780905	0.289917410651135	0.00621455040608304	0.0009442215680435624	3.3301698318424143e-06	2.127991407405328	0.0
3.11735300720665	2.8753601419493346	0.34286610545008356	2.1362961890418686	-0.7390639529074661	2.126499999999992	2.0625051297373322	0.3040365280457187	2.061119546481855	-0.8765000000000043	2.154881510192901	0.28777575460662114	0.006430138527831687	0.0009815343688553157	3.5015548924320693e-06	2.1288810145902892	0.0
3.1391744782570963	2.049677343828736	0.3108300975716408	2.137722133397613	0.08804478956887696	2.147499999999992	2.1512693514609342	0.3086956764093822	2.1498308883797286	-0.8555000000000041	1.929098681825055	0.28339818470241934	0.00665418829007899	0.0010205056064429886	3.682718517122513e-06	2.130043756782574	0.0
3.1611486996048956	2.165325227418883	0.3169228889809462	2.139435749876485	-0.0258894775423979	2.168499999999992	2.075809349558626	0.31326304029000257	2.0743161117975473	-0.8345000000000042	2.0680494071108892	0.2844837635339409	0.006887060179419964	0.001061215440738084	3.874265484979107e-06	2.131483599990842	0.0
3.18327674050213	1.8897392032239966	0.30829321286305933	2.1414414937732364	0.25170229054923987	2.189499999999992	1.6399149222558074	0.29392551670900774	1.6383649520099732	-0.8135000000000041	1.9462878737424711	0.28596457623215266	0.0071291309304093164	0.0011037481588380142	4.076840538344299e-06	2.1332045378434508	0.0
3.205559677685645	2.317651303235667	0.32093757743574663	2.143743869154504	-0.17390743408116283	2.2104999999999917	1.9406264949186989	0.3035935053767718	1.9390177695307098	-0.7925000000000042	1.9487639905341698	0.2851699238035896	0.0073807942839741545	0.0011481923978092332	4.291131174604245e-06	2.1352105913415462	0.0
3.227998595429445	2.131302862632701	0.3149195970449208	2.1463474296315344	0.015044566998833275	2.2314999999999916	2.5430333307208626	0.32637110698230226	2.5413637607284802	-0.7715000000000041	2.772672291299601	0.3197994038447781	0.007642461781684888	0.0011946413799272689	4.517870642423867e-06	2.13750580859928	0.0
3.250594585597451	2.15057097808368	0.3107463435061894	2.1492567791706843	-0.0013141989129956677	2.2524999999999915	2.6009066567413193	0.3311244328126782	2.599174083873501	-0.7505000000000042	2.6029870293584434	0.32181710673975433	0.007914563597552606	0.0012431931610613425	4.757841158040904e-06	2.1400942645709122	0.0
3.273348747696633	2.1484170978808543	0.3083708931660988	2.152476572943926	0.004059475063071805	2.2734999999999914	2.478726207876272	0.33631549932455507	2.4769284029964425	-0.729500000000004	2.23121133229321	0.31485774649708087	0.008197549409093579	0.001293950892951679	5.011877358439251e-06	2.1429800607645224	0.0
3.2962621889305095	2.224513403811385	0.3104566572657932	2.1560115182217614	-0.06850188558962378	2.2944999999999913	1.9605333506393878	0.309439117641845	1.9586680116348114	-0.7085000000000041	2.191788503390708	0.3140091093037791	0.008491889309477623	0.0013470231001702923	5.280870009552255e-06	2.146167324942104	0.0
3.319336024253023	2.124356317896794	0.3062847478457638	2.1598663753110054	0.03551005741421154	2.3154999999999912	2.8310930105874785	0.34720540018094664	2.8291577602035844	-0.687500000000004	2.8917641878582963	0.343433120611714	0.008798074762654406	0.0014025239726009845	5.565769989083921e-06	2.1496602108057608	0.0
3.342571376422794	2.0196344336700025	0.3050466747020337	2.164045958540075	0.14441152487007258	2.336499999999991	2.7300711777434463	0.3404341547700693	2.7280635613619335	-0.6665000000000041	2.316675830968665	0.3330691635084863	0.009116619603432602	0.0014605736743217763	5.867592565091196e-06	2.1534628976697556	0.0
3.3659693760577536	1.9941175613177382	0.2999086237169132	2.1685551372945446	0.17443757597680642	2.357499999999991	1.9903957329254762	0.3107120545253691	1.9883132162850234	-0.645500000000004	3.0249153183393043	0.3597561959484041	0.009448061084570516	0.0015212986698232593	6.187421993152579e-06	2.1575795901181576	0.0
3.389531161690158	2.4414115672378376	0.31378549926877775	2.173398837105844	-0.26801273013199367	2.378499999999991	2.0948494777877467	0.31077843101689134	2.0926894446461204	-0.624500000000004	2.3722397577351546	0.34878694419002443	0.00979296097302276	0.0015848320685490263	6.526416456766852e-06	2.1620145176478154	0.0
3.4132578798219892	2.5603008198363133	0.31999101564695437	2.1785820407961514	-0.38171877904016194	2.399499999999991	2.039527645063136	0.3070768463563154	2.03728739479949	-0.6035000000000039	2.5376715697345	0.36550021103181296	0.010151906697576239	0.001651313988800388	6.885813377594869e-06	2.1667719342963974	0.0
3.437150684980743	2.093775534775724	0.30458456915772414	2.1841097896826667	0.09033425490694258	2.4204999999999908	1.4664508760388806	0.28437276648870224	1.464127621195012	-0.582500000000004	3.4924721322238512	0.4007377175022274	0.01052551255020095	0.0017208919421062066	7.266935124285218e-06	2.1718561182552354	0.0
3.4612107397756082	2.2669078639452094	0.3090760375806585	2.189987184844613	-0.07692067910059652	2.4414999999999907	1.9086749512099264	0.3066529024226289	1.9062658149692449	-0.5615000000000039	2.8476904149850437	0.3971614227767305	0.010914420943534998	0.0017937212392208773	7.671195150930456e-06	2.177271371466706	0.0
3.485439214954037	2.6339055092409334	0.3172522023209247	2.196219388456471	-0.43768612078446223	2.4624999999999906	2.4392212705924843	0.32634480298899465	2.4367232841954363	-0.540500000000004	3.111619440422154	0.4137219033623672	0.011319303727020712	0.001869965418978767	8.100104598692443e-06	2.183022019205873	0.0
3.5098372894587158	2.3861940102837123	0.3082806409702529	2.202811625191148	-0.18338238509256444	2.4834999999999905	1.9078744481127246	0.311369345861969	1.9052845482073937	-0.5195000000000038	3.7977491297479444	0.44388441372099346	0.011740863564308332	0.0019497967013025201	8.5552793968358e-06	2.1891124096461403	0.0
3.5344061504849265	2.5125444911725814	0.3136090744311675	2.209769183696912	-0.3027753074756694	2.5044999999999904	2.0818586464070243	0.31778242920134214	2.07917367233362	-0.4985000000000039	2.931897084336584	0.4400136465680865	0.012179835374646382	0.0020333964657350155	9.038447902328268e-06	2.195546913408628	0.0
3.559146993538321	2.558870734609828	0.31244629626911957	2.2170974181521474	-0.3417733164576804	2.5254999999999903	2.406643076728225	0.32661691037981494	2.4038597677361544	-0.47750000000000387	3.3616962950403364	0.4657991720885599	0.012636987841082904	0.002120955756941473	9.55145912033017e-06	2.202329923095003	0.0
3.5840610224930893	2.8012512039493696	0.3210061060600577	2.22480174990218	-0.5764494540471894	2.54649999999999	1.9625778802164573	0.30997601181637024	1.9596928726126603	-0.45650000000000385	4.584608019611822	0.5088257446377559	0.013113124988408704	0.0022126758187086173	1.0096291551319172e-05	2.2094658528035116	0.0
3.6091494496505407	2.5521801371922557	0.314859907935023	2.2328876691825674	-0.31929246800968825	2.56749999999999	2.1470918073759044	0.3181372515048032	2.1441016316031187	-0.43550000000000383	4.501538746364534	0.5316525536464437	0.013609087833884419	0.0023087686580525934	1.0675062714302591e-05	2.2169591376279163	0.0
3.6344134957980945	2.662957886471462	0.3176400740552817	2.2413607369335176	-0.42159714953794447	2.58849999999999	2.446320026070685	0.32811511696961226	2.4432211037142935	-0.4145000000000038	4.128154333177623	0.5524216023603036	0.014125756113904231	0.0024094576411365564	1.1290039399585484e-05	2.2248142331390772	0.0
3.659854390268681	2.3780580860132052	0.30111807999841594	2.250226586710275	-0.12783149930293014	2.60949999999999	1.6688238304550715	0.3009809767863699	1.66561247117717	-0.3935000000000038	4.228689722439263	0.593994855879635	0.014664050089864114	0.0025149781227926903	1.1943648708909331e-05	2.2330356148489092	0.0
3.685473371000562	2.8378893673171746	0.3208554262485746	2.25949092669453	-0.5783984406226446	2.63049999999999	2.004348059331147	0.31496294687355275	2.0010204577304593	-0.3725000000000038	5.750091122769021	0.6680064942555034	0.015224932436617532	0.0026255781115420134	1.2638489945484999e-05	2.241627777656425	0.0
3.7112716845975657	2.3598055983196797	0.3038550986163912	2.2691595418121637	-0.090646056507516	2.6514999999999898	2.4567952966374014	0.3339178912093019	2.453347529033653	-0.35150000000000375	6.973731757302431	0.7376601140306028	0.015809410217019246	0.002741518972109052	1.3377347421543793e-05	2.250595235275614	0.0
3.7372505863897487	2.4719684637573245	0.3040937331790986	2.279238295962828	-0.1927301677944966	2.6724999999999897	2.420799918896452	0.3297579856014527	2.417227940037797	-0.33050000000000374	8.284298899438543	0.8213432719052615	0.016418536946177485	0.0028630761675374613	1.4163204256556015e-05	2.2599425196448566	0.0
3.763411340494477	2.5609118782316322	0.30589254933967425	2.289733134367151	-0.27117874386448104	2.6934999999999896	2.329027961095612	0.33045573255405436	2.3253276007877095	-0.3095000000000037	7.920501969740851	0.9046783798420611	0.017053414749153038	0.0029905400431270187	1.4999257245250676e-05	2.269674180317626	0.0
3.7897552198779385	2.0119644121143034	0.29063438377037837	2.300650086037561	0.2886856739232577	2.7144999999999895	2.247710084432235	0.32066939753358265	2.243877044087542	-0.2885000000000037	8.942650918749905	1.0173358392965492	0.01771519661596591	0.0031242166545325	1.5888932881055015e-05	2.279794783834182	0.0
3.816283506417084	2.716351587186472	0.31183673012768254	2.3119952663790078	-0.4043563208074641	2.7354999999999894	2.2990089091991157	0.3288648228028898	2.2950387583049583	-0.2675000000000037	12.792428825238133	1.1825615596243195	0.018405088757890074	0.00326442864249097	1.6835904627598746e-05	2.290308913073999	0.0
3.842997490962004	2.873180390203279	0.31087105592394393	2.323774879926104	-0.5494055102771749	2.7564999999999893	1.7988772595377422	0.3065645305296342	1.7947654320417237	-0.24650000000000366	18.575369939346196	1.374674396170362	0.019124353069137852	0.0034115161567762893	1.784411153854079e-05	2.3012211665886517	0.0
3.8698984733987376	2.5010496530671205	0.2967893175721409	2.335995223223493	-0.1650544298436274	2.777499999999989	1.6881174893029407	0.29939795112806133	1.6838592799142205	-0.2255000000000037	22.683326385423996	1.5820497363464712	0.01987430969815555	0.0035658378321177663	1.8917778334225706e-05	2.3125361579148853	0.0
3.896987762712529	2.54085132773723	0.3025886117742443	2.3486626878564856	-0.19218863988074464	2.798499999999989	1.6968724568762916	0.2993839979190932	1.6924630172812674	-0.20450000000000368	26.302001067919434	1.8268094670628987	0.020656339732870073	0.0037277718189653213	2.0061437052618007e-05	2.3242585148675974	0.0
3.9242666770515164	2.354853283982469	0.2936223169296921	2.361783763639355	0.006930479656885868	2.819499999999989	2.491324790623654	0.3301870421801193	2.4867591256145665	-0.18350000000000372	29.147534359894678	2.1070674291203075	0.02147188800434426	0.0038977168721351907	2.1279950401652432e-05	2.336392878812474	0.0
3.9517365437908767	1.9736684448772879	0.2797563942927231	2.3753650419688856	0.4016965970915978	2.840499999999989	2.5463959414077344	0.33786922652562845	2.5416689049227057	-0.1625000000000037	37.39716558824267	2.4283293649903475	0.02232246601341156	0.004076093500528953	2.2578536950637094e-05	2.3489439039179945	0.0
3.9793986995974127	2.8249699514168976	0.3105738625234771	2.389413219351122	-0.4355567320657756	2.861499999999989	1.7828337128627993	0.3084708167645612	1.777940003935805	-0.14150000000000373	42.08865465430421	2.754938074560402	0.02320965498497296	0.004263345181285111	2.3962798309732825e-05	2.361916256386554	0.0
4.007254490494595	2.8651745888343507	0.3084713806453952	2.4039351011095333	-0.4612394877248174	2.8824999999999887	2.02873772515888	0.31671593402763537	2.023671883778149	-0.12050000000000372	48.814418517053355	3.1076778285574465	0.02413510905474458	0.004459939641895372	2.543874845886399e-05	2.3753146136644347	0.0
4.035305271928057	3.066763130312615	0.31144233010081285	2.4189376052831006	-0.6478255250295142	2.9034999999999886	2.227723633866746	0.32657182541220675	2.222480036740072	-0.09950000000000372	51.27778912011138	3.4475023647529253	0.02510055859334634	0.004666370213999538	2.701284540079419e-05	2.389143663630354	0.0
4.063552408831553	1.9076083770314347	0.27329769278265376	2.434427766723153	0.5268193896917182	2.9244999999999886	2.4897155022404105	0.3311872793984597	2.4842883584658524	-0.0785000000000037	57.260269577662825	3.780059139798562	0.02610781367271764	0.004883157262761537	2.869202532759397e-05	2.403408103762346	0.0
4.091997275693375	3.0157923032532756	0.31292928656218116	2.45041274139807	-0.5653795618552055	2.9454999999999885	2.238216453569456	0.3288531070133757	2.232599800209899	-0.05750000000000371	70.29824070810639	4.1146117393351	0.027158767679933044	0.005110849695925657	3.0483739505440007e-05	2.418112640282706	0.0
4.120641256623228	2.7951617452762836	0.3007043330746624	2.466899810915272	-0.3282619343610116	2.9664999999999884	2.44078420818631	0.3368194806119714	2.43497190574635	-0.0365000000000037	82.20075970317714	4.404869038272107	0.028255401083570008	0.005350026556858035	3.2395994099724756e-05	2.433261987280744	0.0
4.149485745419591	2.961376880364805	0.306640128284985	2.483896387270226	-0.47748049309457885	2.988499999999994	2.6995196726730013	0.3266749814683283	2.693495622065005	-0.015500000000003704	74.59702723988062	4.580422955199156	0.029399785357850844	0.005601298706090645	3.44373931809192e-05	2.4488608658131037	0.0
4.178532145637528	2.2462638465104647	0.28015911506827046	2.5014100178325056	0.25514617132204087	3.0105	2.0497063335506187	0.31701177020444193	2.043463383876433	0.005499999999996298	81.1558490631187	4.672463147455266	0.030594087069836347	0.005865310596107392	3.6617185171649104e-05	2.46491400298139	0.0
4.207781870656991	2.492612278990248	0.2908521492046163	2.5194483905792056	0.02683611158895749	3.0315735	2.415582224651545	0.33140522951837204	2.4091226859695407	0.026499999999996297	68.01247620510708	4.616291172426115	0.0318405721349943	0.006142742144341619	3.8945313017153186e-05	2.4814261309868524	0.0
4.23723634375159	2.6683504675263467	0.2887366126063037	2.538019339586385	-0.1303311279399617	3.0527945145	2.32248725829236	0.33005082926784496	2.3158025797086097	0.0474999999999963	66.72497344708427	4.4396364926815535	0.033141610246494015	0.006434310709593178	4.143246838481331e-05	2.498401986161913	0.0
4.266896998157851	3.273151880271878	0.3087923115378828	2.557130850789388	-0.7160210294824898	3.0741640761015	2.45293964292818	0.3312462999823685	2.4460209050100112	0.06849999999999631	60.63013849846584	4.146627326198959	0.034499679483589014	0.006740773177319532	4.409015022395369e-05	2.5158463079782556	0.0
4.2967652771449565	2.1195336865400325	0.27255614431437836	2.576791068023285	0.45725738148325235	3.09568322463421	1.7426868183400637	0.3051056395744029	1.7355247161961052	0.0894999999999963	63.409938307624145	3.7834266679412543	0.03591737110444421	0.007062928159511841	4.693072804475755e-05	2.533763838031284	0.0
4.32684263408497	2.590411535218057	0.2855322469387074	2.597008299354864	0.006596764136807209	3.11735300720665	2.8753601419493346	0.34286610545008356	2.8679449674977553	0.11049999999999632	43.06628965577033	3.2861573110260314	0.037397394528732024	0.007401618315129617	4.996751030511752e-05	2.5521593190006975	0.0
4.357130532523566	2.94223413636957	0.2944454349335201	2.617791023717907	-0.3244431126516627	3.1391744782570963	2.049677343828736	0.3108300975716408	2.041998967213697	0.13149999999999631	35.144264183859775	2.8227059258633664	0.03894258251527091	0.007757732797340299	5.321481832673003e-05	2.571037493586969	0.0
4.387630446251231	2.890924927096294	0.29427968098883567	2.63914789786368	-0.2517770292326138	3.1611486996048956	2.165325227418883	0.3169228889809462	2.15737307753324	0.1524999999999963	33.95962811382694	2.396646370719532	0.040555896539896545	0.008132209834089318	5.6688066196958807e-05	2.5904031034234976	0.0
4.41834385937499	2.526582458714117	0.2837593282713793	2.66108776363885	0.13450530492473334	3.18327674050213	1.8897392032239966	0.30829321286305933	1.881502247294211	0.17349999999999632	22.3011367304139	1.9745592489887887	0.04224043237864878	0.008526039448814462	6.040384715117016e-05	2.6102608879642357	0.0
4.449272266390615	2.813610262965054	0.29010802755322257	2.6836196556031675	-0.1299906073618864	3.205559677685645	2.317651303235667	0.32093757743574663	2.309118025422709	0.1944999999999963	18.125199879854165	1.6391179636072324	0.04399942590121032	0.008940266328412383	6.438002697161375e-05	2.630615583346573	0.0
4.48041717225535	2.9501797469381965	0.29237064740305724	2.7067528089994886	-0.24342693793870795	3.227998595429445	2.131302862632701	0.3149195970449208	2.1224612416004467	0.2154999999999963	11.987695075745833	1.361865585669154	0.04583625907935622	0.009375992845867213	6.863584498376805e-05	2.651471921229281	0.0
4.511780092461137	2.8851758669504224	0.2884920010843189	2.7304966680888123	-0.15467919886161008	3.250594585597451	2.15057097808368	0.3107463435061894	2.141408463483908	0.23649999999999627	9.440995462814037	1.180213781437537	0.047754466214951385	0.009834382245259083	7.319202327966665e-05	2.6728346276053223	0.0
4.5433625531083655	2.6224641690966184	0.2800134241175693	2.754860894863143	0.13239672576652461	3.273348747696633	2.1484170978808543	0.3083708931660988	2.1389205857014506	0.2574999999999963	7.433882631969098	1.070032512810435	0.049757740391768716	0.01031666199718329	7.807088485038748e-05	2.6947084215893407	0.0
4.575166090980124	2.3580556941828092	0.2714628174150229	2.779855378149025	0.4217996839662157	3.2962621889305095	2.224513403811385	0.3104566572657932	2.214669210531728	0.2784999999999963	5.560790763950095	1.001650018234575	0.051849940155088814	0.010824127332929482	8.329648136694364e-05	2.7170980141796397	0.0
4.607192253616985	3.326158913453087	0.29720819280702004	2.8054902431146704	-0.5206686703384165	3.319336024253023	2.124356317896794	0.3062847478457638	2.1141501533915497	0.2994999999999963	6.850297285181352	0.9997185958564363	0.05403509642267518	0.011358144966091424	8.889473141065515e-05	2.7400081069944933	0.0
4.639442599392304	2.7345881122973483	0.2803354939820468	2.831775861193529	0.09718774889618054	3.342571376422794	2.0196344336700025	0.3050466747020337	2.009051372799683	0.32049999999999634	4.447710279810909	0.961752385703794	0.05631741963029628	0.011920157010603049	9.489357002104932e-05	2.7634433909826086	0.0
4.67191869758805	2.982498233530867	0.28521587406749904	2.8587228604371084	-0.12377537309375874	3.3659693760577536	1.9941175613177382	0.2999086237169132	1.9831420141413514	0.34149999999999636	3.8142824304560072	0.9524410256939378	0.058701307114477956	0.012511685104521327	0.0001013231105019045	2.787408545107607	0.0
4.704622128471167	2.661890636453485	0.277842365753178	2.8863421363096733	0.22445149985618817	3.389531161690158	2.4414115672378376	0.31378549926877775	2.430027247779809	0.3624999999999964	3.886055283461971	0.944012994809444	0.06119135073461542	0.013134334749202817	0.00010821581950463607	2.8119082350063502	0.0
4.737554483370465	2.8691906176931523	0.27797654869971156	2.914644862937257	0.04545424524410491	3.4132578798219892	2.5603008198363133	0.31999101564695437	2.5484907133365593	0.3834999999999964	4.040999842422025	0.9197291452132957	0.06379234473594578	0.013789799873843885	0.00011560670649333808	2.836947111620974	0.0
4.7707173647540575	2.818313538082187	0.2784943267617042	2.943642504823174	0.12532896674098692	3.437150684980743	2.093775534775724	0.30458456915772414	2.081521863348293	0.4044999999999964	2.3367126118228967	0.8740442946816567	0.06650929385416895	0.014479867635674529	0.00012353352878793886	2.8625298098045424	0.0
4.804112386307336	3.1391616809179865	0.28431141926746883	2.9733468290417453	-0.16581485187624123	3.4612107397756082	2.2669078639452094	0.3090760375806585	2.2541920505673025	0.42549999999999644	3.3482485977732637	0.8632459021960094	0.06934742166171166	0.015206423466409458	0.0001320370134817257	2.8886609469001425	0.0
4.837741173011487	2.809761832446027	0.2766331242557523	3.0037699179216055	0.19400808547557835	3.485439214954037	2.6339055092409334	0.3172522023209247	2.6207081399903354	0.44649999999999646	3.147928119493148	0.8219036443812884	0.07231217915473549	0.015971456375865112	0.0001411610976374785	2.9153451212933676	0.0
4.871605361222568	3.5406309981244695	0.2972901476261859	3.0349241822292776	-0.5057068158951918	3.5098372894587158	2.3861940102837123	0.3082806409702529	2.3724947947387047	0.4674999999999965	3.1597849271927245	0.7817070907768198	0.07540925357899939	0.01677706452394595	0.0001509531882833597	2.942586910938049	0.0
4.9057065987511255	2.909633404720368	0.27444748623625986	3.066822374863101	0.15718897014273336	3.5344061504849265	2.5125444911725814	0.3136090744311675	2.4983222208842975	0.4884999999999965	3.1874519328621034	0.7400237127413591	0.07864457749158435	0.017625461072481606	0.00016146444385619103	2.970390871855179	0.0
4.940046544942383	3.0061763533784873	0.27622064121175777	3.0994776050667583	0.09330125168827097	3.559146993538321	2.558870734609828	0.31244629626911957	2.5441032395526832	0.5094999999999965	2.6199535496483577	0.6896781088547216	0.08202433805427276	0.01851898032865989	0.0001727500788765928	2.998761536604949	0.0
4.97462687075698	3.1644942849029167	0.28203104707551074	3.1329033531706862	-0.03159093173223049	3.5840610224930893	2.8012512039493696	0.3210061060600577	2.785915306850701	0.5304999999999964	2.4272582928935513	0.6389899106299848	0.085554986553026	0.0194600841920389	0.00018486969378848	3.027703412731833	0.0
5.009449258852279	3.2188910962836137	0.2794695765078028	3.167113485868574	-0.05177761041503981	3.6091494496505407	2.5521801371922557	0.314859907935023	2.5362516056376045	0.5514999999999965	2.5924984113707374	0.6118262227389594	0.08924324813653217	0.02045136891733705	0.00019788763205547436	3.0572209811826494	0.0
5.044515403664246	3.239151323363072	0.2801964226608424	3.202122272034963	-0.03702905132810885	3.6344134957980945	2.662957886471462	0.3176400740552817	2.6464113826770217	0.5724999999999965	3.2855438936673362	0.5916826093182292	0.09309613176516912	0.021495572205382212	0.00021187336677983628	3.087318694697632	0.0
5.079827011489895	2.745828986120079	0.26442600920757836	3.237944399088413	0.4921154129683343	3.659854390268681	2.3780580860132052	0.30111807999841594	2.3608671141518394	0.5934999999999966	3.8694040632037687	0.579707815074762	0.09712094035995603	0.022595580634748865	0.0002269019192965686	3.118000976174412	0.0
5.1153858005703245	2.7568791070715823	0.26465429832766163	3.2745949899032074	0.5177158828316251	3.685473371000562	2.8378893673171746	0.3208554262485746	2.8200262182790694	0.6144999999999965	3.46279567024445	0.5548575682152693	0.10132528113913017	0.02375443744671876	0.00024305431239745207	3.149272217004961	0.0
5.151193501174317	3.0054900796142126	0.271852553253022	3.3120896202706525	0.3065995406564399	3.7112716845975657	2.3598055983196797	0.3038550986163912	2.34124129178313	0.6354999999999966	2.3543719925449853	0.5252273171775169	0.10571707612787008	0.024975350696256896	0.0002604180610580879	3.1811367753854674	0.0
5.187251855682537	3.6267572356027546	0.2833334230495374	3.3504443369090735	-0.27631289869368114	3.7372505863897487	2.4719684637573245	0.3040937331790986	2.452672687439353	0.6564999999999965	2.634015224511172	0.5113671615579835	0.11030457282439857	0.02626170178169966	0.00027908770377680216	3.2135989745991984	0.0
5.2235626186723145	3.1481633336665222	0.2720081958536375	3.389675676019262	0.24151234235273966	3.763411340494477	2.5609118782316322	0.30589254933967425	2.540852924182107	0.6774999999999967	3.2482949466823765	0.5218772020635548	0.11509635500320538	0.027617054365791465	0.00029916537788879887	3.246663101272376	0.0
5.260127557003021	2.6702702722514697	0.25885773518003163	3.429800682379632	0.7595304101281624	3.7897552198779385	2.0119644121143034	0.29063438377037837	1.991109109910924	0.6984999999999966	3.5382805394483494	0.5299111859382186	0.12010135363343591	0.029045163700576773	0.0003207614424935941	3.2803334036031258	0.0
5.296948449902043	3.1959798224803406	0.2685387927358828	3.47083692897252	0.2748571064921794	3.816283506417084	2.716351587186472	0.31183673012768254	2.694665233881463	0.7194999999999967	3.356800925171326	0.5230519080932116	0.12532885788758258	0.030549986368445158	0.0003439951529301401	3.314614089563562	0.0
5.334027089051357	2.846760021903903	0.25943006028944354	3.5128025371299922	0.6660425152260894	3.842997490962004	2.873180390203279	0.31087105592394393	2.8506266768658266	0.7404999999999966	1.9714928422062128	0.48711510276802833	0.13078852621247572	0.03213569045132891	0.00036899539105351693	3.349509325075134	0.0
5.371365278674717	2.814278997007303	0.26163768374943847	3.5557161971840743	0.7414372001767711	3.8698984733987376	2.5010496530671205	0.2967893175721409	2.4775905877585127	0.7614999999999967	1.63615302502064	0.47683203854487055	0.13649039743119412	0.03380666613965318	0.00039590145591158094	3.3850232321573155	0.0
5.40896483562544	3.2946312874533135	0.27022640282398935	3.5995971896025605	0.304965902149247	3.896987762712529	2.54085132773723	0.3025886117742443	2.516447154748342	0.7824999999999966	3.0641194476327485	0.5098072141721368	0.14244490184088246	0.03556753679213018	0.00042486391979101005	3.421159887049757	0.0
5.446827589474818	3.2174225543966557	0.2700722079973524	3.6444654065875373	0.42704285219088156	3.9242666770515164	2.354853283982469	0.2936223169296921	2.329462399155588	0.8034999999999968	1.4915400789902984	0.4795882819587517	0.14866287226757943	0.0374231704568557	0.00045604555500191273	3.4579233183081004	0.0
5.484955382601142	3.402571762631347	0.27087408554659625	3.6903413741091677	0.28776961147782076	3.9517365437908767	1.9736684448772879	0.2797563942927231	1.9472473068263967	0.8244999999999967	2.6517021341407663	0.501762145610588	0.15515555503499168	0.039378691863395474	0.0004896223372003891	3.4953175048735803	0.0
5.52335007027935	3.9313768652303054	0.28302651435363774	3.737246274342461	-0.19413059088784435	3.9793986995974127	2.8249699514168976	0.3105738625234771	2.7974729884523297	0.8454999999999968	2.032016303569862	0.4893476280553091	0.16193462079970464	0.04143949489462879	0.0005257845315112912	3.5333463741166162	0.0
5.5620135207713055	3.7948656281112783	0.27952588328593253	3.785201968469437	-0.009663659641841349	4.007254490494595	2.8651745888343507	0.3084713806453952	2.836554101389252	0.8664999999999967	2.749015098855528	0.49470379424074673	0.1690121752005849	0.04361125554602929	0.0005647378682112407	3.5720137998546115	0.0
5.600947615416705	3.689709758771019	0.27287852882045016	3.834231019803337	0.1445212610323181	4.035305271928057	3.066763130312615	0.31144233010081285	3.036969188659868	0.8874999999999968	1.723364170675743	0.4702417587147039	0.17640076926508108	0.04589994537879239	0.0006067048152667881	3.611323600344197	0.0
5.640154248724622	3.495369935793025	0.2707250772629759	3.884356717185309	0.3889867813922838	4.063552408831553	1.9076083770314347	0.27329769278265376	1.8765887140706279	0.9084999999999968	2.5494351482491258	0.4860018218312917	0.1841134095097836	0.04831184547174813	0.0006519259555972791	3.65127953624818	0.0
5.679635328465695	3.439350195491874	0.26953562953897725	3.935603098597235	0.49625290310536085	4.091997275693375	3.0157923032532756	0.31292928656218116	2.9834922021379113	0.9294999999999969	2.4739867276313294	0.48526992874925495	0.19216356766692774	0.050853560875310275	0.0007006614775485336	3.691885308577448	0.0
5.719392775764955	3.6825530462948977	0.272460169456694	3.9879949749272163	0.30544192863231867	4.120641256623228	2.7951617452762836	0.3007043330746624	2.7615239216417558	0.9504999999999968	2.7986351485174596	0.48621690872960693	0.20056518996252834	0.05353203556878271	0.0007531927877251135	3.7331445566081802	0.0
5.759428525195309	4.084877391518179	0.27971741039287856	4.041557953816377	-0.043319437701802244	4.149485745419591	2.961376880364805	0.306640128284985	2.9263413589076825	0.9714999999999969	2.105247811340365	0.45917152020157215	0.2093327058655073	0.0563545679201578	0.000809824256037831	3.775060855774674	0.0
5.799744524871677	3.921915019506042	0.27674192694395633	4.0963184635073	0.1744034440012583	4.178532145637528	2.2462638465104647	0.28015911506827046	2.209767831659349	0.9924999999999968	2.401786041712275	0.4668880056414331	0.21848103622051648	0.05932882664507205	0.0008708851035827979	3.817637715538129	0.0
5.840342736545779	4.079500332216686	0.2778583665816281	4.152303776605531	0.07280344438884523	4.207781870656991	2.492612278990248	0.2908521492046163	2.454590019397895	1.0134999999999967	2.4207907913550155	0.46596633296173245	0.22802560067015373	0.06246286725880714	0.0009367314447809032	3.860878577231789	0.0
5.8812251357016	3.6285460897851203	0.2708568371894449	4.209542033656019	0.5809959438708989	4.23723634375159	2.6683504675263467	0.2887366126063037	2.6287331141018746	1.0344999999999966	2.2558017660964182	0.45502269446714866	0.23798232426495752	0.06576514901212425	0.0010077484960759235	3.904786811882862	0.0
5.922393711651511	4.284005258915218	0.2822773128106154	4.268062266426166	-0.015942992489051733	4.266896998157851	3.273151880271878	0.3087923115378828	3.2318673374607454	1.0554999999999966	2.315136746631171	0.4513787002295381	0.2483676431518827	0.06924455229825473	0.001084352964417905	3.949365718011611	0.0
5.963850467633071	4.324855628896772	0.28103057418194677	4.327894420776426	0.003038791879653502	4.2967652771449565	2.1195336865400325	0.27255614431437836	2.0765064565480316	1.0764999999999965	2.3813888451372085	0.44348592595704156	0.2591985092239994	0.07291039651453156	0.001166995629749615	3.994618519408145	0.0
6.005597420906502	4.19897905926086	0.2774172947912847	4.389069378987829	0.190090319726969	4.32684263408497	2.590411535218057	0.2855322469387074	2.5455625548638903	1.0974999999999964	2.2387531948331025	0.44074835257992195	0.2704923936058396	0.0767724583578906	0.0012561641367706215	4.040548362887328	0.0
6.047636602852848	4.082102716102682	0.2735474318161215	4.451618981403808	0.3695162653011259	4.357130532523566	2.94223413636957	0.2944454349335201	2.895480606238632	1.1184999999999963	2.229606144168642	0.4296456541168505	0.2822672888402274	0.08084099052878044	0.0013523860123791785	4.087158316022421	0.0
6.089970059072819	4.2880787363988055	0.27760554969550916	4.515576047230699	0.22749731083189317	4.387630446251231	2.890924927096294	0.29427968098883567	2.8421801326561114	1.1394999999999962	1.2860128777184068	0.39743935536190456	0.2945417096335463	0.08512674081285851	0.0014562319263897161	4.134451364857904	0.0
6.132599849486327	4.453932163644122	0.2805530932345366	4.580974394328004	0.1270422306838821	4.41834385937499	2.526582458714117	0.2837593282713793	2.4757555830395024	1.160499999999996	2.0203737361947276	0.4149030355619091	0.3073346920072485	0.08964097150419108	0.0015683192143961914	4.182430411602168	0.0
6.1755280484327315	4.436582664584274	0.2783334176562294	4.647848857805177	0.21126619322090257	4.449272266390615	2.813610262965054	0.29010802755322257	2.7606061907084594	1.181499999999996	2.6999728085571775	0.42730209266290975	0.32066579069404166	0.09439547912748432	0.0016893156830022947	4.231098272300649	0.0
6.2187567447717615	4.735265702101746	0.28552051977046367	4.716235307226796	-0.019030394874949508	4.48041717225535	2.9501797469381965	0.29237064740305724	2.894898859167989	1.202499999999996	2.705197525631413	0.42131843375727823	0.3345550746075985	0.09940261441011919	0.001819943719070421	4.280457674490008	0.0
6.262288041985164	4.6251480878009685	0.2790739708463608	4.786170662212627	0.16102257441165868	4.511780092461137	2.8851758669504224	0.2884920010843189	2.8275138264669324	1.2234999999999958	2.343736429843472	0.4100357319216622	0.34902312020490417	0.10467530244742045	0.001960984726156247	4.330511254834146	0.0
6.30612405827906	4.305549110410712	0.27338405104037805	4.857692906202671	0.5521437957919595	4.5433625531083655	2.6224641690966184	0.2800134241175693	2.562311695822816	1.2444999999999957	2.381259791223235	0.410826974183405	0.364091002550492	0.11022706299661592	0.0021132839128956376	4.381261556742667	0.0
6.350266926687013	4.507278468624444	0.2780120537082223	4.930841098140619	0.4235626295161756	4.575166090980124	2.3580556941828092	0.2714628174150229	2.295298330213424	1.2654999999999956	1.8183763582554948	0.3832340949393382	0.3797802838818791	0.11607203082631247	0.002277755459798432	4.432711027972629	0.0
6.394718795173823	4.596233761282102	0.2776610132124197	5.0056553818115805	0.4094216205294785	4.607192253616985	3.326158913453087	0.29720819280702004	3.2606767773329097	1.2864999999999955	2.2792446702836813	0.3980966604397053	0.39611299946559625	0.12222497603900527	0.0024553880926804186	4.484862018214299	0.0
6.439481826740039	5.1362555719528435	0.2894925584515549	5.082176992552018	-0.05407857940082561	4.639442599392304	2.7345881122973483	0.2803354939820468	2.666255642086428	1.3074999999999954	2.6147422356789405	0.406647605896286	0.4131116405232936	0.1287013242740986	0.0026472510928314554	4.537716776661794	0.0
6.4845581995272195	5.15936215354756	0.289813043937375	5.160448261031257	0.00108610748369653	4.67191869758805	2.982498233530867	0.28521587406749904	2.911183918201366	1.3284999999999954	2.1586164652853523	0.3835084868187033	0.43079913399768605	0.1355171766881499	0.002854500775975014	4.5912774495694455	0.0
6.529950106923911	4.819962613429973	0.2823337547408494	5.2405126137848885	0.42055000035491563	4.704622128471167	2.661890636453485	0.277842365753178	2.587456735150162	1.3494999999999953	2.3177338315122866	0.38870779337649913	0.4491988189185072	0.14268932959749264	0.0030783874741211296	4.6455460777947675	0.0
6.575659757672378	5.344899518708676	0.2912433212913072	5.32241457016106	-0.022484948547615957	4.737554483370465	2.8691906176931523	0.27797654869971156	2.791492866376869	1.3704999999999952	1.935588066829145	0.366175578336057	0.46833441911942164	0.15023529365606927	0.0033202630565504474	4.700524594329019	0.0
6.621689375976085	5.3935669713176555	0.2938591352534785	5.406199735320787	0.012632764003131847	4.7707173647540575	2.818313538082187	0.2784943267617042	2.7372008430635555	1.391499999999995	2.332736411822183	0.3841965500740185	0.48823001204794486	0.15817331242814767	0.003581589028388561	4.7562148218163065	0.0
6.668041201607918	5.047064844717068	0.2845619382152982	5.491914788913373	0.44484994419630564	4.804112386307336	3.1391616809179865	0.28431141926746883	3.0544757987763838	1.412499999999995	1.8766544450196072	0.3648840831354134	0.5089099934020141	0.16652238020162108	0.003863945247533591	4.812618470062205	0.0
6.714717490019173	5.311140138759169	0.2890114838249007	5.579607469027975	0.2684673302688063	4.837741173011487	2.809761832446027	0.2766331242557523	2.7213370358177893	1.433499999999995	2.5320777374706163	0.3858739231300064	0.5303990373190297	0.17530225887278472	0.0041690393030815506	4.869737133533079	0.0
6.7617205124493065	5.59415510483523	0.29381580457462736	5.669326551001704	0.07517144616647364	4.871605361222568	3.5406309981244695	0.2972901476261859	3.4482937268332408	1.4544999999999948	1.7452321457085294	0.3607891757269321	0.5527220518359998	0.1845334937178207	0.004498716600845128	4.927572288847038	0.0
6.809052556036452	5.692035784529377	0.29481652920937523	5.761121820644636	0.06908603611525876	4.9057065987511255	2.909633404720368	0.27444748623625986	2.8132019017124454	1.4754999999999947	2.4485183928637144	0.3796636021355957	0.5759041293329925	0.19423742784973852	0.004854971204075498	4.98612529225783	0.0
6.856715923928707	6.162512365730377	0.30268640845638833	5.855044041421425	-0.3074683243089522	4.940046544942383	3.0061763533784873	0.27622064121175777	2.905460284916678	1.4964999999999946	2.1225893177590263	0.3606683881664285	0.5999704916664623	0.20443621514219085	0.0052399574800605295	5.045397377132711	0.0
6.9047129353962085	5.993761754961911	0.29966615172037947	5.951144915109284	-0.04261683985262721	4.97462687075698	3.1644942849029167	0.28203104707551074	3.0592943444640635	1.5174999999999945	2.9888882494262807	0.39331482472238416	0.6249464296942747	0.2151528313834649	0.0056560026058748835	5.10538965142567	0.0
6.953045925943982	6.15093855974329	0.29871817923635663	6.049477035431652	-0.10146152431163813	5.009449258852279	3.2188910962836137	0.2794695765078028	3.108998591597689	1.5384999999999944	1.7208033075313738	0.3391185861936465	0.650857236890305	0.22641108340503294	0.006105619989180517	5.166103095147133	0.0
7.0017172474255895	6.6085445482592515	0.3066915205353231	6.150093834146988	-0.45845071411226357	5.044515403664246	3.239151323363072	0.2801964226608424	3.124347746025741	1.5594999999999943	2.4249849030108392	0.3583337456113391	0.6777281367434113	0.23823561590940867	0.006591523662601467	5.227538557831567	0.0
7.050729268157569	6.468392224374518	0.3034683707182721	6.253049519051992	-0.21534270532252542	5.079827011489895	2.745828986120079	0.26442600920757836	2.6258855632060776	1.5804999999999942	2.5985257095031216	0.3666148947720325	0.7055842036331383	0.2506519157017284	0.007116643712801742	5.289696756004324	0.0
7.100084373034671	6.56238383243363	0.3045227341603911	6.358399003338091	-0.20398482909553906	5.1153858005703245	2.7568791070715823	0.26465429832766163	2.631556334173336	1.6014999999999942	2.249003104048093	0.3461566519230016	0.7344502768725144	0.2636863130085369	0.007684142807951816	5.352578270649088	0.0
7.149784963645914	6.8720989873095295	0.3082816110599739	6.466197825719354	-0.4059011615901751	5.151193501174317	3.0054900796142126	0.271852553253022	2.8745372347290274	1.622499999999994	2.348350022822182	0.3503475349102961	0.7643508676063748	0.2773659795457969	0.00829743388974906	5.416183544677434	0.0
7.199833458391435	6.846080114863741	0.30512531592323067	6.576502060727914	-0.26957805413582747	5.187251855682537	3.6267572356027546	0.2833334230495374	3.4899118732928796	1.643499999999994	2.3821734658708795	0.34360361236216497	0.795310058251164	0.2917189229762499	0.008960199098521405	5.480512880401979	0.0
7.250232292600176	6.598666162034671	0.30027606913342997	6.689368218549209	0.09070205651453822	5.2235626186723145	3.1481633336665222	0.2720081958536375	3.0051507589196365	1.6644999999999939	2.785245886073473	0.3557032340851077	0.8273513941583166	0.3067739773740695	0.009676410002152119	5.545566437014671	0.0
7.3009839186483765	6.947227136060958	0.3049849866206956	6.804853133742683	-0.14237400231827468	5.260127557003021	2.6702702722514697	0.25885773518003163	2.5208029934749634	1.6854999999999938	2.996222691282046	0.3539639256752854	0.8604977671769057	0.3225607892924059	0.010450349201570503	5.611344228071801	0.0
7.352090806078915	6.798487941790569	0.3016029469836375	6.923013842162483	0.12452590037191413	5.296948449902043	3.1959798224803406	0.2685387927358828	3.0397569830713826	1.7064999999999937	2.340399818341658	0.3332604540858402	0.8947712907806619	0.33910979900708377	0.011286633387301785	5.677846118987436	0.0
7.403555441721467	6.971029974873158	0.3046504849817014	7.043907445354945	0.07287747048178694	5.334027089051357	2.846760021903903	0.25943006028944354	2.683466809849045	1.7274999999999936	2.0940898525603657	0.31872065487821255	0.9301931664074793	0.356452216487576	0.012190237923002148	5.745071824536887	0.0
7.455380329813519	7.413241365497828	0.31035600402011904	7.16759096166299	-0.24565040383483794	5.371365278674717	2.814278997007303	0.26163768374943847	2.6435860319805444	1.7484999999999935	2.472521674130237	0.3296529014341994	0.9667835406333617	0.37461999162466625	0.013166523032951075	5.81302090637201	0.0
7.507567992122213	7.665784265359329	0.3113460499737966	7.294121163207851	-0.37166310215147735	5.40896483562544	3.2946312874533135	0.27022640282398935	3.1161939849005096	1.7694999999999934	2.6861985895515437	0.3374156575920519	1.0045613527635375	0.3936457782231201	0.014221261671056567	5.881692770550137	0.0
7.560120968067068	7.637446725612707	0.310949668496595	7.42355439784145	-0.21389232777125766	5.446827589474818	3.2174225543966557	0.2700722079973524	3.030880466117219	1.7904999999999933	3.0450566904620846	0.3430550266346999	1.043544172366489	0.41356289124756634	0.015360669148964907	5.95108666507843	0.0
7.6130418148435375	7.572123517902989	0.3103176667925173	7.555946395062332	-0.016177122840657532	5.484955382601142	3.402571762631347	0.27087408554659625	3.2075478933957595	1.8114999999999932	2.152099890082573	0.309018545108182	1.0837480261956571	0.4344052567908029	0.0165914346002568	6.021201677475616	0.0
7.666333107547443	7.47836834876439	0.3055405234163757	7.691352054756718	0.2129837059923272	5.52335007027935	3.9313768652303054	0.28302651435363774	3.7274769650044606	1.8324999999999931	2.2515417027404263	0.30955202427047296	1.1251872138310555	0.45620735421633607	0.017920754356353954	6.092036732352972	0.0
7.7199974393002755	8.523217059140862	0.3224242464331251	7.829825217454886	-0.6933918416859761	5.5620135207713055	3.7948656281112783	0.27952588328593253	3.581677459496453	1.853499999999993	2.4882537327357106	0.3113205824556957	1.1678741112193711	0.47900414991135626	0.01935636730753435	6.163590589016624	0.0
7.774037421375377	7.910719536761283	0.31215750798652253	7.971418414570183	0.0606988778089006	5.600947615416705	3.689709758771019	0.27287852882045016	3.466802339311879	1.874499999999993	2.1672789914546744	0.30043917676270354	1.2118189610848678	0.5028310220729156	0.02090659231923307	6.235861839093167	0.0
7.828455683325005	7.638556569073435	0.30782777890842206	8.116182596799987	0.4776260277265525	5.640154248724622	3.495369935793025	0.2707250772629759	3.262292754855896	1.8954999999999929	2.2931424016299236	0.3013295398536764	1.2570296489106838	0.5277236759391676	0.022580367769448266	6.308848904180689	0.0
7.88325487310828	7.910675977345148	0.3101087657989603	8.264166838498772	0.3534908611536238	5.679635328465695	3.439350195491874	0.26953562953897725	3.1956324054720873	1.9164999999999928	2.4463814154105474	0.30946340383462423	1.3035114628345976	0.5537180488693891	0.024387293267423234	6.382550033527362	0.0
7.938437657220039	8.46982441893677	0.31831693021135554	8.415418015364253	-0.0544064035725178	5.719392775764955	3.6825530462948977	0.272460169456694	3.4277026279758616	1.9374999999999927	2.1577112912514527	0.29434995422802596	1.3512668353462396	0.5808502046714928	0.026337673606670216	6.456963301739851	0.0
7.994006720820579	8.50849166698935	0.31802242713505074	8.56998045218692	0.06148878519756984	5.759428525195309	4.084877391518179	0.27971741039287856	3.8183802934764763	1.9584999999999926	2.576708993760992	0.3074327523460331	1.4002950640927205	0.6091562165739207	0.02844256499665622	6.532086606523622	0.0
8.049964767866324	8.959119948149116	0.3235550710805524	8.727895536678574	-0.23122441147054218	5.799744524871677	3.921915019506042	0.27674192694395633	3.643234271536871	1.9794999999999925	2.0074011170241564	0.28783000421115346	1.4505920083736286	0.6386720382403803	0.030713823606894373	6.60791766645767	0.0
8.106314521241387	9.764977979235699	0.3344911625932071	8.889201294490661	-0.8757766847450377	5.840342736545779	4.079500332216686	0.2778583665816281	3.788075132842944	2.0004999999999926	2.2509475311529314	0.3066147545582734	1.5021497570096998	0.6694333622305619	0.03316415644456084	6.6844540188058374	0.0
8.163058722890078	9.346105604045126	0.32788069448997564	9.053931919434621	-0.2921736846105052	5.8812251357016	3.6285460897851203	0.2708568371894449	3.3237908680119626	2.0214999999999925	2.2728676794638103	0.3054191085672957	1.55495626217807	0.7014754653174721	0.03580717457187419	6.761693017367205	0.0
8.220200133950309	9.486964759874724	0.32858671706265935	9.22211725159975	-0.2648475082749737	5.922393711651511	4.284005258915218	0.2822773128106154	3.9653087105006626	2.0424999999999924	2.3871892842478086	0.31155266313794444	1.6089949324983375	0.7348330400813631	0.038657448652077805	6.8396318303679715	0.0
8.277741534887962	9.345718203275684	0.32474597198280136	9.393782194511113	0.048063991235428816	5.963850467633071	4.324855628896772	0.28103057418194677	3.991579727528492	2.0634999999999923	2.5951593023680903	0.31514390369180223	1.664244177110829	0.7695400122102138	0.041730566792730794	6.918267438397339	0.0
8.335685725632178	9.301488591970475	0.32229674770344957	9.568946060669397	0.26745746869892173	6.005597420906502	4.19897905926086	0.2774172947912847	3.850458043160359	2.0844999999999922	1.7140814592319595	0.28389513700985564	1.7206768907026977	0.805629342944916	0.04504319463184546	6.9975966323899375	0.0
8.394035525711603	10.367183334221297	0.337778935626839	9.74762183276902	-0.6195615014522762	6.047636602852848	4.082102716102682	0.2735474318161215	3.717642050721295	2.105499999999992	2.380213921015675	0.31381200578259383	1.778259867414894	0.8431328161107641	0.04861313758596971	7.077616011657393	0.0
8.452793774391584	10.040848875076659	0.3320336183374618	9.929815325621313	-0.11103354945534605	6.089970059072819	4.2880787363988055	0.27760554969550916	3.906954054026011	2.126499999999992	2.0625051297373322	0.3040365280457187	1.836953129329694	0.8820808091706926	0.052459405149286806	7.158321981971639	0.0
8.511963330812325	9.861038087912476	0.3287236694455212	10.115524231364798	0.254486143452322	6.132599849486327	4.453932163644122	0.2805530932345366	4.055388180918286	2.147499999999992	2.1512693514609342	0.3086956764093822	1.896709152849497	0.9225020477136169	0.056602277098929246	7.239710753702756	0.0
8.571547074128013	10.069315734189571	0.3298257503832548	10.304737028007812	0.2354212938182414	6.1755280484327315	4.436582664584274	0.2783334176562294	4.019832079079746	2.168499999999992	2.075809349558626	0.31326304029000257	1.9574719738258917	0.9644233427443123	0.061063371423666364	7.321778340013942	0.0
8.631547903646908	10.603229995414793	0.3361248562077368	10.497431728849886	-0.1057982665649071	6.2187567447717615	4.735265702101746	0.28552051977046367	4.2994880693649575	2.189499999999992	1.6399149222558074	0.29392551670900774	2.0191761499251903	1.0078693100575908	0.06586571375063792	7.404520555116467	0.0
8.691968738972436	10.388409765526498	0.331784207423288	10.693574448052894	0.30516468252639584	6.262288041985164	4.6251480878009685	0.2790739708463608	4.1694886804224875	2.2104999999999917	1.9406264949186989	0.3035935053767718	2.081745556624303	1.052862070843496	0.07103380799758402	7.487933012587511	0.0
8.752812520145245	11.101642819748587	0.3414561503445542	10.893117755831987	-0.20852506391659986	6.30612405827906	4.305549110410712	0.27338405104037805	3.8291177609507083	2.2314999999999916	2.5430333307208626	0.32637110698230226	2.14509199169138	1.0994209324613071	0.07659370792576227	7.572011123753539	0.0
8.81408220778626	11.230682272557521	0.34192408088908	11.095998795739053	-0.13468347681846815	6.350266926687013	4.507278468624444	0.2780120537082223	4.009148398456453	2.2524999999999915	2.6009066567413193	0.3311244328126782	2.209113562372998	1.147562048012531	0.08257308921120378	7.656750096142321	0.0
8.875780783240765	11.709933928408558	0.34729929117437747	11.302137136724138	-0.4077967916844205	6.394718795173823	4.596233761282102	0.2776610132124197	4.075440397684821	2.2734999999999914	2.478726207876272	0.33631549932455507	2.2736928302248414	1.1972980529039372	0.08900132158886974	7.7421449320064895	0.0
8.93791124872345	11.607401721151533	0.344540799286814	11.511432334574893	-0.09596938657663934	6.439481826740039	5.1362555719528435	0.2894925584515549	4.59179535606262	2.2944999999999913	1.9605333506393878	0.309439117641845	2.3386946911169066	1.2486376759810829	0.09590954055541147	7.828190426921493	0.0
9.000476627464515	11.798192793722347	0.3473279538449583	11.72376118151685	-0.07443161220549754	6.4845581995272195	5.15936215354756	0.289813043937375	4.590191342085749	2.3154999999999912	2.8310930105874785	0.34720540018094664	2.4039639730316567	1.3015853219825415	0.10333071804145365	7.914881168461198	0.0
9.063479963856764	11.895191951027222	0.346309796273937	11.938974629830115	0.043782678802893216	6.529950106923911	4.819962613429973	0.2823337547408494	4.224996077439852	2.336499999999991	2.7300711777434463	0.3404341547700693	2.4693227425342714	1.3561406209584466	0.11129973138342768	8.00221153495397	0.0
9.126924323603763	12.015546488029152	0.3481632395033435	12.156894385954484	0.14134789792533198	6.575659757672378	5.344899518708676	0.2912433212913072	4.7230095428766345	2.357499999999991	1.9903957329254762	0.3107120545253691	2.534567322943937	1.4122979388501251	0.119853429837962	8.090175694322461	0.0
9.19081279386899	12.386754565456139	0.3515792800931608	12.37730918634336	-0.009445379112777985	6.621689375976085	5.3935669713176555	0.2938591352534785	4.743582057813175	2.378499999999991	2.0948494777877467	0.31077843101689134	2.5994650439743388	1.4700458415701765	0.12903069778862597	8.178767603010218	0.0
9.25514848342607	12.493686502877893	0.3526168138209585	12.599970785834724	0.10628428295683179	6.668041201607918	5.047064844717068	0.2845619382152982	4.367768525865899	2.399499999999991	2.039527645063136	0.3070768463563154	2.6637507645584972	1.5293665025825527	0.1388725136955643	8.267981004998111	0.0
9.319934522810053	13.093059354969983	0.35764626643431363	12.824589713908857	-0.2684696410611256	6.714717490019173	5.311140138759169	0.2890114838249007	4.601269803264272	2.4204999999999908	1.4664508760388806	0.28437276648870224	2.727123238170309	1.5902350410911754	0.14942200373336526	8.357809430914006	0.0
9.385174064469723	12.861160750320781	0.35576490496206226	13.05083088399897	0.18967013367818808	6.7617205124493065	5.59415510483523	0.29381580457462736	4.852400842680565	2.4414999999999907	1.9086749512099264	0.3066529024226289	2.789241423359923	1.6526187744486363	0.16072448895173536	8.448246197238676	0.0
9.450870282921011	13.422634222724886	0.3603521379578037	13.278309175724672	-0.14432504700021376	6.809052556036452	5.692035784529377	0.29481652920937523	4.917039256142571	2.4624999999999906	2.4392212705924843	0.32634480298899465	2.8497208811714714	1.7164763642643635	0.1728275246776066	8.53928440561123	0.0
9.517026374901459	13.604441403161477	0.3617931030444069	13.506585148723765	-0.09785625443771195	6.856715923928707	6.162512365730377	0.30268640845638833	5.352865701441663	2.4834999999999905	1.9078744481127246	0.311369345861969	2.908130444789693	1.7817568309399787	0.18578093075676697	8.630916942237327	0.0
9.58364555952577	13.607082818698387	0.36052785641183616	13.73516108822935	0.12807826953096324	6.9047129353962085	5.993761754961911	0.29966615172037947	5.148006491278297	2.5044999999999904	2.0818586464070243	0.31778242920134214	2.9639893936452677	1.848398406071856	0.19963681110875675	8.72313647740347	0.0
9.650731078442451	13.812698819068471	0.36193957626746176	13.963477624505972	0.15077880543750055	6.953045925943982	6.15093855974329	0.29871817923635663	5.2675646194587715	2.5254999999999903	2.406643076728225	0.32661691037981494	3.016765411946736	1.9163271865172522	0.21444956094155487	8.815935465100429	0.0
9.718286195991547	14.778201113579392	0.37213515397641295	14.190911207766623	-0.587289905812769	7.0017172474255895	6.6085445482592515	0.3066915205353231	5.68598927194383	2.54649999999999	1.9625778802164573	0.30997601181637024	3.0658736569312643	1.985455548232259	0.23027585984366966	8.90930614275943	0.0
9.786314199363488	14.234681823443317	0.3651545750243762	14.416772753504777	0.1820909300614595	7.050729268157569	6.468392224374518	0.3034683707182721	5.50503946132685	2.56749999999999	2.1470918073759044	0.3181372515048032	3.1106773008213944	2.0556802727373307	0.24717464884204396	9.003240531104007	0.0
9.854818398759033	14.382925122217088	0.3661551839094066	14.640307795884016	0.25738267366692824	7.100084373034671	6.56238383243363	0.3045227341603911	5.556563099744627	2.58849999999999	2.446320026070685	0.32811511696961226	3.1504899374389446	2.1268803349375975	0.2652070893863677	9.097730434121106	0.0
9.923802127550346	15.375000751956717	0.37441111186754245	14.860698494052901	-0.5143022579038163	7.149784963645914	6.8720989873095295	0.3082816110599739	5.822084706267609	2.60949999999999	1.6688238304550715	0.3009809767863699	3.1845802538505046	2.1989142989520314	0.2844365020958885	9.192767439154476	0.0
9.993268742443199	14.782744196440838	0.36916303027848035	15.077067822999322	0.29432362655848365	7.199833458391435	6.846080114863741	0.30512531592323067	5.750090934537806	2.63049999999999	2.004348059331147	0.31496294687355275	3.2121793531016993	2.271617269787892	0.30492828298586794	9.288342917123863	0.0
10.0632216236403	15.10965565876546	0.37371320366450245	15.288486242184266	0.1788305834188062	7.250232292600176	6.598666162034671	0.30027606913342997	5.4548643805001324	2.6514999999999898	2.4567952966374014	0.3339178912093019	3.2324910699213807	2.3447973546098972	0.3267497947799746	9.384448022873014	0.0
10.133664175005784	15.497665785467007	0.37776110162950094	15.493981068020503	-0.0036847174465037824	7.3009839186483765	6.947227136060958	0.3049849866206956	5.753718230390076	2.6724999999999897	2.420799918896452	0.3297579856014527	3.244705541832388	2.418231599723116	0.34997023081501927	9.481073695649979	0.0
10.204599824230822	14.698222047245	0.3707466680802811	15.692548678256717	0.9943266310117167	7.352090806078915	6.798487941790569	0.3016029469836375	5.5533202186155215	2.6934999999999896	2.329027961095612	0.33045573255405436	3.2480161794504796	2.4916613901249076	0.37466044895862605	9.578210659722703	0.0
10.27603202300044	15.512006741482672	0.38002515758509936	15.883169547842598	0.3711628063599264	7.403555441721467	6.971029974873158	0.3046504849817014	5.672194354055101	2.7144999999999895	2.247710084432235	0.32066939753358265	3.2416400202616678	2.564787329555359	0.4008927728922254	9.675849425133347	0.0
10.347964247161443	16.837441938671702	0.3945975223296077	16.06482596027885	-0.772615978392853	7.455380329813519	7.413241365497828	0.31035600402011904	6.058671310206849	2.7354999999999894	2.2990089091991157	0.3288648228028898	3.224841251392897	2.637263662226936	0.42874075806473017	9.773980288594286	0.0
10.420399996891572	15.83979797475413	0.38396262862898195	16.236522062751277	0.3967240879971463	7.507567992122213	7.665784265359329	0.3113460499737966	6.253355872701614	2.7564999999999893	1.7988772595377422	0.3065645305296342	3.1969574543404815	2.708692354281308	0.4582789196004231	9.872593334529066	0.0
10.493342796869813	16.34886235862035	0.38918760594934243	16.397305748234416	0.04844338961406436	7.560120968067068	7.637446725612707	0.310949668496595	6.1649789928496865	2.777499999999989	1.6881174893029407	0.29939795112806133	3.1574278683284556	2.7786170241928905	0.4895824194516758	9.971678436261396	0.0
10.566796196447902	16.108380965932867	0.3853919471708748	16.546291667538675	0.4379107016058086	7.6130418148435375	7.572123517902989	0.3103176667925173	6.037378800316272	2.798499999999989	1.6968724568762916	0.2993839979190932	3.1058227037203676	2.846516996336177	0.5227267101270249	10.071225257355106	0.0
10.640763769823035	16.302480804608965	0.38718420619261107	16.68268451615028	0.3802037115413164	7.666333107547443	7.47836834876439	0.3055405234163757	5.879053026360645	2.819499999999989	2.491324790623654	0.3301870421801193	3.041872281992728	2.9118018486483335	0.5577871324010069	10.171223253108215	0.0
10.715249116211798	16.399553518796033	0.3874277567090312	16.805801623442235	0.40624810464620253	7.7199974393002755	8.523217059140862	0.3224242464331251	6.8569824307026	2.840499999999989	2.5463959414077344	0.33786922652562845	2.965494557163538	2.9738069295484286	0.5948384645263051	10.271661672203965	0.0
10.79025586002528	16.553474476553404	0.3880834374111105	16.915093813903358	0.36161933734995344	7.774037421375377	7.910719536761283	0.31215750798652253	6.175162961284267	2.861499999999989	1.7828337128627993	0.3084708167645612	2.876819410432777	3.0317904243272333	0.6339544206217428	10.372529558521604	0.0
10.865787651045459	17.41891989472114	0.39568415047353495	17.0101635273015	-0.40875636741963817	7.828455683325005	7.638556569073435	0.30782777890842206	5.831222876454135	2.8824999999999887	2.02873772515888	0.31671593402763537	2.7762080304278083	3.084932647664462	0.6752070960992969	10.473815753109932	0.0
10.941848164602776	17.479494598456704	0.39709022419492795	17.09077928778061	-0.3887153106760941	7.88325487310828	7.910675977345148	0.3101087657989603	6.029059172373739	2.9034999999999886	2.227723633866746	0.32657182541220675	2.6642657186480294	3.1323383145937465	0.7186663582127881	10.575508896326046	0.0
11.018441101754995	17.100270168730994	0.39144356665490887	17.156885803581996	0.05661563485100274	7.938437657220039	8.46982441893677	0.31831693021135554	6.511369705312368	2.9244999999999886	2.4897155022404105	0.3311872793984597	2.5418466108179802	3.173042582574786	0.7643991800471411	10.67759743014209	0.0
11.095570189467281	17.262294439712022	0.39246277386787465	17.20860925219275	-0.05368518751927098	7.994006720820579	8.50849166698935	0.31802242713505074	6.470597821326052	2.9454999999999885	2.238216453569456	0.3288531070133757	2.410049088829005	3.2060216462447637	0.8124689164964782	10.780069600622504	0.0
11.173239180793551	17.44711545845491	0.39408609642334363	17.246257641834887	-0.20085781662002233	8.049964767866324	8.959119948149116	0.3235550710805524	6.839142077928213	2.9664999999999884	2.44078420818631	0.3368194806119714	2.27020107270268	3.2302085875938	0.8629345209643245	10.882913460574084	0.0
11.251451855059106	16.5543241696963	0.38400338123663036	17.270316509694723	0.7159923399984223	8.106314521241387	9.764977979235699	0.3344911625932071	7.560230703550876	2.988499999999994	2.6995196726730013	0.3266749814683283	2.1238349126220135	3.244515023100138	0.9158497016012905	10.98611687237128	0.0
11.33021201804452	17.881974775240995	0.3971856094697466	17.28144058101948	-0.6005341942215132	8.163058722890078	9.346105604045126	0.32788069448997564	7.053866701977711	3.0105	2.0497063335506187	0.31701177020444193	1.9726522191154643	3.2478588351572477	0.9712620157878582	11.08966751095891	0.0
11.409523502170831	17.342948145143023	0.39054236813641025	17.280442326018033	-0.06250581912498987	8.220200133950309	9.486964759874724	0.32858671706265935	7.104479338642945	3.0315735	2.415582224651545	0.33140522951837204	1.8184796338343874	3.2391979240027764	1.0292119011466536	11.193552867034215	0.0
11.489390166686027	17.345713527922477	0.3904369146489231	17.26827856737925	-0.07743496054322563	8.277741534887962	9.345718203275684	0.32474597198280136	6.870203447161911	3.0527945145	2.32248725829236	0.33005082926784496	1.663217202753643	3.2175694737624756	1.0897316404528619	11.29776025041027	0.0
11.56981589785283	17.507660926558984	0.39130111528212386	17.246036369717473	-0.261624556841511	8.335685725632178	9.301488591970475	0.32229674770344957	6.730139163691016	3.0741640761015	2.45293964292818	0.3312462999823685	1.5087816107225809	3.1821337092710986	1.1528442561611971	11.402276793562597	0.0
11.6508046091378	17.021242565579357	0.38577490302434436	17.21491935542553	0.19367678984617243	8.394035525711603	10.367183334221297	0.337778935626839	7.6971775131096685	3.09568322463421	1.7426868183400637	0.3051056395744029	1.3570470132172034	3.1322205592866688	1.2185623275613264	11.507089455360333	0.0
11.732360241401764	17.29162842729424	0.38873222750952985	17.176235330239663	-0.11539309705457512	8.452793774391584	10.040848875076659	0.3320336183374618	7.269355531426985	3.11735300720665	2.8753601419493346	0.34286610545008356	1.2097865057673642	3.0673770800919122	1.286886719396764	11.61218502498362	0.0
11.814486763091576	17.094299319879816	0.3853706658358501	17.131385680922882	0.03708636104306606	8.511963330812325	9.861038087912476	0.3287236694455212	6.985224610250433	3.1391744782570963	2.049677343828736	0.3108300975716408	1.068617363892716	2.987412986379407	1.3578052046223374	11.71755012602842	0.0
11.897188170433218	17.18821570022368	0.3847468803602098	17.081856467031542	-0.10635923319213703	8.571547074128013	10.069315734189571	0.3298257503832548	7.086357046195701	3.1611486996048956	2.165325227418883	0.3169228889809462	0.9349530443337085	2.892441246670361	1.4312909552277548	11.823171220799718	0.0
11.980468487626249	18.45686452925181	0.3959729575183214	17.0292105326456	-1.4276539966062103	8.631547903646908	10.603229995414793	0.3361248562077368	7.510318821681374	3.18327674050213	1.8897392032239966	0.30829321286305933	0.8099645616223777	2.782910493177511	1.507300863051679	11.929034614794032	0.0
12.064331767039633	17.049593514805537	0.38199024568799367	16.975079393882407	-0.07451412092312992	8.691968738972436	10.388409765526498	0.331784207423288	7.182768330061116	3.205559677685645	2.317651303235667	0.32093757743574663	0.6945532658690029	2.6596260300562973	1.5857736365850772	12.03512646137203	0.0
12.14878208940891	17.052825683228377	0.38055936696314907	16.921153203559033	-0.13167247966934426	8.752812520145245	11.101642819748587	0.3414561503445542	7.780536187670138	3.227998595429445	2.131302862632701	0.3149195970449208	0.5893362937599786	2.523756543814685	1.6666275993629873	12.141432766621381	0.0
12.233823564034772	16.125185878401176	0.3699831641446148	16.86916684029253	0.7439809618913529	8.81408220778626	11.230682272557521	0.34192408088908	7.791433572960789	3.250594585597451	2.15057097808368	0.3107463435061894	0.49464510933484	2.3768242461301363	1.749758090417282	12.24793939441027	0.0
12.319460328983016	16.618277827824944	0.37457854947646885	16.820880181712845	0.20260235388790093	8.875780783240765	11.709933928408558	0.34729929117437747	8.14994172369091	3.273348747696633	2.1484170978808543	0.3083708931660988	0.410536670204934	2.2206771021555753	1.8350343377208778	12.354632071631455	0.0
12.405696551285896	16.583968817969172	0.3733209672040029	16.778050934923897	0.19408211695472488	8.93791124872345	11.607401721151533	0.344540799286814	7.924159813498132	3.2962621889305095	2.224513403811385	0.3104566572657932	0.33681592811400085	2.0574429703408303	1.9222956428325249	12.461496393636542	0.0
12.492536427144898	16.901882501470226	0.3750120142420806	16.74239900579125	-0.1594834956789768	9.000476627464515	11.798192793722347	0.3473279538449583	7.989312780666695	3.319336024253023	2.124356317896794	0.3062847478457638	0.2730676742227993	1.8894668200484155	2.0113466816601977	12.568517829859834	0.0
12.579984182134913	16.43547841057751	0.3701893004191064	16.71556224172661	0.2800838311490992	9.063479963856764	11.895191951027222	0.346309796273937	7.958428856151077	3.342571376422794	2.0196344336700025	0.3050466747020337	0.2186952292454787	1.7192335859576355	2.1019516968925545	12.675681729630938	0.0
12.668044071409858	16.874987660089655	0.37321538484573397	16.69904438941566	-0.17594327067399362	9.126924323603763	12.015546488029152	0.3481632395033435	7.948827796397128	3.3659693760577536	1.9941175613177382	0.2999086237169132	0.1729631956834959	1.5492805264728307	2.1938273390843195	12.782973328175014	0.0
12.756720379909726	16.392648283834312	0.3674898484545787	16.69415714881188	0.301508864977567	9.19081279386899	12.386754565456139	0.3515792800931608	8.188212982122998	3.389531161690158	2.4414115672378376	0.31378549926877775	0.13504144797451198	1.3821040327512526	2.286633915287118	12.890377752798997	0.0
12.846017422569096	16.330374074690035	0.3648049131761149	16.70195914477822	0.37158507008818376	9.25514848342607	12.493686502877893	0.3526168138209585	8.161696722041277	3.4132578798219892	2.5603008198363133	0.31999101564695437	0.1040477246270122	1.220066551833867	2.379964839055158	12.99788002926218	0.0
12.93593954452708	16.42398223316226	0.36618473892559505	16.723195353780063	0.2992131206178037	9.319934522810053	13.093059354969983	0.35764626643431363	8.626279071975134	3.437150684980743	2.093775534775724	0.30458456915772414	0.07908656926588639	1.0653095374813775	2.473334158703953	13.105465088328845	0.0
13.026491121338768	16.50814503210624	0.3647834280650947	16.758240920668797	0.2500958885625586	9.385174064469723	12.861160750320781	0.35576490496206226	8.258576063560486	3.4612107397756082	2.2669078639452094	0.3090760375806585	0.05928289204116857	0.9196780678000013	2.566162188327065	13.213117772500564	0.0
13.11767655918814	16.332298025302016	0.36205870690932396	16.807053332567445	0.47475530726542914	9.450870282921011	13.422634222724886	0.3603521379578037	8.683609452611444	3.485439214954037	2.6339055092409334	0.3172522023209247	0.04380902576188238	0.7846619698697403	2.6577594940106612	13.32082284292516	0.0
13.209500295102458	17.042706763919277	0.36827032930037107	16.869136592384017	-0.17357017153526044	9.517026374901459	13.604441403161477	0.3617931030444069	8.72877319667504	3.5098372894587158	2.3861940102837123	0.3082806409702529	0.031904767093684054	0.6613570311848637	2.74730980762628	13.428564986479188	0.0
13.301966797168173	16.981198635476286	0.36636725144385246	16.943520418142263	-0.037678217334022435	9.58364555952577	13.607082818698387	0.36052785641183616	8.595058207872507	3.5344061504849265	2.5125444911725814	0.3136090744311675	0.022890462792144205	0.5504482766132425	2.833852855716648	13.536328823020227	0.0
13.395080564748351	17.554727065746043	0.3710834830060266	17.028756693734305	-0.5259703720117379	9.650731078442451	13.812698819068471	0.36193957626746176	8.665156659662928	3.559146993538321	2.558870734609828	0.31244629626911957	0.016173677143168027	0.4522155131823221	2.9162685906038677	13.644098912804946	0.0
13.488846128701589	17.209539891821766	0.3669261589442833	17.122934540153047	-0.08660535166871952	9.718286195991547	14.778201113579392	0.37213515397641295	9.496596048572199	3.5840610224930893	2.8012512039493696	0.3210061060600577	0.011250328888988831	0.3665595825234277	2.993264864672305	13.751859764068325	0.0
13.5832680516025	17.378456612196633	0.3673703921406406	17.2237145842858	-0.15474202791083158	9.786314199363488	14.234681823443317	0.3651545750243762	8.821149601042547	3.6091494496505407	2.5521801371922557	0.314859907935023	0.00770140115240826	0.29304620020924	3.0633711421647813	13.85959584075937	0.0
13.678350927963718	17.52236782612609	0.3682282347474853	17.32838235871851	-0.19398546740757894	9.854818398759033	14.382925122217088	0.3661551839094066	8.84034776045418	3.6344134957980945	2.662957886471462	0.3176400740552817	0.005186410220649545	0.23096306374248543	3.124941314327807	13.967291570427568	0.0
13.774099384459465	17.393054526292087	0.36595239985262645	17.433920294692683	0.040865768400596636	9.923802127550346	15.375000751956717	0.37441111186754245	9.707069697058293	3.659854390268681	2.3780580860132052	0.30111807999841594	0.0034347860904637632	0.1793851894752067	3.1761689668724666	14.074931352254545	0.0
13.870518080150681	17.935626044334526	0.37067485148578444	17.537097424644006	-0.39852861969052	9.993268742443199	14.782744196440838	0.36916303027848035	8.99401929056538	3.685473371000562	2.8378893673171746	0.3208554262485746	0.0022361960937193133	0.1372432435480156	3.2151184197778684	14.182499565224404	0.0
13.967611706711736	18.526087245527194	0.3742647867728528	17.634575578890992	-0.8915116666362017	10.0632216236403	15.10965565876546	0.37371320366450245	9.205617439454208	3.7112716845975657	2.3598055983196797	0.3038550986163912	0.0014306635861794602	0.10338994625862884	3.2397743926202462	14.289980576425936	0.0
14.065384988658717	17.353184675676005	0.36363394766067647	17.72303039006296	0.3698457143869547	10.133664175005784	15.497665785467007	0.37776110162950094	9.484758413096483	3.7372505863897487	2.4719684637573245	0.3040937331790986	0.0008991270712645323	0.07666037507804631	3.248112138434401	14.397358749479245	0.0
14.163842683579329	18.176436814797395	0.36985435754790996	17.79928465412432	-0.37715216067307367	10.204599824230822	14.698222047245	0.3707466680802811	8.583884028710987	3.763411340494477	2.5609118782316322	0.30589254933967425	0.0005548777250517299	0.055923044386346134	3.2381882789337517	14.50461845307917	0.0
14.262989582364385	17.44602286017141	0.3640396925388092	17.860450431005816	0.4144275708344054	10.27603202300044	15.512006741482672	0.38002515758509936	9.30468661877342	3.7897552198779385	2.0119644121143034	0.29063438377037837	0.0003361252598493731	0.04011984993778553	3.208250386161562	14.61174406964662	0.0
14.362830509440936	17.683902692054758	0.36522714256436806	17.90407468928701	0.2201719972322529	10.347964247161443	16.837441938671702	0.3945975223296077	10.54659626698714	3.816283506417084	2.716351587186472	0.31183673012768254	0.00019978633455559173	0.02829418072994758	3.1568607181431934	14.718720004079314	0.0
14.463370323007023	18.19390039864732	0.3695135799699187	17.928281428351095	-0.2656189702962237	10.420399996891572	15.83979797475413	0.38396262862898195	9.475869246531918	3.842997490962004	2.873180390203279	0.31087105592394393	0.00011647222684132279	0.01960758688320539	3.0830266766491627	14.825530692591887	0.0
14.564613915268072	18.150236079870425	0.36905250262783745	17.931901312235066	-0.21833476763535842	10.493342796869813	16.34886235862035	0.38918760594934243	9.92323504664733	3.8698984733987376	2.5010496530671205	0.2967893175721409	6.657331212323073e-05	0.01334625083614113	2.986327876451307	14.932160611635496	0.0
14.66656621267495	18.019637216879342	0.3676809338958685	17.914578309778108	-0.10505890710123467	10.566796196447902	16.108380965932867	0.3853919471708748	9.633314555749298	3.896987762712529	2.54085132773723	0.3025886117742443	3.729291162429757e-05	0.008919085803945424	2.867027644176422	15.038594286886115	0.0
14.769232176163673	17.808010209365996	0.36495732319743757	17.876842110704473	0.06883190133847705	10.640763769823035	16.302480804608965	0.38718420619261107	9.791019541566897	3.9242666770515164	2.354853283982469	0.2936223169296921	2.0465661912130014e-05	0.005849569674729014	2.726155773077867	15.144816302289964	0.0
14.87261680139682	17.98731920570907	0.3668408418154176	17.82013561246667	-0.16718359324239884	10.715249116211798	16.399553518796033	0.3874277567090312	9.865413567557761	3.9517365437908767	1.9736684448772879	0.2797563942927231	1.0998197645250229e-05	0.0037634422942294664	2.565549862820519	15.250811309154276	0.0
14.976725119006597	16.882784130258482	0.3561605158531502	17.746788859803996	0.8640047295455133	10.79025586002528	16.553474476553404	0.3880834374111105	10.01091022117165	3.9793986995974127	2.8249699514168976	0.3105738625234771	5.785408901627036e-06	0.002374204689820346	2.387844834434717	15.356564035270555	0.0
15.081562194839643	17.968592500718987	0.3650946720072553	17.659934555551814	-0.30865794516717315	10.865787651045459	17.41891989472114	0.39568415047353495	10.882572120529572	4.007254490494595	2.8651745888343507	0.3084713806453952	2.9777051575951718e-06	0.0014680296297456773	2.196404254159639	15.462059294057271	0.0
15.18713313020352	17.478246887614933	0.360547275931926	17.56336543825776	0.0851185506428287	10.941848164602776	17.479494598456704	0.39709022419492795	10.96422420700214	4.035305271928057	3.066763130312615	0.31144233010081285	1.498926452795534e-06	0.0008892948428909675	1.9951926507808324	15.567281993707585	0.0
15.293443062114946	17.999973958293428	0.36539228046540156	17.461339913358504	-0.5386340449349234	11.018441101754995	17.100270168730994	0.39144356665490887	10.620981795291087	4.063552408831553	1.9076083770314347	0.27329769278265376	7.376382310749765e-07	0.0005275452873196855	1.7885944841049255	15.672217146328029	0.0
15.400497163549751	16.847643943931267	0.35420378094108873	17.35834853257484	0.5107045886435735	11.095570189467281	17.262294439712022	0.39246277386787465	10.833754788141775	4.091997275693375	3.0157923032532756	0.31292928656218116	3.5471695044858827e-07	0.0003063258012898955	1.5811919750042982	15.776849877052301	0.0
15.508300643694598	16.906442356562277	0.35390074971233393	17.258859286631537	0.35241693006926056	11.173239180793551	17.44711545845491	0.39408609642334363	11.083771277194106	4.120641256623228	2.7951617452762836	0.3007043330746624	1.666112442086001e-07	0.00017402919242381936	1.3775196577134095	15.88116543311446	0.0
15.61685874820046	17.943071116427333	0.3621736605943768	17.16706326627631	-0.776007850151025	11.251451855059106	16.5543241696963	0.38400338123663036	10.270124532372858	4.149485745419591	2.961376880364805	0.306640128284985	7.640403732846235e-08	9.6689224159864e-05	1.1818173077834804	15.985149192864629	0.0
15.726176759437863	16.994449578073084	0.353181520985512	17.086643313542726	0.09219373546964249	11.33021201804452	17.881974775240995	0.3971856094697466	11.690201705180424	4.178532145637528	2.2462638465104647	0.28015911506827046	3.419172891589851e-08	5.251121324815371e-05	0.9978040934278537	16.088786674709894	0.0
15.836259996753927	16.277801085358405	0.34524161958902644	17.02058645790246	0.7427853725440556	11.409523502170831	17.342948145143023	0.39054236813641025	11.256058686159205	4.207781870656991	2.492612278990248	0.2908521492046163	1.492515856249582e-08	2.786392698031315e-05	0.8284950330880815	16.19206354596224	0.0
15.947113816731207	16.89414207425382	0.3500622497327695	16.9710563180156	0.07691424376177736	11.489390166686027	17.345713527922477	0.3904369146489231	11.375195210953496	4.23723634375159	2.6683504675263467	0.2887366126063037	6.351957371331605e-09	1.4439255836217876e-05	0.6760762408334291	16.294965631574374	0.0
16.058743613448325	16.835117542432407	0.34862511076353614	16.939334849930454	0.10421730749804681	11.56981589785283	17.507660926558984	0.39130111528212386	11.663901350404107	4.266896998157851	3.273151880271878	0.3087923115378828	2.6343997033841946e-09	7.303869269079504e-06	0.5418486206822456	16.39747892274454	0.0
16.171154818742465	16.64896893978491	0.34648467267240957	16.92583483934477	0.2768658995598585	11.6508046091378	17.021242565579357	0.38577490302434436	11.313412665514159	4.2967652771449565	2.1195336865400325	0.27255614431437836	1.0642240730016306e-09	3.6046060341808185e-06	0.42624164830548944	16.499589585369023	0.0
16.284352902473664	17.02984339555259	0.34972210095171635	16.930176591125637	-0.09966680442695264	11.732360241401764	17.29162842729424	0.38873222750952985	11.727578122038198	4.32684263408497	2.590411535218057	0.2855322469387074	4.1855319527084414e-10	1.7347926865816163e-06	0.32889088759207646	16.60128396832232	0.0
16.39834337279098	17.62837079484471	0.3552168783983528	16.951315570901254	-0.6770552239434551	11.814486763091576	17.094299319879816	0.3853706658358501	11.680463764985355	4.357130532523566	2.94223413636957	0.2944454349335201	1.601844253464257e-10	8.137817734363831e-07	0.24876614541681719	16.70254861154248	0.0
16.513131776400517	17.40572295297304	0.35335856150748973	16.987703259806818	-0.41801969316622234	11.897188170433218	17.18821570022368	0.3847468803602098	11.929530453991855	4.387630446251231	2.890924927096294	0.29427968098883567	5.962448975926555e-11	3.7189624880795115e-07	0.18433263395136767	16.803370253899576	0.0
16.628723698835323	17.65255262207397	0.35444390144432303	17.037461726474906	-0.6150908955990637	11.980468487626249	18.45686452925181	0.3959729575183214	13.35668861140024	4.41834385937499	2.526582458714117	0.2837593282713793	2.157463278431214e-11	1.6548899454603498e-07	0.13372572014051679	16.90373584082382	0.0
16.74512476472717	17.551578926907712	0.35282240396351316	17.098553424275163	-0.45302550263254915	12.064331767039633	17.049593514805537	0.38199024568799367	12.10964058229516	4.449272266390615	2.813610262965054	0.29010802755322257	7.584959693121258e-12	7.166828489303318e-08	0.09492082092963312	17.00363253166966	0.0
16.862340638080262	17.88386559192592	0.3546768618636802	17.16893103380131	-0.7149345581246109	12.14878208940891	17.052825683228377	0.38055936696314907	12.273105246290726	4.48041717225535	2.9501797469381965	0.29237064740305724	2.5895619673272795e-12	3.019044939365432e-08	0.06588329681695175	17.10304770679132	0.0
16.980377022546822	17.39793426983454	0.3496100371284997	17.246656990970056	-0.15127727886448383	12.233823564034772	16.125185878401176	0.3699831641446148	11.503958432518917	4.511780092461137	2.8851758669504224	0.2884920010843189	8.580925271625392e-13	1.2364251867200992e-08	0.044688004300847586	17.201968974304098	0.0
17.09923966170465	17.078728025276252	0.34635447612501413	17.329987715000737	0.25125968972448476	12.319460328983016	16.618277827824944	0.37457854947646885	12.152029717743556	4.5433625531083655	2.6224641690966184	0.2800134241175693	2.758280586711622e-13	4.920278603872413e-09	0.029603533574242336	17.30038417650594	0.0
17.21893433933658	17.677274423972488	0.35043471658157493	17.417422571130885	-0.25985185284160295	12.405696551285896	16.583968817969172	0.3733209672040029	12.267414276681816	4.575166090980124	2.3580556941828092	0.2714628174150229	8.596182465830485e-14	1.9015152209464254e-09	0.01914117329659172	17.398281395932692	0.0
17.339466879711935	17.061595011332763	0.344798370174881	17.5077215774349	0.4461265661021372	12.492536427144898	16.901882501470226	0.3750120142420806	12.728001325538813	4.607192253616985	3.326158913453087	0.29720819280702004	2.5962605525576904e-14	7.132792014456295e-10	0.01207261570238553	17.49564896101921	0.0
17.460843147869923	17.82092826443419	0.3507285164626323	17.599898410535783	-0.22102985389840768	12.579984182134913	16.43547841057751	0.3701893004191064	12.39559789848184	4.639442599392304	2.7345881122973483	0.2803354939820468	7.591216125413644e-15	2.595535705567913e-10	0.007422958936896856	17.592475451339325	0.0
17.583069049905014	17.97752254905488	0.3516508932504519	17.693196321995142	-0.2843262270597364	12.668044071409858	16.874987660089655	0.37321538484573397	12.958916598849008	4.67191869758805	2.982498233530867	0.28521587406749904	2.1481594858364003e-15	9.157073658086352e-11	0.004446619507891045	17.68874970239568	0.0
17.706150533254345	18.505820526437542	0.3553101018105073	17.78705435333757	-0.7187661730999721	12.756720379909726	16.392648283834312	0.3674898484545787	12.58886888782143	4.704622128471167	2.661890636453485	0.277842365753178	5.871578006498265e-16	3.1304006872688894e-11	0.0025935433754609638	17.784460809930806	0.0
17.830093586987125	18.095320171714924	0.3518341047972051	17.881070106834677	-0.21425006488024678	12.846017422569096	16.330374074690035	0.3648049131761149	12.626294959173997	4.737554483370465	2.8691906176931523	0.27797654869971156	1.5524147402396108e-16	1.0363439992315308e-11	0.00147197309491261	17.879598133729402	0.0
17.95490424209604	18.182200363005236	0.35121261771804585	17.974963719233312	-0.20723664377192463	12.93593954452708	16.42398223316226	0.36618473892559505	12.806251967711043	4.7707173647540575	2.818313538082187	0.2784943267617042	3.881198351127079e-17	3.3205703593127993e-12	0.0008124183472309047	17.97415130088276	0.0
18.080588571790713	18.31333547447042	0.3518996157142065	18.068545983196977	-0.24478949127344407	13.026491121338768	16.50814503210624	0.3647834280650947	12.963021883938003	4.804112386307336	3.1391616809179865	0.28431141926746883	1.1005626493035378e-17	1.029126267671941e-12	0.00043577471188382933	18.068110208484065	0.0
18.207152691793247	18.644856145784804	0.3544605290794835	18.161692050773812	-0.48316409501099145	13.11767655918814	16.332298025302016	0.36205870690932396	12.846067535659731	4.837741173011487	2.809761832446027	0.2766331242557523	2.330791909353652e-18	3.0831667887221576e-13	0.00022702504928561343	18.16146502572422	0.0
18.334602760635804	17.90236374713568	0.34762680516468736	18.25432099481019	0.351957247674509	13.209500295102458	17.042706763919277	0.36827032930037107	13.602135158014448	4.871605361222568	3.5406309981244695	0.2972901476261859	0.0	8.924039367180026e-14	0.00011479945316683757	18.254206195356932	0.0
18.462944979960255	17.837677970295953	0.34598448821985783	18.346380744123813	0.50870277382786	13.301966797168173	16.981198635476286	0.36636725144385246	13.574007040354251	4.9057065987511255	2.909633404720368	0.27444748623625986	0.0	2.493778787469588e-14	5.6309622049396604e-05	18.34632443450174	0.0
18.592185594819973	18.171752605187255	0.3484547288196511	18.437837509296028	0.26608490410877295	13.395080564748351	17.554727065746043	0.3710834830060266	14.170069284816686	4.940046544942383	3.0061763533784873	0.27622064121175777	0.0	6.7252807846273415e-15	2.677454292639615e-05	18.437810734753093	0.0
18.722330893983717	18.16028747892223	0.3480660998077828	18.52866869475176	0.3683812158295332	13.488846128701589	17.209539891821766	0.3669261589442833	13.838465115737044	4.97462687075698	3.1644942849029167	0.28203104707551074	0.0	1.7471064871986732e-15	1.2333187955423464e-05	18.528656361563804	0.0
18.8533872102416	18.542850361814125	0.35094540779630434	18.61885835279538	0.07600799098125677	13.5832680516025	17.378456612196633	0.3673703921406406	14.014337868670204	5.009449258852279	3.2188910962836137	0.2794695765078028	0.0	4.3945456543186973e-16	5.4999245236349255e-06	18.61885285287086	0.0
18.98536092071329	18.512179296470055	0.3496107592214335	18.708394389820945	0.19621509335089016	13.678350927963718	17.52236782612609	0.3682282347474853	14.161277037835147	5.044515403664246	3.239151323363072	0.2801964226608424	0.0	1.0498461879907397e-16	2.372888870607479e-06	18.708392016932073	0.0
19.118258447158283	18.683314788196924	0.3508941185064792	18.797266919135893	0.11395213093896928	13.774099384459465	17.393054526292087	0.36595239985262645	14.03406558385395	5.079827011489895	2.745828986120079	0.26442600920757836	0.0	2.4462614090234564e-17	9.897951740198982e-07	18.797265929340718	0.0
19.252086256288393	18.69110828153365	0.3503237450655923	18.885467328088534	0.194359046554883	13.870518080150681	17.935626044334526	0.37067485148578444	14.581028184914924	5.1153858005703245	2.7568791070715823	0.26465429832766163	0.0	5.141951667147872e-18	3.9890100472611894e-07	18.88546692918753	0.0
19.38685086008241	18.769410609583446	0.35014547272308927	18.97298776955441	0.20357715997096548	13.967611706711736	18.526087245527194	0.3742647867728528	15.18149224306214	5.151193501174317	3.0054900796142126	0.271852553253022	0.0	2.151533634772351e-18	1.55216499984868e-07	18.97298761433791	0.0
19.522558816102986	19.223166507394815	0.3531547046526191	19.0598208940654	-0.16334561332941533	14.065384988658717	17.353184675676005	0.36363394766067647	14.027513035092293	5.187251855682537	3.6267572356027546	0.2833334230495374	0.0	0.0	5.827215054727661e-08	19.05982083579325	0.0
19.659216727815707	18.58964182437783	0.3478605057054038	19.14595971219859	0.5563178878207609	14.163842683579329	18.176436814797395	0.36985435754790996	14.881770613752245	5.2235626186723145	3.1481633336665222	0.2720081958536375	0.0	0.0	2.1092510799884372e-08	19.14595969110608	0.0
19.79683124491042	19.344788079784614	0.35308441105536065	19.231397524174255	-0.11339055561035849	14.262989582364385	17.44602286017141	0.3640396925388092	14.197316498812214	5.260127557003021	2.6702702722514697	0.25885773518003163	0.0	0.0	7.3557905578356975e-09	19.231397516818465	0.0
19.935409063624792	19.212301975555942	0.3514736748863191	19.316127882364036	0.103825906808094	14.362830509440936	17.683902692054758	0.36522714256436806	14.498548006847061	5.296948449902043	3.1959798224803406	0.2685387927358828	0.0	0.0	2.4697330564511597e-09	19.316127879894303	0.0
20.07495692707017	19.631801826620393	0.3545137027713457	19.400144568915227	-0.23165725770516588	14.463370323007023	18.19390039864732	0.3695135799699187	15.09114966288811	5.334027089051357	2.846760021903903	0.25943006028944354	0.0	0.0	7.977592701609913e-10	19.40014456811747	0.0
20.215481625559658	19.131103484925838	0.35094580603283154	19.483441579674967	0.352338094749129	14.564613915268072	18.150236079870425	0.36905250262783745	15.150495379270854	5.371365278674717	2.814278997007303	0.26163768374943847	0.0	0.0	2.4772635053249003e-10	19.48344157942724	0.0
20.356989996938573	19.653874481757626	0.35521098620642355	19.56601311023913	-0.08786137151849616	14.66656621267495	18.019637216879342	0.3676809338958685	15.143653193987351	5.40896483562544	3.2946312874533135	0.27022640282398935	0.0	0.0	7.389653777530822e-11	19.566013110165233	0.0
20.499488926917145	20.049630815576705	0.35799616290086855	19.647853542229825	-0.4017772733468803	14.769232176163673	17.808010209365996	0.36495732319743757	15.075984400951487	5.446827589474818	3.2174225543966557	0.2700722079973524	0.0	0.0	2.1159039974196142e-11	19.647853542208665	0.0
20.642985349405564	20.061111770812282	0.35866993442787043	19.728957428970908	-0.33215434184137393	14.87261680139682	17.98731920570907	0.3668408418154176	15.417994902396677	5.484955382601142	3.402571762631347	0.27087408554659625	0.0	0.0	5.811005394780809e-12	19.728957428965096	0.0
20.7874862468514	19.648939739672954	0.3549620229411983	19.80931948020938	0.160379740536424	14.976725119006597	16.882784130258482	0.3561605158531502	14.492559305725043	5.52335007027935	3.9313768652303054	0.28302651435363774	0.0	0.0	1.5295014020396936e-12	19.809319480207847	0.0
20.932998650579357	19.184526249283667	0.3506424648095506	19.888934545730724	0.7044082964470562	15.081562194839643	17.968592500718987	0.3650946720072553	15.770717239224446	5.5620135207713055	3.7948656281112783	0.27952588328593253	0.0	0.0	3.8551903612666476e-13	19.888934545730336	0.0
21.079529641133412	19.854011477914902	0.35650088710681355	19.967797597802246	0.11378611988734377	15.18713313020352	17.478246887614933	0.360547275931926	15.482163443064756	5.600947615416705	3.689709758771019	0.27287852882045016	0.0	0.0	9.298077070426832e-14	19.967797597802154	0.0
21.22708634862135	19.713615795453062	0.3554204449201997	20.045903712409626	0.3322879169565631	15.293443062114946	17.999973958293428	0.36539228046540156	16.21085119126295	5.640154248724622	3.495369935793025	0.2707250772629759	0.0	0.0	2.14386930411635e-14	20.045903712409604	0.0
21.375675953061695	20.170838837203156	0.3592538373123793	20.123248049267183	-0.04759078793597382	15.400497163549751	16.847643943931267	0.35420378094108873	15.266145288408728	5.679635328465695	3.439350195491874	0.26953562953897725	0.0	0.0	4.721798981706123e-15	20.12324804926718	0.0
21.525305684733127	21.214236983045108	0.36744978808655326	20.199825830588978	-1.0144111524561303	15.508300643694598	16.906442356562277	0.35390074971233393	15.528748503045199	5.719392775764955	3.6825530462948977	0.272460169456694	0.0	0.0	9.94191983490188e-16	20.199825830588978	0.0
21.67598282452626	20.2325799403579	0.3603772221357218	20.27563231861167	0.043052378253769064	15.61685874820046	17.943071116427333	0.3621736605943768	16.761157043015658	5.759428525195309	4.084877391518179	0.27971741039287856	0.0	0.0	1.9865311387288569e-16	20.27563231861167	0.0
21.827714704297946	20.17321045450722	0.3589749351407785	20.350662791863186	0.177452337355966	15.726176759437863	16.994449578073084	0.353181520985512	15.996592939240253	5.799744524871677	3.921915019506042	0.27674192694395633	0.0	0.0	3.860305308616303e-17	20.350662791863186	0.0
21.980508707228033	19.67789769918895	0.3547638361449532	20.42491252017587	0.7470148209869194	15.836259996753927	16.277801085358405	0.34524161958902644	15.449278173418184	5.840342736545779	4.079500332216686	0.2778583665816281	0.0	0.0	7.924230332083904e-18	20.42491252017587	0.0
22.134372268178627	19.286044647811472	0.35166535062439075	20.4983767384458	1.2123320906343267	15.947113816731207	16.89414207425382	0.3500622497327695	16.218051387812597	5.8812251357016	3.6285460897851203	0.2708568371894449	0.0	0.0	2.1560886654574853e-18	20.4983767384458	0.0
22.289312874055877	19.851147557516768	0.3559751888210269	20.571050619143314	0.719903061626546	16.058743613448325	16.835117542432407	0.34862511076353614	16.293261615246493	5.922393711651511	4.284005258915218	0.2822773128106154	0.0	0.0	0.0	20.571050619143314	0.0
22.44533806417427	20.333748588199498	0.35940649063213737	20.64292924358512	0.3091806553856209	16.171154818742465	16.64896893978491	0.34648467267240957	16.222723685809164	5.963850467633071	4.324855628896772	0.28103057418194677	0.0	0.0	0.0	20.64292924358512	0.0
22.602455430623486	19.87944764185074	0.35573093659742155	20.714007571982258	0.834559930131519	16.284352902473664	17.02984339555259	0.34972210095171635	16.700950772749273	6.005597420906502	4.19897905926086	0.2774172947912847	0.0	0.0	0.0	20.714007571982258	0.0
22.76067261863785	20.68774451666677	0.36168594569336776	20.784280412283074	0.09653589561630582	16.39834337279098	17.62837079484471	0.3552168783983528	17.379603835485934	6.047636602852848	4.082102716102682	0.2735474318161215	0.0	0.0	0.0	20.784280412283074	0.0
22.919997326968314	19.986362767322703	0.35582947865187425	20.853742387835084	0.8673796205123807	16.513131776400517	17.40572295297304	0.35335856150748973	17.2213899470658	6.089970059072819	4.2880787363988055	0.27760554969550916	0.0	0.0	0.0	20.853742387835084	0.0
23.080437308257093	21.093346437929164	0.3630627106409017	20.922387903896073	-0.17095853403309036	16.628723698835323	17.65255262207397	0.35444390144432303	17.518826736422884	6.132599849486327	4.453932163644122	0.2805530932345366	0.0	0.0	0.0	20.922387903896073	0.0
23.24200036941489	21.18101523439588	0.3638628869768903	20.99021111302967	-0.1908041213662095	16.74512476472717	17.551578926907712	0.35282240396351316	17.456658034302208	6.1755280484327315	4.436582664584274	0.2783334176562294	0.0	0.0	0.0	20.99021111302967	0.0
23.404694372000794	21.59995895018867	0.3657446958204379	21.05720587942735	-0.5427530707613215	16.862340638080262	17.88386559192592	0.3546768618636802	17.81798226491593	6.2187567447717615	4.735265702101746	0.28552051977046367	0.0	0.0	0.0	21.05720587942735	0.0
23.5685272326048	20.849052946457114	0.36065672504370344	21.123365742205102	0.2743127957479885	16.980377022546822	17.39793426983454	0.3496100371284997	17.35324625316858	6.262288041985164	4.6251480878009685	0.2790739708463608	0.0	0.0	0.0	21.123365742205102	0.0
23.73350692323303	21.724546863115776	0.3659105525293182	21.18868387772929	-0.5358629853864869	17.09923966170465	17.078728025276252	0.34635447612501413	17.049124486781455	6.30612405827906	4.305549110410712	0.27338405104037805	0.0	0.0	0.0	21.18868387772929	0.0
23.89964147169566	21.3086878571358	0.3623144773268393	21.2531530610362	-0.055534796099600214	17.21893433933658	17.677274423972488	0.35043471658157493	17.658133248774295	6.350266926687013	4.507278468624444	0.2780120537082223	0.0	0.0	0.0	21.2531530610362	0.0
24.06693896199753	20.823741323419263	0.3581383035232982	21.316765626413137	0.4930243029938737	17.339466879711935	17.061595011332763	0.344798370174881	17.049522394917073	6.394718795173823	4.596233761282102	0.2776610132124197	0.0	0.0	0.0	21.316765626413137	0.0
24.23540753473151	21.765497144315027	0.36443885915191665	21.37951342722102	-0.3859837170940068	17.460843147869923	17.82092826443419	0.3507285164626323	17.813505305237733	6.439481826740039	5.1362555719528435	0.2894925584515549	0.0	0.0	0.0	21.37951342722102	0.0
24.405055387474633	22.23027654144565	0.36758048808068455	21.441387795044697	-0.7888887464009535	17.583069049905014	17.97752254905488	0.3516508932504519	17.973075929455415	6.4845581995272195	5.15936215354756	0.289813043937375	0.0	0.0	0.0	21.441387795044697	0.0
24.575890775186952	21.381969440031646	0.3606233458259984	21.50237949826724	0.12041005823559203	17.706150533254345	18.505820526437542	0.3553101018105073	18.50322698303078	6.529950106923911	4.819962613429973	0.2823337547408494	0.0	0.0	0.0	21.50237949826724	0.0
24.74792201061326	21.448532106309	0.36082548133614223	21.56247870017345	0.11394659386445127	17.830093586987125	18.095320171714924	0.3518341047972051	18.09384819860965	6.575659757672378	5.344899518708676	0.2912433212913072	0.0	0.0	0.0	21.56247870017345	0.0
24.921157464687553	22.223943792233825	0.36564740311561844	21.621674916696403	-0.6022688755374226	17.95490424209604	18.182200363005236	0.35121261771804585	18.181387944654684	6.621689375976085	5.3935669713176555	0.2938591352534785	0.0	0.0	0.0	21.621674916696403	0.0
25.095605566940364	21.543920290156397	0.36084666081269745	21.679956973934285	0.13603668377788836	18.080588571790713	18.31333547447042	0.3518996157142065	18.31289969975751	6.668041201607918	5.047064844717068	0.2845619382152982	0.0	0.0	0.0	21.679956973934285	0.0
25.27127480590895	21.63260264168045	0.36049157751475175	21.737312965571967	0.10471032389151702	18.207152691793247	18.644856145784804	0.3544605290794835	18.64462912073521	6.714717490019173	5.311140138759169	0.2890114838249007	0.0	0.0	0.0	21.737312965571967	0.0
25.448173729550312	22.09176842022704	0.3634862613716401	21.79373021035497	-0.29803820987207175	18.334602760635804	17.90236374713568	0.34762680516468736	17.902248947682423	6.7617205124493065	5.59415510483523	0.29381580457462736	0.0	0.0	0.0	21.79373021035497	0.0
25.626310945657167	21.58087691308097	0.35889548894810774	21.849195209774077	0.26831829669310636	18.462944979960255	17.837677970295953	0.34598448821985783	17.83762166067388	6.809052556036452	5.692035784529377	0.29481652920937523	0.0	0.0	0.0	21.849195209774077	0.0
25.805695122276767	21.73064439815787	0.3599488806401191	21.903693606131625	0.17304920797375445	18.592185594819973	18.171752605187255	0.3484547288196511	18.17172583064432	6.856715923928707	6.162512365730377	0.30268640845638833	0.0	0.0	0.0	21.903693606131625	0.0
25.986334988132704	22.29543355593816	0.3638264727412733	21.95721014117223	-0.3382234147659311	18.722330893983717	18.16028747892223	0.3480660998077828	18.16027514573427	6.9047129353962085	5.993761754961911	0.29966615172037947	0.0	0.0	0.0	21.95721014117223	0.0
26.168239333049634	21.409084641443282	0.35760083169877677	22.009728615473346	0.6006439740300635	18.8533872102416	18.542850361814125	0.35094540779630434	18.542844861889602	6.953045925943982	6.15093855974329	0.29871817923635663	0.0	0.0	0.0	22.009728615473346	0.0
26.35141700838098	22.031420669543454	0.3624115838805366	22.061231848806173	0.029811179262718923	18.98536092071329	18.512179296470055	0.3496107592214335	18.512176923581183	7.0017172474255895	6.6085445482592515	0.3066915205353231	0.0	0.0	0.0	22.061231848806173	0.0
26.53587692743965	22.614269445392676	0.36663372841936803	22.111701641686242	-0.5025678037064338	19.118258447158283	18.683314788196924	0.3508941185064792	18.68331379840175	7.050729268157569	6.468392224374518	0.3034683707182721	0.0	0.0	0.0	22.111701641686242	0.0
26.721628065931725	22.407357646663126	0.365384152320456	22.16111873835625	-0.246238908306875	19.252086256288393	18.69110828153365	0.3503237450655923	18.691107882632647	7.100084373034671	6.56238383243363	0.3045227341603911	0.0	0.0	0.0	22.16111873835625	0.0
26.90867946239325	22.634243390914886	0.36695116545217077	22.20946279144444	-0.424780599470445	19.38685086008241	18.769410609583446	0.35014547272308927	18.769410454366945	7.149784963645914	6.8720989873095295	0.3082816110599739	0.0	0.0	0.0	22.20946279144444	0.0
27.09704021863	22.467520437147893	0.3654720818633768	22.25671232857125	-0.2108081085766429	19.522558816102986	19.223166507394815	0.3531547046526191	19.223166449122665	7.199833458391435	6.846080114863741	0.30512531592323067	0.0	0.0	0.0	22.25671232857125	0.0
27.286719500160412	22.63272273645464	0.36642614298067905	22.30284472118073	-0.32987801527390914	19.659216727815707	18.58964182437783	0.3478605057054038	18.589641803285318	7.250232292600176	6.598666162034671	0.30027606913342997	0.0	0.0	0.0	22.30284472118073	0.0
27.477726536661535	23.018047823478494	0.36952957896942634	22.34783615589372	-0.6702116675847734	19.79683124491042	19.344788079784614	0.35308441105536065	19.344788072428823	7.3009839186483765	6.947227136060958	0.3049849866206956	0.0	0.0	0.0	22.34783615589372	0.0
27.670070622418166	22.462008132155248	0.3658525061900327	22.391661608694736	-0.07034652346051118	19.935409063624792	19.212301975555942	0.3514736748863191	19.21230197308621	7.352090806078915	6.798487941790569	0.3016029469836375	0.0	0.0	0.0	22.391661608694736	0.0
27.863761116775095	22.518419653338547	0.365804210077323	22.434294822278044	-0.08412483106050317	20.07495692707017	19.631801826620393	0.3545137027713457	19.631801825822635	7.403555441721467	6.971029974873158	0.3046504849817014	0.0	0.0	0.0	22.434294822278044	0.0
28.058807444592517	22.38000409820752	0.3646034192380597	22.475708286897785	0.09570418869026298	20.215481625559658	19.131103484925838	0.35094580603283154	19.13110348467811	7.455380329813519	7.413241365497828	0.31035600402011904	0.0	0.0	0.0	22.475708286897785	0.0
28.255219096704664	22.38266826432971	0.3640273315765096	22.515873225078394	0.13320496074868515	20.356989996938573	19.653874481757626	0.35521098620642355	19.65387448168373	7.507567992122213	7.665784265359329	0.3113460499737966	0.0	0.0	0.0	22.515873225078394	0.0
28.453005630381597	22.541446836256426	0.36441879917864706	22.55475958056047	0.013312744304045054	20.499488926917145	20.049630815576705	0.35799616290086855	20.049630815555545	7.560120968067068	7.637446725612707	0.310949668496595	0.0	0.0	0.0	22.55475958056047	0.0
28.65217666979427	21.810909272993882	0.3585582529351779	22.592336011872813	0.7814267388789311	20.642985349405564	20.061111770812282	0.35866993442787043	20.06111177080647	7.6130418148435375	7.572123517902989	0.3103176667925173	0.0	0.0	0.0	22.592336011872813	0.0
28.85274190648283	22.04545815729151	0.3604611828361689	22.628569890935736	0.5831117336442269	20.7874862468514	19.648939739672954	0.3549620229411983	19.648939739671423	7.666333107547443	7.47836834876439	0.3055405234163757	0.0	0.0	0.0	22.628569890935736	0.0
29.05471109982821	22.796012483267756	0.3652420460706947	22.663427307114308	-0.132585176153448	20.932998650579357	19.184526249283667	0.3506424648095506	19.18452624928328	7.7199974393002755	8.523217059140862	0.3224242464331251	0.0	0.0	0.0	22.663427307114308	0.0
29.25809407752701	22.455106835599818	0.3625036412689036	22.696873077161513	0.24176624156169524	21.079529641133412	19.854011477914902	0.35650088710681355	19.85401147791481	7.774037421375377	7.910719536761283	0.31215750798652253	0.0	0.0	0.0	22.696873077161513	0.0
29.4629007360697	22.939867657433016	0.3664829444433008	22.72887076149669	-0.21099689593632576	21.22708634862135	19.713615795453062	0.3554204449201997	19.71361579545304	7.828455683325005	7.638556569073435	0.30782777890842206	0.0	0.0	0.0	22.72887076149669	0.0
29.669141041222183	22.30193604330058	0.3619353546384137	22.759382687286713	0.45744664398613466	21.375675953061695	20.170838837203156	0.3592538373123793	20.170838837203153	7.88325487310828	7.910675977345148	0.3101087657989603	0.0	0.0	0.0	22.759382687286713	0.0
29.87682502851074	22.86697781774161	0.36615343096264685	22.78836997880384	-0.07860783893777068	21.525305684733127	21.214236983045108	0.36744978808655326	21.214236983045108	7.938437657220039	8.46982441893677	0.31831693021135554	0.0	0.0	0.0	22.78836997880384	0.0
30.085962803710316	22.42268598039618	0.3637652500638293	22.815792595551738	0.3931066151555562	21.67598282452626	20.2325799403579	0.3603772221357218	20.2325799403579	7.994006720820579	8.50849166698935	0.31802242713505074	0.0	0.0	0.0	22.815792595551738	0.0
30.296564543336288	22.849924117153535	0.3670564078645609	22.84160937865688	-0.008314738496654428	21.827714704297946	20.17321045450722	0.3589749351407785	20.17321045450722	8.049964767866324	8.959119948149116	0.3235550710805524	0.0	0.0	0.0	22.84160937865688	0.0
30.50864049513964	22.88643261548882	0.3681989603967624	22.86577810603697	-0.020654509451848213	21.980508707228033	19.67789769918895	0.3547638361449532	19.67789769918895	8.106314521241387	9.764977979235699	0.3344911625932071	0.0	0.0	0.0	22.86577810603697	0.0
30.72220097860562	23.81813504350301	0.3748418694122822	22.888255556863058	-0.9298794866399511	22.134372268178627	19.286044647811472	0.35166535062439075	19.286044647811472	8.163058722890078	9.346105604045126	0.32788069448997564	0.0	0.0	0.0	22.888255556863058	0.0
30.93725638545586	23.338127192920552	0.3716080981983614	22.908997585838723	-0.4291296070818298	22.289312874055877	19.851147557516768	0.3559751888210269	19.851147557516768	8.220200133950309	9.486964759874724	0.32858671706265935	0.0	0.0	0.0	22.908997585838723	0.0
31.15381718015405	23.493218893504345	0.3724574783635143	22.92795920782734	-0.565259685677006	22.44533806417427	20.333748588199498	0.35940649063213737	20.333748588199498	8.277741534887962	9.345718203275684	0.32474597198280136	0.0	0.0	0.0	22.92795920782734	0.0
31.371893900415127	23.126219224763833	0.3699317930958455	22.945094693354427	-0.18112453140940588	22.602455430623486	19.87944764185074	0.35573093659742155	19.87944764185074	8.335685725632178	9.301488591970475	0.32229674770344957	0.0	0.0	0.0	22.945094693354427	0.0
31.59149715771803	23.029107280871077	0.3691475680293011	22.96035767551925	-0.06874960535182595	22.76067261863785	20.68774451666677	0.36168594569336776	20.68774451666677	8.394035525711603	10.367183334221297	0.337778935626839	0.0	0.0	0.0	22.96035767551925	0.0
31.812637637822057	23.065899285695277	0.3692246657738934	22.973701268840284	-0.09219801685499363	22.919997326968314	19.986362767322703	0.35582947865187425	19.986362767322703	8.452793774391584	10.040848875076659	0.3320336183374618	0.0	0.0	0.0	22.973701268840284	0.0
32.03532610128681	22.966845386903188	0.3679413162212475	22.985078200555247	0.018232813652058866	23.080437308257093	21.093346437929164	0.3630627106409017	21.093346437929164	8.511963330812325	9.861038087912476	0.3287236694455212	0.0	0.0	0.0	22.985078200555247	0.0
32.259573383995814	23.10319050083543	0.3692380299109449	22.994440954888514	-0.10874954594691744	23.24200036941489	21.18101523439588	0.3638628869768903	21.18101523439588	8.571547074128013	10.069315734189571	0.3298257503832548	0.0	0.0	0.0	22.994440954888514	0.0
32.48539039768379	23.212755733190463	0.36990394365297646	23.001741930778582	-0.2110138024118804	23.404694372000794	21.59995895018867	0.3657446958204379	21.59995895018867	8.631547903646908	10.603229995414793	0.3361248562077368	0.0	0.0	0.0	23.001741930778582	0.0
32.71278813046758	23.380771661245767	0.3702857187081043	23.006933613546526	-0.3738380476992411	23.5685272326048	20.849052946457114	0.36065672504370344	20.849052946457114	8.691968738972436	10.388409765526498	0.331784207423288	0.0	0.0	0.0	23.006933613546526	0.0
32.94177764738085	23.046944602087294	0.36805566973732046	23.009968760957506	-0.03697584112978802	23.73350692323303	21.724546863115776	0.3659105525293182	21.724546863115776	8.752812520145245	11.101642819748587	0.3414561503445542	0.0	0.0	0.0	23.009968760957506	0.0
33.17237009091252	23.138359205039293	0.3685223293573275	23.01080060410084	-0.12755860093845328	23.89964147169566	21.3086878571358	0.3623144773268393	21.3086878571358	8.81408220778626	11.230682272557521	0.34192408088908	0.0	0.0	0.0	23.01080060410084	0.0
33.4045766815489	23.066004436425565	0.3680178661759026	23.009383063478253	-0.056621372947311954	24.06693896199753	20.823741323419263	0.3581383035232982	20.823741323419263	8.875780783240765	11.709933928408558	0.34729929117437747	0.0	0.0	0.0	23.009383063478253	0.0
33.63840871831975	22.795406134957094	0.36651257715735275	23.00567098064741	0.21026484569031467	24.23540753473151	21.765497144315027	0.36443885915191665	21.765497144315027	8.93791124872345	11.607401721151533	0.344540799286814	0.0	0.0	0.0	23.00567098064741	0.0
33.87387757934799	22.528338810034384	0.36387032511777806	22.999620365719853	0.4712815556854686	24.405055387474633	22.23027654144565	0.36758048808068455	22.23027654144565	9.000476627464515	11.798192793722347	0.3473279538449583	0.0	0.0	0.0	22.999620365719853	0.0
34.11099472240342	22.449214023257017	0.36408362778684644	22.991188660953664	0.5419746376966472	24.575890775186952	21.381969440031646	0.3606233458259984	21.381969440031646	9.063479963856764	11.895191951027222	0.346309796273937	0.0	0.0	0.0	22.991188660953664	0.0
34.34977168546025	22.929381108040268	0.3669928455255743	22.980335020613758	0.050953912573490356	24.74792201061326	21.448532106309	0.36082548133614223	21.448532106309	9.126924323603763	12.015546488029152	0.3481632395033435	0.0	0.0	0.0	22.980335020613758	0.0
34.59022008725847	23.555477842829216	0.37190157411458774	22.967020607201967	-0.5884572356272493	24.921157464687553	22.223943792233825	0.36564740311561844	22.223943792233825	9.19081279386899	12.386754565456139	0.3515792800931608	0.0	0.0	0.0	22.967020607201967	0.0
34.83235162786928	23.171309060014757	0.36919891279356204	22.951208904062355	-0.22010015595240162	25.095605566940364	21.543920290156397	0.36084666081269745	21.543920290156397	9.25514848342607	12.493686502877893	0.3526168138209585	0.0	0.0	0.0	22.951208904062355	0.0
35.07617808926437	23.04312521282091	0.3685111596040401	22.93286604428243	-0.11025916853848017	25.27127480590895	21.63260264168045	0.36049157751475175	21.63260264168045	9.319934522810053	13.093059354969983	0.35764626643431363	0.0	0.0	0.0	22.93286604428243	0.0
35.32171133588922	22.915921129043866	0.36823999045871064	22.91196115568596	-0.003959973357904545	25.448173729550312	22.09176842022704	0.3634862613716401	22.09176842022704	9.385174064469723	12.861160750320781	0.35576490496206226	0.0	0.0	0.0	22.91196115568596	0.0
35.568963315240445	22.70185623249011	0.36667369541655037	22.888466721594	0.18661048910389155	25.626310945657167	21.58087691308097	0.35889548894810774	21.58087691308097	9.450870282921011	13.422634222724886	0.3603521379578037	0.0	0.0	0.0	22.888466721594	0.0
35.817946058447134	22.272307821336753	0.36339463858726306	22.862358956901467	0.590051135564714	25.805695122276767	21.73064439815787	0.3599488806401191	21.73064439815787	9.517026374901459	13.604441403161477	0.3617931030444069	0.0	0.0	0.0	22.862358956901467	0.0
36.06867168085626	22.434761425931377	0.36503717064532615	22.833618198833722	0.3988567729023451	25.986334988132704	22.29543355593816	0.3638264727412733	22.29543355593816	9.58364555952577	13.607082818698387	0.36052785641183616	0.0	0.0	0.0	22.833618198833722	0.0
36.32115238262226	23.129256688648866	0.3702634125413447	22.80222931160435	-0.3270273770445158	26.168239333049634	21.409084641443282	0.35760083169877677	21.409084641443282	9.650731078442451	13.812698819068471	0.36193957626746176	0.0	0.0	0.0	22.80222931160435	0.0
36.57540044930061	22.801357201927054	0.36723309027883905	22.768182103981154	-0.033175097945900234	26.35141700838098	22.031420669543454	0.3624115838805366	22.031420669543454	9.718286195991547	14.778201113579392	0.37213515397641295	0.0	0.0	0.0	22.768182103981154	0.0
36.83142825244572	22.672806603876744	0.36653871764772306	22.73147175855694	0.058665154680195286	26.53587692743965	22.614269445392676	0.36663372841936803	22.614269445392676	9.786314199363488	14.234681823443317	0.3651545750243762	0.0	0.0	0.0	22.73147175855694	0.0
37.08924825021283	22.194477849852102	0.36286568461810853	22.692099271295504	0.4976214214434016	26.721628065931725	22.407357646663126	0.365384152320456	22.407357646663126	9.854818398759033	14.382925122217088	0.3661551839094066	0.0	0.0	0.0	22.692099271295504	0.0
37.34887298796433	22.235089425296202	0.3628545810674095	22.65007189964426	0.4149824743480579	26.90867946239325	22.634243390914886	0.36695116545217077	22.634243390914886	9.923802127550346	15.375000751956717	0.37441111186754245	0.0	0.0	0.0	22.65007189964426	0.0
37.61031509888008	22.311892289224705	0.3633669599282343	22.605403617233367	0.29351132800866253	27.09704021863	22.467520437147893	0.3654720818633768	22.467520437147893	9.993268742443199	14.782744196440838	0.36916303027848035	0.0	0.0	0.0	22.605403617233367	0.0
37.87358730457224	22.682042328178202	0.3662242347177163	22.558115572853673	-0.12392675532452913	27.286719500160412	22.63272273645464	0.36642614298067905	22.63272273645464	10.0632216236403	15.10965565876546	0.37371320366450245	0.0	0.0	0.0	22.558115572853673	0.0
38.138702415704245	22.602653367223482	0.36530144406200205	22.50823655106593	-0.09441681615755115	27.477726536661535	23.018047823478494	0.36952957896942634	23.018047823478494	10.133664175005784	15.497665785467007	0.37776110162950094	0.0	0.0	0.0	22.50823655106593	0.0
38.40567333261417	22.72358449359535	0.3655534464012635	22.455803431401485	-0.26778106219386544	27.670070622418166	22.462008132155248	0.3658525061900327	22.462008132155248	10.204599824230822	14.698222047245	0.3707466680802811	0.0	0.0	0.0	22.455803431401485	0.0
38.674513045942476	22.260442053758045	0.3624417779521627	22.40086164271611	0.14041958895806417	27.863761116775095	22.518419653338547	0.365804210077323	22.518419653338547	10.27603202300044	15.512006741482672	0.38002515758509936	0.0	0.0	0.0	22.40086164271611	0.0
38.94523463726408	22.205817735469243	0.3618068773745646	22.343465608781607	0.13764787331236406	28.058807444592517	22.38000409820752	0.3646034192380597	22.38000409820752	10.347964247161443	16.837441938671702	0.3945975223296077	0.0	0.0	0.0	22.343465608781607	0.0
39.217851279724925	22.292996496002765	0.36254399734132925	22.283679180717755	-0.009317315285009897	28.255219096704664	22.38266826432971	0.3640273315765096	22.38266826432971	10.420399996891572	15.83979797475413	0.38396262862898195	0.0	0.0	0.0	22.283679180717755	0.0
39.492376238683	21.87291592522986	0.35981242996041923	22.22157605131234	0.3486601260824784	28.453005630381597	22.541446836256426	0.36441879917864706	22.541446836256426	10.493342796869813	16.34886235862035	0.38918760594934243	0.0	0.0	0.0	22.22157605131234	0.0
39.76882287235378	22.33139777318109	0.36366506458786846	22.1572401457049	-0.17415762747619112	28.65217666979427	21.810909272993882	0.3585582529351779	21.810909272993882	10.566796196447902	16.108380965932867	0.3853919471708748	0.0	0.0	0.0	22.1572401457049	0.0
40.04720463246026	21.88018381982045	0.3602839844227903	22.090765982226795	0.21058216240634664	28.85274190648283	22.04545815729151	0.3604611828361689	22.04545815729151	10.640763769823035	16.302480804608965	0.38718420619261107	0.0	0.0	0.0	22.090765982226795	0.0
40.327535064887485	21.804923145395904	0.3599964108695117	22.022258996550846	0.21733585115494236	29.05471109982821	22.796012483267756	0.3652420460706947	22.796012483267756	10.715249116211798	16.399553518796033	0.3874277567090312	0.0	0.0	0.0	22.022258996550846	0.0
40.6098278103417	21.978774647257246	0.36174148024695457	21.951835821468418	-0.02693882578882878	29.25809407752701	22.455106835599818	0.3625036412689036	22.455106835599818	10.79025586002528	16.553474476553404	0.3880834374111105	0.0	0.0	0.0	21.951835821468418	0.0
40.894096605014084	21.8820142150871	0.3612627938658354	21.87962451385905	-0.0023897012280507113	29.4629007360697	22.939867657433016	0.3664829444433008	22.939867657433016	10.865787651045459	17.41891989472114	0.39568415047353495	0.0	0.0	0.0	21.87962451385905	0.0
41.18035528124919	21.96327067397961	0.3625647000561046	21.805764719467533	-0.15750595451207872	29.669141041222183	22.30193604330058	0.3619353546384137	22.30193604330058	10.941848164602776	17.479494598456704	0.39709022419492795	0.0	0.0	0.0	21.805764719467533	0.0
41.46861776821793	21.561985874694944	0.35977589967861096	21.730407765166863	0.1684218904719188	29.87682502851074	22.86697781774161	0.36615343096264685	22.86697781774161	11.018441101754995	17.100270168730994	0.39144356665490887	0.0	0.0	0.0	21.730407765166863	0.0
41.75889809259546	21.686994197020567	0.36065326998497155	21.65371666730995	-0.033277529710616705	30.085962803710316	22.42268598039618	0.3637652500638293	22.42268598039618	11.095570189467281	17.262294439712022	0.39246277386787465	0.0	0.0	0.0	21.65371666730995	0.0
42.05121037924363	21.57513635223332	0.3603593888849582	21.57586604366223	0.0007296914289121048	30.296564543336288	22.849924117153535	0.3670564078645609	22.849924117153535	11.173239180793551	17.44711545845491	0.39408609642334363	0.0	0.0	0.0	21.57586604366223	0.0
42.345568851898335	21.964116745723732	0.3628956499654892	21.49704191515546	-0.46707483056827215	30.50864049513964	22.88643261548882	0.3681989603967624	22.88643261548882	11.251451855059106	16.5543241696963	0.38400338123663036	0.0	0.0	0.0	21.49704191515546	0.0
42.64198783386162	21.85671451409686	0.36333486359156325	21.417441382376193	-0.4392731317206682	30.72220097860562	23.81813504350301	0.3748418694122822	23.81813504350301	11.33021201804452	17.881974775240995	0.3971856094697466	0.0	0.0	0.0	21.417441382376193	0.0
42.94048174869865	21.606812017617134	0.36121770778452333	21.33727216030087	-0.2695398573162642	30.93725638545586	23.338127192920552	0.3716080981983614	23.338127192920552	11.409523502170831	17.342948145143023	0.39054236813641025	0.0	0.0	0.0	21.33727216030087	0.0
43.24106512093954	21.148095916150794	0.3579847984213628	21.256751953179947	0.10865603702915294	31.15381718015405	23.493218893504345	0.3724574783635143	23.493218893504345	11.489390166686027	17.345713527922477	0.3904369146489231	0.0	0.0	0.0	21.256751953179947	0.0
43.54375257678612	21.164160722562574	0.3581362563662694	21.17610764986687	0.011946927304297361	31.371893900415127	23.126219224763833	0.3699317930958455	23.126219224763833	11.56981589785283	17.507660926558984	0.39130111528212386	0.0	0.0	0.0	21.17610764986687	0.0
43.84855884482362	21.542628833897684	0.36180489177634556	21.095574318045497	-0.44705451585218725	31.59149715771803	23.029107280871077	0.3691475680293011	23.029107280871077	11.6508046091378	17.021242565579357	0.38577490302434436	0.0	0.0	0.0	21.095574318045497	0.0
44.15549875673739	21.844819933224684	0.3637331876193009	21.01539397388184	-0.8294259593428457	31.812637637822057	23.065899285695277	0.3692246657738934	23.065899285695277	11.732360241401764	17.29162842729424	0.38873222750952985	0.0	0.0	0.0	21.01539397388184	0.0
44.46458724803455	21.071316727205463	0.35840396894851145	20.935814101547543	-0.13550262565792082	32.03532610128681	22.966845386903188	0.3679413162212475	22.966845386903188	11.814486763091576	17.094299319879816	0.3853706658358501	0.0	0.0	0.0	20.935814101547543	0.0
44.775839358770796	19.97467179591237	0.349747203143184	20.857085894791254	0.8824140988788827	32.259573383995814	23.10319050083543	0.3692380299109449	23.10319050083543	11.897188170433218	17.18821570022368	0.3847468803602098	0.0	0.0	0.0	20.857085894791254	0.0
45.08927023428218	20.7422847945054	0.35629669546430415	20.779462190337696	0.037177395832294735	32.48539039768379	23.212755733190463	0.36990394365297646	23.212755733190463	11.980468487626249	18.45686452925181	0.3959729575183214	0.0	0.0	0.0	20.779462190337696	0.0
45.40489512592216	20.576840790370046	0.3556539241631743	20.703195060274503	0.12635426990445708	32.71278813046758	23.380771661245767	0.3702857187081043	23.380771661245767	12.064331767039633	17.049593514805537	0.38199024568799367	0.0	0.0	0.0	20.703195060274503	0.0
45.72272939180361	20.5919585698239	0.35597725351677034	20.628533027809638	0.03657445798573988	32.94177764738085	23.046944602087294	0.36805566973732046	23.046944602087294	12.14878208940891	17.052825683228377	0.38055936696314907	0.0	0.0	0.0	20.628533027809638	0.0
46.04278849754624	20.221986155274376	0.35308422610329315	20.555717867745905	0.3337317124715291	33.17237009091252	23.138359205039293	0.3685223293573275	23.138359205039293	12.233823564034772	16.125185878401176	0.3699831641446148	0.0	0.0	0.0	20.555717867745905	0.0
46.365088017029066	20.478490134831244	0.3561446279754791	20.48498094983478	0.006490815003537875	33.4045766815489	23.066004436425565	0.3680178661759026	23.066004436425565	12.319460328983016	16.618277827824944	0.37457854947646885	0.0	0.0	0.0	20.48498094983478	0.0
46.689643633148265	19.981208097670017	0.35196408496168774	20.416539079665167	0.4353309819951505	33.63840871831975	22.795406134957094	0.36651257715735275	22.795406134957094	12.405696551285896	16.583968817969172	0.3733209672040029	0.0	0.0	0.0	20.416539079665167	0.0
47.0164711385803	20.61234354711796	0.3580639098993538	20.350589788058187	-0.26175375905977205	33.87387757934799	22.528338810034384	0.36387032511777806	22.528338810034384	12.492536427144898	16.901882501470226	0.3750120142420806	0.0	0.0	0.0	20.350589788058187	0.0
47.34558643655036	20.18770176158465	0.3552002710077614	20.287306015930866	0.09960425434621811	34.11099472240342	22.449214023257017	0.36408362778684644	22.449214023257017	12.579984182134913	16.43547841057751	0.3701893004191064	0.0	0.0	0.0	20.287306015930866	0.0
47.67700554160622	20.67719168038358	0.3593209343632244	20.226830137320498	-0.4503615430630816	34.34977168546025	22.929381108040268	0.3669928455255743	22.929381108040268	12.668044071409858	16.874987660089655	0.37321538484573397	0.0	0.0	0.0	20.226830137320498	0.0
48.01074458039746	19.785744921521346	0.3527797639112202	20.169267258695513	0.38352233717416695	34.59022008725847	23.555477842829216	0.37190157411458774	23.555477842829216	12.756720379909726	16.392648283834312	0.3674898484545787	0.0	0.0	0.0	20.169267258695513	0.0
48.346819792460245	20.098538250825072	0.35558503567283006	20.114677727710543	0.01613947688547057	34.83235162786928	23.171309060014757	0.36919891279356204	23.171309060014757	12.846017422569096	16.330374074690035	0.3648049131761149	0.0	0.0	0.0	20.114677727710543	0.0
48.68524753100746	20.097478666911844	0.3558954658831977	20.06306877938888	-0.03440988752296548	35.07617808926437	23.04312521282091	0.3685111596040401	23.04312521282091	12.93593954452708	16.42398223316226	0.36618473892559505	0.0	0.0	0.0	20.06306877938888	0.0
49.026044263724515	19.86170043694305	0.35442517784357813	20.014385242006536	0.1526848050634868	35.32171133588922	22.915921129043866	0.36823999045871064	22.915921129043866	13.026491121338768	16.50814503210624	0.3647834280650947	0.0	0.0	0.0	20.014385242006536	0.0
49.36922657357059	20.62460989927344	0.36120909973570986	19.968499218949983	-0.656110680323458	35.568963315240445	22.70185623249011	0.36667369541655037	22.70185623249011	13.11767655918814	16.332298025302016	0.36205870690932396	0.0	0.0	0.0	19.968499218949983	0.0
49.714811159585594	19.573504378006323	0.35355520732275303	19.9251986563594	0.3516942783530759	35.817946058447134	22.272307821336753	0.36339463858726306	22.272307821336753	13.209500295102458	17.042706763919277	0.36827032930037107	0.0	0.0	0.0	19.9251986563594	0.0
					36.06867168085626	22.434761425931377	0.36503717064532615	22.434761425931377	13.301966797168173	16.981198635476286	0.36636725144385246
					36.32115238262226	23.129256688648866	0.3702634125413447	23.129256688648866	13.395080564748351	17.554727065746043	0.3710834830060266
					36.57540044930061	22.801357201927054	0.36723309027883905	22.801357201927054	13.488846128701589	17.209539891821766	0.3669261589442833
					36.83142825244572	22.672806603876744	0.36653871764772306	22.672806603876744	13.5832680516025	17.378456612196633	0.3673703921406406
					37.08924825021283	22.194477849852102	0.36286568461810853	22.194477849852102	13.678350927963718	17.52236782612609	0.3682282347474853
					37.34887298796433	22.235089425296202	0.3628545810674095	22.235089425296202	13.774099384459465	17.393054526292087	0.36595239985262645
					37.61031509888008	22.311892289224705	0.3633669599282343	22.311892289224705	13.870518080150681	17.935626044334526	0.37067485148578444
					37.87358730457224	22.682042328178202	0.3662242347177163	22.682042328178202	13.967611706711736	18.526087245527194	0.3742647867728528
					38.138702415704245	22.602653367223482	0.36530144406200205	22.602653367223482	14.065384988658717	17.353184675676005	0.36363394766067647
					38.40567333261417	22.72358449359535	0.3655534464012635	22.72358449359535	14.163842683579329	18.176436814797395	0.36985435754790996
					38.674513045942476	22.260442053758045	0.3624417779521627	22.260442053758045	14.262989582364385	17.44602286017141	0.3640396925388092
					38.94523463726408	22.205817735469243	0.3618068773745646	22.205817735469243	14.362830509440936	17.683902692054758	0.36522714256436806
					39.217851279724925	22.292996496002765	0.36254399734132925	22.292996496002765	14.463370323007023	18.19390039864732	0.3695135799699187
					39.492376238683	21.87291592522986	0.35981242996041923	21.87291592522986	14.564613915268072	18.150236079870425	0.36905250262783745
					39.76882287235378	22.33139777318109	0.36366506458786846	22.33139777318109	14.66656621267495	18.019637216879342	0.3676809338958685
					40.04720463246026	21.88018381982045	0.3602839844227903	21.88018381982045	14.769232176163673	17.808010209365996	0.36495732319743757
					40.327535064887485	21.804923145395904	0.3599964108695117	21.804923145395904	14.87261680139682	17.98731920570907	0.3668408418154176
					40.6098278103417	21.978774647257246	0.36174148024695457	21.978774647257246	14.976725119006597	16.882784130258482	0.3561605158531502
					40.894096605014084	21.8820142150871	0.3612627938658354	21.8820142150871	15.081562194839643	17.968592500718987	0.3650946720072553
					41.18035528124919	21.96327067397961	0.3625647000561046	21.96327067397961	15.18713313020352	17.478246887614933	0.360547275931926
					41.46861776821793	21.561985874694944	0.35977589967861096	21.561985874694944	15.293443062114946	17.999973958293428	0.36539228046540156
					41.75889809259546	21.686994197020567	0.36065326998497155	21.686994197020567	15.400497163549751	16.847643943931267	0.35420378094108873
					42.05121037924363	21.57513635223332	0.3603593888849582	21.57513635223332	15.508300643694598	16.906442356562277	0.35390074971233393
					42.345568851898335	21.964116745723732	0.3628956499654892	21.964116745723732	15.61685874820046	17.943071116427333	0.3621736605943768
					42.64198783386162	21.85671451409686	0.36333486359156325	21.85671451409686	15.726176759437863	16.994449578073084	0.353181520985512
					42.94048174869865	21.606812017617134	0.36121770778452333	21.606812017617134	15.836259996753927	16.277801085358405	0.34524161958902644
					43.24106512093954	21.148095916150794	0.3579847984213628	21.148095916150794	15.947113816731207	16.89414207425382	0.3500622497327695
					43.54375257678612	21.164160722562574	0.3581362563662694	21.164160722562574	16.058743613448325	16.835117542432407	0.34862511076353614
					43.84855884482362	21.542628833897684	0.36180489177634556	21.542628833897684	16.171154818742465	16.64896893978491	0.34648467267240957
					44.15549875673739	21.844819933224684	0.3637331876193009	21.844819933224684	16.284352902473664	17.02984339555259	0.34972210095171635
					44.46458724803455	21.071316727205463	0.35840396894851145	21.071316727205463	16.39834337279098	17.62837079484471	0.3552168783983528
					44.775839358770796	19.97467179591237	0.349747203143184	19.97467179591237	16.513131776400517	17.40572295297304	0.35335856150748973
					45.08927023428218	20.7422847945054	0.35629669546430415	20.7422847945054	16.628723698835323	17.65255262207397	0.35444390144432303
					45.40489512592216	20.576840790370046	0.3556539241631743	20.576840790370046	16.74512476472717	17.551578926907712	0.35282240396351316
					45.72272939180361	20.5919585698239	0.35597725351677034	20.5919585698239	16.862340638080262	17.88386559192592	0.3546768618636802
					46.04278849754624	20.221986155274376	0.35308422610329315	20.221986155274376	16.980377022546822	17.39793426983454	0.3496100371284997
					46.365088017029066	20.478490134831244	0.3561446279754791	20.478490134831244	17.09923966170465	17.078728025276252	0.34635447612501413
					46.689643633148265	19.981208097670017	0.35196408496168774	19.981208097670017	17.21893433933658	17.677274423972488	0.35043471658157493
					47.0164711385803	20.61234354711796	0.3580639098993538	20.61234354711796	17.339466879711935	17.061595011332763	0.344798370174881
					47.34558643655036	20.18770176158465	0.3552002710077614	20.18770176158465	17.460843147869923	17.82092826443419	0.3507285164626323
					47.67700554160622	20.67719168038358	0.3593209343632244	20.67719168038358	17.583069049905014	17.97752254905488	0.3516508932504519
					48.01074458039746	19.785744921521346	0.3527797639112202	19.785744921521346	17.706150533254345	18.505820526437542	0.3553101018105073
					48.346819792460245	20.098538250825072	0.35558503567283006	20.098538250825072	17.830093586987125	18.095320171714924	0.3518341047972051
					48.68524753100746	20.097478666911844	0.3558954658831977	20.097478666911844	17.95490424209604	18.182200363005236	0.35121261771804585
					49.026044263724515	19.86170043694305	0.35442517784357813	19.86170043694305	18.080588571790713	18.31333547447042	0.3518996157142065
					49.36922657357059	20.62460989927344	0.36120909973570986	20.62460989927344	18.207152691793247	18.644856145784804	0.3544605290794835
					49.714811159585594	19.573504378006323	0.35355520732275303	19.573504378006323	18.334602760635804	17.90236374713568	0.34762680516468736
					50.06281483770269	19.685204105690442	0.35515158186921364	19.685204105690442	18.462944979960255	17.837677970295953	0.34598448821985783
					50.413254541566616	19.652472681863422	0.3556734828393474	19.652472681863422	18.592185594819973	18.171752605187255	0.3484547288196511
					50.76614732335758	19.730105161982397	0.35733040356518253	19.730105161982397	18.722330893983717	18.16028747892223	0.3480660998077828
					51.12151035462108	19.226547064245242	0.3534306623373651	19.226547064245242	18.8533872102416	18.542850361814125	0.35094540779630434
					51.47936092710343	19.199434004874295	0.3546934027382492	19.199434004874295	18.98536092071329	18.512179296470055	0.3496107592214335
					51.839716453593155	18.375473185640175	0.34771478531845423	18.375473185640175	19.118258447158283	18.683314788196924	0.3508941185064792
					52.20259446876831	18.714157492892603	0.3511777962352753	18.714157492892603	19.252086256288393	18.69110828153365	0.3503237450655923
					52.56801263004969	18.651355431659848	0.35160115444018514	18.651355431659848	19.38685086008241	18.769410609583446	0.35014547272308927
					52.93598871846004	19.258007419636957	0.35683075537481895	19.258007419636957	19.522558816102986	19.223166507394815	0.3531547046526191
					53.306540639489256	18.340216902656934	0.3495878782166066	18.340216902656934	19.659216727815707	18.58964182437783	0.3478605057054038
					53.67968642396568	18.61708658908153	0.35270976931929665	18.61708658908153	19.79683124491042	19.344788079784614	0.35308441105536065
					54.05544422893344	18.780596642240894	0.3546800650969661	18.780596642240894	19.935409063624792	19.212301975555942	0.3514736748863191
					54.43383233853597	18.812309048007673	0.3558619092973349	18.812309048007673	20.07495692707017	19.631801826620393	0.3545137027713457
					54.81486916490572	18.790882702708966	0.3565635869141539	18.790882702708966	20.215481625559658	19.131103484925838	0.35094580603283154
					55.19857324906006	18.32409830787983	0.35348410578326794	18.32409830787983	20.356989996938573	19.653874481757626	0.35521098620642355
					55.58496326180349	17.542980322532223	0.34632323549703065	17.542980322532223	20.499488926917145	20.049630815576705	0.35799616290086855
					55.97405800463611	17.49311024511243	0.3469189613960899	17.49311024511243	20.642985349405564	20.061111770812282	0.35866993442787043
					56.36587641066856	17.642209377236583	0.3492266193302437	17.642209377236583	20.7874862468514	19.648939739672954	0.3549620229411983
					56.76043754554324	17.230492189191196	0.34566177977211915	17.230492189191196	20.932998650579357	19.184526249283667	0.3506424648095506
					57.15776060836205	17.853936694243167	0.35219186202106106	17.853936694243167	21.079529641133412	19.854011477914902	0.35650088710681355
					57.55786493262058	16.91045942561558	0.3439907882420421	16.91045942561558	21.22708634862135	19.713615795453062	0.3554204449201997
					57.96076998714892	16.97647479557492	0.3452068768005959	16.97647479557492	21.375675953061695	20.170838837203156	0.3592538373123793
					58.36649537705897	17.379432476322005	0.3503100973370629	17.379432476322005	21.525305684733127	21.214236983045108	0.36744978808655326
					58.77506084469838	16.874813316474647	0.34627545020998096	16.874813316474647	21.67598282452626	20.2325799403579	0.3603772221357218
					59.18648627061127	16.701314166430272	0.34599091536513565	16.701314166430272	21.827714704297946	20.17321045450722	0.3589749351407785
					59.600791674505544	16.051282846398678	0.3409003703576225	16.051282846398678	21.980508707228033	19.67789769918895	0.3547638361449532
					60.01799721622709	16.04339792861246	0.34107963258652935	16.04339792861246	22.134372268178627	19.286044647811472	0.35166535062439075
					60.438123196740676	16.465895288794716	0.3463720819817324	16.465895288794716	22.289312874055877	19.851147557516768	0.3559751888210269
					60.86119005911786	16.335762477932906	0.34653971976349224	16.335762477932906	22.44533806417427	20.333748588199498	0.35940649063213737
					61.28721838953169	15.692639020494926	0.34099461738761244	15.692639020494926	22.602455430623486	19.87944764185074	0.35573093659742155
					61.71622891825841	15.132518581542262	0.3361354278828761	15.132518581542262	22.76067261863785	20.68774451666677	0.36168594569336776
					62.14824252068621	15.86988734475944	0.3446841246782393	15.86988734475944	22.919997326968314	19.986362767322703	0.35582947865187425
					62.58328021833101	15.45153754732937	0.3413195990111229	15.45153754732937	23.080437308257093	21.093346437929164	0.3630627106409017
					63.021363179859335	15.237143658482696	0.3395557047589512	15.237143658482696	23.24200036941489	21.18101523439588	0.3638628869768903
					63.46251272211835	15.026308246231887	0.33832391822766045	15.026308246231887	23.404694372000794	21.59995895018867	0.3657446958204379
					63.90675031117318	15.171949967964524	0.34040961192893154	15.171949967964524	23.5685272326048	20.849052946457114	0.36065672504370344
					64.35409756335139	14.932561402748602	0.33921160996453076	14.932561402748602	23.73350692323303	21.724546863115776	0.3659105525293182
					64.80457624629484	14.64206559021366	0.3370864635673749	14.64206559021366	23.89964147169566	21.3086878571358	0.3623144773268393
					65.2582082800189	14.80654098028921	0.3395599531290304	14.80654098028921	24.06693896199753	20.823741323419263	0.3581383035232982
					65.71501573797903	14.74758085960116	0.3404989308607123	14.74758085960116	24.23540753473151	21.765497144315027	0.36443885915191665
					66.1750208481449	14.02460714531628	0.33356355232380164	14.02460714531628	24.405055387474633	22.23027654144565	0.36758048808068455
					66.6382459940819	14.019967388481671	0.33467030245597773	14.019967388481671	24.575890775186952	21.381969440031646	0.3606233458259984
					67.10471371604048	14.180212929594182	0.33790894205254335	14.180212929594182	24.74792201061326	21.448532106309	0.36082548133614223
					67.57444671205276	13.91962013243612	0.3361786592167709	13.91962013243612	24.921157464687553	22.223943792233825	0.36564740311561844
					68.04746783903713	13.41000479211052	0.3313277848656133	13.41000479211052	25.095605566940364	21.543920290156397	0.36084666081269745
					68.5238001139104	13.562928916552869	0.33408112612019886	13.562928916552869	25.27127480590895	21.63260264168045	0.36049157751475175
					69.00346671470777	13.359638691967888	0.33327458577110297	13.359638691967888	25.448173729550312	22.09176842022704	0.3634862613716401
					69.48649098171072	13.611453102369147	0.33764667920747915	13.611453102369147	25.626310945657167	21.58087691308097	0.35889548894810774
					69.97289641858268	13.420273041249011	0.33562255323353646	13.420273041249011	25.805695122276767	21.73064439815787	0.3599488806401191
					70.46270669351276	12.721016681094723	0.32892637817147646	12.721016681094723	25.986334988132704	22.29543355593816	0.3638264727412733
					70.95594564036736	12.938622530237355	0.3332327356901411	12.938622530237355	26.168239333049634	21.409084641443282	0.35760083169877677
					71.45263725984992	13.324269960905612	0.338542687480979	13.324269960905612	26.35141700838098	22.031420669543454	0.3624115838805366
					71.95280572066886	12.805106626176244	0.33405079937569115	12.805106626176244	26.53587692743965	22.614269445392676	0.36663372841936803
					72.45647536071354	12.750220541424907	0.3346475531364489	12.750220541424907	26.721628065931725	22.407357646663126	0.365384152320456
					72.96367068823854	12.527854835189856	0.3328226616210527	12.527854835189856	26.90867946239325	22.634243390914886	0.36695116545217077
					73.4744163830562	12.479043997967764	0.33395549596821555	12.479043997967764	27.09704021863	22.467520437147893	0.3654720818633768
					73.9887372977376	11.889702514802988	0.32783028495045163	11.889702514802988	27.286719500160412	22.63272273645464	0.36642614298067905
					74.50665845882176	12.551448862621728	0.3367164909170588	12.551448862621728	27.477726536661535	23.018047823478494	0.36952957896942634
					75.02820506803351	11.578877472245173	0.3257581097568581	11.578877472245173	27.670070622418166	22.462008132155248	0.3658525061900327
					75.55340250350974	11.924054347882864	0.3318221015202091	11.924054347882864	27.863761116775095	22.518419653338547	0.365804210077323
					76.0822763210343	11.404417307355859	0.3256720297925679	11.404417307355859	28.058807444592517	22.38000409820752	0.3646034192380597
					76.61485225528155	11.419910092286141	0.32754307268030214	11.419910092286141	28.255219096704664	22.38266826432971	0.3640273315765096
					77.15115622106853	11.406012674648602	0.32794480564011774	11.406012674648602	28.453005630381597	22.541446836256426	0.36441879917864706
					77.69121431461602	11.556590973220434	0.3314796478729569	11.556590973220434	28.65217666979427	21.810909272993882	0.3585582529351779
					78.23505281481832	11.255419866122436	0.3283801979926109	11.255419866122436	28.85274190648283	22.04545815729151	0.3604611828361689
					78.78269818452205	10.96141561283341	0.32587502378770167	10.96141561283341	29.05471109982821	22.796012483267756	0.3652420460706947
					79.3341770718137	10.15554091930564	0.315137493910341	10.15554091930564	29.25809407752701	22.455106835599818	0.3625036412689036
					79.88951631131638	10.985771592686625	0.32916806327839376	10.985771592686625	29.4629007360697	22.939867657433016	0.3664829444433008
					80.4487429254956	10.370059679433181	0.3223410565859019	10.370059679433181	29.669141041222183	22.30193604330058	0.3619353546384137
					81.01188412597406	10.070845788552344	0.3182158750712996	10.070845788552344	29.87682502851074	22.86697781774161	0.36615343096264685
					81.5789673148559	9.83303415750922	0.31584488485922096	9.83303415750922	30.085962803710316	22.42268598039618	0.3637652500638293
					82.1500200860599	9.519168307357264	0.31327232189450194	9.519168307357264	30.296564543336288	22.849924117153535	0.3670564078645609
					82.72507022666231	9.456925181875967	0.3137660573306995	9.456925181875967	30.50864049513964	22.88643261548882	0.3681989603967624
					83.30414571824895	9.872037287502112	0.3206502993680754	9.872037287502112	30.72220097860562	23.81813504350301	0.3748418694122822
					83.88727473827669	9.380702843092056	0.315394193453051	9.380702843092056	30.93725638545586	23.338127192920552	0.3716080981983614
					84.47448566144462	9.624096339930906	0.3217080937378873	9.624096339930906	31.15381718015405	23.493218893504345	0.3724574783635143
					85.06580706107474	9.145032896375568	0.3143916047201896	9.145032896375568	31.371893900415127	23.126219224763833	0.3699317930958455
					85.66126771050226	8.972047524490542	0.3142924548553607	8.972047524490542	31.59149715771803	23.029107280871077	0.3691475680293011
					86.26089658447577	8.977684221867989	0.3149375723482055	8.977684221867989	31.812637637822057	23.065899285695277	0.3692246657738934
					86.8647228605671	8.848586657685638	0.31429969077663406	8.848586657685638	32.03532610128681	22.966845386903188	0.3679413162212475
					87.47277592059106	9.088149333196354	0.32035356853341895	9.088149333196354	32.259573383995814	23.10319050083543	0.3692380299109449
					88.08508535203521	7.9952421090750905	0.3046683293170189	7.9952421090750905	32.48539039768379	23.212755733190463	0.36990394365297646
					88.70168094949946	8.105100952340106	0.30872137200133165	8.105100952340106	32.71278813046758	23.380771661245767	0.3702857187081043
					89.32259271614595	7.783055695627343	0.30499807234075443	7.783055695627343	32.94177764738085	23.046944602087294	0.36805566973732046
					89.94785086515898	8.269437215624565	0.3148742344295927	8.269437215624565	33.17237009091252	23.138359205039293	0.3685223293573275
					90.57748582121508	8.380171653074044	0.3186447758173898	8.380171653074044	33.4045766815489	23.066004436425565	0.3680178661759026
					91.21152822196359	8.09652099860764	0.31573872393742036	8.09652099860764	33.63840871831975	22.795406134957094	0.36651257715735275
					91.85000891951734	8.359572224149327	0.3242643764543195	8.359572224149327	33.87387757934799	22.528338810034384	0.36387032511777806
					92.49295898195396	7.703757089336804	0.3140235317328877	7.703757089336804	34.11099472240342	22.449214023257017	0.36408362778684644
					93.14040969482764	7.761326375801682	0.31732265438018914	7.761326375801682	34.34977168546025	22.929381108040268	0.3669928455255743
					93.79239256269142	7.52328844290388	0.315104876019844	7.52328844290388	34.59022008725847	23.555477842829216	0.37190157411458774
					94.44893931063027	7.148445926402274	0.3102351088539277	7.148445926402274	34.83235162786928	23.171309060014757	0.36919891279356204
					95.11008188580468	6.8110671366538975	0.30556229128973345	6.8110671366538975	35.07617808926437	23.04312521282091	0.3685111596040401
					95.7758524590053	7.086908793768466	0.3141414664651827	7.086908793768466	35.32171133588922	22.915921129043866	0.36823999045871064
					96.44628342621834	7.181908790718394	0.3166231071439358	7.181908790718394	35.568963315240445	22.70185623249011	0.36667369541655037
					97.12140741020188	6.88245489136984	0.31230129062406203	6.88245489136984	35.817946058447134	22.272307821336753	0.36339463858726306
					97.8012572620733	7.128176330535919	0.3201300928049859	7.128176330535919	36.06867168085626	22.434761425931377	0.36503717064532615
					98.48586606290782	6.551592233565863	0.31041295146803427	6.551592233565863	36.32115238262226	23.129256688648866	0.3702634125413447
					99.17526712534817	6.9150843373479125	0.31954993139575605	6.9150843373479125	36.57540044930061	22.801357201927054	0.36723309027883905
					99.86949399522561	6.0514307147312465	0.30358975626197987	6.0514307147312465	36.83142825244572	22.672806603876744	0.36653871764772306
					100.5685804531922	6.6761437034698075	0.3173096239087578	6.6761437034698075	37.08924825021283	22.194477849852102	0.36286568461810853
					101.27256051636454	6.163818638610259	0.3081312427185868	6.163818638610259	37.34887298796433	22.235089425296202	0.3628545810674095
					101.9814684399791	6.997380083251001	0.3286931781510302	6.997380083251001	37.61031509888008	22.311892289224705	0.3633669599282343
					102.69533871905895	6.614261343475354	0.32170168458138393	6.614261343475354	37.87358730457224	22.682042328178202	0.3662242347177163
					103.41420609009236	6.563157743976488	0.3228243237112648	6.563157743976488	38.138702415704245	22.602653367223482	0.36530144406200205
					104.13810553272302	6.407159825180724	0.32323194125128707	6.407159825180724	38.40567333261417	22.72358449359535	0.3655534464012635
					104.86707227145207	6.414787745086476	0.3237586566926308	6.414787745086476	38.674513045942476	22.260442053758045	0.3624417779521627
					105.60114177735224	6.024472794135219	0.31938824983226183	6.024472794135219	38.94523463726408	22.205817735469243	0.3618068773745646
					106.3403497697937	6.533195346225248	0.3306335640519461	6.533195346225248	39.217851279724925	22.292996496002765	0.36254399734132925
					107.08473221818227	6.022970624842903	0.32197176568103436	6.022970624842903	39.492376238683	21.87291592522986	0.35981242996041923
					107.83432534370954	5.653422283348151	0.3140863445246064	5.653422283348151	39.76882287235378	22.33139777318109	0.36366506458786846
					108.58916562111551	6.326776370795705	0.32925308803279635	6.326776370795705	40.04720463246026	21.88018381982045	0.3602839844227903
					109.34928978046332	6.258345780643646	0.3309564546782528	6.258345780643646	40.327535064887485	21.804923145395904	0.3599964108695117
					110.11473480892656	5.746504717679653	0.32229620150214044	5.746504717679653	40.6098278103417	21.978774647257246	0.36174148024695457
					110.88553795258903	5.04578624476113	0.3072919530809893	5.04578624476113	40.894096605014084	21.8820142150871	0.3612627938658354
					111.66173671825717	5.447583092819211	0.3192233760726477	5.447583092819211	41.18035528124919	21.96327067397961	0.3625647000561046
					112.44336887528496	5.611771826504531	0.32611899254010407	5.611771826504531	41.46861776821793	21.561985874694944	0.35977589967861096
					113.23047245741196	5.5912439106820555	0.32676677495876755	5.5912439106820555	41.75889809259546	21.686994197020567	0.36065326998497155
					114.02308576461385	5.5164967303201085	0.3270760189832253	5.5164967303201085	42.05121037924363	21.57513635223332	0.3603593888849582
					114.82124736496615	5.795717445170617	0.33729442095277684	5.795717445170617	42.345568851898335	21.964116745723732	0.3628956499654892
					115.62499609652092	5.238222337642655	0.3235520583847237	5.238222337642655	42.64198783386162	21.85671451409686	0.36333486359156325
					116.43437106919656	5.4772963329233155	0.3353123600160111	5.4772963329233155	42.94048174869865	21.606812017617134	0.36121770778452333
					117.24941166668094	5.917321505582343	0.3471823358314898	5.917321505582343	43.24106512093954	21.148095916150794	0.3579847984213628
					118.07015754834771	5.44264790615399	0.33779758545767513	5.44264790615399	43.54375257678612	21.164160722562574	0.3581362563662694
					118.89664865118613	4.930619371924822	0.32609767663929085	4.930619371924822	43.84855884482362	21.542628833897684	0.36180489177634556
					119.72892519174444	5.641577143665208	0.3482227827822925	5.641577143665208	44.15549875673739	21.844819933224684	0.3637331876193009
					120.56702766808665	5.422315535438747	0.34154232780590726	5.422315535438747	44.46458724803455	21.071316727205463	0.35840396894851145
					121.41099686176327	5.025254844214505	0.3368279225393741	5.025254844214505	44.775839358770796	19.97467179591237	0.349747203143184
					122.26087383979561	5.15921869617507	0.34146643536304067	5.15921869617507	45.08927023428218	20.7422847945054	0.35629669546430415
					123.11669995667417	5.011084816269749	0.34176830560765337	5.011084816269749	45.40489512592216	20.576840790370046	0.3556539241631743
					123.97851685637087	4.28701032873786	0.3228287681538861	4.28701032873786	45.72272939180361	20.5919585698239	0.35597725351677034
					124.84636647436548	4.870152938244737	0.3404249075546645	4.870152938244737	46.04278849754624	20.221986155274376	0.35308422610329315
					125.72029103968603	4.7686085183106375	0.3393686227229554	4.7686085183106375	46.365088017029066	20.478490134831244	0.3561446279754791
					126.60033307696384	5.01782260739492	0.34753033688061863	5.01782260739492	46.689643633148265	19.981208097670017	0.35196408496168774
					127.48653540850259	4.840790136491666	0.3438305275210033	4.840790136491666	47.0164711385803	20.61234354711796	0.3580639098993538
					128.3789411563621	5.31491884733546	0.35944605974625526	5.31491884733546	47.34558643655036	20.18770176158465	0.3552002710077614
					129.27759374445662	4.914221579939194	0.3521714610058558	4.914221579939194	47.67700554160622	20.67719168038358	0.3593209343632244
					130.18253690066783	4.8138670961756915	0.35083197976108527	4.8138670961756915	48.01074458039746	19.785744921521346	0.3527797639112202
					131.09381465897252	5.050670950098266	0.35923077135043535	5.050670950098266	48.346819792460245	20.098538250825072	0.35558503567283006
					132.01147136158534	4.730613024623073	0.3537882042385394	4.730613024623073	48.68524753100746	20.097478666911844	0.3558954658831977
					132.93555166111642	5.108257100611382	0.3638451354565954	5.108257100611382	49.026044263724515	19.86170043694305	0.35442517784357813
					133.86610052274423	5.336614666560404	0.37637769912570007	5.336614666560404	49.36922657357059	20.62460989927344	0.36120909973570986
					134.80316322640346	5.527507517474816	0.38324478187146077	5.527507517474816	49.714811159585594	19.573504378006323	0.35355520732275303
					135.74678536898827	4.520697216318459	0.35331168319573225	4.520697216318459	50.06281483770269	19.685204105690442	0.35515158186921364
					136.69701286657119	4.715749751728331	0.36142016768402063	4.715749751728331	50.413254541566616	19.652472681863422	0.3556734828393474
					137.6538919566372	5.631406041901761	0.39061238644887236	5.631406041901761	50.76614732335758	19.730105161982397	0.35733040356518253
					138.6174692003337	5.090571111113248	0.3787557348206123	5.090571111113248	51.12151035462108	19.226547064245242	0.3534306623373651
					139.587791484736	4.940206305718228	0.3758671124521687	4.940206305718228	51.47936092710343	19.199434004874295	0.3546934027382492
					140.56490602512915	4.837159263704891	0.37767813888780394	4.837159263704891	51.839716453593155	18.375473185640175	0.34771478531845423
					141.54886036730505	4.86809676564901	0.3806432108455142	4.86809676564901	52.20259446876831	18.714157492892603	0.3511777962352753
					142.5397023898762	5.743297510572423	0.40980236187542074	5.743297510572423	52.56801263004969	18.651355431659848	0.35160115444018514
					143.53748030660535	5.144979637730681	0.39634788729976494	5.144979637730681	52.93598871846004	19.258007419636957	0.35683075537481895
					144.54224266875156	5.024258309152231	0.3925732197607812	5.024258309152231	53.306540639489256	18.340216902656934	0.3495878782166066
					145.55403836743284	5.1102649311013035	0.39934204617377944	5.1102649311013035	53.67968642396568	18.61708658908153	0.35270976931929665
					146.5729166360049	5.618314049054944	0.4186573982052292	5.618314049054944	54.05544422893344	18.780596642240894	0.3546800650969661
					147.59892705245693	5.899261232738113	0.4283427866366173	5.899261232738113	54.43383233853597	18.812309048007673	0.3558619092973349
					148.63211954182412	4.712045489449916	0.39076978942701346	4.712045489449916	54.81486916490572	18.790882702708966	0.3565635869141539
					149.67254437861686	4.9183228178099885	0.4034467301186649	4.9183228178099885	55.19857324906006	18.32409830787983	0.35348410578326794
					150.7202521892672	5.285550121328086	0.41798913113203945	5.285550121328086	55.58496326180349	17.542980322532223	0.34632323549703065
					151.7752939545921	5.354895446218826	0.42159085403101154	5.354895446218826	55.97405800463611	17.49311024511243	0.3469189613960899
					152.83772101227422	5.7649770718491755	0.43936348403051206	5.7649770718491755	56.36587641066856	17.642209377236583	0.3492266193302437
					153.90758505936014	5.944895533570725	0.4457635214612526	5.944895533570725	56.76043754554324	17.230492189191196	0.34566177977211915
					154.98493815477565	5.528311276305005	0.434923802369682	5.528311276305005	57.15776060836205	17.853936694243167	0.35219186202106106
					156.0698327218591	5.652969915570727	0.4453653542155125	5.652969915570727	57.55786493262058	16.91045942561558	0.3439907882420421
					157.16232155091208	5.269439345983789	0.42883387791357874	5.269439345983789	57.96076998714892	16.97647479557492	0.3452068768005959
					158.26245780176848	5.0566196546484345	0.4251169529892347	5.0566196546484345	58.36649537705897	17.379432476322005	0.3503100973370629
					159.37029500638084	4.888788159482185	0.41976827182981447	4.888788159482185	58.77506084469838	16.874813316474647	0.34627545020998096
					160.4858870714255	5.483637669653544	0.449704186095911	5.483637669653544	59.18648627061127	16.701314166430272	0.34599091536513565
					161.6092882809255	5.245854293056365	0.44593010919271103	5.245854293056365	59.600791674505544	16.051282846398678	0.3409003703576225
					162.740553298892	5.691576740587579	0.45744181650285465	5.691576740587579	60.01799721622709	16.04339792861246	0.34107963258652935
					163.87973717198423	5.386432231193126	0.45250165693044353	5.386432231193126	60.438123196740676	16.465895288794716	0.3463720819817324
					165.02689533218813	5.977913537769802	0.47350255467028135	5.977913537769802	60.86119005911786	16.335762477932906	0.34653971976349224
					166.18208359951348	5.820309393242006	0.47281569656194533	5.820309393242006	61.28721838953169	15.692639020494926	0.34099461738761244
					167.34535818471008	6.130597315799996	0.48627769492594264	6.130597315799996	61.71622891825841	15.132518581542262	0.3361354278828761
					168.51677569200305	6.367340295976263	0.5002101197265661	6.367340295976263	62.14824252068621	15.86988734475944	0.3446841246782393
					169.69639312184705	5.95287177618181	0.4885954675759008	5.95287177618181	62.58328021833101	15.45153754732937	0.3413195990111229
					170.8842678737	6.030586176252362	0.4953365800780852	6.030586176252362	63.021363179859335	15.237143658482696	0.3395557047589512
					172.0804577488159	5.9865985175253495	0.4939915696595701	5.9865985175253495	63.46251272211835	15.026308246231887	0.33832391822766045
					173.2850209530576	6.218027305016991	0.5042754079686957	6.218027305016991	63.90675031117318	15.171949967964524	0.34040961192893154
					174.498016099729	6.297928114958235	0.5091850821196744	6.297928114958235	64.35409756335139	14.932561402748602	0.33921160996453076
					175.71950221242713	6.568435120235139	0.5219682016788271	6.568435120235139	64.80457624629484	14.64206559021366	0.3370864635673749
					176.9495387279141	5.5388063525756825	0.48876123360406554	5.5388063525756825	65.2582082800189	14.80654098028921	0.3395599531290304
					178.1881854990095	6.631686480106225	0.5337834387939879	6.631686480106225	65.71501573797903	14.74758085960116	0.3404989308607123
					179.43550279750258	5.651981075946053	0.4966052687282519	5.651981075946053	66.1750208481449	14.02460714531628	0.33356355232380164
					180.6915513170851	5.105354143773418	0.478159589421542	5.105354143773418	66.6382459940819	14.019967388481671	0.33467030245597773
					181.9563921763047	6.276027002221251	0.5260685401591367	6.276027002221251	67.10471371604048	14.180212929594182	0.33790894205254335
					183.23008692153883	5.096626611538987	0.48241814470524685	5.096626611538987	67.57444671205276	13.91962013243612	0.3361786592167709
					184.51269752998962	6.214815958349981	0.5317026094251057	6.214815958349981	68.04746783903713	13.41000479211052	0.3313277848656133
					185.80428641269953	6.337323081625545	0.5338932077866271	6.337323081625545	68.5238001139104	13.562928916552869	0.33408112612019886
					187.10491641758844	6.2946579409807395	0.5369128120606442	6.2946579409807395	69.00346671470777	13.359638691967888	0.33327458577110297
					188.41465083251154	5.027292796123316	0.4917609905044032	5.027292796123316	69.48649098171072	13.611453102369147	0.33764667920747915
					189.73355338833915	6.691765205238786	0.558451781399442	6.691765205238786	69.97289641858268	13.420273041249011	0.33562255323353646
					191.0616882620575	7.116223208067703	0.5748065182553908	7.116223208067703	70.46270669351276	12.721016681094723	0.32892637817147646
					192.3991200798919	6.584457258229619	0.5572733557323588	6.584457258229619	70.95594564036736	12.938622530237355	0.3332327356901411
					193.74591392045113	6.13967145637354	0.5448574516143513	6.13967145637354	71.45263725984992	13.324269960905612	0.338542687480979
					195.1021353178943	7.079631884214443	0.5878595418726399	7.079631884214443	71.95280572066886	12.805106626176244	0.33405079937569115
					196.46785026511955	7.332017967297675	0.5986513977839789	7.332017967297675	72.45647536071354	12.750220541424907	0.3346475531364489
					197.8431252169754	5.8485875245358585	0.5501124619455607	5.8485875245358585	72.96367068823854	12.527854835189856	0.3328226616210527
					199.22802709349423	7.677669048427354	0.6169626364387397	7.677669048427354	73.4744163830562	12.479043997967764	0.33395549596821555
					200.62262328314867	7.9931376443172635	0.6343030616729477	7.9931376443172635	73.9887372977376	11.889702514802988	0.32783028495045163
					202.0269816461307	5.904363950538207	0.5580924593083284	5.904363950538207	74.50665845882176	12.551448862621728	0.3367164909170588
					203.44117051765363	5.783210398579502	0.5575112345515547	5.783210398579502	75.02820506803351	11.578877472245173	0.3257581097568581
					204.8652587112772	6.103705678278271	0.572707440785872	6.103705678278271	75.55340250350974	11.924054347882864	0.3318221015202091
					206.29931552225614	5.659382654947881	0.551709265092853	5.659382654947881	76.0822763210343	11.404417307355859	0.3256720297925679
					207.74341073091193	5.588502909719346	0.5528159245472277	5.588502909719346	76.61485225528155	11.419910092286141	0.32754307268030214
					209.1976146060283	5.566405966749794	0.558661506410116	5.566405966749794	77.15115622106853	11.406012674648602	0.32794480564011774
					210.6619979082705	6.22012160807947	0.5901049323935826	6.22012160807947	77.69121431461602	11.556590973220434	0.3314796478729569
					212.13663189362842	5.660513618014564	0.5612355461973527	5.660513618014564	78.23505281481832	11.255419866122436	0.3283801979926109
					213.6215883168838	6.224843389396641	0.5962203885307698	6.224843389396641	78.78269818452205	10.96141561283341	0.32587502378770167
					215.11693943510198	5.0125846525259234	0.5454984168547492	5.0125846525259234	79.3341770718137	10.15554091930564	0.315137493910341
					216.6227580111477	4.496154305962597	0.5228008342145233	4.496154305962597	79.88951631131638	10.985771592686625	0.32916806327839376
					218.13911731722578	6.808250297101651	0.6257387460454602	6.808250297101651	80.4487429254956	10.370059679433181	0.3223410565859019
					219.66609113844635	6.679289627915046	0.6280968402083495	6.679289627915046	81.01188412597406	10.070845788552344	0.3182158750712996
					221.20375377641545	6.75053028130853	0.632055302774077	6.75053028130853	81.5789673148559	9.83303415750922	0.31584488485922096
					222.75218005285038	6.398302792500725	0.6178883746014959	6.398302792500725	82.1500200860599	9.519168307357264	0.31327232189450194
					224.31144531322033	5.461033327480802	0.5791287650228445	5.461033327480802	82.72507022666231	9.456925181875967	0.3137660573306995
					225.8816254304129	6.906161703291398	0.6475251067690184	6.906161703291398	83.30414571824895	9.872037287502112	0.3206502993680754
					227.46279680842576	5.913249999687846	0.6062981325469998	5.913249999687846	83.88727473827669	9.380702843092056	0.315394193453051
					229.05503638608477	7.163304557108551	0.6616480910731143	7.163304557108551	84.47448566144462	9.624096339930906	0.3217080937378873
					230.65842164078737	6.731763706579694	0.6463415862367613	6.731763706579694	85.06580706107474	9.145032896375568	0.3143916047201896
					232.27303059227287	5.664963942449298	0.6035235433932057	5.664963942449298	85.66126771050226	8.972047524490542	0.3142924548553607
					233.89894180641878	5.197249018329558	0.5820944379142318	5.197249018329558	86.26089658447577	8.977684221867989	0.3149375723482055
					235.5362343990637	5.684166508440382	0.605554881503716	5.684166508440382	86.8647228605671	8.848586657685638	0.31429969077663406
					237.18498803985716	5.9586280550788855	0.6228822155004357	5.9586280550788855	87.47277592059106	9.088149333196354	0.32035356853341895
					238.84528295613615	5.947945145104161	0.6305329934652361	5.947945145104161	88.08508535203521	7.9952421090750905	0.3046683293170189
					240.51719993682912	6.2104357139804005	0.641329995685164	6.2104357139804005	88.70168094949946	8.105100952340106	0.30872137200133165
					242.20082033638693	5.257229672658733	0.5980597237366728	5.257229672658733	89.32259271614595	7.783055695627343	0.30499807234075443
					243.89622607874162	5.921895048484284	0.6359029936327281	5.921895048484284	89.94785086515898	8.269437215624565	0.3148742344295927
					245.6034996612928	5.392326153896168	0.608302258115973	5.392326153896168	90.57748582121508	8.380171653074044	0.3186447758173898
					247.32272415892186	6.149929259403077	0.6445283498431184	6.149929259403077	91.21152822196359	8.09652099860764	0.31573872393742036
					249.05398322803433	4.765033167196439	0.5886647729395224	4.765033167196439	91.85000891951734	8.359572224149327	0.3242643764543195
					250.79736111063056	5.309835532151776	0.6214208553204036	5.309835532151776	92.49295898195396	7.703757089336804	0.3140235317328877
					252.55294263840497	5.185360634697735	0.6083627763717976	5.185360634697735	93.14040969482764	7.761326375801682	0.31732265438018914
					254.3208132368738	5.58906032709778	0.6473233829384224	5.58906032709778	93.79239256269142	7.52328844290388	0.315104876019844
					256.1010589295319	4.657388984174432	0.5903037370850669	4.657388984174432	94.44893931063027	7.148445926402274	0.3102351088539277
					257.89376634203865	5.0372697419929	0.6129371853501289	5.0372697419929	95.11008188580468	6.8110671366538975	0.30556229128973345
					259.6990227064329	4.192492636983447	0.5712512332130856	4.192492636983447	95.7758524590053	7.086908793768466	0.3141414664651827
					261.51691586537794	5.422661302252195	0.6351091750117027	5.422661302252195	96.44628342621834	7.181908790718394	0.3166231071439358
					263.34753427643557	4.498015349088613	0.5910204017497308	4.498015349088613	97.12140741020188	6.88245489136984	0.31230129062406203
					265.1909670163707	4.629779822792468	0.5966998955878444	4.629779822792468	97.8012572620733	7.128176330535919	0.3201300928049859
					267.04730378548527	3.3974046499691983	0.5279744094138152	3.3974046499691983	98.48586606290782	6.551592233565863	0.31041295146803427
					268.91663491198364	3.778192330403174	0.5585274182241199	3.778192330403174	99.17526712534817	6.9150843373479125	0.31954993139575605
					270.7990513563675	5.115891150405028	0.6380691242557825	5.115891150405028	99.86949399522561	6.0514307147312465	0.30358975626197987
					272.69464471586207	5.257480944571313	0.6448286337338084	5.257480944571313	100.5685804531922	6.6761437034698075	0.3173096239087578
					274.6035072288731	5.0065504541759775	0.6344575281528946	5.0065504541759775	101.27256051636454	6.163818638610259	0.3081312427185868
					276.5257317794752	3.468312036559968	0.5419289176343383	3.468312036559968	101.9814684399791	6.997380083251001	0.3286931781510302
					278.46141190193157	4.168767690173052	0.5863230570450275	4.168767690173052	102.69533871905895	6.614261343475354	0.32170168458138393
					280.41064178524505	2.790320975106054	0.49271727883168953	2.790320975106054	103.41420609009236	6.563157743976488	0.3228243237112648
					282.3735162777418	4.6122185538464775	0.6205151532355816	4.6122185538464775	104.13810553272302	6.407159825180724	0.32323194125128707
					284.35013089168604	3.6186501030483362	0.5682521150229715	3.6186501030483362	104.86707227145207	6.414787745086476	0.3237586566926308
					286.34058180792783	3.2792377281594423	0.5467052627724758	3.2792377281594423	105.60114177735224	6.024472794135219	0.31938824983226183
					288.3449658805833	3.7415109331609666	0.5733069685455779	3.7415109331609666	106.3403497697937	6.533195346225248	0.3306335640519461
					290.36338064174737	3.6956492072632714	0.5797474552782131	3.6956492072632714	107.08473221818227	6.022970624842903	0.32197176568103436
					292.39592430623964	3.174803373230664	0.5399852488485339	3.174803373230664	107.83432534370954	5.653422283348151	0.3140863445246064
					294.4426957763833	3.4524392274092497	0.5615514116581899	3.4524392274092497	108.58916562111551	6.326776370795705	0.32925308803279635
					296.50379464681794	3.4452702495554997	0.5575703413899757	3.4452702495554997	109.34928978046332	6.258345780643646	0.3309564546782528
					298.5793212093457	3.404325841151853	0.5647420458724002	3.404325841151853	110.11473480892656	5.746504717679653	0.32229620150214044
					300.66937645781115	3.1136812261401734	0.5442077661237984	3.1136812261401734	110.88553795258903	5.04578624476113	0.3072919530809893
					302.7740620930158	3.677575847487269	0.5832408837005636	3.677575847487269	111.66173671825717	5.447583092819211	0.3192233760726477
					304.8934805276669	3.626775289260343	0.5890163229966406	3.626775289260343	112.44336887528496	5.611771826504531	0.32611899254010407
					307.0277348913605	2.907247072050817	0.5307113157939112	2.907247072050817	113.23047245741196	5.5912439106820555	0.32676677495876755
					309.1769290356001	3.265398020186075	0.5675241582149524	3.265398020186075	114.02308576461385	5.5164967303201085	0.3270760189832253
					311.3411675388493	3.136475114685657	0.5590515785952871	3.136475114685657	114.82124736496615	5.795717445170617	0.33729442095277684
					313.5205557116212	4.2157100634112865	0.6273749986675708	4.2157100634112865	115.62499609652092	5.238222337642655	0.3235520583847237
					315.71519960160254	3.2037561587359207	0.5719361578677327	3.2037561587359207	116.43437106919656	5.4772963329233155	0.3353123600160111
					317.9252059988138	3.21709658468984	0.576034365826162	3.21709658468984	117.24941166668094	5.917321505582343	0.3471823358314898
					320.15068244080544	3.1160873797097444	0.560338097523727	3.1160873797097444	118.07015754834771	5.44264790615399	0.33779758545767513
					322.3917372178911	2.9825016464914436	0.5521156826168232	2.9825016464914436	118.89664865118613	4.930619371924822	0.32609767663929085
					324.64847937841637	3.9104922203437926	0.6354903741964784	3.9104922203437926	119.72892519174444	5.641577143665208	0.3482227827822925
					326.9210187340653	3.066056853370613	0.5650837483357646	3.066056853370613	120.56702766808665	5.422315535438747	0.34154232780590726
					329.2094658652037	2.5885181151172496	0.5278996619969145	2.5885181151172496	121.41099686176327	5.025254844214505	0.3368279225393741
					331.51393212626016	2.3713413393315603	0.5141755330799433	2.3713413393315603	122.26087383979561	5.15921869617507	0.34146643536304067
					333.83452965114395	3.3451729695721593	0.6024255099804284	3.3451729695721593	123.11669995667417	5.011084816269749	0.34176830560765337
					336.171371358702	2.7422937477688016	0.5511730697850719	2.7422937477688016	123.97851685637087	4.28701032873786	0.3228287681538861
					338.52457095821285	2.862888116350062	0.5625978478175689	2.862888116350062	124.84636647436548	4.870152938244737	0.3404249075546645
					340.89424295492034	1.61681456021701	0.45664277670503495	1.61681456021701	125.72029103968603	4.7686085183106375	0.3393686227229554
					343.2805026556048	2.7114683195872056	0.575765762298136	2.7114683195872056	126.60033307696384	5.01782260739492	0.34753033688061863
					345.683466174194	3.5119923891769544	0.6279249883239743	3.5119923891769544	127.48653540850259	4.840790136491666	0.3438305275210033
					348.1032504374134	2.860981774459995	0.5735768465892337	2.860981774459995	128.3789411563621	5.31491884733546	0.35944605974625526
					350.5399731904753	1.6811439906805117	0.4579086900825455	1.6811439906805117	129.27759374445662	4.914221579939194	0.3521714610058558
					352.9937530028086	1.7237299687850154	0.4631093098988553	1.7237299687850154	130.18253690066783	4.8138670961756915	0.35083197976108527
					355.46470927382825	2.204918879468458	0.5145727787829756	2.204918879468458	131.09381465897252	5.050670950098266	0.35923077135043535
					357.95296223874504	1.1010651617144112	0.4074015526650593	1.1010651617144112	132.01147136158534	4.730613024623073	0.3537882042385394
					360.4586329744162	1.1182078402492728	0.4005031242583334	1.1182078402492728	132.93555166111642	5.108257100611382	0.3638451354565954
					362.98184340523716	2.5007055773588736	0.5614114128415054	2.5007055773588736	133.86610052274423	5.336614666560404	0.37637769912570007
					365.5227163090738	2.897664782158112	0.6082358620338091	2.897664782158112	134.80316322640346	5.527507517474816	0.38324478187146077
					368.08137532323735	2.6121091598216952	0.5664670441327997	2.6121091598216952	135.74678536898827	4.520697216318459	0.35331168319573225
					370.6579449505	2.269499774308113	0.5318700169629382	2.269499774308113	136.69701286657119	4.715749751728331	0.36142016768402063
					373.2525505651535	2.9268795849820766	0.6019943674656735	2.9268795849820766	137.6538919566372	5.631406041901761	0.39061238644887236
					375.8653184191096	2.7037908741569274	0.5909406439190855	2.7037908741569274	138.6174692003337	5.090571111113248	0.3787557348206123
					378.49637564804334	3.7603318700106736	0.6734003875169922	3.7603318700106736	139.587791484736	4.940206305718228	0.3758671124521687
					381.14585027757965	3.2818681932830205	0.6431931545459952	3.2818681932830205	140.56490602512915	4.837159263704891	0.37767813888780394
					383.8138712295227	2.192579238767446	0.549446797314216	2.192579238767446	141.54886036730505	4.86809676564901	0.3806432108455142
					386.50056832812936	2.8146812924107394	0.6045639632216276	2.8146812924107394	142.5397023898762	5.743297510572423	0.40980236187542074
					389.2060723064262	3.364640306049638	0.6619368166210765	3.364640306049638	143.53748030660535	5.144979637730681	0.39634788729976494
					391.93051481257123	3.568694439203531	0.6641388719160675	3.568694439203531	144.54224266875156	5.024258309152231	0.3925732197607812
					394.67402841625926	3.480285386591823	0.6624741316758943	3.480285386591823	145.55403836743284	5.1102649311013035	0.39934204617377944
					397.43674661517304	3.041315583793243	0.6372681273363489	3.041315583793243	146.5729166360049	5.618314049054944	0.4186573982052292
					400.21880384147926	2.9366215277645478	0.6153741574888009	2.9366215277645478	147.59892705245693	5.899261232738113	0.4283427866366173
					403.0203354683696	2.5713508928286535	0.5983522227299687	2.5713508928286535	148.63211954182412	4.712045489449916	0.39076978942701346
					405.8414778166482	3.9052668503952503	0.7292830505508333	3.9052668503952503	149.67254437861686	4.9183228178099885	0.4034467301186649
					408.6823681613647	2.05262775071932	0.5611046450621823	2.05262775071932	150.7202521892672	5.285550121328086	0.41798913113203945
					411.5431447384942	2.416429813267028	0.5991855532561875	2.416429813267028	151.7752939545921	5.354895446218826	0.42159085403101154
					414.4239467516637	3.3498649537850227	0.6805074965850517	3.3498649537850227	152.83772101227422	5.7649770718491755	0.43936348403051206
					417.3249143789253	2.7274515034342737	0.6342020208502421	2.7274515034342737	153.90758505936014	5.944895533570725	0.4457635214612526
					420.2461887795778	2.5083701747926503	0.6128811740983925	2.5083701747926503	154.98493815477565	5.528311276305005	0.434923802369682
					423.18791210103484	4.370444707982012	0.7824302667793197	4.370444707982012	156.0698327218591	5.652969915570727	0.4453653542155125
					426.1502274857421	2.641244762762203	0.6505697809514698	2.641244762762203	157.16232155091208	5.269439345983789	0.42883387791357874
					429.13327907814227	3.888687959639249	0.7513150453329647	3.888687959639249	158.26245780176848	5.0566196546484345	0.4251169529892347
					432.1372120316893	3.613296609896241	0.7165878465734643	3.613296609896241	159.37029500638084	4.888788159482185	0.41976827182981447
					435.16217251591104	2.061781524263072	0.5697601356824201	2.061781524263072	160.4858870714255	5.483637669653544	0.449704186095911
					438.20830772352247	2.644726338672397	0.6567693058127759	2.644726338672397	161.6092882809255	5.245854293056365	0.44593010919271103
					441.2757658775871	4.135314513960345	0.7847456549460144	4.135314513960345	162.740553298892	5.691576740587579	0.45744181650285465
					444.36469623873023	4.06328642313288	0.7780205981137825	4.06328642313288	163.87973717198423	5.386432231193126	0.45250165693044353
					447.47524911240134	3.653769238133437	0.7510856694467839	3.653769238133437	165.02689533218813	5.977913537769802	0.47350255467028135
					450.6075758561882	3.1137907706568955	0.7109242509113274	3.1137907706568955	166.18208359951348	5.820309393242006	0.47281569656194533
					453.7618288871815	2.678878656779326	0.6676338845802363	2.678878656779326	167.34535818471008	6.130597315799996	0.48627769492594264
					456.93816168939173	3.2292640405049955	0.7104896641565369	3.2292640405049955	168.51677569200305	6.367340295976263	0.5002101197265661
					460.1367288212175	1.6006946316437425	0.5628390318301089	1.6006946316437425	169.69639312184705	5.95287177618181	0.4885954675759008
					463.35768592296597	3.097938112240799	0.7256297611377437	3.097938112240799	170.8842678737	6.030586176252362	0.4953365800780852
					466.6011897244267	2.3738276043184285	0.6309267547183212	2.3738276043184285	172.0804577488159	5.9865985175253495	0.4939915696595701
					469.8673980524977	2.9336531958553413	0.7327091878148957	2.9336531958553413	173.2850209530576	6.218027305016991	0.5042754079686957
					473.1564698388652	2.735419296075332	0.6887614203474454	2.735419296075332	174.498016099729	6.297928114958235	0.5091850821196744
					476.4685651277373	2.8478817240110654	0.7073822957311147	2.8478817240110654	175.71950221242713	6.568435120235139	0.5219682016788271
					479.8038450836314	2.886496556402734	0.7085832741192054	2.886496556402734	176.9495387279141	5.5388063525756825	0.48876123360406554
					483.1624719992168	3.9750014283999073	0.8298070061205761	3.9750014283999073	178.1881854990095	6.631686480106225	0.5337834387939879
					486.54460930321136	5.59506629996886	0.9654010530217796	5.59506629996886	179.43550279750258	5.651981075946053	0.4966052687282519
					489.9504215683338	3.5241597886648774	0.7971244899655359	3.5241597886648774	180.6915513170851	5.105354143773418	0.478159589421542
					493.38007451931213	2.694379328992501	0.7023623394950533	2.694379328992501	181.9563921763047	6.276027002221251	0.5260685401591367
					496.8337350409473	2.423516284234569	0.6779168124112936	2.423516284234569	183.23008692153883	5.096626611538987	0.48241814470524685
					500.31157118623395	2.192654751032018	0.6563449393684188	2.192654751032018	184.51269752998962	6.214815958349981	0.5317026094251057
					503.8137521845376	3.488062596851495	0.814096410849882	3.488062596851495	185.80428641269953	6.337323081625545	0.5338932077866271
					507.34044844982935	3.0877786450950913	0.7875189692253234	3.0877786450950913	187.10491641758844	6.2946579409807395	0.5369128120606442
					510.8918315889782	3.2495724025585067	0.8087754010728162	3.2495724025585067	188.41465083251154	5.027292796123316	0.4917609905044032
					514.468074410101	2.6329108783954984	0.7313627427276591	2.6329108783954984	189.73355338833915	6.691765205238786	0.558451781399442
					518.0693509309717	2.992092074668664	0.8005110248814098	2.992092074668664	191.0616882620575	7.116223208067703	0.5748065182553908
					521.6958363874886	4.06982374183423	0.88846301620353	4.06982374183423	192.3991200798919	6.584457258229619	0.5572733557323588
					525.3477072422011	2.86437015548103	0.7719932012393445	2.86437015548103	193.74591392045113	6.13967145637354	0.5448574516143513
					529.0251411928964	2.6901982426521562	0.7378494322034123	2.6901982426521562	195.1021353178943	7.079631884214443	0.5878595418726399
					532.7283171812467	2.5440948607765055	0.7409767291954862	2.5440948607765055	196.46785026511955	7.332017967297675	0.5986513977839789
					536.4574154015154	2.0502337617475375	0.6732558095780764	2.0502337617475375	197.8431252169754	5.8485875245358585	0.5501124619455607
					540.212617309326	2.2531042516484745	0.6905699596091908	2.2531042516484745	199.22802709349423	7.677669048427354	0.6169626364387397
					543.9941056304913	2.95758820921695	0.8140439503723106	2.95758820921695	200.62262328314867	7.9931376443172635	0.6343030616729477
					547.8020643699047	2.9266596670961182	0.7935247764019507	2.9266596670961182	202.0269816461307	5.904363950538207	0.5580924593083284
					551.636678820494	3.8354628604845766	0.8917477804035983	3.8354628604845766	203.44117051765363	5.783210398579502	0.5575112345515547
					555.4981355722375	3.4715990081928956	0.8793954452177897	3.4715990081928956	204.8652587112772	6.103705678278271	0.572707440785872
					559.3866225212431	2.6748650421216245	0.7918440201714312	2.6748650421216245	206.29931552225614	5.659382654947881	0.551709265092853
					563.3023288788918	3.4497696984842565	0.8703702860379071	3.4497696984842565	207.74341073091193	5.588502909719346	0.5528159245472277
					567.245445181044	3.2951614018591084	0.8647000710056381	3.2951614018591084	209.1976146060283	5.566405966749794	0.558661506410116
					571.2161632973114	1.2180012328321634	0.5844616005898456	1.2180012328321634	210.6619979082705	6.22012160807947	0.5901049323935826
					575.2146764403926	2.5536937845279475	0.7939164497895607	2.5536937845279475	212.13663189362842	5.660513618014564	0.5612355461973527
					579.2411791754753	1.6477829669938657	0.687955417485741	1.6477829669938657	213.6215883168838	6.224843389396641	0.5962203885307698
					583.2958674297037	2.5711936822822885	0.8190969855801262	2.5711936822822885	215.11693943510198	5.0125846525259234	0.5454984168547492
					587.3789385017116	3.193775594840777	0.892390362808301	3.193775594840777	216.6227580111477	4.496154305962597	0.5228008342145233
					591.4905910712235	2.6648654258169984	0.8387375770269908	2.6648654258169984	218.13911731722578	6.808250297101651	0.6257387460454602
					595.6310252087221	3.151424314196243	0.8597429333183734	3.151424314196243	219.66609113844635	6.679289627915046	0.6280968402083495
					599.8004423851831	1.7960565062946388	0.6955188735933224	1.7960565062946388	221.20375377641545	6.75053028130853	0.632055302774077
					603.9990454818794	2.0682101566325244	0.7356995861967193	2.0682101566325244	222.75218005285038	6.398302792500725	0.6178883746014959
					608.2270388002526	2.2731193448405853	0.7954997169450099	2.2731193448405853	224.31144531322033	5.461033327480802	0.5791287650228445
					612.4846280718543	0.8732615232542146	0.7038751727051764	0.8732615232542146	225.8816254304129	6.906161703291398	0.6475251067690184
					616.7720204683573	1.6222920519452675	0.691212393508602	1.6222920519452675	227.46279680842576	5.913249999687846	0.6062981325469998
					621.0894246116358	3.08896942883105	0.912929926893609	3.08896942883105	229.05503638608477	7.163304557108551	0.6616480910731143
					625.4370505839172	3.0303047277323003	0.8778735707193849	3.0303047277323003	230.65842164078737	6.731763706579694	0.6463415862367613
					629.8151099380046	1.169800437308285	0.6541090547652704	1.169800437308285	232.27303059227287	5.664963942449298	0.6035235433932057
					634.2238157075707	2.5946309778973196	0.8701247408267904	2.5946309778973196	233.89894180641878	5.197249018329558	0.5820944379142318
					638.6633824175237	1.0313444709112627	0.6213625283524775	1.0313444709112627	235.5362343990637	5.684166508440382	0.605554881503716
					643.1340260944464	1.3436085908836906	0.677905972612523	1.3436085908836906	237.18498803985716	5.9586280550788855	0.6228822155004357
					647.6359642771075	1.0257843919311347	0.6383694659040179	1.0257843919311347	238.84528295613615	5.947945145104161	0.6305329934652361
					652.1694160270473	1.2154514033835506	0.665508504056994	1.2154514033835506	240.51719993682912	6.2104357139804005	0.641329995685164
					656.7346019392367	0.7675106532199052	0.5765922644585171	0.7675106532199052	242.20082033638693	5.257229672658733	0.5980597237366728
					661.3317441528113	1.9089070944689823	0.7900586154151328	1.9089070944689823	243.89622607874162	5.921895048484284	0.6359029936327281
					665.961066361881	2.3387118999473246	0.87604430294468	2.3387118999473246	245.6034996612928	5.392326153896168	0.608302258115973
					670.6227938264142	1.3998006971854808	0.7187564641979621	1.3998006971854808	247.32272415892186	6.149929259403077	0.6445283498431184
					675.3171533831991	1.820164553280714	0.782670062863286	1.820164553280714	249.05398322803433	4.765033167196439	0.5886647729395224
					680.0443734568814	1.860914990949714	0.7940700075262116	1.860914990949714	250.79736111063056	5.309835532151776	0.6214208553204036
					684.8046840710797	1.7743259113291114	0.7788727712660982	1.7743259113291114	252.55294263840497	5.185360634697735	0.6083627763717976
					689.5983168595773	0.785622912591216	0.556766149330096	0.785622912591216	254.3208132368738	5.58906032709778	0.6473233829384224
					694.4255050775944	0.03286225688463118	0.43480174564703233	0.03286225688463118	256.1010589295319	4.657388984174432	0.5903037370850669
					699.2864836131375	1.5186047498571749	0.728396416696336	1.5186047498571749	257.89376634203865	5.0372697419929	0.6129371853501289
					704.1814889984294	3.1608544180207296	1.0176368926350494	3.1608544180207296	259.6990227064329	4.192492636983447	0.5712512332130856
					709.1107594214184	1.5620159707669172	0.7819368277520199	1.5620159707669172	261.51691586537794	5.422661302252195	0.6351091750117027
					714.0745347373684	2.1441827459290184	0.8716035881383077	2.1441827459290184	263.34753427643557	4.498015349088613	0.5910204017497308
					719.0730564805299	2.2804720855186185	0.9113136295909202	2.2804720855186185	265.1909670163707	4.629779822792468	0.5966998955878444
					724.1065678758937	2.3104300554666586	0.900071465716576	2.3104300554666586	267.04730378548527	3.3974046499691983	0.5279744094138152
					729.175313851025	2.8072785910524463	0.988679337975422	2.8072785910524463	268.91663491198364	3.778192330403174	0.5585274182241199
					734.2795410479821	3.3052779684237317	1.060043565795514	3.3052779684237317	270.7990513563675	5.115891150405028	0.6380691242557825
					739.419497835318	0.6928862074288471	0.6428704820648403	0.6928862074288471	272.69464471586207	5.257480944571313	0.6448286337338084
					744.5954343201652	1.2465165231349205	0.7436046085177043	1.2465165231349205	274.6035072288731	5.0065504541759775	0.6344575281528946
					749.8076023604063	0.9755430305678784	0.7344680452522628	0.9755430305678784	276.5257317794752	3.468312036559968	0.5419289176343383
					755.0562555769293	1.6552992889606475	0.8573013146439653	1.6552992889606475	278.46141190193157	4.168767690173052	0.5863230570450275
					760.3416493659677	0.7722721629691853	0.693501669147986	0.7722721629691853	280.41064178524505	2.790320975106054	0.49271727883168953
					765.6640409115295	1.9403822852629147	0.874706364096668	1.9403822852629147	282.3735162777418	4.6122185538464775	0.6205151532355816
					771.0236891979102	2.5770638606834555	0.9823054729213192	2.5770638606834555	284.35013089168604	3.6186501030483362	0.5682521150229715
					776.4208550222957	0.4239778313493827	0.5986983586659637	0.4239778313493827	286.34058180792783	3.2792377281594423	0.5467052627724758
					781.8558010074516	1.536061539468592	0.8515493260993223	1.536061539468592	288.3449658805833	3.7415109331609666	0.5733069685455779
					787.3287916145039	2.148762368694045	0.9482009906668746	2.148762368694045	290.36338064174737	3.6956492072632714	0.5797474552782131
					792.8400931558053	0.43863761559504777	0.6283072678576803	0.43863761559504777	292.39592430623964	3.174803373230664	0.5399852488485339
					798.389973807896	1.7462311649653721	0.873852765518357	1.7462311649653721	294.4426957763833	3.4524392274092497	0.5615514116581899
					803.9787036245513	1.5340425744929562	0.8350047732971996	1.5340425744929562	296.50379464681794	3.4452702495554997	0.5575703413899757
					809.6065545499231	2.1887608232617053	1.0122335284978972	2.1887608232617053	298.5793212093457	3.404325841151853	0.5647420458724002
					815.2738004317725	0.7971484298939688	0.7016792062916062	0.7971484298939688	300.66937645781115	3.1136812261401734	0.5442077661237984
					820.9807170347949	2.2623429096527286	1.0331989847750316	2.2623429096527286	302.7740620930158	3.677575847487269	0.5832408837005636
					826.7275820540385	1.813691808249792	0.9540849170777912	1.813691808249792	304.8934805276669	3.626775289260343	0.5890163229966406
					832.5146751284168	1.764045219945349	0.9268234556899777	1.764045219945349	307.0277348913605	2.907247072050817	0.5307113157939112
					838.3422778543157	1.9920605256642692	0.9572758820985863	1.9920605256642692	309.1769290356001	3.265398020186075	0.5675241582149524
					844.2106737992959	2.014289134359104	1.0028840994918862	2.014289134359104	311.3411675388493	3.136475114685657	0.5590515785952871
					850.1201485158911	1.324485638579691	0.8428556245898327	1.324485638579691	313.5205557116212	4.2157100634112865	0.6273749986675708
					856.0709895555023	1.2655997713465688	0.8855375903777983	1.2655997713465688	315.71519960160254	3.2037561587359207	0.5719361578677327
					862.0634864823908	0.3429630993160081	0.6422825075635286	0.3429630993160081	317.9252059988138	3.21709658468984	0.576034365826162
					868.0979308877675	0.30607916183394923	0.6353535471637033	0.30607916183394923	320.15068244080544	3.1160873797097444	0.560338097523727
					874.1746164039819	1.915049188084481	1.0345709411631234	1.915049188084481	322.3917372178911	2.9825016464914436	0.5521156826168232
					880.2938387188098	2.2183907398535525	1.042363400743041	2.2183907398535525	324.64847937841637	3.9104922203437926	0.6354903741964784
					886.4558955898415	3.318446209029904	1.272431675817038	3.318446209029904	326.9210187340653	3.066056853370613	0.5650837483357646
					892.6610868589703	0.8144980000001979	0.7526506982019215	0.8144980000001979	329.2094658652037	2.5885181151172496	0.5278996619969145
					898.9097144669831	1.6658350772843376	0.9173474356100886	1.6658350772843376	331.51393212626016	2.3713413393315603	0.5141755330799433
					905.202082468252	1.1787271773708485	0.9151165466226252	1.1787271773708485	333.83452965114395	3.3451729695721593	0.6024255099804284
					911.5384970455298	1.2237744194148386	0.9394748789537576	1.2237744194148386	336.171371358702	2.7422937477688016	0.5511730697850719
					917.9192665248484	3.1065078339374557	1.2857946897309858	3.1065078339374557	338.52457095821285	2.862888116350062	0.5625978478175689
					924.3447013905223	2.631706510774764	1.2217240056779128	2.631706510774764	340.89424295492034	1.61681456021701	0.45664277670503495
					930.815114300256	1.405349226680325	0.9396676304256792	1.405349226680325	343.2805026556048	2.7114683195872056	0.575765762298136
					937.3308201003579	3.0011018209997733	1.2990284310934792	3.0011018209997733	345.683466174194	3.5119923891769544	0.6279249883239743
					943.8921358410604	1.9700617869466654	1.132782960127923	1.9700617869466654	348.1032504374134	2.860981774459995	0.5735768465892337
					950.4993807919478	2.4740352758628754	1.4149147039080532	2.4740352758628754	350.5399731904753	1.6811439906805117	0.4579086900825455
					957.1528764574914	1.9247660324265095	1.1080910254483514	1.9247660324265095	352.9937530028086	1.7237299687850154	0.4631093098988553
					963.8529465926938	0.2159346526632594	0.6713646418539143	0.2159346526632594	355.46470927382825	2.204918879468458	0.5145727787829756
					970.5999172188426	0.178462740419432	0.7593059118320814	0.178462740419432	357.95296223874504	1.1010651617144112	0.4074015526650593
					977.3941166393745	1.2291876017505	1.0478830093535936	1.2291876017505	360.4586329744162	1.1182078402492728	0.4005031242583334
					984.2358754558502	2.0357110087112145	1.1416259020344854	2.0357110087112145	362.98184340523716	2.5007055773588736	0.5614114128415054
									365.5227163090738	2.897664782158112	0.6082358620338091
									368.08137532323735	2.6121091598216952	0.5664670441327997
									370.6579449505	2.269499774308113	0.5318700169629382
									373.2525505651535	2.9268795849820766	0.6019943674656735
									375.8653184191096	2.7037908741569274	0.5909406439190855
									378.49637564804334	3.7603318700106736	0.6734003875169922
									381.14585027757965	3.2818681932830205	0.6431931545459952
									383.8138712295227	2.192579238767446	0.549446797314216
									386.50056832812936	2.8146812924107394	0.6045639632216276
									389.2060723064262	3.364640306049638	0.6619368166210765
									391.93051481257123	3.568694439203531	0.6641388719160675
									394.67402841625926	3.480285386591823	0.6624741316758943
									397.43674661517304	3.041315583793243	0.6372681273363489
									400.21880384147926	2.9366215277645478	0.6153741574888009
									403.0203354683696	2.5713508928286535	0.5983522227299687
									405.8414778166482	3.9052668503952503	0.7292830505508333
									408.6823681613647	2.05262775071932	0.5611046450621823
									411.5431447384942	2.416429813267028	0.5991855532561875
									414.4239467516637	3.3498649537850227	0.6805074965850517
									417.3249143789253	2.7274515034342737	0.6342020208502421
									420.2461887795778	2.5083701747926503	0.6128811740983925
									423.18791210103484	4.370444707982012	0.7824302667793197
									426.1502274857421	2.641244762762203	0.6505697809514698
									429.13327907814227	3.888687959639249	0.7513150453329647
									432.1372120316893	3.613296609896241	0.7165878465734643
									435.16217251591104	2.061781524263072	0.5697601356824201
									438.20830772352247	2.644726338672397	0.6567693058127759
									441.2757658775871	4.135314513960345	0.7847456549460144
									444.36469623873023	4.06328642313288	0.7780205981137825
									447.47524911240134	3.653769238133437	0.7510856694467839
									450.6075758561882	3.1137907706568955	0.7109242509113274
									453.7618288871815	2.678878656779326	0.6676338845802363
									456.93816168939173	3.2292640405049955	0.7104896641565369
									460.1367288212175	1.6006946316437425	0.5628390318301089
									463.35768592296597	3.097938112240799	0.7256297611377437
									466.6011897244267	2.3738276043184285	0.6309267547183212
									469.8673980524977	2.9336531958553413	0.7327091878148957
									473.1564698388652	2.735419296075332	0.6887614203474454
									476.4685651277373	2.8478817240110654	0.7073822957311147
									479.8038450836314	2.886496556402734	0.7085832741192054
									483.1624719992168	3.9750014283999073	0.8298070061205761
									486.54460930321136	5.59506629996886	0.9654010530217796
									489.9504215683338	3.5241597886648774	0.7971244899655359
									493.38007451931213	2.694379328992501	0.7023623394950533
									496.8337350409473	2.423516284234569	0.6779168124112936
									500.31157118623395	2.192654751032018	0.6563449393684188
									503.8137521845376	3.488062596851495	0.814096410849882
									507.34044844982935	3.0877786450950913	0.7875189692253234
									510.8918315889782	3.2495724025585067	0.8087754010728162
									514.468074410101	2.6329108783954984	0.7313627427276591
									518.0693509309717	2.992092074668664	0.8005110248814098
									521.6958363874886	4.06982374183423	0.88846301620353
									525.3477072422011	2.86437015548103	0.7719932012393445
									529.0251411928964	2.6901982426521562	0.7378494322034123
									532.7283171812467	2.5440948607765055	0.7409767291954862
									536.4574154015154	2.0502337617475375	0.6732558095780764
									540.212617309326	2.2531042516484745	0.6905699596091908
									543.9941056304913	2.95758820921695	0.8140439503723106
									547.8020643699047	2.9266596670961182	0.7935247764019507
									551.636678820494	3.8354628604845766	0.8917477804035983
									555.4981355722375	3.4715990081928956	0.8793954452177897
									559.3866225212431	2.6748650421216245	0.7918440201714312
									563.3023288788918	3.4497696984842565	0.8703702860379071
									567.245445181044	3.2951614018591084	0.8647000710056381
									571.2161632973114	1.2180012328321634	0.5844616005898456
									575.2146764403926	2.5536937845279475	0.7939164497895607
									579.2411791754753	1.6477829669938657	0.687955417485741
									583.2958674297037	2.5711936822822885	0.8190969855801262
									587.3789385017116	3.193775594840777	0.892390362808301
									591.4905910712235	2.6648654258169984	0.8387375770269908
									595.6310252087221	3.151424314196243	0.8597429333183734
									599.8004423851831	1.7960565062946388	0.6955188735933224
									603.9990454818794	2.0682101566325244	0.7356995861967193
									608.2270388002526	2.2731193448405853	0.7954997169450099
									612.4846280718543	0.8732615232542146	0.7038751727051764
									616.7720204683573	1.6222920519452675	0.691212393508602
									621.0894246116358	3.08896942883105	0.912929926893609
									625.4370505839172	3.0303047277323003	0.8778735707193849
									629.8151099380046	1.169800437308285	0.6541090547652704
									634.2238157075707	2.5946309778973196	0.8701247408267904
									638.6633824175237	1.0313444709112627	0.6213625283524775
									643.1340260944464	1.3436085908836906	0.677905972612523
									647.6359642771075	1.0257843919311347	0.6383694659040179
									652.1694160270473	1.2154514033835506	0.665508504056994
									656.7346019392367	0.7675106532199052	0.5765922644585171
									661.3317441528113	1.9089070944689823	0.7900586154151328
									665.961066361881	2.3387118999473246	0.87604430294468
									670.6227938264142	1.3998006971854808	0.7187564641979621
									675.3171533831991	1.820164553280714	0.782670062863286
									680.0443734568814	1.860914990949714	0.7940700075262116
									684.8046840710797	1.7743259113291114	0.7788727712660982
									689.5983168595773	0.785622912591216	0.556766149330096
									694.4255050775944	0.03286225688463118	0.43480174564703233
									699.2864836131375	1.5186047498571749	0.728396416696336
									704.1814889984294	3.1608544180207296	1.0176368926350494
									709.1107594214184	1.5620159707669172	0.7819368277520199
									714.0745347373684	2.1441827459290184	0.8716035881383077
									719.0730564805299	2.2804720855186185	0.9113136295909202
									724.1065678758937	2.3104300554666586	0.900071465716576
									729.175313851025	2.8072785910524463	0.988679337975422
									734.2795410479821	3.3052779684237317	1.060043565795514
									739.419497835318	0.6928862074288471	0.6428704820648403
									744.5954343201652	1.2465165231349205	0.7436046085177043
									749.8076023604063	0.9755430305678784	0.7344680452522628
									755.0562555769293	1.6552992889606475	0.8573013146439653
									760.3416493659677	0.7722721629691853	0.693501669147986
									765.6640409115295	1.9403822852629147	0.874706364096668
									771.0236891979102	2.5770638606834555	0.9823054729213192
									776.4208550222957	0.4239778313493827	0.5986983586659637
									781.8558010074516	1.536061539468592	0.8515493260993223
									787.3287916145039	2.148762368694045	0.9482009906668746
									792.8400931558053	0.43863761559504777	0.6283072678576803
									798.389973807896	1.7462311649653721	0.873852765518357
									803.9787036245513	1.5340425744929562	0.8350047732971996
									809.6065545499231	2.1887608232617053	1.0122335284978972
									815.2738004317725	0.7971484298939688	0.7016792062916062
									820.9807170347949	2.2623429096527286	1.0331989847750316
									826.7275820540385	1.813691808249792	0.9540849170777912
									832.5146751284168	1.764045219945349	0.9268234556899777
									838.3422778543157	1.9920605256642692	0.9572758820985863
									844.2106737992959	2.014289134359104	1.0028840994918862
									850.1201485158911	1.324485638579691	0.8428556245898327
									856.0709895555023	1.2655997713465688	0.8855375903777983
									862.0634864823908	0.3429630993160081	0.6422825075635286
									868.0979308877675	0.30607916183394923	0.6353535471637033
									874.1746164039819	1.915049188084481	1.0345709411631234
									880.2938387188098	2.2183907398535525	1.042363400743041
									886.4558955898415	3.318446209029904	1.272431675817038
									892.6610868589703	0.8144980000001979	0.7526506982019215
									898.9097144669831	1.6658350772843376	0.9173474356100886
									905.202082468252	1.1787271773708485	0.9151165466226252
									911.5384970455298	1.2237744194148386	0.9394748789537576
									917.9192665248484	3.1065078339374557	1.2857946897309858
									924.3447013905223	2.631706510774764	1.2217240056779128
									930.815114300256	1.405349226680325	0.9396676304256792
									937.3308201003579	3.0011018209997733	1.2990284310934792
									943.8921358410604	1.9700617869466654	1.132782960127923
									950.4993807919478	2.4740352758628754	1.4149147039080532
									957.1528764574914	1.9247660324265095	1.1080910254483514
									963.8529465926938	0.2159346526632594	0.6713646418539143
									970.5999172188426	0.178462740419432	0.7593059118320814
									977.3941166393745	1.2291876017505	1.0478830093535936
									984.2358754558502	2.0357110087112145	1.1416259020344854
									991.1255265840412	0.1065705422140526	0.7008255900167928
									997.2911834928398	2.2445166063821125	1.3696095712709957
