# Supplementary material for: Formation of a super-dense hydrogen monolayer on mesoporous silica
Source: Nat Chem. 2022 Aug 29;14(11):1319–24. doi: 10.1038/s41557-022-01019-7 (PMC9630099; doi:10.1038/s41557-022-01019-7)
Supplement: Source Data Fig. 2 — Compressed folder with ‘.csv’ files of all INS results including spectra and analysis and source data of Fig. 2b.. [file 41557_2022_1019_MOESM3_ESM.zip › Fig2_INS_spectra_and_analysis/INS+AnalysisGaussian/23005_7.5mmol_5.0K_B.csv]

x	y	err	fit	residual_fit	x_full	y_full	err_full	background_full	x_f	y_f	err_f	GS_Peak0_	GS_Peak1_	GS_Peak2_	GS_Peak3_	Background1_	Sigmoid1_
2.0004999999999926	0.5321342820815613	0.2447796141665572	1.185426260007643	0.6532919779260817	1.0134999999999967	-0.18074783371035252	0.39453810340829454	-0.1807515028440469	-1.9895	-0.22577158190531038	0.09953251814936263	4.415376622726406e-05	5.0434870115191275e-06	1.2761170875022618e-09	2.28413749809055e-220	1.1853770614782873	0.0
2.0214999999999925	0.9621547580751244	0.2610039962271151	1.166851552152152	0.20469679407702768	1.0344999999999966	0.04753913865742643	0.38987367346439245	0.047535251157536866	-1.9685000000000001	-0.24206498079040817	0.09429096461233571	4.6514093903180013e-05	5.337265988438214e-06	1.3704758364892977e-09	1.2104041777763407e-219	1.1667996994217846	0.0
2.0424999999999924	0.7194643958747147	0.25224448308018704	1.1485992636111575	0.4291348677364428	1.0554999999999966	-0.5114813319023144	0.3691056382512632	-0.5114854503021878	-1.9475000000000002	-0.3496101307829089	0.08501458176519813	4.899502115880151e-05	5.647514568713216e-06	1.4716441699258119e-09	6.396487570190439e-219	1.1485446196037858	0.0
2.0634999999999923	0.5810860731754686	0.24508358007932798	1.1306681159953325	0.5495820428198639	1.0764999999999965	-0.533812452732497	0.35780847647232916	-0.5338168152572674	-1.9265000000000003	-0.35422518073228015	0.0873088475007799	5.160240069077373e-05	5.975117442533102e-06	1.5801008938186811e-09	3.370976169833748e-218	1.1306105368970982	0.0
2.0844999999999922	1.011971896127548	0.27139647879015105	1.1130568340980915	0.10108493797054363	1.0974999999999964	-0.3348762405912389	0.3620452794777733	-0.33488086119337346	-1.9055000000000004	-0.28355560582300243	0.09874307294903195	5.4342352689921765e-05	6.321004575956741e-06	1.6963575502802254e-09	1.7716289986680227e-217	1.112996169044468	0.0
2.105499999999992	0.4794121149955124	0.2444601024579549	1.095764145906147	0.6163520309106345	1.1184999999999963	-0.45502055938599284	0.35285700794155067	-0.45502545278376677	-1.8845000000000005	-0.26536216877080565	0.09974944983889293	5.722127621659083e-05	6.686153401703496e-06	1.820960588674411e-09	9.28523402450219e-217	1.095700236655568	0.0
2.126499999999992	0.4505134238255377	0.2442394668580989	1.0787887826106097	0.628275358785072	1.1394999999999962	-0.19096181536465462	0.35050696151875965	-0.19096699708231468	-1.8635000000000006	-0.267526955161447	0.0958381020284226	6.024586101778274e-05	7.071591109106701e-06	1.954493676046471e-09	4.853062716439505e-216	1.0787214632039892	0.0
2.147499999999992	0.35241053708379755	0.2419298196132097	1.0621294786186497	0.7097189415348522	1.160499999999996	-0.1370456383312284	0.34889887530772684	-0.13705112474115586	-1.8425000000000007	-0.2891604398794371	0.09728227077237009	6.342309980126849e-05	7.478397037361674e-06	2.0975801554481926e-09	2.5295422008267436e-215	1.0620585750242308	0.0
2.168499999999992	0.7258640226194522	0.261786487180793	1.0457849715657295	0.3199209489462773	1.181499999999996	-0.10792123080230631	0.3451199431121627	-0.10792703916927329	-1.8215000000000008	-0.07665361280713201	0.1199129995438068	6.676030098228165e-05	7.907705176353965e-06	2.2508856612823843e-09	1.3148340140195816e-214	1.0457103013086853	0.0
2.189499999999992	0.6796588345771408	0.2578240289538923	1.029754002328444	0.3500951677513031	1.202499999999996	-0.23852985622638734	0.3328136697217153	-0.2385360047540038	-1.8005000000000009	-0.19355786993023483	0.1096416184011766	7.026510191884037e-05	8.360706779512823e-06	2.415120901329838e-09	6.8155813779217625e-214	1.0296753741046247	0.0
2.2104999999999917	0.4432357316613398	0.24978388340977856	1.0140353150379784	0.5707995833766386	1.2234999999999958	-0.521642022318836	0.3199424406621654	-0.5216485301982897	-1.779500000000001	-0.32918580356387905	0.09702392737820738	7.394548265219054e-05	8.838653093299451e-06	2.591044615692511e-09	3.5232045697417776e-213	1.0139525283111883	0.0
2.2314999999999916	0.6631802239932152	0.25855252199320394	0.9986276570942075	0.33544743310099234	1.2444999999999957	-0.38255395147327764	0.31758787741240835	-0.38256083893447285	-1.758500000000001	-0.35981464686512465	0.09228208527102601	7.780978016932526e-05	9.342858208108402e-06	2.7794667234890246e-09	1.8162506778100932e-212	0.9985405016763633	0.0
2.2524999999999915	0.3193129476420622	0.24403962654769473	0.983529779180459	0.6642168315383968	1.2654999999999956	-0.10502081230764437	0.32231527686197786	-0.10502810067285144	-1.7375000000000012	-0.3428473852320178	0.09398317780267905	8.186670320499328e-05	9.874702035535429e-06	2.9812516687751755e-09	9.337200701836229e-212	0.9834380347939669	0.0
2.2734999999999914	0.5057525853387701	0.25507275144039204	0.9687404352789729	0.4629878499402028	1.2864999999999955	0.44953512631432924	0.33695994259112905	0.4495274145741993	-1.7165000000000012	-0.3258199961243365	0.09863262683480992	8.612534760108028e-05	1.0435633417144537e-05	3.1973219778339283e-09	4.786968552815627e-211	0.9686438711006327	0.0
2.2944999999999913	0.7267497739343485	0.26630030101650565	0.9542583826870559	0.2275086087527074	1.3074999999999954	-0.12091579256113283	0.3118143383233382	-0.12092395135475839	-1.6955000000000013	-0.1528264281316868	0.1181113126576879	9.059521224173495e-05	1.1027173370052689e-05	3.4286620406887143e-09	2.4474139478622397e-210	0.954156756872782	0.0
2.3154999999999912	0.6556034937395661	0.2612879090489951	0.9400823820339915	0.28447888829442547	1.3284999999999954	0.29552606742108667	0.32617775047951947	0.29551743662583746	-1.6745000000000014	-0.14144533038596563	0.11657633911879074	9.528621558309376e-05	1.1650918474842059e-05	3.676322130442783e-09	1.247835287556235e-209	0.9399754412236114	0.0
2.336499999999991	0.6552883062613135	0.2633268818183787	0.9262111972986956	0.2709228910373821	1.3494999999999953	-0.27990571965247746	0.30219700582970954	-0.2799148487319297	-1.6535000000000015	-0.43145876980872894	0.08489368079141538	0.00010020871279695749	1.2308544411505451e-05	3.941422674837729e-09	6.344685082914065e-209	0.9260986761000645	0.0
2.357499999999991	1.0011948316899046	0.2761879493256449	0.9126435958281682	-0.08855123586173641	1.3704999999999952	0.23186438324816017	0.3198815552531032	0.23185472819943795	-1.6325000000000016	-0.3074021756639994	0.1013869928285772	0.0001053735135482706	1.3001809649333822e-05	4.225158795258653e-09	3.2171095853079527e-208	0.9125252162798119	0.0
2.378499999999991	0.048729784170509216	0.23350807326594517	0.8993783483567508	0.8506485641862416	1.391499999999995	-0.5280318227650693	0.27741927162354535	-0.5280420329419341	-1.6115000000000017	-0.3068519981997126	0.10421738044967874	0.00011079190042677282	1.373255929686261e-05	4.528805129293211e-09	1.626764229620363e-207	0.899253819368222	0.0
2.399499999999991	0.4101708528611716	0.2501882357544961	0.8864142290262349	0.4762433761650633	1.412499999999995	-0.030217819734358553	0.29863547043317035	-0.03022861574679233	-1.5905000000000018	-0.20706958145364507	0.11432531657932797	0.00011647564805371274	1.450272911820936e-05	4.853720953880315e-09	8.203257603702109e-207	0.886283245795342	0.0
2.4204999999999908	0.6263086349980389	0.26209044071429727	0.8737500154068244	0.2474413804087855	1.433499999999995	0.04395970614881195	0.30088898284160387	0.043948291966495835	-1.569500000000002	-0.4902684394027825	0.08054979392782936	0.0001224370428850276	1.53143497223548e-05	5.201355627064053e-09	4.125257485764966e-206	0.8736122588128614	0.0
2.4414999999999907	0.856976295988114	0.2749712717427404	0.861384488519012	0.00440819253089797	1.4544999999999948	0.0012065015841895566	0.29321210179313206	0.0011944351887123042	-1.548500000000002	-0.29350145066921507	0.10515111921671007	0.00012868890373294038	1.6169550932146326e-05	5.57325436740052e-09	2.0688011463234374e-205	0.8612396244910925	0.0
2.4624999999999906	0.5218696435693158	0.2601389082383021	0.8493164328563689	0.3274467892870532	1.4754999999999947	0.7201180213308134	0.31813143991145526	0.7201052668839392	-1.527500000000002	-0.32606175640359203	0.10951781886451062	0.00013524460302845407	1.7070566340037286e-05	5.9710643911555045e-09	1.0346403492086543e-204	0.8491641117159361	0.0
2.4834999999999905	0.6522043618555553	0.2596624670342197	0.8375446364092974	0.18534027455374213	1.4964999999999946	0.3319120273254117	0.29482542286717234	0.3318985471038687	-1.5065000000000022	-0.27771126571805593	0.11249224085996364	0.00014211808884778123	1.801973805781547e-05	6.3965414285779755e-09	5.1601585983829636e-204	0.8373844921858504	0.0
2.5044999999999904	0.6758852710075931	0.26470250189323774	0.8260678906897722	0.15018261968217905	1.5174999999999945	0.31596949614077063	0.29448194090275764	0.3159552504419029	-1.4855000000000023	-0.3646665632529277	0.10278921748130951	0.00014932390772629155	1.901952166781972e-05	6.851556641745646e-09	2.56649052098262e-203	0.8258995404088214	0.0
2.5254999999999903	0.09254143071371557	0.23315831859594446	0.8148849907571006	0.7223435600433851	1.5384999999999944	-0.014112657781412796	0.2740102524598355	-0.014127710738450762	-1.4645000000000024	-0.36299337051714287	0.11204846178711413	0.00015687722828412203	2.0072491383397744e-05	7.3381039677550755e-09	1.2729731840008471e-202	0.8147080336993291	0.0
2.54649999999999	0.4415007180699009	0.25373868845930836	0.8039947352447341	0.3624940171748332	1.5594999999999943	0.33316519859619786	0.28007802889800104	0.33314929441849384	-1.4435000000000024	-0.275038761780279	0.12169650827058542	0.00016479386568815893	2.1181345426618156e-05	7.85830791237189e-09	6.296537893647149e-202	0.8038087521753114	0.0
2.56749999999999	0.6905375332065451	0.2682535590668984	0.7933959263881716	0.10285839318162648	1.5804999999999942	0.19212637473325112	0.279675829768905	0.1921095730824157	-1.4225000000000025	-0.4642998230864885	0.10782657687829383	0.00017309030697568214	2.2348911631518054e-05	8.414431820675004e-09	3.1058992474457434e-201	0.7932004787551326	0.0
2.58849999999999	0.6694173048349905	0.2641951259679321	0.7830873700539751	0.1136700652189846	1.6014999999999942	0.10674059194086638	0.26413497906740924	0.1067228441610733	-1.4015000000000026	-0.24154392074722442	0.1274554557516417	0.00018178373726552053	2.3578153281440234e-05	9.008886652719001e-09	1.5278329833283365e-200	0.7828819991545415	0.0
2.60949999999999	0.9735715931162474	0.28432212859456113	0.7730678757699537	-0.2005037173462937	1.622499999999994	0.18823624065499533	0.26104366507170923	0.1882174955683728	-1.3805000000000027	-0.3814619625144424	0.12266832837649387	0.0001908920668831648	2.4872175189295984e-05	9.644240293813595e-09	7.494926449010794e-200	0.772852101883641	0.0
2.63049999999999	0.6564634934681579	0.2670461744481111	0.7633362567565246	0.1068727632883667	1.643499999999994	0.13920630099802844	0.2550594060288718	0.13918650478045105	-1.3595000000000028	-0.5019348383776747	0.11804344610027868	0.0002004339594268644	2.6234230029878836e-05	1.0323227430671758e-08	3.6665857388778e-199	0.7631095782438404	0.0
2.6514999999999898	0.7375221934531093	0.27009675653022214	0.7538913299593203	0.01636913650621097	1.6644999999999939	0.18880307260782692	0.2620242874103384	0.18878216865894465	-1.338500000000003	-0.36195918193700416	0.1317197218449718	0.0002104288608023231	2.7667724933651057e-05	1.1048760026422974e-08	1.7887897201517835e-198	0.7536532223248242	0.0
2.6724999999999897	1.562739271162282	0.3066536774256881	0.7447319160830483	-0.8180073550792337	1.6854999999999938	0.3330127314456224	0.26861486227957615	0.332990660252878	-1.317500000000003	-0.17116305354204653	0.1530300623063388	0.0002208970292542147	2.9176228351726783e-05	1.1823938429322372e-08	8.70281420050727e-198	0.744481831001504	0.0
2.6934999999999896	1.1186831590811197	0.2881838106177531	0.7358568396266707	-0.382826319454449	1.7064999999999937	-0.024425891830600843	0.24367337333051	-0.024449192834225003	-1.296500000000003	-0.37792267880221986	0.1386192572090624	0.0002318595664233152	3.076347720208827e-05	1.2652063151919138e-08	4.222436323000205e-197	0.7355942039309822	0.0
2.7144999999999895	0.7872818703122069	0.27482148491632397	0.7272649289199156	-0.0600169413922913	1.7274999999999936	0.154366256680055	0.24933500847181272	0.15434166009528086	-1.2755000000000032	-0.3697704677908741	0.13929455982813363	0.00024333844945867488	3.243338430738963e-05	1.3536647359481038e-08	2.0430052461322784e-196	0.7269891435495022	0.0
2.7354999999999894	0.6984704403913904	0.2670239977644835	0.7189550161611903	0.020484575769799895	1.7484999999999935	-0.08273973112463828	0.23133545963061822	-0.08276569241969606	-1.2545000000000033	-0.457578104900322	0.13172046867420437	0.0002553565642148387	3.4190046135030566e-05	1.4481430108608997e-08	9.857773395834494e-196	0.7186654550694103	0.0
2.7564999999999893	0.46089389775446854	0.26020916599656485	0.7109259374569118	0.25003203970244325	1.7694999999999934	0.11082591445466683	0.24059722776711195	0.11079851579860871	-1.2335000000000034	-0.3380082365837538	0.14402841965066707	0.00026793773956474673	3.603775085051544e-05	1.549039037923007e-08	4.743415357004377e-195	0.7106219464761061	0.0
2.777499999999989	0.5793153640642132	0.26608482530658084	0.7031765328623159	0.1238611687981026	1.7904999999999933	0.3238500656834038	0.24605266295402428	0.32382115332391576	-1.2125000000000035	-0.22559868620154155	0.15171236982696654	0.0002811067828595263	3.798098669545588e-05	1.6567761945523427e-08	2.2761792282575684e-194	0.7028574285249989	0.0
2.798499999999989	1.4785219607250446	0.3038885351056402	0.6957056464237745	-0.7828163143012701	1.8114999999999932	0.1771242566334661	0.2373881995600317	0.1770937503585526	-1.1915000000000036	-0.469526234819876	0.1319887588365431	0.0002948895165670189	4.0024450701924846e-05	1.7718049133824574e-08	1.0892428857957387e-193	0.6953707147384565	0.0
2.819499999999989	0.842141478357123	0.28097859164310796	0.6885121262226792	-0.15362935213444384	1.8324999999999931	0.052257118328594476	0.22873578801119154	0.05222493387079237	-1.1705000000000036	-0.46910778692722577	0.13339201180969285	0.0003093128161214971	4.2173057755230155e-05	1.8946043518173008e-08	5.198116207724182e-193	0.6881606214027589	0.0
2.840499999999989	0.7344813223779298	0.27266832867132484	0.6815948244209248	-0.05288649795700506	1.853499999999993	0.4840550707226945	0.24408165232935877	0.4840211195647856	-1.1495000000000037	-0.30722494602315653	0.14593398384130388	0.0003244046490176107	4.443195001754115e-05	2.0256841606920653e-08	2.4738320526269178e-192	0.681225967565048	0.0
2.861499999999989	0.7670836598853104	0.2755703968754895	0.6749525973080462	-0.09213106257726411	1.874499999999993	0.34724712581625106	0.23914725860971436	0.34721131498823826	-1.1285000000000038	-0.41031548165651854	0.1389502782061806	0.0003401941151822268	4.6806506725173525e-05	2.1655863576718795e-08	1.1740792591960934e-191	0.6745655750302753	0.0
2.8824999999999887	0.5294652981630161	0.2625096150748675	0.668584305350057	0.13911900718704084	1.8954999999999929	0.3279825753024519	0.23695777377309074	0.3279448071694353	-1.107500000000004	-0.4483145508944306	0.13433522182964558	0.0003567114886584249	4.930235437272542e-05	2.314887311323643e-08	5.5568362066232633e-191	0.6681782683581527	0.0
2.9034999999999886	0.5947807359137807	0.26702194066272605	0.6624888132400291	0.0677080773262484	1.9164999999999928	0.13019485842973433	0.21884353146504432	0.13015503047031027	-1.086500000000004	-0.39983708102375615	0.14104379248748244	0.0003739882606365263	5.192537729764472e-05	2.4741998421169544e-08	2.622773283817432e-190	0.6620628748600965	0.0
2.9244999999999886	0.1775923811056468	0.24842578473871377	0.6566649899504736	0.47907260884482683	1.9374999999999927	0.21600810042455754	0.22356929322962638	0.21596610499934843	-1.065500000000004	-0.32317212491974046	0.14652968805977537	0.00039205718386762286	5.468172867921026e-05	2.644175446945436e-08	1.2345164534367814e-189	0.6562182245961723	0.0
2.9454999999999885	1.0009161620107658	0.28809280608378113	0.6511117087875736	-0.3498044532231922	1.9584999999999926	0.2815649363923338	0.22954483180663587	0.28152066050224334	-1.0445000000000042	-0.5369814120962171	0.13359028732995945	0.000410952318495663	5.7577841966311146e-05	2.8255066541134312e-08	5.794767152534182e-189	0.6506431503720451	0.0
2.9664999999999884	0.804706687109666	0.28013552483618137	0.645827847447306	-0.15887883966235994	1.9794999999999925	0.39884777943658123	0.23874295237207763	0.3988011044703531	-1.0235000000000043	-0.27773605807733426	0.15391643002502117	0.0004307090793447508	6.062044274883003e-05	3.018929516103486e-08	2.7125520014842572e-188	0.6453364877359173	0.0
2.988499999999994	0.7558285133440368	0.26566093944695846	0.6405801252792123	-0.11524838806482451	2.0004999999999926	0.5321342820815613	0.2447796141665572	0.5320850835522054	-1.0025000000000044	-0.2075021341871517	0.16506061416820794	0.00045237092164092336	6.397271020375215e-05	3.2353849635410277e-08	1.362565298270909e-187	0.640063749293518	0.0
3.0105	0.6632955935793379	0.2685061331432595	0.6356255861137164	-0.027670007465621427	2.0214999999999925	0.9621547580751244	0.2610039962271151	0.962102905344757	-0.9815000000000043	-0.400743681637336	0.15481850414661694	0.00047506287005951467	6.750192366408373e-05	3.466927066255412e-08	6.823745718985487e-187	0.6350829866507222	0.0
3.0315735	1.1791360039352727	0.2966200254306988	0.631153444738371	-0.5479825591969018	2.0424999999999924	0.7194643958747147	0.25224448308018704	0.719409751867343	-0.9605000000000044	-0.26226052888160534	0.16820798579336407	0.0004978075088486128	7.105661786534156e-05	3.703807288345965e-08	3.1841313187624053e-186	0.6305845435735842	0.0
3.0527945145	0.7886986526794502	0.2789507019968377	0.6269195271365773	-0.16177912554287288	2.0634999999999923	0.5810860731754686	0.24508358007932798	0.5810284940772343	-0.9395000000000042	0.0025378201870160932	0.18854031940544472	0.0005217514600669377	7.481671508239404e-05	3.95824513454675e-08	1.497696374792085e-185	0.6263229193789766	0.0
3.0741640761015	0.788032098537395	0.2781721347512986	0.6229281415341452	-0.16510395700324976	2.0844999999999922	1.011971896127548	0.27139647879015105	1.0119112310739244	-0.9185000000000043	-0.10462053175908781	0.18848753508539765	0.0005469627046546181	7.879496999326384e-05	4.2316327266271075e-08	7.101145295647614e-185	0.6223023415431701	0.0
3.09568322463421	0.8256140213512682	0.27977920020193314	0.6191836443383085	-0.20643037701295963	2.105499999999992	0.4794121149955124	0.2444601024579549	0.47934820574493353	-0.8975000000000042	-0.35533513787219606	0.17546753835744536	0.0005735132993752901	8.300497654037822e-05	4.525479105605811e-08	3.3939995484249036e-184	0.6185270808076018	0.0
3.11735300720665	0.9431002872369669	0.28241786072780606	0.6156904405513214	-0.32740984668564554	2.126499999999992	0.4505134238255377	0.2442394668580989	0.45044610441891714	-0.8765000000000043	-0.32359932062070906	0.180411940370474	0.0006014796320256793	8.746122582341159e-05	4.841420555356306e-08	1.635236892903668e-183	0.6150014512792668	0.0
3.1391744782570963	1.102828499975827	0.28706742296556365	0.6124529841963549	-0.49037551577947225	2.147499999999992	0.35241053708379755	0.2419298196132097	0.35233963348937875	-0.8555000000000041	-0.3353410300646993	0.1861307349820769	0.0006309426931479794	9.21791681410063e-05	5.181231878772118e-08	7.942215055503382e-183	0.6117298105227471	0.0
3.1611486996048956	0.9533163363946557	0.27557265344357107	0.6094757787568348	-0.34384055763782095	2.168499999999992	0.7258640226194522	0.261786487180793	0.7257893523624078	-0.8345000000000042	-0.21425132326922713	0.19525183051227338	0.0006619883653348642	9.717527948773728e-05	5.546838717877824e-08	3.888669435431415e-182	0.608716559643625	0.0
3.18327674050213	0.7159163580962407	0.2705051594785442	0.6067633776304607	-0.10915298046577993	2.189499999999992	0.6796588345771408	0.2578240289538923	0.6795802063533216	-0.8135000000000041	-0.5506498855314301	0.18459664761016978	0.0006947077312897034	0.00010246713283583785	5.940331018345516e-08	1.919397692906583e-181	0.605966143363025	0.0
3.205559677685645	0.7165236922769429	0.2674094454641488	0.6043203845992124	-0.11220330767773046	2.2104999999999917	0.4432357316613398	0.24978388340977856	0.44315294493454965	-0.7925000000000042	-0.44145236818323275	0.1926540149878906	0.000729197401881775	0.00010807347455606584	6.3639777488835e-08	9.550792125216847e-181	0.6034830500829971	0.0
3.227998595429445	0.6139645222780037	0.26291998859087057	0.6021514543167878	-0.01181306796121584	2.2314999999999916	0.6631802239932152	0.25855252199320394	0.663093068575371	-0.7715000000000041	-0.37859864555191014	0.20258121686385888	0.0007655598655189848	0.00011401430635891421	6.820242996994166e-08	4.791042285053272e-180	0.60127181194248	0.0
3.250594585597451	0.6805296360867885	0.264386395647549	0.6002612928149993	-0.08026834327178922	2.2524999999999915	0.3193129476420622	0.24403962654769473	0.31922120325557	-0.7505000000000042	-0.4862606812192838	0.20250719414839413	0.0008039038602484481	0.00012031097316620819	7.311803574767933e-08	2.4229378907547383e-179	0.5993370048635489	0.0
3.273348747696633	1.0101957478767485	0.2768992765522664	0.5986546580308026	-0.41154108984594584	2.2734999999999914	0.5057525853387701	0.25507275144039204	0.5056560211604298	-0.729500000000004	-0.3533349644332988	0.2182396163830231	0.000844344770089033	0.00012698625735417797	7.841568281801073e-08	1.2353256950486743e-178	0.5976832485876766	0.0
3.2962621889305095	0.7318144798064403	0.26792249012230224	0.5973363603557384	-0.13447811945070187	2.2944999999999913	0.7267497739343485	0.26630030101650565	0.7266481481200746	-0.7085000000000041	-0.8058788610941499	0.2028318824878468	0.0008870050471999246	0.00013406447984255117	8.412698987139156e-08	6.349691081843465e-178	0.5963152067017061	0.0
3.319336024253023	0.9277294075583553	0.274329003607607	0.5963112632097181	-0.33141814434863726	2.3154999999999912	0.6556034937395661	0.2612879090489951	0.655496552929186	-0.687500000000004	-0.6417840075305565	0.2235727957785058	0.0009320146615956791	0.00014157160854017767	9.028633708493756e-08	3.290488820986956e-177	0.5952375866532451	0.0
3.342571376422794	1.1956553631249096	0.28275883475225455	0.5955842836412266	-0.600071079483683	2.336499999999991	0.6552883062613135	0.2633268818183787	0.6551757850626824	-0.6665000000000041	-0.8449185716368328	0.22328563814397553	0.00097951158023152	0.00014953537469644944	9.693111885028945e-08	1.719132964304177e-176	0.5944551397551798	0.0
3.3659693760577536	0.6768233035973688	0.2592365330237545	0.5951603929561687	-0.08166291064120001	2.357499999999991	1.0011948316899046	0.2761879493256449	1.0010764521415483	-0.645500000000004	-0.6236300608408922	0.2436239762935485	0.0010296422774035779	0.00015798539774949363	1.0410202059939211e-07	9.055324423191848e-176	0.593972661178995	0.0
3.389531161690158	1.1196681121729268	0.28026846085673	0.5950446173777753	-0.5246234947951516	2.378499999999991	0.048729784170509216	0.23350807326594517	0.04860525518198045	-0.624500000000004	-0.36785232038860594	0.26816768255337986	0.0010825622785371383	0.000166953319306988	1.1184332211052294e-07	4.808925762701238e-175	0.5937949899366091	0.0
3.4132578798219892	0.8594398359335536	0.26592773544058507	0.5952420387401152	-0.2641977971934384	2.399499999999991	0.4101708528611716	0.2501882357544961	0.4100398696302787	-0.6035000000000039	-0.584601218959365	0.2716214855002727	0.001138436739573083	0.00017647294694380863	1.2020322992001092e-07	2.5748112216288677e-174	0.5939270088503683	0.0
3.437150684980743	0.5023899114711576	0.25253545684251333	0.5957577952180345	0.09336788374687688	2.4204999999999908	0.6263086349980389	0.26209044071429727	0.6261708784040759	-0.582500000000004	-0.7988356829041625	0.27510974668488897	0.001197441064308271	0.000186580408552693	1.2923424173375466e-07	1.3899508884937194e-173	0.5943736445109318	0.0
3.4612107397756082	1.1544152193711015	0.27918319336328373	0.5965970820964562	-0.5578181372746452	2.4414999999999907	0.856976295988114	0.2749712717427404	0.8568314319601945	-0.5615000000000039	-0.33736045305169693	0.30885247196851257	0.0012597615622008138	0.00019731431804012508	1.3899354602954321e-07	7.565078921976057e-173	0.5951398672226693	0.0
3.485439214954037	0.6510125060388554	0.2596942030151996	0.5977651525822666	-0.05324735345658882	2.4624999999999906	0.5218696435693158	0.2601389082383021	0.5217173224288829	-0.540500000000004	-0.815189445667925	0.30594581153391937	0.0013255961493161316	0.00020871595321988169	1.4954346036940725e-07	4.151359435554012e-172	0.5962306909362702	0.0
3.5098372894587158	1.0511085168659111	0.27068193555783426	0.599267318662213	-0.45184119820369806	2.4834999999999905	0.6522043618555553	0.2596624670342197	0.6520442176321083	-0.5195000000000038	-0.39651825140964725	0.33825604177420554	0.001395155095265284	0.00022082944682154135	1.6095191230410208e-07	2.2968504077441705e-171	0.5976511731682139	0.0
3.5344061504849265	0.8913870368442844	0.26483814994216187	0.6011089520104989	-0.2902780848337856	2.5044999999999904	0.6758852710075931	0.26470250189323774	0.6757169207266424	-0.4985000000000039	-0.5488224535269826	0.3520102558542102	0.0014686618191736287	0.0002337019916010434	1.7329296715316908e-07	1.2812766781160216e-170	0.5994064149067571	0.0
3.559146993538321	1.3648258971065363	0.28067033244885087	0.6032954849500409	-0.7615304121564954	2.5254999999999903	0.09254143071371557	0.23315831859594446	0.09236447365594408	-0.47750000000000387	-0.5187941085612744	0.37503286433377514	0.0015463537379164021	0.00024738406061547034	1.8664740738794118e-07	7.206476995140463e-170	0.6015015605041016	0.0
3.5840610224930893	1.074515977950429	0.27188570157738107	0.6058324114716089	-0.46868356647882004	2.54649999999999	0.4415007180699009	0.25373868845930836	0.4413147350004782	-0.45650000000000385	-0.745006529007064	0.39068561370010696	0.0016284831700686935	0.00026192964380505136	2.0110336883599813e-07	4.086718175500079e-169	0.6039417975543664	0.0
3.6091494496505407	1.1085241527154368	0.27089963289805225	0.608725288315418	-0.49979886440001886	2.56749999999999	0.6905375332065451	0.2682535590668984	0.6903420855735061	-0.43550000000000383	-0.44480778008244215	0.4269386064247493	0.00171531829924133	0.0002773965021122883	2.167570394690949e-07	2.336680793538579e-168	0.6067323567570249	0.0
3.6344134957980945	0.844129660437321	0.2605575409384261	0.6119797361200331	-0.23214992431728787	2.58849999999999	0.6694173048349905	0.2641951259679321	0.6692119339355569	-0.4145000000000038	0.9533197235075725	0.49164030034856265	0.0018071442007123481	0.0002938464404616692	2.3371342713816127e-07	1.3470949102612761e-167	0.609878511765432	0.0
3.659854390268681	1.2467842313986552	0.2725300349090967	0.615601440643813	-0.6311827907548423	2.60949999999999	0.9735715931162474	0.28432212859456113	0.9733558192299346	-0.3935000000000038	0.15104834492203523	0.5162816080512246	0.0019042639355163445	0.00031134560102399564	2.5208720328494347e-07	7.83018227794462e-167	0.6133855790200693	0.0
3.685473371000562	1.2611820257919089	0.2745707660267442	0.6195961540644903	-0.6415858717274185	2.63049999999999	0.6564634934681579	0.2670461744481111	0.6562368149554737	-0.3725000000000038	1.2378762267839836	0.5852855392060916	0.0020069997164223136	0.000329964778297581	2.720036303972935e-07	4.589029479422839e-166	0.61725891756614	0.0
3.7112716845975657	1.2665244557590847	0.27458740446344826	0.6239696963628689	-0.6425547593962158	2.6514999999999898	0.7375221934531093	0.27009675653022214	0.7372840858186133	-0.35150000000000375	1.9063495936471924	0.6580376381000622	0.0021156941505151967	0.0003497797576549167	2.9359958179181095e-07	2.711722267625574e-165	0.621503928855117	0.0
3.7372505863897487	1.1338377814999525	0.2687412584067009	0.6287279567970706	-0.5051098247028819	2.6724999999999897	1.562739271162282	0.3066536774256881	1.5624891860807377	-0.33050000000000374	4.044583591348079	0.7567720713650331	0.002230711563398327	0.0003708716791285486	3.170246632122248e-07	1.6156403367043056e-164	0.6261260565298805	0.0
3.763411340494477	0.5607960786410358	0.24653141028100004	0.6338768954741656	0.07308081683312984	2.6934999999999896	1.1186831590811197	0.2881838106177531	1.1184205233854312	-0.3095000000000037	3.3663404121928977	0.8292494264782349	0.0023524394103538256	0.0003933274283444071	3.4244244673424095e-07	9.705516813389321e-164	0.6311307861930207	0.0
3.7897552198779385	1.3612566417729215	0.2749129111494588	0.6394225450265626	-0.7218340967463589	2.7144999999999895	0.7872818703122069	0.27482148491632397	0.7870060849417935	-0.2885000000000037	6.019632233242774	0.9636420198994549	0.0024812897801372922	0.00041724005665544583	3.7003182857824996e-07	5.878495066487249e-163	0.6365236451579412	0.0
3.816283506417084	1.1296920159824642	0.26554728996169974	0.6453710124009822	-0.484321003581482	2.7354999999999894	0.6984704403913904	0.2670239977644835	0.6981808792996104	-0.2675000000000037	8.832304153183763	1.1146534773734817	0.002617700997442245	0.00044270923268385786	3.9998852366245723e-07	3.5899285459577897e-162	0.6423102021823324	0.0
3.842997490962004	0.7339844480265101	0.24731012465384938	0.6517284807684263	-0.08225596725808382	2.7564999999999893	0.46089389775446854	0.26020916599656485	0.4605899067736629	-0.24650000000000366	13.378965965804639	1.3019198695825673	0.0027621393304500604	0.0004698417276471713	4.325267110935753e-07	2.2104254243579032e-161	0.648496067183618	0.0
3.8698984733987376	1.263790659133107	0.27114179688954	0.65850121156411	-0.6052894475689969	2.777499999999989	0.5793153640642132	0.26608482530658084	0.5789962597268963	-0.2255000000000037	21.987469776258592	1.5413630296145553	0.002915100810283521	0.0004987519370229129	4.6788084630550634e-07	1.3722530986552371e-160	0.6550868909359573	0.0
3.896987762712529	0.7975851738657616	0.25180792857056367	0.6656955466669531	-0.13188962719880848	2.798499999999989	1.4785219607250446	0.3038885351056402	1.4781870290397265	-0.20450000000000368	29.417969138580986	1.7939566601691699	0.0030771131696075197	0.0005295624412993167	5.063076572342615e-07	8.589311263251571e-160	0.6620883647483891	0.0
3.9242666770515164	0.7735029957074819	0.24873340350962667	0.6733179107288587	-0.10018508497862322	2.819499999999989	0.842141478357123	0.28097859164310796	0.8417899735372028	-0.18350000000000372	40.477618428397705	2.095715623657913	0.0032487379080702707	0.0005624046087665425	5.480883437786794e-07	5.420574332836025e-159	0.6695062201236781	0.0
3.9517365437908767	0.8917464620123758	0.25483447669012044	0.681374813664718	-0.21037164834765787	2.840499999999989	0.7344813223779298	0.27266832867132484	0.7341124655220531	-0.1625000000000037	53.86138068569804	2.421382270975956	0.003430572492753219	0.0005974192435250855	5.935310018609717e-07	3.448988697987682e-158	0.6773462283974379	0.0
3.9793986995974127	1.2987098917054447	0.2662043075541073	0.6898728533148324	-0.6088370383906123	2.861499999999989	0.7670836598853104	0.2755703968754895	0.7666966376075394	-0.14150000000000373	68.16980650715834	2.763763661898549	0.0036232527022993944	0.0006347572821266888	6.429732956920252e-07	2.2125545297433922e-157	0.6856142003571106	0.0
4.007254490494595	0.8329123380284984	0.24748816549662164	0.6988187182921763	-0.13409361973632206	2.8824999999999887	0.5294652981630161	0.2625096150748675	0.5290592611711119	-0.12050000000000372	97.16495991871079	3.1613028458242036	0.003827455123918616	0.0006745805425190346	6.96785404388327e-07	1.431026747733919e-156	0.6943159858403343	0.0
4.035305271928057	1.1356141769027484	0.25891125038372814	0.7082191910277993	-0.42739498587494906	2.9034999999999886	0.5947807359137807	0.26702194066272605	0.5943547975338481	-0.09950000000000372	117.73437928258613	3.5220167361822288	0.004043899813025571	0.000717062529240238	7.553732719088487e-07	9.331435327381226e-156	0.7034574733122616	0.0
4.063552408831553	1.0740117991410991	0.25568444413184993	0.7180811510285444	-0.3559306481125547	2.9244999999999886	0.1775923811056468	0.24842578473871377	0.1771456157513455	-0.0785000000000037	149.06754448557575	3.896782473369759	0.0042733531258537984	0.000762389299103782	8.191821924120272e-07	6.134667200980032e-155	0.7130445894213944	0.0
4.091997275693375	1.162114044465453	0.259114682634094	0.7284115783621485	-0.43370246610330443	2.9454999999999885	1.0009161620107658	0.28809280608378113	1.0004476035952372	-0.05750000000000371	170.39802754508253	4.2186015126393155	0.004516630736006532	0.0008107603919303572	8.88700766610242e-07	4.066023597900558e-154	0.723083298533445	0.0
4.120641256623228	1.108800557333094	0.2543250128003375	0.739217557385831	-0.36958299994726296	2.9664999999999884	0.804706687109666	0.28013552483618137	0.8042153273982773	-0.0365000000000037	205.88790831184372	4.539457204232302	0.004774600846554906	0.0008623898312218268	9.64465268559811e-07	2.716934189682813e-153	0.7335796022427856	0.0
4.149485745419591	1.7085366881976358	0.2749021376362093	0.7505062807354883	-0.9580304074621475	2.988499999999994	0.7558285133440368	0.26566093944695846	0.7553121373583425	-0.015500000000003704	212.66671954742026	4.719579224010365	0.005048187609976726	0.0009175072000352823	1.0470644666126e-06	1.830257576353275e-152	0.7445395388610097	0.0
4.178532145637528	0.7781764222516672	0.24106812831237526	0.7622850535937294	-0.01589136865793772	3.0105	0.6632955935793379	0.2685061331432595	0.6627529941163436	0.005499999999996298	211.78358600786396	4.7984237265053915	0.0053383747689448435	0.0009763587977038395	1.137144947017471e-06	1.242974524893383e-151	0.7559691828821338	0.0
4.207781870656991	1.1447993836240085	0.25228656088515655	0.7745612982561338	-0.3702380853678746	3.0315735	1.1791360039352727	0.2966200254306988	1.1785671027704858	0.026499999999996297	203.60798667553968	4.749660229923992	0.005646209531725353	0.0010392088834670183	1.2354169939502056e-06	8.509846362576005e-151	0.7678746444239475	0.0
4.23723634375159	1.1945763697823977	0.25432555722078776	0.7873425590164016	-0.4072338107659961	3.0527945145	0.7886986526794502	0.2789507019968377	0.7881020449218494	0.0474999999999963	181.5004964176817	4.552684590995359	0.005972806696731828	0.0011063410135189347	1.3426610856279566e-06	5.873307547810428e-150	0.7802620686450652	0.0
4.266896998157851	1.4897759614694195	0.262639175235125	0.8006365073922812	-0.6891394540771383	3.0741640761015	0.788032098537395	0.2781721347512986	0.7874062985464199	0.06849999999999631	159.90966907368772	4.247084642464493	0.006319353041604161	0.0011780594784590757	1.459735072695061e-06	4.086362026657043e-149	0.7931376351371453	0.0
4.2967652771449565	0.7922603906170291	0.23916766044498355	0.8144509477156108	0.022190557098581642	3.09568322463421	0.8256140213512682	0.27977920020193314	0.8249574578205614	0.0894999999999963	130.53983023182542	3.823730407534563	0.006687111993040019	0.0012546908486401162	1.5875821123242353e-06	2.8659923748141964e-148	0.8065075572918183	0.0
4.32684263408497	1.1202082950323282	0.24941399408328688	0.8287938231112075	-0.2914144719211207	3.11735300720665	0.9431002872369669	0.28241786072780606	0.9424112979649123	0.11049999999999632	97.3644392617087	3.3298663719277886	0.00707742859450214	0.0013365856354518046	1.7272394395429066e-06	2.0262256191432286e-147	0.820378081641814	0.0
4.357130532523566	1.3851029019038927	0.25682250215486063	0.8436732218908766	-0.5414296800130162	3.1391744782570963	1.102828499975827	0.28706742296556365	1.1021053263022194	0.13149999999999631	73.44872798127642	2.8489774132002537	0.007491734789859284	0.001424120077162091	1.8798480662597908e-06	1.4439930366417933e-146	0.834755487175789	0.0
4.387630446251231	1.0984483507982556	0.24491952336837902	0.8590973843903917	-0.2393509664078639	3.1611486996048956	0.9533163363946557	0.27557265344357107	0.952557117281446	0.1524999999999963	49.53029867179859	2.374505696364959	0.007931555041988005	0.001517698058557866	2.046663508432521e-06	1.0372807347352833e-145	0.8496460846263374	0.0
4.41834385937499	1.0920555559236864	0.24498121733377237	0.8750747102790192	-0.21698084564466724	3.18327674050213	0.7159163580962407	0.2705051594785442	0.7151191238288049	0.17349999999999632	33.29065242710183	1.9550250021743478	0.008398512306371694	0.0016177531742910616	2.2290676528969947e-06	7.510524513795405e-145	0.8650562157307036	0.0
4.449272266390615	0.8582528743118578	0.23643048433466962	0.8916137663728481	0.033360892060990244	3.205559677685645	0.7165236922769429	0.2674094454641488	0.7156863577607275	0.1944999999999963	19.526540740735484	1.595465422913552	0.008894334380776255	0.0017247509465429852	2.4285818876975917e-06	5.481194576132642e-144	0.8809922524636411	0.0
4.48041717225535	1.347168655030866	0.24896764305139502	0.9087232949851022	-0.43844536004576373	3.227998595429445	0.6139645222780037	0.26291998859087057	0.6130848799036959	0.2154999999999963	10.177129874743997	1.30705786963677	0.009420860653162914	0.0018391912083738189	2.6468816334554485e-06	4.0317986228355416e-143	0.897460596241932	0.0
4.511780092461137	1.063111143181898	0.2389040094434408	0.9264122228485053	-0.1366989203333927	3.250594585597451	0.6805296360867885	0.264386395647549	0.6796053481353381	0.23649999999999627	5.813218707562207	1.1169432754047857	0.009980049271112817	0.001961610664927344	2.885812428543849e-06	2.989015559676743e-142	0.9144676771000366	0.0
4.5433625531083655	1.1478297944188416	0.24229128129812966	0.944689670646771	-0.20314012377207058	3.273348747696633	1.0101957478767485	0.2768992765522664	1.0092243384336224	0.2574999999999963	1.4547912814611834	0.9882140065672886	0.010573984757185458	0.0020925856455157607	3.1474077377799887e-06	2.2333136024538057e-141	0.932019952836332	0.0
4.575166090980124	1.2944117124070402	0.2459584909269693	0.963564963194433	-0.33084674921260726	3.2962621889305095	0.7318144798064403	0.26792249012230224	0.730793326152408	0.2784999999999963	1.1929455129138091	0.9342468098727102	0.011204886095811394	0.0022327350605189293	3.4339086731829154e-06	1.6817029226533355e-140	0.9501239081294295	0.0
4.607192253616985	1.048776367543986	0.2369292039743263	0.9830476403063955	-0.0657287272375906	3.319336024253023	0.9277294075583553	0.274329003607607	0.9266557310018824	0.2994999999999963	-0.06626837762412663	0.8987403456545296	0.011875115318525633	0.0023827235779988612	3.747785836302181e-06	1.2761804540604134e-139	0.9687860536240347	0.0
4.639442599392304	1.4604603157024356	0.24995602464297917	1.0031474684008383	-0.45731284730159727	3.342571376422794	1.1956553631249096	0.28275883475225455	1.1945262192388628	0.32049999999999634	-1.173367650633086	0.8816335343206997	0.012587186615579622	0.002543265035956818	4.091763514931411e-06	9.759390734899862e-139	0.988012924985787	0.0
4.67191869758805	1.620302514523777	0.25450733254485	1.023874452881554	-0.5964280616422231	3.3659693760577536	0.6768233035973688	0.2592365330237545	0.6756355718201951	0.34149999999999636	-1.1356836738484368	0.8761793951508721	0.013343776003220778	0.002715126107249463	4.468846492948074e-06	7.520817346486915e-138	1.007811081924591	0.0
4.704622128471167	1.3599201719897263	0.24353224957593847	1.0452388513481314	-0.3146813206415948	3.389531161690158	1.1196681121729268	0.28026846085673	1.1184184847317606	0.3624999999999964	-2.186164860143972	0.8479985793944383	0.014147731577197318	0.0028991302353353144	4.882349760864181e-06	5.840127608419636e-137	1.028187107185838	0.0
4.737554483370465	1.4812064593159775	0.24702942606081488	1.0672511876850392	-0.41395527163093826	3.4132578798219892	0.8594398359335536	0.26592773544058507	0.8581248060438067	0.3834999999999964	-2.2634961596220897	0.828606122946709	0.015002084384323952	0.003096161860245455	5.335931446757332e-06	4.569589142996698e-136	1.049147605509023	0.0
4.7707173647540575	1.4860709549556033	0.2442858174357694	1.0899222670831887	-0.39614868787241453	3.437150684980743	0.5023899114711576	0.25253545684251333	0.5010057607640549	0.4044999999999964	-1.2349839607946969	0.817614158280367	0.015910059945226276	0.0033071709554662186	5.8336293229469725e-06	3.602561154946357e-135	1.0706992025531732	0.0
4.804112386307336	1.6660100875966553	0.24932427729562778	1.1132631920502996	-0.5527468955463557	3.4612107397756082	1.1544152193711015	0.27918319336328373	1.1529580044973144	0.42549999999999644	-1.8406466365738474	0.7753297998585535	0.016875090462660985	0.003533177897788798	6.379901283489007e-06	2.861581526221038e-134	1.0928485437885662	0.0
4.837741173011487	1.394431255061689	0.240684996027901	1.1372853794690851	-0.25714587559260393	3.485439214954037	0.6510125060388554	0.2596942030151996	0.649478044392859	0.44649999999999646	-1.0796339176931866	0.7444075681109915	0.017900827751074083	0.003775278693623707	6.9796702317396524e-06	2.2900337475147304e-133	1.1156022933541556	0.0
4.871605361222568	1.5059935921455412	0.2449283848869842	1.162000578765166	-0.34399301338037525	3.5098372894587158	1.0511085168659111	0.27068193555783426	1.049492371371912	0.4674999999999965	-2.445694157874719	0.679474969413548	0.018991156924304656	0.004034650586799457	7.638373866384873e-06	1.8462833385278596e-132	1.1389671328801954	0.0
4.9057065987511255	1.5079116922307847	0.2431544952356911	1.1874208912493762	-0.3204908009814085	3.5344061504849265	0.8913870368442844	0.26483814994216187	0.8896844997405426	0.4884999999999965	-1.780050352093383	0.6435956185349822	0.020150210879549647	0.0043125580744662025	8.362019909006027e-06	1.4995277023512044e-131	1.1629497602754513	0.0
4.940046544942383	1.2304062151698183	0.2320353094313701	1.2135587907021486	-0.016847424467669736	3.559146993538321	1.3648258971065363	0.28067033244885087	1.363031972660597	0.5094999999999965	-1.428163671142208	0.6073393426570735	0.021382385616869223	0.004610359359408936	9.157247377075881e-06	1.2268416667253592e-130	1.1875568884784933	0.0
4.97462687075698	1.2046976757254204	0.23076178516184365	1.2404271452705218	0.03572946954510137	3.5840610224930893	1.074515977950429	0.27188570157738107	1.0726253640331864	0.5304999999999964	-1.0200598302870407	0.5723325649721873	0.02269235643461297	0.004929513268841666	1.0031394573938197e-05	1.0110621566094669e-129	1.2127952441724932	0.0
5.009449258852279	1.1252466055603474	0.2285210940637133	1.2680392407512686	0.14279263519092122	3.6091494496505407	1.1085241527154368	0.27089963289805225	1.1065312211570437	0.5514999999999965	-1.6442056116002295	0.5168490675765407	0.02408509504216938	0.005271586671605897	1.0992574542591538e-05	8.392650786563748e-129	1.2386715664629508	0.0
5.044515403664246	1.3564346014812219	0.23359453518867737	1.2964088053366494	-0.060025796144572485	3.6344134957980945	0.844129660437321	0.2605575409384261	0.8420284360827198	0.5724999999999965	-0.9690608663227884	0.499415334999593	0.02556588763236781	0.005638262427633274	1.2049758813813865e-05	7.016624782214036e-128	1.2651926055178344	0.0
5.079827011489895	1.411587798042845	0.23338297346675252	1.3255500359021262	-0.0860377621407189	3.659854390268681	1.2467842313986552	0.2725300349090967	1.2445683697749117	0.5934999999999966	-1.4322424061434127	0.45846987311917464	0.027140353956669274	0.006031347905553959	1.3212870372284733e-05	5.907995871599961e-127	1.2923651211695306	0.0
5.1153858005703245	1.168664259869236	0.22528024339282993	1.355477625918347	0.18681336604911092	3.685473371000562	1.2611820257919089	0.2745707660267442	1.2588447892935586	0.6144999999999965	-0.6351303764545726	0.45522215981535774	0.02881446744695064	0.006452784106438348	1.4492886867922723e-05	5.009670232812829e-126	1.32019588147809	0.0
5.151193501174317	1.7514846644428759	0.24201419875194974	1.3862067950724195	-0.36527786937045637	3.7112716845975657	1.2665244557590847	0.27458740446344826	1.2640586882513327	0.6354999999999966	-1.6512539630339553	0.41500128820714427	0.030594576428185423	0.006904655433848029	1.5901955214828922e-05	4.277681736890606e-125	1.3486916612551711	0.0
5.187251855682537	1.4135469096158086	0.231947038349781	1.4177533206862905	0.004206411070481808	3.7372505863897487	1.1338377814999525	0.2687412584067009	1.1312358812327625	0.6564999999999965	-1.3978894681345695	0.41281013619177587	0.032487426466632156	0.007389200152641049	1.7453518848295993e-05	3.6779910066458253e-124	1.3778592405481689	0.0
5.2235626186723145	1.1128927975223264	0.2207174110952996	1.4501335710225258	0.33724077350019943	3.763411340494477	0.5607960786410358	0.24653141028100004	0.5580499693598908	0.6774999999999967	-0.9060231320384888	0.4177537917150983	0.03450018389821736	0.007908821581321524	1.9162459052738368e-05	3.184104626407509e-123	1.4077054030839342	0.0
5.260127557003021	1.2732659293468425	0.224145526937683	1.4833645405702511	0.21009861122340867	3.7897552198779385	1.3612566417729215	0.2749129111494588	1.3583577419043003	0.6984999999999966	-0.47827898065784336	0.43117544267402425	0.036640460581618	0.008466100065140649	2.1045251931705053e-05	2.7752952203398504e-122	1.4382369346715609	0.0
5.296948449902043	1.4917549553995602	0.2298438511192405	1.5174638874061623	0.02570893200660218	3.816283506417084	1.1296920159824642	0.26554728996169974	1.1266312057638144	0.7194999999999967	-0.4617383663192465	0.43074203364558245	0.03891633992006532	0.009063805779638886	2.3120142767108772e-05	2.4352639832605507e-121	1.469460621563691	0.0
5.334027089051357	1.3881529437213564	0.22775460967247432	1.5524499727273917	0.16429702900603527	3.842997490962004	0.7339844480265101	0.24731012465384938	0.7307520344417018	0.7404999999999966	-1.3792932742890436	0.4038625943581005	0.04133640419506735	0.009704912416858818	2.5407339710385604e-05	2.151130646477226e-120	1.5013832487757552	0.0
5.371365278674717	1.3248770603157487	0.22485247396800007	1.588341902654716	0.2634648423389674	3.8698984733987376	1.263790659133107	0.27114179688954	1.2603763385049542	0.7614999999999967	-0.45891058550247	0.42778971188122433	0.04390976325403619	0.010392611809046411	2.79292289656369e-05	1.9126669580375856e-119	1.5340115983626679	0.0
5.40896483562544	1.2703594344931153	0.22158667919299116	1.6251595724056838	0.3548001379125685	3.896987762712529	0.7975851738657616	0.25180792857056367	0.7939779919471975	0.7824999999999966	-0.9035933823958233	0.41528504163441265	0.04664608459215536	0.011130329547281947	3.071061386628019e-05	1.7117121477926564e-118	1.5673524476523801	0.0
5.446827589474818	1.232397512782196	0.219285213751405	1.6629237129381134	0.43052620015591736	3.9242666770515164	0.7735029957074819	0.24873340350962667	0.7696913051023013	0.8034999999999968	-0.27838328285807457	0.42771696912150575	0.04955562486668601	0.011921741655128345	3.377898051498336e-05	1.5417250477605881e-117	1.601412567435784	0.0
5.484955382601142	1.2420881907693202	0.21856717643121765	1.7016559401646276	0.4595677493953074	3.9517365437908767	0.8917464620123758	0.25483447669012044	0.8877178767450957	0.8244999999999967	-1.1047331511662444	0.40648443275501195	0.05264926287921686	0.012770792380035687	3.7164792954567146e-05	1.3974393148999973e-116	1.6361987201124206	0.0
5.52335007027935	1.4411066062914788	0.2237595690076733	1.7413788068386076	0.3002722005471288	3.9793986995974127	1.2987098917054447	0.2662043075541073	1.294451238747723	0.8454999999999968	-0.8140080170561124	0.40856655499283195	0.05593853405806314	0.01368171316787771	4.0901821168369516e-05	1.2745968045653085e-115	1.6717176577914983	0.0
5.5620135207713055	1.4776961262944939	0.22363160123665607	1.782115857210881	0.3044197309163872	4.007254490494595	0.8329123380284984	0.24748816549662164	0.8284096055766563	0.8664999999999967	-0.7715588564383893	0.4063696305808461	0.05943566646903235	0.014659042888596359	4.5027505575787725e-05	1.169740453881185e-114	1.7079761203476767	0.0
5.600947615416705	1.6299985193320445	0.22661421301135945	1.823891684554677	0.19389316522263256	4.035305271928057	1.1356141769027484	0.25891125038372814	1.1308524591872107	0.8874999999999968	-1.3011239277409974	0.38844713384435353	0.06315361837803687	0.01570764938346659	4.9583362096283095e-05	1.080052685988387e-113	1.7449808334310775	0.0
5.640154248724622	1.720849929094022	0.22929078589507115	1.8667319916538005	0.14588206255977854	4.063552408831553	1.0740117991410991	0.25568444413184993	1.0689752375339492	0.9084999999999968	-0.7924565182801553	0.402686041464075	0.06710611738345858	0.01683275240693696	5.4615432307330224e-05	1.0032287902007232e-112	1.7827385064310977	0.0
5.679635328465695	1.7948808536979524	0.22931287966015895	1.9106636543451447	0.11578280064719237	4.091997275693375	1.162114044465453	0.259114682634094	1.1567857646367494	0.9294999999999969	-0.41910487927950335	0.4041151019599576	0.07130770112967988	0.0180399480383155	6.01747837233925e-05	9.37377294414017e-112	1.8212558303934259	0.0
5.719392775764955	1.8029778018760645	0.23102866859021992	1.9557147882020516	0.1527369863259871	4.120641256623228	1.108800557333094	0.2543250128003375	1.1031626021900487	0.9504999999999968	-0.8247539522943468	0.3907176327083966	0.07577375960569767	0.01933523464071691	6.631806577919367e-05	8.80941259174406e-111	1.860539475889858	0.0
5.759428525195309	1.5680930200947198	0.2223891816135102	2.0019148184388382	0.4338217983441184	4.149485745419591	1.7085366881976358	0.2749021376362093	1.7025699463231572	0.9714999999999969	-1.1014878122621239	0.37278031755361357	0.08052057902413486	0.02072504044662103	7.310812771710498e-05	8.32635857861785e-110	1.9005960908403652	0.0
5.799744524871677	1.5325692550526924	0.22237430304119465	2.0492945531094886	0.5167252980567962	4.178532145637528	0.7781764222516672	0.24106812831237526	0.7718605515400715	0.9924999999999968	-0.34423550996024765	0.3954031165216578	0.08556538726616356	0.02221625285106417	8.061470526166753e-05	7.9139868845360815e-109	1.9414322982869994	0.0
5.840342736545779	2.0535695583786535	0.23415457618998026	2.0978862596644055	0.044316701285751936	4.207781870656991	1.1447993836240085	0.25228656088515655	1.138112729791822	1.0134999999999967	-0.18074783371035252	0.39453810340829454	0.09092640086673982	0.023816249494833654	8.891518372103785e-05	7.56350080020397e-108	1.9830546941191107	0.0
5.8812251357016	1.7066946037028163	0.2234487673732698	2.1477237449185336	0.44102914121571724	4.23723634375159	1.1945763697823977	0.25432555722078776	1.1874958794110613	1.0344999999999966	0.04753913865742643	0.38987367346439245	0.09662287350202539	0.025532931221007957	9.809544599310066e-05	7.267612781302557e-107	2.025469844749507	0.0
5.922393711651511	1.7006787371378245	0.2211917038543854	2.1988424384713943	0.4981637013335698	4.266896998157851	1.4897759614694195	0.262639175235125	1.4822770892142836	1.0554999999999966	-0.5114813319023144	0.3691056382512632	0.10267514592680389	0.027374756988694997	0.00010825081488140868	7.0202886685913125e-106	2.068684284741014	0.0
5.963850467633071	1.7903619138211622	0.22493156610927842	2.2512794796050692	0.4609175657839071	4.2967652771449565	0.7922603906170291	0.23916766044498355	0.7843170001932367	1.0764999999999965	-0.533812452732497	0.35780847647232916	0.10910469729398747	0.02935078082780661	0.00011948710015212532	6.8165414754994745e-105	2.112704514383123	0.0
6.005597420906502	1.996464856555221	0.22924645849527686	2.3050738076689887	0.30860895111376774	4.32684263408497	1.1202082950323282	0.24941399408328688	1.1117925535629347	1.0974999999999964	-0.3348762405912389	0.3620452794777733	0.11593419777080861	0.03147069091806715	0.0001319217618976677	6.652264729048629e-104	2.1575369972182155	0.0
6.047636602852848	1.853837556575328	0.22403091990965887	2.360266255941051	0.5064286993657232	4.357130532523566	1.3851029019038927	0.25682250215486063	1.376185167188805	1.1184999999999963	-0.45502055938599284	0.35285700794155067	0.12318756234690105	0.033744850874104004	0.00014568520302664557	6.524097496518498e-103	2.2031881575170194	0.0
6.089970059072819	1.8451260636282325	0.22301741829814267	2.4168996489323105	0.571773585304078	4.387630446251231	1.0984483507982556	0.24491952336837902	1.0889970510342013	1.1394999999999962	-0.19096181536465462	0.35050696151875965	0.1308900057080366	0.036184343316291535	0.00016092220508478458	6.429314890376452e-102	2.2496643777028975	0.0
6.132599849486327	2.182023067110743	0.23077698644124817	2.4750189030773386	0.29299583596659584	4.41834385937499	1.0920555559236864	0.24498121733377237	1.0820370613753707	1.160499999999996	-0.1370456383312284	0.34889887530772684	0.13906809802568879	0.0388010158039115	0.00017779352314067884	6.365739131507558e-101	2.2969719957245975	0.0
6.1755280484327315	1.766414547849482	0.21903320106533633	2.534671130724	0.768256582874518	4.449272266390615	0.8582528743118578	0.23643048433466962	0.8476313604026509	1.181499999999996	-0.10792123080230631	0.3451199431121627	0.147749821486706	0.04160752920301832	0.0001964776571574055	6.331667251558452e-100	2.345117302377118	0.0
6.2187567447717615	2.3116118333226834	0.23249439638142688	2.5959057473045637	0.2842939139818803	4.48041717225535	1.347168655030866	0.24896764305139502	1.3359059562876958	1.202499999999996	-0.23852985622638734	0.3328136697217153	0.15696462735905461	0.044617408556021	0.00021717281913144406	6.325812294245948e-99	2.3941065385703566	0.0
6.262288041985164	2.0419701174276876	0.22470878673750566	2.658774581534507	0.6168044641068193	4.511780092461137	1.063111143181898	0.2389040094434408	1.0511665974334292	1.2234999999999958	-0.521642022318836	0.3199424406621654	0.1667434933587316	0.04784509651327024	0.0002400991173303948	6.347255482074071e-98	2.443945892545175	0.0
6.30612405827906	1.8876919651829125	0.22042326367644327	2.723331988446028	0.8356400232631156	4.5433625531083655	1.1478297944188416	0.24229128129812966	1.1351600766084027	1.2444999999999957	-0.38255395147327764	0.31758787741240835	0.17711898104940693	0.05130600937870009	0.0002655009812183798	6.395407286546949e-97	2.4946414970367026	0.0
6.350266926687013	2.0750323823611687	0.22446984792220934	2.789634965019257	0.7146025826580882	4.575166090980124	1.2944117124070402	0.2459584909269693	1.2809706573420367	1.2654999999999956	-0.10502081230764437	0.32231527686197786	0.18812529297001596	0.055016595811646384	0.0002936498531419486	6.4699757052472044e-96	2.5461994263844527	0.0
6.394718795173823	2.0502039266006387	0.2234743547917404	2.8577432681261916	0.807539341525553	4.607192253616985	1.048776367543986	0.2369292039743263	1.0345147808616253	1.2864999999999955	0.44953512631432924	0.33695994259112905	0.19979832914632292	0.05899439821517016	0.00032484717558033387	6.57094032995308e-95	2.5986256935891183	0.0
6.439481826740039	2.1540234298370966	0.22622514849338976	2.9277195344490923	0.7736961046119957	4.639442599392304	1.4604603157024356	0.24995602464297917	1.4453257722873842	1.3074999999999954	-0.12091579256113283	0.3118143383233382	0.21217574260024952	0.06325811682733777	0.0003594277057640719	6.698531002941388e-94	2.651926247315741	0.0
6.4845581995272195	2.7030776111924806	0.23833154520779204	2.9996294019771086	0.296551790784628	4.67191869758805	1.620302514523777	0.25450733254485	1.604239143566814	1.3284999999999954	0.29552606742108667	0.32617775047951947	0.2252969934255202	0.06782767651575661	0.00039776319275910564	6.853210016684405e-93	2.7061069688430726	0.0
6.529950106923911	2.734856386055844	0.2394249598826674	3.073541632621448	0.3386852465656043	4.704622128471167	1.3599201719897263	0.24353224957593847	1.3428684278274328	1.3494999999999953	-0.27990571965247746	0.30219700582970954	0.23920340094976836	0.07272429625699153	0.00044026645572449013	7.035656925087764e-92	2.7611736689589637	0.0
6.575659757672378	2.534123259985305	0.2337366389095025	3.1495282354203686	0.6154049754350637	4.737554483370465	1.4812064593159775	0.24702942606081488	1.4631028771399612	1.3704999999999952	0.23186438324816017	0.3198815552531032	0.25393819345173424	0.07797056126107274	0.00048739590600786135	7.246755110094359e-91	2.8171320848015537	0.0
6.621689375976085	2.6007308314744	0.23547559890518638	3.2276645897306686	0.6269337582562686	4.7707173647540575	1.4860709549556033	0.2442858174357694	1.4668478904255877	1.391499999999995	-0.5280318227650693	0.27741927162354535	0.2695465548474817	0.08359049767689102	0.000539660560072115	7.487579291825615e-90	2.8739878766462237	0.0
6.668041201607918	2.777806485184415	0.2384834353534743	3.3080295677214386	0.5302230825370238	4.804112386307336	1.6660100875966553	0.24932427729562778	1.645595439334922	1.412499999999995	-0.030217819734358553	0.29863547043317035	0.28607566770174037	0.08960964978659805	0.0005976255949792944	7.759383188572023e-89	2.9317466246381207	0.0
6.714717490019173	2.7876185174613997	0.23822151586818802	3.3907056553991173	0.6030871379377176	4.837741173011487	1.394431255061689	0.240684996027901	1.3727481689467596	1.433499999999995	0.04395970614881195	0.30088898284160387	0.30357475185960453	0.09605515956593784	0.0006619185033251675	8.063586529083459e-88	2.9904138254702497	0.0
6.7617205124493065	2.5532416895310277	0.23159650769330575	3.4757790712995877	0.92253738176856	4.871605361222568	1.5059935921455412	0.2449283848869842	1.4829601462605706	1.4544999999999948	0.0012065015841895566	0.29321210179313206	0.3220950979299742	0.10295584845242768	0.0007332359101532197	8.40176059770151e-87	3.0499948890070328	0.0
6.809052556036452	2.9624108569418586	0.24033236223778126	3.563339881883606	0.6009290249417476	4.9057065987511255	1.5079116922307847	0.2431544952356911	1.4834405612568597	1.4754999999999947	0.7201180213308134	0.31813143991145526	0.34169009478550294	0.11034230112422266	0.0008123511205138908	8.775611456802699e-86	3.110495134853367	0.0
6.856715923928707	3.010194083907647	0.23945911117884736	3.653482112565843	0.6432880286581963	4.940046544942383	1.2304062151698183	0.2320353094313701	1.204404312946163	1.4964999999999946	0.3319120273254117	0.29482542286717234	0.36241525017460435	0.11824695104903964	0.0009001224730095189	9.186959945030364e-85	3.1719197888691895	0.0
6.9047129353962085	3.2192392080903574	0.2435429985309511	3.7463038531954798	0.5270646451051224	4.97462687075698	1.2046976757254204	0.23076178516184365	1.1770657746273918	1.5174999999999945	0.31596949614077063	0.29448194090275764	0.38432820346958935	0.12670416751440847	0.0009975025819134525	9.637717498655268e-84	3.2342739796295685	0.0
6.953045925943982	3.2458932209018805	0.2433646053908864	3.841907356687822	0.5960141357859414	5.009449258852279	1.1252466055603474	0.2285210940637133	1.0958789312720296	1.5384999999999944	-0.014112657781412796	0.2740102524598355	0.40748872950154974	0.13575034379746748	0.0011055485583099367	1.0129856792811159e-82	3.297562734830495	0.0
7.0017172474255895	2.9812033671301954	0.23651347442207327	3.9403991293815976	0.9591957622514022	5.044515403664246	1.3564346014812219	0.23359453518867737	1.325218401662407	1.5594999999999943	0.33316519859619786	0.28007802889800104	0.4319587323576824	0.14542398607427165	0.00122543330920666	1.0665376156178274e-81	3.361790977640437	0.0
7.050729268157569	3.353888797460053	0.24393736726852192	4.041890011566256	0.6880012141062029	5.079827011489895	1.411587798042845	0.23338297346675252	1.3784028833102495	1.5804999999999942	0.19212637473325112	0.279675829768905	0.45780222794081143	0.1557658026048595	0.001358458022760339	1.1246256685211633e-80	3.4269635229978244	0.0
7.100084373034671	3.8541090905019844	0.2539081697247745	4.146495246487854	0.2923861559858696	5.1153858005703245	1.168664259869236	0.22528024339282993	1.1333825154289792	1.6014999999999942	0.10674059194086638	0.26413497906740924	0.48508531401455857	0.1668187926608996	0.0015060659576631836	1.1874410982118494e-79	3.4930850738547328	0.0
7.149784963645914	3.8568552448904243	0.2524257191913904	4.254334536001424	0.39747929111099944	5.151193501174317	1.7514846644428759	0.24201419875194974	1.7139695306256275	1.622499999999994	0.18823624065499533	0.26104366507170923	0.5138761263816747	0.1786283345874035	0.0016698576653979595	1.2551622476207487e-78	3.5601602173669473	0.0
7.199833458391435	4.172109371518632	0.2584682907480471	4.36553208089307	0.19342270937443828	5.187251855682537	1.4135469096158086	0.231947038349781	1.373652829477687	1.643499999999994	0.13920630099802844	0.2550594060288718	0.5442447797682476	0.19124227230854632	0.0018516077855125356	1.3279474374378576e-77	3.628193421030764	0.0
7.250232292600176	4.1076557798435935	0.2551932990768418	4.480216603746932	0.37256082390333845	5.2235626186723145	1.1128927975223264	0.2207174110952996	1.0704646295837348	1.6644999999999939	0.18880307260782692	0.2620242874103384	0.5762632919138246	0.20471099949997787	0.0020532835663191994	1.4059267438556103e-76	3.6971890287668105	0.0
7.3009839186483765	4.708897743080656	0.2660029022039973	4.59852135208185	-0.11037639099880625	5.260127557003021	1.2732659293468425	0.224145526937683	1.2281383234481522	1.6854999999999938	0.3330127314456224	0.26861486227957615	0.6100054892979996	0.2190875405560253	0.0022770652765108238	1.4891926022245389e-75	3.7671512569513137	0.0
7.352090806078915	4.676915078767356	0.2655021702945443	4.720584079331116	0.04366900056375922	5.296948449902043	1.4917549553995602	0.2298438511192405	1.4437516895570888	1.7064999999999937	-0.024425891830600843	0.24367337333051	0.6455468928688511	0.23442762737988565	0.0025253686871224827	1.5777892132219408e-74	3.8380841903952563	0.0
7.403555441721467	5.069173690130041	0.2719299502769015	4.8465470010873055	-0.22262668904273575	5.334027089051357	1.3881529437213564	0.22775460967247432	1.33708621976972	1.7274999999999936	0.154366256680055	0.24933500847181272	0.6829645820790998	0.250789770918315	0.0028008698180597255	1.6717007731507215e-73	3.9099917782718308	0.0
7.455380329813519	4.777332811670198	0.26530137158501177	4.9765567238849915	0.1992239122147934	5.371365278674717	1.3248770603157487	0.22485247396800007	1.2705467560237005	1.7484999999999935	-0.08273973112463828	0.23133545963061822	0.7223370354834222	0.2682353262496358	0.0031065321590622924	1.7708386081603736e-72	3.982877829992871	0.0
7.507567992122213	5.226996437247259	0.27321176895920113	5.110764143647823	-0.11623229359943554	5.40896483562544	1.2703594344931153	0.22158667919299116	1.2125523097398117	1.7694999999999934	0.11082591445466683	0.24059722776711195	0.763743946106393	0.2868285499152842	0.0034456365914589102	1.875027364679344e-71	4.056746011034687	0.0
7.560120968067068	4.927517466544572	0.2658239946857451	5.249324310786245	0.3218068442416735	5.446827589474818	1.232397512782196	0.219285213751405	1.1708863672798666	1.7904999999999933	0.3238500656834038	0.24605266295402428	0.8072660097567721	0.30663664806105834	0.0038218142543662162	1.983990495781746e-70	4.131599838714049	0.0
7.6130418148435375	5.661525456635479	0.2785697219032668	5.392396258798831	-0.2691291978366479	5.484955382601142	1.2420881907693202	0.21856717643121765	1.1766309707171132	1.8114999999999932	0.1771242566334661	0.2373881995600317	0.8529846844416027	0.3277298138251295	0.004239082617044197	2.0973353852943502e-69	4.207442677915054	0.0
7.666333107547443	5.383914007896349	0.27339029799891507	5.540142793106505	0.15622878521015604	5.52335007027935	1.4411066062914788	0.2237595690076733	1.3714454572443695	1.8324999999999931	0.052257118328594476	0.22873578801119154	0.9009819190246398	0.3501812522764697	0.004701885037874502	2.2145385667762376e-68	4.284277736767521	0.0
7.7199974393002755	5.42333459431749	0.2725591488532618	5.692730236737061	0.26939564241957115	5.5620135207713055	1.4776961262944939	0.22363160123665607	1.4035563894312895	1.853499999999993	0.4840550707226945	0.24408165232935877	0.9513398492790549	0.3740671910704206	0.0052151341097815855	2.3349316201079552e-67	4.362108062277804	0.0
7.774037421375377	5.965482063576982	0.2814187717802428	5.850328129378667	-0.11515393419831454	5.600947615416705	1.6299985193320445	0.22661421301135945	1.551087668208445	1.874499999999993	0.34724712581625106	0.23914725860971436	1.0041404595052519	0.3994668748486982	0.005784259111748097	2.457688459521399e-66	4.440936535912969	0.0
7.828455683325005	5.49184323871625	0.27239506296018934	6.0131088762372595	0.5212656375210099	5.640154248724622	1.720849929094022	0.22929078589507115	1.6368564438713191	1.8954999999999929	0.3279825753024519	0.23695777377309074	1.0594652079214009	0.42646254127046784	0.006415257906228439	2.5818148565630744e-65	4.520765869139162	0.0
7.88325487310828	6.01034437056966	0.28054609843516326	6.181247343064782	0.17090297249512165	5.679635328465695	1.7948808536979524	0.22931287966015895	1.7054730297462335	1.9164999999999928	0.13019485842973433	0.21884353146504432	1.1173946140863347	0.4551393764206199	0.007114753642542577	2.7061411604146124e-64	4.6015985989152846	0.0
7.938437657220039	6.448582419244201	0.2862825021978701	6.354920393672307	-0.09366202557189407	5.719392775764955	1.8029778018760645	0.23102866859021992	1.7078024895638708	1.9374999999999927	0.21600810042455754	0.22356929322962638	1.1780078066799868	0.48558544720283053	0.007890056646497286	2.8293192745568754e-63	4.683437083142993	0.0
7.994006720820579	6.565359643260404	0.2875569901138422	6.5343063662022365	-0.031053277058167517	5.759428525195309	1.5680930200947198	0.2223891816135102	1.4667742924962468	1.9584999999999926	0.2815649363923338	0.22954483180663587	1.241382030041516	0.5178916081902453	0.008749231896241636	2.9498250090383873e-62	4.766283496074234	0.0
8.049964767866324	6.273310808438771	0.2817742907098347	6.719584484401971	0.4462736759631998	5.799744524871677	1.5325692550526924	0.22237430304119465	1.424707000230203	1.9794999999999925	0.39884777943658123	0.23874295237207763	1.3075921079429773	0.5521513802780698	0.009701172503373632	3.0659669360233574e-61	4.850139823677551	0.0
8.106314521241387	7.237826542110476	0.2963002118301956	6.91093420010861	-0.3268923420018659	5.840342736545779	2.0535695583786535	0.23415457618998026	1.938737992833359	2.0004999999999926	0.5321342820815613	0.2447796141665572	1.376709863145753	0.5884607983623461	0.010755679636159494	3.1759028162912076e-60	4.935007858964352	0.0
8.163058722890078	7.231640822525051	0.2963793108826625	7.108534463106976	-0.12310635941807568	5.8812251357016	1.7066946037028163	0.2234487673732698	1.58444070353379	2.0214999999999925	0.9621547580751244	0.2610039962271151	1.448803491331567	0.6269182251607464	0.011923549337926867	3.277664519859035e-59	5.020889197276735	0.0
8.220200133950309	7.559536243077872	0.3003765347229899	7.312562914438104	-0.2469733286397684	5.922393711651511	1.7006787371378245	0.2211917038543854	1.5705205834074443	2.0424999999999924	0.7194643958747147	0.25224448308018704	1.5239368879951687	0.6676241281971743	0.013216666707679502	3.3691921207760076e-58	5.107785231538081	0.0
8.277741534887962	7.677626837288681	0.3012315397416974	7.523194999082772	-0.1544318382059089	5.963850467633071	1.7903619138211622	0.22493156610927842	1.651786948599216	2.0634999999999923	0.5810860731754686	0.24508358007932798	1.6021689267975283	0.7106808168959714	0.014648107921107848	3.4483774945887524e-57	5.195697147468165	0.0
8.335685725632178	8.533510825574801	0.31310471801436757	7.740602993676774	-0.7929078318980274	6.005597420906502	1.996464856555221	0.22924645849527686	1.8489280461044475	2.0844999999999922	1.011971896127548	0.27139647879015105	1.6835526876580063	0.7561921366767819	0.016232250577680615	3.51311728360256e-56	5.284625918764305	0.0
8.394035525711603	7.709048786563816	0.29948349372795124	7.964954944470934	0.255906157907118	6.047636602852848	1.853837556575328	0.22403091990965887	1.6967594581512964	2.105499999999992	0.4794121149955124	0.2444601024579549	1.7681346324465386	0.8042631169115744	0.01798489286254924	3.5613745257022774e-55	5.374572302250272	0.0
8.452793774391584	8.931848917023396	0.31666836139118965	8.196413510043554	-0.7354354069798426	6.089970059072819	1.8451260636282325	0.22301741829814267	1.6778907923988196	2.126499999999992	0.4505134238255377	0.2442394668580989	1.8559537254347236	0.854999569604413	0.019923382009604817	3.5912475842576695e-54	5.465536832994812	0.0
8.511963330812325	8.863547577697574	0.31569276816440445	8.43513470219456	-0.4284128755030139	6.132599849486327	2.182023067110743	0.23077698644124817	2.0039761597580017	2.147499999999992	0.35241053708379755	0.2419298196132097	1.9470404945641508	0.9085076356856985	0.022066752543104844	3.6010442999311216e-53	5.557519819401605	0.0
8.571547074128013	9.020505142386819	0.31638758192370015	8.68126651685575	-0.33923862553106865	6.1755280484327315	1.766414547849482	0.21903320106533633	1.5768607195026	2.168499999999992	0.7258640226194522	0.261786487180793	2.0414160279457803	0.9648932758786644	0.024435874758611125	3.589358554385121e-52	5.650521338272695	0.0
8.631547903646908	9.253953106572926	0.31913634429364385	8.934947444558402	-0.31900566201452385	6.2187567447717615	2.3116118333226834	0.23249439638142688	2.1098126245884763	2.189499999999992	0.6796588345771408	0.2578240289538923	2.1390908976343237	1.0242617031984906	0.027053613878184102	3.555145748778372e-51	5.744541229847403	0.0
8.691968738972436	9.649540964499893	0.3234442442354933	9.196304846788022	-0.4532361177118709	6.262288041985164	2.0419701174276876	0.22470878673750566	1.8271414284383554	2.2104999999999917	0.4432357316613398	0.24978388340977856	2.240063999407014	1.0867167542835887	0.02994500027835858	3.497793125352548e-50	5.839579092819061	0.0
8.752812520145245	9.771637983396328	0.3240092541902029	9.46545318016327	-0.30618480323305874	6.30612405827906	1.8876919651829125	0.22042326367644327	1.659001473773587	2.2314999999999916	0.6631802239932152	0.25855252199320394	2.3443212927596644	1.1523601969312987	0.033137411140716194	3.4171804735981694e-49	5.93563427933159	0.0
8.81408220778626	9.948823914615982	0.3257306268688698	9.742492044507397	-0.20633187010858478	6.350266926687013	2.0750323823611687	0.22446984792220934	1.8315968437263643	2.2524999999999915	0.3193129476420622	0.24403962654769473	2.4518344193273323	1.221290971409467	0.03666076381206849	3.313726638531498e-48	6.032705889958529	0.0
8.875780783240765	10.776391966641217	0.33623314837361923	10.027504023215117	-0.7488879434260998	6.394718795173823	2.0502039266006387	0.2234743547917404	1.7910863520635654	2.2734999999999914	0.5057525853387701	0.25507275144039204	2.5625591701386465	1.2936043633271677	0.04054772108240165	3.188417453677802e-47	6.130792768666902	0.0
8.93791124872345	10.688135529222395	0.33382088153125633	10.320552274540859	-0.3675832546815361	6.439481826740039	2.1540234298370966	0.22622514849338976	1.878230142703745	2.2944999999999913	0.7267497739343485	0.26630030101650565	2.6764337622313996	1.369391106049276	0.04483390849169166	3.042811302953916e-46	6.229893497768493	0.0
9.000476627464515	11.002777724365712	0.3376836267387573	10.621677820274064	-0.3810999040916485	6.4845581995272195	2.7030776111924806	0.23833154520779204	2.4095551780584445	2.3154999999999912	0.6556034937395661	0.2612879090489951	2.793376872959002	1.4487364107945504	0.04955814365924022	2.87901949247763e-45	6.3300063928612715	0.0
9.063479963856764	11.477132347871894	0.3426921358707497	10.930896463554692	-0.5462358843172019	6.529950106923911	2.734856386055844	0.2394249598826674	2.4224884223933594	2.336499999999991	0.6552883062613135	0.2633268818183787	2.9132853656921025	1.5317189226099581	0.0547626774888913	2.6996599663327624e-44	6.43112949776374	0.0
9.126924323603763	11.282426165239569	0.338870067289579	11.248195250342448	-0.03423091489712071	6.575659757672378	2.534123259985305	0.2337366389095025	2.20172710936649	2.357499999999991	1.0011948316899046	0.2761879493256449	3.036031623673813	1.618409600285544	0.0604934469378974	2.5077845667143107e-43	6.533260579445193	0.0
9.19081279386899	12.292972135316896	0.3505715614220595	11.57352836961123	-0.719443765705666	6.621689375976085	2.6007308314744	0.23547559890518638	2.247054118389955	2.378499999999991	0.048729784170509216	0.23350807326594517	3.1614603899633695	1.7088705178493513	0.06680033884369829	2.3067819104029165e-42	6.63639712295481	0.0
9.25514848342607	11.714389800550517	0.3432353520432959	11.90681236646941	0.19242256591889273	6.668041201607918	2.777806485184415	0.2384834353534743	2.401523542101097	2.399499999999991	0.4101708528611716	0.2501882357544961	3.2893849916347775	1.8031535844028803	0.07373746407883632	2.1002598808419188e-41	6.740536326352917	0.0
9.319934522810053	12.530554073098784	0.35177217515377673	12.247920521482953	-0.2826335516158309	6.714717490019173	2.7876185174613997	0.23822151586818802	2.387326687532532	2.4204999999999908	0.6263086349980389	0.26209044071429727	3.419582807279482	1.9012991775090022	0.08136344104697127	1.8919135384759615e-40	6.845675095647497	0.0
9.385174064469723	12.648195082411076	0.35218736766480285	12.596676230667342	-0.05151885174373483	6.7617205124493065	2.5532416895310277	0.23159650769330575	2.1274575072384727	2.4414999999999907	0.856976295988114	0.2749712717427404	3.5517898208449488	2.0033346828430565	0.08974168723987923	1.685385738748762e-39	6.951810039739456	0.0
9.450870282921011	13.246200612113565	0.3589579953620875	12.95284520702701	-0.29335540508655455	6.809052556036452	2.9624108569418586	0.24033236223778126	2.509566109911619	2.4624999999999906	0.5218696435693158	0.2601389082383021	3.68569409540332	2.109272928999519	0.09894071724388512	1.484128733772376e-38	7.058937465380286	0.0
9.517026374901459	13.199382482254816	0.35718368850460247	13.31612632034668	0.11674383809186395	6.856715923928707	3.010194083907647	0.23945911117884736	2.5286317602109936	2.4834999999999905	0.6522043618555553	0.2596624670342197	3.8209280022316667	2.2191105007575405	0.10903444521203454	1.2912753709772991e-37	7.167053372145437	0.0
9.58364555952577	13.814436145558023	0.3632091976453051	13.686140902488628	-0.12829524306939533	6.9047129353962085	3.2192392080903574	0.2435429985309511	2.707209334524446	2.5044999999999904	0.6758852710075931	0.26470250189323774	3.957059059451778	2.3328259062058363	0.1201024894033758	1.1095280991820884e-36	7.276153447427639	0.0
9.650731078442451	14.126611234578977	0.3662301098007426	14.062420377049914	-0.06419085752906284	6.953045925943982	3.2458932209018805	0.2433646053908864	2.7015485990445534	2.5254999999999903	0.09254143071371557	0.23315831859594446	4.093579277373898	2.4503775622910635	0.13223047593127135	9.410728361050683e-36	7.386233061453682	0.0
9.718286195991547	14.338984392110552	0.36751818411799064	14.444392131936507	0.10540773982595475	7.0017172474255895	2.9812033671301954	0.23651347442207327	2.402595215389035	2.54649999999999	0.4415007180699009	0.25373868845930836	4.229892982325854	2.5717015489242145	0.1455103383574536	7.875229158501661e-35	7.4972872623289835	0.0
9.786314199363488	14.732091404569996	0.37051126537427675	14.83136364841451	0.0992722438445135	7.050729268157569	3.353888797460053	0.24393736726852192	2.7389623088916215	2.56749999999999	0.6905375332065451	0.2682535590668984	4.365303204957347	2.6967090631262245	0.16004060921696064	6.49895981153076e-34	7.609310771113977	0.0
9.854818398759033	14.609926762490577	0.3684033926190692	15.222505036965813	0.6125782744752364	7.100084373034671	3.8541090905019844	0.2539081697247745	3.2006989178688627	2.58849999999999	0.6694173048349905	0.2641951259679321	4.498996879735594	2.8252834813322334	0.1759266989612957	5.286240457500019e-33	7.72229797693669	0.0
9.923802127550346	15.093734262427574	0.3731682303437554	15.616830313299625	0.5230960508720504	7.149784963645914	3.8568552448904243	0.2524257191913904	3.1626809262559483	2.60949999999999	0.9735715931162474	0.28432212859456113	4.630029314247937	2.957276909741397	0.1932811571642594	4.235943046093238e-32	7.836242932146031	0.0
9.993268742443199	16.044153322928803	0.3827671051769434	16.013177978135484	-0.030975344793318982	7.199833458391435	4.172109371518632	0.2584682907480471	3.4347707116563253	2.63049999999999	0.6564634934681579	0.2670461744481111	4.757308650571652	3.0925060699044056	0.21222391014910388	3.342159005265448e-31	7.951139347510322	0.0
10.0632216236403	16.07141427190553	0.383525441330902	16.410191737596314	0.33877746569078226	7.250232292600176	4.1076557798435935	0.2551932990768418	3.3246282048634717	2.6514999999999898	0.7375221934531093	0.27009675653022214	4.879581350767686	3.2307473308922225	0.23288246847054822	2.595060209451659e-30	8.066980587465858	0.0
10.133664175005784	16.153143455495258	0.38531894087262103	16.806302505918374	0.6531590504231168	7.3009839186483765	4.708897743080656	0.2660029022039973	3.8775276479501204	2.6724999999999897	1.562739271162282	0.3066536774256881	4.995420080575368	3.37173066299676	0.255392096925867	1.9818758806140584e-29	8.183759665420377	0.0
10.204599824230822	16.261648155817298	0.3872825871450647	17.19971314886915	0.938064993051853	7.352090806078915	4.676915078767356	0.2655021702945443	3.794415189831497	2.6934999999999896	1.1186831590811197	0.2881838106177531	5.103215715427157	3.515132255342911	0.27989593898256093	1.4879051327318447e-28	8.301469239116521	0.0
10.27603202300044	17.764181579063717	0.4035730344048527	17.588387725617345	-0.17579385344637188	7.403555441721467	5.069173690130041	0.2719299502769015	4.1326184673145665	2.7144999999999895	0.7872818703122069	0.27482148491632397	5.201175515232123	3.660565517619767	0.3065450867049924	1.0974900175239198e-27	8.420101606060463	0.0
10.347964247161443	18.21494606887165	0.408800063185954	17.970047230681615	-0.24489883819003566	7.455380329813519	4.777332811670198	0.26530137158501177	3.7836539177780777	2.7354999999999894	0.6984704403913904	0.2670239977644835	5.287329761682483	3.807570183528286	0.3354985864498206	7.948859944623362e-27	8.539648699021026	0.0
10.420399996891572	17.870951420828984	0.40540144072225676	18.342173980786807	0.47122255995782325	7.507567992122213	5.226996437247259	0.27321176895920113	4.172978304634123	2.7564999999999893	0.46089389775446854	0.26020916599656485	5.359549266984997	3.955599262403172	0.366923369793828	5.649837613353765e-26	8.66010208160481	0.0
10.493342796869813	18.652458083510883	0.41237997976872465	18.702026785531835	0.049568702020952315	7.560120968067068	4.927517466544572	0.2658239946857451	3.8097929944723754	2.777499999999989	0.5793153640642132	0.26608482530658084	5.415576083007675	4.104003660237288	0.4009940983738762	3.9385588439298127e-25	8.781452943912996	0.0
10.566796196447902	18.824240377072222	0.4137324068162869	19.04666883993968	0.22242846286745888	7.6130418148435375	5.661525456635479	0.2785697219032668	4.476571875751702	2.798499999999989	1.4785219607250446	0.3038885351056402	5.453069402881576	4.252014428195926	0.4378929105765501	2.6912110909748125e-24	8.903692098285628	0.0
10.640763769823035	19.35287069601183	0.41745168339347727	19.37300984577277	0.02013914976094	7.666333107547443	5.383914007896349	0.27339029799891507	4.128048951557365	2.819499999999989	0.842141478357123	0.28097859164310796	5.469668001309184	4.39872281198774	0.4778090573366039	1.801363561969536e-23	9.02680997513924	0.0
10.715249116211798	20.066571762725918	0.42397423088174907	19.677863190613134	-0.3887085721127832	7.7199974393002755	5.42333459431749	0.2725591488532618	4.092712419858232	2.840499999999989	0.7344813223779298	0.27266832867132484	5.463069574890124	4.543058583105007	0.5209384137138491	1.1803955328121402e-22	9.150796618904153	0.0
10.79025586002528	20.052649344982967	0.42323876892229617	19.95801810045871	-0.0946312445242583	7.774037421375377	5.965482063576982	0.2814187717802428	4.556090470111283	2.861499999999989	0.7670836598853104	0.2755703968754895	5.431126023011567	4.683767540933688	0.56748285244598	7.567473165507034e-22	9.275641684067473	0.0
10.865787651045459	20.55765206908294	0.42660877509728135	20.21032557867551	-0.3473264904074327	7.828455683325005	5.49184323871625	0.27239506296018934	3.9995002316181525	2.8824999999999887	0.5294652981630161	0.2625096150748675	5.371952101453202	4.819389580542593	0.6176494653513165	4.7434142652040216e-21	9.401334431328397	0.0
10.941848164602776	19.64377397341779	0.41746091195924717	20.431795734441174	0.7880217610233835	7.88325487310828	6.01034437056966	0.28054609843516326	4.430695626420163	2.9034999999999886	0.5947807359137807	0.26702194066272605	5.284043085798231	4.948239306456377	0.6716496183142288	2.905111284294352e-20	9.527863723872338	0.0
11.018441101754995	20.540686929168533	0.425057682498686	20.61970290439409	0.07901597522555548	7.938437657220039	6.448582419244201	0.2862825021978701	4.777099108714887	2.9244999999999886	0.1775923811056468	0.24842578473871377	5.166395255826039	5.068391799134388	0.729697825663029	1.7373035999290508e-19	9.655218023770633	0.0
11.095570189467281	20.589806396519144	0.4249935705861632	20.771693923238857	0.18188752671971287	7.994006720820579	6.565359643260404	0.2875569901138422	4.797336773132401	2.9454999999999885	1.0009161620107658	0.28809280608378113	5.018621359700154	5.177676744944552	0.7920104300813622	1.013758361696934e-18	9.783385388512787	0.0
11.173239180793551	20.677506831526635	0.4245445498541434	20.88589415037035	0.20838731884371597	8.049964767866324	6.273310808438771	0.2817742907098347	4.403866147714351	2.9664999999999884	0.804706687109666	0.28013552483618137	4.841051974868483	5.273684633008914	0.8588040748147884	5.768173538216242e-18	9.912353467678166	0.0
11.251451855059106	21.257412898571705	0.42909891513601794	20.961005541129076	-0.2964073574426287	8.106314521241387	7.237826542110476	0.2963002118301956	5.261900200966217	2.988499999999994	0.7558285133440368	0.26566093944695846	4.634813094369694	5.3537889911307115	0.9302939558741173	3.198021650666065e-17	10.042109499754554	0.0
11.33021201804452	21.456030716473123	0.4302800380037025	20.99639125083838	-0.4596394656347442	8.163058722890078	7.231640822525051	0.2963793108826625	5.1439955566948115	3.0105	0.6632955935793379	0.2685061331432595	4.40187054759214	5.4151885509195825	1.0066918432158123	1.7264436472245912e-16	10.172640309110841	0.0
11.409523502170831	21.161706408982756	0.4270099339253575	20.992141997449608	-0.16956441153314827	8.220200133950309	7.559536243077872	0.3003765347229899	5.354758560177849	3.0315735	1.1791360039352727	0.2966200254306988	4.1450331609330835	5.454972671887263	1.088203861497905	9.06848226695459e-16	10.303932303131353	0.0
11.489390166686027	20.232635928834334	0.41785661446841765	20.949120620478404	0.7164846916440695	8.277741534887962	7.677626837288681	0.3012315397416974	5.350128985674074	3.0527945145	0.7886986526794502	0.2789507019968377	3.867908918559943	5.470212209464678	1.1750280229341636	4.631330149647237e-15	10.435971469519615	0.0
11.56981589785283	21.45817017650875	0.428452147161432	20.868982809084343	-0.5891873674244081	8.335685725632178	8.533510825574801	0.31310471801436757	6.077533750662333	3.0741640761015	0.788032098537395	0.2781721347512986	3.574811704597216	5.458076223796571	1.267351506911336	2.2979360127713992e-14	10.568743373779196	0.0
11.6508046091378	21.42747460776173	0.42762565543542524	20.754173607923267	-0.6733009998384638	8.394035525711603	7.709048786563816	0.29948349372795124	5.118666144343154	3.09568322463421	0.8256140213512682	0.27977920020193314	3.270620256187593	5.415972511638885	1.3653476832167792	1.1068725123421556e-13	10.702233156879899	0.0
11.732360241401764	20.868589987963784	0.4215154036235675	20.60790078521113	-0.26068920275265484	8.452793774391584	8.931848917023396	0.31666836139118965	6.200972239974655	3.11735300720665	0.9431002872369669	0.28241786072780606	2.960595354195478	5.341707020267901	1.4691728776300408	5.171843687434408e-13	10.836425533117191	0.0
11.814486763091576	19.99964571671927	0.4124004549392689	20.434087214236467	0.4344414975171951	8.511963330812325	8.863547577697574	0.31569276816440445	5.985932694904619	3.1391744782570963	1.102828499975827	0.28706742296556365	2.650165542488272	5.233654003838101	1.5789628797344692	2.3422651331347255e-12	10.971304788173281	0.0
11.897188170433218	20.26104670127282	0.41441144178190364	20.23730489640328	-0.023741804869541028	8.571547074128013	9.020505142386819	0.31638758192370015	5.989759963803763	3.1611486996048956	0.9533163363946557	0.27557265344357107	2.344695268281003	5.090925658458563	1.6948291922652845	1.0273498993623836e-11	11.10685477738816	0.0
11.980468487626249	19.643268871676835	0.4069768730218396	20.02269307946344	0.3794242077866059	8.631547903646908	9.253953106572926	0.31913634429364385	6.063546891861927	3.18327674050213	0.7159163580962407	0.2705051594785442	2.04925177282612	4.91352736449558	1.8168550178487641	4.3604881366034837e-11	11.243058924249372	0.0
12.064331767039633	19.711806018532045	0.40683492081189954	19.79586218974945	0.08405617121740505	8.691968738972436	9.649540964499893	0.3234442442354933	6.292815210530932	3.205559677685645	0.7165236922769429	0.2674094454641488	1.7683879393257806	4.702483060414028	1.9450909707216757	1.7894633671992314e-10	11.379900219109018	0.0
12.14878208940891	19.242969816983603	0.4008556371558523	19.562784246174445	0.319814429190842	8.752812520145245	9.771637983396328	0.3240092541902029	6.241819082564649	3.227998595429445	0.6139645222780037	0.26291998859087057	1.505957408738585	4.459915133296265	2.079550485293257	7.094337148364956e-10	11.517361218136905	0.0
12.233823564034772	19.158417473689926	0.3990700504696599	19.329669417212077	0.1712519435221509	8.81408220778626	9.948823914615982	0.3257306268688698	6.239037760067115	3.250594585597451	0.6805296360867885	0.264386395647549	1.2649756187994812	4.189064886542962	2.220204866636102	2.7147268231632484e-09	11.655424042518806	0.0
12.319460328983016	19.041542001297643	0.3972283054588081	19.10282782391953	0.061285822621886865	8.875780783240765	10.776391966641217	0.33623314837361923	6.879680712093002	3.273348747696633	1.0101957478767485	0.2768992765522664	1.047536265829891	3.8942432845796984	2.366977885582937	1.001805226211184e-08	11.794070377908952	0.0
12.405696551285896	18.92368950288718	0.39469353165718085	18.888515932037592	-0.03517357084958661	8.93791124872345	10.688135529222395	0.33382088153125633	6.597476752450028	3.2962621889305095	0.7318144798064403	0.26792249012230224	0.8547875098411984	3.58070715480974	2.519739757620802	3.562003260640564e-08	11.93328147414582	0.0
12.492536427144898	18.601175674274298	0.3908511973029265	18.69276810964094	0.09159243536664263	9.000476627464515	11.002777724365712	0.3376836267387573	6.71110629695292	3.319336024253023	0.9277294075583553	0.274329003607607	0.6869666715517224	3.254462916510392	2.6783002544212606	1.2191680334197824e-07	12.073038145240762	0.0
12.579984182134913	18.503555115924154	0.3890986170163218	18.52121611874294	0.017661002818787352	9.063479963856764	11.477132347871894	0.3426921358707497	6.977365382080943	3.342571376422794	1.1956553631249096	0.28275883475225455	0.5434868951412679	2.922007478035223	2.842400574599804	4.0131804683496935e-07	12.2133207696486	0.0
12.668044071409858	18.65611784800144	0.38914779088424395	18.378902169131898	-0.2772156788695419	9.126924323603763	11.282426165239569	0.338870067289579	6.567491494342314	3.3659693760577536	0.6768233035973688	0.2592365330237545	0.42306491519905576	2.590023249929868	3.011703443884117	1.2692888736226252e-06	12.354109290829982	0.0
12.756720379909726	18.13074595613612	0.3826296223281641	18.27009418862589	0.13934823248976969	9.19081279386899	12.292972135316896	0.3505715614220595	7.3558408886604765	3.389531161690158	1.1196681121729268	0.28026846085673	0.3238761652485901	2.265050223834143	3.1857807278625883	3.853565639636348e-06	12.495383218114927	0.0
12.846017422569096	18.657501976650032	0.38644347741926355	18.19811456022231	-0.4593874164277203	9.25514848342607	11.714389800550517	0.3432353520432959	6.548113760434023	3.4132578798219892	0.8594398359335536	0.26592773544058507	0.24372227196520158	1.9531618042660777	3.364097636643661	1.1219470079441792e-05	12.637121627877292	0.0
12.93593954452708	18.00566564121314	0.3791713424749621	18.165195226900153	0.15952958568701092	9.319934522810053	12.530554073098784	0.35177217515377673	7.128308647263329	3.437150684980743	0.5023899114711576	0.25253545684251333	0.18019651195331793	1.659671846646632	3.545992409430455	3.1293839812900794e-05	12.779303165029933	0.0
13.026491121338768	18.07751680593764	0.37881803836820505	18.172372513044017	0.09485570710637603	9.385174064469723	12.648195082411076	0.35218736766480285	7.003328891483192	3.4612107397756082	1.1544152193711015	0.27918319336328373	0.13083484126589204	1.3888978499159552	3.7306502389002256	8.353811152186608e-05	12.921906044850424	0.0
13.11767655918814	18.086655630370842	0.37793600442337133	18.219434365684222	0.13277873531338003	9.450870282921011	13.246200612113565	0.3589579953620875	7.352292870466841	3.485439214954037	0.6510125060388554	0.2596942030151996	0.09324322586555453	1.1439996689829215	3.9170702070880696	0.00021320860061392865	13.064908055147065	0.0
13.209500295102458	18.011734097749546	0.3762083375369081	18.304931353105772	0.2931972553562261	9.517026374901459	13.199382482254816	0.35718368850460247	7.050309534053574	3.5098372894587158	1.0511085168659111	0.27068193555783426	0.0651956801556496	0.9269051374986845	4.104024260131636	0.0005197165444750388	13.208286558775328	0.0
13.301966797168173	17.91199037157464	0.37428388626362563	18.42626087856518	0.5142705069905418	9.58364555952577	13.814436145558023	0.3632091976453051	7.404448690497033	3.5344061504849265	0.8913870368442844	0.26483814994216187	0.044701122724513695	0.7383247087285424	4.290007874309937	0.001208676287783269	13.352018496514404	0.0
13.395080564748351	18.895057906657232	0.3821501302695427	18.57983090048115	-0.3152270061760838	9.650731078442451	14.126611234578977	0.3662301098007426	7.450423918982745	3.559146993538321	1.3648258971065363	0.28067033244885087	0.030040418077656988	0.5778479342724058	4.473183191469711	0.0026789663472203394	13.496080390314155	0.0
13.488846128701589	18.90921110140781	0.3813564955180598	18.761302331716678	-0.14790876969113143	9.718286195991547	14.338984392110552	0.36751818411799064	7.39187952250303	3.5840610224930893	1.074515977950429	0.27188570157738107	0.019777460454642185	0.44410660207785446	4.651317135153528	0.005652787108543859	13.64044834692211	0.0
13.5832680516025	19.22567070974801	0.38332432232714486	18.96589346895362	-0.2597772407943886	9.786314199363488	14.732091404569996	0.37051126537427675	7.510038527269463	3.6091494496505407	1.1085241527154368	0.27089963289805225	0.012749707227519563	0.3349837058091136	4.8217193976561585	0.01134259636011374	13.785098061900715	0.0
13.678350927963718	19.027705747398194	0.380773279159295	19.188700370149355	0.1609946227511614	9.854818398759033	14.609926762490577	0.3684033926190692	7.1097197024614545	3.6344134957980945	0.844129660437321	0.2605575409384261	0.00804418453606119	0.24784475953909385	4.981188125635789	0.021618476393750145	13.930004824044662	0.0
13.774099384459465	20.16523663963252	0.38987179093792085	19.42494424753857	-0.7402923920939521	9.923802127550346	15.093734262427574	0.3731682303437554	7.313146881273981	3.659854390268681	1.2467842313986552	0.2725300349090967	0.004964798753141922	0.1797684350134646	5.125974356199708	0.03909313736402669	14.075143520208226	0.0
13.870518080150681	20.264875638702403	0.3897773609265374	19.67001380079691	-0.5948618379054942	9.993268742443199	16.044153322928803	0.3827671051769434	7.982114692303641	3.685473371000562	1.2611820257919089	0.2745707660267442	0.0029960103133867514	0.12775670979240278	5.25177926565589	0.06699317448278155	14.220488640552446	0.0
13.967611706711736	20.30811660039703	0.3889199436778691	19.919158533734226	-0.38895806666280563	10.0632216236403	16.07141427190553	0.383525441330902	7.728203121775076	3.7112716845975657	1.2665244557590847	0.27458740446344826	0.001766808930137067	0.08890990238463894	5.353800351599038	0.1086671865983965	14.366014284222015	0.0
14.065384988658717	20.96288667999014	0.39405257129496835	20.16675211305944	-0.7961345669307001	10.133664175005784	16.153143455495258	0.38531894087262103	7.530600614997262	3.7372505863897487	1.1338377814999525	0.2687412584067009	0.0010177036185366093	0.06055814187580336	5.426842856627212	0.1666392454765859	14.511694165461304	0.0
14.163842683579329	20.966159024876394	0.3936012528598074	20.405202177452534	-0.56095684742386	10.204599824230822	16.261648155817298	0.3872825871450647	7.363404246064668	3.763411340494477	0.5607960786410358	0.24653141028100004	0.0005722916556979027	0.04034696044543898	5.465510097517827	0.24127120765407767	14.657501620179492	0.0
14.262989582364385	21.014651955625876	0.3937271519568678	20.623658388178708	-0.3909935674471683	10.27603202300044	17.764181579063717	0.4035730344048527	8.595895459506833	3.7897552198779385	1.3612566417729215	0.2749129111494588	0.0003140181360762233	0.026279954265291013	5.464480110495617	0.3291746923079321	14.803409612973791	0.0
14.362830509440936	21.274209191950206	0.39574439944917017	20.80565565805162	-0.4685535338985858	10.347964247161443	18.21494606887165	0.408800063185954	8.78454753721106	3.816283506417084	1.1296920159824642	0.26554728996169974	0.0001680381734175254	0.0167252646712204	5.418865860574104	0.42050575001248724	14.949390744620391	0.0
14.463370323007023	20.833104055004856	0.3912038204385803	20.921962430396455	0.0888583753915988	10.420399996891572	17.870951420828984	0.40540144072225676	8.188879521646987	3.842997490962004	0.7339844480265101	0.24731012465384938	8.76495015635879e-05	0.010394757129048693	5.324642664062353	0.49142009966140326	15.095417260042087	0.0
14.564613915268072	20.655849156245726	0.38936364062503476	20.92260240764127	0.26675325139554573	10.493342796869813	18.652458083510883	0.41237997976872465	8.731884241892043	3.8698984733987376	1.263790659133107	0.27114179688954	4.4539893785143256e-05	0.006305303319296555	5.179110900315668	0.4956806073510507	15.24146105676147	0.0
14.66656621267495	19.934895310956826	0.38315192453063146	20.76588966480137	0.8309943538445452	10.566796196447902	18.824240377072222	0.4137324068162869	8.68126363541817	3.896987762712529	0.7975851738657616	0.25180792857056367	2.203811981793619e-05	0.0037308175578537827	4.98134701914596	0.39329609612932886	15.387493693848409	0.0
14.769232176163673	19.867092568653646	0.3822538327581707	20.49024822394914	0.6231556552954949	10.640763769823035	19.35287069601183	0.41745168339347727	9.006670825378302	3.9242666770515164	0.7735029957074819	0.24873340350962667	1.0611830302317586e-05	0.0021521031739911815	4.732584524874879	0.22201458269978896	15.53348640137018	0.0
14.87261680139682	19.53072201273197	0.3787363161232903	20.19911507051245	0.6683930577804773	10.715249116211798	20.066571762725918	0.42397423088174907	9.539505191016936	3.9517365437908767	0.8917464620123758	0.25483447669012044	4.970023520969747e-06	0.00120958451067427	4.436462476372996	0.08202794925274608	15.679410090352512	0.0
14.976725119006597	19.428643387671457	0.37762215966733287	19.943651842121433	0.5150084544499762	10.79025586002528	20.052649344982967	0.42323876892229617	9.370272928591731	3.9793986995974127	1.2987098917054447	0.2662043075541073	2.2627580429199153e-06	0.00066202526132237	4.099084903042478	0.018667287800311468	15.825235363259278	0.0
15.081562194839643	19.82865677684368	0.3805605513689902	19.702643992033845	-0.12601278480983424	10.865787651045459	20.55765206908294	0.42660877509728135	9.74866092173583	4.007254490494595	0.8329123380284984	0.24748816549662164	1.0008880089839996e-06	0.0003526364981804694	3.7288516877712294	0.0025061418782155423	15.970932524998211	0.0
15.18713313020352	19.722921774066364	0.3791219990049164	19.452895918051148	-0.27002585601521645	10.941848164602776	19.64377397341779	0.41746091195924717	8.739841962848955	4.035305271928057	1.1356141769027484	0.25891125038372814	4.2988635413047124e-07	0.00018270113871475776	3.336048922353017	0.0001922702130009018	16.116471594460062	0.0
15.293443062114946	19.110850000049513	0.37350187131509277	19.194143667209683	0.08329366716017006	11.018441101754995	20.540686929168533	0.425057682498686	9.576202048545076	4.063552408831553	1.0740117991410991	0.25568444413184993	1.791812607623469e-07	9.201552816798632e-05	2.9322209348100023	8.221092648529488e-06	16.261822316597605	0.0
15.400497163549751	18.34901719078422	0.36578860341675234	18.9363807957488	0.5873636049645796	11.095570189467281	20.589806396519144	0.4249935705861632	9.601497861793076	4.091997275693375	1.162114044465453	0.259114682634094	7.243508476184019e-08	4.5022429843574936e-05	2.5293813339930606	1.9183990465088497e-07	16.406954175050906	0.0
15.508300643694598	19.26538077491628	0.3730415337086787	18.691007383958194	-0.5743733909580868	11.173239180793551	20.677506831526635	0.4245445498541434	9.70396614883445	4.120641256623228	1.108800557333094	0.2543250128003375	2.838351471840536e-08	2.138868432121509e-05	2.1391495591676075	2.3980960572333233e-09	16.551836405324654	0.0
15.61685874820046	18.370421523537864	0.36485355596672814	18.4683638968297	0.0979423732918363	11.251451855059106	21.257412898571705	0.42909891513601794	10.338516857197183	4.149485745419591	1.7085366881976358	0.2749021376362093	1.0774177323483919e-08	9.859687126627371e-06	1.7719160178299016	1.578587486336402e-11	16.69643800852271	0.0
15.726176759437863	18.473499841879374	0.3643739437844119	18.27687070622169	-0.19662913565768392	11.33021201804452	21.456030716473123	0.4302800380037025	10.632279774745587	4.178532145637528	0.7781764222516672	0.24106812831237526	3.959489692670471e-09	4.407575539209981e-06	1.4361385290418138	5.3837187511998144e-14	16.840727765644793	0.0
15.836259996753927	18.64101321233373	0.36436763857430315	18.122530685808567	-0.5184825265251618	11.409523502170831	21.161706408982756	0.4270099339253575	10.4734967146645	4.207781870656991	1.1447993836240085	0.25228656088515655	1.4078756065251393e-09	1.909521410470055e-06	1.1378545224301304	9.368807928200322e-17	16.98467425244915	0.0
15.947113816731207	19.093748398800457	0.3675535141478831	18.008706984243133	-1.085041414557324	11.489390166686027	20.232635928834334	0.41785661446841765	9.719486777875543	4.23723634375159	1.1945763697823977	0.25432555722078776	4.840479893515147e-10	8.012440350032734e-07	0.8804603276300547	0.0	17.128245854884995	0.0
16.058743613448325	18.196384476865624	0.35883372566698535	17.936178528573002	-0.2602059482926222	11.56981589785283	21.45817017650875	0.428452147161432	11.157930741203606	4.266896998157851	1.4897759614694195	0.262639175235125	1.6081886199174582e-10	3.2542030418090146e-07	0.6647674178946242	0.0	17.271410785097256	0.0
16.171154818742465	18.197489033075755	0.3582613885628586	17.903441267723895	-0.29404776535185917	11.6508046091378	21.42747460776173	0.42762565543542524	11.375534156718363	4.2967652771449565	0.7922603906170291	0.23916766044498355	5.159783556721624e-11	1.27845268232152e-07	0.4893040418211722	0.0	17.414137098005856	0.0
16.284352902473664	18.72262203063874	0.36253335742298476	17.90719024865995	-0.8154317819787877	11.732360241401764	20.868589987963784	0.4215154036235675	11.097114735869848	4.32684263408497	1.1202082950323282	0.24941399408328688	1.5976780770236926e-11	4.8551417056698896e-08	0.35079749163178736	0.0	17.55639270846077	0.0
16.39834337279098	18.48594077913983	0.3609682584161764	17.94289871123716	-0.5430420679026717	11.814486763091576	19.99964571671927	0.4124004549392689	10.536863290656086	4.357130532523566	1.3851029019038927	0.25682250215486063	4.771171848972665e-12	1.7811881849631104e-08	0.244753284447071	0.0	17.698145408973435	0.0
16.513131776400517	18.899529825993934	0.36436448457398835	18.005408036685242	-0.8941217893086915	11.897188170433218	20.26104670127282	0.41441144178190364	11.130596582257699	4.387630446251231	1.0984483507982556	0.24491952336837902	1.3732395589853222e-12	6.308382004037902e-09	0.16604514235164858	0.0	17.83936288802384	0.0
16.628723698835323	19.091587677601115	0.36515914153147183	18.089455057507177	-1.0021326200939384	11.980468487626249	19.643268871676835	0.4069768730218396	10.863634716462766	4.41834385937499	1.0920555559236864	0.24498121733377237	3.8067572672543586e-13	2.155421510653137e-09	0.10944230640922556	0.0	17.980012748942148	0.0
16.74512476472717	18.77180016361545	0.36174505420004	18.19008627035818	-0.5817138932572696	12.064331767039633	19.711806018532045	0.40683492081189954	11.295844047891613	4.449272266390615	0.8582528743118578	0.23643048433466962	1.0157309047849975e-13	7.099933642000662e-10	0.07002374028537131	0.0	18.120062529362713	0.0
16.862340638080262	19.20686044283715	0.3645815061273302	18.30293564236581	-0.9039248004713407	12.14878208940891	19.242969816983603	0.4008556371558523	11.197546788946061	4.48041717225535	1.347168655030866	0.24896764305139502	2.6066929085641047e-14	2.2531076042780866e-10	0.043455920893850045	0.0	18.259479721246624	0.0
16.980377022546822	18.83099909958292	0.36045018698966597	18.424367906313442	-0.4066311932694795	12.233823564034772	19.158417473689926	0.3990700504696599	11.484172098996655	4.511780092461137	1.063111143181898	0.2389040094434408	6.4306691247852864e-15	6.883491106411351e-11	0.026136114775719234	0.0	18.39823179146888	0.0
17.09923966170465	19.0365344281611	0.36120739794300544	18.551508069747758	-0.48502635841334296	12.319460328983016	19.041542001297643	0.3972283054588081	11.732784555287065	4.5433625531083655	1.1478297944188416	0.24229128129812966	1.5235512208864005e-15	2.023129512537016e-11	0.015221866763577688	0.0	18.536286202963947	0.0
17.21893433933658	19.341594825795916	0.3631614315871423	18.68218825678161	-0.6594065690143047	12.405696551285896	18.92368950288718	0.39469353165718085	11.968455044995405	4.575166090980124	1.2944117124070402	0.2459584909269693	3.489729865793345e-16	5.716268879680951e-12	0.008577820352210679	0.0	18.673610436423683	0.0
17.339466879711935	19.973628645332344	0.36761654032047936	18.81484522775144	-1.1587834175809029	12.492536427144898	18.601175674274298	0.3908511973029265	11.98144570987412	4.607192253616985	1.048776367543986	0.2369292039743263	7.730270299519583e-17	1.5515051276538767e-12	0.004673215211326503	0.0	18.810172012538562	0.0
17.460843147869923	19.198630090291275	0.3607432155988817	18.948397930103326	-0.2502321601879487	12.579984182134913	18.503555115924154	0.3890986170163218	12.195659766829811	4.639442599392304	1.4604603157024356	0.24995602464297917	1.3821590366436696e-17	4.042255852756098e-13	0.0024594153295005544	0.0	18.94593851477342	0.0
17.583069049905014	19.19107227189248	0.3603008978490292	19.082126927715322	-0.10894534417715818	12.668044071409858	18.65611784800144	0.38914779088424395	12.631324969699525	4.67191869758805	1.620302514523777	0.25450733254485	3.824616687440461e-18	1.0101500068429439e-13	0.001249315048700804	0.0	19.08087761266652	0.0
17.706150533254345	19.787040013115163	0.36411086880150634	19.215569128221087	-0.5714708848940759	12.756720379909726	18.13074595613612	0.3826296223281641	12.35603498562516	4.704622128471167	1.3599201719897263	0.24353224957593847	0.0	2.419934343885375e-14	0.0006120425815027829	0.0	19.21495708563956	0.0
17.830093586987125	19.512313028230444	0.3614639247802649	19.348433785427883	-0.16387924280256172	12.846017422569096	18.657501976650032	0.38644347741926355	13.096509044305012	4.737554483370465	1.4812064593159775	0.24702942606081488	0.0	5.551481633583531e-15	0.00028893812299110003	0.0	19.348144847304887	0.0
17.95490424209604	19.712584436268102	0.3623032314796524	19.480540306191127	-0.2320441300769751	12.93593954452708	18.00566564121314	0.3791713424749621	12.619773579342924	4.7707173647540575	1.4860709549556033	0.2442858174357694	0.0	1.2182897680457892e-15	0.0001313359372422527	0.0	19.480408970253883	0.0
18.080588571790713	19.4712501249934	0.3598894095830244	19.611775143774697	0.14052501878129675	13.026491121338768	18.07751680593764	0.37881803836820505	12.827050337744048	4.804112386307336	1.6660100875966553	0.24932427729562778	0.0	2.5431221985954714e-16	5.743246496832781e-05	0.0	19.61171771130973	0.0
18.207152691793247	20.017774041048654	0.36374105694332026	19.742063678679415	-0.27571036236923874	13.11767655918814	18.086655630370842	0.37793600442337133	12.932129319833683	4.837741173011487	1.394431255061689	0.240684996027901	0.0	5.280152828099037e-17	2.414145395608793e-05	0.0	19.74203953722546	0.0
18.334602760635804	19.364725373818438	0.35773920992199465	19.87135289700808	0.5066275231896427	13.209500295102458	18.011734097749546	0.3762083375369081	12.915089303419101	4.871605361222568	1.5059935921455412	0.2449283848869842	0.0	8.722417678447104e-18	9.746202230937985e-06	0.0	19.87134315080585	0.0
18.462944979960255	20.665364401474218	0.36757313158360405	19.99960129318857	-0.665763108285649	13.301966797168173	17.91199037157464	0.37428388626362563	12.837747989523862	4.9057065987511255	1.5079116922307847	0.2431544952356911	0.0	3.582170635056982e-18	3.77575757027773e-06	0.0	19.999597517431	0.0
18.592185594819973	20.307275202743295	0.3641970991467662	20.126773294435832	-0.1805019083074626	13.395080564748351	18.895057906657232	0.3821501302695427	13.811307396490239	4.940046544942383	1.2304062151698183	0.2320353094313701	0.0	0.0	1.402479676914391e-06	0.0	20.126771891956157	0.0
18.722330893983717	19.758344776812002	0.3591655878348952	20.25283634500227	0.4944915681902664	13.488846128701589	18.90921110140781	0.3813564955180598	13.788357116613241	4.97462687075698	1.2046976757254204	0.23076178516184365	0.0	0.0	4.990409044759412e-07	0.0	20.252835845961364	0.0
18.8533872102416	20.246536931929988	0.36260569664545056	20.37775946527945	0.13122253334946166	13.5832680516025	19.22567070974801	0.38332432232714486	14.044875302695104	5.009449258852279	1.1252466055603474	0.2285210940637133	0.0	0.0	1.6995817863857197e-07	0.0	20.377759295321273	0.0
18.98536092071329	20.702949778614954	0.3658062771087181	20.501512583415625	-0.201437195199329	13.678350927963718	19.027705747398194	0.380773279159295	13.7690102012935	5.044515403664246	1.3564346014812219	0.23359453518867737	0.0	0.0	5.5351494574179126e-08	0.0	20.50151252806413	0.0
19.118258447158283	20.949993920887923	0.36708475581094546	20.624066249708935	-0.325927671178988	13.774099384459465	20.16523663963252	0.38987179093792085	14.81543591230218	5.079827011489895	1.411587798042845	0.23338297346675252	0.0	0.0	1.7222989302273724e-08	0.0	20.624066232485944	0.0
19.252086256288393	19.789538238764905	0.3572471589874155	20.74539153059919	0.9558532918342841	13.870518080150681	20.264875638702403	0.3897773609265374	14.815350478457942	5.1153858005703245	1.168664259869236	0.22528024339282993	0.0	0.0	5.115469217573269e-09	0.0	20.74539152548372	0.0
19.38685086008241	20.159083584789624	0.3594754836678537	20.865459982518374	0.70637639772875	13.967611706711736	20.30811660039703	0.3889199436778691	14.75497235088482	5.151193501174317	1.7514846644428759	0.24201419875194974	0.0	0.0	1.4489760241581755e-09	0.0	20.8654599810694	0.0
19.522558816102986	20.840072178401766	0.36405631990966836	20.98424365941368	0.14417148101191302	14.065384988658717	20.96288667999014	0.39405257129496835	15.307828732392004	5.187251855682537	1.4135469096158086	0.231947038349781	0.0	0.0	3.9104946386490337e-10	0.0	20.984243659022628	0.0
19.659216727815707	20.630930624573043	0.36171956790898613	21.10171513373927	0.4707845091662257	14.163842683579329	20.966159024876394	0.3936012528598074	15.218458467603352	5.2235626186723145	1.1128927975223264	0.2207174110952996	0.0	0.0	1.0045872658961167e-10	0.0	21.10171513363881	0.0
19.79683124491042	20.808716322183457	0.362738656009697	21.21784752255052	0.40913120036706374	14.262989582364385	21.014651955625876	0.3937271519568678	15.19440318042096	5.260127557003021	1.2732659293468425	0.224145526937683	0.0	0.0	2.4542260030107047e-11	0.0	21.21784752252598	0.0
19.935409063624792	21.04177643935997	0.36448971817657444	21.332614515405755	0.2908380760457838	14.362830509440936	21.274209191950206	0.39574439944917017	15.417944278518977	5.296948449902043	1.4917549553995602	0.2298438511192405	0.0	0.0	5.696286687725452e-12	0.0	21.33261451540006	0.0
20.07495692707017	21.687141891620193	0.36947805077566737	21.44599040282829	-0.2411514887919033	14.463370323007023	20.833104055004856	0.3912038204385803	15.006558884650488	5.334027089051357	1.3881529437213564	0.22775460967247432	0.0	0.0	1.254851585775789e-12	0.0	21.445990402827036	0.0
20.215481625559658	21.165486036972236	0.3650858113383942	21.55795010485599	0.3924640678837541	14.564613915268072	20.655849156245726	0.38936364062503476	14.974707805365925	5.371365278674717	1.3248770603157487	0.22485247396800007	0.0	0.0	2.621176291543083e-13	0.0	21.557950104855728	0.0
20.356989996938573	20.964435942265876	0.3637243440659607	21.668469199483205	0.7040332572173291	14.66656621267495	19.934895310956826	0.38315192453063146	14.556499340003866	5.40896483562544	1.2703594344931153	0.22158667919299116	0.0	0.0	5.185996943017678e-14	0.0	21.66846919948315	0.0
20.499488926917145	21.674349188032537	0.3691981702085894	21.77752395089012	0.10317476285758431	14.769232176163673	19.867092568653646	0.3822538327581707	14.910330746074685	5.446827589474818	1.232397512782196	0.219285213751405	0.0	0.0	9.71449231454375e-15	0.0	21.77752395089011	0.0
20.642985349405564	21.425954856440246	0.3671970988711947	21.885091337382736	0.45913648094249027	14.87261680139682	19.53072201273197	0.3787363161232903	15.011017032572035	5.484955382601142	1.2420881907693202	0.21856717643121765	0.0	0.0	1.7192487044184207e-15	0.0	21.885091337382736	0.0
20.7874862468514	21.30298953676069	0.3657369732971172	21.991149078970906	0.6881595422102151	14.976725119006597	19.428643387671457	0.37762215966733287	15.310226908809302	5.52335007027935	1.4411066062914788	0.2237595690076733	0.0	0.0	2.899641216848567e-16	0.0	21.991149078970906	0.0
20.932998650579357	21.66012559239634	0.36872680289166876	22.0956756645124	0.4355500721160581	15.081562194839643	19.82865677684368	0.3805605513689902	16.096945309808046	5.5620135207713055	1.4776961262944939	0.22363160123665607	0.0	0.0	4.684183489014974e-17	0.0	22.0956756645124	0.0
21.079529641133412	22.298825672120287	0.373723473528458	22.198650378347153	-0.10017529377313394	15.18713313020352	19.722921774066364	0.3791219990049164	16.38649745047528	5.600947615416705	1.6299985193320445	0.22661421301135945	0.0	0.0	8.348985515646644e-18	0.0	22.198650378347153	0.0
21.22708634862135	22.461926436181685	0.37514064049059037	22.30005332634373	-0.16187310983795555	15.293443062114946	19.110850000049513	0.37350187131509277	16.178528649437435	5.640154248724622	1.720849929094022	0.22929078589507115	0.0	0.0	0.0	0.0	22.30005332634373	0.0
21.375675953061695	22.15354113203992	0.37333879922160795	22.399865461274374	0.24632432923445435	15.400497163549751	18.34901719078422	0.36578860341675234	15.819590570086326	5.679635328465695	1.7948808536979524	0.22931287966015895	0.0	0.0	0.0	0.0	22.399865461274374	0.0
21.525305684733127	21.93858078387929	0.37158265321095074	22.49806860743469	0.5594878235554006	15.508300643694598	19.26538077491628	0.3730415337086787	17.12620979628274	5.719392775764955	1.8029778018760645	0.23102866859021992	0.0	0.0	0.0	0.0	22.49806860743469	0.0
21.67598282452626	21.533015601986946	0.368609053934565	22.5946454844168	1.0616298824298553	15.61685874820046	18.370421523537864	0.36485355596672814	16.598495635230872	5.759428525195309	1.5680930200947198	0.2223891816135102	0.0	0.0	0.0	0.0	22.5946454844168	0.0
21.827714704297946	22.483403783201585	0.3750631518819764	22.689579729943706	0.20617594674212114	15.726176759437863	18.473499841879374	0.3643739437844119	17.037356901302477	5.799744524871677	1.5325692550526924	0.22237430304119465	0.0	0.0	0.0	0.0	22.689579729943706	0.0
21.980508707228033	22.67155424092036	0.3767417613387371	22.782855921667704	0.11130168074734215	15.836259996753927	18.64101321233373	0.36436763857430315	17.50315677897431	5.840342736545779	2.0535695583786535	0.23415457618998026	0.0	0.0	0.0	0.0	22.782855921667704	0.0
22.134372268178627	22.015763183191382	0.37158251005365217	22.87445959783272	0.8586964146413365	15.947113816731207	19.093748398800457	0.3675535141478831	18.21328726944232	5.8812251357016	1.7066946037028163	0.2234487673732698	0.0	0.0	0.0	0.0	22.87445959783272	0.0
22.289312874055877	22.081731099901592	0.3714901148086957	22.96437727669515	0.882646176793557	16.058743613448325	18.196384476865624	0.35883372566698535	17.53161673338988	5.922393711651511	1.7006787371378245	0.2211917038543854	0.0	0.0	0.0	0.0	22.96437727669515	0.0
22.44533806417427	22.92173494118653	0.3773774572835792	23.052596474596665	0.13086153341013684	16.171154818742465	18.197489033075755	0.3582613885628586	17.708184863357715	5.963850467633071	1.7903619138211622	0.22493156610927842	0.0	0.0	0.0	0.0	23.052596474596665	0.0
22.602455430623486	22.548213436370265	0.3745978795172556	23.139105722576183	0.5908922862059178	16.284352902473664	18.72262203063874	0.36253335742298476	18.371824490439558	6.005597420906502	1.996464856555221	0.22924645849527686	0.0	0.0	0.0	0.0	23.139105722576183	0.0
22.76067261863785	22.71125316914442	0.37519554250474274	23.223894581405933	0.5126414122615124	16.39834337279098	18.48594077913983	0.3609682584161764	18.241187476876107	6.047636602852848	1.853837556575328	0.22403091990965887	0.0	0.0	0.0	0.0	23.223894581405933	0.0
22.919997326968314	23.34794904051845	0.3794106664372736	23.30695365493288	-0.04099538558557114	16.513131776400517	18.899529825993934	0.36436448457398835	18.73348467733253	6.089970059072819	1.8451260636282325	0.22301741829814267	0.0	0.0	0.0	0.0	23.30695365493288	0.0
23.080437308257093	23.506345751658472	0.38005470462010904	23.388274601602795	-0.11807115005567681	16.628723698835323	19.091587677601115	0.36515914153147183	18.982145369036086	6.132599849486327	2.182023067110743	0.23077698644124817	0.0	0.0	0.0	0.0	23.388274601602795	0.0
23.24200036941489	23.344533134919363	0.3784586023316667	23.467850144041176	0.12331700912181276	16.74512476472717	18.77180016361545	0.36174505420004	18.701776422619982	6.1755280484327315	1.766414547849482	0.21903320106533633	0.0	0.0	0.0	0.0	23.467850144041176	0.0
23.404694372000794	22.987676737624664	0.3748104048751907	23.54567407656165	0.5579973389369854	16.862340638080262	19.20686044283715	0.3645815061273302	19.163404521717965	6.2187567447717615	2.3116118333226834	0.23249439638142688	0.0	0.0	0.0	0.0	23.54567407656165	0.0
23.5685272326048	23.810713607718764	0.3802622551911162	23.62174127046937	-0.18897233724939255	16.980377022546822	18.83099909958292	0.36045018698966597	18.80486298473836	6.262288041985164	2.0419701174276876	0.22470878673750566	0.0	0.0	0.0	0.0	23.62174127046937	0.0
23.73350692323303	22.71495711404205	0.3719183944358582	23.696047677024307	0.9810905629822564	17.09923966170465	19.0365344281611	0.36120739794300544	19.02131256137729	6.30612405827906	1.8876919651829125	0.22042326367644327	0.0	0.0	0.0	0.0	23.696047677024307	0.0
23.89964147169566	23.641381605618836	0.3783375194112553	23.768590327925494	0.12720872230665847	17.21893433933658	19.341594825795916	0.3631614315871423	19.333017005437988	6.350266926687013	2.0750323823611687	0.22446984792220934	0.0	0.0	0.0	0.0	23.768590327925494	0.0
24.06693896199753	23.86854135680067	0.37929030742632325	23.83936733317583	-0.029174023624840117	17.339466879711935	19.973628645332344	0.36761654032047936	19.968955430119465	6.394718795173823	2.0502039266006387	0.2234743547917404	0.0	0.0	0.0	0.0	23.83936733317583	0.0
24.23540753473151	23.818794118829942	0.37865498814907733	23.90837787618365	0.08958375735370794	17.460843147869923	19.198630090291275	0.3607432155988817	19.19617067496137	6.439481826740039	2.1540234298370966	0.22622514849338976	0.0	0.0	0.0	0.0	23.90837787618365	0.0
24.405055387474633	23.870394210732883	0.3782779244651522	23.975622205956288	0.1052279952234052	17.583069049905014	19.19107227189248	0.3603008978490292	19.189822956843678	6.4845581995272195	2.7030776111924806	0.23833154520779204	0.0	0.0	0.0	0.0	23.975622205956288	0.0
24.575890775186952	24.125979197778843	0.37953914084363577	24.041101626237214	-0.08487757154162878	17.706150533254345	19.787040013115163	0.36411086880150634	19.786427970533637	6.529950106923911	2.734856386055844	0.2394249598826674	0.0	0.0	0.0	0.0	24.041101626237214	0.0
24.74792201061326	24.61647469237086	0.3827642639738382	24.104818481439345	-0.5116562109315161	17.830093586987125	19.512313028230444	0.3614639247802649	19.51202409010745	6.575659757672378	2.534123259985305	0.2337366389095025	0.0	0.0	0.0	0.0	24.104818481439345	0.0
24.921157464687553	23.580195195021304	0.3749200313639292	24.16677613922459	0.5865809442032877	17.95490424209604	19.712584436268102	0.3623032314796524	19.71245310033086	6.621689375976085	2.6007308314744	0.23547559890518638	0.0	0.0	0.0	0.0	24.16677613922459	0.0
25.095605566940364	24.14107088011624	0.3783782266868856	24.22697896957812	0.08590808946188133	18.080588571790713	19.4712501249934	0.3598894095830244	19.471192692528433	6.668041201607918	2.777806485184415	0.2384834353534743	0.0	0.0	0.0	0.0	24.22697896957812	0.0
25.27127480590895	24.286896635951653	0.37852726727839575	24.2854323202294	-0.0014643157222522518	18.207152691793247	20.017774041048654	0.36374105694332026	20.017749899594698	6.714717490019173	2.7876185174613997	0.23822151586818802	0.0	0.0	0.0	0.0	24.2854323202294	0.0
25.448173729550312	24.307026780215008	0.37847983754017533	24.34214248826777	0.03511570805276065	18.334602760635804	19.364725373818438	0.35773920992199465	19.364715627616206	6.7617205124493065	2.5532416895310277	0.23159650769330575	0.0	0.0	0.0	0.0	24.34214248826777	0.0
25.626310945657167	24.97551683604692	0.3825719609311188	24.397116687805738	-0.5784001482411831	18.462944979960255	20.665364401474218	0.36757313158360405	20.665360625716648	6.809052556036452	2.9624108569418586	0.24033236223778126	0.0	0.0	0.0	0.0	24.397116687805738	0.0
25.805695122276767	24.42063851568209	0.378237042616487	24.45036301354177	0.02972449785968223	18.592185594819973	20.307275202743295	0.3641970991467662	20.30727380026362	6.856715923928707	3.010194083907647	0.23945911117884736	0.0	0.0	0.0	0.0	24.45036301354177	0.0
25.986334988132704	24.576194299126612	0.3792289250443236	24.50189040007909	-0.07430389904752133	18.722330893983717	19.758344776812002	0.3591655878348952	19.758344277771098	6.9047129353962085	3.2192392080903574	0.2435429985309511	0.0	0.0	0.0	0.0	24.50189040007909	0.0
26.168239333049634	24.835159622197505	0.38108607928108407	24.55170857685906	-0.28345104533844534	18.8533872102416	20.246536931929988	0.36260569664545056	20.24653676197181	6.953045925943982	3.2458932209018805	0.2433646053908864	0.0	0.0	0.0	0.0	24.55170857685906	0.0
26.35141700838098	24.13282286166769	0.37637911801901053	24.59982801857235	0.4670051569046585	18.98536092071329	20.702949778614954	0.3658062771087181	20.70294972326346	7.0017172474255895	2.9812033671301954	0.23651347442207327	0.0	0.0	0.0	0.0	24.59982801857235	0.0
26.53587692743965	24.28398687354563	0.37784285918778154	24.64625989091651	0.3622730173708817	19.118258447158283	20.949993920887923	0.36708475581094546	20.949993903664932	7.050729268157569	3.353888797460053	0.24393736726852192	0.0	0.0	0.0	0.0	24.64625989091651	0.0
26.721628065931725	24.313549184696875	0.3781050930018213	24.691015991574755	0.37746680687788015	19.252086256288393	19.789538238764905	0.3572471589874155	19.789538233649434	7.100084373034671	3.8541090905019844	0.2539081697247745	0.0	0.0	0.0	0.0	24.691015991574755	0.0
26.90867946239325	24.727412940989964	0.3810311214482829	24.73410868629812	0.006695745308157086	19.38685086008241	20.159083584789624	0.3594754836678537	20.15908358334065	7.149784963645914	3.8568552448904243	0.2524257191913904	0.0	0.0	0.0	0.0	24.73410868629812	0.0
27.09704021863	24.951246757252157	0.3825093583017457	24.775550839982134	-0.17569591727002276	19.522558816102986	20.840072178401766	0.36405631990966836	20.840072178010715	7.199833458391435	4.172109371518632	0.2584682907480471	0.0	0.0	0.0	0.0	24.775550839982134	0.0
27.286719500160412	24.065964578328007	0.3759848691566836	24.81535574263931	0.7493911643113016	19.659216727815707	20.630930624573043	0.36171956790898613	20.630930624472583	7.250232292600176	4.1076557798435935	0.2551932990768418	0.0	0.0	0.0	0.0	24.81535574263931	0.0
27.477726536661535	25.033870444229173	0.383013066660435	24.85353703017972	-0.18033341404945347	19.79683124491042	20.808716322183457	0.362738656009697	20.808716322158915	7.3009839186483765	4.708897743080656	0.2660029022039973	0.0	0.0	0.0	0.0	24.85353703017972	0.0
27.670070622418166	24.7768679593917	0.38092504023616247	24.890108599926695	0.11324064053499328	19.935409063624792	21.04177643935997	0.36448971817657444	21.041776439354276	7.352090806078915	4.676915078767356	0.2655021702945443	0.0	0.0	0.0	0.0	24.890108599926695	0.0
27.863761116775095	24.988856130095698	0.38225156048192827	24.925084520807875	-0.06377160928782288	20.07495692707017	21.687141891620193	0.36947805077566737	21.68714189161894	7.403555441721467	5.069173690130041	0.2719299502769015	0.0	0.0	0.0	0.0	24.925084520807875	0.0
28.058807444592517	24.96813467366982	0.3819838751016337	24.95847893818097	-0.009655735488848904	20.215481625559658	21.165486036972236	0.3650858113383942	21.165486036971974	7.455380329813519	4.777332811670198	0.26530137158501177	0.0	0.0	0.0	0.0	24.95847893818097	0.0
28.255219096704664	25.290474747149137	0.3840573145361841	24.990305973269678	-0.3001687738794594	20.356989996938573	20.964435942265876	0.3637243440659607	20.964435942265823	7.507567992122213	5.226996437247259	0.27321176895920113	0.0	0.0	0.0	0.0	24.990305973269678	0.0
28.453005630381597	25.37019913844151	0.3837790912018766	25.020579617209982	-0.34961952123152784	20.499488926917145	21.674349188032537	0.3691981702085894	21.674349188032526	7.560120968067068	4.927517466544572	0.2658239946857451	0.0	0.0	0.0	0.0	25.020579617209982	0.0
28.65217666979427	25.29257248401388	0.38279983276382007	25.049313619728313	-0.24325886428556842	20.642985349405564	21.425954856440246	0.3671970988711947	21.425954856440246	7.6130418148435375	5.661525456635479	0.2785697219032668	0.0	0.0	0.0	0.0	25.049313619728313	0.0
28.85274190648283	25.359223355891054	0.3829144271865106	25.07652137249919	-0.28270198339186337	20.7874862468514	21.30298953676069	0.3657369732971172	21.30298953676069	7.666333107547443	5.383914007896349	0.27339029799891507	0.0	0.0	0.0	0.0	25.07652137249919	0.0
29.05471109982821	25.52559713413412	0.3838312302296609	25.102215787261475	-0.4233813468726453	20.932998650579357	21.66012559239634	0.36872680289166876	21.66012559239634	7.7199974393002755	5.42333459431749	0.2725591488532618	0.0	0.0	0.0	0.0	25.102215787261475	0.0
29.25809407752701	24.681868983942998	0.37771096232606066	25.126409168801803	0.44454018485880553	21.079529641133412	22.298825672120287	0.373723473528458	22.298825672120287	7.774037421375377	5.965482063576982	0.2814187717802428	0.0	0.0	0.0	0.0	25.126409168801803	0.0
29.4629007360697	25.768232820069358	0.3854632091115866	25.14911308294998	-0.6191197371193766	21.22708634862135	22.461926436181685	0.37514064049059037	22.461926436181685	7.828455683325005	5.49184323871625	0.27239506296018934	0.0	0.0	0.0	0.0	25.14911308294998	0.0
29.669141041222183	24.50434857433462	0.37701173573972163	25.170338219771878	0.6659896454372571	21.375675953061695	22.15354113203992	0.37333879922160795	22.15354113203992	7.88325487310828	6.01034437056966	0.28054609843516326	0.0	0.0	0.0	0.0	25.170338219771878	0.0
29.87682502851074	25.799600131179275	0.38664009318438164	25.19009425218372	-0.6095058789955559	21.525305684733127	21.93858078387929	0.37158265321095074	21.93858078387929	7.938437657220039	6.448582419244201	0.2862825021978701	0.0	0.0	0.0	0.0	25.19009425218372	0.0
30.085962803710316	25.608856806404226	0.3855911161079104	25.20838969026349	-0.40046711614073516	21.67598282452626	21.533015601986946	0.368609053934565	21.533015601986946	7.994006720820579	6.565359643260404	0.2875569901138422	0.0	0.0	0.0	0.0	25.20838969026349	0.0
30.296564543336288	25.983502425821015	0.38860609388370876	25.225231731581726	-0.7582706942392896	21.827714704297946	22.483403783201585	0.3750631518819764	22.483403783201585	8.049964767866324	6.273310808438771	0.2817742907098347	0.0	0.0	0.0	0.0	25.225231731581726	0.0
30.50864049513964	25.329408403524955	0.384337086839863	25.2406261079322	-0.08878229559275397	21.980508707228033	22.67155424092036	0.3767417613387371	22.67155424092036	8.106314521241387	7.237826542110476	0.2963002118301956	0.0	0.0	0.0	0.0	25.2406261079322	0.0
30.72220097860562	26.178263908042613	0.3904872182556675	25.254576928902704	-0.9236869791399087	22.134372268178627	22.015763183191382	0.37158251005365217	22.015763183191382	8.163058722890078	7.231640822525051	0.2963793108826625	0.0	0.0	0.0	0.0	25.254576928902704	0.0
30.93725638545586	25.53018410048361	0.38623966419390354	25.267086522791477	-0.2630975776921325	22.289312874055877	22.081731099901592	0.3714901148086957	22.081731099901592	8.220200133950309	7.559536243077872	0.3003765347229899	0.0	0.0	0.0	0.0	25.267086522791477	0.0
31.15381718015405	25.16551597438957	0.3834709131891423	25.278155275448096	0.11263930105852538	22.44533806417427	22.92173494118653	0.3773774572835792	22.92173494118653	8.277741534887962	7.677626837288681	0.3012315397416974	0.0	0.0	0.0	0.0	25.278155275448096	0.0
31.371893900415127	25.812535382605162	0.3879355959477634	25.2877814676934	-0.5247539149117628	22.602455430623486	22.548213436370265	0.3745978795172556	22.548213436370265	8.335685725632178	8.533510825574801	0.31310471801436757	0.0	0.0	0.0	0.0	25.2877814676934	0.0
31.59149715771803	25.557016451829718	0.38603621278487504	25.295961112058738	-0.26105533977098005	22.76067261863785	22.71125316914442	0.37519554250474274	22.71125316914442	8.394035525711603	7.709048786563816	0.29948349372795124	0.0	0.0	0.0	0.0	25.295961112058738	0.0
31.812637637822057	26.186721706361755	0.3905382986963273	25.302687789674778	-0.8840339166869775	22.919997326968314	23.34794904051845	0.3794106664372736	23.34794904051845	8.452793774391584	8.931848917023396	0.31666836139118965	0.0	0.0	0.0	0.0	25.302687789674778	0.0
32.03532610128681	25.454374154514856	0.38517728807207563	25.30795248824151	-0.1464216662733442	23.080437308257093	23.506345751658472	0.38005470462010904	23.506345751658472	8.511963330812325	8.863547577697574	0.31569276816440445	0.0	0.0	0.0	0.0	25.30795248824151	0.0
32.259573383995814	25.380417733101613	0.3843958951413743	25.311743442112924	-0.06867429098868882	23.24200036941489	23.344533134919363	0.3784586023316667	23.344533134919363	8.571547074128013	9.020505142386819	0.31638758192370015	0.0	0.0	0.0	0.0	25.311743442112924	0.0
32.48539039768379	26.140550732665197	0.3896427842956464	25.314045975650526	-0.8265047570146713	23.404694372000794	22.987676737624664	0.3748104048751907	22.987676737624664	8.631547903646908	9.253953106572926	0.31913634429364385	0.0	0.0	0.0	0.0	25.314045975650526	0.0
32.71278813046758	25.783907047518117	0.3869194792647125	25.314842351121655	-0.46906469639646176	23.5685272326048	23.810713607718764	0.3802622551911162	23.810713607718764	8.691968738972436	9.649540964499893	0.3234442442354933	0.0	0.0	0.0	0.0	25.314842351121655	0.0
32.94177764738085	25.678398368784592	0.3860612392359455	25.314111622550033	-0.3642867462345585	23.73350692323303	22.71495711404205	0.3719183944358582	22.71495711404205	8.752812520145245	9.771637983396328	0.3240092541902029	0.0	0.0	0.0	0.0	25.314111622550033	0.0
33.17237009091252	25.12557511444399	0.3822049724316305	25.311829497077152	0.1862543826331624	23.89964147169566	23.641381605618836	0.3783375194112553	23.641381605618836	8.81408220778626	9.948823914615982	0.3257306268688698	0.0	0.0	0.0	0.0	25.311829497077152	0.0
33.4045766815489	25.36702426412358	0.3836652155987083	25.307968205541197	-0.05905605858238161	24.06693896199753	23.86854135680067	0.37929030742632325	23.86854135680067	8.875780783240765	10.776391966641217	0.33623314837361923	0.0	0.0	0.0	0.0	25.307968205541197	0.0
33.63840871831975	24.857449875416176	0.37977599666676853	25.30249638415343	0.4450465087372528	24.23540753473151	23.818794118829942	0.37865498814907733	23.818794118829942	8.93791124872345	10.688135529222395	0.33382088153125633	0.0	0.0	0.0	0.0	25.30249638415343	0.0
33.87387757934799	24.97866536180471	0.3806132174254503	25.295378969326787	0.3167136075220789	24.405055387474633	23.870394210732883	0.3782779244651522	23.870394210732883	9.000476627464515	11.002777724365712	0.3376836267387573	0.0	0.0	0.0	0.0	25.295378969326787	0.0
34.11099472240342	25.806741329962605	0.3864235201061628	25.286577107911434	-0.5201642220511715	24.575890775186952	24.125979197778843	0.37953914084363577	24.125979197778843	9.063479963856764	11.477132347871894	0.3426921358707497	0.0	0.0	0.0	0.0	25.286577107911434	0.0
34.34977168546025	24.75080275662535	0.37902484127479047	25.276048085291038	0.5252453286656866	24.74792201061326	24.61647469237086	0.3827642639738382	24.61647469237086	9.126924323603763	11.282426165239569	0.338870067289579	0.0	0.0	0.0	0.0	25.276048085291038	0.0
34.59022008725847	24.81116655027434	0.3797128415898109	25.263745274023805	0.45257872374946473	24.921157464687553	23.580195195021304	0.3749200313639292	23.580195195021304	9.19081279386899	12.292972135316896	0.3505715614220595	0.0	0.0	0.0	0.0	25.263745274023805	0.0
34.83235162786928	25.004568440037595	0.3812817230393467	25.24961810594936	0.2450496659117647	25.095605566940364	24.14107088011624	0.3783782266868856	24.14107088011624	9.25514848342607	11.714389800550517	0.3432353520432959	0.0	0.0	0.0	0.0	25.24961810594936	0.0
35.07617808926437	24.6858802360224	0.37923327354437397	25.233612070934136	0.5477318349117368	25.27127480590895	24.286896635951653	0.37852726727839575	24.286896635951653	9.319934522810053	12.530554073098784	0.35177217515377673	0.0	0.0	0.0	0.0	25.233612070934136	0.0
35.32171133588922	25.577593433167664	0.38591351228537946	25.215668745710555	-0.36192468745710826	25.448173729550312	24.307026780215008	0.37847983754017533	24.307026780215008	9.385174064469723	12.648195082411076	0.35218736766480285	0.0	0.0	0.0	0.0	25.215668745710555	0.0
35.568963315240445	25.511786460210953	0.38553820728299687	25.195725856554148	-0.3160606036568048	25.626310945657167	24.97551683604692	0.3825719609311188	24.97551683604692	9.450870282921011	13.246200612113565	0.3589579953620875	0.0	0.0	0.0	0.0	25.195725856554148	0.0
35.817946058447134	25.446050762699755	0.3850918812875444	25.173717379856118	-0.2723333828436374	25.805695122276767	24.42063851568209	0.378237042616487	24.42063851568209	9.517026374901459	13.199382482254816	0.35718368850460247	0.0	0.0	0.0	0.0	25.173717379856118	0.0
36.06867168085626	25.126187083356378	0.3831045515488474	25.14957368499449	0.023386601638112126	25.986334988132704	24.576194299126612	0.3792289250443236	24.576194299126612	9.58364555952577	13.814436145558023	0.3632091976453051	0.0	0.0	0.0	0.0	25.14957368499449	0.0
36.32115238262226	24.771070188459362	0.3807495979346199	25.1232217242553	0.3521515357959366	26.168239333049634	24.835159622197505	0.38108607928108407	24.835159622197505	9.650731078442451	14.126611234578977	0.3662301098007426	0.0	0.0	0.0	0.0	25.1232217242553	0.0
36.57540044930061	24.949605510037884	0.3817135535040908	25.094585274953122	0.144979764915238	26.35141700838098	24.13282286166769	0.37637911801901053	24.13282286166769	9.718286195991547	14.338984392110552	0.36751818411799064	0.0	0.0	0.0	0.0	25.094585274953122	0.0
36.83142825244572	24.281043828836758	0.37708713102075536	25.063585239300643	0.7825414104638853	26.53587692743965	24.28398687354563	0.37784285918778154	24.28398687354563	9.786314199363488	14.732091404569996	0.37051126537427675	0.0	0.0	0.0	0.0	25.063585239300643	0.0
37.08924825021283	25.806660042492968	0.3877287544390909	25.030140008028052	-0.7765200344649159	26.721628065931725	24.313549184696875	0.3781050930018213	24.313549184696875	9.854818398759033	14.609926762490577	0.3684033926190692	0.0	0.0	0.0	0.0	25.030140008028052	0.0
37.34887298796433	24.805591966018802	0.3808884600610309	24.994165894214433	0.18857392819563046	26.90867946239325	24.727412940989964	0.3810311214482829	24.727412940989964	9.923802127550346	15.093734262427574	0.3731682303437554	0.0	0.0	0.0	0.0	24.994165894214433	0.0
37.61031509888008	25.273926341633757	0.38385699767440135	24.955577644300153	-0.3183486973336045	27.09704021863	24.951246757252157	0.3825093583017457	24.951246757252157	9.993268742443199	16.044153322928803	0.3827671051769434	0.0	0.0	0.0	0.0	24.955577644300153	0.0
37.87358730457224	24.162809453644904	0.3760169739838232	24.914289033784243	0.751479580139339	27.286719500160412	24.065964578328007	0.3759848691566836	24.065964578328007	10.0632216236403	16.07141427190553	0.383525441330902	0.0	0.0	0.0	0.0	24.914289033784243	0.0
38.138702415704245	24.351270669885352	0.37684424500422153	24.870213555679047	0.5189428857936953	27.477726536661535	25.033870444229173	0.383013066660435	25.033870444229173	10.133664175005784	16.153143455495258	0.38531894087262103	0.0	0.0	0.0	0.0	24.870213555679047	0.0
38.40567333261417	24.769724959971338	0.3797851887229451	24.82326521040832	0.053540250436981296	27.670070622418166	24.7768679593917	0.38092504023616247	24.7768679593917	10.204599824230822	16.261648155817298	0.3872825871450647	0.0	0.0	0.0	0.0	24.82326521040832	0.0
38.674513045942476	24.433973673315325	0.3775130312750439	24.77335940648638	0.33938573317105636	27.863761116775095	24.988856130095698	0.38225156048192827	24.988856130095698	10.27603202300044	17.764181579063717	0.4035730344048527	0.0	0.0	0.0	0.0	24.77335940648638	0.0
38.94523463726408	24.754763492780913	0.3794694645751985	24.72041398199592	-0.03434951078499182	28.058807444592517	24.96813467366982	0.3819838751016337	24.96813467366982	10.347964247161443	18.21494606887165	0.408800063185954	0.0	0.0	0.0	0.0	24.72041398199592	0.0
39.217851279724925	25.177636632425493	0.38250213870753663	24.66435035764043	-0.5132862747850631	28.255219096704664	25.290474747149137	0.3840573145361841	25.290474747149137	10.420399996891572	17.870951420828984	0.40540144072225676	0.0	0.0	0.0	0.0	24.66435035764043	0.0
39.492376238683	24.46219481811453	0.3776333984538411	24.605094832915068	0.1429000148005386	28.453005630381597	25.37019913844151	0.3837790912018766	25.37019913844151	10.493342796869813	18.652458083510883	0.41237997976872465	0.0	0.0	0.0	0.0	24.605094832915068	0.0
39.76882287235378	24.31579900645352	0.3770264670706534	24.542580037789794	0.22678103133627303	28.65217666979427	25.29257248401388	0.38279983276382007	25.29257248401388	10.566796196447902	18.824240377072222	0.4137324068162869	0.0	0.0	0.0	0.0	24.542580037789794	0.0
40.04720463246026	25.1052619986847	0.3831628664052066	24.476746553180917	-0.6285154455037834	28.85274190648283	25.359223355891054	0.3829144271865106	25.359223355891054	10.640763769823035	19.35287069601183	0.41745168339347727	0.0	0.0	0.0	0.0	24.476746553180917	0.0
40.327535064887485	23.684361150568478	0.37308449149094586	24.407544714444807	0.7231835638763293	29.05471109982821	25.52559713413412	0.3838312302296609	25.52559713413412	10.715249116211798	20.066571762725918	0.42397423088174907	0.0	0.0	0.0	0.0	24.407544714444807	0.0
40.6098278103417	23.98964046011188	0.3758216855348113	24.33493661313118	0.3452961530193015	29.25809407752701	24.681868983942998	0.37771096232606066	24.681868983942998	10.79025586002528	20.052649344982967	0.42323876892229617	0.0	0.0	0.0	0.0	24.33493661313118	0.0
40.894096605014084	23.784834722403485	0.37493704470604794	24.258898313310365	0.47406359090688	29.4629007360697	25.768232820069358	0.3854632091115866	25.768232820069358	10.865787651045459	20.55765206908294	0.42660877509728135	0.0	0.0	0.0	0.0	24.258898313310365	0.0
41.18035528124919	24.382496754234772	0.37954759013479994	24.17942229992987	-0.2030744543049039	29.669141041222183	24.50434857433462	0.37701173573972163	24.50434857433462	10.941848164602776	19.64377397341779	0.41746091195924717	0.0	0.0	0.0	0.0	24.17942229992987	0.0
41.46861776821793	24.055300513621173	0.37759792531170383	24.096520177878197	0.04121966425702439	29.87682502851074	25.799600131179275	0.38664009318438164	25.799600131179275	11.018441101754995	20.540686929168533	0.425057682498686	0.0	0.0	0.0	0.0	24.096520177878197	0.0
41.75889809259546	24.14334566663415	0.3783931795295914	24.01022564170985	-0.13312002492429897	30.085962803710316	25.608856806404226	0.3855911161079104	25.608856806404226	11.095570189467281	20.589806396519144	0.4249935705861632	0.0	0.0	0.0	0.0	24.01022564170985	0.0
42.05121037924363	23.742651350450007	0.3756448089510921	23.92059773738032	0.17794638693031217	30.296564543336288	25.983502425821015	0.38860609388370876	25.983502425821015	11.173239180793551	20.677506831526635	0.4245445498541434	0.0	0.0	0.0	0.0	23.92059773738032	0.0
42.345568851898335	23.737099297292804	0.37609920482339937	23.82772443877778	0.09062514148497414	30.50864049513964	25.329408403524955	0.384337086839863	25.329408403524955	11.251451855059106	21.257412898571705	0.42909891513601794	0.0	0.0	0.0	0.0	23.82772443877778	0.0
42.64198783386162	23.596064097887425	0.37517302176281986	23.73172656340724	0.13566246551981465	30.72220097860562	26.178263908042613	0.3904872182556675	26.178263908042613	11.33021201804452	21.456030716473123	0.4302800380037025	0.0	0.0	0.0	0.0	23.73172656340724	0.0
42.94048174869865	23.326621399075705	0.37350431590269384	23.632762053212563	0.30614065413685765	30.93725638545586	25.53018410048361	0.38623966419390354	25.53018410048361	11.409523502170831	21.161706408982756	0.4270099339253575	0.0	0.0	0.0	0.0	23.632762053212563	0.0
43.24106512093954	23.486252990610854	0.37509942682999897	23.53103064828759	0.04477765767673603	31.15381718015405	25.16551597438957	0.3834709131891423	25.16551597438957	11.489390166686027	20.232635928834334	0.41785661446841765	0.0	0.0	0.0	0.0	23.53103064828759	0.0
43.54375257678612	23.55384289276965	0.37558474975596023	23.426778983072584	-0.1270639096970676	31.371893900415127	25.812535382605162	0.3879355959477634	25.812535382605162	11.56981589785283	21.45817017650875	0.428452147161432	0.0	0.0	0.0	0.0	23.426778983072584	0.0
43.84855884482362	23.171667604029004	0.3731430773628012	23.320306136606256	0.14863853257725168	31.59149715771803	25.557016451829718	0.38603621278487504	25.557016451829718	11.6508046091378	21.42747460776173	0.42762565543542524	0.0	0.0	0.0	0.0	23.320306136606256	0.0
44.15549875673739	23.612541573656635	0.37665045267857017	23.21196967050656	-0.40057190315007674	31.812637637822057	26.186721706361755	0.3905382986963273	26.186721706361755	11.732360241401764	20.868589987963784	0.4215154036235675	0.0	0.0	0.0	0.0	23.21196967050656	0.0
44.46458724803455	22.78018034262338	0.37061477498832457	23.1021921905524	0.32201184792901927	32.03532610128681	25.454374154514856	0.38517728807207563	25.454374154514856	11.814486763091576	19.99964571671927	0.4124004549392689	0.0	0.0	0.0	0.0	23.1021921905524	0.0
44.775839358770796	23.18562145638394	0.3740430408984243	22.99146847012438	-0.19415298625956012	32.259573383995814	25.380417733101613	0.3843958951413743	25.380417733101613	11.897188170433218	20.26104670127282	0.41441144178190364	0.0	0.0	0.0	0.0	22.99146847012438	0.0
45.08927023428218	22.911466952743307	0.37221004193671997	22.880373176233245	-0.031093776510061844	32.48539039768379	26.140550732665197	0.3896427842956464	26.140550732665197	11.980468487626249	19.643268871676835	0.4069768730218396	0.0	0.0	0.0	0.0	22.880373176233245	0.0
45.40489512592216	22.466600892520134	0.36917893452661255	22.769569241539706	0.30296834901957226	32.71278813046758	25.783907047518117	0.3869194792647125	25.783907047518117	12.064331767039633	19.711806018532045	0.40683492081189954	0.0	0.0	0.0	0.0	22.769569241539706	0.0
45.72272939180361	22.616458635233613	0.37097928122678137	22.65981692856369	0.043358293330076236	32.94177764738085	25.678398368784592	0.3860612392359455	25.678398368784592	12.14878208940891	19.242969816983603	0.4008556371558523	0.0	0.0	0.0	0.0	22.65981692856369	0.0
46.04278849754624	22.910436806430287	0.37343350569032097	22.551983635276965	-0.35845317115332165	33.17237009091252	25.12557511444399	0.3822049724316305	25.12557511444399	12.233823564034772	19.158417473689926	0.3990700504696599	0.0	0.0	0.0	0.0	22.551983635276965	0.0
46.365088017029066	22.68723655867512	0.3723416648509808	22.447054494424066	-0.24018206425105504	33.4045766815489	25.36702426412358	0.3836652155987083	25.36702426412358	12.319460328983016	19.041542001297643	0.3972283054588081	0.0	0.0	0.0	0.0	22.447054494424066	0.0
46.689643633148265	22.56632161089534	0.3719723586674256	22.346143822273373	-0.22017778862196735	33.63840871831975	24.857449875416176	0.37977599666676853	24.857449875416176	12.405696551285896	18.92368950288718	0.39469353165718085	0.0	0.0	0.0	0.0	22.346143822273373	0.0
47.0164711385803	22.63941811689631	0.37291605087521895	22.250507476045954	-0.3889106408503551	33.87387757934799	24.97866536180471	0.3806132174254503	24.97866536180471	12.492536427144898	18.601175674274298	0.3908511973029265	0.0	0.0	0.0	0.0	22.250507476045954	0.0
47.34558643655036	22.256220294276055	0.37076657936613766	22.161556183040588	-0.09466411123546692	34.11099472240342	25.806741329962605	0.3864235201061628	25.806741329962605	12.579984182134913	18.503555115924154	0.3890986170163218	0.0	0.0	0.0	0.0	22.161556183040588	0.0
47.67700554160622	22.32469329701221	0.3717695852787689	22.08086990845793	-0.24382338855427932	34.34977168546025	24.75080275662535	0.37902484127479047	24.75080275662535	12.668044071409858	18.65611784800144	0.38914779088424395	0.0	0.0	0.0	0.0	22.08086990845793	0.0
48.01074458039746	22.40507505767928	0.372976552770883	22.010213333142282	-0.3948617245369981	34.59022008725847	24.81116655027434	0.3797128415898109	24.81116655027434	12.756720379909726	18.13074595613612	0.3826296223281641	0.0	0.0	0.0	0.0	22.010213333142282	0.0
48.346819792460245	22.015385463197447	0.3703329731597203	21.95155251695058	-0.06383294624686542	34.83235162786928	25.004568440037595	0.3812817230393467	25.004568440037595	12.846017422569096	18.657501976650032	0.38644347741926355	0.0	0.0	0.0	0.0	21.95155251695058	0.0
48.68524753100746	21.78605158484523	0.36881634227203364	21.907072828186003	0.12102124334077402	35.07617808926437	24.6858802360224	0.37923327354437397	24.6858802360224	12.93593954452708	18.00566564121314	0.3791713424749621	0.0	0.0	0.0	0.0	21.907072828186003	0.0
49.026044263724515	22.030723986248436	0.3713964763904104	21.879198224554035	-0.15152576169440124	35.32171133588922	25.577593433167664	0.38591351228537946	25.577593433167664	13.026491121338768	18.07751680593764	0.37881803836820505	0.0	0.0	0.0	0.0	21.879198224554035	0.0
49.36922657357059	22.325701351481342	0.3742819299152043	21.870611976412437	-0.4550893750689049	35.568963315240445	25.511786460210953	0.38553820728299687	25.511786460210953	13.11767655918814	18.086655630370842	0.37793600442337133	0.0	0.0	0.0	0.0	21.870611976412437	0.0
49.714811159585594	20.615398441986727	0.361170692493721	21.884278928719304	1.2688804867325771	35.817946058447134	25.446050762699755	0.3850918812875444	25.446050762699755	13.209500295102458	18.011734097749546	0.3762083375369081	0.0	0.0	0.0	0.0	21.884278928719304	0.0
					36.06867168085626	25.126187083356378	0.3831045515488474	25.126187083356378	13.301966797168173	17.91199037157464	0.37428388626362563
					36.32115238262226	24.771070188459362	0.3807495979346199	24.771070188459362	13.395080564748351	18.895057906657232	0.3821501302695427
					36.57540044930061	24.949605510037884	0.3817135535040908	24.949605510037884	13.488846128701589	18.90921110140781	0.3813564955180598
					36.83142825244572	24.281043828836758	0.37708713102075536	24.281043828836758	13.5832680516025	19.22567070974801	0.38332432232714486
					37.08924825021283	25.806660042492968	0.3877287544390909	25.806660042492968	13.678350927963718	19.027705747398194	0.380773279159295
					37.34887298796433	24.805591966018802	0.3808884600610309	24.805591966018802	13.774099384459465	20.16523663963252	0.38987179093792085
					37.61031509888008	25.273926341633757	0.38385699767440135	25.273926341633757	13.870518080150681	20.264875638702403	0.3897773609265374
					37.87358730457224	24.162809453644904	0.3760169739838232	24.162809453644904	13.967611706711736	20.30811660039703	0.3889199436778691
					38.138702415704245	24.351270669885352	0.37684424500422153	24.351270669885352	14.065384988658717	20.96288667999014	0.39405257129496835
					38.40567333261417	24.769724959971338	0.3797851887229451	24.769724959971338	14.163842683579329	20.966159024876394	0.3936012528598074
					38.674513045942476	24.433973673315325	0.3775130312750439	24.433973673315325	14.262989582364385	21.014651955625876	0.3937271519568678
					38.94523463726408	24.754763492780913	0.3794694645751985	24.754763492780913	14.362830509440936	21.274209191950206	0.39574439944917017
					39.217851279724925	25.177636632425493	0.38250213870753663	25.177636632425493	14.463370323007023	20.833104055004856	0.3912038204385803
					39.492376238683	24.46219481811453	0.3776333984538411	24.46219481811453	14.564613915268072	20.655849156245726	0.38936364062503476
					39.76882287235378	24.31579900645352	0.3770264670706534	24.31579900645352	14.66656621267495	19.934895310956826	0.38315192453063146
					40.04720463246026	25.1052619986847	0.3831628664052066	25.1052619986847	14.769232176163673	19.867092568653646	0.3822538327581707
					40.327535064887485	23.684361150568478	0.37308449149094586	23.684361150568478	14.87261680139682	19.53072201273197	0.3787363161232903
					40.6098278103417	23.98964046011188	0.3758216855348113	23.98964046011188	14.976725119006597	19.428643387671457	0.37762215966733287
					40.894096605014084	23.784834722403485	0.37493704470604794	23.784834722403485	15.081562194839643	19.82865677684368	0.3805605513689902
					41.18035528124919	24.382496754234772	0.37954759013479994	24.382496754234772	15.18713313020352	19.722921774066364	0.3791219990049164
					41.46861776821793	24.055300513621173	0.37759792531170383	24.055300513621173	15.293443062114946	19.110850000049513	0.37350187131509277
					41.75889809259546	24.14334566663415	0.3783931795295914	24.14334566663415	15.400497163549751	18.34901719078422	0.36578860341675234
					42.05121037924363	23.742651350450007	0.3756448089510921	23.742651350450007	15.508300643694598	19.26538077491628	0.3730415337086787
					42.345568851898335	23.737099297292804	0.37609920482339937	23.737099297292804	15.61685874820046	18.370421523537864	0.36485355596672814
					42.64198783386162	23.596064097887425	0.37517302176281986	23.596064097887425	15.726176759437863	18.473499841879374	0.3643739437844119
					42.94048174869865	23.326621399075705	0.37350431590269384	23.326621399075705	15.836259996753927	18.64101321233373	0.36436763857430315
					43.24106512093954	23.486252990610854	0.37509942682999897	23.486252990610854	15.947113816731207	19.093748398800457	0.3675535141478831
					43.54375257678612	23.55384289276965	0.37558474975596023	23.55384289276965	16.058743613448325	18.196384476865624	0.35883372566698535
					43.84855884482362	23.171667604029004	0.3731430773628012	23.171667604029004	16.171154818742465	18.197489033075755	0.3582613885628586
					44.15549875673739	23.612541573656635	0.37665045267857017	23.612541573656635	16.284352902473664	18.72262203063874	0.36253335742298476
					44.46458724803455	22.78018034262338	0.37061477498832457	22.78018034262338	16.39834337279098	18.48594077913983	0.3609682584161764
					44.775839358770796	23.18562145638394	0.3740430408984243	23.18562145638394	16.513131776400517	18.899529825993934	0.36436448457398835
					45.08927023428218	22.911466952743307	0.37221004193671997	22.911466952743307	16.628723698835323	19.091587677601115	0.36515914153147183
					45.40489512592216	22.466600892520134	0.36917893452661255	22.466600892520134	16.74512476472717	18.77180016361545	0.36174505420004
					45.72272939180361	22.616458635233613	0.37097928122678137	22.616458635233613	16.862340638080262	19.20686044283715	0.3645815061273302
					46.04278849754624	22.910436806430287	0.37343350569032097	22.910436806430287	16.980377022546822	18.83099909958292	0.36045018698966597
					46.365088017029066	22.68723655867512	0.3723416648509808	22.68723655867512	17.09923966170465	19.0365344281611	0.36120739794300544
					46.689643633148265	22.56632161089534	0.3719723586674256	22.56632161089534	17.21893433933658	19.341594825795916	0.3631614315871423
					47.0164711385803	22.63941811689631	0.37291605087521895	22.63941811689631	17.339466879711935	19.973628645332344	0.36761654032047936
					47.34558643655036	22.256220294276055	0.37076657936613766	22.256220294276055	17.460843147869923	19.198630090291275	0.3607432155988817
					47.67700554160622	22.32469329701221	0.3717695852787689	22.32469329701221	17.583069049905014	19.19107227189248	0.3603008978490292
					48.01074458039746	22.40507505767928	0.372976552770883	22.40507505767928	17.706150533254345	19.787040013115163	0.36411086880150634
					48.346819792460245	22.015385463197447	0.3703329731597203	22.015385463197447	17.830093586987125	19.512313028230444	0.3614639247802649
					48.68524753100746	21.78605158484523	0.36881634227203364	21.78605158484523	17.95490424209604	19.712584436268102	0.3623032314796524
					49.026044263724515	22.030723986248436	0.3713964763904104	22.030723986248436	18.080588571790713	19.4712501249934	0.3598894095830244
					49.36922657357059	22.325701351481342	0.3742819299152043	22.325701351481342	18.207152691793247	20.017774041048654	0.36374105694332026
					49.714811159585594	20.615398441986727	0.361170692493721	20.615398441986727	18.334602760635804	19.364725373818438	0.35773920992199465
					50.06281483770269	21.000880415732624	0.36528456673874127	21.000880415732624	18.462944979960255	20.665364401474218	0.36757313158360405
					50.413254541566616	20.342888458962367	0.360889429954316	20.342888458962367	18.592185594819973	20.307275202743295	0.3641970991467662
					50.76614732335758	20.850489659045422	0.3659740511723653	20.850489659045422	18.722330893983717	19.758344776812002	0.3591655878348952
					51.12151035462108	20.82103184323126	0.366485055100868	20.82103184323126	18.8533872102416	20.246536931929988	0.36260569664545056
					51.47936092710343	21.029531681415403	0.36887208411273464	21.029531681415403	18.98536092071329	20.702949778614954	0.3658062771087181
					51.839716453593155	21.01999086355187	0.3698857618271702	21.01999086355187	19.118258447158283	20.949993920887923	0.36708475581094546
					52.20259446876831	19.86226974830804	0.36044425363063964	19.86226974830804	19.252086256288393	19.789538238764905	0.3572471589874155
					52.56801263004969	20.76230981809046	0.36877036793957274	20.76230981809046	19.38685086008241	20.159083584789624	0.3594754836678537
					52.93598871846004	20.474193117534707	0.3666133233439009	20.474193117534707	19.522558816102986	20.840072178401766	0.36405631990966836
					53.306540639489256	20.441417124642708	0.3670944734331027	20.441417124642708	19.659216727815707	20.630930624573043	0.36171956790898613
					53.67968642396568	20.56283748442193	0.36862850424623245	20.56283748442193	19.79683124491042	20.808716322183457	0.362738656009697
					54.05544422893344	20.193161348188337	0.3660233073811458	20.193161348188337	19.935409063624792	21.04177643935997	0.36448971817657444
					54.43383233853597	20.180803075701046	0.3667107982316389	20.180803075701046	20.07495692707017	21.687141891620193	0.36947805077566737
					54.81486916490572	19.523100450670132	0.3621761936389469	19.523100450670132	20.215481625559658	21.165486036972236	0.3650858113383942
					55.19857324906006	19.459646280512803	0.36216523137077095	19.459646280512803	20.356989996938573	20.964435942265876	0.3637243440659607
					55.58496326180349	19.3873787322411	0.36233570412681404	19.3873787322411	20.499488926917145	21.674349188032537	0.3691981702085894
					55.97405800463611	18.837806580909064	0.35826522453801674	18.837806580909064	20.642985349405564	21.425954856440246	0.3671970988711947
					56.36587641066856	18.46712951706754	0.3559860905150208	18.46712951706754	20.7874862468514	21.30298953676069	0.3657369732971172
					56.76043754554324	18.59085875066459	0.3575766005970818	18.59085875066459	20.932998650579357	21.66012559239634	0.36872680289166876
					57.15776060836205	18.456278160869196	0.3571949520806916	18.456278160869196	21.079529641133412	22.298825672120287	0.373723473528458
					57.55786493262058	17.6818635016865	0.3503971248513125	17.6818635016865	21.22708634862135	22.461926436181685	0.37514064049059037
					57.96076998714892	18.685399830484766	0.36034198789626687	18.685399830484766	21.375675953061695	22.15354113203992	0.37333879922160795
					58.36649537705897	17.84119627488407	0.3533840161223304	17.84119627488407	21.525305684733127	21.93858078387929	0.37158265321095074
					58.77506084469838	17.983363084225644	0.35581372410433953	17.983363084225644	21.67598282452626	21.533015601986946	0.368609053934565
					59.18648627061127	17.392244381163287	0.3513057002921366	17.392244381163287	21.827714704297946	22.483403783201585	0.3750631518819764
					59.600791674505544	17.82963092461799	0.35674830811234776	17.82963092461799	21.980508707228033	22.67155424092036	0.3767417613387371
					60.01799721622709	17.384686162487654	0.3535070720425218	17.384686162487654	22.134372268178627	22.015763183191382	0.37158251005365217
					60.438123196740676	17.950939118480306	0.36032231940336124	17.950939118480306	22.289312874055877	22.081731099901592	0.3714901148086957
					60.86119005911786	17.53432294675613	0.3571641048784568	17.53432294675613	22.44533806417427	22.92173494118653	0.3773774572835792
					61.28721838953169	17.490526609773283	0.35808350019789237	17.490526609773283	22.602455430623486	22.548213436370265	0.3745978795172556
					61.71622891825841	17.028188640703338	0.35412902283109743	17.028188640703338	22.76067261863785	22.71125316914442	0.37519554250474274
					62.14824252068621	16.71418821904486	0.35206250053475346	16.71418821904486	22.919997326968314	23.34794904051845	0.3794106664372736
					62.58328021833101	16.461018730111288	0.3506623672763575	16.461018730111288	23.080437308257093	23.506345751658472	0.38005470462010904
					63.021363179859335	15.82457226000945	0.34471770795431994	15.82457226000945	23.24200036941489	23.344533134919363	0.3784586023316667
					63.46251272211835	16.681480152750407	0.3540952251792621	16.681480152750407	23.404694372000794	22.987676737624664	0.3748104048751907
					63.90675031117318	15.759819379324714	0.34597277190093295	15.759819379324714	23.5685272326048	23.810713607718764	0.3802622551911162
					64.35409756335139	15.940649831329008	0.34829400154508666	15.940649831329008	23.73350692323303	22.71495711404205	0.3719183944358582
					64.80457624629484	15.94852461700889	0.34992016191525227	15.94852461700889	23.89964147169566	23.641381605618836	0.3783375194112553
					65.2582082800189	15.814697949197367	0.349541156122983	15.814697949197367	24.06693896199753	23.86854135680067	0.37929030742632325
					65.71501573797903	15.670463472061915	0.3494974949235923	15.670463472061915	24.23540753473151	23.818794118829942	0.37865498814907733
					66.1750208481449	14.955142874187416	0.3428439890306981	14.955142874187416	24.405055387474633	23.870394210732883	0.3782779244651522
					66.6382459940819	14.52453938963102	0.33954066018823026	14.52453938963102	24.575890775186952	24.125979197778843	0.37953914084363577
					67.10471371604048	15.389923484868136	0.35007206358159115	15.389923484868136	24.74792201061326	24.61647469237086	0.3827642639738382
					67.57444671205276	14.924969167521255	0.3459974754419225	14.924969167521255	24.921157464687553	23.580195195021304	0.3749200313639292
					68.04746783903713	14.353407910249226	0.3411706227141405	14.353407910249226	25.095605566940364	24.14107088011624	0.3783782266868856
					68.5238001139104	14.588861051857224	0.34510422690076636	14.588861051857224	25.27127480590895	24.286896635951653	0.37852726727839575
					69.00346671470777	13.893606613050855	0.33857308049332246	13.893606613050855	25.448173729550312	24.307026780215008	0.37847983754017533
					69.48649098171072	15.279017090636849	0.3549992576857865	15.279017090636849	25.626310945657167	24.97551683604692	0.3825719609311188
					69.97289641858268	13.960192236186248	0.341974066580511	13.960192236186248	25.805695122276767	24.42063851568209	0.378237042616487
					70.46270669351276	14.46829392290077	0.3484409974980327	14.46829392290077	25.986334988132704	24.576194299126612	0.3792289250443236
					70.95594564036736	14.076716520737708	0.3455045934134155	14.076716520737708	26.168239333049634	24.835159622197505	0.38108607928108407
					71.45263725984992	13.686657187740076	0.3417860395587634	13.686657187740076	26.35141700838098	24.13282286166769	0.37637911801901053
					71.95280572066886	13.147532152925507	0.3375567713278111	13.147532152925507	26.53587692743965	24.28398687354563	0.37784285918778154
					72.45647536071354	13.339599804231742	0.34094096439200916	13.339599804231742	26.721628065931725	24.313549184696875	0.3781050930018213
					72.96367068823854	13.078617725057942	0.338831057398898	13.078617725057942	26.90867946239325	24.727412940989964	0.3810311214482829
					73.4744163830562	12.925139839308557	0.3381254586404209	12.925139839308557	27.09704021863	24.951246757252157	0.3825093583017457
					73.9887372977376	12.717543843046293	0.33659310132531556	12.717543843046293	27.286719500160412	24.065964578328007	0.3759848691566836
					74.50665845882176	12.724377160308793	0.3380537437402663	12.724377160308793	27.477726536661535	25.033870444229173	0.383013066660435
					75.02820506803351	12.83642801354751	0.3409253159497018	12.83642801354751	27.670070622418166	24.7768679593917	0.38092504023616247
					75.55340250350974	12.607046983831804	0.3394122963988325	12.607046983831804	27.863761116775095	24.988856130095698	0.38225156048192827
					76.0822763210343	11.353825708199304	0.3247128916319514	11.353825708199304	28.058807444592517	24.96813467366982	0.3819838751016337
					76.61485225528155	12.101862295827967	0.3352453710209776	12.101862295827967	28.255219096704664	25.290474747149137	0.3840573145361841
					77.15115622106853	12.717129889474965	0.3445416091593205	12.717129889474965	28.453005630381597	25.37019913844151	0.3837790912018766
					77.69121431461602	11.613745710607336	0.3314964968811121	11.613745710607336	28.65217666979427	25.29257248401388	0.38279983276382007
					78.23505281481832	11.45359816194326	0.33075592436699125	11.45359816194326	28.85274190648283	25.359223355891054	0.3829144271865106
					78.78269818452205	11.27680890878391	0.32981820355666663	11.27680890878391	29.05471109982821	25.52559713413412	0.3838312302296609
					79.3341770718137	11.73378004940126	0.3370371158010454	11.73378004940126	29.25809407752701	24.681868983942998	0.37771096232606066
					79.88951631131638	11.484112479503777	0.3347584681816004	11.484112479503777	29.4629007360697	25.768232820069358	0.3854632091115866
					80.4487429254956	11.465770358937988	0.3359150393067933	11.465770358937988	29.669141041222183	24.50434857433462	0.37701173573972163
					81.01188412597406	10.389358509031613	0.32274355540770144	10.389358509031613	29.87682502851074	25.799600131179275	0.38664009318438164
					81.5789673148559	10.93145007651107	0.3313100832004478	10.93145007651107	30.085962803710316	25.608856806404226	0.3855911161079104
					82.1500200860599	10.437687638222387	0.32609438929332907	10.437687638222387	30.296564543336288	25.983502425821015	0.38860609388370876
					82.72507022666231	10.612384934932198	0.3300247641034187	10.612384934932198	30.50864049513964	25.329408403524955	0.384337086839863
					83.30414571824895	10.299024180103093	0.32741360100580164	10.299024180103093	30.72220097860562	26.178263908042613	0.3904872182556675
					83.88727473827669	9.956075784925678	0.3238135700052423	9.956075784925678	30.93725638545586	25.53018410048361	0.38623966419390354
					84.47448566144462	9.981814161025262	0.32553314934501754	9.981814161025262	31.15381718015405	25.16551597438957	0.3834709131891423
					85.06580706107474	9.771042693337165	0.3236880512913532	9.771042693337165	31.371893900415127	25.812535382605162	0.3879355959477634
					85.66126771050226	9.83108410299446	0.3264891479729019	9.83108410299446	31.59149715771803	25.557016451829718	0.38603621278487504
					86.26089658447577	9.94207998023668	0.3300749936586087	9.94207998023668	31.812637637822057	26.186721706361755	0.3905382986963273
					86.8647228605671	9.195792322972677	0.3201254136883894	9.195792322972677	32.03532610128681	25.454374154514856	0.38517728807207563
					87.47277592059106	9.271409091342056	0.3228330313094404	9.271409091342056	32.259573383995814	25.380417733101613	0.3843958951413743
					88.08508535203521	8.900618417268236	0.31842436069532803	8.900618417268236	32.48539039768379	26.140550732665197	0.3896427842956464
					88.70168094949946	8.601224248660273	0.3159640625873864	8.601224248660273	32.71278813046758	25.783907047518117	0.3869194792647125
					89.32259271614595	8.35162847619219	0.31357898439288345	8.35162847619219	32.94177764738085	25.678398368784592	0.3860612392359455
					89.94785086515898	8.515510612456024	0.31881517275086224	8.515510612456024	33.17237009091252	25.12557511444399	0.3822049724316305
					90.57748582121508	8.606301227157614	0.32223078622715706	8.606301227157614	33.4045766815489	25.36702426412358	0.3836652155987083
					91.21152822196359	8.873536133493115	0.3287121750892465	8.873536133493115	33.63840871831975	24.857449875416176	0.37977599666676853
					91.85000891951734	8.655746082794755	0.32714322885671415	8.655746082794755	33.87387757934799	24.97866536180471	0.3806132174254503
					92.49295898195396	8.203831986958136	0.32103676564107725	8.203831986958136	34.11099472240342	25.806741329962605	0.3864235201061628
					93.14040969482764	8.30773102440406	0.32560398724758344	8.30773102440406	34.34977168546025	24.75080275662535	0.37902484127479047
					93.79239256269142	7.615212629185921	0.315540352638667	7.615212629185921	34.59022008725847	24.81116655027434	0.3797128415898109
					94.44893931063027	7.643764617827053	0.31801905718316265	7.643764617827053	34.83235162786928	25.004568440037595	0.3812817230393467
					95.11008188580468	7.785379534553156	0.3229681793251302	7.785379534553156	35.07617808926437	24.6858802360224	0.37923327354437397
					95.7758524590053	7.8841394747355835	0.3271171879006284	7.8841394747355835	35.32171133588922	25.577593433167664	0.38591351228537946
					96.44628342621834	7.256983158000993	0.31639621603668855	7.256983158000993	35.568963315240445	25.511786460210953	0.38553820728299687
					97.12140741020188	7.472156544811476	0.32232703061587664	7.472156544811476	35.817946058447134	25.446050762699755	0.3850918812875444
					97.8012572620733	7.811440644887004	0.33056808449003755	7.811440644887004	36.06867168085626	25.126187083356378	0.3831045515488474
					98.48586606290782	7.383333693682169	0.3244774566595877	7.383333693682169	36.32115238262226	24.771070188459362	0.3807495979346199
					99.17526712534817	7.563116351334266	0.32995268296632274	7.563116351334266	36.57540044930061	24.949605510037884	0.3817135535040908
					99.86949399522561	7.872625754041187	0.3382264375336881	7.872625754041187	36.83142825244572	24.281043828836758	0.37708713102075536
					100.5685804531922	6.458133176457132	0.3126012582769602	6.458133176457132	37.08924825021283	25.806660042492968	0.3877287544390909
					101.27256051636454	6.535961320121517	0.315475314064721	6.535961320121517	37.34887298796433	24.805591966018802	0.3808884600610309
					101.9814684399791	7.080755711541436	0.3291229032297671	7.080755711541436	37.61031509888008	25.273926341633757	0.38385699767440135
					102.69533871905895	6.294016018271295	0.3144930402288148	6.294016018271295	37.87358730457224	24.162809453644904	0.3760169739838232
					103.41420609009236	6.788170484776996	0.32696063165315076	6.788170484776996	38.138702415704245	24.351270669885352	0.37684424500422153
					104.13810553272302	5.984117055607713	0.31078042718676374	5.984117055607713	38.40567333261417	24.769724959971338	0.3797851887229451
					104.86707227145207	6.678722576886352	0.3289908329183653	6.678722576886352	38.674513045942476	24.433973673315325	0.3775130312750439
					105.60114177735224	6.404209517798901	0.32464229490391544	6.404209517798901	38.94523463726408	24.754763492780913	0.3794694645751985
					106.3403497697937	6.228967784462262	0.3233722656771283	6.228967784462262	39.217851279724925	25.177636632425493	0.38250213870753663
					107.08473221818227	6.245386489522534	0.3249615155602137	6.245386489522534	39.492376238683	24.46219481811453	0.3776333984538411
					107.83432534370954	5.682552174848301	0.3137890780046962	5.682552174848301	39.76882287235378	24.31579900645352	0.3770264670706534
					108.58916562111551	6.253436551758945	0.32832428503224653	6.253436551758945	40.04720463246026	25.1052619986847	0.3831628664052066
					109.34928978046332	5.990371306729135	0.32463811053461245	5.990371306729135	40.327535064887485	23.684361150568478	0.37308449149094586
					110.11473480892656	5.688593670646189	0.31931268097156873	5.688593670646189	40.6098278103417	23.98964046011188	0.3758216855348113
					110.88553795258903	5.96347435157823	0.32794146648961836	5.96347435157823	40.894096605014084	23.784834722403485	0.37493704470604794
					111.66173671825717	5.792435040294665	0.32597337999538245	5.792435040294665	41.18035528124919	24.382496754234772	0.37954759013479994
					112.44336887528496	6.250443978211493	0.3386371488123053	6.250443978211493	41.46861776821793	24.055300513621173	0.37759792531170383
					113.23047245741196	5.5930773058075225	0.325410118967343	5.5930773058075225	41.75889809259546	24.14334566663415	0.3783931795295914
					114.02308576461385	5.603061830973535	0.3290174838396927	5.603061830973535	42.05121037924363	23.742651350450007	0.3756448089510921
					114.82124736496615	5.885542738602276	0.33738754493960693	5.885542738602276	42.345568851898335	23.737099297292804	0.37609920482339937
					115.62499609652092	5.661775209808729	0.3342006234306989	5.661775209808729	42.64198783386162	23.596064097887425	0.37517302176281986
					116.43437106919656	5.891827951194033	0.3428801571441514	5.891827951194033	42.94048174869865	23.326621399075705	0.37350431590269384
					117.24941166668094	6.173617138347694	0.351659695787907	6.173617138347694	43.24106512093954	23.486252990610854	0.37509942682999897
					118.07015754834771	5.077250490601995	0.3256342932915395	5.077250490601995	43.54375257678612	23.55384289276965	0.37558474975596023
					118.89664865118613	5.706646757127132	0.34518567071310136	5.706646757127132	43.84855884482362	23.171667604029004	0.3731430773628012
					119.72892519174444	5.589596677285635	0.344001219728178	5.589596677285635	44.15549875673739	23.612541573656635	0.37665045267857017
					120.56702766808665	5.699076242417364	0.34981479529551146	5.699076242417364	44.46458724803455	22.78018034262338	0.37061477498832457
					121.41099686176327	4.634873484510036	0.32381509173460327	4.634873484510036	44.775839358770796	23.18562145638394	0.3740430408984243
					122.26087383979561	5.255820389973981	0.3431458874989185	5.255820389973981	45.08927023428218	22.911466952743307	0.37221004193671997
					123.11669995667417	5.08990391124853	0.3393224240821661	5.08990391124853	45.40489512592216	22.466600892520134	0.36917893452661255
					123.97851685637087	5.7671998891808265	0.36174984054754145	5.7671998891808265	45.72272939180361	22.616458635233613	0.37097928122678137
					124.84636647436548	5.758978863851466	0.3630901279555866	5.758978863851466	46.04278849754624	22.910436806430287	0.37343350569032097
					125.72029103968603	5.391082177876254	0.3551043238135049	5.391082177876254	46.365088017029066	22.68723655867512	0.3723416648509808
					126.60033307696384	5.322284007943406	0.3566783869693207	5.322284007943406	46.689643633148265	22.56632161089534	0.3719723586674256
					127.48653540850259	4.787198304028234	0.34353538821591606	4.787198304028234	47.0164711385803	22.63941811689631	0.37291605087521895
					128.3789411563621	5.114736984726071	0.35497305881706254	5.114736984726071	47.34558643655036	22.256220294276055	0.37076657936613766
					129.27759374445662	4.665829473359546	0.3436727733380017	4.665829473359546	47.67700554160622	22.32469329701221	0.3717695852787689
					130.18253690066783	5.291743920197542	0.36474383942887184	5.291743920197542	48.01074458039746	22.40507505767928	0.372976552770883
					131.09381465897252	5.303734211887194	0.3676520755180239	5.303734211887194	48.346819792460245	22.015385463197447	0.3703329731597203
					132.01147136158534	5.724374944701037	0.38159869060678353	5.724374944701037	48.68524753100746	21.78605158484523	0.36881634227203364
					132.93555166111642	5.065473733844441	0.36416206657140576	5.065473733844441	49.026044263724515	22.030723986248436	0.3713964763904104
					133.86610052274423	4.843998008734606	0.3594658066811851	4.843998008734606	49.36922657357059	22.325701351481342	0.3742819299152043
					134.80316322640346	5.412340888495775	0.38072380689855767	5.412340888495775	49.714811159585594	20.615398441986727	0.361170692493721
					135.74678536898827	5.731453676394122	0.3920854979304491	5.731453676394122	50.06281483770269	21.000880415732624	0.36528456673874127
					136.69701286657119	5.14677681074588	0.37582701124734236	5.14677681074588	50.413254541566616	20.342888458962367	0.360889429954316
					137.6538919566372	5.362509023714687	0.3847360864544936	5.362509023714687	50.76614732335758	20.850489659045422	0.3659740511723653
					138.6174692003337	4.9775533589401375	0.37427329997651476	4.9775533589401375	51.12151035462108	20.82103184323126	0.366485055100868
					139.587791484736	4.953186606302135	0.3769288232037849	4.953186606302135	51.47936092710343	21.029531681415403	0.36887208411273464
					140.56490602512915	4.631404483416523	0.3689691109120204	4.631404483416523	51.839716453593155	21.01999086355187	0.3698857618271702
					141.54886036730505	4.8069919476429686	0.3752973019055522	4.8069919476429686	52.20259446876831	19.86226974830804	0.36044425363063964
					142.5397023898762	5.114184474404592	0.3899384814654842	5.114184474404592	52.56801263004969	20.76230981809046	0.36877036793957274
					143.53748030660535	4.996179801933113	0.3884798919984661	4.996179801933113	52.93598871846004	20.474193117534707	0.3666133233439009
					144.54224266875156	4.928492711450297	0.3888389034610096	4.928492711450297	53.306540639489256	20.441417124642708	0.3670944734331027
					145.55403836743284	5.145330091509571	0.3981883738864797	5.145330091509571	53.67968642396568	20.56283748442193	0.36862850424623245
					146.5729166360049	5.69657573845912	0.41942122277098787	5.69657573845912	54.05544422893344	20.193161348188337	0.3660233073811458
					147.59892705245693	5.481248431070448	0.41460698611469576	5.481248431070448	54.43383233853597	20.180803075701046	0.3667107982316389
					148.63211954182412	5.708450018047266	0.42575337860508977	5.708450018047266	54.81486916490572	19.523100450670132	0.3621761936389469
					149.67254437861686	5.098364629327074	0.407160405868967	5.098364629327074	55.19857324906006	19.459646280512803	0.36216523137077095
					150.7202521892672	5.672665963802217	0.42855307023803935	5.672665963802217	55.58496326180349	19.3873787322411	0.36233570412681404
					151.7752939545921	5.26449342752275	0.4173486781626948	5.26449342752275	55.97405800463611	18.837806580909064	0.35826522453801674
					152.83772101227422	6.213911199389051	0.45149298776613955	6.213911199389051	56.36587641066856	18.46712951706754	0.3559860905150208
					153.90758505936014	4.837213027940661	0.40748994572755665	4.837213027940661	56.76043754554324	18.59085875066459	0.3575766005970818
					154.98493815477565	5.60351924742556	0.43501993016856816	5.60351924742556	57.15776060836205	18.456278160869196	0.3571949520806916
					156.0698327218591	6.132078770798551	0.45603246367518296	6.132078770798551	57.55786493262058	17.6818635016865	0.3503971248513125
					157.16232155091208	5.700158946561381	0.44440425903678926	5.700158946561381	57.96076998714892	18.685399830484766	0.36034198789626687
					158.26245780176848	5.301827394673956	0.43368335342289094	5.301827394673956	58.36649537705897	17.84119627488407	0.3533840161223304
					159.37029500638084	5.7714788309280145	0.45248465991541076	5.7714788309280145	58.77506084469838	17.983363084225644	0.35581372410433953
					160.4858870714255	5.230461764174507	0.435900534520336	5.230461764174507	59.18648627061127	17.392244381163287	0.3513057002921366
					161.6092882809255	6.418128755852656	0.4812580384196416	6.418128755852656	59.600791674505544	17.82963092461799	0.35674830811234776
					162.740553298892	6.381716126362285	0.4836552487282209	6.381716126362285	60.01799721622709	17.384686162487654	0.3535070720425218
					163.87973717198423	6.322310944892955	0.4839635775694564	6.322310944892955	60.438123196740676	17.950939118480306	0.36032231940336124
					165.02689533218813	7.562893194249654	0.5259996095435842	7.562893194249654	60.86119005911786	17.53432294675613	0.3571641048784568
					166.18208359951348	6.240649660338459	0.4842878788059088	6.240649660338459	61.28721838953169	17.490526609773283	0.35808350019789237
					167.34535818471008	6.444255224971743	0.4957407473748098	6.444255224971743	61.71622891825841	17.028188640703338	0.35412902283109743
					168.51677569200305	6.591416590595792	0.5037933946286226	6.591416590595792	62.14824252068621	16.71418821904486	0.35206250053475346
					169.69639312184705	5.895062118266163	0.48430012647582193	5.895062118266163	62.58328021833101	16.461018730111288	0.3506623672763575
					170.8842678737	5.2142085228022355	0.4616807743461022	5.2142085228022355	63.021363179859335	15.82457226000945	0.34471770795431994
					172.0804577488159	6.401206195318506	0.5067134020764743	6.401206195318506	63.46251272211835	16.681480152750407	0.3540952251792621
					173.2850209530576	5.072584661058435	0.4595895550632305	5.072584661058435	63.90675031117318	15.759819379324714	0.34597277190093295
					174.498016099729	6.416715730148903	0.5140266264561772	6.416715730148903	64.35409756335139	15.940649831329008	0.34829400154508666
					175.71950221242713	6.37505593088679	0.5157928941241082	6.37505593088679	64.80457624629484	15.94852461700889	0.34992016191525227
					176.9495387279141	6.41262980534819	0.5188462509184711	6.41262980534819	65.2582082800189	15.814697949197367	0.349541156122983
					178.1881854990095	5.086838477855839	0.4684837622706665	5.086838477855839	65.71501573797903	15.670463472061915	0.3494974949235923
					179.43550279750258	6.574038651212591	0.5310080312652158	6.574038651212591	66.1750208481449	14.955142874187416	0.3428439890306981
					180.6915513170851	6.111775076755657	0.5159225158805568	6.111775076755657	66.6382459940819	14.52453938963102	0.33954066018823026
					181.9563921763047	5.782033757829152	0.5041572368312649	5.782033757829152	67.10471371604048	15.389923484868136	0.35007206358159115
					183.23008692153883	6.889414565750121	0.5515070213943333	6.889414565750121	67.57444671205276	14.924969167521255	0.3459974754419225
					184.51269752998962	7.700433837628734	0.5830947937261836	7.700433837628734	68.04746783903713	14.353407910249226	0.3411706227141405
					185.80428641269953	6.498036296002682	0.5427944239347917	6.498036296002682	68.5238001139104	14.588861051857224	0.34510422690076636
					187.10491641758844	8.166965486549346	0.6052448782675012	8.166965486549346	69.00346671470777	13.893606613050855	0.33857308049332246
					188.41465083251154	6.730313099198665	0.5571854866238489	6.730313099198665	69.48649098171072	15.279017090636849	0.3549992576857865
					189.73355338833915	6.533609244674187	0.5520775051247674	6.533609244674187	69.97289641858268	13.960192236186248	0.341974066580511
					191.0616882620575	6.580472377193876	0.5555330546421857	6.580472377193876	70.46270669351276	14.46829392290077	0.3484409974980327
					192.3991200798919	6.537484766078112	0.5567800108189486	6.537484766078112	70.95594564036736	14.076716520737708	0.3455045934134155
					193.74591392045113	7.201144183333855	0.5871465508391132	7.201144183333855	71.45263725984992	13.686657187740076	0.3417860395587634
					195.1021353178943	6.990949037128716	0.5834357339813249	6.990949037128716	71.95280572066886	13.147532152925507	0.3375567713278111
					196.46785026511955	6.767165694165588	0.5784255283063304	6.767165694165588	72.45647536071354	13.339599804231742	0.34094096439200916
					197.8431252169754	7.577725781515375	0.6100119911910133	7.577725781515375	72.96367068823854	13.078617725057942	0.338831057398898
					199.22802709349423	6.871234095005681	0.5852524825445466	6.871234095005681	73.4744163830562	12.925139839308557	0.3381254586404209
					200.62262328314867	7.249757961170649	0.6045321587676407	7.249757961170649	73.9887372977376	12.717543843046293	0.33659310132531556
					202.0269816461307	7.167296780682768	0.6039530699995741	7.167296780682768	74.50665845882176	12.724377160308793	0.3380537437402663
					203.44117051765363	7.123284638372864	0.6062649851728843	7.123284638372864	75.02820506803351	12.83642801354751	0.3409253159497018
					204.8652587112772	7.486946095640596	0.6231423242402923	7.486946095640596	75.55340250350974	12.607046983831804	0.3394122963988325
					206.29931552225614	6.759658971143571	0.5973008099603813	6.759658971143571	76.0822763210343	11.353825708199304	0.3247128916319514
					207.74341073091193	6.476017663567978	0.589449114589461	6.476017663567978	76.61485225528155	12.101862295827967	0.3352453710209776
					209.1976146060283	4.980101194348595	0.5259646311902764	4.980101194348595	77.15115622106853	12.717129889474965	0.3445416091593205
					210.6619979082705	8.349029395878524	0.6709866008705285	8.349029395878524	77.69121431461602	11.613745710607336	0.3314964968811121
					212.13663189362842	6.02628897767277	0.5810904475076135	6.02628897767277	78.23505281481832	11.45359816194326	0.33075592436699125
					213.6215883168838	6.024328662623816	0.5824168338291967	6.024328662623816	78.78269818452205	11.27680890878391	0.32981820355666663
					215.11693943510198	6.608447231384903	0.6125057460489516	6.608447231384903	79.3341770718137	11.73378004940126	0.3370371158010454
					216.6227580111477	7.516229651678684	0.6521234260183368	7.516229651678684	79.88951631131638	11.484112479503777	0.3347584681816004
					218.13911731722578	6.533464194130401	0.617713038030083	6.533464194130401	80.4487429254956	11.465770358937988	0.3359150393067933
					219.66609113844635	6.5760627800805995	0.6179278994553349	6.5760627800805995	81.01188412597406	10.389358509031613	0.32274355540770144
					221.20375377641545	6.81435361465574	0.6317069569365523	6.81435361465574	81.5789673148559	10.93145007651107	0.3313100832004478
					222.75218005285038	6.715350367733429	0.6297018205400836	6.715350367733429	82.1500200860599	10.437687638222387	0.32609438929332907
					224.31144531322033	6.939771648676789	0.6437686692814806	6.939771648676789	82.72507022666231	10.612384934932198	0.3300247641034187
					225.8816254304129	8.621264244248952	0.7142619103422757	8.621264244248952	83.30414571824895	10.299024180103093	0.32741360100580164
					227.46279680842576	7.19068293292306	0.6586725617648811	7.19068293292306	83.88727473827669	9.956075784925678	0.3238135700052423
					229.05503638608477	7.538956843861967	0.6773410535708025	7.538956843861967	84.47448566144462	9.981814161025262	0.32553314934501754
					230.65842164078737	7.4346989227394555	0.6785330362478091	7.4346989227394555	85.06580706107474	9.771042693337165	0.3236880512913532
					232.27303059227287	6.602394394834938	0.6463570585727014	6.602394394834938	85.66126771050226	9.83108410299446	0.3264891479729019
					233.89894180641878	6.637499433705414	0.6500136362858365	6.637499433705414	86.26089658447577	9.94207998023668	0.3300749936586087
					235.5362343990637	7.368773374259302	0.6824688368182686	7.368773374259302	86.8647228605671	9.195792322972677	0.3201254136883894
					237.18498803985716	7.241297918545366	0.6815778637467522	7.241297918545366	87.47277592059106	9.271409091342056	0.3228330313094404
					238.84528295613615	5.093326119625131	0.5839160561465006	5.093326119625131	88.08508535203521	8.900618417268236	0.31842436069532803
					240.51719993682912	5.296016095595322	0.5942912242604598	5.296016095595322	88.70168094949946	8.601224248660273	0.3159640625873864
					242.20082033638693	6.184764258627549	0.6418481160047754	6.184764258627549	89.32259271614595	8.35162847619219	0.31357898439288345
					243.89622607874162	5.415991831466608	0.6082736386468536	5.415991831466608	89.94785086515898	8.515510612456024	0.31881517275086224
					245.6034996612928	6.693797666100272	0.6725114367776255	6.693797666100272	90.57748582121508	8.606301227157614	0.32223078622715706
					247.32272415892186	6.129198539036002	0.6512305129380397	6.129198539036002	91.21152822196359	8.873536133493115	0.3287121750892465
					249.05398322803433	5.768036336680229	0.6327535156329321	5.768036336680229	91.85000891951734	8.655746082794755	0.32714322885671415
					250.79736111063056	5.1837743800734275	0.6084337655296364	5.1837743800734275	92.49295898195396	8.203831986958136	0.32103676564107725
					252.55294263840497	5.960831053520285	0.6481215782164472	5.960831053520285	93.14040969482764	8.30773102440406	0.32560398724758344
					254.3208132368738	6.651751026613854	0.6845638672712483	6.651751026613854	93.79239256269142	7.615212629185921	0.315540352638667
					256.1010589295319	5.422607187400348	0.6260982450567678	5.422607187400348	94.44893931063027	7.643764617827053	0.31801905718316265
					257.89376634203865	5.464276217236087	0.6318345221969729	5.464276217236087	95.11008188580468	7.785379534553156	0.3229681793251302
					259.6990227064329	5.6646711519374655	0.6467565945738571	5.6646711519374655	95.7758524590053	7.8841394747355835	0.3271171879006284
					261.51691586537794	5.612400769931333	0.6484362829195588	5.612400769931333	96.44628342621834	7.256983158000993	0.31639621603668855
					263.34753427643557	5.525722767580379	0.6431405860601869	5.525722767580379	97.12140741020188	7.472156544811476	0.32232703061587664
					265.1909670163707	5.511411514884253	0.646111800264603	5.511411514884253	97.8012572620733	7.811440644887004	0.33056808449003755
					267.04730378548527	5.342830572786597	0.6415985488758841	5.342830572786597	98.48586606290782	7.383333693682169	0.3244774566595877
					268.91663491198364	4.669359366460246	0.6037795971867856	4.669359366460246	99.17526712534817	7.563116351334266	0.32995268296632274
					270.7990513563675	5.54431314818266	0.6584627690767967	5.54431314818266	99.86949399522561	7.872625754041187	0.3382264375336881
					272.69464471586207	5.193030393180888	0.6453827054804749	5.193030393180888	100.5685804531922	6.458133176457132	0.3126012582769602
					274.6035072288731	5.111037080633552	0.6367622464018602	5.111037080633552	101.27256051636454	6.535961320121517	0.315475314064721
					276.5257317794752	4.780928066351019	0.6201863884907824	4.780928066351019	101.9814684399791	7.080755711541436	0.3291229032297671
					278.46141190193157	4.056625212275331	0.576716500666101	4.056625212275331	102.69533871905895	6.294016018271295	0.3144930402288148
					280.41064178524505	4.5286908471006235	0.6134332031682803	4.5286908471006235	103.41420609009236	6.788170484776996	0.32696063165315076
					282.3735162777418	3.6133492108405965	0.5555659948468383	3.6133492108405965	104.13810553272302	5.984117055607713	0.31078042718676374
					284.35013089168604	3.0841614996552624	0.5209994932084788	3.0841614996552624	104.86707227145207	6.678722576886352	0.3289908329183653
					286.34058180792783	4.342051863805207	0.6124257429439031	4.342051863805207	105.60114177735224	6.404209517798901	0.32464229490391544
					288.3449658805833	4.1962293595003555	0.6058989126857371	4.1962293595003555	106.3403497697937	6.228967784462262	0.3233722656771283
					290.36338064174737	3.449033360397745	0.5550155933407782	3.449033360397745	107.08473221818227	6.245386489522534	0.3249615155602137
					292.39592430623964	4.089658558092933	0.5961009517038576	4.089658558092933	107.83432534370954	5.682552174848301	0.3137890780046962
					294.4426957763833	4.4259693693327495	0.6234203529416822	4.4259693693327495	108.58916562111551	6.253436551758945	0.32832428503224653
					296.50379464681794	3.501206047429825	0.5572891536711223	3.501206047429825	109.34928978046332	5.990371306729135	0.32463811053461245
					298.5793212093457	3.0288938455240677	0.5291142595820294	3.0288938455240677	110.11473480892656	5.688593670646189	0.31931268097156873
					300.66937645781115	3.0224583633767015	0.5345891685668124	3.0224583633767015	110.88553795258903	5.96347435157823	0.32794146648961836
					302.7740620930158	4.087158389493731	0.6100370579731936	4.087158389493731	111.66173671825717	5.792435040294665	0.32597337999538245
					304.8934805276669	3.337740429570516	0.5630265954471096	3.337740429570516	112.44336887528496	6.250443978211493	0.3386371488123053
					307.0277348913605	2.6033447011267463	0.5055517859592834	2.6033447011267463	113.23047245741196	5.5930773058075225	0.325410118967343
					309.1769290356001	3.8195017658050965	0.5978706440319229	3.8195017658050965	114.02308576461385	5.603061830973535	0.3290174838396927
					311.3411675388493	3.1043734060880346	0.5511517174766252	3.1043734060880346	114.82124736496615	5.885542738602276	0.33738754493960693
					313.5205557116212	3.2452471520871473	0.5669952047646856	3.2452471520871473	115.62499609652092	5.661775209808729	0.3342006234306989
					315.71519960160254	2.3939405935660165	0.49445842195104295	2.3939405935660165	116.43437106919656	5.891827951194033	0.3428801571441514
					317.9252059988138	3.7210226473131103	0.6031886292594824	3.7210226473131103	117.24941166668094	6.173617138347694	0.351659695787907
					320.15068244080544	3.0754670367688965	0.5576661661224245	3.0754670367688965	118.07015754834771	5.077250490601995	0.3256342932915395
					322.3917372178911	3.101827871459617	0.5685358585934317	3.101827871459617	118.89664865118613	5.706646757127132	0.34518567071310136
					324.64847937841637	3.130506490228773	0.5647817969359874	3.130506490228773	119.72892519174444	5.589596677285635	0.344001219728178
					326.9210187340653	3.2925481639819463	0.5787694166147653	3.2925481639819463	120.56702766808665	5.699076242417364	0.34981479529551146
					329.2094658652037	3.3046359711082154	0.5860878945992183	3.3046359711082154	121.41099686176327	4.634873484510036	0.32381509173460327
					331.51393212626016	1.7605552903392203	0.4478583837386721	1.7605552903392203	122.26087383979561	5.255820389973981	0.3431458874989185
					333.83452965114395	1.5522207097146739	0.42936756222285605	1.5522207097146739	123.11669995667417	5.08990391124853	0.3393224240821661
					336.171371358702	3.799901638525361	0.6268346315460718	3.799901638525361	123.97851685637087	5.7671998891808265	0.36174984054754145
					338.52457095821285	2.837689946713365	0.5536928056669403	2.837689946713365	124.84636647436548	5.758978863851466	0.3630901279555866
					340.89424295492034	3.242561813898537	0.5872148319597459	3.242561813898537	125.72029103968603	5.391082177876254	0.3551043238135049
					343.2805026556048	3.5183382266141274	0.6193007894917546	3.5183382266141274	126.60033307696384	5.322284007943406	0.3566783869693207
					345.683466174194	1.9807718564394774	0.48504635875415364	1.9807718564394774	127.48653540850259	4.787198304028234	0.34353538821591606
					348.1032504374134	3.1502284780412406	0.5881737826377361	3.1502284780412406	128.3789411563621	5.114736984726071	0.35497305881706254
					350.5399731904753	3.4082494574679885	0.6085952217304473	3.4082494574679885	129.27759374445662	4.665829473359546	0.3436727733380017
					352.9937530028086	2.244646252013154	0.5170293285289257	2.244646252013154	130.18253690066783	5.291743920197542	0.36474383942887184
					355.46470927382825	1.9240378087785242	0.4816713109695009	1.9240378087785242	131.09381465897252	5.303734211887194	0.3676520755180239
					357.95296223874504	2.9489899211103445	0.5792988637043021	2.9489899211103445	132.01147136158534	5.724374944701037	0.38159869060678353
					360.4586329744162	1.5622090186336846	0.4513502292702065	1.5622090186336846	132.93555166111642	5.065473733844441	0.36416206657140576
					362.98184340523716	3.186429634929058	0.6032975097560314	3.186429634929058	133.86610052274423	4.843998008734606	0.3594658066811851
					365.5227163090738	2.9214680891073064	0.5895626777025229	2.9214680891073064	134.80316322640346	5.412340888495775	0.38072380689855767
					368.08137532323735	2.1146954484585856	0.515772398231488	2.1146954484585856	135.74678536898827	5.731453676394122	0.3920854979304491
					370.6579449505	2.333417520732805	0.5353075517919955	2.333417520732805	136.69701286657119	5.14677681074588	0.37582701124734236
					373.2525505651535	3.2868832361093103	0.6270532249246326	3.2868832361093103	137.6538919566372	5.362509023714687	0.3847360864544936
					375.8653184191096	2.8706214855366863	0.5930731549648203	2.8706214855366863	138.6174692003337	4.9775533589401375	0.37427329997651476
					378.49637564804334	2.691941171590884	0.5773395079693201	2.691941171590884	139.587791484736	4.953186606302135	0.3769288232037849
					381.14585027757965	3.0124377204561865	0.6126869757151201	3.0124377204561865	140.56490602512915	4.631404483416523	0.3689691109120204
					383.8138712295227	2.389983478820646	0.555309634713242	2.389983478820646	141.54886036730505	4.8069919476429686	0.3752973019055522
					386.50056832812936	3.3686345702093634	0.6483083297960449	3.3686345702093634	142.5397023898762	5.114184474404592	0.3899384814654842
					389.2060723064262	3.004528513508844	0.6203766211868729	3.004528513508844	143.53748030660535	4.996179801933113	0.3884798919984661
					391.93051481257123	1.876564436955348	0.5148555219166858	1.876564436955348	144.54224266875156	4.928492711450297	0.3888389034610096
					394.67402841625926	1.6544056790304313	0.4889021718997241	1.6544056790304313	145.55403836743284	5.145330091509571	0.3981883738864797
					397.43674661517304	2.226828292841276	0.5556193445871872	2.226828292841276	146.5729166360049	5.69657573845912	0.41942122277098787
					400.21880384147926	3.2833664343050253	0.6558412372268985	3.2833664343050253	147.59892705245693	5.481248431070448	0.41460698611469576
					403.0203354683696	2.405482150605924	0.5706066899066268	2.405482150605924	148.63211954182412	5.708450018047266	0.42575337860508977
					405.8414778166482	2.889057875738997	0.6253514340949798	2.889057875738997	149.67254437861686	5.098364629327074	0.407160405868967
					408.6823681613647	2.936869018700419	0.633441664694822	2.936869018700419	150.7202521892672	5.672665963802217	0.42855307023803935
					411.5431447384942	3.680593131430748	0.7007630052171848	3.680593131430748	151.7752939545921	5.26449342752275	0.4173486781626948
					414.4239467516637	2.8196598649069835	0.6278120105545979	2.8196598649069835	152.83772101227422	6.213911199389051	0.45149298776613955
					417.3249143789253	3.3254788367154333	0.6759572255723668	3.3254788367154333	153.90758505936014	4.837213027940661	0.40748994572755665
					420.2461887795778	2.8381404504591425	0.6318836573035685	2.8381404504591425	154.98493815477565	5.60351924742556	0.43501993016856816
					423.18791210103484	2.3810372846815606	0.5911461586344489	2.3810372846815606	156.0698327218591	6.132078770798551	0.45603246367518296
					426.1502274857421	1.9078749643912092	0.5466695600766538	1.9078749643912092	157.16232155091208	5.700158946561381	0.44440425903678926
					429.13327907814227	3.4050437886192504	0.7010021518166288	3.4050437886192504	158.26245780176848	5.301827394673956	0.43368335342289094
					432.1372120316893	3.832056794966105	0.7429262688614294	3.832056794966105	159.37029500638084	5.7714788309280145	0.45248465991541076
					435.16217251591104	3.306012768868593	0.70015731044513	3.306012768868593	160.4858870714255	5.230461764174507	0.435900534520336
					438.20830772352247	2.0942955352042603	0.5823420496230727	2.0942955352042603	161.6092882809255	6.418128755852656	0.4812580384196416
					441.2757658775871	4.028045388594832	0.781326118661971	4.028045388594832	162.740553298892	6.381716126362285	0.4836552487282209
					444.36469623873023	2.4867762901895136	0.6245779314227594	2.4867762901895136	163.87973717198423	6.322310944892955	0.4839635775694564
					447.47524911240134	2.9473708268278322	0.6729646298156615	2.9473708268278322	165.02689533218813	7.562893194249654	0.5259996095435842
					450.6075758561882	3.0599453300152266	0.6848975031362906	3.0599453300152266	166.18208359951348	6.240649660338459	0.4842878788059088
					453.7618288871815	3.2088189566787624	0.7066688622489036	3.2088189566787624	167.34535818471008	6.444255224971743	0.4957407473748098
					456.93816168939173	4.580246101176062	0.8428018838706196	4.580246101176062	168.51677569200305	6.591416590595792	0.5037933946286226
					460.1367288212175	3.385775992505719	0.7321123757375546	3.385775992505719	169.69639312184705	5.895062118266163	0.48430012647582193
					463.35768592296597	3.5282573924835043	0.7502183899507315	3.5282573924835043	170.8842678737	5.2142085228022355	0.4616807743461022
					466.6011897244267	3.777495649941235	0.7814119061591518	3.777495649941235	172.0804577488159	6.401206195318506	0.5067134020764743
					469.8673980524977	2.8055610113218785	0.6932582030922394	2.8055610113218785	173.2850209530576	5.072584661058435	0.4595895550632305
					473.1564698388652	2.5460260664598033	0.6631267571343237	2.5460260664598033	174.498016099729	6.416715730148903	0.5140266264561772
					476.4685651277373	4.314642380525803	0.8387183651676591	4.314642380525803	175.71950221242713	6.37505593088679	0.5157928941241082
					479.8038450836314	4.571313691579312	0.8686832862535078	4.571313691579312	176.9495387279141	6.41262980534819	0.5188462509184711
					483.1624719992168	3.748954492238309	0.8027304046585684	3.748954492238309	178.1881854990095	5.086838477855839	0.4684837622706665
					486.54460930321136	3.25133606454525	0.7602900301563587	3.25133606454525	179.43550279750258	6.574038651212591	0.5310080312652158
					489.9504215683338	2.6576454170545523	0.7012208966697758	2.6576454170545523	180.6915513170851	6.111775076755657	0.5159225158805568
					493.38007451931213	2.5556031116779665	0.6798521867445222	2.5556031116779665	181.9563921763047	5.782033757829152	0.5041572368312649
					496.8337350409473	3.998207971157443	0.8461981784629092	3.998207971157443	183.23008692153883	6.889414565750121	0.5515070213943333
					500.31157118623395	2.4968010911146137	0.6875275570990235	2.4968010911146137	184.51269752998962	7.700433837628734	0.5830947937261836
					503.8137521845376	4.175806271288363	0.8566636347151728	4.175806271288363	185.80428641269953	6.498036296002682	0.5427944239347917
					507.34044844982935	3.5507252852975317	0.8128533065582318	3.5507252852975317	187.10491641758844	8.166965486549346	0.6052448782675012
					510.8918315889782	3.4472447660323775	0.8014485501070439	3.4472447660323775	188.41465083251154	6.730313099198665	0.5571854866238489
					514.468074410101	2.3865080502734184	0.6923705768013734	2.3865080502734184	189.73355338833915	6.533609244674187	0.5520775051247674
					518.0693509309717	3.369257977195949	0.8057868537646465	3.369257977195949	191.0616882620575	6.580472377193876	0.5555330546421857
					521.6958363874886	2.6162298824048555	0.7330499190528558	2.6162298824048555	192.3991200798919	6.537484766078112	0.5567800108189486
					525.3477072422011	4.017013862446171	0.8744203538849167	4.017013862446171	193.74591392045113	7.201144183333855	0.5871465508391132
					529.0251411928964	2.9829217405360486	0.7800513627142277	2.9829217405360486	195.1021353178943	6.990949037128716	0.5834357339813249
					532.7283171812467	2.6497907768174205	0.7425217496899779	2.6497907768174205	196.46785026511955	6.767165694165588	0.5784255283063304
					536.4574154015154	3.6654719634915245	0.8564991217529638	3.6654719634915245	197.8431252169754	7.577725781515375	0.6100119911910133
					540.212617309326	3.35665505697584	0.8340945716909641	3.35665505697584	199.22802709349423	6.871234095005681	0.5852524825445466
					543.9941056304913	1.800980461692291	0.6360974033762974	1.800980461692291	200.62262328314867	7.249757961170649	0.6045321587676407
					547.8020643699047	2.4683940123944423	0.7113480379567526	2.4683940123944423	202.0269816461307	7.167296780682768	0.6039530699995741
					551.636678820494	3.6950903394637633	0.8704243751550932	3.6950903394637633	203.44117051765363	7.123284638372864	0.6062649851728843
					555.4981355722375	2.3979069857808923	0.7306947494975833	2.3979069857808923	204.8652587112772	7.486946095640596	0.6231423242402923
					559.3866225212431	2.8876395646465944	0.8002321006307294	2.8876395646465944	206.29931552225614	6.759658971143571	0.5973008099603813
					563.3023288788918	2.7881702528619106	0.7860796437575082	2.7881702528619106	207.74341073091193	6.476017663567978	0.589449114589461
					567.245445181044	3.263105998364179	0.8482517435550924	3.263105998364179	209.1976146060283	4.980101194348595	0.5259646311902764
					571.2161632973114	2.2686797684301103	0.7378133422091764	2.2686797684301103	210.6619979082705	8.349029395878524	0.6709866008705285
					575.2146764403926	2.151994919879635	0.7196743992035777	2.151994919879635	212.13663189362842	6.02628897767277	0.5810904475076135
					579.2411791754753	3.6453830421531426	0.9032453463708047	3.6453830421531426	213.6215883168838	6.024328662623816	0.5824168338291967
					583.2958674297037	1.5357300877564284	0.6334838047295143	1.5357300877564284	215.11693943510198	6.608447231384903	0.6125057460489516
					587.3789385017116	1.9890527403678386	0.705617190490707	1.9890527403678386	216.6227580111477	7.516229651678684	0.6521234260183368
					591.4905910712235	2.69638247549138	0.8014916000502049	2.69638247549138	218.13911731722578	6.533464194130401	0.617713038030083
					595.6310252087221	2.4427681332569504	0.7701352131541455	2.4427681332569504	219.66609113844635	6.5760627800805995	0.6179278994553349
					599.8004423851831	0.9695928476681897	0.5441110779838026	0.9695928476681897	221.20375377641545	6.81435361465574	0.6317069569365523
					603.9990454818794	2.1763269385768944	0.7478641082596583	2.1763269385768944	222.75218005285038	6.715350367733429	0.6297018205400836
					608.2270388002526	2.0910625069492905	0.7409442155960347	2.0910625069492905	224.31144531322033	6.939771648676789	0.6437686692814806
					612.4846280718543	3.438291221965623	0.9250491785651014	3.438291221965623	225.8816254304129	8.621264244248952	0.7142619103422757
					616.7720204683573	3.13488315732911	0.8837151203675245	3.13488315732911	227.46279680842576	7.19068293292306	0.6586725617648811
					621.0894246116358	1.6709388748822338	0.6904796208443221	1.6709388748822338	229.05503638608477	7.538956843861967	0.6773410535708025
					625.4370505839172	1.5771254447603464	0.6632574879235481	1.5771254447603464	230.65842164078737	7.4346989227394555	0.6785330362478091
					629.8151099380046	2.19600037532106	0.7790093795915939	2.19600037532106	232.27303059227287	6.602394394834938	0.6463570585727014
					634.2238157075707	1.636607745766232	0.7033647150465615	1.636607745766232	233.89894180641878	6.637499433705414	0.6500136362858365
					638.6633824175237	2.048180703939464	0.7686843090501841	2.048180703939464	235.5362343990637	7.368773374259302	0.6824688368182686
					643.1340260944464	2.1922022696105903	0.8162548520425947	2.1922022696105903	237.18498803985716	7.241297918545366	0.6815778637467522
					647.6359642771075	2.1817767953848133	0.7820044628231313	2.1817767953848133	238.84528295613615	5.093326119625131	0.5839160561465006
					652.1694160270473	2.1541052115586536	0.7830162203107608	2.1541052115586536	240.51719993682912	5.296016095595322	0.5942912242604598
					656.7346019392367	1.2880903084662343	0.6533705720340179	1.2880903084662343	242.20082033638693	6.184764258627549	0.6418481160047754
					661.3317441528113	2.1590605238776615	0.7913977329344507	2.1590605238776615	243.89622607874162	5.415991831466608	0.6082736386468536
					665.961066361881	2.711643493902609	0.8938026076498764	2.711643493902609	245.6034996612928	6.693797666100272	0.6725114367776255
					670.6227938264142	1.6580139763304813	0.7197298910964349	1.6580139763304813	247.32272415892186	6.129198539036002	0.6512305129380397
					675.3171533831991	2.0468580897644735	0.8129978583787247	2.0468580897644735	249.05398322803433	5.768036336680229	0.6327535156329321
					680.0443734568814	1.7259097088138193	0.758049157725339	1.7259097088138193	250.79736111063056	5.1837743800734275	0.6084337655296364
					684.8046840710797	1.717940689228501	0.7510847712971894	1.717940689228501	252.55294263840497	5.960831053520285	0.6481215782164472
					689.5983168595773	0.37349565316205535	0.4589817068146345	0.37349565316205535	254.3208132368738	6.651751026613854	0.6845638672712483
					694.4255050775944	1.2846699821504515	0.6880704000386231	1.2846699821504515	256.1010589295319	5.422607187400348	0.6260982450567678
					699.2864836131375	1.725862290224677	0.7852886467826378	1.725862290224677	257.89376634203865	5.464276217236087	0.6318345221969729
					704.1814889984294	2.4095715510170903	0.9012721836863615	2.4095715510170903	259.6990227064329	5.6646711519374655	0.6467565945738571
					709.1107594214184	2.733024667884147	0.9293911651215917	2.733024667884147	261.51691586537794	5.612400769931333	0.6484362829195588
					714.0745347373684	1.5939380645690953	0.7587563892159365	1.5939380645690953	263.34753427643557	5.525722767580379	0.6431405860601869
					719.0730564805299	1.3581431521495335	0.7445274772326635	1.3581431521495335	265.1909670163707	5.511411514884253	0.646111800264603
					724.1065678758937	0.24942922580400323	0.4517110323100856	0.24942922580400323	267.04730378548527	5.342830572786597	0.6415985488758841
					729.175313851025	1.548043294880815	0.7516866988449711	1.548043294880815	268.91663491198364	4.669359366460246	0.6037795971867856
					734.2795410479821	2.016929832039442	0.8597897107762705	2.016929832039442	270.7990513563675	5.54431314818266	0.6584627690767967
					739.419497835318	1.1946922577506034	0.7200647565276029	1.1946922577506034	272.69464471586207	5.193030393180888	0.6453827054804749
					744.5954343201652	2.17887256619609	0.9173045952492879	2.17887256619609	274.6035072288731	5.111037080633552	0.6367622464018602
					749.8076023604063	2.024826186491995	0.8812171558426963	2.024826186491995	276.5257317794752	4.780928066351019	0.6201863884907824
					755.0562555769293	2.411142369471675	0.9355035541070901	2.411142369471675	278.46141190193157	4.056625212275331	0.576716500666101
					760.3416493659677	1.1574438573777273	0.7621843923917107	1.1574438573777273	280.41064178524505	4.5286908471006235	0.6134332031682803
					765.6640409115295	1.3068796374390232	0.7693253248749823	1.3068796374390232	282.3735162777418	3.6133492108405965	0.5555659948468383
					771.0236891979102	-0.16991429544377035	0.3572981793241336	-0.16991429544377035	284.35013089168604	3.0841614996552624	0.5209994932084788
					776.4208550222957	2.0646086831549133	0.8794716510618172	2.0646086831549133	286.34058180792783	4.342051863805207	0.6124257429439031
					781.8558010074516	0.4151207697413629	0.563086925660931	0.4151207697413629	288.3449658805833	4.1962293595003555	0.6058989126857371
					787.3287916145039	1.3429530867850694	0.7856003532108281	1.3429530867850694	290.36338064174737	3.449033360397745	0.5550155933407782
					792.8400931558053	1.9321839278946469	0.8930667188544072	1.9321839278946469	292.39592430623964	4.089658558092933	0.5961009517038576
					798.389973807896	3.6378305100128436	1.1666830831521733	3.6378305100128436	294.4426957763833	4.4259693693327495	0.6234203529416822
					803.9787036245513	0.6320969307385235	0.6297419543186463	0.6320969307385235	296.50379464681794	3.501206047429825	0.5572891536711223
					809.6065545499231	1.7028187154517984	0.8850864223513332	1.7028187154517984	298.5793212093457	3.0288938455240677	0.5291142595820294
					815.2738004317725	1.689402195456147	0.8630332258974389	1.689402195456147	300.66937645781115	3.0224583633767015	0.5345891685668124
					820.9807170347949	1.767387559423586	0.9109141206731116	1.767387559423586	302.7740620930158	4.087158389493731	0.6100370579731936
					826.7275820540385	3.6283122637692697	1.2042731758657956	3.6283122637692697	304.8934805276669	3.337740429570516	0.5630265954471096
					832.5146751284168	1.4675872536943624	0.8553338423877613	1.4675872536943624	307.0277348913605	2.6033447011267463	0.5055517859592834
					838.3422778543157	2.2067511605554584	0.9981140015578291	2.2067511605554584	309.1769290356001	3.8195017658050965	0.5978706440319229
					844.2106737992959	3.565024065850548	1.202852033040479	3.565024065850548	311.3411675388493	3.1043734060880346	0.5511517174766252
					850.1201485158911	2.940401302520904	1.1336516912597794	2.940401302520904	313.5205557116212	3.2452471520871473	0.5669952047646856
					856.0709895555023	1.1378803632906433	0.7721098444890833	1.1378803632906433	315.71519960160254	2.3939405935660165	0.49445842195104295
					862.0634864823908	0.7943914345077244	0.7477074105988272	0.7943914345077244	317.9252059988138	3.7210226473131103	0.6031886292594824
					868.0979308877675	1.6062975893459255	0.8889334590743602	1.6062975893459255	320.15068244080544	3.0754670367688965	0.5576661661224245
					874.1746164039819	1.2125301238181057	0.8157566514122642	1.2125301238181057	322.3917372178911	3.101827871459617	0.5685358585934317
					880.2938387188098	1.6558182120699485	0.910483000549597	1.6558182120699485	324.64847937841637	3.130506490228773	0.5647817969359874
					886.4558955898415	2.0451928203839294	0.9932309195388396	2.0451928203839294	326.9210187340653	3.2925481639819463	0.5787694166147653
					892.6610868589703	1.6813816234293515	0.9684973502571116	1.6813816234293515	329.2094658652037	3.3046359711082154	0.5860878945992183
					898.9097144669831	0.9221249198875178	0.8254629885024383	0.9221249198875178	331.51393212626016	1.7605552903392203	0.4478583837386721
					905.202082468252	1.0380206215515582	0.8089505570460777	1.0380206215515582	333.83452965114395	1.5522207097146739	0.42936756222285605
					911.5384970455298	1.3662561052876159	0.8991776573086933	1.3662561052876159	336.171371358702	3.799901638525361	0.6268346315460718
					917.9192665248484	0.6402539033775162	0.7284876007719079	0.6402539033775162	338.52457095821285	2.837689946713365	0.5536928056669403
					924.3447013905223	1.1625962918654849	0.8979618878876982	1.1625962918654849	340.89424295492034	3.242561813898537	0.5872148319597459
					930.815114300256	1.5461588405437658	0.9627772759670845	1.5461588405437658	343.2805026556048	3.5183382266141274	0.6193007894917546
					937.3308201003579	1.094109903356133	0.8703306215306168	1.094109903356133	345.683466174194	1.9807718564394774	0.48504635875415364
					943.8921358410604	0.9033894936712509	0.8822741134546919	0.9033894936712509	348.1032504374134	3.1502284780412406	0.5881737826377361
					950.4993807919478	0.19968215816100698	0.679924145438539	0.19968215816100698	350.5399731904753	3.4082494574679885	0.6085952217304473
					957.1528764574914	0.1508667645855688	0.6306444956030811	0.1508667645855688	352.9937530028086	2.244646252013154	0.5170293285289257
					963.8529465926938	1.9943463978675386	1.1241238084398728	1.9943463978675386	355.46470927382825	1.9240378087785242	0.4816713109695009
					970.5999172188426	1.1965914879943909	0.887211582453784	1.1965914879943909	357.95296223874504	2.9489899211103445	0.5792988637043021
					977.3941166393745	1.4964751338323004	1.0194432716082984	1.4964751338323004	360.4586329744162	1.5622090186336846	0.4513502292702065
					984.2358754558502	1.8132128412524857	1.1121828003355674	1.8132128412524857	362.98184340523716	3.186429634929058	0.6032975097560314
									365.5227163090738	2.9214680891073064	0.5895626777025229
									368.08137532323735	2.1146954484585856	0.515772398231488
									370.6579449505	2.333417520732805	0.5353075517919955
									373.2525505651535	3.2868832361093103	0.6270532249246326
									375.8653184191096	2.8706214855366863	0.5930731549648203
									378.49637564804334	2.691941171590884	0.5773395079693201
									381.14585027757965	3.0124377204561865	0.6126869757151201
									383.8138712295227	2.389983478820646	0.555309634713242
									386.50056832812936	3.3686345702093634	0.6483083297960449
									389.2060723064262	3.004528513508844	0.6203766211868729
									391.93051481257123	1.876564436955348	0.5148555219166858
									394.67402841625926	1.6544056790304313	0.4889021718997241
									397.43674661517304	2.226828292841276	0.5556193445871872
									400.21880384147926	3.2833664343050253	0.6558412372268985
									403.0203354683696	2.405482150605924	0.5706066899066268
									405.8414778166482	2.889057875738997	0.6253514340949798
									408.6823681613647	2.936869018700419	0.633441664694822
									411.5431447384942	3.680593131430748	0.7007630052171848
									414.4239467516637	2.8196598649069835	0.6278120105545979
									417.3249143789253	3.3254788367154333	0.6759572255723668
									420.2461887795778	2.8381404504591425	0.6318836573035685
									423.18791210103484	2.3810372846815606	0.5911461586344489
									426.1502274857421	1.9078749643912092	0.5466695600766538
									429.13327907814227	3.4050437886192504	0.7010021518166288
									432.1372120316893	3.832056794966105	0.7429262688614294
									435.16217251591104	3.306012768868593	0.70015731044513
									438.20830772352247	2.0942955352042603	0.5823420496230727
									441.2757658775871	4.028045388594832	0.781326118661971
									444.36469623873023	2.4867762901895136	0.6245779314227594
									447.47524911240134	2.9473708268278322	0.6729646298156615
									450.6075758561882	3.0599453300152266	0.6848975031362906
									453.7618288871815	3.2088189566787624	0.7066688622489036
									456.93816168939173	4.580246101176062	0.8428018838706196
									460.1367288212175	3.385775992505719	0.7321123757375546
									463.35768592296597	3.5282573924835043	0.7502183899507315
									466.6011897244267	3.777495649941235	0.7814119061591518
									469.8673980524977	2.8055610113218785	0.6932582030922394
									473.1564698388652	2.5460260664598033	0.6631267571343237
									476.4685651277373	4.314642380525803	0.8387183651676591
									479.8038450836314	4.571313691579312	0.8686832862535078
									483.1624719992168	3.748954492238309	0.8027304046585684
									486.54460930321136	3.25133606454525	0.7602900301563587
									489.9504215683338	2.6576454170545523	0.7012208966697758
									493.38007451931213	2.5556031116779665	0.6798521867445222
									496.8337350409473	3.998207971157443	0.8461981784629092
									500.31157118623395	2.4968010911146137	0.6875275570990235
									503.8137521845376	4.175806271288363	0.8566636347151728
									507.34044844982935	3.5507252852975317	0.8128533065582318
									510.8918315889782	3.4472447660323775	0.8014485501070439
									514.468074410101	2.3865080502734184	0.6923705768013734
									518.0693509309717	3.369257977195949	0.8057868537646465
									521.6958363874886	2.6162298824048555	0.7330499190528558
									525.3477072422011	4.017013862446171	0.8744203538849167
									529.0251411928964	2.9829217405360486	0.7800513627142277
									532.7283171812467	2.6497907768174205	0.7425217496899779
									536.4574154015154	3.6654719634915245	0.8564991217529638
									540.212617309326	3.35665505697584	0.8340945716909641
									543.9941056304913	1.800980461692291	0.6360974033762974
									547.8020643699047	2.4683940123944423	0.7113480379567526
									551.636678820494	3.6950903394637633	0.8704243751550932
									555.4981355722375	2.3979069857808923	0.7306947494975833
									559.3866225212431	2.8876395646465944	0.8002321006307294
									563.3023288788918	2.7881702528619106	0.7860796437575082
									567.245445181044	3.263105998364179	0.8482517435550924
									571.2161632973114	2.2686797684301103	0.7378133422091764
									575.2146764403926	2.151994919879635	0.7196743992035777
									579.2411791754753	3.6453830421531426	0.9032453463708047
									583.2958674297037	1.5357300877564284	0.6334838047295143
									587.3789385017116	1.9890527403678386	0.705617190490707
									591.4905910712235	2.69638247549138	0.8014916000502049
									595.6310252087221	2.4427681332569504	0.7701352131541455
									599.8004423851831	0.9695928476681897	0.5441110779838026
									603.9990454818794	2.1763269385768944	0.7478641082596583
									608.2270388002526	2.0910625069492905	0.7409442155960347
									612.4846280718543	3.438291221965623	0.9250491785651014
									616.7720204683573	3.13488315732911	0.8837151203675245
									621.0894246116358	1.6709388748822338	0.6904796208443221
									625.4370505839172	1.5771254447603464	0.6632574879235481
									629.8151099380046	2.19600037532106	0.7790093795915939
									634.2238157075707	1.636607745766232	0.7033647150465615
									638.6633824175237	2.048180703939464	0.7686843090501841
									643.1340260944464	2.1922022696105903	0.8162548520425947
									647.6359642771075	2.1817767953848133	0.7820044628231313
									652.1694160270473	2.1541052115586536	0.7830162203107608
									656.7346019392367	1.2880903084662343	0.6533705720340179
									661.3317441528113	2.1590605238776615	0.7913977329344507
									665.961066361881	2.711643493902609	0.8938026076498764
									670.6227938264142	1.6580139763304813	0.7197298910964349
									675.3171533831991	2.0468580897644735	0.8129978583787247
									680.0443734568814	1.7259097088138193	0.758049157725339
									684.8046840710797	1.717940689228501	0.7510847712971894
									689.5983168595773	0.37349565316205535	0.4589817068146345
									694.4255050775944	1.2846699821504515	0.6880704000386231
									699.2864836131375	1.725862290224677	0.7852886467826378
									704.1814889984294	2.4095715510170903	0.9012721836863615
									709.1107594214184	2.733024667884147	0.9293911651215917
									714.0745347373684	1.5939380645690953	0.7587563892159365
									719.0730564805299	1.3581431521495335	0.7445274772326635
									724.1065678758937	0.24942922580400323	0.4517110323100856
									729.175313851025	1.548043294880815	0.7516866988449711
									734.2795410479821	2.016929832039442	0.8597897107762705
									739.419497835318	1.1946922577506034	0.7200647565276029
									744.5954343201652	2.17887256619609	0.9173045952492879
									749.8076023604063	2.024826186491995	0.8812171558426963
									755.0562555769293	2.411142369471675	0.9355035541070901
									760.3416493659677	1.1574438573777273	0.7621843923917107
									765.6640409115295	1.3068796374390232	0.7693253248749823
									771.0236891979102	-0.16991429544377035	0.3572981793241336
									776.4208550222957	2.0646086831549133	0.8794716510618172
									781.8558010074516	0.4151207697413629	0.563086925660931
									787.3287916145039	1.3429530867850694	0.7856003532108281
									792.8400931558053	1.9321839278946469	0.8930667188544072
									798.389973807896	3.6378305100128436	1.1666830831521733
									803.9787036245513	0.6320969307385235	0.6297419543186463
									809.6065545499231	1.7028187154517984	0.8850864223513332
									815.2738004317725	1.689402195456147	0.8630332258974389
									820.9807170347949	1.767387559423586	0.9109141206731116
									826.7275820540385	3.6283122637692697	1.2042731758657956
									832.5146751284168	1.4675872536943624	0.8553338423877613
									838.3422778543157	2.2067511605554584	0.9981140015578291
									844.2106737992959	3.565024065850548	1.202852033040479
									850.1201485158911	2.940401302520904	1.1336516912597794
									856.0709895555023	1.1378803632906433	0.7721098444890833
									862.0634864823908	0.7943914345077244	0.7477074105988272
									868.0979308877675	1.6062975893459255	0.8889334590743602
									874.1746164039819	1.2125301238181057	0.8157566514122642
									880.2938387188098	1.6558182120699485	0.910483000549597
									886.4558955898415	2.0451928203839294	0.9932309195388396
									892.6610868589703	1.6813816234293515	0.9684973502571116
									898.9097144669831	0.9221249198875178	0.8254629885024383
									905.202082468252	1.0380206215515582	0.8089505570460777
									911.5384970455298	1.3662561052876159	0.8991776573086933
									917.9192665248484	0.6402539033775162	0.7284876007719079
									924.3447013905223	1.1625962918654849	0.8979618878876982
									930.815114300256	1.5461588405437658	0.9627772759670845
									937.3308201003579	1.094109903356133	0.8703306215306168
									943.8921358410604	0.9033894936712509	0.8822741134546919
									950.4993807919478	0.19968215816100698	0.679924145438539
									957.1528764574914	0.1508667645855688	0.6306444956030811
									963.8529465926938	1.9943463978675386	1.1241238084398728
									970.5999172188426	1.1965914879943909	0.887211582453784
									977.3941166393745	1.4964751338323004	1.0194432716082984
									984.2358754558502	1.8132128412524857	1.1121828003355674
									991.1255265840412	1.0630165542411363	0.956137698429097
									997.2911834928398	2.397097787863676	1.3320672279893302
