# Supplementary material for: Formation of a super-dense hydrogen monolayer on mesoporous silica
Source: Nat Chem. 2022 Aug 29;14(11):1319–24. doi: 10.1038/s41557-022-01019-7 (PMC9630099; doi:10.1038/s41557-022-01019-7)
Supplement: Source Data Fig. 2 — Compressed folder with ‘.csv’ files of all INS results including spectra and analysis and source data of Fig. 2b.. [file 41557_2022_1019_MOESM3_ESM.zip › Fig2_INS_spectra_and_analysis/INS+AnalysisGaussian/22982_2.5mmol_20.3K_B.csv]

x	y	err	fit	residual_fit	x_full	y_full	err_full	background_full	x_f	y_f	err_f	GS_Peak0_	GS_Peak1_	GS_Peak2_	Background1_	Sigmoid1_
2.0004999999999926	0.5476858673531633	0.21106298081759392	0.5050354257550592	-0.04265044159810405	1.0134999999999967	0.5368216227908773	0.3906450988009476	0.5367239140562838	-1.9895	0.07871289412637361	0.10340738231760055	0.0005233794495661534	0.00012767946372033	2.1632611376268336e-07	0.504384150515659	0.0
2.0214999999999925	0.543757198408678	0.21738162721362833	0.5052580983199573	-0.038499100088720706	1.0344999999999966	-0.20861737279140602	0.36165047198479877	-0.2087193023504347	-1.9685000000000001	0.18358765726298815	0.1145014379004039	0.0005435097733146529	0.0001329971221783061	2.279806571063433e-07	0.5045813634438072	0.0
2.0424999999999924	0.7824942759320637	0.22585178841577971	0.5055437158892373	-0.27695056004282637	1.0554999999999966	0.1364763111043068	0.3593902446585277	0.1363699873197417	-1.9475000000000002	-0.07213015137573159	0.08718330966744277	0.0005643661683689701	0.0001385244260307502	2.4024257582992284e-07	0.5048405850522617	0.0
2.0634999999999923	0.31742388917025943	0.19696544068797178	0.5058920598739438	0.18846817070368438	1.0764999999999965	-0.42255195092929565	0.33861484500986966	-0.4226628490622516	-1.9265000000000003	-0.03810933530957322	0.08748227025353687	0.0005859728672264038	0.0001442691246861583	2.531423876101126e-07	0.5051615647396437	0.0
2.0844999999999922	0.5319687945013274	0.21235687720282498	0.506302913241293	-0.02566588126003444	1.0974999999999964	0.5416942198669723	0.36443560449042345	0.5415785602978462	-1.9055000000000004	0.04584748217125606	0.10496278190653008	0.0006083548353536935	0.00015023923243782835	2.667120823804486e-07	0.5055440524614191	0.0
2.105499999999992	0.40356878068681934	0.2053474616510712	0.5067760605415796	0.1032072798547603	1.1184999999999963	-0.09665172884740247	0.33757524801042293	-0.09677234415664995	-1.8845000000000005	0.1964664853067385	0.12176116254021642	0.0006315377905604658	0.00015644303665539932	2.8098519016708275e-07	0.5059877987291737	0.0
2.126499999999992	0.3597227691681384	0.206109564843714	0.5073112879357249	0.1475885187675865	1.1394999999999962	-0.22006875052724517	0.3276540260435425	-0.2201945233563003	-1.8635000000000006	0.20021270680770759	0.123222470296421	0.0006555482227862672	0.00016288910619676356	2.959968518889621e-07	0.50649255460989	0.0
2.147499999999992	0.7341118729478973	0.22951524605252	0.5079083832234688	-0.2262034897244285	1.160499999999996	0.49166860145164115	0.3430360555277838	0.4915374615792335	-1.8425000000000007	0.2052356739806479	0.1209444631445359	0.0006804134143066748	0.00016958630004507272	3.1178389324406724e-07	0.5070580717252238	0.0
2.168499999999992	0.6528834747267804	0.22163834872862076	0.5085671358722229	-0.14431633885455752	1.181499999999996	0.5114761758388982	0.3414913042322375	0.5113394513787978	-1.8215000000000008	0.053613423566326535	0.10767729498821851	0.0007061614603638719	0.00017654377617562243	3.2838490180801064e-07	0.5076841022507816	0.0
2.189499999999992	0.3749445209608355	0.21200719244417138	0.5092873370465907	0.13434281608575516	1.202499999999996	-0.5962426917527424	0.2897470215211037	-0.5963852266516781	-1.8005000000000009	0.15538967012107052	0.11607082889031678	0.0007328212902270955	0.00018377100065744353	3.458403074760785e-07	0.5083703989153987	0.0
2.2104999999999917	0.36076167458635844	0.21158505587918455	0.5100687796385656	0.14930710505220712	1.2234999999999958	-0.3115531418154398	0.2996764934793307	-0.31170172160649884	-1.779500000000001	0.15652930784406088	0.11818141369403258	0.0007604226886882207	0.0001912777569944977	3.641924663847169e-07	0.5091167150004164	0.0
2.2314999999999916	0.5749431888034731	0.22171282077328774	0.5109112582984193	-0.06403193050505374	1.2444999999999957	0.05081401137148012	0.30582201461270425	0.05065914332791656	-1.758500000000001	0.06312389808654595	0.10694444853429849	0.0007889963179977876	0.00019907415571142578	3.8348574845363573e-07	0.5099228043389616	0.0
2.2524999999999915	0.41841574528410375	0.2152759513607832	0.5118145694662889	0.09339882418218515	1.2654999999999956	0.5006530760679868	0.3202812793931979	0.5004916671896122	-1.7375000000000012	0.26624801346650784	0.1295579755806184	0.0008185737402466187	0.00020717064418885044	4.037666286949166e-07	0.5107884213152247	0.0
2.2734999999999914	0.8535846911900735	0.2397201549026259	0.5127785114044742	-0.34080617978559935	1.2864999999999955	0.09618056964974908	0.3011246913191071	0.09601235780733271	-1.7165000000000012	0.2660171790420411	0.12848746833727978	0.0008491874401981331	0.00021557801675328153	4.2508378244105207e-07	0.5117133208637403	0.0
2.2944999999999913	0.6205958546374872	0.2267695733902972	0.5138028842304537	-0.1067929704070335	1.3074999999999954	-0.2035678482946457	0.28058910991323355	-0.20374313511271647	-1.6955000000000013	0.1952773595547725	0.12374633768538255	0.0008808708485763664	0.00022430742502672996	4.4748818464941134e-07	0.512697258468666	0.0
2.3154999999999912	0.4697619112862348	0.2177305609093153	0.5148874899506326	0.045125578664397814	1.3284999999999954	0.5045854992742842	0.30939900982010526	0.5044028552403509	-1.6745000000000014	0.2706428809153314	0.13018800328678864	0.0009136583658146771	0.0002333703885411917	4.710332134465575e-07	0.5137399901630633	0.0
2.336499999999991	0.3453664458530501	0.21100037877022473	0.5160321324948293	0.17066568664177917	1.3494999999999953	0.2776109814984955	0.29460122352486773	0.2774206874226215	-1.6535000000000015	0.02037161162787393	0.10402812135293484	0.0009475853862699179	0.00024277880562319505	4.957747580818037e-07	0.514841272528178	0.0
2.357499999999991	0.4017583019303146	0.21406949798927016	0.5172366177515136	0.11547831582119905	1.3704999999999952	-0.10075613955096285	0.2717261950945879	-0.10095438744937386	-1.6325000000000016	-0.02220040810941204	0.09826756627629005	0.0009826883229068432	0.00025254496455366177	5.217713314656518e-07	0.5160008626927217	0.0
2.378499999999991	0.48694999619478874	0.2214137248142657	0.5185007536038065	0.031550757409017804	1.391499999999995	0.6658254114482665	0.30488038821778257	0.6656188946118641	-1.6115000000000017	0.2358921505006943	0.12671785162624458	0.0010190046324573567	0.0002626815550083726	5.490841874751854e-07	0.5172185183321534	0.0
2.399499999999991	0.25652993492845466	0.20403816396912922	0.5198243499662473	0.2632944150377926	1.412499999999995	0.4588270962167722	0.29013503989747047	0.4586119835997065	-1.5905000000000018	0.19932213806677873	0.12388333378376787	0.0010565728410591238	0.00027320167978438003	5.777774432151834e-07	0.5184939976679606	0.0
2.4204999999999908	0.6556666523494623	0.22903526462465718	0.5212072188223454	-0.13445943352711687	1.433499999999995	0.5599761039108442	0.2911336139121784	0.5597520565385133	-1.569500000000002	0.1269104608623497	0.11492927752442766	0.0010954325703779273	0.0002841188668177338	6.079182064305126e-07	0.5198270594669433	0.0
2.4414999999999907	0.35342966254401476	0.21306558626936747	0.5226491742629202	0.16921951171890548	1.4544999999999948	0.1495624943953886	0.27010199862115186	0.14932916074385316	-1.548500000000002	0.20379289519549315	0.12528965030966227	0.0011356245642180054	0.0002954470814979419	6.395767082725016e-07	0.521217463040496	0.0
2.4624999999999906	0.6186937011053346	0.2295597906066854	0.5241500325252417	-0.09454366858009289	1.4754999999999947	0.740218675231735	0.2903687212231192	0.7399756907972657	-1.527500000000002	0.14979094869879156	0.12032229421629631	0.0011771907156244822	0.000307200739284607	6.728264416292803e-07	0.522664968243891	0.0
2.4834999999999905	0.3405560181482348	0.21374232325996823	0.5257096120329809	0.18515359388474617	1.4964999999999946	0.006634273042565475	0.24700050487656475	0.00638125989778905	-1.5065000000000022	0.01860401279052054	0.11014788784606398	0.0012201740944818775	0.00031939471863173276	7.077443052376923e-07	0.5241693354755621	0.0
2.5044999999999904	0.23448797531319565	0.20695440935246387	0.5273277334369812	0.2928397581237856	1.5174999999999945	0.2781142471298228	0.2570839895481384	0.27785081346610063	-1.4855000000000023	0.08229653785743046	0.11512174027052857	0.001264618975612488	0.0003320443742252159	7.444107538020557e-07	0.5257303256763898	0.0
2.5254999999999903	0.6267991626236418	0.22660681532579338	0.5290042196568561	-0.0977949429667857	1.5384999999999944	0.6768817181447147	0.2739961427741154	0.6766074578003806	-1.4645000000000024	0.015653678262960824	0.11188833190220249	0.001310570867378259	0.0003451655505390542	7.829099543532305e-07	0.5273477003289844	0.0
2.54649999999999	0.008087369095252539	0.19322755284163684	0.5307388959234266	0.5226515268281741	1.5594999999999943	0.3392406047400922	0.24940833541778692	0.3389550967141684	-1.4435000000000024	0.20969571397257802	0.1355583968102404	0.0013580765407896491	0.0003587745957158548	8.233299490896388e-07	0.5290212214569721	0.0
2.56749999999999	0.5061556159596285	0.22535525881223165	0.5325315898220073	0.026375973862378777	1.5804999999999942	0.316704451270029	0.24915005303443724	0.31640725922102947	-1.4225000000000025	0.1635419376045083	0.131035373517547	0.001407184059124748	0.0003728883757772338	8.657628249505218e-07	0.5307506516242804	0.0
2.58849999999999	0.36958759390509366	0.2136063038999065	0.5343821313365453	0.16479453743145167	1.6014999999999942	-0.06617667093806046	0.22714066874858527	-0.06648599920863624	-1.4015000000000026	0.15998688979743914	0.13567365175220875	0.001457942808061785	0.00038752428916972184	9.10304890180489e-07	0.5325357539344237	0.0
2.60949999999999	0.2292494015029627	0.21040087695815862	0.5362903528946279	0.3070409513916652	1.622499999999994	0.4737171972537728	0.24687183793539083	0.47339526417388206	-1.3805000000000027	0.1910691146145198	0.14116889815599915	0.0015104035263278645	0.00040270028165179675	9.570568581535392e-07	0.5343762920297901	0.0
2.63049999999999	0.023090944370845357	0.1994632753804617	0.5382560894133605	0.5151651450425151	1.643499999999994	0.595519682795437	0.24954212051663127	0.5951846593808986	-1.3595000000000028	0.2685288147150857	0.14914609820890365	0.0015646183368666338	0.0004184348615276961	1.006124038734114e-06	0.5362720300909274	0.0
2.6514999999999898	0.15571072694383004	0.2050226621572048	0.5402791783461299	0.3845684514022999	1.6644999999999939	0.3558186196870239	0.2277398983563339	0.3554700029099993	-1.338500000000003	0.3592795991935218	0.15729216209133678	0.0016206407785273847	0.00043474711523367604	1.0576165374624213e-06	0.5382227328358314	0.0
2.6724999999999897	0.39400201196747875	0.2224631519475788	0.5423594597302561	0.14835744776277737	1.6854999999999938	0.2740784129355971	0.22079079923569975	0.27371568168384025	-1.317500000000003	0.22039220274760174	0.15301502823865332	0.001678525838277821	0.0004516567232823558	1.111649462861257e-06	0.5402281655192331	0.0
2.6934999999999896	0.7852519091723789	0.24398297962705195	0.5444967762355416	-0.24075513293683726	1.7064999999999937	0.5677528832872274	0.24165815547981787	0.5673754977647529	-1.296500000000003	0.09048944644801449	0.1449410113423327	0.001738329983942426	0.000469183976570835	1.1683431421717646e-06	0.5422880939318862	0.0
2.7144999999999895	0.2319396653418302	0.21209444945134281	0.5466909732137292	0.314751307871899	1.7274999999999936	0.6105647535451801	0.23750560333208756	0.6101721546550493	-1.2755000000000032	0.3271319522292806	0.16108846164511825	0.0018001111974682625	0.00048734979305822926	1.2278233458361706e-06	0.5444022843998568	0.0
2.7354999999999894	0.3296477390820933	0.21931149886805806	0.5489418987488703	0.219294159666777	1.7484999999999935	0.4912747892582696	0.2366879859442013	0.490866397967035	-1.2545000000000033	0.19904747258505162	0.15609422318312227	0.0018639290087196613	0.0005061757348183037	1.2902215210565536e-06	0.5465705037838113	0.0
2.7564999999999893	0.6259528433162458	0.2340259844134544	0.551249403708617	-0.07470343960762882	1.7694999999999934	0.1879941467484869	0.210501865972861	0.1875693634318266	-1.2335000000000034	0.04484856624799882	0.14456181143159522	0.0019298445298030758	0.0005256840254728553	1.355675034769777e-06	0.5487925194783063	0.0
2.777499999999989	0.5862401756932782	0.23310385029250996	0.5536133417964398	-0.0326268338968384	1.7904999999999933	0.46457436213029557	0.21682781578430874	0.46413256589935803	-1.2125000000000035	0.19198584676874397	0.15203203038909419	0.0019979204899229397	0.0005458975680114595	1.4243274263903456e-06	0.551068099411079	0.0
2.798499999999989	0.44272319967334073	0.22331350795588745	0.5560335696047789	0.11331036993143817	1.8114999999999932	0.5116795960430356	0.22335244954764671	0.5112201440510082	-1.1915000000000036	0.3270972516383567	0.16131462485518744	0.0020682212707692927	0.0005668399630032355	1.4963286706848446e-06	0.5533970120423357	0.0
2.819499999999989	0.8743936018853609	0.24732664608787316	0.5585099466691399	-0.31588365521622097	1.8324999999999931	0.6324445490727013	0.22335898972133836	0.631966775801105	-1.1705000000000036	-0.03250774769999565	0.1312925027135822	0.0021408129424375236	0.0005885355272062158	1.5718354511539386e-06	0.555779026364045	0.0
2.840499999999989	0.7155109569544391	0.2361372554691643	0.5610423355231307	-0.15446862143130846	1.853499999999993	0.5751203369445268	0.22276041556136397	0.5746235534687294	-1.1495000000000037	0.38687667974659856	0.16058811037654497	0.0022157632998802074	0.0006110093125798904	1.651011444310447e-06	0.5582139118992262	0.0
2.861499999999989	0.5445384604398347	0.22849419954540712	0.5636306017544562	0.019092141314621558	1.874499999999993	0.5033069905786443	0.2099484273909271	0.5027904838120777	-1.1285000000000038	0.12324164427434692	0.14160282696634782	0.0022931418998908414	0.000634287125706477	1.7340276152549833e-06	0.5607014387012437	0.0
2.8824999999999887	0.6706882103373439	0.2385647331353719	0.5662746140618664	-0.10441359627547753	1.8954999999999929	0.42520130163547876	0.20964113526697245	0.42466433355203226	-1.107500000000004	0.13551492493759043	0.14312922946265597	0.0023730200986188006	0.0006583955476264124	1.821062524964078e-06	0.5632413773530962	0.0
2.9034999999999886	0.3360533068987501	0.22414626837778207	0.5689742443130694	0.2329209374143193	1.9164999999999928	0.3507968741943368	0.2008746214764826	0.35023868102839145	-1.086500000000004	0.4034882327686302	0.16462361804768547	0.0024554710896146363	0.0006833619540935421	1.9123026497193974e-06	0.5658334989667115	0.0
2.9244999999999886	0.6062746257263818	0.2366299110748537	0.5717293676036107	-0.034545258122771094	1.9374999999999927	0.52001265586145	0.20780089612736447	0.5194324472850081	-1.065500000000004	0.2555416060498119	0.15488705855424775	0.0025405699424043806	0.0007092145362554283	2.0079427131208743e-06	0.5684775751822377	0.0
2.9454999999999885	0.7612677620979973	0.24509742320661745	0.574539862316724	-0.18672789978127324	1.9584999999999926	0.7499230920467068	0.22143050323902783	0.7493200503230614	-1.0445000000000042	0.3647605898517854	0.16501118227645856	0.0026283936415911497	0.0007359823217641137	2.1081860311409436e-06	0.5711733781673376	0.0
2.9664999999999884	0.6144516984886081	0.2385095654327004	0.5774056101841571	-0.037046088304451	1.9794999999999925	0.5080141782383127	0.2057445121237818	0.5073874573516898	-1.0235000000000043	0.3043619588927031	0.16139233466405414	0.0027190211264820057	0.0007636951963226717	2.2132448706921383e-06	0.5739206806164818	0.0
2.988499999999994	0.32150648751435984	0.21387980455311037	0.5804669595864176	0.25896047207205775	2.0004999999999926	0.5476858673531633	0.21106298081759392	0.547034592113763	-1.0025000000000044	0.2796973153441168	0.16542667035725017	0.002817059652022535	0.0007937749321216965	2.328713026311304e-06	0.576853796289247	0.0
3.0105	1.242481655250802	0.2687070829805099	0.5835886956426712	-0.6588929596081308	2.0214999999999925	0.543757198408678	0.21738162721362833	0.5430804635325279	-0.9815000000000043	0.4334830594843124	0.1771804822747495	0.0029183596448701683	0.0008249621185733985	2.4499757469280916e-06	0.5798429239034808	0.0
3.0315735	0.8518418906017318	0.25072302413264747	0.5866354751782985	-0.26520641542343326	2.0424999999999924	0.7824942759320637	0.22585178841577971	0.7817911450950881	-0.9605000000000044	0.20502500419183578	0.16584679853146045	0.0030185423990366413	0.0008559090818239094	2.5718226066685874e-06	0.5827584518748313	0.0
3.0527945145	0.18095636384350988	0.2115546634841978	0.5897593517952378	0.40880298795172787	2.0634999999999923	0.31742388917025943	0.19696544068797178	0.31669339403595925	-0.9395000000000042	0.38827973239237523	0.17976740926305942	0.003122630718568722	0.0008881687463623938	2.7004121744424328e-06	0.5857458519181322	0.0
3.0741640761015	0.6419598213073316	0.23828276563954712	0.5929615442138716	-0.04899827709346005	2.0844999999999922	0.5319687945013274	0.21235687720282498	0.5312099337214535	-0.9185000000000043	0.49233718222457945	0.1867388697675631	0.0032307903515957363	0.0009218018018863257	2.8361498094189772e-06	0.5888061159105801	0.0
3.09568322463421	0.38331304980670766	0.22200750172666106	0.5962432910569427	0.21293024125023507	2.105499999999992	0.40356878068681934	0.2053474616510712	0.4027805188744133	-0.8975000000000042	0.30697698334811885	0.17893924969512723	0.0033431945106282956	0.0009568719293501592	2.979466948090365e-06	0.5919402451500162	0.0
3.11735300720665	0.5361160586593905	0.23384897603356772	0.5996058513783492	0.06348979271895872	2.126499999999992	0.3597227691681384	0.206109564843714	0.35890403584230346	-0.8765000000000043	0.0900427256536398	0.17043791822667761	0.0034600242219451844	0.0009934459554985387	3.130822879832952e-06	0.5951492503780257	0.0
3.1391744782570963	0.3024057224589769	0.21641585724214146	0.6030505052152771	0.30064478275630024	2.147499999999992	0.7341118729478973	0.22951524605252	0.7332615614496523	-0.8555000000000041	0.061092664641670735	0.16879853979042492	0.0035814686916287816	0.001031594015641446	3.2907066493243492e-06	0.5984341518013576	0.0
3.1611486996048956	0.9060811022363195	0.24855409522517755	0.6065785541648572	-0.29950254807146237	2.168499999999992	0.6528834747267804	0.22163834872862076	0.6520004411053392	-0.8345000000000042	0.13305369145996337	0.17875436622811713	0.00370772568903576	0.0010713897251178588	3.459639095257431e-06	0.6017959791116083	0.0
3.18327674050213	0.8542220228453643	0.24180376756480107	0.6101913219865984	-0.24403070085876588	2.189499999999992	0.3749445209608355	0.21200719244417138	0.3740275828296435	-0.8135000000000041	0.293845728067899	0.18970742661613205	0.003839001948525883	0.0011129103599187892	3.6381750355206944e-06	0.6052357715031182	0.0
3.205559677685645	0.8307353476042874	0.2421922882047195	0.6138901552319057	-0.21684519237238165	2.2104999999999917	0.36076167458635844	0.21158505587918455	0.3598096099482093	-0.7925000000000042	0.09170830505855809	0.18461170918166955	0.0039755135903077965	0.0011562370469657814	3.826905609798707e-06	0.6087545776890223	0.0
3.227998595429445	0.5116296080526319	0.22504140947283233	0.6176764239020607	0.10604681584942877	2.2314999999999916	0.5749431888034731	0.22171282077328774	0.5739547348440154	-0.7715000000000041	0.1849394840259393	0.19581412751180427	0.0041174865612995	0.0012014549645677586	4.026460791394443e-06	0.612353455915402	0.0
3.250594585597451	0.8317361242305472	0.24205332860811835	0.6215515221361043	-0.2101846020944429	2.2524999999999915	0.41841574528410375	0.2152759513607832	0.4173895971330396	-0.7505000000000042	0.37469246977250403	0.21309083052021455	0.004265157096940751	0.001248653553607164	4.237512080989755e-06	0.6160334739734754	0.0
3.273348747696633	0.6431916911881304	0.2307961237437345	0.6255168689301408	-0.017674822257989553	2.2734999999999914	0.8535846911900735	0.2397201549026259	0.8525195006493397	-0.729500000000004	0.1351359234696552	0.20526091358683915	0.004418772204935372	0.001297926740035787	4.460775396047896e-06	0.6197957092097736	0.0
3.2962621889305095	0.44226869366302646	0.21801635419589993	0.6295739088896435	0.18730521522661703	2.2944999999999913	0.6205958546374872	0.2267695733902972	0.6194902288756995	-0.7085000000000041	0.09815943706635433	0.20770115410589565	0.0045785901719448754	0.0013493731692918432	4.6970141706288225e-06	0.6236412485342362	0.0
3.319336024253023	0.754568796120878	0.23576493223265452	0.6337241130164326	-0.1208446831044454	2.3154999999999912	0.4697619112862348	0.2177305609093153	0.46861441149866545	-0.687500000000004	0.28696289885781434	0.2272899625205658	0.004744881094298414	0.001403096453282393	4.947042681539435e-06	0.6275711884261702	0.0
3.342571376422794	0.8158609401780259	0.23787638702957364	0.6379689795320673	-0.17789196064595858	2.336499999999991	0.3453664458530501	0.21100037877022473	0.3441755858863989	-0.6665000000000041	0.14637303786058853	0.23070272418390328	0.004917927433829883	0.0014592054306094375	5.211729617984882e-06	0.63158663493801	0.0
3.3659693760577536	0.6956046162539937	0.23129995117343954	0.642310034739479	-0.053294581514514716	2.357499999999991	0.4017583019303146	0.21406949798927016	0.4005225468715226	-0.645500000000004	0.6095267666258755	0.26056328587589117	0.005098024600000691	0.0015178144407541863	5.492001913230941e-06	0.6356887036968109	0.0
3.389531161690158	0.7690752198127244	0.23630141691520007	0.6467488339247612	-0.12232638588796318	2.378499999999991	0.48694999619478874	0.2214137248142657	0.4856677609231355	-0.624500000000004	0.5900661271493894	0.2709821547715476	0.0052854815595152526	0.0015790436129715772	5.788848858238646e-06	0.6398785199034162	0.0
3.4132578798219892	0.6469520945457148	0.22940729845161342	0.651286962301124	0.004334867755409255	2.399499999999991	0.25652993492845466	0.20403816396912922	0.25519958263016795	-0.6035000000000039	0.7899786952631689	0.28515569239459587	0.005480621474686833	0.0016430191706869996	6.103326518800716e-06	0.6441572183292315	0.0
3.437150684980743	0.812974196301242	0.2383367461697043	0.6559260359971099	-0.15704816030413216	2.4204999999999908	0.6556666523494623	0.22903526462465718	0.6542864929940602	-0.582500000000004	0.900321643954435	0.30155586363223097	0.005683782371863632	0.0017098737522287155	6.436562479403887e-06	0.6485259433105381	0.0
3.4612107397756082	0.8819820180984268	0.23674187672468464	0.6606677030912687	-0.22131431500715815	2.4414999999999907	0.35342966254401476	0.21306558626936747	0.35199795132159056	-0.5615000000000039	0.40414389020426134	0.29900726753561374	0.005895317841278463	0.00177974674877314	6.789760938871716e-06	0.6529858487402782	0.0
3.485439214954037	1.1195960054518421	0.24824962049792962	0.6655136446955964	-0.45408236075624575	2.4624999999999906	0.6186937011053346	0.2295597906066854	0.6172086368239839	-0.540500000000004	0.6849540581074565	0.32089321817303057	0.006115597769740715	0.0018527846604260187	7.164208184822021e-06	0.6575380980572448	0.0
3.5098372894587158	0.47421826541423284	0.2169609362032807	0.6704655760901357	0.19624731067590284	2.4834999999999905	0.3405560181482348	0.21374232325996823	0.33901574159081593	-0.5195000000000038	0.13624241420489813	0.319434376480485	0.006345009107646199	0.0019291414714105216	7.561278476111216e-06	0.6621838642326029	0.0
3.5344061504849265	0.7023496725928857	0.2284143750930743	0.6755252479112595	-0.02682442468162627	2.5044999999999904	0.23448797531319565	0.20695440935246387	0.23289056755260415	-0.4985000000000039	0.4258262548752807	0.34870412022140956	0.00658395667183865	0.0020089790453835035	7.9824403647496e-06	0.6669243297536726	0.0
3.559146993538321	0.7550310288866429	0.23320197224579942	0.6806944473962642	-0.0743365814903787	2.5254999999999903	0.6267991626236418	0.22660681532579338	0.6251426432957701	-0.47750000000000387	0.15325669351210003	0.35879500951303767	0.006832863985916664	0.002092467541953977	8.429263491271276e-06	0.6717606866049023	0.0
3.5840610224930893	0.8301347290590599	0.2324882350731285	0.6859749996870212	-0.1441597293720387	2.54649999999999	0.008087369095252539	0.19322755284163684	0.0063696946287979455	-0.45650000000000385	-0.06913364168403291	0.3724666647010654	0.0070921741596409495	0.0021797858555329163	8.903425890243356e-06	0.6766941362459571	0.0
3.6091494496505407	1.1341666614970027	0.24549482236849698	0.6913687691955505	-0.4427978923014523	2.56749999999999	0.5061556159596285	0.22535525881223165	0.5043746777619016	-0.43550000000000383	0.5987681752192122	0.4183083842525599	0.007362350809159694	0.0022711220777011883	9.406721845520524e-06	0.6817258895868441	0.0
3.6344134957980945	1.2417790982753365	0.2509694452959026	0.6968776610345225	-0.544901437240814	2.58849999999999	0.36958759390509366	0.2136063038999065	0.367741216502972	-0.4145000000000038	0.7284295531108427	0.4521289123662558	0.007643879019833469	0.0023666739843428175	9.941070338009487e-06	0.6868571669600082	0.0
3.659854390268681	0.8609364267884096	0.23244176996341193	0.7025036225157993	-0.1584328042726103	2.60949999999999	0.2292494015029627	0.21040087695815862	0.22733534063812488	-0.3935000000000038	1.1643207823968975	0.5040760761892145	0.007937266353506637	0.0024666495488538153	1.050852413212386e-05	0.6920891980893068	0.0
3.685473371000562	0.545578780798976	0.21595485055096486	0.7082486447202897	0.16266986392131366	2.63049999999999	0.023090944370845357	0.1994632753804617	0.021106885048412294	-0.3725000000000038	2.1413264072311673	0.5757615784910858	0.008243043902138217	0.0025712674828025977	1.1111279550801857e-05	0.6974232220557981	0.0
3.7112716845975657	0.49218480001626674	0.2142506887644948	0.7141147641425069	0.2219299641262401	2.6514999999999898	0.15571072694383004	0.2050226621572048	0.15365428143353152	-0.35150000000000375	2.3127557503529683	0.6367506317580717	0.008561767389772608	0.0026807578054869247	1.1751686992956254e-05	0.7028604872602544	0.0
3.7372505863897487	0.4696388628331061	0.21359026236600376	0.7201040644133765	0.2504652015802704	2.6724999999999897	0.39400201196747875	0.2224631519475788	0.3918707177564557	-0.33050000000000374	2.7356288033428875	0.7179630006239555	0.00889401832489855	0.002795362443903911	1.2432262251544317e-05	0.7084022513823225	0.0
3.763411340494477	1.033242705810417	0.2360456255194147	0.7262186781049812	-0.3070240277054358	2.6934999999999896	0.7852519091723789	0.24398297962705195	0.7830432268687234	-0.3095000000000037	3.862581417660511	0.8220556672453856	0.00924040520531368	0.002915335864724549	1.3155698695120217e-05	0.7140497813362479	0.0
3.7897552198779385	0.5801518001958297	0.21529460305333495	0.7324607886210829	0.1523089884252532	2.7144999999999895	0.2319396653418302	0.21209444945134281	0.22965097652795785	-0.2885000000000037	4.101916698649994	0.9296349794665276	0.009601564777680786	0.003040945739941965	1.3924880380786714e-05	0.7198043532230793	0.0
3.816283506417084	1.2293157807624888	0.24452977716989915	0.7388326321774171	-0.4904831485850717	2.7354999999999894	0.3296477390820933	0.21931149886805806	0.3272763441170343	-0.2675000000000037	4.605009004438799	1.063816282891547	0.009978163354031972	0.0031724736479439067	1.4742896171930847e-05	0.7256672522792693	0.0
3.842997490962004	0.8596167214766013	0.2263881003139498	0.7453364998759122	-0.11428022160068907	2.7564999999999893	0.6259528433162458	0.2340259844134544	0.6234959590859351	-0.24650000000000366	8.194908329411305	1.255957930562728	0.01037089818754584	0.0033102158118442355	1.5613054940045695e-05	0.7316397728215821	0.0
3.8698984733987376	0.7791036043475303	0.22448757907886152	0.7519747398771478	-0.02712886447038254	2.777499999999989	0.5862401756932782	0.23310385029250996	0.5836949333079174	-0.2255000000000037	10.063318266849848	1.4571366376694015	0.010780498909992395	0.003454483876995868	1.653890193633801e-05	0.7377232181882232	0.0
3.896987762712529	0.7893298846938623	0.22194349778152742	0.7587497596755348	-0.03058012501832752	2.798499999999989	0.44272319967334073	0.22331350795588745	0.44008664211089754	-0.20450000000000368	14.307188276690823	1.7179794745598043	0.011207729033308638	0.0036056057296987255	1.7524236425746992e-05	0.7439189006761017	0.0
3.9242666770515164	0.7304970680570613	0.22113855087554776	0.765664028481864	0.03516696042480272	2.819499999999989	0.8743936018853609	0.24732664608787316	0.8716626815802659	-0.18350000000000372	18.63567040250325	2.0015244098777343	0.011653387517835628	0.003763926359210662	1.8573130683491114e-05	0.7502281414741342	0.0
3.9517365437908767	0.885769369608759	0.2266859090816104	0.772720079718044	-0.11304928989071494	2.840499999999989	0.7155109569544391	0.2361372554691643	0.7126825333305347	-0.1625000000000037	26.675923144238823	2.3276448025812644	0.012118310409813893	0.003929808765267126	1.968995046236365e-05	0.7566522705925006	0.0
3.9793986995974127	1.053019609574604	0.23317641298586758	0.7799205136290177	-0.27309909594558635	2.861499999999989	0.5445384604398347	0.22849419954540712	0.5416092973866221	-0.14150000000000373	31.30007442453882	2.654164455519061	0.01260337255079893	0.004103634913416883	2.0879377047769954e-05	0.7631926267877541	0.0
4.007254490494595	1.0279819341386822	0.23264846046224538	0.7872680000170319	-0.24071393412165032	2.8824999999999887	0.6706882103373439	0.2385647331353719	0.6676549736285737	-0.12050000000000372	35.652645767811464	2.9959871157444304	0.013109489361719873	0.0042858067405853765	2.2146431026986368e-05	0.7698505574836997	0.0
4.035305271928057	1.0112210825485053	0.23009081313865434	0.7947652811035965	-0.21645580144490884	2.9034999999999886	0.3360533068987501	0.22414626837778207	0.33291256155239224	-0.09950000000000372	45.52315789671343	3.3577216836781156	0.013637618704364904	0.00447674721338595	2.3496497909390167e-05	0.7766274186879362	0.0
4.063552408831553	0.5058714995486728	0.20797562741738815	0.8024151745246617	0.2965436749759889	2.9244999999999886	0.6062746257263818	0.2366299110748537	0.6030228333050088	-0.0785000000000037	60.49321101047565	3.714761275333994	0.014188762823131829	0.004676901441810528	2.4935355745519906e-05	0.7835245749039739	0.0
4.091997275693375	0.881451049125989	0.2242515282634067	0.8102205764647089	-0.07123047266128013	2.9454999999999885	0.7612677620979973	0.24509742320661745	0.7579012779486108	-0.05750000000000371	71.10598534230849	4.038375230157227	0.014763970369934952	0.004886737851045663	2.6469204904844252e-05	0.7905433990388234	0.0
4.120641256623228	0.7524171748163819	0.21751585222985192	0.818184464935628	0.06576729011924609	2.9664999999999884	0.6144516984886081	0.2385095654327004	0.6109667689209328	-0.0365000000000037	78.64055630537962	4.310678620484046	0.015364338515205588	0.005106749414278778	2.8104700185129153e-05	0.7976852723059585	0.0
4.149485745419591	1.3241209331021162	0.23953429380833546	0.8263099032064406	-0.4978110298956756	2.988499999999994	0.32150648751435984	0.21387980455311037	0.3178933242171893	-0.015500000000003704	93.6254090113008	4.535890840418728	0.01599101514796617	0.005337454949479839	2.9848985440365383e-05	0.8049515841235543	0.0
4.178532145637528	0.9008523067284737	0.22033308724322498	0.8346000433900856	-0.06625226333838807	3.0105	1.242481655250802	0.2687070829805099	1.2387358835116116	0.005499999999996298	76.56841431220346	4.578362284478366	0.01664520116799146	0.005579400483267979	3.170973092944637e-05	0.8123437320078968	0.0
4.207781870656991	1.0620319332645511	0.2273875901569589	0.8430581301936623	-0.21897380307088887	3.0315735	0.8518418906017318	0.25072302413264747	0.8479648672982646	0.026499999999996297	76.72674171227982	4.539240086673372	0.017328152873099346	0.005833160685099546	3.3695173604266334e-05	0.8198631214618591	0.0
4.23723634375159	1.2555090640559652	0.2334861762119703	0.8516875048386947	-0.4038215592172705	3.0527945145	0.18095636384350988	0.2115546634841978	0.17694286396640432	0.0474999999999963	71.91520074931873	4.362348482154194	0.018041184444631788	0.0060993403751432584	3.581416057373478e-05	0.8275111658583459	0.0
4.266896998157851	0.894254319105021	0.2198206389567194	0.8604916091581278	-0.03376270994689312	3.0741640761015	0.6419598213073316	0.23828276563954712	0.6378043930040401	0.06849999999999631	69.00069935756267	4.072803034303051	0.018785670534196827	0.006378576109339797	3.807619599949012e-05	0.8352892863185917	0.0
4.2967652771449565	1.0601946843974202	0.22411606124490308	0.8694739898769326	-0.19072069452048757	3.09568322463421	0.38331304980670766	0.22200750172666106	0.3790100038997811	0.0894999999999963	49.92368355480886	3.6403813867907187	0.019563048954740838	0.0066715378452768944	4.0491491699967074e-05	0.8431989115852149	0.0
4.32684263408497	1.0002515206752634	0.2204922838298661	0.8786383030833256	-0.12161321759193777	3.11735300720665	0.5361160586593905	0.23384897603356772	0.531659457659067	0.11049999999999632	47.87705418473445	3.2006388417889102	0.020374823479007015	0.006978930692645745	4.3071021762039214e-05	0.8512414778899108	0.0
4.357130532523566	0.7904438796417828	0.21309275226521454	0.8879883188977602	0.09754443925597744	3.1391744782570963	0.3024057224589769	0.21641585724214146	0.2977893690450574	0.13149999999999631	30.903679703470573	2.7047657517408044	0.021222566748409805	0.007301496752181521	4.5826581483887826e-05	0.859418428815685	0.0
4.387630446251231	0.6422961483189034	0.20748186396127213	0.8975279263469387	0.2552317780280353	3.1611486996048956	0.9060811022363195	0.24855409522517755	0.9012985271830707	0.1524999999999963	23.984434819798793	2.262970637835868	0.022107923295311506	0.007640017047126716	4.8770850999150965e-05	0.8677312151535013	0.0
4.41834385937499	1.0546606723902443	0.22295304691499984	0.9072611384502347	-0.1473995339400096	3.18327674050213	0.8542220228453643	0.24180376756480107	0.8492664723618841	0.17349999999999632	14.65387089058025	1.8495095256333929	0.023032612681630375	0.007995313551394288	5.191746396098788e-05	0.876181294753249	0.0
4.449272266390615	0.7923861533163479	0.20948496440718092	0.9171920975259727	0.12480594420962488	3.205559677685645	0.8307353476042874	0.2421922882047195	0.825599770061404	0.1944999999999963	9.621707324157754	1.5117759073106862	0.023998432756630814	0.008368251318742654	5.5281081695584245e-05	0.8847701323689037	0.0
4.48041717225535	1.0221611675580005	0.21750105146203955	0.9273250807250987	-0.09483608683290179	3.227998595429445	0.5116296080526319	0.22504140947283233	0.5063066400659733	0.2154999999999963	7.427742635261396	1.2597550010384782	0.02500726303664851	0.008759740717410966	5.887747326804036e-05	0.8934991994977711	0.0
4.511780092461137	0.905084361234	0.21158876693793505	0.9376645057998212	0.032580144565821145	3.250594585597451	0.8317361242305472	0.24205332860811835	0.8262180760679183	0.23649999999999627	3.9284755068267287	1.0737530513050042	0.02606106820938338	0.009170739774794968	6.272360193971676e-05	0.9023699742137031	0.0
4.5433625531083655	0.8719897778839896	0.2118984400293715	0.9482149371148191	0.07622515923082951	3.273348747696633	0.6431916911881304	0.2307961237437345	0.6374705314677631	0.2574999999999963	2.573220672865318	0.9674568447055989	0.027161901765247	0.009602256636874544	6.683771853517389e-05	0.9113839409941623	0.0
4.575166090980124	0.7337636703969348	0.20594833508493185	0.9589810919086066	0.2252174215116718	3.2962621889305095	0.44226869366302646	0.21801635419589993	0.4363360333076191	0.2784999999999963	2.1935645501829697	0.9147592298136933	0.028311909758078728	0.010055352147229154	7.12394622790697e-05	0.9205425905410196	0.0
4.607192253616985	0.6813440153659531	0.2042503236704437	0.9699678468126187	0.2886238314466656	3.319336024253023	0.754568796120878	0.23576493223265452	0.7484158715306156	0.2994999999999963	1.5305431735044692	0.8896170323410771	0.029513334697341558	0.010531142550598274	7.594996970903491e-05	0.9298474195949699	0.0
4.639442599392304	1.2309326305269814	0.22108093377872104	0.9811802446354905	-0.24975238589149096	3.342571376422794	0.8158609401780259	0.23787638702957364	0.8094785955839686	0.32049999999999634	1.0666494339191388	0.8802716839815758	0.03076851957367413	0.011030802326057642	8.099199231986633e-05	0.9392999307434389	0.0
4.67191869758805	0.8765312880555081	0.2064760309531054	0.992623501419904	0.1160922133643959	3.3659693760577536	0.6956046162539937	0.23129995117343954	0.6889832852113256	0.34149999999999636	1.464885059630678	0.8775723007894608	0.03207991201940336	0.011555567154988013	8.639002364770282e-05	0.9489016322218649	0.0
4.704622128471167	1.1226539853021864	0.21681900710894653	1.0043030137792144	-0.11835097152297203	3.389531161690158	0.7690752198127244	0.23630141691520007	0.7622049057913793	0.3624999999999964	1.2185725939454422	0.8672079042837708	0.03345006860531301	0.012106737029109506	9.217043656043096e-05	0.9586540377082315	0.0
4.737554483370465	0.8862591063506562	0.2067996681703545	1.0162243665208635	0.12996526017020726	3.4132578798219892	0.6469520945457148	0.22940729845161342	0.6398223505738222	0.3834999999999964	0.3249585083268478	0.8328076526920938	0.03488165927461126	0.012685679503939302	9.836163158280242e-05	0.96855866611073	0.0
4.7707173647540575	1.1560680851814666	0.2162337645976138	1.0283933405633192	-0.12767474461814743	3.437150684980743	0.812974196301242	0.2383367461697043	0.8055741036146703	0.4044999999999964	1.3174964109180713	0.829581108384282	0.036377471914643675	0.013293833103102073	0.0001049941971519231	0.9786170413484216	0.0
4.804112386307336	0.9106816625355736	0.20670553026825017	1.0408159211529826	0.13013425861740902	3.4612107397756082	0.8819820180984268	0.23674187672468464	0.8743001637474364	0.42549999999999644	0.6347087684584771	0.7869006682741964	0.037940417066449565	0.013932710878978608	0.00011210108277135566	0.988830692124783	0.0
4.837741173011487	0.9744584316968208	0.20675527033282176	1.053498306387088	0.07903987469026719	3.485439214954037	1.1195960054518421	0.24824962049792962	1.1116204588134906	0.44649999999999646	-0.8602613718420642	0.7207046285771987	0.03957353277176119	0.01460390413521622	0.00011971778611039713	0.9992011516940003	0.0
4.871605361222568	0.9304888922892851	0.20770317753616516	1.0664469160482004	0.1359580237589153	3.5098372894587158	0.47421826541423284	0.2169609362032807	0.4659365535567	0.4674999999999965	-1.1791564195191206	0.6748324368020584	0.041279989556487554	0.015309086316642654	0.00012788255517965413	1.0097299576198906	0.0
4.9057065987511255	1.5597780419053215	0.2282875261023462	1.079668400755347	-0.48010964114997456	3.5344061504849265	0.7023496725928857	0.2284143750930743	0.6937487544352988	0.4884999999999965	0.32872663641002475	0.6529097156803781	0.04306309554910287	0.016050017072119404	0.0001366366068052721	1.0204186515273195	0.0
4.940046544942383	1.450327128336091	0.2228710097779571	1.0931696514362275	-0.35715747689986355	3.559146993538321	0.7550310288866429	0.23320197224579942	0.746097268095281	0.5094999999999965	-1.4083607452948126	0.5774784576396274	0.04492630173167733	0.016828546495839616	0.00014602436272260366	1.031268778845988	0.0
4.97462687075698	1.0479873928780328	0.2079056788244381	1.1069578091242152	0.05897041624618238	3.5840610224930893	0.8301347290590599	0.2324882350731285	0.8208538656179958	0.5304999999999964	0.42166114925307596	0.5696252400111373	0.046873207320527	0.017646619552513544	0.0001560937047162562	1.0422818885464584	0.0
5.009449258852279	1.031549627696539	0.20640194901315218	1.1210402750830546	0.08949064738651558	3.6091494496505407	1.1341666614970027	0.24549482236849698	1.1245237818882963	0.5514999999999965	0.041117432742238336	0.5207568797495382	0.0489075652726283	0.018506280691791336	0.00016689625034791754	1.053459532868287	0.0
5.044515403664246	1.1270865679519668	0.20876193649849464	1.1354247212612405	0.008338153309273677	3.6344134957980945	1.2417790982753365	0.2509694452959026	1.2317586042008222	0.5724999999999965	0.31947769538172643	0.4993741517561824	0.05103328791302604	0.019409678657140758	0.00017848765093672378	1.064803267040137	0.0
5.079827011489895	1.0245284069647336	0.20280251965513305	1.1501191010770109	0.1255906941122773	3.659854390268681	0.8609364267884096	0.23244176996341193	0.8505220023619171	0.5934999999999966	-0.4568004475362688	0.45289144478077437	0.05325445267746162	0.020359071494224962	0.00019092791358986554	1.0763146489917343	0.0
5.1153858005703245	1.1643421724094956	0.20867336242683954	1.1651316605337243	0.0007894881242287433	3.685473371000562	0.545578780798976	0.21595485055096486	0.5347533581344844	0.6144999999999965	-0.217044736548889	0.43431523352050133	0.055575307963353276	0.021356831763607198	0.00020428174922432953	1.0879952390575396	0.0
5.151193501174317	1.2915917772759986	0.21186306935866214	1.1804709496640775	-0.1111208276119211	3.7112716845975657	0.49218480001626674	0.2142506887644948	0.48093052313401424	0.6354999999999966	0.011360894306872815	0.42914426929912153	0.058000279081064504	0.022405451962339035	0.00021861894867483082	1.099846599671999	0.0
5.187251855682537	1.0269041958892704	0.2027819372570921	1.1961458343001528	0.16924163841088236	3.7372505863897487	0.4696388628331061	0.21359026236600376	0.4579370498020521	0.6564999999999965	0.04557461714861244	0.423718088793601	0.06053397429610113	0.023507550158663664	0.00023401478914896156	1.111870295056239	0.0
5.2235626186723145	1.361666995312431	0.21110483618744547	1.212165508164694	-0.14950148714773692	3.763411340494477	1.033242705810417	0.2360456255194147	1.0210738090416835	0.6774999999999967	0.08511032485194203	0.41573170594954384	0.06318119095146395	0.024665875843678575	0.00025055047346912127	1.1240678908960824	0.0
5.260127557003021	1.5232359493547545	0.219431032430974	1.2285395052771741	-0.29469644407758033	3.7897552198779385	0.5801518001958297	0.21529460305333495	0.5674953647978261	0.6984999999999966	0.14033565053579622	0.41456110879919206	0.06594692165786062	0.02588331600334548	0.0002683136047328121	1.1364409540112352	0.0
5.296948449902043	1.205924959790089	0.20493487100561306	1.2452777126662817	0.039352752876192776	3.816283506417084	1.2293157807624888	0.24452977716989915	1.2161504008643411	0.7194999999999967	0.6195469794877342	0.42757701563218264	0.06883636053782721	0.02716290141370638	0.0002873986992293065	1.1489910520155189	0.0
5.334027089051357	0.989161994538226	0.19794370821818658	1.262390383378272	0.27322838884004597	3.842997490962004	0.8596167214766013	0.2263881003139498	0.8459199944222712	0.7404999999999966	0.5490010901212008	0.42508382664591765	0.07185490950803088	0.02850781316155301	0.0003079077406724574	1.1617197529680157	0.0
5.371365278674717	1.1388199547177162	0.20360212313946532	1.2798881497682366	0.14106819505052037	3.8698984733987376	0.7791036043475303	0.22448757907886152	0.7648520826586057	0.7614999999999967	0.3028599902828608	0.41952288216818623	0.07500818458210735	0.029921389392096424	0.0003299507790476296	1.1746286250149853	0.0
5.40896483562544	1.10072134321047	0.20096082575040056	1.2977820370587578	0.19706069384828773	3.896987762712529	0.7893298846938623	0.22194349778152742	0.7744990256944292	0.7824999999999966	-0.3048258520461742	0.39798434205977945	0.07830202217432575	0.03140713228438657	0.0003536465776263255	1.1877192360224191	0.0
5.446827589474818	1.3891280025107116	0.20869646661193733	1.3160834771475685	-0.0730445253631431	3.9242666770515164	0.7304970680570613	0.22113855087554776	0.7150611810493315	0.8034999999999968	0.22125325116063355	0.4149267050158606	0.08174248538216407	0.0329687152543296	0.00037912331197634654	1.2009931531990985	0.0
5.484955382601142	0.9858113337818417	0.19626648948681016	1.3348043226427602	0.34899298886091845	3.9517365437908767	0.885769369608759	0.2266859090816104	0.8697015604832156	0.8244999999999967	0.5352384359874263	0.4256336172388894	0.08533587022351255	0.034609990384134856	0.00040651932508933505	1.2144519427100233	0.0
5.52335007027935	0.922783096166752	0.19261737687626876	1.3539568611007087	0.43117376493395665	3.9793986995974127	1.053019609574604	0.23317641298586758	1.0362917227333406	0.8454999999999968	-0.033505234297511066	0.4025611544184725	0.08908871180169455	0.03633499607588327	0.00043598394306250214	1.2280971692800684	0.0
5.5620135207713055	0.9440094453226728	0.19288747566301948	1.3735538294382865	0.4295443841156137	4.007254490494595	1.0279819341386822	0.23264846046224538	1.01056449160535	0.8664999999999967	-0.3210214127645017	0.3938121803504408	0.09300779036879725	0.03814796492563792	0.0004676783561086953	1.2419303957877426	0.0
5.600947615416705	1.2677058499171852	0.20303508839202108	1.393608428486974	0.12590257856978893	4.035305271928057	1.0112210825485053	0.23009081313865434	0.993083220132845	0.8874999999999968	0.6878821081850672	0.42033580258746006	0.09710013725493886	0.04005333181310032	0.0005017765700297283	1.2559531828489052	0.0
5.640154248724622	1.2388209236643437	0.20128035581661202	1.4141343376522855	0.17531341398794176	4.063552408831553	0.5058714995486728	0.20797562741738815	0.48698089992798493	0.9084999999999968	0.414851597733942	0.411224530841474	0.10137304062804799	0.042055742200247236	0.000538466433673833	1.2701670883903164	0.0
5.679635328465695	1.0160239321101474	0.1930539597110866	1.4351457296373349	0.4191217975271875	4.091997275693375	0.881451049125989	0.2242515282634067	0.8617738717001036	0.9294999999999969	0.44262635452449395	0.40656991935683784	0.10583405104550403	0.04416006063064741	0.0005779507483101691	1.2845736672128734	0.0
5.719392775764955	1.324627422081845	0.2023863860094339	1.4566572851845265	0.1320298631026815	4.120641256623228	0.7524171748163819	0.21751585222985192	0.7319179821867124	0.9504999999999968	0.8530099123723227	0.4146500571546618	0.11049098675557	0.04637137941924643	0.0006204484652933977	1.2991744705444166	0.0
5.759428525195309	1.600197074583267	0.21069509160599015	1.4786842077840627	-0.12151286679920426	4.149485745419591	1.3241209331021162	0.23953429380833546	1.3027626140192299	0.9714999999999969	-0.1037464046849843	0.3796565313305277	0.11535193870294298	0.04869502752030546	0.0006661959788604713	1.3139710455819538	0.0
5.799744524871677	1.753286303025024	0.2146213630016799	1.5012422382924233	-0.25204406473260077	4.178532145637528	0.9008523067284737	0.22033308724322498	0.8785959953462849	0.9924999999999968	0.24077279706153387	0.3845312204499375	0.12042527518895361	0.05113657955888115	0.0007154485214018152	1.3289649350231867	0.0
5.840342736545779	1.5457899142509428	0.20669563968389815	1.5243476693979414	-0.02144224485300139	4.207781870656991	1.0620319332645511	0.2273875901569589	1.038836924532748	1.0134999999999967	0.5368216227908773	0.3906450988009476	0.12571964613295056	0.05370186500871312	0.0007684816690811655	1.3441576765871965	0.0
5.8812251357016	1.3866225628351156	0.20169115175133154	1.5480173598642923	0.1613947970291767	4.23723634375159	1.2555090640559652	0.2334861762119703	1.2313327250756163	1.0344999999999966	-0.20861737279140602	0.36165047198479877	0.13124398687723576	0.0563969774966495	0.0008255929662442535	1.3595508025241627	0.0
5.922393711651511	1.5988789861904338	0.20702775911097127	1.5722687484759317	-0.026610237714502105	4.266896998157851	0.894254319105021	0.2198206389567194	0.8690519962654848	1.0554999999999966	0.1364763111043068	0.3593902446585277	0.13700752147353393	0.05922828421075171	0.0008871036776574085	1.3751458391139886	0.0
5.963850467633071	1.7959321110702129	0.21146750734436673	1.5971198676023814	-0.19881224346783144	4.2967652771449565	1.0601946843974202	0.22411606124490308	1.0339196061057025	1.0764999999999965	-0.42255195092929565	0.33861484500986966	0.14301976538443517	0.062202435385990636	0.000953360678254791	1.3909443061537008	0.0
6.005597420906502	1.3065602482781813	0.1975365916222	1.6225893562906855	0.31602910801250417	4.32684263408497	1.0002515206752634	0.2204922838298661	0.9728546954818486	1.0974999999999964	0.5416942198669723	0.36443560449042345	0.14929052752850308	0.06532637383794007	0.0010247384907482837	1.406947716433494	0.0
6.047636602852848	1.6034036939171512	0.20544897383570673	1.6486964727874065	0.04529277887025529	4.357130532523566	0.7904438796417828	0.21309275226521454	0.7618739895597075	1.1184999999999963	-0.09665172884740247	0.33757524801042293	0.15582991159283838	0.06860734451109511	0.0011016414821687936	1.4231575752013041	0.0
6.089970059072819	1.4226358204189224	0.199008880800703	1.675461106383121	0.2528252859641986	4.387630446251231	0.6422961483189034	0.20748186396127213	0.612499437125466	1.1394999999999962	-0.22006875052724517	0.3276540260435425	0.16264831653181225	0.07205290400437112	0.001184506231162605	1.439575379615775	0.0
6.132599849486327	1.9134910512410475	0.21279149321397434	1.7029037884635916	-0.21058726277745587	4.41834385937499	1.0546606723902443	0.22295304691499984	1.0235808286932586	1.160499999999996	0.49166860145164115	0.3430360555277838	0.16975643616546177	0.07567093003196024	0.0012738040786627479	1.4562026181875067	0.0
6.1755280484327315	1.4692279838287587	0.1988766090875181	1.7310457026425687	0.26181771881381	4.449272266390615	0.7923861533163479	0.20948496440718092	0.7599641881592788	1.181499999999996	0.5114761758388982	0.3414913042322375	0.17716525778568418	0.07946963077303207	0.0013700438753939698	1.4730407702084585	0.0
6.2187567447717615	1.3833746655387145	0.19643314502042622	1.7599086938415687	0.3765340283028542	4.48041717225535	1.0221611675580005	0.21750105146203955	0.9883352863306729	1.202499999999996	-0.5962426917527424	0.2897470215211037	0.18488605967289037	0.08345755405874412	0.0014737749405510623	1.4900913051693832	0.0
6.262288041985164	1.5150919797216473	0.19923830158297343	1.7895152761719955	0.27442329645034813	4.511780092461137	0.905084361234	0.21158876693793505	0.869789829647882	1.2234999999999958	-0.3115531418154398	0.2996764934793307	0.192930407420214	0.08764359633967317	0.001585590246915052	1.5073556821651932	0.0
6.30612405827906	2.1170778775704004	0.21574905445959522	1.8198886394645857	-0.29718923810581477	4.5433625531083655	0.8719897778839896	0.2118984400293715	0.8351587817633328	1.2444999999999957	0.05081401137148012	0.30582201461270425	0.2013101489567384	0.09203701137107881	0.001706129848639435	1.524835349288129	0.0
6.350266926687013	1.7932532366862797	0.20718571852694684	1.8510526542804437	0.05779941759416407	4.575166090980124	0.7337636703969348	0.20594833508493185	0.6953251690293478	1.2654999999999956	0.5006530760679868	0.3202812793931979	0.21003740815552047	0.09664741854735448	0.001836084568949294	1.5425317430086196	0.0
6.394718795173823	2.2589989417605523	0.21870106656042682	1.8830318752269255	-0.37596706653362677	4.607192253616985	0.6813440153659531	0.2042503236704437	0.6412235881483043	1.2864999999999955	0.09618056964974908	0.3011246913191071	0.21912457690652312	0.10148481081061515	0.0019761999660490187	1.5604462875437382	0.0
6.439481826740039	1.5388738518690062	0.19801107401080706	1.9158515423902585	0.3769776905212523	4.639442599392304	1.2309326305269814	0.22108093377872104	1.1890523166349298	1.3074999999999954	-0.2035678482946457	0.28058910991323355	0.22858430552890438	0.1065595620515975	0.0021272805966278214	1.5785803942131287	0.0
6.4845581995272195	1.8406676017300185	0.20659628126563281	1.9495375806852802	0.10886997895526163	4.67191869758805	0.8765312880555081	0.2064760309531054	0.832809418857469	1.3284999999999954	0.5045854992742842	0.30939900982010526	0.23842949139155273	0.11188243391392362	0.002290194597484977	1.596935460782319	0.0
6.529950106923911	2.0354361728026094	0.21232790521736883	1.9841165969108348	-0.051319575891774605	4.704622128471167	1.1226539853021864	0.21681900710894653	1.0770050092312036	1.3494999999999953	0.2776109814984955	0.29460122352486773	0.2486732656052826	0.11746458190528465	0.0024658786069653295	1.6155128707933022	0.0
6.575659757672378	1.6997887239044012	0.20210722426600672	2.0196158742875054	0.3198271503831043	4.737554483370465	0.8862591063506562	0.2067996681703545	0.8385934059405228	1.3704999999999952	-0.10075613955096285	0.2717261950945879	0.25932897764483104	0.12331756071127048	0.0026553430490975642	1.6343139928823065	0.0
6.621689375976085	1.846272475947137	0.20555223067115286	2.0560633642423127	0.20979088829517578	4.7707173647540575	1.1560680851814666	0.2162337645976138	1.106291785966569	1.391499999999995	0.6658254114482665	0.30488038821778257	0.270410177753721	0.12945332859938743	0.002859677804558193	1.6533401800846463	0.0
6.668041201607918	2.166543383399086	0.21392500209992574	2.093487675192969	-0.07305570820611695	4.804112386307336	0.9106816625355736	0.20670553026825017	0.858696433507374	1.412499999999995	0.4588270962167722	0.29013503989747047	0.2819305969802559	0.135884250792302	0.0030800582938376895	1.6725927691265734	0.0
6.714717490019173	1.8840735659228927	0.20454290475567363	2.131918058072291	0.24784449214939852	4.837741173011487	0.9744584316968208	0.20675527033282176	0.920161277003733	1.433499999999995	0.5599761039108442	0.2911336139121784	0.29390412468845634	0.1426231016805378	0.0033177519992562236	1.6920730797040409	0.0
6.7617205124493065	2.4425766681273973	0.22023281316747986	2.171384388321458	-0.2711922798059394	4.871605361222568	0.9304888922892851	0.20770317753616516	0.8737719338609753	1.4544999999999948	0.1495624943953886	0.27010199862115186	0.30634478338365106	0.14968306573576004	0.0035741254537553046	1.7117824137482913	0.0
6.809052556036452	2.2810545796568498	0.21451528093173688	2.2119171440691217	-0.06913743558772811	4.9057065987511255	1.5597780419053215	0.2282875261023462	1.500528292677294	1.4754999999999947	0.740218675231735	0.2903687212231192	0.3192667006887969	0.1570777369764403	0.0038506517256715637	1.7317220546782128	0.0
6.856715923928707	2.4284456842875626	0.21836940100643024	2.2535473802018577	-0.17489830408570484	4.940046544942383	1.450327128336091	0.2228710097779571	1.3884262557458515	1.4964999999999946	0.006634273042565475	0.24700050487656475	0.3326840783043988	0.16482111682813658	0.004148918429966205	1.7518932666393563	0.0
6.9047129353962085	1.9493570313538342	0.20388169019556432	2.29630669802036	0.34694966666652594	4.97462687075698	1.0479873928780328	0.2079056788244381	0.9833114723002759	1.5174999999999945	0.2781142471298228	0.2570839895481384	0.34661115778224044	0.17292761021091133	0.00447063629762784	1.7722972937295802	0.0
6.953045925943982	2.2140262918846805	0.2091246328842181	2.340227210164916	0.12620091828023572	5.009449258852279	1.031549627696539	0.20640194901315218	0.9639688854817714	1.5384999999999944	0.6768817181447147	0.2739961427741154	0.36106218294093273	0.1814120196765721	0.0048176483361711	1.7929353592112403	0.0
7.0017172474255895	2.5590525966302855	0.21962099034508192	2.385341500483304	-0.17371109614698144	5.044515403664246	1.1270865679519668	0.20876193649849464	1.0564651137308634	1.5594999999999943	0.3392406047400922	0.24940833541778692	0.3760513587495866	0.19028953740854077	0.005191939615302044	1.8138086647098746	0.0
7.050729268157569	2.1518295244705867	0.20701529078794367	2.4316825785041347	0.279853054033548	5.079827011489895	1.0245284069647336	0.20280251965513305	0.9507239548794572	1.5804999999999942	0.316704451270029	0.24915005303443724	0.39159280650461603	0.19957573488729893	0.005595647712894614	1.8349183893993248	0.0
7.100084373034671	2.6090410615275736	0.21699036970570865	2.479283828168877	-0.1297572333586965	5.1153858005703245	1.1643421724094956	0.20867336242683954	1.0872057509333108	1.6014999999999942	-0.06617667093806046	0.22714066874858527	0.4077005151236254	0.2092865500145965	0.006031073857396536	1.8562656891732585	0.0
7.149784963645914	2.677176809582377	0.2184336458052944	2.528178950466085	-0.14899785911629193	5.151193501174317	1.2915917772759986	0.21186306935866214	1.2109674272839202	1.622499999999994	0.4737171972537728	0.24687183793539083	0.4243882883793601	0.2194382714800503	0.006500694803634702	1.8778516958030398	0.0
7.199833458391435	2.3317611036532675	0.20868674764673303	2.5784018996015226	0.24664079594825505	5.187251855682537	1.0269041958892704	0.2027819372570921	0.9426286566453567	1.643499999999994	0.595519682795437	0.24954212051663127	0.44166968789542177	0.23004752014448676	0.007007175479688128	1.8996775160819257	0.0
7.250232292600176	2.3746162346695687	0.20961805315043908	2.6299868123274948	0.25537057765792603	5.2235626186723145	1.361666995312431	0.21110483618744547	1.2735693780438193	1.6644999999999939	0.3558186196870239	0.2277398983563339	0.4595579717234104	0.241131227205516	0.0075533824430105406	1.9217442309555577	0.0
7.3009839186483765	2.875849079853918	0.22116898372039823	2.6829679300431644	-0.19288114981075344	5.260127557003021	1.5232359493547545	0.219431032430974	1.4311373980888156	1.6854999999999938	0.2740784129355971	0.22079079923569975	0.47806602831768746	0.25270660890248314	0.008142398184277283	1.9440528946387166	0.0
7.352090806078915	2.656627444698988	0.21452672051798954	2.737379513264157	0.08075206856516903	5.296948449902043	1.205924959790089	0.20493487100561306	1.109638299139326	1.7064999999999937	0.5677528832872274	0.24165815547981787	0.4972063057180988	0.2647911375102415	0.008777536317462347	1.9666045337183546	0.0
7.403555441721467	2.6545834495612874	0.21265544387336535	2.7932557480430518	0.13867229848176432	5.334027089051357	0.989161994538226	0.19794370821818658	0.8884913641279696	1.7274999999999936	0.6105647535451801	0.23750560333208756	0.5169907357415342	0.27740250836427544	0.009462357694375529	1.9894001462428665	0.0
7.455380329813519	2.812786862254511	0.21728057043309826	2.8506306439010354	0.037843781646524466	5.371365278674717	1.1388199547177162	0.20360212313946532	1.033560429964465	1.7484999999999935	0.4912747892582696	0.2366879859442013	0.5374306529684643	0.2905586026536893	0.010200687481258245	2.0124407007976237	0.0
7.507567992122213	2.68188113689378	0.21291465716090752	2.909537922802792	0.22765678590901217	5.40896483562544	1.10072134321047	0.20096082575040056	0.9906585421741314	1.7694999999999934	0.1879941467484869	0.210501865972861	0.5585367082884168	0.3042774457136013	0.010996633233992447	2.0357271355667814	0.0
7.560120968067068	3.000081913880076	0.21951347672814067	2.9700108986689617	-0.030071015211114105	5.446827589474818	1.3891280025107116	0.20869646661193733	1.2740376785622416	1.7904999999999933	0.46457436213029557	0.21682781578430874	0.5803187767359875	0.31857716054465357	0.01185460400696261	2.059260357381358	0.0
7.6130418148435375	3.0929860183798876	0.2216368713307332	3.0320823468697915	-0.060903671510096125	5.484955382601142	0.9858113337818417	0.19626648948681016	0.865458953849105	1.8114999999999932	0.5116795960430356	0.22335244954764671	0.6027858593028466	0.3334759162847479	0.012779330528556024	2.083041240753641	0.0
7.666333107547443	2.779528685229053	0.2131767993597882	3.0957843630753072	0.3162556778462542	5.52335007027935	0.922783096166752	0.19261737687626876	0.7969234043461118	1.8324999999999931	0.6324445490727013	0.22335898972133836	0.6259459783469384	0.34899187135681087	0.013775886473623771	2.1070706268979342	0.0
7.7199974393002755	3.657245819336848	0.232240034973684	3.161148210746057	-0.4960976085907909	5.5620135207713055	0.9440094453226728	0.19288747566301948	0.812386011672129	1.853499999999993	0.5751203369445268	0.22276041556136397	0.6498060661321526	0.36514311101633634	0.014849710859870902	2.131349322737697	0.0
7.774037421375377	3.196488671352346	0.22200636602560617	3.2282041564272683	0.03171548507492217	5.600947615416705	1.2677058499171852	0.20303508839202108	1.1300506042791163	1.874499999999993	0.5033069905786443	0.2099484273909271	0.6743718459135306	0.3819475790235714	0.016006631591017766	2.1558780998991485	0.0
7.828455683325005	3.1461591657107064	0.22013677771046558	3.296981291849759	0.15082212613905277	5.640154248724622	1.2388209236643437	0.20128035581661202	1.0948536744023747	1.8954999999999929	0.42520130163547876	0.20964113526697245	0.6996477048265631	0.3994230031672422	0.01725289016458158	2.180657693691372	0.0
7.88325487310828	3.272265705006543	0.22126108273622325	3.367507341633298	0.095241636626755	5.679635328465695	1.0160239321101474	0.1930539597110866	0.8654518696856858	1.9164999999999928	0.3507968741943368	0.2008746214764826	0.7256365576348731	0.4175868143692363	0.0185951675561704	2.205688802073018	0.0
7.938437657220039	3.7631708496323224	0.23140119529580908	3.4398084551205805	-0.32336239451174187	5.719392775764955	1.324627422081845	0.2023863860094339	1.167144607441735	1.9374999999999927	0.52001265586145	0.20780089612736447	0.7523397001277017	0.43645605910203195	0.02004061128515697	2.23097208460569	0.0
7.994006720820579	3.8936132066162115	0.23295982555227696	3.513908980529078	-0.3797042260871333	5.759428525195309	1.600197074583267	0.21069509160599015	1.435483912381158	1.9584999999999926	0.7499230920467068	0.22143050323902783	0.7797566506247966	0.4560473048517883	0.02159686365839207	2.2565081613941014	0.0
8.049964767866324	3.4175845184059446	0.22219200013818335	3.5898312191789503	0.17224670077300575	5.799744524871677	1.753286303025024	0.2146213630016799	1.5810089997557875	1.9794999999999925	0.5080141782383127	0.2057445121237818	0.8078849776281779	0.4763765383585374	0.02327209117911426	2.282297612013121	0.0
8.106314521241387	3.4318727394649478	0.22214146167450233	3.667595157021351	0.23572241755640322	5.840342736545779	1.5457899142509428	0.20669563968389815	1.365599921440198	2.0004999999999926	0.5476858673531633	0.21106298081759392	0.8367201111436037	0.49745905635863236	0.025075015097283014	2.308340974421832	0.0
8.163058722890078	4.105827524817402	0.2350949631793907	3.7472181700361347	-0.358609354781267	5.8812251357016	1.3866225628351156	0.20169115175133154	1.198156005494986	2.0214999999999925	0.543757198408678	0.21738162721362833	0.8662551345655062	0.5193093485408113	0.027014943065085607	2.3346387438647316	0.0
8.220200133950309	4.014883637277294	0.23333483813774464	3.8287146992741152	-0.18616893800317902	5.922393711651511	1.5988789861904338	0.20702775911097127	1.4017560768284907	2.0424999999999924	0.7824942759320637	0.22585178841577971	0.8964805532647737	0.5419409724019316	0.029101801847198766	2.3611913717602113	0.0
8.277741534887962	3.94344528188196	0.23113813544683565	3.9120958903720506	-0.03134939150990945	5.963850467633071	1.7959321110702129	0.21146750734436673	1.5897565496215322	2.0634999999999923	0.31742388917025943	0.19696544068797178	0.9273840351294447	0.5653664196466979	0.03134617101939886	2.3879992645765094	0.0
8.335685725632178	4.2887740094163895	0.23712196343210948	3.9973691912565323	-0.2914048181598572	6.005597420906502	1.3065602482781813	0.1975365916222	1.0909186084209899	2.0844999999999922	0.5319687945013274	0.21235687720282498	0.9589501172794115	0.5895969737107051	0.033759317571156106	2.41506278269526	0.0
8.394035525711603	3.8094567242454556	0.22623240990944313	4.084537900471751	0.275081176226295	6.047636602852848	1.6034036939171512	0.20544897383570673	1.3778647963310489	2.105499999999992	0.40356878068681934	0.2053474616510712	0.9911598720116057	0.6146425578894747	0.036353231307785804	2.442382239262884	0.0
8.452793774391584	4.6465890193955985	0.24303844158524002	4.173600657119934	-0.47298836227566454	6.089970059072819	1.4226358204189224	0.199008880800703	1.1867500936515765	2.126499999999992	0.3597227691681384	0.206109564843714	1.023990523747615	0.640511573416934	0.039140660925417084	2.4699578990299678	0.0
8.511963330812325	4.484690657916868	0.23844534494586705	4.264550861812022	-0.22013979610484657	6.132599849486327	1.9134910512410475	0.21279149321397434	1.6667898809649626	2.147499999999992	0.7341118729478973	0.22951524605252	1.0574150073841917	0.667210726641594	0.04213515060733821	2.497789977178898	0.0
8.571547074128013	4.327421758984233	0.2351745124932024	4.357376016327783	0.02995425734355006	6.1755280484327315	1.4692279838287587	0.1988766090875181	1.2112230513946485	2.168499999999992	0.6528834747267804	0.22163834872862076	1.091401457043699	0.6947448441810853	0.045351076963056715	2.5258786381399423	0.0
8.631547903646908	4.367203162578334	0.2355920240389323	4.452056967943484	0.08485380536515041	6.2187567447717615	1.3833746655387145	0.19643314502042622	1.113557276866529	2.189499999999992	0.3749445209608355	0.21200719244417138	1.1259126128698798	0.7231166745760068	0.04880368610154097	2.5542239943960565	0.0
8.691968738972436	4.491084579381589	0.2367038312094862	4.548567042696758	0.057482463315169596	6.262288041985164	1.5150919797216473	0.19923830158297343	1.232932385714845	2.2104999999999917	0.36076167458635844	0.21158505587918455	1.160905132333233	0.7523266744893657	0.05250913059748076	2.5828261052766788	0.0
8.752812520145245	4.857481432683031	0.24253510661004682	4.646871050356591	-0.2106103823264398	6.30612405827906	2.1170778775704004	0.21574905445959522	1.8220245873939438	2.2314999999999916	0.5749431888034731	0.22171282077328774	1.1963287916598881	0.7823727768820271	0.05648450607390901	2.611684975740766	0.0
8.81408220778626	4.773100235677266	0.24161132910019037	4.7469241427305775	-0.0261760929466881	6.350266926687013	1.7932532366862797	0.20718571852694684	1.4847323254144555	2.2524999999999915	0.41841574528410375	0.2152759513607832	1.2321255626858478	0.8132501378092238	0.06074788708609772	2.640800555149408	0.0
8.875780783240765	4.747321295379619	0.23975057813270423	4.84867050640004	0.10134921102042149	6.394718795173823	2.2589989417605523	0.21870106656042682	1.936413354077365	2.2734999999999914	0.8535846911900735	0.2397201549026259	1.268228550923038	0.8449508574984643	0.0653183619502154	2.6701727360283227	0.0
8.93791124872345	5.0317754818730815	0.24463429999404296	4.95204187130773	-0.07973361056535122	6.439481826740039	1.5388738518690062	0.19801107401080706	1.2016027036918766	2.2944999999999913	0.6205958546374872	0.2267695733902972	1.3045607822148937	0.8774636701564934	0.07021606611578322	2.6998013528205598	0.0
9.000476627464515	5.213268672932007	0.24718927877235874	5.056955818166189	-0.1563128547658179	6.4845581995272195	1.8406676017300185	0.20659628126563281	1.4880654818270571	2.3154999999999912	0.4697619112862348	0.2177305609093153	1.341033828414858	0.9107735954880288	0.07546221363352484	2.729686180629778	0.0
9.063479963856764	5.323302939683104	0.24901274778361576	5.163313870785936	-0.15998906889716746	6.529950106923911	2.0354361728026094	0.21232790521736883	1.6668324466850768	2.336499999999991	0.3453664458530501	0.21100037877022473	1.3775462674354542	0.9448615431762205	0.08107912621979449	2.7598269339544674	0.0
9.126924323603763	5.730967185748699	0.25541490013457063	5.270999364554793	-0.45996782119390556	6.575659757672378	1.6997887239044012	0.20210722426600672	1.314486842499202	2.357499999999991	0.4017583019303146	0.21406949798927016	1.413981980201102	0.9797038595746432	0.08709025936552851	2.7902232654135193	0.0
9.19081279386899	4.995875595471402	0.2415009586327983	5.379875089857093	0.3839994943856908	6.621689375976085	1.846272475947137	0.20555223067115286	1.4435492917894703	2.378499999999991	0.48694999619478874	0.2214137248142657	1.4502082968948697	1.0152718036169541	0.09352022488173099	2.8208747644635377	0.0
9.25514848342607	5.3342900286655635	0.24680562309457788	5.48978071961153	0.15549069094596657	6.668041201607918	2.166543383399086	0.21392500209992574	1.7456484773326906	2.399499999999991	0.25652993492845466	0.20403816396912922	1.4860740177658824	1.0515309365221632	0.10039480921514139	2.851780956108343	0.0
9.319934522810053	5.835009497105312	0.25538037042919465	5.6005300436749685	-0.23447945343034338	6.714717490019173	1.8840735659228927	0.20454290475567363	1.4442285875546423	2.4204999999999908	0.6556666523494623	0.22903526462465718	1.5214073499002507	1.0884404073663747	0.10774098680720455	2.8829412996011388	0.0
9.385174064469723	5.874568722087852	0.2556237373608681	5.711908049842368	-0.16266067224548397	6.7617205124493065	2.4425766681273973	0.22023281316747986	1.982974693554231	2.4414999999999907	0.35342966254401476	0.21306558626936747	1.5560138208217278	1.125952114173648	0.11558692770721218	2.9143551871397793	0.0
9.450870282921011	5.845605075925813	0.2539170225356883	5.82366791163187	-0.021937164293943212	6.809052556036452	2.2810545796568498	0.21451528093173688	1.800859490265941	2.4624999999999906	0.6186937011053346	0.2295597906066854	1.5896742523956842	1.1640097180935296	0.12396199858696695	2.946021942555689	0.0
9.517026374901459	5.945178146612207	0.2554798966162023	5.93552796680008	-0.00965017981212668	6.856715923928707	2.4284456842875626	0.21836940100643024	1.9267915707250611	2.4834999999999905	0.3405560181482348	0.21374232325996823	1.6221429037460167	1.202547486816997	0.1328967562401445	2.977940819996922	0.0
9.58364555952577	5.7558771586576505	0.251395044945778	6.047168797096857	0.2912916384392066	6.9047129353962085	1.9493570313538342	0.20388169019556432	1.4253476270630545	2.5044999999999904	0.23448797531319565	0.20695440935246387	1.653145918829139	1.2414889430763871	0.14242293258540373	3.0101110026059272	0.0
9.650731078442451	6.543602090659374	0.2631968068519598	6.158230548277751	-0.3853715423816233	6.953045925943982	2.2140262918846805	0.2091246328842181	1.6667344409310045	2.5254999999999903	0.6267991626236418	0.22660681532579338	1.682380241526209	1.2807452954298872	0.15257341012906211	3.0425316011925925	0.0
9.718286195991547	6.376298091657005	0.2607226803692114	6.26831065855696	-0.10798743310004522	7.0017172474255895	2.5590525966302855	0.21962099034508192	1.987519760856856	2.54649999999999	0.008087369095252539	0.19322755284163684	1.7095131866638216	1.3202136322082	0.16338218678177632	3.075201652903161	0.0
9.786314199363488	6.401070095653187	0.2593099850851036	6.37696219176517	-0.024107903888017645	7.050729268157569	2.1518295244705867	0.20701529078794367	1.555065335365777	2.56749999999999	0.5061556159596285	0.22535525881223165	1.734182876759386	1.3597748662548788	0.17488432886526298	3.108120119885642	0.0
9.854818398759033	6.524904097847507	0.2606242998215444	6.483692996294613	-0.04121110155289465	7.100084373034671	2.6090410615275736	0.21699036970570865	1.9860229225319552	2.58849999999999	0.36958759390509366	0.2136063038999065	1.75599976851395	1.3992914287373637	0.18711591109092474	3.141285887952374	0.0
9.923802127550346	6.352806689435538	0.25810082138155876	6.587965929903059	0.2351592404675209	7.149784963645914	2.677176809582377	0.2184336458052944	2.0268495549193317	2.60949999999999	0.2292494015029627	0.21040087695815862	1.7745494967581907	1.4386047256607442	0.20011394224371337	3.1746977652404107	0.0
9.993268742443199	6.420789515603702	0.2588874903586335	6.689200400770784	0.2684108851670821	7.199833458391435	2.3317611036532675	0.20868674764673303	1.6530367201336709	2.63049999999999	0.023090944370845357	0.1994632753804617	1.7893972531211138	1.4775323915160226	0.21391627526322116	3.2083544808704265	0.0
10.0632216236403	7.132202432339977	0.27052366290700336	6.7867754739185004	-0.3454269584214762	7.250232292600176	2.3746162346695687	0.20961805315043908	1.6663736532976319	2.6514999999999898	0.15571072694383004	0.2050226621572048	1.8000938886549531	1.5158654012771322	0.22856150038152437	3.242254683604891	0.0
10.133664175005784	6.827208810914477	0.26574500681523383	6.880034776385338	0.052825965470860936	7.3009839186483765	2.875849079853918	0.22116898372039823	2.13693404444947	2.6724999999999897	0.39400201196747875	0.2224631519475788	1.8061838810030524	1.5533651349205138	0.244088819955514	3.276396940506258	0.0
10.204599824230822	6.949184957991582	0.26868528167113653	6.968293402024014	0.01910844403243228	7.352090806078915	2.656627444698988	0.21452672051798954	1.8858524651531856	2.6934999999999896	0.7852519091723789	0.24398297962705195	1.8072152353479545	1.5897605274579352	0.2605379036221727	3.3107797355959514	0.0
10.27603202300044	7.187315060262062	0.27241951018027244	7.050846965699318	-0.1364680945627441	7.403555441721467	2.6545834495612874	0.21265544387336535	1.8507278477611022	2.7144999999999895	0.2319396653418302	0.21209444945134281	1.8027512936462493	1.6247454811276782	0.27794872241039925	3.3454014685149907	0.0
10.347964247161443	7.60620217642231	0.27928441536520476	7.1269828864047415	-0.4792192900175687	7.455380329813519	2.812786862254511	0.21728057043309826	1.9745969191510993	2.7354999999999894	0.3296477390820933	0.21931149886805806	1.792384309775028	1.657976762978432	0.29636136046420536	3.3802604531870766	0.0
10.420399996891572	7.127033126551645	0.2717588563655945	7.195993889976468	0.06896076342482349	7.507567992122213	2.68188113689378	0.21291465716090752	1.8080703496577692	2.7564999999999893	0.6259528433162458	0.2340259844134544	1.775750512755506	1.6890726576649207	0.31581580307100765	3.415354916485034	0.0
10.493342796869813	7.266505502459555	0.2742467585191551	7.257193616833201	-0.009311885626353877	7.560120968067068	3.000081913880076	0.21951347672814067	2.089331372592472	2.777499999999989	0.5862401756932782	0.23310385029250996	1.7525462324005396	1.7176126877850684	0.3363516997460764	3.450682996901517	0.0
10.566796196447902	6.248934323472332	0.25855061786489697	7.309934102266446	1.0609997787941143	7.6130418148435375	3.0929860183798876	0.2216368713307332	2.1439449122637373	2.798499999999989	0.44272319967334073	0.22331350795588745	1.7225445105062531	1.743138747335127	0.358008101200157	3.4862427432249086	0.0
10.640763769823035	7.112649104859544	0.27124900588268974	7.353624771572973	0.24097566671342818	7.666333107547443	2.779528685229053	0.2131767993597882	1.79081494905168	2.819499999999989	0.8743936018853609	0.24732664608787316	1.6856114775627553	1.7651580116785326	0.3808231691102742	3.522032113221411	0.0
10.715249116211798	7.31439073178359	0.2739322551093765	7.387752466432769	0.07336173464917906	7.7199974393002755	3.657245819336848	0.232240034973684	2.627446931328488	2.840499999999989	0.7155109569544391	0.2361372554691643	1.6417216533790393	1.7831479830093642	0.40483385772005737	3.5580489723243085	0.0
10.79025586002528	6.945987956256115	0.26748918848501924	7.411901900031896	0.46591394377578155	7.774037421375377	3.196488671352346	0.22200636602560617	2.1241626148242263	2.861499999999989	0.5445384604398347	0.22849419954540712	1.5909712445679305	1.7965639967241298	0.4300755664083787	3.5942910923314573	0.0
10.865787651045459	6.925809676031478	0.2670957964839169	7.425775834589958	0.4999661585584798	7.828455683325005	3.1461591657107064	0.22013677771046558	2.029835567552319	2.8824999999999887	0.6706882103373439	0.2385647331353719	1.533588476893928	1.80484944511252	0.45658176247142307	3.630756150112087	0.0
10.941848164602776	7.419880106373848	0.27395972937237706	7.4292141940693295	0.009334087695481053	7.88325487310828	3.272265705006543	0.22126108273622325	2.110447165446263	2.9034999999999886	0.3360533068987501	0.22414626837778207	1.4699400286785367	1.8074488656229348	0.4843835734438709	3.667441726323987	0.0
11.018441101754995	7.378878833512341	0.27286262994044425	7.422211273969319	0.04333244045697793	7.938437657220039	3.7631708496323224	0.23140119529580908	2.554334479117432	2.9244999999999886	0.6062746257263818	0.2366299110748537	1.400532731949868	1.803823889567257	0.5135093483099193	3.7043453041422754	0.0
11.095570189467281	7.583072487640051	0.2761686380635143	7.404930194846959	-0.17814229279309135	7.994006720820579	3.8936132066162115	0.23295982555227696	2.636212387481234	2.9454999999999885	0.7612677620979973	0.24509742320661745	1.3260098848302604	1.793471855135642	0.5439841868801784	3.7414642680008785	0.0
11.173239180793551	7.681955443813147	0.27643908049264115	7.3777137702436395	-0.30424167356950793	8.049964767866324	3.4175845184059446	0.22219200013818335	2.110050911240115	2.9664999999999884	0.6144516984886081	0.2385095654327004	1.2471417692023523	1.7759466623202655	0.5758294363730551	3.778795902347966	0.0
11.251451855059106	7.508900944046892	0.27342521156762817	7.341091024529113	-0.16780991951777846	8.106314521241387	3.4318727394649478	0.22214146167450233	2.0726185568654287	2.988499999999994	0.32150648751435984	0.21387980455311037	1.1648102818751616	1.7508811984865398	0.6090621537508277	3.8163373904165843	0.0
11.33021201804452	7.538300611773637	0.2737621313881783	7.295778701069231	-0.2425219107044052	8.163058722890078	4.105827524817402	0.2350949631793907	2.6932480986459986	3.0105	1.242481655250802	0.2687070829805099	1.0799879474314755	1.718010409124536	0.6436945315014219	3.854085813011798	0.0
11.409523502170831	7.10135764336361	0.2668865743068826	7.242677243308242	0.14131959994463195	8.220200133950309	4.014883637277294	0.23333483813774464	2.5473603097633903	3.0315735	0.8518418906017318	0.25072302413264747	0.9937119617438965	1.6771938510799147	0.6797332831688083	3.8920381473156223	0.0
11.489390166686027	7.518076463828345	0.2728255787870042	7.182860906376497	-0.33521555745184806	8.277741534887962	3.94344528188196	0.23113813544683565	2.4193486560864184	3.0527945145	0.18095636384350988	0.2115546634841978	0.9070542864361679	1.628436371413756	0.7171789828154161	3.9301912657111564	0.0
11.56981589785283	7.205846706512481	0.26850355312906077	7.117561858984843	-0.0882848475276381	8.335685725632178	4.2887740094163895	0.23712196343210948	2.7064676008551167	3.0741640761015	0.6419598213073316	0.23828276563954712	0.8210891431109226	1.5719054317469503	0.7560253494996674	3.9685419346273014	0.0
11.6508046091378	6.956332034924202	0.2638501054078083	7.048148358079457	0.09181632315525512	8.394035525711603	3.8094567242454556	0.22623240990944313	2.1673010630365894	3.09568322463421	0.38331304980670766	0.22200750172666106	0.7368595091677458	1.5079435720284713	0.7962584634777415	4.007086813405499	0.0
11.732360241401764	7.429445116906564	0.2701978098981499	6.976097314798562	-0.4533478021080022	8.452793774391584	4.6465890193955985	0.24303844158524002	2.9429462613056323	3.11735300720665	0.5361160586593905	0.23384897603356772	0.6553443658218819	1.4370746009185353	0.8378558948681558	4.045822453189989	0.0
11.814486763091576	6.86320603319408	0.2616189402545809	6.902961811842613	0.03975577864853275	8.511963330812325	4.484690657916868	0.23844534494586705	2.7179297732837444	3.1391744782570963	0.3024057224589769	0.21641585724214146	0.5774284725954221	1.360002325775795	0.8807857176283083	4.084745295843088	0.0
11.897188170433218	7.010296442879331	0.26298911659784635	6.830334370700053	-0.1799620721792783	8.571547074128013	4.327421758984233	0.2351745124932024	2.4959243807963922	3.1611486996048956	0.9060811022363195	0.24855409522517755	0.5038763310404915	1.2776009951570628	0.9250053716154316	4.123851672887067	0.0
11.980468487626249	7.1417674821598425	0.2640432131257993	6.759806992238363	-0.3819604899214797	8.631547903646908	4.367203162578334	0.2355920240389323	2.469370189030906	3.18327674050213	0.8542220228453643	0.24180376756480107	0.43531175663487337	1.1908971080182504	0.970460323111023	4.163137804474216	0.0
12.064331767039633	7.125975345449484	0.26331367001985795	6.692929194316004	-0.43304615113348	8.691968738972436	4.491084579381589	0.2367038312094862	2.525343641961509	3.205559677685645	0.8307353476042874	0.2421922882047195	0.3722041180726594	1.1010428182454872	1.0170824596111225	4.202599798386735	0.0
12.14878208940891	6.878299431678846	0.2585644910544971	6.631165431923286	-0.24713399975555994	8.752812520145245	4.857481432683031	0.24253510661004682	2.822295358067206	3.227998595429445	0.5116296080526319	0.22504140947283233	0.31486185647753645	1.0092817878897855	1.0647881384878215	4.242233649068142	0.0
12.233823564034772	6.270314854682906	0.24939609706708782	6.575853394299049	0.3055385396161432	8.81408220778626	4.773100235677266	0.24161132910019037	2.6669766480960964	3.250594585597451	0.8317361242305472	0.24205332860811835	0.2634334021545267	0.9169089629446916	1.1134757925119059	4.282035236687925	0.0
12.319460328983016	6.183849606795845	0.24676133464042585	6.528164714825907	0.34431510803006216	8.875780783240765	4.747321295379619	0.23975057813270423	2.568823525007901	3.273348747696633	0.6431916911881304	0.2307961237437345	0.21791510790022145	0.8252263004128171	1.163022980271696	4.322000326241173	0.0
12.405696551285896	6.32810763694727	0.2488283975826726	6.489069590553402	0.1609619536061322	8.93791124872345	5.0317754818730815	0.24463429999404296	2.779534963385911	3.2962621889305095	0.44226869366302646	0.21801635419589993	0.1781653609439082	0.7354969034969444	1.2132827594275324	4.362124566685018	0.0
12.492536427144898	6.534935712725397	0.2504477543790898	6.45930668079544	-0.07562903192995662	9.000476627464515	5.213268672932007	0.24718927877235874	2.8859990353955953	3.319336024253023	0.754568796120878	0.23576493223265452	0.14392366120157105	0.6489002694618629	1.2640792600182809	4.402403490113725	0.0
12.579984182134913	6.452053538497279	0.24846562920705298	6.439359437752934	-0.012694100744345072	9.063479963856764	5.323302939683104	0.24901274778361576	2.9198160028516345	3.342571376422794	0.8158609401780259	0.23787638702957364	0.11483319342949201	0.5664913837573727	1.3152023495917586	4.442832510974311	0.0
12.668044071409858	6.660788002543999	0.2506424586116994	6.429439725973464	-0.23134827657053503	9.126924323603763	5.730967185748699	0.25541490013457063	3.250191086607425	3.3659693760577536	0.6956046162539937	0.23129995117343954	0.0904652940396974	0.48916618768296954	1.3664013189261761	4.483406925324621	0.0
12.756720379909726	5.949036584841398	0.23949572957854223	6.429479232775392	0.4804426479339936	9.19081279386899	4.995875595471402	0.2415009586327983	2.436875270077847	3.389531161690158	0.7690752198127244	0.23630141691520007	0.07034422408358033	0.41763551406371835	1.4173775844922736	4.524121910135819	0.0
12.846017422569096	6.034985079171001	0.2400200011754254	6.439128791092717	0.4041437119217157	9.25514848342607	5.3342900286655635	0.24680562309457788	2.6962902651623764	3.4132578798219892	0.6469520945457148	0.22940729845161342	0.05397079786749659	0.35240896118717424	1.4677765093967006	4.564972522641345	0.0
12.93593954452708	5.971350310849066	0.23864109242346698	6.457765371085954	0.4864150602368884	9.319934522810053	5.835009497105312	0.25538037042919465	3.1174207530314817	3.437150684980743	0.812974196301242	0.2383367461697043	0.040843658758778226	0.29378941800478975	1.517178594588068	4.605953699734318	0.0
13.026491121338768	6.658038175644766	0.2475006999813392	6.484506192908701	-0.17353198273606463	9.385174064469723	5.874568722087852	0.2556237373608681	3.0770158593852637	3.4612107397756082	0.8819820180984268	0.23674187672468464	0.030477307678643113	0.24187813856546359	1.5650904892490736	4.647060257415521	0.0
13.11767655918814	6.186704016590506	0.24034628267799693	6.518229212746796	0.3315251961562904	9.450870282921011	5.845605075925813	0.2539170225356883	2.9679591068496323	3.485439214954037	1.1195960054518421	0.24824962049792962	0.02241633855593521	0.19658947377776476	1.610936510118977	4.688286890294119	0.0
13.209500295102458	6.368795045582844	0.24268641474338903	6.557599168670103	0.1888041230872597	9.517026374901459	5.945178146612207	0.2554798966162023	2.9875909998090493	3.5098372894587158	0.47421826541423284	0.2169609362032807	0.01624568172316332	0.15767368400363244	1.6540516318001093	4.729628171143198	0.0
13.301966797168173	6.141445836151401	0.2388898810987447	6.601098453020398	0.45965261686899783	9.58364555952577	5.7558771586576505	0.251395044945778	2.71881936416672	3.5344061504849265	0.7023496725928857	0.2284143750930743	0.011596968447459213	0.12474574356865267	1.6936771904918704	4.771078550512416	0.0
13.395080564748351	6.737080138556026	0.24705930712899937	6.647062288397666	-0.09001785015836017	9.650731078442451	6.543602090659374	0.2631968068519598	3.4279031435742158	3.559146993538321	0.7550310288866429	0.23320197224579942	0.008151382929505792	0.09731775316580621	1.7289607959023932	4.812632356399961	0.0
13.488846128701589	6.39272798743546	0.24161937114451104	6.693717979322944	0.30098999188748365	9.718286195991547	6.376298091657005	0.2607226803692114	3.183189086003207	3.5840610224930893	0.8301347290590599	0.2324882350731285	0.005639547407958592	0.07483251633684511	1.758962121592004	4.854283793986136	0.0
13.5832680516025	6.7857618755681415	0.24655130413018864	6.739228317866944	-0.04653355770119738	9.786314199363488	6.401070095653187	0.2593099850851036	3.1322280237736595	3.6091494496505407	1.1341666614970027	0.24549482236849698	0.003839086931452406	0.05669600128188512	1.7826662842227567	4.89602694543085	0.0
13.678350927963718	6.9641793406978145	0.24818138688475797	6.781739445367405	-0.18243989533040939	9.854818398759033	6.524904097847507	0.2606242998215444	3.182496989505269	3.6344134957980945	1.2417790982753365	0.2509694452959026	0.002570547576308142	0.04230676308459322	1.799006364969075	4.937855769737428	0.0
13.774099384459465	7.10991771069464	0.24945682013704903	6.819433514117246	-0.29048419657739455	9.923802127550346	6.352806689435538	0.25810082138155876	2.93953852477289	3.659854390268681	0.8609364267884096	0.23244176996341193	0.0016923071963637268	0.03108088873749589	1.8068962154983181	4.979764102685068	0.0
13.870518080150681	7.080162555417818	0.24857154931155326	6.850586265612595	-0.22957628980522315	9.993268742443199	6.420789515603702	0.2588874903586335	2.9399435957033444	3.685473371000562	0.545578780798976	0.21595485055096486	0.0010950374224117996	0.022471582382205122	1.8052739889755416	5.021745656832437	0.0
13.967611706711736	6.884235894201241	0.2454438292165672	6.873629092588291	-0.010606801612950356	10.0632216236403	7.132202432339977	0.27052366290700336	3.587681642026367	3.7112716845975657	0.49218480001626674	0.2142506887644948	0.000696167424862186	0.015983064440598913	1.7931558391280005	5.06379402159483	0.0
14.065384988658717	7.043276886199118	0.24724028175865947	6.887214281593178	-0.1560626046059399	10.133664175005784	6.827208810914477	0.26574500681523383	3.223570975035397	3.7372505863897487	0.4696388628331061	0.21359026236600376	0.0004346808690700417	0.011178957402106744	1.7696979799246009	5.1059026633974005	0.0
14.163842683579329	7.156913326404879	0.24864004580029922	6.890281010567914	-0.266632315836965	10.204599824230822	6.949184957991582	0.26868528167113653	3.291671291563519	3.763411340494477	1.033242705810417	0.2360456255194147	0.0002664617229828779	0.0076857293933634855	1.7342638935446075	5.148064925906961	0.0
14.262989582364385	6.909543891592522	0.24527903067121157	6.882118443716999	-0.02742544787552248	10.27603202300044	7.187315060262062	0.27241951018027244	3.481869563077735	3.7897552198779385	0.5801518001958297	0.21529460305333495	0.00016030246182650266	0.005192039339410839	1.6864920715707885	5.190274030344973	0.0
14.362830509440936	7.287765802069155	0.24998826585655393	6.862421129096754	-0.4253446729724013	10.347964247161443	7.60620217642231	0.27928441536520476	3.859479743204645	3.816283506417084	1.2293157807624888	0.24452977716989915	9.460591906169688e-05	0.00344496870269228	1.6263584785907887	5.232523075884211	0.0
14.463370323007023	6.74097008502669	0.24257076531108746	6.831331106513877	0.09036102148718772	10.420399996891572	7.127033126551645	0.2717588563655945	3.3463941530602104	3.842997490962004	0.8596167214766013	0.2263881003139498	5.475186750614055e-05	0.0022441453754992657	1.5542271691390395	5.274805040131833	0.0
14.564613915268072	6.4245689292041614	0.23794938483168762	6.789460918101084	0.36489198889692265	10.493342796869813	7.266505502459555	0.2742467585191551	3.459994882527871	3.8698984733987376	0.7791036043475303	0.22448757907886152	3.1060598010155424e-05	0.0014346885087480935	1.4708823892929792	5.317112779701347	0.0
14.66656621267495	6.434271062288028	0.238777538567573	6.737892276629879	0.3036212143418515	10.566796196447902	6.248934323472332	0.25855061786489697	2.4252429644307947	3.896987762712529	0.7893298846938623	0.22194349778152742	1.7265397857063218e-05	0.0008997588970741453	1.3775362214586624	5.359439030876286	0.0
14.769232176163673	6.763777739021879	0.24310522878773347	6.67814658506621	-0.08563115395566978	10.640763769823035	7.112649104859544	0.27124900588268974	3.2810564465079826	3.9242666770515164	0.7304970680570613	0.22113855087554776	9.399890025802494e-06	0.0005533193931192389	1.2758074554149388	5.401776410368126	0.0
14.87261680139682	6.508527217510252	0.23911368495435242	6.6121257754223395	0.10359855791208705	10.715249116211798	7.31439073178359	0.2739322551093765	3.484687237675129	3.9517365437908767	0.885769369608759	0.2266859090816104	5.010368251945809e-06	0.0003335219401488746	1.1676698269426806	5.444117416171258	0.0
14.976725119006597	6.68908843263923	0.24183168727801205	6.542024848609616	-0.14706358402961417	10.79025586002528	6.945987956256115	0.26748918848501924	3.1283771485556757	3.9793986995974127	1.053019609574604	0.23317641298586758	2.613582547546403e-06	0.00019696425372548444	1.0553708422557104	5.486454428517632	0.0
15.081562194839643	6.2093979043291005	0.2350096618575092	6.470220704329345	0.2608228000002448	10.865787651045459	6.925809676031478	0.2670957964839169	3.130789991553607	4.007254490494595	1.0279819341386822	0.23264846046224538	1.333641687586653e-06	0.00011391441621148796	0.9413257453375561	5.5287797109338905	0.0
15.18713313020352	6.683588898024166	0.24121606539613644	6.399144898603363	-0.28444399942080256	10.941848164602776	7.419880106373848	0.27395972937237706	3.6581076386285063	4.035305271928057	1.0112210825485053	0.23009081313865434	6.654152215318447e-07	6.449261424720904e-05	0.8279943291702658	5.571085411403629	0.0
15.293443062114946	6.160141485883352	0.2339450397254816	6.331150367399878	0.17100888151652605	11.018441101754995	7.378878833512341	0.27286262994044425	3.661012863685297	4.063552408831553	0.5058714995486728	0.20797562741738815	3.244955337106669e-07	3.5726537907653895e-05	0.7177507527288053	5.613363563637631	0.0
15.400497163549751	5.713434692535051	0.22774988890263895	6.268383471171161	0.5549487786361098	11.095570189467281	7.583072487640051	0.2761686380635143	3.91960656079397	4.091997275693375	0.881451049125989	0.2242515282634067	1.545953436416148e-07	1.9356596001281736e-05	0.6127578715250869	5.6556060884547295	0.0
15.508300643694598	6.093575875575986	0.23211585369347187	6.212672651843558	0.11909677626757187	11.173239180793551	7.681955443813147	0.27643908049264115	4.083037575917475	4.120641256623228	0.7524171748163819	0.21751585222985192	7.192211832394475e-08	1.0252488895104494e-05	0.5148575321564063	5.697804795276139	0.0
15.61685874820046	6.090000457383418	0.23219428044271562	6.165443467536754	0.07544301015333588	11.251451855059106	7.508900944046892	0.27342521156762817	3.9841473099343627	4.149485745419591	1.3241209331021162	0.23953429380833546	3.2659606235422176e-08	5.306335537341694e-06	0.42548674480569004	5.73995138373592	0.0
15.726176759437863	6.438276098148786	0.2365069946204704	6.1276669421842715	-0.31060915596451455	11.33021201804452	7.538300611773637	0.2737621313881783	4.096607723716203	4.178532145637528	0.9008523067284737	0.22033308724322498	1.4469154814870658e-08	2.682412505004789e-06	0.3456267998922156	5.782037445410396	0.0
15.836259996753927	6.214571783327702	0.23298221820012588	6.099844427125536	-0.11472735620216579	11.409523502170831	7.10135764336361	0.2668865743068826	3.7507185473709903	4.207781870656991	1.0620319332645511	0.2273875901569589	6.251117977949827e-09	1.3237919765631209e-06	0.2757886314132335	5.8240544656692075	0.0
15.947113816731207	5.97755988625286	0.22824957222970235	6.082028073723178	0.10446818747031816	11.489390166686027	7.518076463828345	0.2728255787870042	4.265406823163005	4.23723634375159	1.2555090640559652	0.2334861762119703	2.6323903307734654e-09	6.374887573095432e-07	0.21603360795129198	5.8659938256507385	0.0
16.058743613448325	6.034073209015527	0.22924166502919904	6.073872177137768	0.03979896812224126	11.56981589785283	7.205846706512481	0.26850355312906077	4.05682678215494	4.266896998157851	0.894254319105021	0.2198206389567194	1.0799752505844047e-09	2.994170642412408e-07	0.1660250722760784	5.907846804364651	0.0
16.171154818742465	6.624199492055416	0.23681707734219706	6.074707634987172	-0.5494918570682437	11.6508046091378	6.956332034924202	0.2638501054078083	3.9152704902502435	4.2967652771449565	1.0601946843974202	0.22411606124490308	4.3145764727126537e-10	1.370950252466119e-07	0.12510291653652514	5.949604580924164	0.0
16.284352902473664	6.114342222762894	0.22998587296596165	6.083629975081527	-0.030712247681367266	11.732360241401764	7.429445116906564	0.2701978098981499	4.49917025529799	4.32684263408497	1.0002515206752634	0.2204922838298661	1.6776846616105663e-10	6.116388636320508e-08	0.09237167683912322	5.991258236910749	0.0
16.39834337279098	5.968141331074909	0.22766318340114514	6.099591018637422	0.13144968756251263	11.814486763091576	6.86320603319408	0.2616189402545809	4.044989517194555	4.357130532523566	0.7904438796417828	0.21309275226521454	6.346205919874177e-11	2.6575467224824757e-08	0.06679223312459544	6.032798758873897	0.0
16.513131776400517	6.012148898313908	0.22807375732703516	6.121485184784369	0.10933628647046056	11.897188170433218	7.010296442879331	0.26298911659784635	4.3038137450663445	4.387630446251231	0.6422961483189034	0.20748186396127213	2.334158733294016e-11	1.1239849490484128e-08	0.04726813255267324	6.074217040968505	0.0
16.628723698835323	6.049687732437302	0.22879560558309117	6.148223417858033	0.09853568542073088	11.980468487626249	7.1417674821598425	0.2640432131257993	4.545098294395696	4.41834385937499	1.0546606723902443	0.22295304691499984	8.343275680478936e-12	4.625004082469732e-09	0.03271952549224835	6.115503887732437	0.0
16.74512476472717	6.10416429162496	0.22914299995844065	6.178790299073223	0.07462600744826364	12.064331767039633	7.125975345449484	0.26331367001985795	4.635645949520215	4.449272266390615	0.7923861533163479	0.20948496440718092	2.8967255083586005e-12	1.8505933508039932e-09	0.02214028021296205	6.156650017006771	0.0
16.862340638080262	6.41330780722121	0.23285374908488696	6.212282613254934	-0.20102519396627638	12.14878208940891	6.878299431678846	0.2585644910544971	4.489367648823702	4.48041717225535	1.0221611675580005	0.21750105146203955	9.763688189584444e-13	7.196630365598369e-10	0.014636549533111361	6.197646063001184	0.0
16.980377022546822	6.327201484058612	0.23091902876197493	6.247930055378662	-0.07927142867995052	12.233823564034772	6.270314854682906	0.24939609706708782	3.9764966970717817	4.511780092461137	0.905084361234	0.21158876693793505	3.19319929393323e-13	2.7185392193903847e-10	0.009447475599688466	6.2384825795068	0.0
17.09923966170465	6.707211880841896	0.23559752639066345	6.285100579564585	-0.42211130127731167	12.319460328983016	6.183849606795845	0.24676133464042585	3.9776852182111107	4.5433625531083655	0.8719897778839896	0.2118984400293715	1.0127625780110768e-13	9.970013924564693e-11	0.0059505362058760525	6.279150043258907	0.0
17.21893433933658	6.6697896469499955	0.23481349832160966	6.323293971428802	-0.34649567552119365	12.405696551285896	6.32810763694727	0.2488283975826726	4.2011626130788855	4.575166090980124	0.7337636703969348	0.20594833508493185	3.113226070974791e-14	3.547904817222838e-11	0.0036551139415956007	6.319638857451696	0.0
17.339466879711935	6.37103889073481	0.23105011112971632	6.362127573809191	-0.008911316925618529	12.492536427144898	6.534935712725397	0.2504477543790898	4.478032522043682	4.607192253616985	0.6813440153659531	0.2042503236704437	9.271697838899405e-15	1.22439967346455e-11	0.00218821838968321	6.3599393554072545	0.0
17.460843147869923	6.530586656915796	0.23267846522124513	6.401317845563865	-0.12926881135193113	12.579984182134913	6.452053538497279	0.24846562920705298	4.455526611718655	4.639442599392304	1.2309326305269814	0.22108093377872104	2.6733096905940416e-15	4.095475515411174e-12	0.0012760411589419515	6.400041804400825	0.0
17.583069049905014	6.573083598178034	0.23277070253616244	6.440660780543477	-0.13242281763455654	12.668044071409858	6.660788002543999	0.2506424586116994	4.714755201895156	4.67191869758805	0.8765312880555081	0.2064760309531054	7.455922885126328e-16	1.3269886537094303e-12	0.0007243708977961045	6.439936409644353	0.0
17.706150533254345	6.75058032886351	0.23501321405448586	6.480013370056719	-0.27056695880679094	12.756720379909726	5.949036584841398	0.23949572957854223	4.043679262201826	4.704622128471167	1.1226539853021864	0.21681900710894653	2.020204066046593e-16	4.1625974899582777e-13	0.0004000516261382792	6.4796133184301645	0.0
17.830093586987125	6.2294905606799045	0.228063818833371	6.519277439369645	0.28978687868974085	12.846017422569096	6.034985079171001	0.2400200011754254	4.16082881071963	4.737554483370465	0.8862591063506562	0.2067996681703545	5.168754267635465e-17	1.2633782952043158e-13	0.00021481493295367983	6.5190626244365655	0.0
17.95490424209604	6.39447051562294	0.23004933317453388	6.558386454982677	0.16391593935973692	12.93593954452708	5.971350310849066	0.23864109242346698	4.11953863949743	4.7707173647540575	1.1560680851814666	0.2162337645976138	1.3560061149270952e-17	3.7077677617206905e-14	0.00011208278572511064	6.558274372196915	0.0
18.080588571790713	6.556409552291414	0.23166888830447463	6.59729535146515	0.04088579917373636	13.026491121338768	6.658038175644766	0.2475006999813392	4.820592240151585	4.804112386307336	0.9106816625355736	0.20670553026825017	2.878409477208126e-18	1.051468167919228e-14	5.6789731369641364e-05	6.59723856173377	0.0
18.207152691793247	6.96195999197484	0.2369350705890499	6.635973077845872	-0.3259869141289684	13.11767655918814	6.186704016590506	0.24034628267799693	4.356761694137829	4.837741173011487	0.9744584316968208	0.20675527033282176	1.2168415867972725e-18	2.8796654611163267e-15	2.7924486428158375e-05	6.635945153359441	0.0
18.334602760635804	6.312048376718879	0.22835294974541614	6.674397389770255	0.362349013051376	13.209500295102458	6.368795045582844	0.24268641474338903	4.5408240480559385	4.871605361222568	0.9304888922892851	0.20770317753616516	0.0	7.609720045005735e-16	1.3317126152080206e-05	6.674384072644102	0.0
18.462944979960255	7.357688919807533	0.2408846197874771	6.712551371125537	-0.6451375486819959	13.301966797168173	6.141445836151401	0.2388898810987447	4.311425933643418	4.9057065987511255	1.5597780419053215	0.2282875261023462	0.0	1.9427187195933587e-16	6.155572967038213e-06	6.71254521555257	0.0
18.592185594819973	6.8780493538883345	0.2343625629292283	6.7504212097487075	-0.12762814413962698	13.395080564748351	6.737080138556026	0.24705930712899937	4.902650206558321	4.940046544942383	1.450327128336091	0.2228710097779571	0.0	4.7198800421979104e-17	2.7559980747010904e-06	6.750418453750632	0.0
18.722330893983717	6.766029035857188	0.23309786604900357	6.787994834505594	0.021965798648405865	13.488846128701589	6.39272798743546	0.24161937114451104	4.553293802098652	4.97462687075698	1.0479873928780328	0.2079056788244381	0.0	1.1654531643476128e-17	1.1944240468820907e-06	6.787993640081547	0.0
18.8533872102416	6.980630663117182	0.23510468504724394	6.825261114963209	-0.1553695481539732	13.5832680516025	6.7857618755681415	0.24655130413018864	4.942560503132047	5.009449258852279	1.031549627696539	0.20640194901315218	0.0	2.8064577676230793e-18	5.007499439844454e-07	6.825260614213265	0.0
18.98536092071329	6.852111927057381	0.23383619519021143	6.862209411400681	0.010097484343299712	13.678350927963718	6.9641793406978145	0.24818138688475797	5.120295665067838	5.044515403664246	1.1270865679519668	0.20876193649849464	0.0	0.0	2.0294400071737893e-07	6.8622092084566795	0.0
19.118258447158283	7.363937474417517	0.2396295715350829	6.898829333211711	-0.465108141205806	13.774099384459465	7.10991771069464	0.24945682013704903	5.270248299262462	5.079827011489895	1.0245284069647336	0.20280251965513305	0.0	0.0	7.945681942371857e-08	6.898829253754891	0.0
19.252086256288393	6.479967836399333	0.22880979353412198	6.935110615875747	0.4551427794764136	13.870518080150681	7.080162555417818	0.24857154931155326	5.25132194663766	5.1153858005703245	1.1643421724094956	0.20867336242683954	0.0	0.0	3.0032320565841875e-08	6.935110585843426	0.0
19.38685086008241	6.645870905555222	0.2301076117428915	6.971043062531746	0.3251721569765236	13.967611706711736	6.884235894201241	0.2454438292165672	5.07440082320778	5.151193501174317	1.2915917772759986	0.21186306935866214	0.0	0.0	1.0950872665190755e-08	6.971043051580873	0.0
19.522558816102986	7.374034602920107	0.23832687294230254	7.0066165192989125	-0.3674180836211942	14.065384988658717	7.043276886199118	0.24724028175865947	5.26196526800334	5.187251855682537	1.0269041958892704	0.2027819372570921	0.0	0.0	3.849516662726402e-09	7.006616515449396	0.0
19.659216727815707	6.960498587904439	0.2331801193504471	7.041820867527694	0.08132227962325445	14.163842683579329	7.156913326404879	0.24864004580029922	5.414697241743926	5.2235626186723145	1.361666995312431	0.21110483618744547	0.0	0.0	1.30362552768793e-09	7.041820866224068	0.0
19.79683124491042	6.960242902660459	0.2325628154664123	7.0766460242348685	0.11640312157440924	14.262989582364385	6.909543891592522	0.24527903067121157	5.217699478220496	5.260127557003021	1.5232359493547545	0.219431032430974	0.0	0.0	4.249874847326924e-10	7.076646023809881	0.0
19.935409063624792	7.0537374307802905	0.23399879519266842	7.111081946378052	0.057344515597761436	14.362830509440936	7.287765802069155	0.24998826585655393	5.657867748856613	5.296948449902043	1.205924959790089	0.20493487100561306	0.0	0.0	1.3327825064893629e-10	7.111081946244774	0.0
20.07495692707017	6.714814627058366	0.22973016917705164	7.145118636907165	0.4303040098487996	14.463370323007023	6.74097008502669	0.24257076531108746	5.184444018644645	5.334027089051357	0.989161994538226	0.19794370821818658	0.0	0.0	4.0177348318786805e-11	7.145118636866988	0.0
20.215481625559658	7.459309661038497	0.2386334145025052	7.17874615165599	-0.28056350938250674	14.564613915268072	6.4245689292041614	0.23794938483168762	4.952220790804424	5.371365278674717	1.1388199547177162	0.20360212313946532	0.0	0.0	1.1633667715376798e-11	7.178746151644357	0.0
20.356989996938573	7.256861646070703	0.23650080712550947	7.2119546066663816	-0.044907039404321836	14.66656621267495	6.434271062288028	0.238777538567573	5.055817816534434	5.40896483562544	1.10072134321047	0.20096082575040056	0.0	0.0	3.2332190128696892e-12	7.211954606663149	0.0
20.499488926917145	6.843036768376328	0.23110019190377956	7.2447341857743215	0.4016974173979939	14.769232176163673	6.763777739021879	0.24310522878773347	5.487407564323796	5.446827589474818	1.3891280025107116	0.20869646661193733	0.0	0.0	8.61792556016159e-13	7.24473418577346	0.0
20.642985349405564	7.3492088468512025	0.23678695424664686	7.2770751483880485	-0.07213369846315398	14.87261680139682	6.508527217510252	0.23911368495435242	5.340518858259171	5.484955382601142	0.9858113337818417	0.19626648948681016	0.0	0.0	2.2013068465207474e-13	7.277075148387828	0.0
20.7874862468514	6.687644867819091	0.22879818592115198	7.308967837429517	0.6213229696104259	14.976725119006597	6.68908843263923	0.24183168727801205	5.633518012547246	5.52335007027935	0.922783096166752	0.19261737687626876	0.0	0.0	5.384162357579663e-14	7.308967837429463	0.0
20.932998650579357	7.1996221590588885	0.2351327796325041	7.340402687425885	0.14078052836699673	15.081562194839643	6.2093979043291005	0.2350096618575092	5.267956910933646	5.5620135207713055	0.9440094453226728	0.19288747566301948	0.0	0.0	1.2600444944083747e-14	7.340402687425873	0.0
21.079529641133412	7.649162948852104	0.24064324181621694	7.3713702327433	-0.27779271610880407	15.18713313020352	6.683588898024166	0.24121606539613644	5.855529410824431	5.600947615416705	1.2677058499171852	0.20303508839202108	0.0	0.0	2.8189564591879543e-15	7.371370232743297	0.0
21.22708634862135	6.941685129911822	0.23231621266893865	7.401861115957009	0.4601759860451864	15.293443062114946	6.160141485883352	0.2339450397254816	5.442354682121105	5.640154248724622	1.2388209236643437	0.20128035581661202	0.0	0.0	6.035942280472584e-16	7.401861115957008	0.0
21.375675953061695	7.530516651234887	0.23925786663188617	7.431866096351867	-0.09865055488301966	15.400497163549751	5.713434692535051	0.22774988890263895	5.100657309818619	5.679635328465695	1.0160239321101474	0.1930539597110866	0.0	0.0	1.2284302769694064e-16	7.431866096351867	0.0
21.525305684733127	7.223117728154468	0.23556302211403976	7.461376058547178	0.2382583303927106	15.508300643694598	6.093575875575986	0.23211585369347187	5.578708019008567	5.719392775764955	1.324627422081845	0.2023863860094339	0.0	0.0	2.3600685829637536e-17	7.461376058547178	0.0
21.67598282452626	7.49111720103244	0.23889784941826106	7.490382021239261	-0.0007351797931782755	15.61685874820046	6.090000457383418	0.23219428044271562	5.664508373582584	5.759428525195309	1.600197074583267	0.21069509160599015	0.0	0.0	4.481710680167286e-18	7.490382021239261	0.0
21.827714704297946	7.757519104617893	0.24196342558808023	7.518875146054708	-0.238643958563185	15.726176759437863	6.438276098148786	0.2365069946204704	6.092646601374911	5.799744524871677	1.753286303025024	0.2146213630016799	0.0	0.0	1.2222000318380262e-18	7.518875146054708	0.0
21.980508707228033	7.808486275060167	0.2417886997798063	7.5468467465066125	-0.26163952855355443	15.836259996753927	6.214571783327702	0.23298221820012588	5.938781821871373	5.840342736545779	1.5457899142509428	0.20669563968389815	0.0	0.0	0.0	7.5468467465066125	0.0
22.134372268178627	8.027907576855094	0.24430286217343888	7.574288297045669	-0.4536192798094252	15.947113816731207	5.97755988625286	0.22824957222970235	5.76152563818042	5.8812251357016	1.3866225628351156	0.20169115175133154	0.0	0.0	0.0	7.574288297045669	0.0
22.289312874055877	7.553435762997447	0.2382747707057457	7.601191442197095	0.04775567919964807	16.058743613448325	6.034073209015527	0.22924166502919904	5.868047836242409	5.922393711651511	1.5988789861904338	0.20702775911097127	0.0	0.0	0.0	7.601191442197095	0.0
22.44533806417427	7.844945783286747	0.2409250962647123	7.627548005774185	-0.21739777751256195	16.171154818742465	6.624199492055416	0.23681707734219706	6.499096437992408	5.963850467633071	1.7959321110702129	0.21146750734436673	0.0	0.0	0.0	7.627548005774185	0.0
22.602455430623486	7.8192276292156375	0.2408019258918208	7.653350000158131	-0.16587762905750658	16.284352902473664	6.114342222762894	0.22998587296596165	6.021970484592116	6.005597420906502	1.3065602482781813	0.1975365916222	0.0	0.0	0.0	7.653350000158131	0.0
22.76067261863785	7.687091481779406	0.23946753336288468	7.678589635633447	-0.00850184614595939	16.39834337279098	5.968141331074909	0.22766318340114514	5.901349071311384	6.047636602852848	1.6034036939171512	0.20544897383570673	0.0	0.0	0.0	7.678589635633447	0.0
22.919997326968314	7.658320582751564	0.2388869084398202	7.703259329767513	0.0449387470159488	16.513131776400517	6.012148898313908	0.22807375732703516	5.9648807544980444	6.089970059072819	1.4226358204189224	0.199008880800703	0.0	0.0	0.0	7.703259329767513	0.0
23.080437308257093	7.85418106784735	0.24054141073598084	7.727351716822013	-0.12682935102533666	16.628723698835323	6.049687732437302	0.22879560558309117	6.016968202311706	6.132599849486327	1.9134910512410475	0.21279149321397434	0.0	0.0	0.0	7.727351716822013	0.0
23.24200036941489	7.518394950363814	0.23598886841765265	7.750859657183242	0.2324647068194281	16.74512476472717	6.10416429162496	0.22914299995844065	6.082024009558507	6.1755280484327315	1.4692279838287587	0.1988766090875181	0.0	0.0	0.0	7.750859657183242	0.0
23.404694372000794	7.633343554083378	0.23685817890924135	7.773776246797685	0.14043269271430692	16.862340638080262	6.41330780722121	0.23285374908488696	6.39867125696746	6.2187567447717615	1.3833746655387145	0.19643314502042622	0.0	0.0	0.0	7.773776246797685	0.0
23.5685272326048	7.584842551208638	0.236390697107869	7.796094826598294	0.21125227538965596	16.980377022546822	6.327201484058612	0.23091902876197493	6.317754008186751	6.262288041985164	1.5150919797216473	0.19923830158297343	0.0	0.0	0.0	7.796094826598294	0.0
23.73350692323303	7.737168860436061	0.23746481699814062	7.817808991906101	0.08064013147004001	17.09923966170465	6.707211880841896	0.23559752639066345	6.701261344536219	6.30612405827906	2.1170778775704004	0.21574905445959522	0.0	0.0	0.0	7.817808991906101	0.0
23.89964147169566	8.231435163445292	0.2426130954187089	7.838912601791113	-0.39252256165417965	17.21893433933658	6.6697896469499955	0.23481349832160966	6.666134532972889	6.350266926687013	1.7932532366862797	0.20718571852694684	0.0	0.0	0.0	7.838912601791113	0.0
24.06693896199753	8.189681595887734	0.24180502182022928	7.85939978837535	-0.33028180751238434	17.339466879711935	6.37103889073481	0.23105011112971632	6.368850672332873	6.394718795173823	2.2589989417605523	0.21870106656042682	0.0	0.0	0.0	7.85939978837535	0.0
24.23540753473151	7.820834570111641	0.23666294106436658	7.879264966060169	0.058430395948527725	17.460843147869923	6.530586656915796	0.23267846522124513	6.529310615752756	6.439481826740039	1.5388738518690062	0.19801107401080706	0.0	0.0	0.0	7.879264966060169	0.0
24.405055387474633	7.458778656371719	0.23251438972931962	7.898502840659126	0.43972418428740667	17.583069049905014	6.573083598178034	0.23277070253616244	6.57235922727891	6.4845581995272195	1.8406676017300185	0.20659628126563281	0.0	0.0	0.0	7.898502840659126	0.0
24.575890775186952	8.280599252557444	0.24079033947025505	7.917108418416475	-0.3634908341409693	17.706150533254345	6.75058032886351	0.23501321405448586	6.7501802772369555	6.529950106923911	2.0354361728026094	0.21232790521736883	0.0	0.0	0.0	7.917108418416475	0.0
24.74792201061326	7.7694126275337	0.2348055118992337	7.935077014890799	0.16566438735709976	17.830093586987125	6.2294905606799045	0.228063818833371	6.229275745746825	6.575659757672378	1.6997887239044012	0.20210722426600672	0.0	0.0	0.0	7.935077014890799	0.0
24.921157464687553	7.825829131534997	0.23497892535131085	7.952404263681932	0.12657513214693505	17.95490424209604	6.39447051562294	0.23004933317453388	6.394358432837178	6.621689375976085	1.846272475947137	0.20555223067115286	0.0	0.0	0.0	7.952404263681932	0.0
25.095605566940364	7.840933139961248	0.23461182919355403	7.969086124978673	0.128152985017425	18.080588571790713	6.556409552291414	0.23166888830447463	6.556352762560033	6.668041201607918	2.166543383399086	0.21392500209992574	0.0	0.0	0.0	7.969086124978673	0.0
25.27127480590895	7.790206288418339	0.23321984535879128	7.985118893903497	0.19491260548515754	18.207152691793247	6.96195999197484	0.2369350705890499	6.9619320674884095	6.714717490019173	1.8840735659228927	0.20454290475567363	0.0	0.0	0.0	7.985118893903497	0.0
25.448173729550312	8.213787161772805	0.23728731823493862	8.00049920862964	-0.2132879531431655	18.334602760635804	6.312048376718879	0.22835294974541614	6.312035059592726	6.7617205124493065	2.4425766681273973	0.22023281316747986	0.0	0.0	0.0	8.00049920862964	0.0
25.626310945657167	7.929699064037382	0.23412508957035616	8.015224058244716	0.08552499420733373	18.462944979960255	7.357688919807533	0.2408846197874771	7.357682764234566	6.809052556036452	2.2810545796568498	0.21451528093173688	0.0	0.0	0.0	8.015224058244716	0.0
25.805695122276767	7.9348187282318685	0.23359937581734497	8.02929079033421	0.0944720621023416	18.592185594819973	6.8780493538883345	0.2343625629292283	6.878046597890259	6.856715923928707	2.4284456842875626	0.21836940100643024	0.0	0.0	0.0	8.02929079033421	0.0
25.986334988132704	8.10456631348524	0.23500332771674962	8.042697118256788	-0.0618691952284518	18.722330893983717	6.766029035857188	0.23309786604900357	6.766027841433141	6.9047129353962085	1.9493570313538342	0.20388169019556432	0.0	0.0	0.0	8.042697118256788	0.0
26.168239333049634	7.841972605047519	0.23247683484312404	8.055441128082455	0.21346852303493602	18.8533872102416	6.980630663117182	0.23510468504724394	6.980630162367238	6.953045925943982	2.2140262918846805	0.2091246328842181	0.0	0.0	0.0	8.055441128082455	0.0
26.35141700838098	8.314162404814333	0.2374345406556545	8.067521285163604	-0.24664111965072877	18.98536092071329	6.852111927057381	0.23383619519021143	6.85211172411338	7.0017172474255895	2.5590525966302855	0.21962099034508192	0.0	0.0	0.0	8.067521285163604	0.0
26.53587692743965	8.031571398639977	0.2343110766521445	8.078936440307517	0.04736504166753974	19.118258447158283	7.363937474417517	0.2396295715350829	7.363937394960697	7.050729268157569	2.1518295244705867	0.20701529078794367	0.0	0.0	0.0	8.078936440307517	0.0
26.721628065931725	8.272576506406983	0.23730039583335324	8.089685835518129	-0.18289067088885425	19.252086256288393	6.479967836399333	0.22880979353412198	6.4799678063670125	7.100084373034671	2.6090410615275736	0.21699036970570865	0.0	0.0	0.0	8.089685835518129	0.0
26.90867946239325	8.047761294052783	0.2346307310988923	8.099769109273517	0.05200781522073328	19.38685086008241	6.645870905555222	0.2301076117428915	6.645870894604349	7.149784963645914	2.677176809582377	0.2184336458052944	0.0	0.0	0.0	8.099769109273517	0.0
27.09704021863	7.99411273962925	0.234128030600413	8.109186301304605	0.11507356167535576	19.522558816102986	7.374034602920107	0.23832687294230254	7.3740345990705904	7.199833458391435	2.3317611036532675	0.20868674764673303	0.0	0.0	0.0	8.109186301304605	0.0
27.286719500160412	7.893828873092471	0.23265269019269605	8.117937856839104	0.2241089837466328	19.659216727815707	6.960498587904439	0.2331801193504471	6.9604985866008136	7.250232292600176	2.3746162346695687	0.20961805315043908	0.0	0.0	0.0	8.117937856839104	0.0
27.477726536661535	7.975804073527421	0.23382158430758018	8.126024630274049	0.15022055674662838	19.79683124491042	6.960242902660459	0.2325628154664123	6.960242902235472	7.3009839186483765	2.875849079853918	0.22116898372039823	0.0	0.0	0.0	8.126024630274049	0.0
27.670070622418166	7.8141311698873075	0.23161617500501425	8.133447888238864	0.3193167183515566	19.935409063624792	7.0537374307802905	0.23399879519266842	7.053737430647012	7.352090806078915	2.656627444698988	0.21452672051798954	0.0	0.0	0.0	8.133447888238864	0.0
27.863761116775095	8.38642079980692	0.23821091258225502	8.14020931200971	-0.24621148779721125	20.07495692707017	6.714814627058366	0.22973016917705164	6.714814627018188	7.403555441721467	2.6545834495612874	0.21265544387336535	0.0	0.0	0.0	8.14020931200971	0.0
28.058807444592517	7.819817833299034	0.2313792444020961	8.146310999235034	0.3264931659360002	20.215481625559658	7.459309661038497	0.2386334145025052	7.459309661026864	7.455380329813519	2.812786862254511	0.21728057043309826	0.0	0.0	0.0	8.146310999235034	0.0
28.255219096704664	7.862914034240559	0.23157026654745713	8.15175546493095	0.2888414306903915	20.356989996938573	7.256861646070703	0.23650080712550947	7.25686164606747	7.507567992122213	2.68188113689378	0.21291465716090752	0.0	0.0	0.0	8.15175546493095	0.0
28.453005630381597	8.10001651652539	0.2339638181128389	8.156545641704064	0.05652912517867392	20.499488926917145	6.843036768376328	0.23110019190377956	6.843036768375466	7.560120968067068	3.000081913880076	0.21951347672814067	0.0	0.0	0.0	8.156545641704064	0.0
28.65217666979427	8.124086435692131	0.23361024615970674	8.160684879158437	0.03659844346630514	20.642985349405564	7.3492088468512025	0.23678695424664686	7.349208846850982	7.6130418148435375	3.0929860183798876	0.2216368713307332	0.0	0.0	0.0	8.160684879158437	0.0
28.85274190648283	8.496755151952154	0.2373306908849402	8.16417694244201	-0.33257820951014416	20.7874862468514	6.687644867819091	0.22879818592115198	6.687644867819037	7.666333107547443	2.779528685229053	0.2131767993597882	0.0	0.0	0.0	8.16417694244201	0.0
29.05471109982821	8.133147286277806	0.2332283632715583	8.167026009887461	0.03387872360965538	20.932998650579357	7.1996221590588885	0.2351327796325041	7.199622159058876	7.7199974393002755	3.657245819336848	0.232240034973684	0.0	0.0	0.0	8.167026009887461	0.0
29.25809407752701	7.9119512669175025	0.2306076649869088	8.169236669701005	0.257285402783503	21.079529641133412	7.649162948852104	0.24064324181621694	7.649162948852101	7.774037421375377	3.196488671352346	0.22200636602560617	0.0	0.0	0.0	8.169236669701005	0.0
29.4629007360697	8.274423187735191	0.23490781816823791	8.17081391565196	-0.10360927208323112	21.22708634862135	6.941685129911822	0.23231621266893865	6.941685129911821	7.828455683325005	3.1461591657107064	0.22013677771046558	0.0	0.0	0.0	8.17081391565196	0.0
29.669141041222183	8.359672291598224	0.23606223905460422	8.17176314171523	-0.18790914988299434	21.375675953061695	7.530516651234887	0.23925786663188617	7.530516651234887	7.88325487310828	3.272265705006543	0.22126108273622325	0.0	0.0	0.0	8.17176314171523	0.0
29.87682502851074	8.216039551115555	0.2345876202396786	8.17209013561796	-0.04394941549759501	21.525305684733127	7.223117728154468	0.23556302211403976	7.223117728154468	7.938437657220039	3.7631708496323224	0.23140119529580908	0.0	0.0	0.0	8.17209013561796	0.0
30.085962803710316	7.952296908969016	0.2319702990551767	8.171801071241033	0.21950416227201686	21.67598282452626	7.49111720103244	0.23889784941826106	7.49111720103244	7.994006720820579	3.8936132066162115	0.23295982555227696	0.0	0.0	0.0	8.171801071241033	0.0
30.296564543336288	8.177991741716669	0.23500814475231677	8.170902499825416	-0.007089241891252485	21.827714704297946	7.757519104617893	0.24196342558808023	7.757519104617893	8.049964767866324	3.4175845184059446	0.22219200013818335	0.0	0.0	0.0	8.170902499825416	0.0
30.50864049513964	7.909321496324219	0.2313177041119737	8.169401339933247	0.26007984360902725	21.980508707228033	7.808486275060167	0.2417886997798063	7.808486275060167	8.106314521241387	3.4318727394649478	0.22214146167450233	0.0	0.0	0.0	8.169401339933247	0.0
30.72220097860562	8.32750906411698	0.2362027046793743	8.167304866112207	-0.16020419800477192	22.134372268178627	8.027907576855094	0.24430286217343888	8.027907576855094	8.163058722890078	4.105827524817402	0.2350949631793907	0.0	0.0	0.0	8.167304866112207	0.0
30.93725638545586	8.453914846727455	0.23806694658614053	8.164620696213237	-0.2892941505142179	22.289312874055877	7.553435762997447	0.2382747707057457	7.553435762997447	8.220200133950309	4.014883637277294	0.23333483813774464	0.0	0.0	0.0	8.164620696213237	0.0
31.15381718015405	8.007460246165799	0.233017645515275	8.161356777309415	0.1538965311436158	22.44533806417427	7.844945783286747	0.2409250962647123	7.844945783286747	8.277741534887962	3.94344528188196	0.23113813544683565	0.0	0.0	0.0	8.161356777309415	0.0
31.371893900415127	8.476680095703676	0.23853352040603887	8.157521370165533	-0.3191587255381432	22.602455430623486	7.8192276292156375	0.2408019258918208	7.8192276292156375	8.335685725632178	4.2887740094163895	0.23712196343210948	0.0	0.0	0.0	8.157521370165533	0.0
31.59149715771803	8.140434146201688	0.2342931439702515	8.153123032207274	0.012688886005586042	22.76067261863785	7.687091481779406	0.23946753336288468	7.687091481779406	8.394035525711603	3.8094567242454556	0.22623240990944313	0.0	0.0	0.0	8.153123032207274	0.0
31.812637637822057	8.225129690894724	0.2353249070679484	8.148170598939517	-0.07695909195520656	22.919997326968314	7.658320582751564	0.2388869084398202	7.658320582751564	8.452793774391584	4.6465890193955985	0.24303844158524002	0.0	0.0	0.0	8.148170598939517	0.0
32.03532610128681	8.395613003559813	0.23669664130510137	8.142673163763451	-0.2529398397963618	23.080437308257093	7.85418106784735	0.24054141073598084	7.85418106784735	8.511963330812325	4.484690657916868	0.23844534494586705	0.0	0.0	0.0	8.142673163763451	0.0
32.259573383995814	8.325617169673592	0.23592354780041608	8.136640056143685	-0.18897711352990676	23.24200036941489	7.518394950363814	0.23598886841765265	7.518394950363814	8.571547074128013	4.327421758984233	0.2351745124932024	0.0	0.0	0.0	8.136640056143685	0.0
32.48539039768379	8.125127636518538	0.23363877132831046	8.130080818076882	0.0049531815583439	23.404694372000794	7.633343554083378	0.23685817890924135	7.633343554083378	8.631547903646908	4.367203162578334	0.2355920240389323	0.0	0.0	0.0	8.130080818076882	0.0
32.71278813046758	8.040522547718616	0.23237586547544686	8.123005178814676	0.08248263109605958	23.5685272326048	7.584842551208638	0.236390697107869	7.584842551208638	8.691968738972436	4.491084579381589	0.2367038312094862	0.0	0.0	0.0	8.123005178814676	0.0
32.94177764738085	8.159147183686201	0.23395012755855185	8.115423027795801	-0.04372415589040024	23.73350692323303	7.737168860436061	0.23746481699814062	7.737168860436061	8.752812520145245	4.857481432683031	0.24253510661004682	0.0	0.0	0.0	8.115423027795801	0.0
33.17237009091252	7.991296776416455	0.23233728638364237	8.107344385743145	0.11604760932669045	23.89964147169566	8.231435163445292	0.2426130954187089	8.231435163445292	8.81408220778626	4.773100235677266	0.24161132910019037	0.0	0.0	0.0	8.107344385743145	0.0
33.4045766815489	7.813549936757197	0.230157755390997	8.098779373884346	0.2852294371271489	24.06693896199753	8.189681595887734	0.24180502182022928	8.189681595887734	8.875780783240765	4.747321295379619	0.23975057813270423	0.0	0.0	0.0	8.098779373884346	0.0
33.63840871831975	7.95296871694955	0.23157721745045115	8.089738181256633	0.1367694643070836	24.23540753473151	7.820834570111641	0.23666294106436658	7.820834570111641	8.93791124872345	5.0317754818730815	0.24463429999404296	0.0	0.0	0.0	8.089738181256633	0.0
33.87387757934799	8.507576918278174	0.237863542283072	8.080231030059545	-0.4273458882186283	24.405055387474633	7.458778656371719	0.23251438972931962	7.458778656371719	9.000476627464515	5.213268672932007	0.24718927877235874	0.0	0.0	0.0	8.080231030059545	0.0
34.11099472240342	7.9336945645298975	0.2315612514089143	8.070268139021932	0.13657357449203467	24.575890775186952	8.280599252557444	0.24079033947025505	8.280599252557444	9.063479963856764	5.323302939683104	0.24901274778361576	0.0	0.0	0.0	8.070268139021932	0.0
34.34977168546025	8.130274075412803	0.23414749455120792	8.059859684753905	-0.07041439065889854	24.74792201061326	7.7694126275337	0.2348055118992337	7.7694126275337	9.126924323603763	5.730967185748699	0.25541490013457063	0.0	0.0	0.0	8.059859684753905	0.0
34.59022008725847	8.016253334000714	0.23276824843429955	8.04901576105807	0.03276242705735655	24.921157464687553	7.825829131534997	0.23497892535131085	7.825829131534997	9.19081279386899	4.995875595471402	0.2415009586327983	0.0	0.0	0.0	8.04901576105807	0.0
34.83235162786928	8.162977232991004	0.23475283881952616	8.03774633617894	-0.12523089681206478	25.095605566940364	7.840933139961248	0.23461182919355403	7.840933139961248	9.25514848342607	5.3342900286655635	0.24680562309457788	0.0	0.0	0.0	8.03774633617894	0.0
35.07617808926437	7.750830746059112	0.23041068354741	8.026061207974529	0.27523046191541667	25.27127480590895	7.790206288418339	0.23321984535879128	7.790206288418339	9.319934522810053	5.835009497105312	0.25538037042919465	0.0	0.0	0.0	8.026061207974529	0.0
35.32171133588922	8.141020465511083	0.2350902158893544	8.01396995699997	-0.12705050851111288	25.448173729550312	8.213787161772805	0.23728731823493862	8.213787161772805	9.385174064469723	5.874568722087852	0.2556237373608681	0.0	0.0	0.0	8.01396995699997	0.0
35.568963315240445	8.585513433804344	0.24036439627584905	8.001481897498824	-0.5840315363055204	25.626310945657167	7.929699064037382	0.23412508957035616	7.929699064037382	9.450870282921011	5.845605075925813	0.2539170225356883	0.0	0.0	0.0	8.001481897498824	0.0
35.817946058447134	8.017228979741423	0.23424980986804905	7.988606026305189	-0.028622953436234333	25.805695122276767	7.9348187282318685	0.23359937581734497	7.9348187282318685	9.517026374901459	5.945178146612207	0.2554798966162023	0.0	0.0	0.0	7.988606026305189	0.0
36.06867168085626	8.023039521957278	0.23433252700510174	7.975350969666977	-0.047688552290301445	25.986334988132704	8.10456631348524	0.23500332771674962	8.10456631348524	9.58364555952577	5.7558771586576505	0.251395044945778	0.0	0.0	0.0	7.975350969666977	0.0
36.32115238262226	8.11051030071636	0.2349886006910899	7.961724928008877	-0.14878537270748282	26.168239333049634	7.841972605047519	0.23247683484312404	7.841972605047519	9.650731078442451	6.543602090659374	0.2631968068519598	0.0	0.0	0.0	7.961724928008877	0.0
36.57540044930061	8.146167917007666	0.23550307168974435	7.9477356186632795	-0.19843229834438691	26.35141700838098	8.314162404814333	0.2374345406556545	8.314162404814333	9.718286195991547	6.376298091657005	0.2607226803692114	0.0	0.0	0.0	7.9477356186632795	0.0
36.83142825244572	7.862585091482982	0.23203769705276822	7.933390216606775	0.07080512512379311	26.53587692743965	8.031571398639977	0.2343110766521445	8.031571398639977	9.786314199363488	6.401070095653187	0.2593099850851036	0.0	0.0	0.0	7.933390216606775	0.0
37.08924825021283	7.945243831934331	0.23306438670476762	7.918695293251056	-0.02654853868327489	26.721628065931725	8.272576506406983	0.23730039583335324	8.272576506406983	9.854818398759033	6.524904097847507	0.2606242998215444	0.0	0.0	0.0	7.918695293251056	0.0
37.34887298796433	8.164959111891939	0.23491958427535303	7.903656753349054	-0.26130235854288486	26.90867946239325	8.047761294052783	0.2346307310988923	8.047761294052783	9.923802127550346	6.352806689435538	0.25810082138155876	0.0	0.0	0.0	7.903656753349054	0.0
37.61031509888008	7.888648713992943	0.23191693174488331	7.888279770089738	-0.0003689439032052988	27.09704021863	7.99411273962925	0.234128030600413	7.99411273962925	9.993268742443199	6.420789515603702	0.2588874903586335	0.0	0.0	0.0	7.888279770089738	0.0
37.87358730457224	7.922895537648014	0.231797915479554	7.872568718468872	-0.0503268191791415	27.286719500160412	7.893828873092471	0.23265269019269605	7.893828873092471	10.0632216236403	7.132202432339977	0.27052366290700336	0.0	0.0	0.0	7.872568718468872	0.0
38.138702415704245	7.980971291302177	0.23205997300862177	7.856527107039294	-0.12444418426288362	27.477726536661535	7.975804073527421	0.23382158430758018	7.975804073527421	10.133664175005784	6.827208810914477	0.26574500681523383	0.0	0.0	0.0	7.856527107039294	0.0
38.40567333261417	7.781379299949914	0.22941403813503475	7.84015750815881	0.05877820820889568	27.670070622418166	7.8141311698873075	0.23161617500501425	7.8141311698873075	10.204599824230822	6.949184957991582	0.26868528167113653	0.0	0.0	0.0	7.84015750815881	0.0
38.674513045942476	7.747252248525234	0.2289324425409376	7.823461486873825	0.07620923834859106	27.863761116775095	8.38642079980692	0.23821091258225502	8.38642079980692	10.27603202300044	7.187315060262062	0.27241951018027244	0.0	0.0	0.0	7.823461486873825	0.0
38.94523463726408	7.536877620077355	0.2259657487104175	7.806439528593789	0.269561908516434	28.058807444592517	7.819817833299034	0.2313792444020961	7.819817833299034	10.347964247161443	7.60620217642231	0.27928441536520476	0.0	0.0	0.0	7.806439528593789	0.0
39.217851279724925	7.97515796011609	0.23070003509613904	7.7890909657345855	-0.18606699438150454	28.255219096704664	7.862914034240559	0.23157026654745713	7.862914034240559	10.420399996891572	7.127033126551645	0.2717588563655945	0.0	0.0	0.0	7.7890909657345855	0.0
39.492376238683	7.19248386880769	0.2213148367651025	7.771413903528975	0.5789300347212851	28.453005630381597	8.10001651652539	0.2339638181128389	8.10001651652539	10.493342796869813	7.266505502459555	0.2742467585191551	0.0	0.0	0.0	7.771413903528975	0.0
39.76882287235378	7.83528384451903	0.22876085886449002	7.753405145228121	-0.0818786992909093	28.65217666979427	8.124086435692131	0.23361024615970674	8.124086435692131	10.566796196447902	6.248934323472332	0.25855061786489697	0.0	0.0	0.0	7.753405145228121	0.0
40.04720463246026	7.611180281264154	0.22621060111394725	7.73506011694352	0.12387983567936534	28.85274190648283	8.496755151952154	0.2373306908849402	8.496755151952154	10.640763769823035	7.112649104859544	0.27124900588268974	0.0	0.0	0.0	7.73506011694352	0.0
40.327535064887485	7.334465899285727	0.2231336382362354	7.7163727924053145	0.3819068931195879	29.05471109982821	8.133147286277806	0.2332283632715583	8.133147286277806	10.715249116211798	7.31439073178359	0.2739322551093765	0.0	0.0	0.0	7.7163727924053145	0.0
40.6098278103417	7.602847846038732	0.22628797361894726	7.69733561794535	0.09448777190661772	29.25809407752701	7.9119512669175025	0.2306076649869088	7.9119512669175025	10.79025586002528	6.945987956256115	0.26748918848501924	0.0	0.0	0.0	7.69733561794535	0.0
40.894096605014084	7.421290931282598	0.22380514220294428	7.677939438042876	0.2566485067602784	29.4629007360697	8.274423187735191	0.23490781816823791	8.274423187735191	10.865787651045459	6.925809676031478	0.2670957964839169	0.0	0.0	0.0	7.677939438042876	0.0
41.18035528124919	7.385814180565644	0.22388258850517095	7.658173421806155	0.2723592412405109	29.669141041222183	8.359672291598224	0.23606223905460422	8.359672291598224	10.941848164602776	7.419880106373848	0.27395972937237706	0.0	0.0	0.0	7.658173421806155	0.0
41.46861776821793	8.111536057103892	0.23255613285491616	7.638024990801281	-0.47351106630261164	29.87682502851074	8.216039551115555	0.2345876202396786	8.216039551115555	11.018441101754995	7.378878833512341	0.27286262994044425	0.0	0.0	0.0	7.638024990801281	0.0
41.75889809259546	7.532887470138486	0.22584467977840583	7.617479748676417	0.08459227853793116	30.085962803710316	7.952296908969016	0.2319702990551767	7.952296908969016	11.095570189467281	7.583072487640051	0.2761686380635143	0.0	0.0	0.0	7.617479748676417	0.0
42.05121037924363	7.506534634013041	0.22494082080302455	7.596521413074308	0.08998677906126673	30.296564543336288	8.177991741716669	0.23500814475231677	8.177991741716669	11.173239180793551	7.681955443813147	0.27643908049264115	0.0	0.0	0.0	7.596521413074308	0.0
42.345568851898335	7.264823617997292	0.22224825306892143	7.575131750369369	0.3103081323720769	30.50864049513964	7.909321496324219	0.2313177041119737	7.909321496324219	11.251451855059106	7.508900944046892	0.27342521156762817	0.0	0.0	0.0	7.575131750369369	0.0
42.64198783386162	7.64512626515656	0.22725609275107356	7.553290513815706	-0.09183575134085409	30.72220097860562	8.32750906411698	0.2362027046793743	8.32750906411698	11.33021201804452	7.538300611773637	0.2737621313881783	0.0	0.0	0.0	7.553290513815706	0.0
42.94048174869865	7.50728756542169	0.22543657394695157	7.530975385741284	0.023687820319594266	30.93725638545586	8.453914846727455	0.23806694658614053	8.453914846727455	11.409523502170831	7.10135764336361	0.2668865743068826	0.0	0.0	0.0	7.530975385741284	0.0
43.24106512093954	7.512221453650997	0.22577019093424983	7.5081619244819375	-0.004059529169059495	31.15381718015405	8.007460246165799	0.233017645515275	8.007460246165799	11.489390166686027	7.518076463828345	0.2728255787870042	0.0	0.0	0.0	7.5081619244819375	0.0
43.54375257678612	7.7323410780550335	0.2286145154990889	7.484823516804753	-0.24751756125028024	31.371893900415127	8.476680095703676	0.23853352040603887	8.476680095703676	11.56981589785283	7.205846706512481	0.26850355312906077	0.0	0.0	0.0	7.484823516804753	0.0
43.84855884482362	7.2539189086576785	0.2228681382682384	7.4609313366345145	0.20701242797683594	31.59149715771803	8.140434146201688	0.2342931439702515	8.140434146201688	11.6508046091378	6.956332034924202	0.2638501054078083	0.0	0.0	0.0	7.4609313366345145	0.0
44.15549875673739	7.437313179626523	0.22491246135115311	7.436454310963692	-0.000858868662831469	31.812637637822057	8.225129690894724	0.2353249070679484	8.225129690894724	11.732360241401764	7.429445116906564	0.2701978098981499	0.0	0.0	0.0	7.436454310963692	0.0
44.46458724803455	7.534539602316494	0.22647093054549264	7.411359093897167	-0.1231805084193267	32.03532610128681	8.395613003559813	0.23669664130510137	8.395613003559813	11.814486763091576	6.86320603319408	0.2616189402545809	0.0	0.0	0.0	7.411359093897167	0.0
44.775839358770796	7.620393963198587	0.2273558319643672	7.3856100498589905	-0.23478391333959614	32.259573383995814	8.325617169673592	0.23592354780041608	8.325617169673592	11.897188170433218	7.010296442879331	0.26298911659784635	0.0	0.0	0.0	7.3856100498589905	0.0
45.08927023428218	7.3017246448701245	0.22367956335420136	7.359169247069089	0.057444602198964745	32.48539039768379	8.125127636518538	0.23363877132831046	8.125127636518538	11.980468487626249	7.1417674821598425	0.2640432131257993	0.0	0.0	0.0	7.359169247069089	0.0
45.40489512592216	7.301201075547679	0.22409590873783558	7.331996462485124	0.0307953869374451	32.71278813046758	8.040522547718616	0.23237586547544686	8.040522547718616	12.064331767039633	7.125975345449484	0.26331367001985795	0.0	0.0	0.0	7.331996462485124	0.0
45.72272939180361	7.4277207660184486	0.22553525513559203	7.304049199493202	-0.12367156652524613	32.94177764738085	8.159147183686201	0.23395012755855185	8.159147183686201	12.14878208940891	6.878299431678846	0.2585644910544971	0.0	0.0	0.0	7.304049199493202	0.0
46.04278849754624	7.8790913593076635	0.2315391111379853	7.275282719731543	-0.6038086395761209	33.17237009091252	7.991296776416455	0.23233728638364237	7.991296776416455	12.233823564034772	6.270314854682906	0.24939609706708782	0.0	0.0	0.0	7.275282719731543	0.0
46.365088017029066	7.271569684987882	0.223963305873085	7.245650090533215	-0.02591959445466685	33.4045766815489	7.813549936757197	0.230157755390997	7.813549936757197	12.319460328983016	6.183849606795845	0.24676133464042585	0.0	0.0	0.0	7.245650090533215	0.0
46.689643633148265	7.0197824438349885	0.22137549596751854	7.21510224958338	0.19531980574839114	33.63840871831975	7.95296871694955	0.23157721745045115	7.95296871694955	12.405696551285896	6.32810763694727	0.2488283975826726	0.0	0.0	0.0	7.21510224958338	0.0
47.0164711385803	7.323118051370736	0.22530322536125116	7.1835880885049725	-0.13952996286576358	33.87387757934799	8.507576918278174	0.237863542283072	8.507576918278174	12.492536427144898	6.534935712725397	0.2504477543790898	0.0	0.0	0.0	7.1835880885049725	0.0
47.34558643655036	7.228026972905217	0.224175060444358	7.1510545572081705	-0.07697241569704616	34.11099472240342	7.9336945645298975	0.2315612514089143	7.9336945645298975	12.579984182134913	6.452053538497279	0.24846562920705298	0.0	0.0	0.0	7.1510545572081705	0.0
47.67700554160622	7.231958645461012	0.22455450769773472	7.1174467909737515	-0.11451185448726076	34.34977168546025	8.130274075412803	0.23414749455120792	8.130274075412803	12.668044071409858	6.660788002543999	0.2506424586116994	0.0	0.0	0.0	7.1174467909737515	0.0
48.01074458039746	6.545353948488664	0.21561302731109758	7.082708262377416	0.537354313888752	34.59022008725847	8.016253334000714	0.23276824843429955	8.016253334000714	12.756720379909726	5.949036584841398	0.23949572957854223	0.0	0.0	0.0	7.082708262377416	0.0
48.346819792460245	6.825450714313506	0.2197797200036586	7.046780960311813	0.22133024599830708	34.83235162786928	8.162977232991004	0.23475283881952616	8.162977232991004	12.846017422569096	6.034985079171001	0.2400200011754254	0.0	0.0	0.0	7.046780960311813	0.0
48.68524753100746	7.119992594136259	0.22395827278743344	7.009605598519031	-0.11038699561722787	35.07617808926437	7.750830746059112	0.23041068354741	7.750830746059112	12.93593954452708	5.971350310849066	0.23864109242346698	0.0	0.0	0.0	7.009605598519031	0.0
49.026044263724515	6.797104491353334	0.21999278175435188	6.971121856215815	0.17401736486248076	35.32171133588922	8.141020465511083	0.2350902158893544	8.141020465511083	13.026491121338768	6.658038175644766	0.2475006999813392	0.0	0.0	0.0	6.971121856215815	0.0
49.36922657357059	7.256209059392464	0.22626601665400023	6.93126865356627	-0.32494040582619466	35.568963315240445	8.585513433804344	0.24036439627584905	8.585513433804344	13.11767655918814	6.186704016590506	0.24034628267799693	0.0	0.0	0.0	6.93126865356627	0.0
49.714811159585594	6.806829150830511	0.22063461580102878	6.889984464946921	0.08315531411640986	35.817946058447134	8.017228979741423	0.23424980986804905	8.017228979741423	13.209500295102458	6.368795045582844	0.24268641474338903	0.0	0.0	0.0	6.889984464946921	0.0
					36.06867168085626	8.023039521957278	0.23433252700510174	8.023039521957278	13.301966797168173	6.141445836151401	0.2388898810987447
					36.32115238262226	8.11051030071636	0.2349886006910899	8.11051030071636	13.395080564748351	6.737080138556026	0.24705930712899937
					36.57540044930061	8.146167917007666	0.23550307168974435	8.146167917007666	13.488846128701589	6.39272798743546	0.24161937114451104
					36.83142825244572	7.862585091482982	0.23203769705276822	7.862585091482982	13.5832680516025	6.7857618755681415	0.24655130413018864
					37.08924825021283	7.945243831934331	0.23306438670476762	7.945243831934331	13.678350927963718	6.9641793406978145	0.24818138688475797
					37.34887298796433	8.164959111891939	0.23491958427535303	8.164959111891939	13.774099384459465	7.10991771069464	0.24945682013704903
					37.61031509888008	7.888648713992943	0.23191693174488331	7.888648713992943	13.870518080150681	7.080162555417818	0.24857154931155326
					37.87358730457224	7.922895537648014	0.231797915479554	7.922895537648014	13.967611706711736	6.884235894201241	0.2454438292165672
					38.138702415704245	7.980971291302177	0.23205997300862177	7.980971291302177	14.065384988658717	7.043276886199118	0.24724028175865947
					38.40567333261417	7.781379299949914	0.22941403813503475	7.781379299949914	14.163842683579329	7.156913326404879	0.24864004580029922
					38.674513045942476	7.747252248525234	0.2289324425409376	7.747252248525234	14.262989582364385	6.909543891592522	0.24527903067121157
					38.94523463726408	7.536877620077355	0.2259657487104175	7.536877620077355	14.362830509440936	7.287765802069155	0.24998826585655393
					39.217851279724925	7.97515796011609	0.23070003509613904	7.97515796011609	14.463370323007023	6.74097008502669	0.24257076531108746
					39.492376238683	7.19248386880769	0.2213148367651025	7.19248386880769	14.564613915268072	6.4245689292041614	0.23794938483168762
					39.76882287235378	7.83528384451903	0.22876085886449002	7.83528384451903	14.66656621267495	6.434271062288028	0.238777538567573
					40.04720463246026	7.611180281264154	0.22621060111394725	7.611180281264154	14.769232176163673	6.763777739021879	0.24310522878773347
					40.327535064887485	7.334465899285727	0.2231336382362354	7.334465899285727	14.87261680139682	6.508527217510252	0.23911368495435242
					40.6098278103417	7.602847846038732	0.22628797361894726	7.602847846038732	14.976725119006597	6.68908843263923	0.24183168727801205
					40.894096605014084	7.421290931282598	0.22380514220294428	7.421290931282598	15.081562194839643	6.2093979043291005	0.2350096618575092
					41.18035528124919	7.385814180565644	0.22388258850517095	7.385814180565644	15.18713313020352	6.683588898024166	0.24121606539613644
					41.46861776821793	8.111536057103892	0.23255613285491616	8.111536057103892	15.293443062114946	6.160141485883352	0.2339450397254816
					41.75889809259546	7.532887470138486	0.22584467977840583	7.532887470138486	15.400497163549751	5.713434692535051	0.22774988890263895
					42.05121037924363	7.506534634013041	0.22494082080302455	7.506534634013041	15.508300643694598	6.093575875575986	0.23211585369347187
					42.345568851898335	7.264823617997292	0.22224825306892143	7.264823617997292	15.61685874820046	6.090000457383418	0.23219428044271562
					42.64198783386162	7.64512626515656	0.22725609275107356	7.64512626515656	15.726176759437863	6.438276098148786	0.2365069946204704
					42.94048174869865	7.50728756542169	0.22543657394695157	7.50728756542169	15.836259996753927	6.214571783327702	0.23298221820012588
					43.24106512093954	7.512221453650997	0.22577019093424983	7.512221453650997	15.947113816731207	5.97755988625286	0.22824957222970235
					43.54375257678612	7.7323410780550335	0.2286145154990889	7.7323410780550335	16.058743613448325	6.034073209015527	0.22924166502919904
					43.84855884482362	7.2539189086576785	0.2228681382682384	7.2539189086576785	16.171154818742465	6.624199492055416	0.23681707734219706
					44.15549875673739	7.437313179626523	0.22491246135115311	7.437313179626523	16.284352902473664	6.114342222762894	0.22998587296596165
					44.46458724803455	7.534539602316494	0.22647093054549264	7.534539602316494	16.39834337279098	5.968141331074909	0.22766318340114514
					44.775839358770796	7.620393963198587	0.2273558319643672	7.620393963198587	16.513131776400517	6.012148898313908	0.22807375732703516
					45.08927023428218	7.3017246448701245	0.22367956335420136	7.3017246448701245	16.628723698835323	6.049687732437302	0.22879560558309117
					45.40489512592216	7.301201075547679	0.22409590873783558	7.301201075547679	16.74512476472717	6.10416429162496	0.22914299995844065
					45.72272939180361	7.4277207660184486	0.22553525513559203	7.4277207660184486	16.862340638080262	6.41330780722121	0.23285374908488696
					46.04278849754624	7.8790913593076635	0.2315391111379853	7.8790913593076635	16.980377022546822	6.327201484058612	0.23091902876197493
					46.365088017029066	7.271569684987882	0.223963305873085	7.271569684987882	17.09923966170465	6.707211880841896	0.23559752639066345
					46.689643633148265	7.0197824438349885	0.22137549596751854	7.0197824438349885	17.21893433933658	6.6697896469499955	0.23481349832160966
					47.0164711385803	7.323118051370736	0.22530322536125116	7.323118051370736	17.339466879711935	6.37103889073481	0.23105011112971632
					47.34558643655036	7.228026972905217	0.224175060444358	7.228026972905217	17.460843147869923	6.530586656915796	0.23267846522124513
					47.67700554160622	7.231958645461012	0.22455450769773472	7.231958645461012	17.583069049905014	6.573083598178034	0.23277070253616244
					48.01074458039746	6.545353948488664	0.21561302731109758	6.545353948488664	17.706150533254345	6.75058032886351	0.23501321405448586
					48.346819792460245	6.825450714313506	0.2197797200036586	6.825450714313506	17.830093586987125	6.2294905606799045	0.228063818833371
					48.68524753100746	7.119992594136259	0.22395827278743344	7.119992594136259	17.95490424209604	6.39447051562294	0.23004933317453388
					49.026044263724515	6.797104491353334	0.21999278175435188	6.797104491353334	18.080588571790713	6.556409552291414	0.23166888830447463
					49.36922657357059	7.256209059392464	0.22626601665400023	7.256209059392464	18.207152691793247	6.96195999197484	0.2369350705890499
					49.714811159585594	6.806829150830511	0.22063461580102878	6.806829150830511	18.334602760635804	6.312048376718879	0.22835294974541614
					50.06281483770269	6.862518901109102	0.22166126589509805	6.862518901109102	18.462944979960255	7.357688919807533	0.2408846197874771
					50.413254541566616	6.870321560209019	0.2222269704677162	6.870321560209019	18.592185594819973	6.8780493538883345	0.2343625629292283
					50.76614732335758	6.956341910916434	0.22427374145481993	6.956341910916434	18.722330893983717	6.766029035857188	0.23309786604900357
					51.12151035462108	6.526763633367542	0.21894418403188926	6.526763633367542	18.8533872102416	6.980630663117182	0.23510468504724394
					51.47936092710343	6.956148734693294	0.22489145380186998	6.956148734693294	18.98536092071329	6.852111927057381	0.23383619519021143
					51.839716453593155	6.700988076025897	0.22170015188105308	6.700988076025897	19.118258447158283	7.363937474417517	0.2396295715350829
					52.20259446876831	6.54472767637579	0.22004594407707226	6.54472767637579	19.252086256288393	6.479967836399333	0.22880979353412198
					52.56801263004969	6.453870033893396	0.21905343609998998	6.453870033893396	19.38685086008241	6.645870905555222	0.2301076117428915
					52.93598871846004	6.868349170441924	0.22498473547947895	6.868349170441924	19.522558816102986	7.374034602920107	0.23832687294230254
					53.306540639489256	6.309369472415642	0.21753599809459248	6.309369472415642	19.659216727815707	6.960498587904439	0.2331801193504471
					53.67968642396568	6.315275216197609	0.21803700345193758	6.315275216197609	19.79683124491042	6.960242902660459	0.2325628154664123
					54.05544422893344	6.139579733048683	0.2158516155470574	6.139579733048683	19.935409063624792	7.0537374307802905	0.23399879519266842
					54.43383233853597	6.052377721113075	0.21480773121387262	6.052377721113075	20.07495692707017	6.714814627058366	0.22973016917705164
					54.81486916490572	6.251224351347792	0.21791477353992986	6.251224351347792	20.215481625559658	7.459309661038497	0.2386334145025052
					55.19857324906006	5.922337847932521	0.21368324348609397	5.922337847932521	20.356989996938573	7.256861646070703	0.23650080712550947
					55.58496326180349	5.957085868718586	0.21529681532527611	5.957085868718586	20.499488926917145	6.843036768376328	0.23110019190377956
					55.97405800463611	6.1576678636062665	0.21794984919731744	6.1576678636062665	20.642985349405564	7.3492088468512025	0.23678695424664686
					56.36587641066856	5.866684120792682	0.2143282044965166	5.866684120792682	20.7874862468514	6.687644867819091	0.22879818592115198
					56.76043754554324	5.755884872903133	0.21257645787692092	5.755884872903133	20.932998650579357	7.1996221590588885	0.2351327796325041
					57.15776060836205	6.1749366204197935	0.21928751447321332	6.1749366204197935	21.079529641133412	7.649162948852104	0.24064324181621694
					57.55786493262058	5.760204776491476	0.21351014934264662	5.760204776491476	21.22708634862135	6.941685129911822	0.23231621266893865
					57.96076998714892	5.8903277533395855	0.21569495745327497	5.8903277533395855	21.375675953061695	7.530516651234887	0.23925786663188617
					58.36649537705897	5.752046325116838	0.2140847564656954	5.752046325116838	21.525305684733127	7.223117728154468	0.23556302211403976
					58.77506084469838	5.805985594410182	0.21570179503092077	5.805985594410182	21.67598282452626	7.49111720103244	0.23889784941826106
					59.18648627061127	5.73739339633298	0.21496193456913412	5.73739339633298	21.827714704297946	7.757519104617893	0.24196342558808023
					59.600791674505544	5.347524994009871	0.20958155570996387	5.347524994009871	21.980508707228033	7.808486275060167	0.2417886997798063
					60.01799721622709	5.632527631078471	0.2146306482715212	5.632527631078471	22.134372268178627	8.027907576855094	0.24430286217343888
					60.438123196740676	5.478073619185022	0.2129878497237729	5.478073619185022	22.289312874055877	7.553435762997447	0.2382747707057457
					60.86119005911786	5.596192610019505	0.2151770519201675	5.596192610019505	22.44533806417427	7.844945783286747	0.2409250962647123
					61.28721838953169	5.462247858091775	0.214244225524089	5.462247858091775	22.602455430623486	7.8192276292156375	0.2408019258918208
					61.71622891825841	5.63240457776552	0.2172053149705295	5.63240457776552	22.76067261863785	7.687091481779406	0.23946753336288468
					62.14824252068621	5.1820319503592565	0.21033821181792622	5.1820319503592565	22.919997326968314	7.658320582751564	0.2388869084398202
					62.58328021833101	5.496066917817631	0.21567790796006642	5.496066917817631	23.080437308257093	7.85418106784735	0.24054141073598084
					63.021363179859335	5.121263042364998	0.20995969993302288	5.121263042364998	23.24200036941489	7.518394950363814	0.23598886841765265
					63.46251272211835	4.84668660083717	0.2056235627551978	4.84668660083717	23.404694372000794	7.633343554083378	0.23685817890924135
					63.90675031117318	4.95840295240689	0.20821367692159623	4.95840295240689	23.5685272326048	7.584842551208638	0.236390697107869
					64.35409756335139	4.976901542384721	0.2086699944496125	4.976901542384721	23.73350692323303	7.737168860436061	0.23746481699814062
					64.80457624629484	5.115533502265921	0.21172906525151192	5.115533502265921	23.89964147169566	8.231435163445292	0.2426130954187089
					65.2582082800189	4.902394191504927	0.20878660722331654	4.902394191504927	24.06693896199753	8.189681595887734	0.24180502182022928
					65.71501573797903	4.9574978928120315	0.2102466664823938	4.9574978928120315	24.23540753473151	7.820834570111641	0.23666294106436658
					66.1750208481449	4.960420210810181	0.21086803552528585	4.960420210810181	24.405055387474633	7.458778656371719	0.23251438972931962
					66.6382459940819	4.924446703256066	0.21044418438541473	4.924446703256066	24.575890775186952	8.280599252557444	0.24079033947025505
					67.10471371604048	4.961973154775254	0.21245887676455863	4.961973154775254	24.74792201061326	7.7694126275337	0.2348055118992337
					67.57444671205276	4.786426938678376	0.21027276256723104	4.786426938678376	24.921157464687553	7.825829131534997	0.23497892535131085
					68.04746783903713	4.774580353971542	0.210108877093671	4.774580353971542	25.095605566940364	7.840933139961248	0.23461182919355403
					68.5238001139104	4.767922734928357	0.2109391696268921	4.767922734928357	25.27127480590895	7.790206288418339	0.23321984535879128
					69.00346671470777	4.5945759995683035	0.2083469503487312	4.5945759995683035	25.448173729550312	8.213787161772805	0.23728731823493862
					69.48649098171072	4.476305636485964	0.20686949628953769	4.476305636485964	25.626310945657167	7.929699064037382	0.23412508957035616
					69.97289641858268	4.688777322027653	0.21191569856722622	4.688777322027653	25.805695122276767	7.9348187282318685	0.23359937581734497
					70.46270669351276	4.257274088435339	0.20432873313197303	4.257274088435339	25.986334988132704	8.10456631348524	0.23500332771674962
					70.95594564036736	4.404938725397402	0.20782648227508715	4.404938725397402	26.168239333049634	7.841972605047519	0.23247683484312404
					71.45263725984992	4.451030332188286	0.20910519024039584	4.451030332188286	26.35141700838098	8.314162404814333	0.2374345406556545
					71.95280572066886	4.348107042496805	0.2076240991559079	4.348107042496805	26.53587692743965	8.031571398639977	0.2343110766521445
					72.45647536071354	4.534375226401783	0.21150633492810839	4.534375226401783	26.721628065931725	8.272576506406983	0.23730039583335324
					72.96367068823854	3.6544102546899775	0.19429377693142352	3.6544102546899775	26.90867946239325	8.047761294052783	0.2346307310988923
					73.4744163830562	4.156891312205154	0.20564332830098797	4.156891312205154	27.09704021863	7.99411273962925	0.234128030600413
					73.9887372977376	3.9031816733658977	0.20057503283906697	3.9031816733658977	27.286719500160412	7.893828873092471	0.23265269019269605
					74.50665845882176	4.081855970779164	0.20531945066519386	4.081855970779164	27.477726536661535	7.975804073527421	0.23382158430758018
					75.02820506803351	3.761159604861012	0.1997918456663449	3.761159604861012	27.670070622418166	7.8141311698873075	0.23161617500501425
					75.55340250350974	3.9366224170893704	0.20345871500447632	3.9366224170893704	27.863761116775095	8.38642079980692	0.23821091258225502
					76.0822763210343	4.068347981254186	0.20686521457168006	4.068347981254186	28.058807444592517	7.819817833299034	0.2313792444020961
					76.61485225528155	4.1170298782869725	0.20858612069946925	4.1170298782869725	28.255219096704664	7.862914034240559	0.23157026654745713
					77.15115622106853	3.7397422294452367	0.20080544060520733	3.7397422294452367	28.453005630381597	8.10001651652539	0.2339638181128389
					77.69121431461602	3.8995636659434405	0.2050206679090827	3.8995636659434405	28.65217666979427	8.124086435692131	0.23361024615970674
					78.23505281481832	3.5356429180641507	0.197447418788459	3.5356429180641507	28.85274190648283	8.496755151952154	0.2373306908849402
					78.78269818452205	3.4167710118085663	0.19555380771958164	3.4167710118085663	29.05471109982821	8.133147286277806	0.2332283632715583
					79.3341770718137	3.25679451116696	0.19257443093675877	3.25679451116696	29.25809407752701	7.9119512669175025	0.2306076649869088
					79.88951631131638	3.6933772923404793	0.20330463258118042	3.6933772923404793	29.4629007360697	8.274423187735191	0.23490781816823791
					80.4487429254956	3.5073263472616887	0.19963429582072997	3.5073263472616887	29.669141041222183	8.359672291598224	0.23606223905460422
					81.01188412597406	3.676192424842366	0.20513522614020827	3.676192424842366	29.87682502851074	8.216039551115555	0.2345876202396786
					81.5789673148559	3.5535497006147776	0.20219155757523602	3.5535497006147776	30.085962803710316	7.952296908969016	0.2319702990551767
					82.1500200860599	2.9538910772931732	0.18796992682913152	2.9538910772931732	30.296564543336288	8.177991741716669	0.23500814475231677
					82.72507022666231	3.098626230599054	0.19242757049534817	3.098626230599054	30.50864049513964	7.909321496324219	0.2313177041119737
					83.30414571824895	3.2890980982460833	0.19835604272447568	3.2890980982460833	30.72220097860562	8.32750906411698	0.2362027046793743
					83.88727473827669	3.1981533605804637	0.19677363568460438	3.1981533605804637	30.93725638545586	8.453914846727455	0.23806694658614053
					84.47448566144462	3.18599716368638	0.19806122430068462	3.18599716368638	31.15381718015405	8.007460246165799	0.233017645515275
					85.06580706107474	3.532927693007576	0.2073272272993647	3.532927693007576	31.371893900415127	8.476680095703676	0.23853352040603887
					85.66126771050226	3.229582475949419	0.20100555205966944	3.229582475949419	31.59149715771803	8.140434146201688	0.2342931439702515
					86.26089658447577	2.888661110768321	0.19307238711071506	2.888661110768321	31.812637637822057	8.225129690894724	0.2353249070679484
					86.8647228605671	3.1580684392270117	0.201165339270855	3.1580684392270117	32.03532610128681	8.395613003559813	0.23669664130510137
					87.47277592059106	3.0085159547875615	0.1981221914067848	3.0085159547875615	32.259573383995814	8.325617169673592	0.23592354780041608
					88.08508535203521	2.6701652940713303	0.19088514824403977	2.6701652940713303	32.48539039768379	8.125127636518538	0.23363877132831046
					88.70168094949946	2.8570503412981667	0.19730135278105723	2.8570503412981667	32.71278813046758	8.040522547718616	0.23237586547544686
					89.32259271614595	2.766968377189916	0.19647130740098875	2.766968377189916	32.94177764738085	8.159147183686201	0.23395012755855185
					89.94785086515898	2.961753027979845	0.20278130358653676	2.961753027979845	33.17237009091252	7.991296776416455	0.23233728638364237
					90.57748582121508	2.999212903589259	0.20530595759287656	2.999212903589259	33.4045766815489	7.813549936757197	0.230157755390997
					91.21152822196359	2.688566598207862	0.19958568584103165	2.688566598207862	33.63840871831975	7.95296871694955	0.23157721745045115
					91.85000891951734	2.7028715076169227	0.20098962958714073	2.7028715076169227	33.87387757934799	8.507576918278174	0.237863542283072
					92.49295898195396	2.754030813448017	0.2044664651291673	2.754030813448017	34.11099472240342	7.9336945645298975	0.2315612514089143
					93.14040969482764	2.7012002208378085	0.20567676967894488	2.7012002208378085	34.34977168546025	8.130274075412803	0.23414749455120792
					93.79239256269142	2.58944648152083	0.2049682852582974	2.58944648152083	34.59022008725847	8.016253334000714	0.23276824843429955
					94.44893931063027	2.44306225805993	0.20204724294469037	2.44306225805993	34.83235162786928	8.162977232991004	0.23475283881952616
					95.11008188580468	2.4114028155805327	0.20253888038613227	2.4114028155805327	35.07617808926437	7.750830746059112	0.23041068354741
					95.7758524590053	2.1777191226915926	0.19623998762360964	2.1777191226915926	35.32171133588922	8.141020465511083	0.2350902158893544
					96.44628342621834	2.6324171600853727	0.2106748631602515	2.6324171600853727	35.568963315240445	8.585513433804344	0.24036439627584905
					97.12140741020188	2.2902919612409747	0.201679827303561	2.2902919612409747	35.817946058447134	8.017228979741423	0.23424980986804905
					97.8012572620733	2.259035654759929	0.20135214936162626	2.259035654759929	36.06867168085626	8.023039521957278	0.23433252700510174
					98.48586606290782	2.589915105603313	0.2117970409746161	2.589915105603313	36.32115238262226	8.11051030071636	0.2349886006910899
					99.17526712534817	2.316735592071281	0.20526428180188022	2.316735592071281	36.57540044930061	8.146167917007666	0.23550307168974435
					99.86949399522561	2.4276456525292907	0.2100128555210909	2.4276456525292907	36.83142825244572	7.862585091482982	0.23203769705276822
					100.5685804531922	1.8967765313315867	0.1941367073040237	1.8967765313315867	37.08924825021283	7.945243831934331	0.23306438670476762
					101.27256051636454	1.9749361588924321	0.19838740027953458	1.9749361588924321	37.34887298796433	8.164959111891939	0.23491958427535303
					101.9814684399791	2.0836088205082337	0.202401777003091	2.0836088205082337	37.61031509888008	7.888648713992943	0.23191693174488331
					102.69533871905895	2.3710935138713705	0.21484825841343771	2.3710935138713705	37.87358730457224	7.922895537648014	0.231797915479554
					103.41420609009236	2.5527413006656974	0.22116009401682293	2.5527413006656974	38.138702415704245	7.980971291302177	0.23205997300862177
					104.13810553272302	2.443442552493976	0.21869859460474506	2.443442552493976	38.40567333261417	7.781379299949914	0.22941403813503475
					104.86707227145207	2.468824521383086	0.22155800957742008	2.468824521383086	38.674513045942476	7.747252248525234	0.2289324425409376
					105.60114177735224	2.1514964494402005	0.21133038025278808	2.1514964494402005	38.94523463726408	7.536877620077355	0.2259657487104175
					106.3403497697937	2.1014055842199557	0.21148548053662117	2.1014055842199557	39.217851279724925	7.97515796011609	0.23070003509613904
					107.08473221818227	2.074958475441661	0.21052505180932862	2.074958475441661	39.492376238683	7.19248386880769	0.2213148367651025
					107.83432534370954	2.2839091407582077	0.21983270678329583	2.2839091407582077	39.76882287235378	7.83528384451903	0.22876085886449002
					108.58916562111551	1.9901377484391638	0.21037200751917123	1.9901377484391638	40.04720463246026	7.611180281264154	0.22621060111394725
					109.34928978046332	2.0333663500744126	0.21258876976691815	2.0333663500744126	40.327535064887485	7.334465899285727	0.2231336382362354
					110.11473480892656	1.9099621889371319	0.2090282177574701	1.9099621889371319	40.6098278103417	7.602847846038732	0.22628797361894726
					110.88553795258903	1.8964262382664279	0.21052316748703861	1.8964262382664279	40.894096605014084	7.421290931282598	0.22380514220294428
					111.66173671825717	2.1649768920274886	0.22166255213816347	2.1649768920274886	41.18035528124919	7.385814180565644	0.22388258850517095
					112.44336887528496	1.903594898657758	0.2123189786397194	1.903594898657758	41.46861776821793	8.111536057103892	0.23255613285491616
					113.23047245741196	1.9660616531783193	0.21716468445472428	1.9660616531783193	41.75889809259546	7.532887470138486	0.22584467977840583
					114.02308576461385	1.7423376005282578	0.2095048636428288	1.7423376005282578	42.05121037924363	7.506534634013041	0.22494082080302455
					114.82124736496615	1.679338649354154	0.20864266702385503	1.679338649354154	42.345568851898335	7.264823617997292	0.22224825306892143
					115.62499609652092	1.789083897225874	0.21480040475223172	1.789083897225874	42.64198783386162	7.64512626515656	0.22725609275107356
					116.43437106919656	1.5192946662207816	0.20468186709567798	1.5192946662207816	42.94048174869865	7.50728756542169	0.22543657394695157
					117.24941166668094	1.755282101414025	0.2172574292552192	1.755282101414025	43.24106512093954	7.512221453650997	0.22577019093424983
					118.07015754834771	1.9942667282868036	0.22835588278994468	1.9942667282868036	43.54375257678612	7.7323410780550335	0.2286145154990889
					118.89664865118613	1.6935480529254003	0.21778167617736557	1.6935480529254003	43.84855884482362	7.2539189086576785	0.2228681382682384
					119.72892519174444	1.9358790912471646	0.22691144053467696	1.9358790912471646	44.15549875673739	7.437313179626523	0.22491246135115311
					120.56702766808665	2.018267949121233	0.2337206931796017	2.018267949121233	44.46458724803455	7.534539602316494	0.22647093054549264
					121.41099686176327	1.1986837427006722	0.20313008680393244	1.1986837427006722	44.775839358770796	7.620393963198587	0.2273558319643672
					122.26087383979561	1.8892305378473528	0.23104238635188867	1.8892305378473528	45.08927023428218	7.3017246448701245	0.22367956335420136
					123.11669995667417	1.5611996706656464	0.22001326680522199	1.5611996706656464	45.40489512592216	7.301201075547679	0.22409590873783558
					123.97851685637087	1.7068101078489946	0.22740793446885613	1.7068101078489946	45.72272939180361	7.4277207660184486	0.22553525513559203
					124.84636647436548	1.9211187122080626	0.2384763851567911	1.9211187122080626	46.04278849754624	7.8790913593076635	0.2315391111379853
					125.72029103968603	1.530173785752632	0.2215199176841345	1.530173785752632	46.365088017029066	7.271569684987882	0.223963305873085
					126.60033307696384	1.9507373104838974	0.2431008925828574	1.9507373104838974	46.689643633148265	7.0197824438349885	0.22137549596751854
					127.48653540850259	1.969036765809519	0.24378366126376416	1.969036765809519	47.0164711385803	7.323118051370736	0.22530322536125116
					128.3789411563621	2.070510153126876	0.24886685387253665	2.070510153126876	47.34558643655036	7.228026972905217	0.224175060444358
					129.27759374445662	1.8459391077444076	0.24232093634607743	1.8459391077444076	47.67700554160622	7.231958645461012	0.22455450769773472
					130.18253690066783	1.4016450841384454	0.22229899326944846	1.4016450841384454	48.01074458039746	6.545353948488664	0.21561302731109758
					131.09381465897252	1.871232905078034	0.24527696176140534	1.871232905078034	48.346819792460245	6.825450714313506	0.2197797200036586
					132.01147136158534	1.7473837786117659	0.24111373903621655	1.7473837786117659	48.68524753100746	7.119992594136259	0.22395827278743344
					132.93555166111642	1.514107069487228	0.23243819498161336	1.514107069487228	49.026044263724515	6.797104491353334	0.21999278175435188
					133.86610052274423	1.6577360779141772	0.24138302141153853	1.6577360779141772	49.36922657357059	7.256209059392464	0.22626601665400023
					134.80316322640346	1.914772272004172	0.25439866852491894	1.914772272004172	49.714811159585594	6.806829150830511	0.22063461580102878
					135.74678536898827	1.4359347768420438	0.2299608624737058	1.4359347768420438	50.06281483770269	6.862518901109102	0.22166126589509805
					136.69701286657119	2.2231389755274518	0.2680844435273463	2.2231389755274518	50.413254541566616	6.870321560209019	0.2222269704677162
					137.6538919566372	1.7641706179675456	0.24869092258090789	1.7641706179675456	50.76614732335758	6.956341910916434	0.22427374145481993
					138.6174692003337	1.7534844901456719	0.25025704399059473	1.7534844901456719	51.12151035462108	6.526763633367542	0.21894418403188926
					139.587791484736	1.6979963318962121	0.24750578749901123	1.6979963318962121	51.47936092710343	6.956148734693294	0.22489145380186998
					140.56490602512915	1.7206371615892855	0.2499125760878179	1.7206371615892855	51.839716453593155	6.700988076025897	0.22170015188105308
					141.54886036730505	1.7215962514148466	0.25084488069271377	1.7215962514148466	52.20259446876831	6.54472767637579	0.22004594407707226
					142.5397023898762	2.1937652806497048	0.277343352176595	2.1937652806497048	52.56801263004969	6.453870033893396	0.21905343609998998
					143.53748030660535	2.097545929395447	0.27393510386668807	2.097545929395447	52.93598871846004	6.868349170441924	0.22498473547947895
					144.54224266875156	2.0305731973855288	0.27425714336643336	2.0305731973855288	53.306540639489256	6.309369472415642	0.21753599809459248
					145.55403836743284	1.5984593494397297	0.25499592972244645	1.5984593494397297	53.67968642396568	6.315275216197609	0.21803700345193758
					146.5729166360049	1.8732132370697996	0.26801973840662674	1.8732132370697996	54.05544422893344	6.139579733048683	0.2158516155470574
					147.59892705245693	1.4797585942349056	0.24867278358687867	1.4797585942349056	54.43383233853597	6.052377721113075	0.21480773121387262
					148.63211954182412	1.6919817902094756	0.26171600215861396	1.6919817902094756	54.81486916490572	6.251224351347792	0.21791477353992986
					149.67254437861686	1.9223479972043993	0.2752204562701702	1.9223479972043993	55.19857324906006	5.922337847932521	0.21368324348609397
					150.7202521892672	1.9036804596337	0.2780494022784793	1.9036804596337	55.58496326180349	5.957085868718586	0.21529681532527611
					151.7752939545921	1.991701107545762	0.28143933693312934	1.991701107545762	55.97405800463611	6.1576678636062665	0.21794984919731744
					152.83772101227422	1.8744622440609564	0.27878555567059343	1.8744622440609564	56.36587641066856	5.866684120792682	0.2143282044965166
					153.90758505936014	1.7994649487076297	0.2745164544064718	1.7994649487076297	56.76043754554324	5.755884872903133	0.21257645787692092
					154.98493815477565	2.1349390726655213	0.2951278102218346	2.1349390726655213	57.15776060836205	6.1749366204197935	0.21928751447321332
					156.0698327218591	2.066409577051368	0.29087967040000096	2.066409577051368	57.55786493262058	5.760204776491476	0.21351014934264662
					157.16232155091208	1.625286423276045	0.2675761372227979	1.625286423276045	57.96076998714892	5.8903277533395855	0.21569495745327497
					158.26245780176848	2.0973258833236104	0.2951158309215908	2.0973258833236104	58.36649537705897	5.752046325116838	0.2140847564656954
					159.37029500638084	2.0704294228708338	0.2970440837958885	2.0704294228708338	58.77506084469838	5.805985594410182	0.21570179503092077
					160.4858870714255	2.2210868752468396	0.30344083792726595	2.2210868752468396	59.18648627061127	5.73739339633298	0.21496193456913412
					161.6092882809255	1.9334773711272608	0.29017309799828017	1.9334773711272608	59.600791674505544	5.347524994009871	0.20958155570996387
					162.740553298892	1.6434277911131843	0.27877593700668035	1.6434277911131843	60.01799721622709	5.632527631078471	0.2146306482715212
					163.87973717198423	1.6797184178220834	0.28052269318381523	1.6797184178220834	60.438123196740676	5.478073619185022	0.2129878497237729
					165.02689533218813	2.288688415749472	0.3178683083069511	2.288688415749472	60.86119005911786	5.596192610019505	0.2151770519201675
					166.18208359951348	2.111388947002368	0.309563637956223	2.111388947002368	61.28721838953169	5.462247858091775	0.214244225524089
					167.34535818471008	1.7508624569155982	0.28800772604591207	1.7508624569155982	61.71622891825841	5.63240457776552	0.2172053149705295
					168.51677569200305	2.3135638385338835	0.3229660096462231	2.3135638385338835	62.14824252068621	5.1820319503592565	0.21033821181792622
					169.69639312184705	1.7755542776219522	0.2972149816678666	1.7755542776219522	62.58328021833101	5.496066917817631	0.21567790796006642
					170.8842678737	1.9039637993471072	0.3043297710156433	1.9039637993471072	63.021363179859335	5.121263042364998	0.20995969993302288
					172.0804577488159	1.9328698019645065	0.30950823659018045	1.9328698019645065	63.46251272211835	4.84668660083717	0.2056235627551978
					173.2850209530576	2.348274696075463	0.33319761610223697	2.348274696075463	63.90675031117318	4.95840295240689	0.20821367692159623
					174.498016099729	1.888686069933292	0.30878691073540004	1.888686069933292	64.35409756335139	4.976901542384721	0.2086699944496125
					175.71950221242713	1.9456437272059453	0.3152949660924639	1.9456437272059453	64.80457624629484	5.115533502265921	0.21172906525151192
					176.9495387279141	2.308226674914356	0.3378401924772647	2.308226674914356	65.2582082800189	4.902394191504927	0.20878660722331654
					178.1881854990095	1.9974257191049618	0.3220586641917516	1.9974257191049618	65.71501573797903	4.9574978928120315	0.2102466664823938
					179.43550279750258	1.9324328011342202	0.31735346658395186	1.9324328011342202	66.1750208481449	4.960420210810181	0.21086803552528585
					180.6915513170851	1.868365112609415	0.3166106967988867	1.868365112609415	66.6382459940819	4.924446703256066	0.21044418438541473
					181.9563921763047	2.376283744671199	0.3468757490678108	2.376283744671199	67.10471371604048	4.961973154775254	0.21245887676455863
					183.23008692153883	1.5879736789265202	0.3001420713527948	1.5879736789265202	67.57444671205276	4.786426938678376	0.21027276256723104
					184.51269752998962	1.8589101545332434	0.31813285284229514	1.8589101545332434	68.04746783903713	4.774580353971542	0.210108877093671
					185.80428641269953	2.544645627985491	0.36018670864035074	2.544645627985491	68.5238001139104	4.767922734928357	0.2109391696268921
					187.10491641758844	2.3807240747239025	0.35794000405343807	2.3807240747239025	69.00346671470777	4.5945759995683035	0.2083469503487312
					188.41465083251154	2.109708143597282	0.34148950591170923	2.109708143597282	69.48649098171072	4.476305636485964	0.20686949628953769
					189.73355338833915	1.7572308569323274	0.3185387528464821	1.7572308569323274	69.97289641858268	4.688777322027653	0.21191569856722622
					191.0616882620575	2.3249559106598188	0.3582075040884129	2.3249559106598188	70.46270669351276	4.257274088435339	0.20432873313197303
					192.3991200798919	1.766103858725196	0.3255106666728324	1.766103858725196	70.95594564036736	4.404938725397402	0.20782648227508715
					193.74591392045113	2.3498351923184915	0.358697349316962	2.3498351923184915	71.45263725984992	4.451030332188286	0.20910519024039584
					195.1021353178943	1.9179963534911355	0.33622764401382305	1.9179963534911355	71.95280572066886	4.348107042496805	0.2076240991559079
					196.46785026511955	2.1658305614118545	0.3532932768243718	2.1658305614118545	72.45647536071354	4.534375226401783	0.21150633492810839
					197.8431252169754	1.9771662169903212	0.3443986473842487	1.9771662169903212	72.96367068823854	3.6544102546899775	0.19429377693142352
					199.22802709349423	2.37332506566508	0.36826257703415854	2.37332506566508	73.4744163830562	4.156891312205154	0.20564332830098797
					200.62262328314867	2.259585873321999	0.3643442533711845	2.259585873321999	73.9887372977376	3.9031816733658977	0.20057503283906697
					202.0269816461307	2.010369522120751	0.3498061472769277	2.010369522120751	74.50665845882176	4.081855970779164	0.20531945066519386
					203.44117051765363	1.8428391665956905	0.3444603171939947	1.8428391665956905	75.02820506803351	3.761159604861012	0.1997918456663449
					204.8652587112772	2.1130602490330093	0.3643061118859501	2.1130602490330093	75.55340250350974	3.9366224170893704	0.20345871500447632
					206.29931552225614	1.916273948226737	0.3467930389756762	1.916273948226737	76.0822763210343	4.068347981254186	0.20686521457168006
					207.74341073091193	2.4565916348563004	0.3876981751688945	2.4565916348563004	76.61485225528155	4.1170298782869725	0.20858612069946925
					209.1976146060283	2.4192247012116397	0.3852073385393984	2.4192247012116397	77.15115622106853	3.7397422294452367	0.20080544060520733
					210.6619979082705	2.1942425398002015	0.37280706141201225	2.1942425398002015	77.69121431461602	3.8995636659434405	0.2050206679090827
					212.13663189362842	2.36724326493016	0.38807804660458095	2.36724326493016	78.23505281481832	3.5356429180641507	0.197447418788459
					213.6215883168838	1.8350681393611032	0.3534730921620826	1.8350681393611032	78.78269818452205	3.4167710118085663	0.19555380771958164
					215.11693943510198	2.319212115568483	0.3845345964344782	2.319212115568483	79.3341770718137	3.25679451116696	0.19257443093675877
					216.6227580111477	2.3127034720223527	0.392724292437933	2.3127034720223527	79.88951631131638	3.6933772923404793	0.20330463258118042
					218.13911731722578	1.7692172812021572	0.3528137678332169	1.7692172812021572	80.4487429254956	3.5073263472616887	0.19963429582072997
					219.66609113844635	2.0587688561296664	0.3782239324634872	2.0587688561296664	81.01188412597406	3.676192424842366	0.20513522614020827
					221.20375377641545	2.3481437248974526	0.4015810265122166	2.3481437248974526	81.5789673148559	3.5535497006147776	0.20219155757523602
					222.75218005285038	1.9635235250670986	0.3723570625474456	1.9635235250670986	82.1500200860599	2.9538910772931732	0.18796992682913152
					224.31144531322033	2.227589630727052	0.3954767262394693	2.227589630727052	82.72507022666231	3.098626230599054	0.19242757049534817
					225.8816254304129	2.27428863846957	0.39906890386346355	2.27428863846957	83.30414571824895	3.2890980982460833	0.19835604272447568
					227.46279680842576	2.3758901431263473	0.40834608172954306	2.3758901431263473	83.88727473827669	3.1981533605804637	0.19677363568460438
					229.05503638608477	2.6709163018710482	0.4273465456748749	2.6709163018710482	84.47448566144462	3.18599716368638	0.19806122430068462
					230.65842164078737	1.5326532203365382	0.34731993532875277	1.5326532203365382	85.06580706107474	3.532927693007576	0.2073272272993647
					232.27303059227287	1.665531446623226	0.35649455395011936	1.665531446623226	85.66126771050226	3.229582475949419	0.20100555205966944
					233.89894180641878	2.0033168362117992	0.3870050969088398	2.0033168362117992	86.26089658447577	2.888661110768321	0.19307238711071506
					235.5362343990637	1.4794807660245362	0.3467272815913217	1.4794807660245362	86.8647228605671	3.1580684392270117	0.201165339270855
					237.18498803985716	1.1949531120548933	0.3219691020146049	1.1949531120548933	87.47277592059106	3.0085159547875615	0.1981221914067848
					238.84528295613615	1.8439627362185227	0.3835968403501728	1.8439627362185227	88.08508535203521	2.6701652940713303	0.19088514824403977
					240.51719993682912	2.102779294245507	0.40455432241866696	2.102779294245507	88.70168094949946	2.8570503412981667	0.19730135278105723
					242.20082033638693	1.8497156157100327	0.3851154965756459	1.8497156157100327	89.32259271614595	2.766968377189916	0.19647130740098875
					243.89622607874162	1.600775751735346	0.35970304291734795	1.600775751735346	89.94785086515898	2.961753027979845	0.20278130358653676
					245.6034996612928	1.5691875607839307	0.3655010027188479	1.5691875607839307	90.57748582121508	2.999212903589259	0.20530595759287656
					247.32272415892186	0.9180144309567583	0.3044048362999955	0.9180144309567583	91.21152822196359	2.688566598207862	0.19958568584103165
					249.05398322803433	1.5884474938323496	0.3665241991160335	1.5884474938323496	91.85000891951734	2.7028715076169227	0.20098962958714073
					250.79736111063056	1.9647153796746986	0.4048021948596534	1.9647153796746986	92.49295898195396	2.754030813448017	0.2044664651291673
					252.55294263840497	0.8153583406932304	0.3035984604531277	0.8153583406932304	93.14040969482764	2.7012002208378085	0.20567676967894488
					254.3208132368738	1.4836301595577113	0.3714000134394743	1.4836301595577113	93.79239256269142	2.58944648152083	0.2049682852582974
					256.1010589295319	0.9132365020366373	0.3165978897229775	0.9132365020366373	94.44893931063027	2.44306225805993	0.20204724294469037
					257.89376634203865	1.6140510113831865	0.378184478153338	1.6140510113831865	95.11008188580468	2.4114028155805327	0.20253888038613227
					259.6990227064329	1.9254550583516241	0.41072895084674377	1.9254550583516241	95.7758524590053	2.1777191226915926	0.19623998762360964
					261.51691586537794	2.4259528140169166	0.4495174097894274	2.4259528140169166	96.44628342621834	2.6324171600853727	0.2106748631602515
					263.34753427643557	1.9655786542719382	0.4142509924596762	1.9655786542719382	97.12140741020188	2.2902919612409747	0.201679827303561
					265.1909670163707	1.5718252370643175	0.3830528277261852	1.5718252370643175	97.8012572620733	2.259035654759929	0.20135214936162626
					267.04730378548527	0.911586374177136	0.3224780411299026	0.911586374177136	98.48586606290782	2.589915105603313	0.2117970409746161
					268.91663491198364	1.3925364191656135	0.36948099768269915	1.3925364191656135	99.17526712534817	2.316735592071281	0.20526428180188022
					270.7990513563675	1.2523544627669816	0.3545595403266949	1.2523544627669816	99.86949399522561	2.4276456525292907	0.2100128555210909
					272.69464471586207	1.5297288949555394	0.38015778090858054	1.5297288949555394	100.5685804531922	1.8967765313315867	0.1941367073040237
					274.6035072288731	1.852929866279176	0.4109609052449632	1.852929866279176	101.27256051636454	1.9749361588924321	0.19838740027953458
					276.5257317794752	2.5356428500208246	0.4734621108465298	2.5356428500208246	101.9814684399791	2.0836088205082337	0.202401777003091
					278.46141190193157	1.5327806839307654	0.38562875006773745	1.5327806839307654	102.69533871905895	2.3710935138713705	0.21484825841343771
					280.41064178524505	1.8211648048237754	0.4193029772641995	1.8211648048237754	103.41420609009236	2.5527413006656974	0.22116009401682293
					282.3735162777418	1.3610036608224996	0.37328969657056665	1.3610036608224996	104.13810553272302	2.443442552493976	0.21869859460474506
					284.35013089168604	1.7044836575642013	0.4081360937915118	1.7044836575642013	104.86707227145207	2.468824521383086	0.22155800957742008
					286.34058180792783	1.4092561949203934	0.38908217447393545	1.4092561949203934	105.60114177735224	2.1514964494402005	0.21133038025278808
					288.3449658805833	1.6784335173932359	0.4092616327059506	1.6784335173932359	106.3403497697937	2.1014055842199557	0.21148548053662117
					290.36338064174737	2.331084891221247	0.4634530331689582	2.331084891221247	107.08473221818227	2.074958475441661	0.21052505180932862
					292.39592430623964	0.9095420182685389	0.3387752376045574	0.9095420182685389	107.83432534370954	2.2839091407582077	0.21983270678329583
					294.4426957763833	1.722925105458279	0.41569220436670085	1.722925105458279	108.58916562111551	1.9901377484391638	0.21037200751917123
					296.50379464681794	1.1280649085411798	0.3601194443583154	1.1280649085411798	109.34928978046332	2.0333663500744126	0.21258876976691815
					298.5793212093457	0.8914745744346035	0.33462226740543705	0.8914745744346035	110.11473480892656	1.9099621889371319	0.2090282177574701
					300.66937645781115	1.81260524660122	0.43227950528719283	1.81260524660122	110.88553795258903	1.8964262382664279	0.21052316748703861
					302.7740620930158	1.603356806635361	0.4077952693131686	1.603356806635361	111.66173671825717	2.1649768920274886	0.22166255213816347
					304.8934805276669	0.8827004046990697	0.3375295304621378	0.8827004046990697	112.44336887528496	1.903594898657758	0.2123189786397194
					307.0277348913605	1.2828027377890705	0.38867122459586917	1.2828027377890705	113.23047245741196	1.9660616531783193	0.21716468445472428
					309.1769290356001	0.8955849684322144	0.3386475394806479	0.8955849684322144	114.02308576461385	1.7423376005282578	0.2095048636428288
					311.3411675388493	1.1442424978049333	0.36775121169309505	1.1442424978049333	114.82124736496615	1.679338649354154	0.20864266702385503
					313.5205557116212	0.8203251989438618	0.3334164829502115	0.8203251989438618	115.62499609652092	1.789083897225874	0.21480040475223172
					315.71519960160254	0.6564607759118923	0.3073227561658607	0.6564607759118923	116.43437106919656	1.5192946662207816	0.20468186709567798
					317.9252059988138	0.855588173300815	0.3313530770472125	0.855588173300815	117.24941166668094	1.755282101414025	0.2172574292552192
					320.15068244080544	0.6473678210655032	0.30778276410791144	0.6473678210655032	118.07015754834771	1.9942667282868036	0.22835588278994468
					322.3917372178911	0.7636798523995728	0.32848949124696375	0.7636798523995728	118.89664865118613	1.6935480529254003	0.21778167617736557
					324.64847937841637	1.915029704051105	0.46045674045090845	1.915029704051105	119.72892519174444	1.9358790912471646	0.22691144053467696
					326.9210187340653	0.8393380354593866	0.3389910733643046	0.8393380354593866	120.56702766808665	2.018267949121233	0.2337206931796017
					329.2094658652037	1.37840580094071	0.40690355310875176	1.37840580094071	121.41099686176327	1.1986837427006722	0.20313008680393244
					331.51393212626016	0.962147076639916	0.36249298195574026	0.962147076639916	122.26087383979561	1.8892305378473528	0.23104238635188867
					333.83452965114395	0.7576807683675644	0.3426877169996775	0.7576807683675644	123.11669995667417	1.5611996706656464	0.22001326680522199
					336.171371358702	1.3337519077752347	0.40774666170810436	1.3337519077752347	123.97851685637087	1.7068101078489946	0.22740793446885613
					338.52457095821285	1.0006769992986482	0.3720758227826001	1.0006769992986482	124.84636647436548	1.9211187122080626	0.2384763851567911
					340.89424295492034	0.5646860573267121	0.3184618093799689	0.5646860573267121	125.72029103968603	1.530173785752632	0.2215199176841345
					343.2805026556048	0.7972965046853502	0.3529811676341773	0.7972965046853502	126.60033307696384	1.9507373104838974	0.2431008925828574
					345.683466174194	0.9525605200095896	0.3781119333303689	0.9525605200095896	127.48653540850259	1.969036765809519	0.24378366126376416
					348.1032504374134	0.8234163398591543	0.3565190035866388	0.8234163398591543	128.3789411563621	2.070510153126876	0.24886685387253665
					350.5399731904753	1.503872139458678	0.4431120197178202	1.503872139458678	129.27759374445662	1.8459391077444076	0.24232093634607743
					352.9937530028086	1.200273494987164	0.4035148224765833	1.200273494987164	130.18253690066783	1.4016450841384454	0.22229899326944846
					355.46470927382825	0.9212189620091231	0.3676817947215267	0.9212189620091231	131.09381465897252	1.871232905078034	0.24527696176140534
					357.95296223874504	1.1775529190130336	0.3981968351998956	1.1775529190130336	132.01147136158534	1.7473837786117659	0.24111373903621655
					360.4586329744162	0.6966404339664882	0.33527502917734664	0.6966404339664882	132.93555166111642	1.514107069487228	0.23243819498161336
					362.98184340523716	0.43577989958290697	0.3039973949531665	0.43577989958290697	133.86610052274423	1.6577360779141772	0.24138302141153853
					365.5227163090738	1.0819637281777528	0.39729127623829696	1.0819637281777528	134.80316322640346	1.914772272004172	0.25439866852491894
					368.08137532323735	1.4842545420413944	0.4445817477831651	1.4842545420413944	135.74678536898827	1.4359347768420438	0.2299608624737058
					370.6579449505	1.3467406654625356	0.4300776285255834	1.3467406654625356	136.69701286657119	2.2231389755274518	0.2680844435273463
					373.2525505651535	0.5243640567091394	0.32181929948512694	0.5243640567091394	137.6538919566372	1.7641706179675456	0.24869092258090789
					375.8653184191096	1.0213219789398087	0.38751710916136384	1.0213219789398087	138.6174692003337	1.7534844901456719	0.25025704399059473
					378.49637564804334	0.5571761495942085	0.3307272312388811	0.5571761495942085	139.587791484736	1.6979963318962121	0.24750578749901123
					381.14585027757965	1.385901057760227	0.4397562311889576	1.385901057760227	140.56490602512915	1.7206371615892855	0.2499125760878179
					383.8138712295227	0.5491178903165608	0.34038370119105665	0.5491178903165608	141.54886036730505	1.7215962514148466	0.25084488069271377
					386.50056832812936	0.9547709010076759	0.40067796287468427	0.9547709010076759	142.5397023898762	2.1937652806497048	0.277343352176595
					389.2060723064262	1.0414898748775845	0.4095623164326591	1.0414898748775845	143.53748030660535	2.097545929395447	0.27393510386668807
					391.93051481257123	0.9879038380850246	0.3927302018357935	0.9879038380850246	144.54224266875156	2.0305731973855288	0.27425714336643336
					394.67402841625926	1.127920088926257	0.41978732089292103	1.127920088926257	145.55403836743284	1.5984593494397297	0.25499592972244645
					397.43674661517304	0.6311155192459701	0.35593984514162114	0.6311155192459701	146.5729166360049	1.8732132370697996	0.26801973840662674
					400.21880384147926	1.0711614004760026	0.4140590255316306	1.0711614004760026	147.59892705245693	1.4797585942349056	0.24867278358687867
					403.0203354683696	0.9077293612388606	0.3903706757110416	0.9077293612388606	148.63211954182412	1.6919817902094756	0.26171600215861396
					405.8414778166482	0.33422146792057794	0.312268134157195	0.33422146792057794	149.67254437861686	1.9223479972043993	0.2752204562701702
					408.6823681613647	1.6010810585146713	0.4858583312975636	1.6010810585146713	150.7202521892672	1.9036804596337	0.2780494022784793
					411.5431447384942	1.7649994897031753	0.5105485279276656	1.7649994897031753	151.7752939545921	1.991701107545762	0.28143933693312934
					414.4239467516637	1.3631387729660842	0.46544043193854534	1.3631387729660842	152.83772101227422	1.8744622440609564	0.27878555567059343
					417.3249143789253	1.246512451257881	0.4402319438180263	1.246512451257881	153.90758505936014	1.7994649487076297	0.2745164544064718
					420.2461887795778	0.23059649346101896	0.2954175187744547	0.23059649346101896	154.98493815477565	2.1349390726655213	0.2951278102218346
					423.18791210103484	0.9308636155843818	0.41066842975061985	0.9308636155843818	156.0698327218591	2.066409577051368	0.29087967040000096
					426.1502274857421	0.18859357016934886	0.2981413408964214	0.18859357016934886	157.16232155091208	1.625286423276045	0.2675761372227979
					429.13327907814227	1.0393395879707603	0.43467468722850877	1.0393395879707603	158.26245780176848	2.0973258833236104	0.2951158309215908
					432.1372120316893	1.331599276312259	0.480177175606993	1.331599276312259	159.37029500638084	2.0704294228708338	0.2970440837958885
					435.16217251591104	1.4161052168946062	0.48939591593785847	1.4161052168946062	160.4858870714255	2.2210868752468396	0.30344083792726595
					438.20830772352247	0.855636588775256	0.4136261842918367	0.855636588775256	161.6092882809255	1.9334773711272608	0.29017309799828017
					441.2757658775871	1.1502571479343051	0.46217477286461084	1.1502571479343051	162.740553298892	1.6434277911131843	0.27877593700668035
					444.36469623873023	1.3932918036012776	0.5103530428694781	1.3932918036012776	163.87973717198423	1.6797184178220834	0.28052269318381523
					447.47524911240134	0.920153524875321	0.43036672141339377	0.920153524875321	165.02689533218813	2.288688415749472	0.3178683083069511
					450.6075758561882	2.032383755023596	0.5831043694436755	2.032383755023596	166.18208359951348	2.111388947002368	0.309563637956223
					453.7618288871815	0.8495903008433623	0.4226267012879454	0.8495903008433623	167.34535818471008	1.7508624569155982	0.28800772604591207
					456.93816168939173	1.3569451438678548	0.5094868912651223	1.3569451438678548	168.51677569200305	2.3135638385338835	0.3229660096462231
					460.1367288212175	0.4314011508881861	0.3581953311974206	0.4314011508881861	169.69639312184705	1.7755542776219522	0.2972149816678666
					463.35768592296597	1.5892094748402352	0.5342530641531946	1.5892094748402352	170.8842678737	1.9039637993471072	0.3043297710156433
					466.6011897244267	0.5410116812963468	0.3876557471212879	0.5410116812963468	172.0804577488159	1.9328698019645065	0.30950823659018045
					469.8673980524977	0.16625212340033324	0.3236695420651775	0.16625212340033324	173.2850209530576	2.348274696075463	0.33319761610223697
					473.1564698388652	0.44343077625651295	0.38096629715591374	0.44343077625651295	174.498016099729	1.888686069933292	0.30878691073540004
					476.4685651277373	1.598455149289316	0.5572856585875586	1.598455149289316	175.71950221242713	1.9456437272059453	0.3152949660924639
					479.8038450836314	0.80098590578235	0.4421646492158085	0.80098590578235	176.9495387279141	2.308226674914356	0.3378401924772647
					483.1624719992168	1.0361603326311482	0.47484977384179894	1.0361603326311482	178.1881854990095	1.9974257191049618	0.3220586641917516
					486.54460930321136	1.4480979513551366	0.5455091883685784	1.4480979513551366	179.43550279750258	1.9324328011342202	0.31735346658395186
					489.9504215683338	1.5089904589049365	0.5514449944483374	1.5089904589049365	180.6915513170851	1.868365112609415	0.3166106967988867
					493.38007451931213	2.3016438617016934	0.6498765001085722	2.3016438617016934	181.9563921763047	2.376283744671199	0.3468757490678108
					496.8337350409473	0.6362374764826255	0.4184932931117754	0.6362374764826255	183.23008692153883	1.5879736789265202	0.3001420713527948
					500.31157118623395	0.37933245647670527	0.36634762334381293	0.37933245647670527	184.51269752998962	1.8589101545332434	0.31813285284229514
					503.8137521845376	0.8469332053847005	0.4604401522466353	0.8469332053847005	185.80428641269953	2.544645627985491	0.36018670864035074
					507.34044844982935	0.9506250052038121	0.4592593173139602	0.9506250052038121	187.10491641758844	2.3807240747239025	0.35794000405343807
					510.8918315889782	1.386783414661848	0.5539719642782829	1.386783414661848	188.41465083251154	2.109708143597282	0.34148950591170923
					514.468074410101	0.9803993305477097	0.49220563144437746	0.9803993305477097	189.73355338833915	1.7572308569323274	0.3185387528464821
					518.0693509309717	0.9550908498165482	0.5044133994397352	0.9550908498165482	191.0616882620575	2.3249559106598188	0.3582075040884129
					521.6958363874886	0.997840982180167	0.4851511000826301	0.997840982180167	192.3991200798919	1.766103858725196	0.3255106666728324
					525.3477072422011	0.5620412651196408	0.43425968097491446	0.5620412651196408	193.74591392045113	2.3498351923184915	0.358697349316962
					529.0251411928964	0.8996433244457611	0.48406999288372077	0.8996433244457611	195.1021353178943	1.9179963534911355	0.33622764401382305
					532.7283171812467	1.6471670443823858	0.6096722162618435	1.6471670443823858	196.46785026511955	2.1658305614118545	0.3532932768243718
					536.4574154015154	0.5290755142509296	0.40932070712024193	0.5290755142509296	197.8431252169754	1.9771662169903212	0.3443986473842487
					540.212617309326	1.216226174651892	0.5506100478019805	1.216226174651892	199.22802709349423	2.37332506566508	0.36826257703415854
					543.9941056304913	1.2753790041773585	0.5608125905682492	1.2753790041773585	200.62262328314867	2.259585873321999	0.3643442533711845
					547.8020643699047	1.0637128598774725	0.5332777874138804	1.0637128598774725	202.0269816461307	2.010369522120751	0.3498061472769277
					551.636678820494	0.3774896195006454	0.41676875191753093	0.3774896195006454	203.44117051765363	1.8428391665956905	0.3444603171939947
					555.4981355722375	0.4678706200549934	0.4242388137308205	0.4678706200549934	204.8652587112772	2.1130602490330093	0.3643061118859501
					559.3866225212431	0.7274669591097863	0.4773289786618836	0.7274669591097863	206.29931552225614	1.916273948226737	0.3467930389756762
					563.3023288788918	1.0317639241671626	0.5406708018549987	1.0317639241671626	207.74341073091193	2.4565916348563004	0.3876981751688945
					567.245445181044	1.4816401932586476	0.612915778620095	1.4816401932586476	209.1976146060283	2.4192247012116397	0.3852073385393984
					571.2161632973114	0.5928171971452405	0.45560309863317955	0.5928171971452405	210.6619979082705	2.1942425398002015	0.37280706141201225
					575.2146764403926	0.558372814644443	0.46400698483823166	0.558372814644443	212.13663189362842	2.36724326493016	0.38807804660458095
					579.2411791754753	1.2058468184140598	0.563260975035881	1.2058468184140598	213.6215883168838	1.8350681393611032	0.3534730921620826
					583.2958674297037	1.193341268766201	0.5781922799110519	1.193341268766201	215.11693943510198	2.319212115568483	0.3845345964344782
					587.3789385017116	0.49770513186432785	0.4600147418634638	0.49770513186432785	216.6227580111477	2.3127034720223527	0.392724292437933
					591.4905910712235	1.727843202355341	0.6762598579182549	1.727843202355341	218.13911731722578	1.7692172812021572	0.3528137678332169
					595.6310252087221	1.0335709991394282	0.5433156573099416	1.0335709991394282	219.66609113844635	2.0587688561296664	0.3782239324634872
					599.8004423851831	0.5815568024302902	0.44054975996897777	0.5815568024302902	221.20375377641545	2.3481437248974526	0.4015810265122166
					603.9990454818794	0.161061348915289	0.3793223705243391	0.161061348915289	222.75218005285038	1.9635235250670986	0.3723570625474456
					608.2270388002526	1.1861207123845439	0.6040685351563482	1.1861207123845439	224.31144531322033	2.227589630727052	0.3954767262394693
					612.4846280718543	0.546505026406386	0.4734511018074385	0.546505026406386	225.8816254304129	2.27428863846957	0.39906890386346355
					616.7720204683573	-0.12496955126417536	0.27135338172926216	-0.12496955126417536	227.46279680842576	2.3758901431263473	0.40834608172954306
					621.0894246116358	0.6136184941347149	0.47255103835108103	0.6136184941347149	229.05503638608477	2.6709163018710482	0.4273465456748749
					625.4370505839172	0.7798544110291641	0.5221383347240852	0.7798544110291641	230.65842164078737	1.5326532203365382	0.34731993532875277
					629.8151099380046	0.6492475272057692	0.5116222603123072	0.6492475272057692	232.27303059227287	1.665531446623226	0.35649455395011936
					634.2238157075707	0.4857388262453536	0.49149404998664387	0.4857388262453536	233.89894180641878	2.0033168362117992	0.3870050969088398
					638.6633824175237	0.5654032718239828	0.4893650090228555	0.5654032718239828	235.5362343990637	1.4794807660245362	0.3467272815913217
					643.1340260944464	0.6691086839249698	0.5195396314120369	0.6691086839249698	237.18498803985716	1.1949531120548933	0.3219691020146049
					647.6359642771075	1.574356933903743	0.6898482571221142	1.574356933903743	238.84528295613615	1.8439627362185227	0.3835968403501728
					652.1694160270473	0.8035067092527443	0.5300809106000219	0.8035067092527443	240.51719993682912	2.102779294245507	0.40455432241866696
					656.7346019392367	0.7239155646174797	0.5461232624896417	0.7239155646174797	242.20082033638693	1.8497156157100327	0.3851154965756459
					661.3317441528113	0.9313895543512204	0.5889617361261238	0.9313895543512204	243.89622607874162	1.600775751735346	0.35970304291734795
					665.961066361881	0.3241481301870863	0.48073703576308235	0.3241481301870863	245.6034996612928	1.5691875607839307	0.3655010027188479
					670.6227938264142	1.0168686130671025	0.5968553231236282	1.0168686130671025	247.32272415892186	0.9180144309567583	0.3044048362999955
					675.3171533831991	0.9238120842867374	0.5959347517867292	0.9238120842867374	249.05398322803433	1.5884474938323496	0.3665241991160335
					680.0443734568814	0.5657579139250526	0.49792494841511126	0.5657579139250526	250.79736111063056	1.9647153796746986	0.4048021948596534
					684.8046840710797	0.6923538005368752	0.5441543702194142	0.6923538005368752	252.55294263840497	0.8153583406932304	0.3035984604531277
					689.5983168595773	0.15547030669691397	0.43560830386941385	0.15547030669691397	254.3208132368738	1.4836301595577113	0.3714000134394743
					694.4255050775944	0.06930369709610629	0.3741961443642642	0.06930369709610629	256.1010589295319	0.9132365020366373	0.3165978897229775
					699.2864836131375	1.67870571143825	0.7564072699159012	1.67870571143825	257.89376634203865	1.6140510113831865	0.378184478153338
					704.1814889984294	0.13591497795942115	0.40293969345020597	0.13591497795942115	259.6990227064329	1.9254550583516241	0.41072895084674377
					709.1107594214184	0.7324133020506214	0.5792820577679283	0.7324133020506214	261.51691586537794	2.4259528140169166	0.4495174097894274
					714.0745347373684	0.4774895775173498	0.5315652585382701	0.4774895775173498	263.34753427643557	1.9655786542719382	0.4142509924596762
					719.0730564805299	1.1698881797203056	0.6885089673289699	1.1698881797203056	265.1909670163707	1.5718252370643175	0.3830528277261852
					724.1065678758937	0.15271088958788887	0.41321003970481013	0.15271088958788887	267.04730378548527	0.911586374177136	0.3224780411299026
					729.175313851025	1.2319693882788025	0.6932727522555027	1.2319693882788025	268.91663491198364	1.3925364191656135	0.36948099768269915
					734.2795410479821	0.02229217762379243	0.4465116109443422	0.02229217762379243	270.7990513563675	1.2523544627669816	0.3545595403266949
					739.419497835318	0.34741647761242384	0.49623110618003663	0.34741647761242384	272.69464471586207	1.5297288949555394	0.38015778090858054
					744.5954343201652	0.2115210756907469	0.4522472878357868	0.2115210756907469	274.6035072288731	1.852929866279176	0.4109609052449632
					749.8076023604063	0.804250891647185	0.6393267370004486	0.804250891647185	276.5257317794752	2.5356428500208246	0.4734621108465298
					755.0562555769293	0.00773451861111063	0.4365816078372544	0.00773451861111063	278.46141190193157	1.5327806839307654	0.38562875006773745
					760.3416493659677	-0.1735441205749534	0.33653832039993836	-0.1735441205749534	280.41064178524505	1.8211648048237754	0.4193029772641995
					765.6640409115295	1.3068001157183997	0.765795286597964	1.3068001157183997	282.3735162777418	1.3610036608224996	0.37328969657056665
					771.0236891979102	0.12022936181077326	0.4648289930694945	0.12022936181077326	284.35013089168604	1.7044836575642013	0.4081360937915118
					776.4208550222957	0.6357966015448482	0.5869412048162926	0.6357966015448482	286.34058180792783	1.4092561949203934	0.38908217447393545
					781.8558010074516	0.373855852815143	0.5669403186870701	0.373855852815143	288.3449658805833	1.6784335173932359	0.4092616327059506
					787.3287916145039	0.701603135307438	0.6123952215163219	0.701603135307438	290.36338064174737	2.331084891221247	0.4634530331689582
					792.8400931558053	1.4133410457098807	0.785280697332336	1.4133410457098807	292.39592430623964	0.9095420182685389	0.3387752376045574
					798.389973807896	-0.24603502268593008	0.26096338158308013	-0.24603502268593008	294.4426957763833	1.722925105458279	0.41569220436670085
					803.9787036245513	0.45182701624629085	0.5742875465968083	0.45182701624629085	296.50379464681794	1.1280649085411798	0.3601194443583154
					809.6065545499231	0.4212471372408729	0.5642578957422073	0.4212471372408729	298.5793212093457	0.8914745744346035	0.33462226740543705
					815.2738004317725	0.726455125429788	0.6500170087320339	0.726455125429788	300.66937645781115	1.81260524660122	0.43227950528719283
					820.9807170347949	0.8063979250236648	0.66849547686719	0.8063979250236648	302.7740620930158	1.603356806635361	0.4077952693131686
					826.7275820540385	0.5023322677149056	0.641438376305614	0.5023322677149056	304.8934805276669	0.8827004046990697	0.3375295304621378
					832.5146751284168	1.812628695950505	0.877926603050619	1.812628695950505	307.0277348913605	1.2828027377890705	0.38867122459586917
					838.3422778543157	0.07240764178957759	0.4610004214203069	0.07240764178957759	309.1769290356001	0.8955849684322144	0.3386475394806479
					844.2106737992959	0.5520546599080948	0.6176268908240287	0.5520546599080948	311.3411675388493	1.1442424978049333	0.36775121169309505
					850.1201485158911	-0.22258280554187854	0.3692302992981245	-0.22258280554187854	313.5205557116212	0.8203251989438618	0.3334164829502115
					856.0709895555023	-0.39425813405448906	0.2307671502773395	-0.39425813405448906	315.71519960160254	0.6564607759118923	0.3073227561658607
					862.0634864823908	2.0421830637292335	0.9581509793910845	2.0421830637292335	317.9252059988138	0.855588173300815	0.3313530770472125
					868.0979308877675	0.4300358620697289	0.6513091178352343	0.4300358620697289	320.15068244080544	0.6473678210655032	0.30778276410791144
					874.1746164039819	0.3435395043005426	0.5924048609761043	0.3435395043005426	322.3917372178911	0.7636798523995728	0.32848949124696375
					880.2938387188098	0.12547396923769383	0.5075856767523357	0.12547396923769383	324.64847937841637	1.915029704051105	0.46045674045090845
					886.4558955898415	-0.3344314988364434	0.4113817883984921	-0.3344314988364434	326.9210187340653	0.8393380354593866	0.3389910733643046
					892.6610868589703	0.1796888024726545	0.6019579828970565	0.1796888024726545	329.2094658652037	1.37840580094071	0.40690355310875176
					898.9097144669831	0.9079874763960697	0.8010850592243395	0.9079874763960697	331.51393212626016	0.962147076639916	0.36249298195574026
					905.202082468252	0.7093788243847987	0.7164682092986622	0.7093788243847987	333.83452965114395	0.7576807683675644	0.3426877169996775
					911.5384970455298	0.19652016142266482	0.6432171328116578	0.19652016142266482	336.171371358702	1.3337519077752347	0.40774666170810436
					917.9192665248484	-0.756711388025915	0.0885631175847909	-0.756711388025915	338.52457095821285	1.0006769992986482	0.3720758227826001
					924.3447013905223	0.5804779888697631	0.741492390640076	0.5804779888697631	340.89424295492034	0.5646860573267121	0.3184618093799689
					930.815114300256	1.399283828192602	0.9356560794829678	1.399283828192602	343.2805026556048	0.7972965046853502	0.3529811676341773
					937.3308201003579	1.2593378364772894	0.9298045588857446	1.2593378364772894	345.683466174194	0.9525605200095896	0.3781119333303689
					943.8921358410604	0.2237994230456034	0.5386393790592942	0.2237994230456034	348.1032504374134	0.8234163398591543	0.3565190035866388
					950.4993807919478	0.3073830321248132	0.6348218354395612	0.3073830321248132	350.5399731904753	1.503872139458678	0.4431120197178202
					957.1528764574914	0.6387311687625989	0.7708820560098321	0.6387311687625989	352.9937530028086	1.200273494987164	0.4035148224765833
					963.8529465926938	1.3723320814000117	0.9604577793701553	1.3723320814000117	355.46470927382825	0.9212189620091231	0.3676817947215267
					970.5999172188426	1.4917342036406	0.9822284375421132	1.4917342036406	357.95296223874504	1.1775529190130336	0.3981968351998956
					977.3941166393745	-0.13432334713735272	0.5518382995442659	-0.13432334713735272	360.4586329744162	0.6966404339664882	0.33527502917734664
					984.2358754558502	1.093323958064285	0.9554299717937716	1.093323958064285	362.98184340523716	0.43577989958290697	0.3039973949531665
									365.5227163090738	1.0819637281777528	0.39729127623829696
									368.08137532323735	1.4842545420413944	0.4445817477831651
									370.6579449505	1.3467406654625356	0.4300776285255834
									373.2525505651535	0.5243640567091394	0.32181929948512694
									375.8653184191096	1.0213219789398087	0.38751710916136384
									378.49637564804334	0.5571761495942085	0.3307272312388811
									381.14585027757965	1.385901057760227	0.4397562311889576
									383.8138712295227	0.5491178903165608	0.34038370119105665
									386.50056832812936	0.9547709010076759	0.40067796287468427
									389.2060723064262	1.0414898748775845	0.4095623164326591
									391.93051481257123	0.9879038380850246	0.3927302018357935
									394.67402841625926	1.127920088926257	0.41978732089292103
									397.43674661517304	0.6311155192459701	0.35593984514162114
									400.21880384147926	1.0711614004760026	0.4140590255316306
									403.0203354683696	0.9077293612388606	0.3903706757110416
									405.8414778166482	0.33422146792057794	0.312268134157195
									408.6823681613647	1.6010810585146713	0.4858583312975636
									411.5431447384942	1.7649994897031753	0.5105485279276656
									414.4239467516637	1.3631387729660842	0.46544043193854534
									417.3249143789253	1.246512451257881	0.4402319438180263
									420.2461887795778	0.23059649346101896	0.2954175187744547
									423.18791210103484	0.9308636155843818	0.41066842975061985
									426.1502274857421	0.18859357016934886	0.2981413408964214
									429.13327907814227	1.0393395879707603	0.43467468722850877
									432.1372120316893	1.331599276312259	0.480177175606993
									435.16217251591104	1.4161052168946062	0.48939591593785847
									438.20830772352247	0.855636588775256	0.4136261842918367
									441.2757658775871	1.1502571479343051	0.46217477286461084
									444.36469623873023	1.3932918036012776	0.5103530428694781
									447.47524911240134	0.920153524875321	0.43036672141339377
									450.6075758561882	2.032383755023596	0.5831043694436755
									453.7618288871815	0.8495903008433623	0.4226267012879454
									456.93816168939173	1.3569451438678548	0.5094868912651223
									460.1367288212175	0.4314011508881861	0.3581953311974206
									463.35768592296597	1.5892094748402352	0.5342530641531946
									466.6011897244267	0.5410116812963468	0.3876557471212879
									469.8673980524977	0.16625212340033324	0.3236695420651775
									473.1564698388652	0.44343077625651295	0.38096629715591374
									476.4685651277373	1.598455149289316	0.5572856585875586
									479.8038450836314	0.80098590578235	0.4421646492158085
									483.1624719992168	1.0361603326311482	0.47484977384179894
									486.54460930321136	1.4480979513551366	0.5455091883685784
									489.9504215683338	1.5089904589049365	0.5514449944483374
									493.38007451931213	2.3016438617016934	0.6498765001085722
									496.8337350409473	0.6362374764826255	0.4184932931117754
									500.31157118623395	0.37933245647670527	0.36634762334381293
									503.8137521845376	0.8469332053847005	0.4604401522466353
									507.34044844982935	0.9506250052038121	0.4592593173139602
									510.8918315889782	1.386783414661848	0.5539719642782829
									514.468074410101	0.9803993305477097	0.49220563144437746
									518.0693509309717	0.9550908498165482	0.5044133994397352
									521.6958363874886	0.997840982180167	0.4851511000826301
									525.3477072422011	0.5620412651196408	0.43425968097491446
									529.0251411928964	0.8996433244457611	0.48406999288372077
									532.7283171812467	1.6471670443823858	0.6096722162618435
									536.4574154015154	0.5290755142509296	0.40932070712024193
									540.212617309326	1.216226174651892	0.5506100478019805
									543.9941056304913	1.2753790041773585	0.5608125905682492
									547.8020643699047	1.0637128598774725	0.5332777874138804
									551.636678820494	0.3774896195006454	0.41676875191753093
									555.4981355722375	0.4678706200549934	0.4242388137308205
									559.3866225212431	0.7274669591097863	0.4773289786618836
									563.3023288788918	1.0317639241671626	0.5406708018549987
									567.245445181044	1.4816401932586476	0.612915778620095
									571.2161632973114	0.5928171971452405	0.45560309863317955
									575.2146764403926	0.558372814644443	0.46400698483823166
									579.2411791754753	1.2058468184140598	0.563260975035881
									583.2958674297037	1.193341268766201	0.5781922799110519
									587.3789385017116	0.49770513186432785	0.4600147418634638
									591.4905910712235	1.727843202355341	0.6762598579182549
									595.6310252087221	1.0335709991394282	0.5433156573099416
									599.8004423851831	0.5815568024302902	0.44054975996897777
									603.9990454818794	0.161061348915289	0.3793223705243391
									608.2270388002526	1.1861207123845439	0.6040685351563482
									612.4846280718543	0.546505026406386	0.4734511018074385
									616.7720204683573	-0.12496955126417536	0.27135338172926216
									621.0894246116358	0.6136184941347149	0.47255103835108103
									625.4370505839172	0.7798544110291641	0.5221383347240852
									629.8151099380046	0.6492475272057692	0.5116222603123072
									634.2238157075707	0.4857388262453536	0.49149404998664387
									638.6633824175237	0.5654032718239828	0.4893650090228555
									643.1340260944464	0.6691086839249698	0.5195396314120369
									647.6359642771075	1.574356933903743	0.6898482571221142
									652.1694160270473	0.8035067092527443	0.5300809106000219
									656.7346019392367	0.7239155646174797	0.5461232624896417
									661.3317441528113	0.9313895543512204	0.5889617361261238
									665.961066361881	0.3241481301870863	0.48073703576308235
									670.6227938264142	1.0168686130671025	0.5968553231236282
									675.3171533831991	0.9238120842867374	0.5959347517867292
									680.0443734568814	0.5657579139250526	0.49792494841511126
									684.8046840710797	0.6923538005368752	0.5441543702194142
									689.5983168595773	0.15547030669691397	0.43560830386941385
									694.4255050775944	0.06930369709610629	0.3741961443642642
									699.2864836131375	1.67870571143825	0.7564072699159012
									704.1814889984294	0.13591497795942115	0.40293969345020597
									709.1107594214184	0.7324133020506214	0.5792820577679283
									714.0745347373684	0.4774895775173498	0.5315652585382701
									719.0730564805299	1.1698881797203056	0.6885089673289699
									724.1065678758937	0.15271088958788887	0.41321003970481013
									729.175313851025	1.2319693882788025	0.6932727522555027
									734.2795410479821	0.02229217762379243	0.4465116109443422
									739.419497835318	0.34741647761242384	0.49623110618003663
									744.5954343201652	0.2115210756907469	0.4522472878357868
									749.8076023604063	0.804250891647185	0.6393267370004486
									755.0562555769293	0.00773451861111063	0.4365816078372544
									760.3416493659677	-0.1735441205749534	0.33653832039993836
									765.6640409115295	1.3068001157183997	0.765795286597964
									771.0236891979102	0.12022936181077326	0.4648289930694945
									776.4208550222957	0.6357966015448482	0.5869412048162926
									781.8558010074516	0.373855852815143	0.5669403186870701
									787.3287916145039	0.701603135307438	0.6123952215163219
									792.8400931558053	1.4133410457098807	0.785280697332336
									798.389973807896	-0.24603502268593008	0.26096338158308013
									803.9787036245513	0.45182701624629085	0.5742875465968083
									809.6065545499231	0.4212471372408729	0.5642578957422073
									815.2738004317725	0.726455125429788	0.6500170087320339
									820.9807170347949	0.8063979250236648	0.66849547686719
									826.7275820540385	0.5023322677149056	0.641438376305614
									832.5146751284168	1.812628695950505	0.877926603050619
									838.3422778543157	0.07240764178957759	0.4610004214203069
									844.2106737992959	0.5520546599080948	0.6176268908240287
									850.1201485158911	-0.22258280554187854	0.3692302992981245
									856.0709895555023	-0.39425813405448906	0.2307671502773395
									862.0634864823908	2.0421830637292335	0.9581509793910845
									868.0979308877675	0.4300358620697289	0.6513091178352343
									874.1746164039819	0.3435395043005426	0.5924048609761043
									880.2938387188098	0.12547396923769383	0.5075856767523357
									886.4558955898415	-0.3344314988364434	0.4113817883984921
									892.6610868589703	0.1796888024726545	0.6019579828970565
									898.9097144669831	0.9079874763960697	0.8010850592243395
									905.202082468252	0.7093788243847987	0.7164682092986622
									911.5384970455298	0.19652016142266482	0.6432171328116578
									917.9192665248484	-0.756711388025915	0.0885631175847909
									924.3447013905223	0.5804779888697631	0.741492390640076
									930.815114300256	1.399283828192602	0.9356560794829678
									937.3308201003579	1.2593378364772894	0.9298045588857446
									943.8921358410604	0.2237994230456034	0.5386393790592942
									950.4993807919478	0.3073830321248132	0.6348218354395612
									957.1528764574914	0.6387311687625989	0.7708820560098321
									963.8529465926938	1.3723320814000117	0.9604577793701553
									970.5999172188426	1.4917342036406	0.9822284375421132
									977.3941166393745	-0.13432334713735272	0.5518382995442659
									984.2358754558502	1.093323958064285	0.9554299717937716
									991.1255265840412	1.0927317435997757	0.8976696635646111
									997.2911834928398	0.5673901513217595	0.8742873356023537
