# Supplementary material for: Formation of a super-dense hydrogen monolayer on mesoporous silica
Source: Nat Chem. 2022 Aug 29;14(11):1319–24. doi: 10.1038/s41557-022-01019-7 (PMC9630099; doi:10.1038/s41557-022-01019-7)
Supplement: Source Data Fig. 2 — Compressed folder with ‘.csv’ files of all INS results including spectra and analysis and source data of Fig. 2b.. [file 41557_2022_1019_MOESM3_ESM.zip › Fig2_INS_spectra_and_analysis/INS+AnalysisGaussian/23406_1.25mmol_5.0K_B.csv]

x	y	err	fit	residual_fit	x_full	y_full	err_full	background_full	x_f	y_f	err_f	GS_Peak0_	GS_Peak1_	GS_Peak2_	GS_Peak3_	Background1_	Sigmoid1_
2.0004999999999926	-0.4708155045484087	0.09015992193058073	-0.3249502612926789	0.1458652432557298	1.0134999999999967	-0.620931425620459	0.18044715971645509	-0.6210306646549411	-1.9895	-0.21131743880409853	0.049387692945470914	0.00029020935781087217	0.00029016181709149737	2.962044014944501e-07	0.0	-0.32553092867198274	0.0
2.0214999999999925	-0.2644899402701475	0.09576172331650482	-0.3238290188133266	-0.0593390785431791	1.0344999999999966	-0.37477403652185987	0.17850584298519961	-0.3748772617473165	-1.9685000000000001	-0.2287725648293552	0.047007745481093786	0.0003007600593972749	0.00030071089785500734	3.109145510949667e-07	0.0	-0.32443080068512997	0.0
2.0424999999999924	-0.35206168723792064	0.09306233201181542	-0.3226687313400953	0.029392955897825312	1.0554999999999966	-0.4137712914481565	0.17676818977685194	-0.4138786546063098	-1.9475000000000002	-0.19742319343265358	0.051422322552618395	0.0003116700134667086	0.0003116191800527089	3.263297710050236e-07	0.0	-0.32329234686338576	0.0
2.0634999999999923	-0.39997019353572644	0.09044131084361996	-0.32146957577097524	0.0785006177647512	1.0764999999999965	-0.3512058611725855	0.17258151301041808	-0.3513175194296405	-1.9265000000000003	-0.24712160381201398	0.049164843137197274	0.00032295051814187393	0.00032289796035399744	3.4248255325785385e-07	0.0	-0.32211576673202436	0.0
2.0844999999999922	-0.43734119986208697	0.0915343516079528	-0.320231727782166	0.11710947207992095	1.0974999999999964	-0.3838095943690336	0.17086553174690008	-0.38392571049540786	-1.9055000000000004	-0.15787665820123065	0.054419939980238745	0.00033461319260495585	0.00033455885645177543	3.594068225763801e-07	0.0	-0.32090125923804536	0.0
2.105499999999992	-0.4128347563281972	0.09256200762572124	-0.31895536181315737	0.09387939451503985	1.1184999999999963	-0.4047509082178903	0.16785746979701666	-0.4048716507733509	-1.8845000000000005	-0.23290505972980757	0.05056473904853166	0.0003466699850256289	0.0003466138149897482	3.7713799643794323e-07	0.0	-0.3196490227511692	0.0
2.126499999999992	-0.3431838790319809	0.09425542895624106	-0.3176406510514938	0.025543227980487082	1.1394999999999962	-0.27816363414765716	0.1649519969265801	-0.2782891776720082	-1.8635000000000006	-0.17085619393631624	0.05249955560307208	0.0003591331806450089	0.00035907511964566153	3.957130475128557e-07	0.0	-0.318359255064832	0.0
2.147499999999992	-0.2830480710704081	0.09759779552955944	-0.31628776741722114	-0.033239696346813064	1.160499999999996	-0.10136367525631527	0.1661733108267761	-0.10149420046578106	-1.8425000000000007	-0.11095781885386091	0.05671806502688086	0.0003720154100173371	0.00037195539937225124	4.1517056856415764e-07	0.0	-0.3170321533971793	0.0
2.168499999999992	-0.2759462280244164	0.09780113116230901	-0.3148968815470112	-0.0389506535225948	1.181499999999996	-0.25310346551769947	0.16101247006814756	-0.25323915950715215	-1.8215000000000008	-0.09702664636735492	0.055810657724581554	0.00038532965741114566	0.00038526763679767883	4.3555083989883704e-07	0.0	-0.3156679143920599	0.0
2.189499999999992	-0.21903159846203132	0.09954369716263745	-0.31346816277795925	-0.09443656431592792	1.202499999999996	-0.004782643770456456	0.16254293177343168	-0.004923700221640033	-1.8005000000000009	-0.2529646342825497	0.049490281205569184	0.00039908926937162753	0.0003990251767871579	4.568958994638412e-07	0.0	-0.3142667341200175	0.0
2.2104999999999917	-0.15226228977835204	0.10254923146670178	-0.3120017791310536	-0.15973948935270155	1.2234999999999958	-0.35078838992557937	0.1547677112601205	-0.350935009321485	-1.779500000000001	-0.25092533274868023	0.05143209228019732	0.00041330796344592104	0.00041324173516748744	4.792496156832857e-07	0.0	-0.3128288080792827	0.0
2.2314999999999916	-0.1506576216907739	0.10123026061107301	-0.31049789729431165	-0.15984027560353775	1.2444999999999957	-0.3751749909802669	0.15069004985695375	-0.3753273808258175	-1.758500000000001	-0.24325152491578106	0.052026939330125234	0.00042799983707298616	0.00042793140761617133	5.026577631365059e-07	0.0	-0.3113543311967639	0.0
2.2524999999999915	-0.3682805906410396	0.09649677142250947	-0.3089566826055792	0.05932390803546039	1.2654999999999956	-0.28237929532900613	0.14928400140682832	-0.28253767037821176	-1.7375000000000012	-0.2248676737654775	0.05270908789331009	0.00044317937663970443	0.0004431086787167522	5.271681011798629e-07	0.0	-0.3098434978290368	0.0
2.2734999999999914	-0.419010122013989	0.09576975101479067	-0.3073782990349919	0.1116318229789971	1.2864999999999955	-0.24033854576537925	0.1466238208472916	-0.2405031282551282	-1.7165000000000012	-0.19121870478656755	0.05499053135749751	0.00045886146670481154	0.0004587884311819698	5.528304556186093e-07	0.0	-0.30829650176333434	0.0
2.2944999999999913	-0.45157032553572846	0.09500297377536739	-0.3057629091670922	0.14580741636863626	1.3074999999999954	-0.5324510937367027	0.13932633722384727	-0.5326221136273559	-1.6955000000000013	-0.1777539105689414	0.05556884502028391	0.00047506139939222875	0.0004749859552463165	5.796968035386383e-07	0.0	-0.3067135362185343	0.0
2.3154999999999912	-0.24773714467202604	0.10015598549417071	-0.3041106741826013	-0.056373529510575254	1.3284999999999954	-0.3281003706969005	0.14264085048014702	-0.32827806591986075	-1.6745000000000014	-0.17182385024926472	0.05463156173473299	0.0004917948839553436	0.0004917169582295245	6.078213614114837e-07	0.0	-0.30509479384614757	0.0
2.336499999999991	-0.2257369109507249	0.10201429650998535	-0.30242175383984177	-0.07668484288911687	1.3494999999999953	-0.3749776922026921	0.14088349097156658	-0.3751623089151233	-1.6535000000000015	-0.2536586890630749	0.051866297607521	0.0005090780565137108	0.0005089975742724807	6.372606765897129e-07	0.0	-0.30344046673130454	0.0
2.357499999999991	-0.3576114537727229	0.09596024213289168	-0.3006963064558084	0.056915147316914494	1.3704999999999952	-0.6221359145234343	0.13485847226318332	-0.6223277073703081	-1.6325000000000016	-0.11777490710722571	0.058162021200381935	0.0005269274899636326	0.0005268443742470041	6.680737223135304e-07	0.0	-0.3017507463937414	0.0
2.378499999999991	-0.3843776918818555	0.09859274606931398	-0.29893448888688373	0.08544320299497177	1.391499999999995	-0.368406872454905	0.13527776142123316	-0.3686061048385571	-1.6115000000000017	-0.25253165672838146	0.053411493315084414	0.0005453602040640143	0.0005452743758408919	7.003219963534277e-07	0.0	-0.300025823788785	0.0
2.399499999999991	-0.33629998336483485	0.09876718863239847	-0.297136456509196	0.03916352685563884	1.412499999999995	-0.5032222044301661	0.13185937889298646	-0.5034291487875473	-1.5905000000000018	-0.26261141909346364	0.05277199063795915	0.0005643936756988651	0.0005643050538196107	7.340696234176939e-07	0.0	-0.2982658893083379	0.0
2.4204999999999908	-0.4473735396468602	0.09602090933383564	-0.29530236319861597	0.15207117644824425	1.433499999999995	-0.4477683136606839	0.13219016438344713	-0.44798325174849446	-1.569500000000002	-0.23711965887365272	0.05434794646763595	0.0005840458493177294	0.0005839543504659115	7.693834614576867e-07	0.0	-0.29647113278186105	0.0
2.4414999999999907	-0.1676098069117207	0.10525271094116163	-0.2934323613103916	-0.12582255439867088	1.4544999999999948	-0.494712555627658	0.1281781975647332	-0.49493577881555717	-1.548500000000002	-0.24591538468602814	0.05397566131566847	0.0006043351475553189	0.0006042406861986344	8.063332120080832e-07	0.0	-0.29464174347735755	0.0
2.4624999999999906	-0.32675977205141216	0.10160110318349118	-0.29152660165841593	0.03523317039299623	1.4754999999999947	-0.27868262952555733	0.12927732317353105	-0.2789144390976449	-1.527500000000002	-0.2462094229796996	0.05647977362852227	0.0006252804820315149	0.0006251829703718801	8.449915347035974e-07	0.0	-0.29277791010235404	0.0
2.4834999999999905	-0.08100404106234911	0.10437121219681735	-0.2895852334941275	-0.20858119243177842	1.4964999999999946	-0.3150951486241402	0.12529404787821513	-0.3153358560889085	-1.5065000000000022	-0.20671744730071917	0.05744449101594486	0.0006469012643329061	0.0006468006122557212	8.854341661182235e-07	0.0	-0.2908798208048823	0.0
2.5044999999999904	-0.19631075205231324	0.10368418632384488	-0.2876084044850397	-0.09129765243272647	1.5174999999999945	-0.34449048914348207	0.12342243440344795	-0.34474041655244236	-1.4855000000000023	-0.2730090515815615	0.05443389691767853	0.0006692174171769301	0.0006691135321994952	9.277400430776085e-07	0.0	-0.2889476631744592	0.0
2.5254999999999903	-0.3430024185304732	0.09846066902046294	-0.2855962606928982	0.05740615783757502	1.5384999999999944	-0.22339034733078017	0.12459917737878588	-0.22364982760596955	-1.4645000000000024	-0.2905643064539676	0.05826332317968857	0.0006922493857596068	0.000692142172978701	9.719914305998872e-07	0.0	-0.28698162424306706	0.0
2.54649999999999	-0.3530707133367803	0.09941735420969357	-0.2835489465514629	0.06952176678531741	1.5594999999999943	-0.14747039000152382	0.12334372636830811	-0.1477397672721036	-1.4435000000000024	-0.23617156732717892	0.06030302330067344	0.0007160181492878387	0.0007159075113264445	1.0182740546251393e-06	0.0	-0.2849818904861318	0.0
2.56749999999999	-0.32053261616306544	0.10130800890968357	-0.2814666048439142	0.03906601131915122	1.5804999999999942	-0.5571303008025885	0.11190972024121344	-0.5574099307507484	-1.4225000000000025	-0.21787258432422651	0.06306918500222256	0.000740545232697131	0.0007404310696503171	1.0666772396987435e-06	0.0	-0.2829486478235014	0.0
2.58849999999999	-0.39117255780939264	0.09752567565897227	-0.27934937667987997	0.11182318112951267	1.6014999999999942	-0.2787820100417673	0.11568175055168695	-0.27907226025815285	-1.4015000000000026	-0.1384249262676378	0.0655945144429628	0.0007658527185555556	0.0007657349279354977	1.1172940517788042e-06	0.0	-0.2808820816204228	0.0
2.60949999999999	-0.35984770400335847	0.10195597377638418	-0.27719740147208277	0.0826503025312757	1.622499999999994	-0.3068873342538184	0.1125214057146089	-0.30718858460270443	-1.3805000000000027	-0.21970644129006145	0.06558671955300914	0.0007919632591546566	0.0007918417358347956	1.1702214463432736e-06	0.0	-0.2787823766885186	0.0
2.63049999999999	-0.3876022871080123	0.09982576153982349	-0.2750108169126066	0.11259147019540572	1.643499999999994	-0.09936720506058412	0.11732344764562767	-0.0996798480550187	-1.3595000000000028	-0.1810712114799763	0.06962468771916824	0.0008189000887879588	0.0008187747249463075	1.2255604219776472e-06	0.0	-0.27664971728676285	0.0
2.6514999999999898	-0.21860553819019032	0.10411813300259051	-0.2727897589487787	-0.05418422075858839	1.6644999999999939	-0.3267650772942688	0.11044301290097593	-0.32708951848141804	-1.338500000000003	-0.29041607733654673	0.06653838235963763	0.0008466870362176425	0.000846557721279228	1.2834161796297156e-06	0.0	-0.2744842871224552	0.0
2.6724999999999897	-0.3863087073488277	0.09913479258479699	-0.27053436175866985	0.11577434559015787	1.6854999999999938	-0.477644222401805	0.10532018180171154	-0.4779808807587315	-1.317500000000003	-0.2576443457933576	0.06999807476327427	0.0008753485373298814	0.0008752151579083126	1.343898287723526e-06	0.0	-0.27228626935219574	0.0
2.6934999999999896	-0.2959482933889593	0.10237640170450361	-0.268244757726208	0.0277035356627513	1.7064999999999937	-0.27065901737940073	0.10894340615158875	-0.27100832571951294	-1.296500000000003	-0.3604119766968573	0.06737315873266361	0.0009049096479791916	0.0009047720878173671	1.4071208533304263e-06	0.0	-0.27005584658285786	0.0
2.7144999999999895	-0.27601092230914365	0.10408901722021492	-0.26592107741590687	0.010089844893236777	1.7274999999999936	-0.31001714789387985	0.104966557808398	-0.3103795532842933	-1.2755000000000032	-0.2711387038333962	0.07043630402607205	0.0009353960570221213	0.00093525419693207	1.4732026996011739e-06	0.0	-0.26779320087256064	0.0
2.7354999999999894	-0.09204079293492888	0.10687787703066107	-0.2635634495472081	-0.17152265661227922	1.7484999999999935	-0.3991485948155278	0.10345363149533725	-0.39952455900558315	-1.2545000000000033	-0.30322397304128146	0.06954077320204351	0.0009668340995404913	0.0009666878173423416	1.5422675496690935e-06	0.0	-0.26549851373164063	0.0
2.7564999999999893	-0.21108173509563538	0.10653134566457302	-0.261172000968437	-0.05009026587280163	1.7694999999999934	-0.3706673914020475	0.1000053249038369	-0.37105739126323445	-1.2335000000000034	-0.41033126628855077	0.06730595562522333	0.0009992507702542791	0.0009990999407143587	1.6144442172406562e-06	0.0	-0.26317196612362287	0.0
2.777499999999989	-0.20786775441908031	0.1063721484703122	-0.25874685663037006	-0.050879102211289745	1.7904999999999933	-0.30396964446348607	0.10109681624502641	-0.30437417244102477	-1.2125000000000035	-0.3447599244172509	0.06911740852830814	0.00103267373712414	0.001032518231892205	1.6898668040961012e-06	0.0	-0.2608137384661905	0.0
2.798499999999989	-0.0793992294365966	0.10862846054232216	-0.2562881395594172	-0.1768889101228206	1.8114999999999932	-0.39178534652939356	0.09851639185947614	-0.3922049111057319	-1.1915000000000036	-0.3060036224982259	0.07023671892498091	0.0010671313551434776	0.001066971042689076	1.7686749047295003e-06	0.0	-0.2584240106321545	0.0
2.819499999999989	-0.25807386142999994	0.10641516984485805	-0.25379597083041555	0.0042778905995843886	1.8324999999999931	-0.47392106843645604	0.0964643733590696	-0.47435619460694145	-1.1705000000000036	-0.31930327127647484	0.07019936074480038	0.0011026526803198536	0.0011024874258678272	1.8510138183643157e-06	0.0	-0.2560029619504216	0.0
2.840499999999989	-0.2090994095832346	0.10608418968802392	-0.25127046953903814	-0.04217105995580353	1.853499999999993	-0.4592386469703957	0.09410482359248597	-0.4596898767313873	-1.1495000000000037	-0.29437507656328665	0.0702726530719777	0.001139267483845435	0.0011390971493105428	1.9370347685874273e-06	0.0	-0.25355077120696273	0.0
2.861499999999989	-0.18673962241088343	0.10737177042764158	-0.24871175277381555	-0.061972130362932115	1.874499999999993	-0.3352019388638898	0.09714848650411026	-0.3356698317135784	-1.1285000000000038	-0.2569135176239885	0.0724714043607861	0.0011770062664559781	0.001176830710376667	2.026895130851726e-06	0.0	-0.25106761664577903	0.0
2.8824999999999887	-0.22169955322838647	0.10578357843344323	-0.24611993558777331	-0.024420382359386844	1.8954999999999929	-0.39719260084028174	0.0934351884382099	-0.39767773429249026	-1.107500000000004	-0.3696569830680583	0.06831883829008344	0.0012159002729778552	0.0012157193504491706	2.120758668104462e-06	0.0	-0.24855367596986844	0.0
2.9034999999999886	-0.2784681287260966	0.1048227080298506	-0.24349513096968564	0.03497299775641097	1.9164999999999928	-0.32549915958476877	0.09364878898400562	-0.32600212969600945	-1.086500000000004	-0.34042970227306013	0.07018246077977304	0.0012559815070624222	0.0012557950696680503	2.218795774806368e-06	0.0	-0.2460091263421909	0.0
2.9244999999999886	-0.2667495569677384	0.1063365775121406	-0.24083744981494587	0.02591210715279252	1.9374999999999927	-0.4357830756439889	0.09212033395864848	-0.4363044975540568	-1.065500000000004	-0.22217183654110073	0.07372196026058732	0.0012972827461069176	0.001297090641850395	2.321183729613623e-06	0.0	-0.2434341443866328	0.0
2.9454999999999885	-0.27850035955003505	0.10600716810658166	-0.23814700089605634	0.04035335865397871	1.9584999999999926	-0.29858727592805784	0.09371640638630585	-0.29912778441444526	-1.0445000000000042	-0.41370421559310555	0.06947234617594505	0.0013398375563609618	0.0013396396295960098	2.4281069570029517e-06	0.0	-0.24082890618897032	0.0
2.9664999999999884	-0.31763996220735946	0.10560043150125424	-0.23542389083273949	0.08221607137461998	1.9794999999999925	-0.3525641007763658	0.09294274585958334	-0.3531243508227844	-1.0235000000000043	-0.34606140126702234	0.07181875314252611	0.0013836803082175478	0.001383476399577599	2.539757298127911e-06	0.0	-0.23819358729783277	0.0
2.988499999999994	-0.14685039448329823	0.10532185157684248	-0.23253619151177735	-0.08568579702847912	2.0004999999999926	-0.4708155045484087	0.09015992193058073	-0.47139617192771255	-1.0025000000000044	-0.30978344788485623	0.07593400132477289	0.0014310305612244565	0.0014308202107954874	2.6620119635666803e-06	0.0	-0.23540070429576085	0.0
3.0105	-0.08885929358137497	0.10871119292763089	-0.22961287847099376	-0.1407535848896188	2.0214999999999925	-0.2644899402701475	0.09576172331650482	-0.26509172214195087	-0.9815000000000043	-0.3205725431214592	0.07725732076820552	0.001479874410149349	0.0014796574344192056	2.7899125618340224e-06	0.0	-0.23257520022812414	0.0
3.0315735	-0.17165452978306198	0.10954747028361182	-0.22677938733967895	-0.055124857556616974	2.0424999999999924	-0.35206168723792064	0.09306233201181542	-0.3526853027612111	-0.9605000000000044	-0.20868381529367652	0.0822992130921006	0.001528101091979701	0.0015278775936919666	2.9179510435666776e-06	0.0	-0.2298382839763942	0.0
3.0527945145	-0.10871098515608957	0.11136184124778131	-0.2238932468228139	-0.11518226166672432	2.0634999999999923	-0.39997019353572644	0.09044131084361996	-0.40061638449677556	-0.9395000000000042	-0.14994354982646363	0.08541886423537319	0.0015781283200849332	0.0015778980751142333	3.052581958297838e-06	0.0	-0.22705232579997137	0.0
3.0741640761015	-0.2319035854920878	0.1076741263464178	-0.22095372657240994	0.010949858919677868	2.0844999999999922	-0.43734119986208697	0.0915343516079528	-0.4380107313179663	-0.9185000000000043	-0.3265216745030761	0.08370577790741247	0.0016300296309664402	0.0016297924068428482	3.194175814593149e-06	0.0	-0.22421674278603382	0.0
3.09568322463421	-0.16907058559146138	0.10939632009312698	-0.21796008561240507	-0.048889500020943694	2.105499999999992	-0.4128347563281972	0.09256200762572124	-0.41352841726620904	-0.8975000000000042	-0.3205219638297778	0.08534366531441594	0.0016838817594276858	0.0016836373150113388	3.3431254728141455e-06	0.0	-0.2213309478123169	0.0
3.11735300720665	-0.054474596865107375	0.11136095811442115	-0.2149115720692796	-0.16043697520417222	2.126499999999992	-0.3431838790319809	0.09425542895624106	-0.34390248304531906	-0.8765000000000043	-0.4228052534464881	0.08376484469654806	0.0017397647835736415	0.0017395128687164919	3.499847575237354e-06	0.0	-0.21839434956914497	0.0
3.1391744782570963	-0.19271369820945428	0.10684960201519378	-0.21180742289076912	-0.019093724681314844	2.147499999999992	-0.2830480710704081	0.09759779552955944	-0.2837924570503662	-0.8555000000000041	-0.45123595371444547	0.08620084767538254	0.0017977622765202928	0.001797502631714507	3.6647840723131717e-06	0.0	-0.21540635258307622	0.0
3.1611486996048956	0.07486393530649442	0.11078237223879431	-0.20864686355208825	-0.28351079885858266	2.168499999999992	-0.2759462280244164	0.09780113116230901	-0.2767172608694651	-0.8345000000000042	-0.5068394186114324	0.0854836110525871	0.00185796146512307	0.0018576938211355735	3.838403851801503e-06	0.0	-0.21236635724219868	0.0
3.18327674050213	-0.250449734789853	0.10596417262798949	-0.20542910774905251	0.04502062704080048	2.189499999999992	-0.21903159846203132	0.09954369716263745	-0.21983016980408956	-0.8135000000000041	-0.41885009015059094	0.09211267943057365	0.0019204533960468443	0.0019201774735394933	4.0212044780107786e-06	0.0	-0.20927375982311686	0.0
3.205559677685645	-0.2518671647648096	0.10405990987467018	-0.20215335707745366	0.04971380768735592	2.2104999999999917	-0.15226228977835204	0.10254923146670178	-0.15308931872658113	-0.7925000000000042	-0.4545088062920244	0.09206291156977281	0.001985333109514004	0.0019850486186488137	4.213714048891492e-06	0.0	-0.20612795251966537	0.0
3.227998595429445	-0.14545416423939364	0.10691446750189025	-0.19881880069801808	-0.05336463645862444	2.2314999999999916	-0.1506576216907739	0.10123026061107301	-0.1515140555932262	-0.7715000000000041	-0.29066023311047795	0.09891488852716775	0.002052699821081943	0.0020524064611108527	4.416493179300511e-06	0.0	-0.20292832347339018	0.0
3.250594585597451	-0.15683279837481884	0.1062038552338948	-0.1954246149862467	-0.038591816611427854	2.2524999999999915	-0.3682805906410396	0.09649677142250947	-0.3691674058644972	-0.7505000000000042	-0.4001629723038862	0.09930671998497798	0.0021226571118165218	0.002122354570655067	4.630137119358572e-06	0.0	-0.19967425680583764	0.0
3.273348747696633	-0.2397394314267372	0.1029822542063411	-0.19196996316639978	0.04776946826033743	2.2734999999999914	-0.419010122013989	0.09576975101479067	-0.41992832474233144	-0.729500000000004	-0.38510530025270473	0.10365608929285094	0.0021953131272435694	0.002195001081027928	4.855278017476104e-06	0.0	-0.19636513265268876	0.0
3.2962621889305095	-0.06905438677382043	0.10925241142802743	-0.18845399492886397	-0.11939960815504354	2.2944999999999913	-0.45157032553572846	0.09500297377536739	-0.45252095258717057	-0.7085000000000041	-0.43702416758352847	0.10642265158088697	0.0022707807854772085	0.002270458898103939	5.092587338323351e-06	0.0	-0.19300032719978344	0.0
3.319336024253023	-0.16833254389640206	0.10587769126178566	-0.18487584603009694	-0.01654330213369487	2.3154999999999912	-0.24773714467202604	0.10015598549417071	-0.24872126433557232	-0.687500000000004	-0.5645594256554802	0.10894000294213343	0.0023491779949404014	0.0023488459175882914	5.3427784467747665e-06	0.0	-0.1895792127210724	0.0
3.342571376422794	-0.24054795649592642	0.10266141688443146	-0.18123463787431643	0.05931331862160999	2.336499999999991	-0.2257369109507249	0.10201429650998535	-0.22675562384218767	-0.6665000000000041	-0.6007398498106609	0.11243199339803191	0.0024306278821106552	0.0024302852527440058	5.6066093696679425e-06	0.0	-0.18610115761854076	0.0
3.3659693760577536	-0.07065491124618117	0.10629398142239135	-0.17752947707605837	-0.1068745658298772	2.357499999999991	-0.3576114537727229	0.09596024213289168	-0.3586658937106559	-0.645500000000004	-0.5298717422636656	0.1186335810446425	0.0025152590297421516	0.0025149054725948214	5.884885748089598e-06	0.0	-0.18256552646414342	0.0
3.389531161690158	-0.3169994325187711	0.1015866564332196	-0.17375945500269704	0.14323997751607406	2.378499999999991	-0.3843776918818555	0.09859274606931398	-0.3854690267837568	-0.624500000000004	-0.539326092740315	0.12486550925083661	0.0026032057260339018	0.0026028408510734347	6.178463993837525e-06	0.0	-0.1789716800437982	0.0
3.4132578798219892	-0.09650195658866667	0.10526769529764606	-0.16992364729597406	-0.07342169070730739	2.399499999999991	-0.33629998336483485	0.09876718863239847	-0.33742941616397676	-0.6035000000000039	-0.6537859971624935	0.1287613355400961	0.0026946082252332555	0.002694231627604366	6.488254664716833e-06	0.0	-0.1753189754034764	0.0
3.437150684980743	-0.14790952815121397	0.10538498036217724	-0.16602111337154862	-0.018111585220334653	2.4204999999999908	-0.4473735396468602	0.09602090933383564	-0.4485423092301053	-0.582500000000004	-0.48883408573699416	0.13686637854814665	0.0027896130201836007	0.0027892242796302997	6.8152260744119705e-06	0.0	-0.17160676589743692	0.0
3.4612107397756082	-0.11424559043689565	0.10579615507811961	-0.1620508958955359	-0.04780530545864024	2.4414999999999907	-0.1676098069117207	0.10525271094116163	-0.16881918907868665	-0.5615000000000039	-0.49324889288388984	0.14457163955223765	0.0028883731273459806	0.0028879718076115983	7.160408153843561e-06	0.0	-0.16783440123864732	0.0
3.485439214954037	-0.1405310656846959	0.10599256498731974	-0.15801202023695976	-0.017480954552263867	2.4624999999999906	-0.32675977205141216	0.10160110318349118	-0.32801108049535027	-0.540500000000004	-0.5045643272665057	0.15107786956763725	0.0029910483848452477	0.0029906340330495738	7.524896582173131e-06	0.0	-0.16400122755143676	0.0
3.5098372894587158	-0.2470193905733506	0.10034198393348959	-0.15390349389500002	0.09311589667835057	2.4834999999999905	-0.08100404106234911	0.10437121219681735	-0.08229862837310385	-0.5195000000000038	-0.4935203823726546	0.1600345923343497	0.003097805764113305	0.0030973779101060497	7.909857206969915e-06	0.0	-0.16010658742642633	0.0
3.5344061504849265	-0.15040627915511684	0.10360938023442183	-0.14972430589986935	0.0006819732552474922	2.5044999999999904	-0.19631075205231324	0.10368418632384488	-0.19765001074173275	-0.4985000000000039	-0.5861002404549209	0.16709136919484344	0.0032088196957241535	0.0032083778514139694	8.316530774505275e-06	0.0	-0.156149819977782	0.0
3.559146993538321	0.06616186875537343	0.10705667184953048	-0.14547342618610787	-0.2116352949414813	2.5254999999999903	-0.3430024185304732	0.09846066902046294	-0.3443877820806421	-0.47750000000000387	-0.7496297941483565	0.17561223487835056	0.0033242724100385813	0.0033238160686967673	8.746237992704587e-06	0.0	-0.15213026090283593	0.0
3.5840610224930893	-0.245492250685023	0.10148718234050778	-0.1411498049370367	0.10434244574798632	2.54649999999999	-0.3530707133367803	0.09941735420969357	-0.3545036572714492	-0.45650000000000385	-0.6155168188402502	0.18772687017936754	0.0034443542932997015	0.00344388292883779	9.200384950967555e-06	0.0	-0.14804724254412516	0.0
3.6091494496505407	-0.01084507225928516	0.10550895459361744	-0.1367523718990585	-0.12590729963977335	2.56749999999999	-0.32053261616306544	0.10130800890968357	-0.3220146591426526	-0.43550000000000383	-1.0703934981935177	0.1960999420711355	0.003569264259844647	0.0035687773260650053	9.680468922878236e-06	0.0	-0.14390009395389103	0.0
3.6344134957980945	-0.13090001802403536	0.10312899115764922	-0.13228003566444768	-0.0013800176404123177	2.58849999999999	-0.39117255780939264	0.09752567565897227	-0.39270526274993545	-0.4145000000000038	-0.9651796234916983	0.21300078427281696	0.003699210141122357	0.003698707070940919	1.0188084579774087e-05	0.0	-0.13968814096109072	0.0
3.659854390268681	-0.09880848278109537	0.1017525220431884	-0.12773168292121578	-0.02892320014012041	2.60949999999999	-0.35984770400335847	0.10195597377638418	-0.3614326792197943	-0.3935000000000038	-1.3190987759305575	0.23078430981215728	0.00383440909223247	0.0038338892968727313	1.0724930645239997e-05	0.0	-0.13541070624096624	0.0
3.685473371000562	-0.2269185127792775	0.10009181364133425	-0.1231061776685887	0.1038123351106888	2.63049999999999	-0.3876022871080123	0.09982576153982349	-0.38924118748216857	-0.3725000000000038	-1.3705462534796204	0.25451447392880505	0.0039750880167258055	0.003974550884883144	1.1292817022848994e-05	0.0	-0.1310671093872205	0.0
3.7112716845975657	-0.22493904650500113	0.09985352542304791	-0.11840236039657583	0.1065366861084253	2.6514999999999898	-0.21860553819019032	0.10411813300259051	-0.22030006636386681	-0.35150000000000375	-1.8601471333908854	0.2821070311073165	0.004121484010433028	0.004120928907408487	1.1893672431901415e-05	0.0	-0.12665666698684924	0.0
3.7372505863897487	-0.2971380396331476	0.09807090397951714	-0.11361904722805827	0.18351899240508934	2.6724999999999897	-0.3863087073488277	0.09913479258479699	-0.3880606149423536	-0.33050000000000374	-1.8362962419763917	0.3169284019962439	0.004273844825114445	0.004273271091916982	1.2529552588527914e-05	0.0	-0.12217869269767823	0.0
3.763411340494477	-0.2444255606873959	0.09967625303518433	-0.10875502902176487	0.13567053166563103	2.6934999999999896	-0.2959482933889593	0.10237640170450361	-0.29775938224560916	-0.3095000000000037	-3.016589832260447	0.3525041844711218	0.0044324293527504745	0.004431836305166802	1.3202648972335948e-05	0.0	-0.11763249732865448	0.0
3.7897552198779385	-0.16311072211934205	0.10052189068662569	-0.1038090704344518	0.05930165168489025	2.7144999999999895	-0.27601092230914365	0.10408901722021492	-0.2778830457657974	-0.2885000000000037	-4.9352254325965035	0.3953844946678915	0.004597508131319373	0.004596895058950413	1.3915298221809865e-05	0.0	-0.1130173889229434	0.0
3.816283506417084	-0.13931571341576782	0.10065967049137496	-0.0987799089405398	0.04053580447522802	2.7354999999999894	-0.09204079293492888	0.10687787703066107	-0.09397585711936138	-0.2675000000000037	-6.400883457166977	0.45383935433425715	0.004769363872935991	0.004768730038198978	1.466999220493435e-05	0.0	-0.10833267284387971	0.0
3.842997490962004	-0.08681944871811251	0.10064306629723829	-0.09366625380741103	-0.006846805089298524	2.7564999999999893	-0.21108173509563538	0.10653134566457302	-0.21308170025082127	-0.24650000000000366	-7.609115070099577	0.52860294533176	0.004948292015252438	0.004947636652347737	1.546938881502495e-05	0.0	-0.10357765186382623	0.0
3.8698984733987376	-0.23516335754243828	0.09932241462067533	-0.08846678502450434	0.14669657251793394	2.777499999999989	-0.20786775441908031	0.1063721484703122	-0.20993463625490075	-0.2255000000000037	-8.77005112315004	0.6195540103290279	0.005134601297049025	0.00513392361089069	1.6316323545525682e-05	0.0	-0.09875162625598957	0.0
3.896987762712529	-0.11639433684639572	0.10111075076708294	-0.08318015218429034	0.03321418466210538	2.798499999999989	-0.0793992294365966	0.10862846054232216	-0.08153510050933388	-0.20450000000000368	-9.849416818870196	0.7285120015444947	0.005328614358970816	0.005327913524079933	1.7213821901606384e-05	0.0	-0.0938538938892427	0.0
3.9242666770515164	-0.04685513674863236	0.10174993932321724	-0.07780497331315653	-0.030949836564524165	2.819499999999989	-0.25807386142999994	0.10641516984485805	-0.260280852550006	-0.18350000000000372	-4.5442053649275636	0.873474864792174	0.005530668370392329	0.0055299435297521795	1.8165112710771658e-05	0.0	-0.08888375032601181	0.0
3.9517365437908767	-0.1508114017048261	0.10019405123923648	-0.07233983365016247	0.07847156805466363	2.840499999999989	-0.2090994095832346	0.10608418968802392	-0.21137971125115917	-0.1625000000000037	5.626549752840248	1.0358290639764927	0.005741115683419391	0.005740365947291508	1.9173642399410113e-05	0.0	-0.08384048892327278	0.0
3.9793986995974127	-0.09912954847562051	0.09941314278809421	-0.06678328437158065	0.03234626410403986	2.861499999999989	-0.18673962241088343	0.10737177042764158	-0.18909548628284692	-0.14150000000000373	22.000772264592683	1.2145818831189972	0.005960324515063524	0.0059595489597636725	2.0243090307292354e-05	0.0	-0.07872340093671515	0.0
4.007254490494595	-0.11595309542814457	0.09852167654714103	-0.06113384125907266	0.05481925416907191	2.8824999999999887	-0.22169955322838647	0.10578357843344323	-0.2241332936104816	-0.12050000000000372	50.73820760789016	1.4110375701498588	0.006188679658649578	0.006187877325282764	2.137738511748993e-05	0.0	-0.07353177562812249	0.0
4.035305271928057	-0.03961343210674206	0.10048695027145883	-0.05538998330930203	-0.015776551202559976	2.9034999999999886	-0.2784681287260966	0.1048227080298506	-0.2809821240986019	-0.09950000000000372	87.4755736860584	1.6123582800488627	0.006426583225542243	0.00642575311869585	2.2580722485077045e-05	0.0	-0.0682649003760252	0.0
4.063552408831553	-0.11562969129709766	0.0985512988804461	-0.04955015128272678	0.06607954001437089	2.9244999999999886	-0.2667495569677384	0.1063365775121406	-0.2693462515394253	-0.0785000000000037	133.77270017378174	1.8115916977043476	0.006674455418300687	0.0066735965046947725	2.3857583954310243e-05	0.0	-0.06292206078967655	0.0
4.091997275693375	-0.08287971845445659	0.09948702110595152	-0.04361274618926522	0.039266972265191366	2.9454999999999885	-0.27850035955003505	0.10600716810658166	-0.281182264842949	-0.05750000000000371	179.76894718386518	1.994158878353393	0.006932735336393006	0.006931846543487093	2.5212757260803707e-05	0.0	-0.05750254082640613	0.0
4.120641256623228	0.0599324705799575	0.10104833269141258	-0.037576127708481497	-0.097508598288439	2.9664999999999884	-0.31763996220735946	0.10560043150125424	-0.32040965867245275	-0.0365000000000037	214.6561908677304	2.142546424151929	0.007201881815623241	0.007200962030178603	2.6651358122561465e-05	0.0	-0.0520056229124059	0.0
4.149485745419591	0.15298424761067794	0.10302572661097684	-0.03143861254188419	-0.18442286015256212	2.988499999999994	-0.14685039448329823	0.10532185157684248	-0.14971490726728173	-0.015500000000003704	230.14296054425267	2.2371522127849564	0.007482374302443169	0.007481422369039911	2.8178853631633435e-05	0.0	-0.0464305880669989	0.0
4.178532145637528	0.05330061416447827	0.10065971244466365	-0.02519847269489825	-0.07849908685937651	3.0105	-0.08885929358137497	0.10871119292763089	-0.09182161533850536	0.005499999999996298	217.20235490329378	2.261968117329847	0.007774713764337848	0.007773728483846118	2.9801087366668612e-05	0.0	-0.040776716030448884	0.0
4.207781870656991	0.05283069193369115	0.09956166260975301	-0.01885393368602197	-0.07168462561971312	3.0315735	-0.17165452978306198	0.10954747028361182	-0.17471342641977722	0.026499999999996297	181.76835618426048	2.2101611736723585	0.008079423637489369	0.008078403765493918	3.152430635580111e-05	0.0	-0.03504328539536106	0.0
4.23723634375159	-0.002841759289481017	0.09888521037941556	-0.012403172680654186	-0.00956141339117317	3.0527945145	-0.10871098515608957	0.11136184124778131	-0.11187006413324703	0.0474999999999963	136.2349617202882	2.09051411544422	0.008397050812935162	0.00839599505811276	3.335519002916248e-05	0.0	-0.02922957374173127	0.0
4.266896998157851	0.039946243538386376	0.09875081167129818	-0.005844316547041876	-0.045790560085428256	3.0741640761015	-0.2319035854920878	0.1076741263464178	-0.2351666017057117	0.06849999999999631	91.41119995320605	1.9136773474348103	0.008728166662446402	0.008727073684895495	3.530088131091983e-05	0.0	-0.02333485777569469	0.0
4.2967652771449565	-0.1628692831485611	0.09526760907024412	0.0008245601682201099	0.16369384331678122	3.09568322463421	-0.16907058559146138	0.10939632009312698	-0.17244144779137321	0.0894999999999963	51.79025239024344	1.6899546147183988	0.009073368105358056	0.009072236514880322	3.736902001216428e-05	0.0	-0.01735841347203043	0.0
4.32684263408497	0.0641596192522509	0.09924472576737674	0.007605437347721858	-0.056554181904529044	3.11735300720665	-0.054474596865107375	0.11136095811442115	-0.057957374364972745	0.11049999999999632	28.358118027049613	1.4563766279609236	0.009433278717583435	0.009432107071916733	3.956777869825394e-05	0.0	-0.011299516220476563	0.0
4.357130532523566	0.013156414053924127	0.09764121622028606	0.014500351496402407	0.0013439374424782796	3.1391744782570963	-0.19271369820945428	0.10684960201519378	-0.19631262790176138	0.13149999999999631	12.694697457649283	1.2254860593653727	0.009808549884044112	0.009807336687046779	4.19059012174438e-05	0.0	-0.005157440975905925	0.0
4.387630446251231	-0.0525032550058621	0.09498174648270341	0.021511398022930946	0.07401465302879305	3.1611486996048956	0.07486393530649442	0.11078237223879431	0.07114444161638397	0.1524999999999963	2.820776508502121	1.010789771479783	0.01019986199573791	0.010198605695524108	4.4392744091851954e-05	0.0	0.0010685375875770786	0.0
4.41834385937499	0.0007671964556678453	0.0966599785696712	0.02864073361189581	0.027873537156227965	3.18327674050213	-0.250449734789853	0.10596417262798949	-0.25429438686391737	0.17349999999999632	-2.171629378343553	0.8207049803526518	0.01060792569265547	0.010606624679681716	4.703832098712141e-05	0.0	0.007379144918571501	0.0
4.449272266390615	-0.0560886468902471	0.09558426209949496	0.03589057868935443	0.09197922557960153	3.205559677685645	-0.2518671647648096	0.10405990987467018	-0.2558417602070213	0.1944999999999963	-3.4791037025376568	0.6726156053291219	0.01103348315373619	0.0110321357588391	4.9853350493592224e-05	0.0	0.013775106426285544	0.0
4.48041717225535	0.2109683222881332	0.09854227034866589	0.04326321998428043	-0.16770510230385277	3.227998595429445	-0.14545416423939364	0.10691446750189025	-0.14956368701476574	0.2154999999999963	-2.839118344401065	0.5626771100456306	0.011477309435028723	0.011475913927414386	5.284930746950338e-05	0.0	0.020257147314367813	0.0
4.511780092461137	0.07632224258421542	0.0959381900707575	0.05076101318837854	-0.025561229395836882	3.250594585597451	-0.15683279837481884	0.1062038552338948	-0.1610824401944098	0.23649999999999627	-2.551820678958201	0.4872700054952713	0.011940213857188322	0.011938768442373694	5.603847821578653e-05	0.0	0.02682599241060074	0.0
4.5433625531083655	-0.12575124891018596	0.09239415369983259	0.05838638571669495	0.18413763462688093	3.273348747696633	-0.2397394314267372	0.1029822542063411	-0.2441346009130262	0.2574999999999963	-1.4670016928155079	0.4525721348785852	0.012423041443401348	0.012421544261108463	5.943401977247997e-05	0.0	0.033482365992412666	0.0
4.575166090980124	0.04011912276759348	0.09513857170038444	0.06614183957135533	0.02602271680376185	3.2962621889305095	-0.06905438677382043	0.10925241142802743	-0.0736007190447399	0.2784999999999963	-0.6767330059693677	0.4321092847919233	0.01292667440877721	0.012925123530780963	6.305002364880232e-05	0.0	0.040226991608148355	0.0
4.607192253616985	0.08536058966115026	0.09556058810082456	0.07402995431067709	-0.01133063535047317	3.319336024253023	-0.16833254389640206	0.10587769126178566	-0.17303591058737752	0.2994999999999963	0.5839918400732245	0.43035135278853165	0.013452033702187319	0.01345042713011803	6.690158432258517e-05	0.0	0.04706059189404915	0.0
4.639442599392304	-0.06148475986549702	0.09233504382754652	0.082053390125781	0.143538149991278	3.342571376422794	-0.24054795649592642	0.10266141688443146	-0.24541447624015075	0.32049999999999634	-0.2400610635720568	0.4244240360956046	0.014000080601459743	0.013998416264561846	7.100487287018295e-05	0.0	0.05398388838688922	0.0
4.67191869758805	0.06967926849821275	0.09496320188579395	0.09021489102668974	0.020535622528476988	3.3659693760577536	-0.07065491124618117	0.10629398142239135	-0.07569096063426624	0.34149999999999636	-0.3297206702063953	0.42113134428055343	0.014571818362754898	0.014570094115603385	7.537721611530486e-05	0.0	0.060997601332216156	0.0
4.704622128471167	0.13892382928309235	0.09481066804192141	0.09851728813973973	-0.040406541143352626	3.389531161690158	-0.3169994325187711	0.1015866564332196	-0.3222116575598723	0.3624999999999964	0.34660248386344605	0.4191237466221512	0.015168293924851875	0.015166507545028487	8.003718171455846e-05	0.0	0.06810244948814481	0.0
4.737554483370465	0.16054799488721136	0.09538939942050463	0.10696350311794411	-0.053584491769267245	3.4132578798219892	-0.09650195658866667	0.10526769529764606	-0.10189728469616902	0.3834999999999964	-0.012841052712190049	0.4084377525094131	0.015790599668965	0.015788748854696395	8.50046696290247e-05	0.0	0.0752991499246537	0.0
4.7707173647540575	0.10993345566809165	0.09267718958173696	0.11555655166572797	0.005623095997636315	3.437150684980743	-0.14790952815121397	0.10538498036217724	-0.15349518067710227	0.4044999999999964	0.6101544905897107	0.4002612394618378	0.016439875234584924	0.016437957602345423	9.03010104650276e-05	0.0	0.0825884178183326	0.0
4.804112386307336	0.12383261901513519	0.09299996719057256	0.12429954717921299	0.00046692816407779836	3.4612107397756082	-0.11424559043689565	0.10579615507811961	-0.12002909578000708	0.42549999999999644	0.6505758266060724	0.3852435746011487	0.01711730939169665	0.017115322473778633	9.594907120361722e-05	0.0	0.08997096624253409	0.0
4.837741173011487	0.1410735124017353	0.09342338126854642	0.133195704502943	-0.007877807898792305	3.485439214954037	-0.1405310656846959	0.10599256498731974	-0.1465202729991729	0.44649999999999646	0.5763438537970842	0.3655616807281383	0.017824141969567574	0.01782208321162272	0.00010197336887728272	0.0	0.09744750595287544	0.0
4.871605361222568	0.14963568854925713	0.09425803802007612	0.14224834380363702	-0.007387344745620111	3.5098372894587158	-0.2470193905733506	0.10034198393348959	-0.25322248410477693	0.4674999999999965	0.8939573504374039	0.34891877099447316	0.01856166584211906	0.018559532600674694	0.0001084001927942763	0.0	0.10501874516804899	0.0
4.9057065987511255	0.12219080013481735	0.09271553250401149	0.15146089456119052	0.02927009442637317	3.5344061504849265	-0.15040627915511684	0.10360938023442183	-0.15683179323302948	0.4884999999999965	0.23904766292135093	0.3224818418556762	0.019331228969695944	0.019329018509650252	0.00011525773595582513	0.0	0.11268538934588851	0.0
4.940046544942383	0.25378943765705747	0.09399661060336277	0.1608368996767568	-0.09295253798030068	3.559146993538321	0.06616186875537343	0.10705667184953048	0.05950503403864538	0.5094999999999965	-0.2527593851013741	0.299041362910436	0.020134236496824984	0.02013194598892636	0.00012257623635966627	0.0	0.12044814095464579	0.0
4.97462687075698	0.29279750707236385	0.09453724310989867	0.170380019697299	-0.12241748737506486	3.5840610224930893	-0.245492250685023	0.10148718234050778	-0.25238968829211145	0.5304999999999964	-0.37625385857100646	0.27809573842687574	0.02097215290530768	0.02096977942362333	0.00013038812893495692	0.0	0.12830769923943303	0.0
5.009449258852279	0.13113229151909161	0.09202184084714438	0.18009403715551614	0.048961745636424525	3.6091494496505407	-0.01084507225928516	0.10550895459361744	-0.01799279431411769	0.5514999999999965	-0.08984091951002426	0.2619068692617231	0.02184650422171989	0.02184404474109975	0.00013872820890894254	0.0	0.13626475998378756	0.0
5.044515403664246	0.1794843085710446	0.09141846821803751	0.18998286102349707	0.010498552452452459	3.6344134957980945	-0.13090001802403536	0.10312899115764922	-0.1383081233206784	0.5724999999999965	-0.1866307774002376	0.2457115955736518	0.02275888027809049	0.02275633167163288	0.00014763380746503306	0.0	0.14432001526630867	0.0
5.079827011489895	0.19355521866793396	0.0910200620852148	0.2000505312778789	0.006495312609944931	3.659854390268681	-0.09880848278109537	0.1017525220431884	-0.10648750610084581	0.5934999999999966	0.22345818767825598	0.23724912422591274	0.023710937024201215	0.023708296060727736	0.00015714498061540427	0.0	0.15247415321233454	0.0
5.1153858005703245	0.2691785446125283	0.09240129370788146	0.2103012235736096	-0.05887732103891871	3.685473371000562	-0.2269185127792775	0.10009181364133425	-0.2348794444979093	0.6144999999999965	-0.32010114737974327	0.22052913552083903	0.024704398889588548	0.024701662231135697	0.0001673047122792163	0.0	0.16072785774060616	0.0
5.151193501174317	0.14326326204235232	0.08958056778456527	0.2207392540227182	0.0774759919803659	3.7112716845975657	-0.22493904650500113	0.09985352542304791	-0.23319335309527456	0.6354999999999966	-0.2284668499436595	0.21576357514506042	0.02574106119293169	0.02573822539226836	0.000178159132630213	0.0	0.16908180830488795	0.0
5.187251855682537	0.1572989899015757	0.08995255675979964	0.23136908407369472	0.07407009417211902	3.7372505863897487	-0.2971380396331476	0.09807090397951714	-0.30569768510276757	0.6564999999999965	-0.5468312962555482	0.20803175701144408	0.026822792596080277	0.02681985409426031	0.00018975775285527208	0.0	0.17753667963049885	0.0
5.2235626186723145	0.2889991685491861	0.09153702040786285	0.24219532548623882	-0.0468038430629473	3.763411340494477	-0.2444255606873959	0.09967625303518433	-0.25330302899428553	0.6774999999999967	-0.11871807447388694	0.20912926534439738	0.027951537599504445	0.02794849272346468	0.00020215371754859734	0.0	0.1860931414457211	0.0
5.260127557003021	0.24337675629846764	0.08989802448294217	0.2532227453951985	0.009845989096730873	3.7897552198779385	-0.16311072211934205	0.10052189068662569	-0.17231904060783365	0.6984999999999966	-0.2816250400181364	0.20757311729239605	0.029129319075439416	0.02912616403565434	0.00021540407605508385	0.0	0.1947518582080497	0.0
5.296948449902043	0.29274185107521533	0.09029965127177333	0.26445627145650724	-0.02828557961870809	3.816283506417084	-0.13931571341576782	0.10065967049137496	-0.1488684773191077	0.7194999999999967	-0.17592962035176463	0.20833747865355814	0.030358240834442746	0.03035497172264816	0.00022957007417129472	0.0	0.20351348882524506	0.0
5.334027089051357	0.2611219096725746	0.09050245813462476	0.275900997066839	0.014779087394264423	3.842997490962004	-0.08681944871811251	0.10064306629723829	-0.0967308467745277	0.7404999999999966	-0.1010724148063682	0.20891663652625653	0.031640490220483784	0.031637103007482306	0.0002447174677137334	0.0	0.2123786863711592	0.0
5.371365278674717	0.09523705189004615	0.08716209833878284	0.2875621866475142	0.19232513475746804	3.8698984733987376	-0.23516335754243828	0.09932241462067533	-0.24544819877392351	0.7614999999999967	-0.4511304209879441	0.2033574668404342	0.03297834072903659	0.032974831262599626	0.00026091685957218826	0.0	0.22134809779630576	0.0
5.40896483562544	0.3683849141501414	0.09108660675227155	0.29944528098190204	-0.06893963316823937	3.896987762712529	-0.11639433684639572	0.10111075076708294	-0.12706807855134808	0.7824999999999966	-0.588912817419077	0.2020288956843124	0.03437415464195043	0.03437051864483155	0.0002782440619810668	0.0	0.230422363633139	0.0
5.446827589474818	0.23305347333649393	0.0881388170064566	0.3115559025942018	0.07850242925770787	3.9242666770515164	-0.04685513674863236	0.10174993932321724	-0.05793391376148764	0.8034999999999968	-0.14367733302696983	0.20481608190168646	0.03583038567212095	0.03582661874019732	0.0002967804858644188	0.0	0.23960211769601913	0.0
5.484955382601142	0.16419861515686174	0.08669700520196455	0.3238998611559953	0.15970124599913355	3.9517365437908767	-0.1508114017048261	0.10019405123923648	-0.1623120569779364	0.8244999999999967	-0.666784870340754	0.19974570770769456	0.03734958161017837	0.03734567921073816	0.0003166135592410106	0.0	0.24888798677583773	0.0
5.52335007027935	0.35122533935869854	0.08956905964565891	0.3364831589053772	-0.014742180453321319	3.9793986995974127	-0.09912954847562051	0.09941314278809421	-0.111069665040755	0.8454999999999968	-0.3239274581468514	0.20092702148795286	0.03893438696454512	0.03893034443473951	0.0003378371768148291	0.0	0.25828059032927775	0.0
5.5620135207713055	0.5086150236841904	0.09157920040442927	0.34931199606177293	-0.1593030276224175	4.007254490494595	-0.11595309542814457	0.09852167654714103	-0.1283510297971944	0.8664999999999967	-0.4580288564395065	0.19782185991888324	0.04058754558528932	0.040583358130769666	0.00036055218302426717	0.0	0.2677805401626897	0.0
5.600947615416705	0.32981317533901056	0.0880736851344378	0.36239277621772975	0.032579600878719195	4.035305271928057	-0.03961343210674206	0.10048695027145883	-0.052488349173465225	0.8874999999999968	-0.22324559079605066	0.1999059339731258	0.0423119032612127	0.04230756595497458	0.0003848668909801888	0.0	0.2773884401105623	0.0
5.640154248724622	0.3929953087786147	0.08928688747622002	0.37573211168703724	-0.017263197091577476	4.063552408831553	-0.11562969129709766	0.0985512988804461	-0.12900160080404743	0.9084999999999968	-0.6496997105774653	0.19386755079249574	0.04411041027855783	0.04410591806001498	0.00041089763988982577	0.0	0.2871048857085746	0.0
5.679635328465695	0.44691746426034623	0.08914243481363837	0.38933682878646214	-0.05758063547388409	4.091997275693375	-0.08287971845445659	0.09948702110595152	-0.0967695130915975	0.9294999999999969	-0.24667353160503147	0.1944077520463297	0.045986123928598154	0.045981471602911224	0.0004387693937400895	0.0	0.2969304638612127	0.0
5.719392775764955	0.3724276490589366	0.0889895486445002	0.4032139730261936	0.030786323967257	4.120641256623228	0.0599324705799575	0.10104833269141258	0.045502975376033095	0.9504999999999968	-0.20638944291037387	0.1945431867467352	0.047942210950183646	0.047937393187869416	0.0004686163842012005	0.0	0.3068657525039393	0.0
5.759428525195309	0.3222373232576138	0.08705946287633902	0.4173708141817728	0.09513349092415901	4.149485745419591	0.15298424761067794	0.10302572661097684	0.13799227208556322	0.9714999999999969	-0.3040644431458963	0.18928202553680634	0.04998194989205107	0.049976961228900926	0.0005005828009095736	0.0	0.3169113202599112	0.0
5.799744524871677	0.3450356779019947	0.08823816908324589	0.4318148512178202	0.08677917331582552	4.178532145637528	0.05330061416447827	0.10065971244466365	0.03772237082892763	0.9924999999999968	-0.5324052254896738	0.1854638882304432	0.0521087333783748	0.05210356821571083	0.000534823532498434	0.0	0.32706772609123613	0.0
5.840342736545779	0.38406920046421816	0.08728479893362448	0.4465538170312668	0.06248461656704862	4.207781870656991	0.05283069193369115	0.09956166260975301	0.036641340224352066	1.0134999999999967	-0.6896457589364955	0.18044715971645509	0.05432607025961969	0.05432072286492014	0.0005715049619657231	0.0	0.3373355189447612	0.0
5.8812251357016	0.3824919862345016	0.0868289308202934	0.4615956829790878	0.07910369674458623	4.23723634375159	-0.002841759289481017	0.09888521037941556	-0.0196681603505581	1.0344999999999966	-0.41624777581284	0.17850584298519961	0.05663758762927566	0.05663205213720295	0.0006108058202021302	0.0	0.34771523739240706	0.0
5.922393711651511	0.49041450715330104	0.087578388920875	0.4769486631526214	-0.013465844000679628	4.266896998157851	0.039946243538386376	0.09875081167129818	0.022455702309733563	1.0554999999999966	-0.4595605964567815	0.17676818977685194	0.05904703268548832	0.05904130309935332	0.0006529181017476565	0.0	0.3582074092660321	0.0
5.963850467633071	0.3883366558491593	0.08690150912482346	0.49262121835758266	0.10428456250842338	4.2967652771449565	-0.1628692831485611	0.09526760907024412	-0.18105225678881165	1.0764999999999965	-0.3900714679230317	0.17258151301041808	0.061558274414962935	0.06155234460866275	0.0006980480471034682	0.0	0.36881255128685353	0.0
6.005597420906502	0.42770550032154225	0.08689885861262091	0.5086220597556836	0.08091655943414139	4.32684263408497	0.0641596192522509	0.09924472576737674	0.04525466568405248	1.0974999999999964	-0.42628323849328353	0.17086553174690008	0.06417530507480247	0.06416916879526978	0.0007464171961969722	0.0	0.3795311686894144	0.0
6.047636602852848	0.7043810873642895	0.09059134951677882	0.5249601521205217	-0.1794209352437678	4.357130532523566	0.013156414053924127	0.09764121622028606	-0.006501378418384204	1.1184999999999963	-0.4495419876667386	0.16785746979701666	0.06690224144615241	0.06689589231635622	0.0007982635178824201	0.0	0.39036375484013064	0.0
6.089970059072819	0.573730579312353	0.08825676015670264	0.5416447166569324	-0.03208586265542068	4.387630446251231	-0.0525032550058621	0.09498174648270341	-0.07294611544121597	1.1394999999999962	-0.30894614552421196	0.1649519969265801	0.06974332583165901	0.06973675735419886	0.0008538426206568525	0.0	0.40131079085041765	0.0
6.132599849486327	0.4777368728453099	0.08631387799573448	0.5586852333294794	0.08094836048416948	4.41834385937499	0.0007671964556678453	0.0966599785696712	-0.020494392237656464	1.160499999999996	-0.11258091613076626	0.1661733108267761	0.072702926766814	0.07269613232815147	0.0009134290500819027	0.0	0.412372745184432	0.0
6.1755280484327315	0.573196035618617	0.0874087137944435	0.5760914426420496	0.0028954070234326057	4.449272266390615	-0.0560886468902471	0.09558426209949496	-0.07820411915331597	1.181499999999996	-0.28111273542322657	0.16101247006814756	0.07578553941325475	0.07577851228862757	0.000977317678725949	0.0	0.42355007326144134	0.0
6.2187567447717615	0.564894062479097	0.08689913716130473	0.5938733468067474	0.0289792843276504	4.48041717225535	0.2109683222881332	0.09854227034866589	0.18796224961822058	1.202499999999996	-0.005311907010510097	0.16254293177343168	0.07899578560002048	0.07898851895908646	0.0010458251947777018	0.0	0.4348432170528628	0.0
6.262288041985164	0.6353923820391199	0.08743646270292484	0.6120412102363613	-0.023351171802758586	4.511780092461137	0.07632224258421542	0.0959381900707575	0.05238722180643762	1.2234999999999958	-0.38960779792164946	0.1547677112601205	0.08233841347664025	0.08233090038990042	0.00111929169583181	0.0	0.44625260467398875	0.0
6.30612405827906	0.43620515405185684	0.08448276993080411	0.6306055592907156	0.19440040523885876	4.5433625531083655	-0.12575124891018596	0.09239415369983259	-0.15065526863446826	1.2444999999999957	-0.416693101222954	0.15069004985695375	0.08581829673974849	0.08581053018579957	0.0011980823947083314	0.0	0.45777864997045925	0.0
6.350266926687013	0.5925340354878735	0.08634320723923818	0.6495771812031019	0.057043145715228394	4.575166090980124	0.04011912276759348	0.09513857170038444	0.014204274804386505	1.2654999999999956	-0.31362832576968014	0.14928400140682832	0.08944043339269667	0.08943240626636541	0.0012825894445405868	0.0	0.4694217520994992	0.0
6.394718795173823	0.7418947131057521	0.08844511251759588	0.6689671221088933	-0.07292759099685875	4.607192253616985	0.08536058966115026	0.09556058810082456	0.05839122724452232	1.2864999999999955	-0.2669352072661426	0.1466238208472916	0.09320994399537283	0.093201649116786	0.0013732338907490932	0.0	0.4811822951059854	0.0
6.439481826740039	0.6965090461849984	0.08784986696139913	0.6887866840942347	-0.0077223620907637125	4.639442599392304	-0.06148475986549702	0.09233504382754652	-0.08955426160438879	1.3074999999999954	-0.5913738997340845	0.13932633722384727	0.09713206935914638	0.09712349948379077	0.0014704677579114695	0.0	0.4930606474933861	0.0
6.4845581995272195	0.6606673174695532	0.0863750168691433	0.7090474211785235	0.04838010370897028	4.67191869758805	0.06967926849821275	0.09496320188579395	0.04046197880373917	1.3284999999999954	-0.3644090471512351	0.14264085048014702	0.10121216763955906	0.10120331546938878	0.0015747762799385103	0.0	0.5050571617896371	0.0
6.529950106923911	0.8414426016570535	0.08940450034838435	0.7297611341401665	-0.11168146751688701	4.704622128471167	0.13892382928309235	0.09481066804192141	0.10850899063149744	1.3494999999999953	-0.4164739687075367	0.14088349097156658	0.10545571077707025	0.10544656897271723	0.0016866802823725857	0.0	0.5171721741080064	0.0
6.575659757672378	0.7449864692282784	0.08760787627582192	0.7509398640909603	0.005953394862681871	4.737554483370465	0.16054799488721136	0.09538939942050463	0.12888364169392094	1.3704999999999952	-0.6909835405808904	0.13485847226318332	0.10986828023387721	0.10985884142802443	0.0018067387260348117	0.0	0.5294060037030238	0.0
6.621689375976085	0.7211999940211229	0.08734452868908545	0.7725958847003113	0.05139589067918837	4.7707173647540575	0.10993345566809165	0.09267718958173696	0.07696532182069628	1.391499999999995	-0.4091760002285385	0.13527776142123316	0.11445556197256472	0.11444581878453958	0.0019355514216589027	0.0	0.541758952521548	0.0
6.668041201607918	0.7319766966066988	0.08679520159618857	0.7947416929664829	0.06276499635978405	4.804112386307336	0.12383261901513519	0.09299996719057256	0.08950403807845628	1.412499999999995	-0.5589104444845212	0.13185937889298646	0.11922334062011686	0.11921328567176454	0.0020737619255595413	0.0	0.5542313047490419	0.0
6.714717490019173	0.8186107415810563	0.08809615749660706	0.8173899984281807	-0.0012207431528755697	4.837741173011487	0.1410735124017353	0.09342338126854642	0.10532531385166773	1.433499999999995	-0.4973198420319451	0.13219016438344713	0.12417749275867446	0.1241671186915697	0.002222060626788508	0.0	0.5668233263511481	0.0
6.7617205124493065	0.8198779897030453	0.08771459279909016	0.8405537107060354	0.02067572100299009	4.871605361222568	0.14963568854925713	0.09425803802007612	0.1124060899136691	1.4544999999999948	-0.5494590896898681	0.1281781975647332	0.12932397928234746	0.1293132787764046	0.002381188036627556	0.0	0.5795352646106557	0.0
6.809052556036452	0.67347444046757	0.0850579317724089	0.864245925259997	0.190771484792427	4.9057065987511255	0.12219080013481735	0.09271553250401149	0.08341529491951533	1.4754999999999947	-0.3095225746539163	0.12927732317353105	0.13466883675742972	0.13465780255096857	0.0025519382916501733	0.0	0.5923673476599485	0.0
6.856715923928707	0.8722734146372436	0.0869922536304744	0.8884799072453529	0.016206492608109246	4.940046544942383	0.25378943765705747	0.09399661060336277	0.21340067893494646	1.4964999999999946	-0.349964624021025	0.12529404787821513	0.14021816772151946	0.1402067926328446	0.0027351628819480395	0.0	0.6053197840090407	0.0
6.9047129353962085	0.9799364624418788	0.08839868030135259	0.913269073347037	-0.06666738909484182	4.97462687075698	0.29279750707236385	0.09453724310989867	0.2507251866144979	1.5174999999999945	-0.3826129505272915	0.12342243440344795	0.14597812985535666	0.14596640680590642	0.002931774616457419	0.0	0.6183927620693165	0.0
6.953045925943982	0.9678371726213828	0.08796467697328944	0.9386269714691196	-0.02921020115226325	5.009449258852279	0.13113229151909161	0.09202184084714438	0.08730301434736304	1.5384999999999944	-0.24811146491753133	0.12459917737878588	0.15195492395964783	0.1519428459987682	0.0031427518376285833	0.0	0.631586449673075	0.0
7.0017172474255895	0.9944388057191761	0.0881778842456026	0.9645672581539534	-0.0298715475652227	5.044515403664246	0.1794843085710446	0.09141846821803751	0.1338214628138562	1.5594999999999943	-0.163789953023616	0.12334372636830811	0.1581547806677929	0.1581423409991875	0.003369142897949969	0.0	0.644900993589023	0.0
7.050729268157569	1.0405472078280749	0.08824837582506213	0.9911036736032854	-0.04944353422478942	5.079827011489895	0.19355521866793396	0.0910200620852148	0.1459788406023896	1.5804999999999942	-0.6187841897993631	0.11190972024121344	0.16458394582424477	0.16457113783415256	0.0036120709110600982	0.0	0.6583365190338281	0.0
7.100084373034671	1.1169836133322852	0.08898537871880365	1.018250014171836	-0.09873359916044921	5.1153858005703245	0.2691785446125283	0.09240129370788146	0.21960517877952487	1.6014999999999942	-0.3096329529480357	0.11568175055168695	0.17124866445723244	0.17123548174438	0.003872738790343625	0.0	0.67189312917988	0.0
7.149784963645914	1.038393383904282	0.08726610988946103	1.0460201022022666	0.007626718297984558	5.151193501174317	0.14326326204235232	0.08958056778456527	0.09160581632452205	1.622499999999994	-0.3408485056590429	0.1125214057146089	0.1781551632737433	0.17814159968111618	0.004152434588004062	0.0	0.685570904659403	0.0
7.199833458391435	1.165219228938859	0.08894389984659466	1.074427753069072	-0.09079147586978698	5.187251855682537	0.1572989899015757	0.08995255675979964	0.10346658545837985	1.643499999999994	-0.11036350991404387	0.11732344764562767	0.18530963160395006	0.18529568125242538	0.004452537147621068	0.0	0.6993699030650756	0.0
7.250232292600176	1.064277528293434	0.08661243666824157	1.103486739297575	0.039209211004140876	5.2235626186723145	0.2889991685491861	0.09153702040786285	0.2328969845086684	1.6644999999999939	-0.36292598574692514	0.11044301290097593	0.19271820072163162	0.19270385804551035	0.004774522083122731	0.0	0.7132901584473103	0.0
7.3009839186483765	1.2703763958866447	0.08873314492579387	1.1332107516227188	-0.13716564426392597	5.260127557003021	0.24337675629846764	0.08989802448294217	0.1849058691113188	1.6854999999999938	-0.530501918035104	0.10532018180171154	0.20038692146647816	0.2003721812509521	0.005119968096918018	0.0	0.7273316808083706	0.0
7.352090806078915	1.1662879782951983	0.08770050428687604	1.1636133568504112	-0.0026746214447870287	5.296948449902043	0.29274185107521533	0.09029965127177333	0.23179906844395315	1.7064999999999937	-0.3006110429458553	0.10894340615158875	0.2083217400933491	0.2083065975139372	0.005490563649625098	0.0	0.7414944555934998	0.0
7.403555441721467	1.1306745981822823	0.08688508608807397	1.194707952381345	0.06403335419906275	5.334027089051357	0.2611219096725746	0.09050245813462476	0.19759959897689477	1.7274999999999936	-0.34432467486882823	0.104966557808398	0.21652847227236804	0.2165129229363531	0.005888113993380258	0.0	0.7557784431792437	0.0
7.455380329813519	1.2802454785466941	0.08852586503930472	1.2265077172530314	-0.0537377612936627	5.371365278674717	0.09523705189004615	0.08716209833878284	0.029022963038837737	1.7484999999999935	-0.4433197036612033	0.10345363149533725	0.22501277516192938	0.22499681515182862	0.006314548580100333	0.0	0.7701835783591732	0.0
7.507567992122213	1.1590615174599126	0.08667492232884035	1.2590255595492947	0.09996404208938214	5.40896483562544	0.3683849141501414	0.09108660675227155	0.29936199680137837	1.7694999999999934	-0.4116866757082578	0.1000053249038369	0.2337801174738621	0.23376374339296482	0.0067719288552776	0.0	0.7847097698271903	0.0
7.560120968067068	1.3439743625285516	0.088288126949093	1.2922740600169023	-0.051700302511649365	5.446827589474818	0.23305347333649393	0.0881388170064566	0.16109968843831124	1.7904999999999933	-0.3376079346285392	0.10109681624502641	0.24283574744567357	0.24281895646568682	0.007262456446887516	0.0	0.7993568996586544	0.0
7.6130418148435375	1.4395264224126259	0.08923014002731715	1.3262654117147457	-0.1132610106978802	5.484955382601142	0.16419861515686174	0.08669700520196455	0.08918674077670419	1.8114999999999932	-0.4351416138706041	0.09851639185947614	0.25218465862830025	0.25216744853915224	0.007788481757761281	0.0	0.8141248227895319	0.0
7.666333107547443	1.4257973984003525	0.08925585251963865	1.3610113555005672	-0.06478604289978529	5.52335007027935	0.35122533935869854	0.08956905964565891	0.27302277078259907	1.8324999999999931	-0.5263667474894922	0.0964643733590696	0.26183155338830266	0.26181392265016695	0.008352512968290694	0.0	0.8290133664938069	0.0
7.7199974393002755	1.3445751879076329	0.08749749396448546	1.3965231111312852	0.05194792322365238	5.5620135207713055	0.5086150236841904	0.09157920040442927	0.4270835677851072	1.853499999999993	-0.510059520512103	0.09410482359248597	0.27178080400984533	0.2717627518074768	0.008957225454563674	0.0	0.8440223298593996	0.0
7.774037421375377	1.3730770334497238	0.08752817931191204	1.4328113037127854	0.05973427026306166	5.600947615416705	0.32981317533901056	0.0880736851344378	0.2448088392318431	1.874499999999993	-0.37229649843181534	0.09714848650411026	0.28203641126275414	0.2820179375622525	0.009605471624943577	0.0	0.8591514832628351	0.0
7.828455683325005	1.498040500935749	0.08904449810476511	1.4698858851801888	-0.02815461575556011	5.640154248724622	0.3929953087786147	0.08928688747622002	0.30436808280015204	1.8954999999999929	-0.4411472528979232	0.0934351884382099	0.29260196027670915	0.2925830658848792	0.010300291175672818	0.0	0.8744005678429279	0.0
7.88325487310828	1.5187897154486691	0.08882032642538182	1.507756050415801	-0.011033665032868178	5.679635328465695	0.44691746426034623	0.08914243481363837	0.3545110993350968	1.9164999999999928	-0.3615199773803057	0.09364878898400562	0.3034805735261242	0.30346126015265507	0.01104492176326504	0.0	0.8897692949737568	0.0
7.938437657220039	1.6246895621547297	0.08924231296614493	1.5464301475140352	-0.07825941464069452	5.719392775764955	0.3724276490589366	0.0889895486445002	0.2760794285366823	1.9374999999999927	-0.48400827778022615	0.09212033395864848	0.31467486068292105	0.3146551310056906	0.011842810088215815	0.0	0.9052573457372077	0.0
7.994006720820579	1.6194686490017687	0.08892010725151824	1.5859155815744561	-0.033553067427312566	5.759428525195309	0.3222373232576138	0.08705946287633902	0.2217778293357522	1.9584999999999926	-0.3316299353192238	0.09371640638630585	0.32618686503214783	0.32616672276606307	0.01269762338086828	0.0	0.9208643703953769	0.0
8.049964767866324	1.6704506841363884	0.0893073981405456	1.6262187112384663	-0.044231972897922134	5.799744524871677	0.3450356779019947	0.08823816908324589	0.2402885527754106	1.9794999999999925	-0.39158001483130045	0.09294274585958334	0.33801800606466165	0.3379974560345739	0.013613261276080856	0.0	0.9365899878631498	0.0
8.106314521241387	1.842490089238917	0.09071411787147382	1.6673447369736185	-0.1751453522652986	5.840342736545779	0.38406920046421816	0.08728479893362448	0.2748509023777126	2.0004999999999926	-0.5229175115897984	0.09015992193058073	0.35016901775767356	0.3501480659760796	0.01459386805861386	0.0	0.9524337851812517	0.0
8.163058722890078	1.6518171556546963	0.08883171288486333	1.7092975798428744	0.057480424188178114	5.8812251357016	0.3824919862345016	0.0868289308202934	0.26861154064782083	2.0214999999999925	-0.2937592752797278	0.09576172331650482	0.36263988192323443	0.36261853567367885	0.015643845255841716	0.0	0.9683953169901196	0.0
8.220200133950309	1.8259756363111381	0.09038350064641515	1.7520797491637081	-0.07389588714743	5.922393711651511	0.49041450715330104	0.087578388920875	0.37167325326671175	2.0424999999999924	-0.391022002542464	0.09306233201181542	0.3754297558414942	0.375408023768842	0.016767864548459136	0.0	0.9844741050049126	0.0
8.277741534887962	1.73769441463832	0.08891544102358714	1.795692197053269	0.05799778241494913	5.963850467633071	0.3883366558491593	0.08690150912482346	0.2645279887784301	2.0634999999999923	-0.44423222322383693	0.09044131084361996	0.38853689319446993	0.3885147854035276	0.017970880963245322	0.0	1.0006696374920263	0.0
8.335685725632178	1.9868138263980464	0.0913285288899682	1.8401341573595165	-0.14667966903852991	6.005597420906502	0.42770550032154225	0.08689885861262091	0.29861460925527306	2.0844999999999922	-0.4857388291979352	0.0915343516079528	0.4019585570715491	0.4019360852358706	0.01925814630462734	0.0	1.0169813687474696	0.0
8.394035525711603	1.8566551764520227	0.08949700555478762	1.885402965884452	0.028747789432429283	6.047636602852848	0.7043810873642895	0.09059134951677882	0.5697846900838984	2.105499999999992	-0.4585204212507519	0.09256200762572124	0.41569092352506487	0.41566810100820956	0.020635222773708307	0.0	1.0334087185774692	0.0
8.452793774391584	1.9646982352136397	0.0901858189553459	1.9314938581059307	-0.03320437710770907	6.089970059072819	0.573730579312353	0.08825676015670264	0.43339665350583834	2.126499999999992	-0.38116174660234936	0.09425542895624106	0.4297289738088418	0.4297058158008324	0.022107996714545167	0.0	1.0499510717817113	0.0
8.511963330812325	1.9891596356404062	0.09100559713205399	1.9783997397943291	-0.010759895846077061	6.132599849486327	0.4777368728453099	0.08631387799573448	0.33142438470026253	2.147499999999992	-0.314371110455246	0.09759779552955944	0.44406637303236046	0.4440428967046376	0.023682692417743297	0.0	1.0666077776395877	0.0
8.571547074128013	2.119890584031832	0.09173936437445485	2.026110925000767	-0.09377965903106489	6.1755280484327315	0.573196035618617	0.0874087137944435	0.42065466623800873	2.168499999999992	-0.3064833538766403	0.09780113116230901	0.4586953325086375	0.4586715571914032	0.02536588590083675	0.0	1.0833781493998897	0.0
8.631547903646908	2.1517201635468326	0.09205007433300849	2.0746148348738433	-0.07710532867298925	6.2187567447717615	0.564894062479097	0.08689913716130473	0.4058639327252124	2.189499999999992	-0.24327036242606348	0.09954369716263745	0.4736064525698012	0.47358239995627294	0.027164518573412205	0.0	1.1002614637743573	0.0
8.691968738972436	2.1268003535483033	0.09113683388179798	2.123895649663317	-0.002904703884986315	6.262288041985164	0.6353923820391199	0.08743646270292484	0.4696037764767474	2.2104999999999917	-0.16911214034089683	0.10254923146670178	0.48878854208128314	0.48876423646402134	0.02908591068248471	0.0	1.117256960435528	0.0
8.752812520145245	2.204179945224839	0.09164435900100963	2.1739339051285196	-0.030246040096319593	6.30612405827906	0.43620515405185684	0.08448276993080411	0.26337824473160043	2.2314999999999916	-0.16732989435456558	0.10123026061107301	0.5042284103219441	0.5042038788670251	0.031137774420216244	0.0	1.1343638415193344	0.0
8.81408220778626	2.265710191634487	0.09209499537503892	2.224706023443737	-0.04100416819074981	6.350266926687013	0.5925340354878735	0.08634320723923818	0.4123786063842708	2.2524999999999915	-0.4090357436498413	0.09649677142250947	0.5199106263419033	0.519885899407239	0.03332822656167771	0.0	1.1515812711329172	0.0
8.875780783240765	2.207661555277526	0.09139249344228338	2.2761837676642336	0.06852221238670753	6.394718795173823	0.7418947131057521	0.08844511251759588	0.5541098861028442	2.2734999999999914	-0.46537917340817847	0.09576975101479067	0.5358172404033198	0.5357923519077963	0.03566580048497974	0.0	1.1689083748681377	0.0
8.93791124872345	2.4307931767454	0.09334274630720331	2.3283336079971537	-0.10245956874824635	6.439481826740039	0.6965090461849984	0.08784986696139913	0.5007830095841498	2.2944999999999913	-0.5015425971653813	0.09500297377536739	0.5519274617079487	0.5519024495581932	0.03815945740974438	0.0	1.1863442393212675	0.0
9.000476627464515	2.38443544072144	0.09302790821973864	2.3811159876579344	-0.003319453063505673	6.4845581995272195	0.6606673174695532	0.0863750168691433	0.45667705808066683	2.3154999999999912	-0.2751525596942994	0.10015598549417071	0.5682172863923077	0.5681921929736582	0.0408185966725882	0.0	1.2038879116193801	0.0
9.063479963856764	2.508706108691457	0.09398904683504494	2.4344844761695095	-0.07422163252194736	6.529950106923911	0.8414426016570535	0.08940450034838435	0.6288536416248934	2.336499999999991	-0.2507177070592501	0.10201429650998535	0.584659069818977	0.5846339425565219	0.04365306484005646	0.0	1.221538398953954	0.0
9.126924323603763	2.5662683650034017	0.09400646020093308	2.4883847988033154	-0.0778835662000863	6.575659757672378	0.7449864692282784	0.08760787627582192	0.523452608840342	2.357499999999991	-0.3971859246695968	0.09596024213289168	0.6012210376232712	0.6011959296174598	0.04667316344036077	0.0	1.2392946681222237	0.0
9.19081279386899	2.606960972002557	0.09410467963023567	2.5427537327304783	-0.06420723927207872	6.621689375976085	0.7211999940211229	0.08734452868908545	0.49036306184235967	2.378499999999991	-0.4269142035632001	0.09859274606931398	0.6178667309195552	0.6178417016587118	0.049889655075386154	0.0	1.257155645076825	0.0
9.25514848342607	2.5831543910943435	0.09423270422386802	2.5975178636449083	0.014363472550564804	6.668041201607918	0.7319766966066988	0.08679520159618857	0.49146630838925787	2.399499999999991	-0.3735160561832105	0.09876718863239847	0.6345543826789132	0.6345294988278226	0.05331376765386244	0.0	1.2751202144843103	0.0
9.319934522810053	2.867178502617507	0.09642875137086762	2.652592201454774	-0.21458630116273314	6.714717490019173	0.8186107415810563	0.08809615749660706	0.5680440695040236	2.4204999999999908	-0.49688138101493373	0.09602090933383564	0.651236224718418	0.6512115609778214	0.05695719646544473	0.0	1.2931872192930896	0.0
9.385174064469723	2.7521817270492113	0.09489398700611212	2.707878660437131	-0.044303066612080055	6.7617205124493065	0.8198779897030453	0.08771459279909016	0.5588595436076657	2.4414999999999907	-0.18615806468053964	0.10525271094116163	0.6678577281528147	0.6678333681790128	0.060832103793889855	0.0	1.3113554603114137	0.0
9.450870282921011	2.797641156263354	0.09569323311164481	2.7632644183112247	-0.034376737952129144	6.809052556036452	0.67347444046757	0.0850579317724089	0.4015958628675215	2.4624999999999906	-0.36292009340827835	0.10160110318349118	0.6843567847014138	0.6843328220680994	0.06495111574572253	0.0	1.329623695795989	0.0
9.517026374901459	2.795949128645956	0.09522387055857191	2.8186201802504027	0.022671051604446824	6.856715923928707	0.8722734146372436	0.0869922536304744	0.5891132914009316	2.4834999999999905	-0.0899682172142362	0.10437121219681735	0.7006628420368435	0.7006393812127327	0.0693273159489802	0.0	1.3479906410518463	0.0
9.58364555952577	2.9049597976228774	0.09598832117823466	2.8737983880587628	-0.031161409564114617	6.9047129353962085	0.9799364624418788	0.08839868030135259	0.6850601511641583	2.5044999999999904	-0.21803515170975585	0.10368418632384488	0.7166960134768515	0.7166731707827227	0.07397423575507005	0.0	1.3664549680441183	0.0
9.650731078442451	2.8743182249381465	0.09577969426173451	2.9286314315675375	0.05431320662939099	6.953045925943982	0.9678371726213828	0.08796467697328944	0.6607966508253382	2.5254999999999903	-0.3809602050792187	0.09846066902046294	0.7323661907459457	0.7323440952434931	0.07890584055575625	0.0	1.3850153050223426	0.0
9.718286195991547	2.9411139614960993	0.09623133092966484	2.9829299385219503	0.04181597702585105	7.0017172474255895	0.9944388057191761	0.0881778842456026	0.6747725411542457	2.54649999999999	-0.39214269081982	0.09941735420969357	0.747572198151971	0.7475509924048095	0.08413651180717233	0.0	1.4036702361579974	0.0
9.786314199363488	2.864916566666167	0.09494176296826029	3.036481240314756	0.17156467364858896	7.050729268157569	1.0405472078280749	0.08824837582506213	0.7077800532586175	2.56749999999999	-0.3560038197725166	0.10130800890968357	0.7622010370750971	0.7621808777098616	0.0896810243338915	0.0	1.4224183011959053	0.0
9.854818398759033	3.0061590535681773	0.09617086609710955	3.0890481330206505	0.08288907945247326	7.100084373034671	1.1169836133322852	0.08898537871880365	0.7706267283403292	2.58849999999999	-0.4344610119161283	0.09752567565897227	0.7761272807239701	0.776108338707507	0.09555451846893245	0.0	1.4412579951202409	0.0
9.923802127550346	3.1726989970985002	0.09753082729568956	3.1403680750475202	-0.03233092205097998	7.149784963645914	1.038393383904282	0.08726610988946103	0.6779441863614185	2.60949999999999	-0.399669645776058	0.10195597377638418	0.78921269005147	0.7891951505896403	0.10177246657059238	0.0	1.4601877678358175	0.0
9.993268742443199	3.1763634416099236	0.09715235155798413	3.1901529826785344	0.013789541068610855	7.199833458391435	1.165219228938859	0.08894389984659466	0.7901613789348625	2.63049999999999	-0.4304956432041134	0.09982576153982349	0.8013061317063097	0.8012901936621298	0.10835063344469417	0.0	1.479206023865401	0.0
10.0632216236403	3.1503477435811797	0.09695697346795971	3.2380898007485834	0.08774205716740369	7.250232292600176	1.064277528293434	0.08661243666824157	0.6740809474431693	2.6514999999999898	-0.24279715290983894	0.10411813300259051	0.8122438868839428	0.8122297616091038	0.11530503019176282	0.0	1.498311122063774	0.0
10.133664175005784	3.1796087747897186	0.09765323973665035	3.2838420352252964	0.10423326043557779	7.3009839186483765	1.2703763958866447	0.08873314492579387	0.8644973250722965	2.6724999999999897	-0.4290589116135415	0.09913479258479699	0.8218504447034282	0.8218383541791873	0.12265186099336989	0.0	1.5175013753493107	0.0
10.204599824230822	3.307554804570745	0.09900798332001921	3.327052434826652	0.01949763025590734	7.352090806078915	1.1662879782951983	0.08770050428687604	0.7441690770382868	2.6934999999999896	-0.32869891420980224	0.10237640170450361	0.8299398739146417	0.829930048107239	0.13040746235095904	0.0	1.5367750504538125	0.0
10.27603202300044	3.2711191687593093	0.09882261073054348	3.3673469971806345	0.09622782842132516	7.403555441721467	1.1306745981822823	0.08688508608807397	0.6917450889801809	2.7144999999999895	-0.30655520744572806	0.10408901722021492	0.8363178609206169	0.8363105342741464	0.13858823429445216	0.0	1.5561303676914193	0.0
10.347964247161443	3.2787085213489204	0.09916796970767415	3.404340448726323	0.1256319273774027	7.455380329813519	1.2802454785466941	0.08852586503930472	0.8239213396528358	2.7354999999999894	-0.10222633269575399	0.10687787703066107	0.8407844889372647	0.8407798959544717	0.1472105630872436	0.0	1.5755655007473433	0.0
10.420399996891572	3.359958371560061	0.1000955656520678	3.4376433043119583	0.07768493275189714	7.507567992122213	1.1590615174599126	0.08667492232884035	0.6847457277378081	2.7564999999999893	-0.2344407407826088	0.10653134566457302	0.8431378114780405	0.8431361813774599	0.15629073496918902	0.0	1.5950785764872688	0.0
10.493342796869813	3.325338656714419	0.09940623667084535	3.4668705507887285	0.14153189407430933	7.560120968067068	1.3439743625285516	0.088288126949093	0.8510572021703038	2.777499999999989	-0.230871090332601	0.1063721484703122	0.8431782425072617	0.8431797929933836	0.16584484049985562	0.0	1.6146676747882274	0.0
10.566796196447902	3.4937138239120418	0.10128765840884346	3.4916519185204087	-0.00206190539163309	7.6130418148435375	1.4395264224126259	0.08923014002731715	0.9273858334874121	2.798499999999989	-0.08818581180531959	0.10862846054232216	0.8407137453987623	0.8407186756395424	0.1758886690903343	0.0	1.6343308283917697	0.0
10.640763769823035	3.461477786337889	0.10032375119416348	3.511643606859435	0.050165820521546056	7.666333107547443	1.4257973984003525	0.08925585251963865	0.8937994093935921	2.819499999999989	-0.2866331718510142	0.10641516984485805	0.8355657538829314	0.8355742368539175	0.18643759334228888	0.0	1.654066022780297	0.0
10.715249116211798	3.485739519863164	0.1008732339090753	3.526541217372934	0.040801697509769586	7.7199974393002755	1.3445751879076329	0.08749749396448546	0.7920744066357471	2.840499999999989	-0.23223904454684052	0.10608418968802392	0.8275757020132083	0.8275878764366116	0.1975064428457178	0.0	1.6738711960773962	0.0
10.79025586002528	3.5308238391582476	0.10147001359525781	3.5360935271079157	0.005269687949668089	7.774037421375377	1.3730770334497238	0.08752817931191204	0.7994172129997734	2.861499999999989	-0.20740484908197732	0.10737177042764158	0.8166119794200765	0.8166279415959299	0.2091093671188484	0.0	1.6937442389730608	0.0
10.865787651045459	3.5392365005753383	0.1007764004792405	3.540116610757421	0.0008801101820825608	7.828455683325005	1.498040500935749	0.08904449810476511	0.9025551835984879	2.8824999999999887	-0.24623356192560997	0.10578357843344323	0.8025770663968077	0.8025968622865164	0.22125968739943322	0.0	1.7136829946746637	0.0
10.941848164602776	3.4316684788862726	0.10001881841132182	3.5385077044743456	0.10683922558807302	7.88325487310828	1.5187897154486691	0.08882032642538182	0.9008029600066249	2.9034999999999886	-0.3092843364837532	0.1048227080298506	0.7854145453036591	0.7854381632776182	0.2339697370084827	0.0	1.7336852588845857	0.0
11.018441101754995	3.6344688398666087	0.10161002635364177	3.5312581060356933	-0.10321073383091539	7.938437657220039	1.6246895621547297	0.08924231296614493	0.9835167603779021	2.9244999999999886	-0.29626894866396425	0.1063365775121406	0.7651156357713739	0.7651430004654453	0.24725068999348002	0.0	1.7537487798053941	0.0
11.095570189467281	3.3823201665016884	0.09939747431658641	3.518464337641022	0.13614417113933364	7.994006720820579	1.6194686490017687	0.08892010725151824	0.9544174378226894	2.9454999999999885	-0.30932013407768877	0.10600716810658166	0.7417248670158314	0.7417558347501255	0.26111237770157986	0.0	1.7738712581734852	0.0
11.173239180793551	3.5521935990441134	0.10027862919400848	3.5003367701944277	-0.05185682884968568	8.049964767866324	1.6704506841363884	0.0893073981405456	0.980821960761072	2.9664999999999884	-0.3527910551252287	0.10560043150125424	0.7153444869345319	0.7153788431268637	0.27556309281092095	0.0	1.7940503473221112	0.0
11.251451855059106	3.548932783925525	0.1000883637333193	3.4772049314312845	-0.07172785249424063	8.106314521241387	1.842490089238917	0.09071411787147382	1.12757913744655	2.988499999999994	-0.16310134674269428	0.10532185157684248	0.6861372195382002	0.6861746784901714	0.2906093801281904	0.0	1.8142836532747226	0.0
11.33021201804452	3.618684357694628	0.1008527201253225	3.449518801949302	-0.1691655557453262	8.163058722890078	1.6518171556546963	0.08883171288486333	0.9109148928019414	3.0105	-0.09869275805980249	0.10871119292763089	0.6543270233171045	0.6543672306617974	0.3062558131008455	0.0	1.8345687348695547	0.0
11.409523502170831	3.5036266631573794	0.09976972606107012	3.4178455463021518	-0.0857811168552276	8.220200133950309	1.8259756363111381	0.09038350064641515	1.0583699921523428	3.0315735	-0.1906503900150267	0.10954747028361182	0.620197574984357	0.620240112962804	0.32250475443857624	0.0	1.8549031039164146	0.0
11.489390166686027	3.7003496957184625	0.10146852630775971	3.3828613288830622	-0.31748836683540027	8.277741534887962	1.73769441463832	0.08891544102358714	0.9426718550770772	3.0527945145	-0.12074130374024872	0.11136184124778131	0.5840883047449674	0.5841327003289419	0.3393560984225476	0.0	1.8752842253866053	0.0
11.56981589785283	3.4617972074898518	0.09919333282779103	3.3453381185441997	-0.11645908894565205	8.335685725632178	1.9868138263980464	0.0913285288899682	1.1636610377859995	3.0741640761015	-0.257566806281347	0.1076741263464178	0.5463879369385328	0.5464336726481462	0.356806991320571	0.0	1.8957095176369496	0.0
11.6508046091378	3.4249630468570715	0.09872254343149785	3.3061256778470023	-0.11883736901006925	8.394035525711603	1.8566551764520227	0.08949700555478762	1.00466092914504	3.09568322463421	-0.187780497979388	0.10939632009312698	0.5075256366817636	0.507572163769271	0.37485152472709543	0.0	1.9161763526688722	0.0
11.732360241401764	3.452772991820744	0.09862322967911262	3.2661292429744515	-0.18664374884629265	8.452793774391584	1.9646982352136397	0.0901858189553459	1.0831554488894204	3.11735300720665	-0.06050293663307027	0.11136095811442115	0.46796001927221514	0.46800677277199715	0.39348039450673855	0.0	1.9366820564235006	0.0
11.814486763091576	3.5550887494931938	0.09911874240966574	3.2262837047007538	-0.32880504479244	8.511963330812325	1.9891596356404062	0.09100559713205399	1.0773676734856648	3.1391744782570963	-0.21404003594489485	0.10684960201519378	0.42816643267694093	0.4282128476706808	0.4126805152393831	0.0	1.9572239091137489	0.0
11.897188170433218	3.1970470861617093	0.09617943963113561	3.1875253729672752	-0.009521713194434067	8.571547074128013	2.119890584031832	0.09173936437445485	1.1771578084309546	3.1611486996048956	0.08314862696767156	0.11078237223879431	0.3886230612397806	0.38866858956996403	0.43243457656317685	0.0	1.9777991455943538	0.0
11.980468487626249	3.0818656171734826	0.0943519440072499	3.1507626211534547	0.06889700397997212	8.631547903646908	2.1517201635468326	0.09205007433300849	1.1773667924473463	3.18327674050213	-0.27816533404152	0.10596417262798949	0.34979650761615033	0.3498406342129138	0.45272052355356535	0.0	1.9984049557708252	0.0
12.064331767039633	2.9960299035586133	0.09356202297784882	3.1168468375651894	0.12081693400657612	8.691968738972436	2.1268003535483033	0.09113683388179798	1.1201616643205141	3.205559677685645	-0.2797396215239767	0.10405990987467018	0.3121275781167593	0.3121698360921304	0.4735109383080196	0.0	2.01903848504828	0.0
12.14878208940891	3.0360173196047837	0.09331377129130598	3.0865451433107554	0.05052782370597164	8.752812520145245	2.204179945224839	0.09164435900100963	1.1646098816156538	3.227998595429445	-0.16155060502391994	0.10691446750189025	0.2760180151854656	0.27605799889975713	0.49477229440442394	0.0	2.0396968348211084	0.0
12.233823564034772	3.0876561739467285	0.09351958903494227	3.0605162582870724	-0.027139915659656122	8.81408220778626	2.265710191634487	0.09209499537503892	1.1925854393236668	3.250594585597451	-0.17418843659468441	0.1062038552338948	0.24181888481557387	0.24185626023208132	0.5164640502349587	0.0	2.0603770630044584	0.0
12.319460328983016	2.920976933706597	0.09187474370593571	3.039290711357869	0.11831377765127193	8.875780783240765	2.207661555277526	0.09139249344228338	1.1003861624814302	3.273348747696633	-0.2662697929454716	0.1029822542063411	0.20982123646169698	0.2098557482709115	0.5385375420168061	0.0	2.0810761846084542	0.0
12.405696551285896	2.9929399201774425	0.09174602281361109	3.0232563088755633	0.03031638869812081	8.93791124872345	2.4307931767454	0.09334274630720331	1.288803808069514	3.2962621889305095	-0.07669617450419564	0.10925241142802743	0.18024951390467284	0.18028098910541565	0.5609346335093573	0.0	2.1017911723561173	0.0
12.492536427144898	2.723649105553456	0.08911682530698621	3.0126494199326075	0.2890003143791513	9.000476627464515	2.38443544072144	0.09302790821973864	1.2072073646828858	3.319336024253023	-0.18696078213974054	0.10587769126178566	0.1532580181248255	0.15328636598002185	0.5835860784818268	0.0	2.1225189573459335	0.0
12.579984182134913	2.752675327483887	0.08928565672190075	3.0075522383581377	0.2548769108742506	9.063479963856764	2.508706108691457	0.09398904683504494	1.2957600314759015	3.342571376422794	-0.26716779208346497	0.10266141688443146	0.12893052226021448	0.12895573077964612	0.606409555558316	0.0	2.143256429759961	0.0
12.668044071409858	2.8599712349301263	0.08960076186975939	3.0078957775632666	0.14792454263314037	9.126924323603763	2.5662683650034017	0.09400646020093308	1.31717823432231	3.3659693760577536	-0.07847381832909095	0.10629398142239135	0.10728293160910082	0.1073050609299471	0.6293073454058018	0.0	2.164000439618417	0.0
12.756720379909726	2.8873385516728867	0.0892607593997161	3.0134679839323812	0.12612943225949458	9.19081279386899	2.606960972002557	0.09410467963023567	1.3213628843489038	3.389531161690158	-0.35207964229446964	0.1015866564332196	0.08826868666248693	0.08828785988187045	0.6521636398063761	0.0	2.1847477975816476	0.0
12.846017422569096	2.915109021843065	0.0892240443651157	3.0239260543009854	0.10881703245792052	9.25514848342607	2.5831543910943435	0.09423270422386802	1.2607567419337453	3.4132578798219892	-0.10718118353237838	0.10526769529764606	0.07178644141614973	0.07180283356307607	0.6748415035214197	0.0	2.20549527580034	0.0
12.93593954452708	2.940227363217818	0.0892989402515531	3.0388118433564233	0.0985844801386051	9.319934522810053	2.867178502617507	0.09642875137086762	1.507773520455823	3.437150684980743	-0.16427768765907658	0.10538498036217724	0.05768942668483042	0.057703252591997434	0.6971795552647414	0.0	2.226239608814854	0.0
13.026491121338768	2.980235846239554	0.08948719493166833	3.0575691675572987	0.07733332131774473	9.385174064469723	2.7521817270492113	0.09489398700611212	1.3556585269234938	3.4612107397756082	-0.1268883868186763	0.10579615507811961	0.04579583811671593	0.04580733996223895	0.7189884949738146	0.0	2.246977494504529	0.0
13.11767655918814	2.9277648613246874	0.08881857215307981	3.0795618605890955	0.15179699926440815	9.450870282921011	2.797641156263354	0.09569323311164481	1.3640004337481182	3.485439214954037	-0.1560827000363747	0.10599256498731974	0.03589957472847601	0.0359090099667305	0.7400476808061185	0.0	2.2677055950877705	0.0
13.209500295102458	3.0179386719692896	0.08933065325497241	3.1040916045701206	0.08615293260083101	9.517026374901459	2.795949128645956	0.09522387055857191	1.3253195894473995	3.5098372894587158	-0.27435537654381514	0.10034198393348959	0.027780693803421123	0.027788324101997157	0.7601020484909973	0.0	2.288420538173705	0.0
13.301966797168173	3.0218484945100825	0.08942800957733645	3.1304148304468553	0.10856633593677278	9.58364555952577	2.9049597976228774	0.09598832117823466	1.397616377608233	3.5344061504849265	-0.1670507374193484	0.10360938023442183	0.021215034289615728	0.021221115949432438	0.7788597623416004	0.0	2.309118917866207	0.0
13.395080564748351	3.0371114285850087	0.08908446770271707	3.1577583173675956	0.12064688878258689	9.650731078442451	2.8743182249381465	0.09577969426173451	1.3307020983929514	3.559146993538321	0.07348356083743512	0.10705667184953048	0.01598258156304441	0.01598735773732863	0.7959910821462189	0.0	2.3297972959210034	0.0
13.488846128701589	3.111891272698892	0.08964482577923136	3.1853334822492596	0.07344220955036773	9.718286195991547	2.9411139614960993	0.09623133092966484	1.3618542591321463	3.5840610224930893	-0.2726592382846902	0.10148718234050778	0.011874287182742619	0.011877982044805493	0.8111290100651561	0.0	2.3504522029565553	0.0
13.5832680516025	3.217143219155307	0.0904309509087258	3.2123496901115423	-0.004793529043764622	9.786314199363488	2.864916566666167	0.09494176296826029	1.2508536275473165	3.6091494496505407	-0.012045223965758023	0.10550895459361744	0.008697202966065938	0.008700017821208703	0.8238723296048385	0.0	2.371080139719429	0.0
13.678350927963718	3.325167701794384	0.09128556532559806	3.2380271855787273	-0.08714051621565666	9.854818398759033	3.0061590535681773	0.09617086609710955	1.3583689156677679	3.6344134957980945	-0.145385848662404	0.10312899115764922	0.006277925378813987	0.006280036584832542	0.8337916452103463	0.0	2.3916775784047344	0.0
13.774099384459465	3.4544027464363065	0.09224402340291933	3.2616104036071163	-0.19279234282919022	9.923802127550346	3.1726989970985002	0.09753082729568956	1.4925186898867975	3.659854390268681	-0.10974295757191088	0.1017525220431884	0.004464462519398177	0.00446602098147226	0.8404389560739929	0.0	2.412240964032253	0.0
13.870518080150681	3.4240827838370502	0.0916472884996771	3.2823824303702227	-0.14170035346682752	9.993268742443199	3.1763634416099236	0.09715235155798413	1.46541648279679	3.685473371000562	-0.2520300688695718	0.10009181364133425	0.0031267241717832777	0.0031278561149216174	0.8433611342047395	0.0	2.4327667158787785	0.0
13.967611706711736	3.422140665472368	0.09117206152298805	3.2996812355844427	-0.12245942988792535	10.0632216236403	3.1503477435811797	0.09695697346795971	1.4105690648963705	3.7112716845975657	-0.24983154828471266	0.09985352542304791	0.0021558918678911587	0.0021567005630618316	0.8421174141863078	0.0	2.453251228967182	0.0
14.065384988658717	3.324252345061782	0.09044566086933531	3.3129179865878626	-0.01133435847391917	10.133664175005784	3.1796087747897186	0.09765323973665035	1.4132681149137332	3.7372505863897487	-0.3300203217238369	0.09807090397951714	0.0014629509058405852	0.0014635190303433942	0.8363006410390577	0.0	2.473690875612621	0.0
14.163842683579329	3.411729232330226	0.0911417880430901	3.321597305078811	-0.09013192725141517	10.204599824230822	3.307554804570745	0.09900798332001921	1.5172774201979051	3.763411340494477	-0.2714745048300604	0.09967625303518433	0.000976663352270666	0.000977055694147084	0.8255615790060867	0.0	2.4940820070263063	0.0
14.262989582364385	3.4737472699100973	0.09184871625358298	3.3253387848986296	-0.14840848501146775	10.27603202300044	3.2711191687593093	0.09882261073054348	1.459902539270094	3.7897552198779385	-0.18116109622615806	0.10052189068662569	0.0006412360488483754	0.0006415023112289103	0.8096350915614384	0.0	2.5144209549771137	0.0
14.362830509440936	3.3638973901494436	0.09107374402140658	3.3238985194490795	-0.03999887070036401	10.347964247161443	3.2787085213489204	0.09916796970767415	1.4499335733699406	3.816283506417084	-0.1547328528498797	0.10065967049137496	0.0004138975679607609	0.000414075084155087	0.7883665132856086	0.0	2.534704033511355	0.0
14.463370323007023	3.4276894041032278	0.09109000139098684	3.317188871490597	-0.11050053261263093	10.420399996891572	3.359958371560061	0.1000955656520678	1.5173936437353717	3.842997490962004	-0.09642717719081739	0.10064306629723829	0.0002625500686013789	0.00026266629524167534	0.7617361143958937	0.0	2.5549275407308603	0.0
14.564613915268072	3.4301025083521743	0.0910432337989758	3.305294344162895	-0.12480816418927931	10.493342796869813	3.325338656714419	0.09940623667084535	1.4731357807139183	3.8698984733987376	-0.26118731553062124	0.09932241462067533	0.00016361248861742836	0.0001636871965864206	0.7298792838481825	0.0	2.5750877606295086	0.0
14.66656621267495	3.1478982343142916	0.08897761615834326	3.288481263128069	0.1405830288137775	10.566796196447902	3.4937138239120418	0.10128765840884346	1.6363927337834028	3.896987762712529	-0.1292749206406052	0.10111075076708294	0.0001001255260411315	0.00010017265341064443	0.6930999999603465	0.0	2.5951809649882707	0.0
14.769232176163673	3.213986574045084	0.08960869558772362	3.267199120075812	0.053212546030728	10.640763769823035	3.461477786337889	0.10032375119416348	1.6039002022587512	3.9242666770515164	-0.05204028176025233	0.10174993932321724	6.0149829108069495e-05	6.017899487783413e-05	0.6518753759231115	0.0	2.6152034153287147	0.0
14.87261680139682	3.209606955191865	0.08935643607416666	3.2420718892434026	0.0324649340515375	10.715249116211798	3.485739519863164	0.1008732339090753	1.6330694985676264	3.9517365437908767	-0.16750069217558794	0.10019405123923648	3.545851246992713e-05	3.5476214132617546e-05	0.606849589591935	0.0	2.635151364924865	0.0
14.976725119006597	3.149624419096934	0.08913727233553938	3.213878399051918	0.06425397995498416	10.79025586002528	3.5308238391582476	0.10147001359525781	1.688474551023393	3.9793986995974127	-0.11009955346226707	0.09941314278809421	2.0503901628388402e-05	2.0514434308247772e-05	0.5588163198427776	0.0	2.655021060873204	0.0
15.081562194839643	3.1460945003691614	0.0890175387907006	3.183521858614455	0.03742735824529353	10.865787651045459	3.5392365005753383	0.1007764004792405	1.712802884492581	4.007254490494595	-0.12878484998190087	0.09852167654714103	1.1625556014649513e-05	1.163169772249915e-05	0.5086898551401838	0.0	2.674808746220534	0.0
15.18713313020352	3.01754076446652	0.08783391557170252	3.151989793939737	0.1344490294732168	10.941848164602776	3.4316684788862726	0.10001881841132182	1.6268460332965127	4.035305271928057	-0.04399718603714575	0.10048695027145883	6.460727918095979e-06	6.464236272795401e-06	0.45746620682628586	0.0	2.69451066214926	0.0
15.293443062114946	3.131604035791004	0.0889880071805097	3.120306794346352	-0.011297241444652162	11.018441101754995	3.6344688398666087	0.10161002635364177	1.8569595136363095	4.063552408831553	-0.12842565687587282	0.0985512988804461	3.517764791070533e-06	3.5197273282559534e-06	0.4061767066345984	0.0	2.7141230502196345	0.0
15.400497163549751	2.981766719324965	0.08729709405192096	3.089483441841193	0.1077167225162281	11.095570189467281	3.3823201665016884	0.09939747431658641	1.6377270870341516	4.091997275693375	-0.09205146329460234	0.09948702110595152	1.8758352953251437e-06	1.8769099419113966e-06	0.35583753442762095	0.0	2.7336421546683347	0.0
15.508300643694598	2.83844254909582	0.08585093959127549	3.060465439634678	0.22202289053885815	11.173239180793551	3.5521935990441134	0.10027862919400848	1.845907176171797	4.120641256623228	0.06656479677567173	0.10104833269141258	9.792370586669527e-07	9.79812866295601e-07	0.3073992558221509	0.0	2.7530642247626025	0.0
15.61685874820046	2.9756292438133713	0.08741809611736549	3.034087151851237	0.05845790803786555	11.251451855059106	3.548932783925525	0.1000883637333193	1.8860115057689633	4.149485745419591	0.1699139924241555	0.10302572661097684	5.002263479555572e-07	5.005281214217346e-07	0.26170063388758746	0.0	2.7723855172091803	0.0
15.726176759437863	2.9456722589117046	0.08664202755018882	3.0110334571181405	0.06536119820643593	11.33021201804452	3.618684357694628	0.1008527201253225	2.0037342906148807	4.178532145637528	0.05919903710866681	0.10065971244466365	2.499475270347666e-07	2.501021598472617e-07	0.21943065845148596	0.0	2.7916022986169677	0.0
15.836259996753927	2.856758735510759	0.0854211755407171	2.9918130225047754	0.13505428699401634	11.409523502170831	3.5036266631573794	0.09976972606107012	1.9406842207716422	4.207781870656991	0.05867711172347878	0.09956166260975301	1.2210971564829932e-07	1.221871549835739e-07	0.18110193019553386	0.0	2.810710848012371	0.0
15.947113816731207	2.900914447982836	0.08595726289905146	2.9767449176182263	0.07583046963539042	11.489390166686027	3.7003496957184625	0.10146852630775971	2.1927725922220054	4.23723634375159	-0.003156237808306539	0.09888521037941556	5.830203725088851e-08	5.833992339085383e-08	0.14703734157021464	0.0	2.829707459406051	0.0
16.058743613448325	2.986629289089314	0.08640184034536419	2.9659590727306697	-0.0206702163586443	11.56981589785283	3.4617972074898518	0.09919333282779103	2.012168606582602	4.266896998157851	0.04436682748689158	0.09875081167129818	2.7193171612689995e-08	2.7211271447461074e-08	0.11737057391654852	0.0	2.8485884444096783	0.0
16.171154818742465	3.0430163758291155	0.08665559622429878	2.959409639239535	-0.08360673658958051	11.6508046091378	3.4249630468570715	0.09872254343149785	2.0350137216789417	4.2967652771449565	-0.18089293881719026	0.09526760907024412	1.2384728645053215e-08	1.2393168938829014e-08	0.09205947956048247	0.0	2.867350134901155	0.0
16.284352902473664	3.0647616183471627	0.08679267730284841	2.9568990388853176	-0.10786257946184508	11.732360241401764	3.452772991820744	0.09862322967911262	2.1233258052697934	4.32684263408497	0.07125973575597566	0.09924472576737674	5.505145934477877e-09	5.5089860214127005e-09	0.0709101421345449	0.0	2.8859888857366407	0.0
16.39834337279098	3.0528399820721233	0.08725548814267295	2.958109561112324	-0.09473042095979922	11.814486763091576	3.5550887494931938	0.09911874240966574	2.2860289539061887	4.357130532523566	0.014612346518031227	0.09764121622028606	2.3873130483009535e-09	2.3890169025939643e-09	0.05360847882856906	0.0	2.904501077507425	0.0
16.513131776400517	3.0352422051781365	0.08708081328017338	2.9626388951863056	-0.07260330999183084	11.897188170433218	3.1970470861617093	0.09617943963113561	1.9873208587887878	4.387630446251231	-0.05831343953798607	0.09498174648270341	1.0095034527079603e-09	1.0102404004759539e-09	0.03975577382687553	0.0	2.9228831193396863	0.0
16.628723698835323	3.118278010321433	0.08750023782959243	2.9700359961048983	-0.14824201421653482	11.980468487626249	3.0818656171734826	0.0943519440072499	1.929507951790853	4.41834385937499	0.0008520969628711406	0.0966599785696712	4.16064841010671e-10	4.1637540452721253e-10	0.02890454353753894	0.0	2.941131451734919	0.0
16.74512476472717	3.1063547493300647	0.08732711025609709	2.9798341325878424	-0.12652061674222237	12.064331767039633	2.9960299035586133	0.09356202297784882	1.898221551041704	4.449272266390615	-0.06229560279332569	0.09558426209949496	1.6705634372075437e-10	1.6718380504578812e-10	0.02059158280505737	0.0	2.959242549448545	0.0
16.862340638080262	2.960365758092723	0.08611092568641178	2.9915787386039465	0.031212980511223343	12.14878208940891	3.0360173196047837	0.09331377129130598	1.989169011115137	4.48041717225535	0.2343147773372496	0.09854227034866589	6.531376503572098e-11	6.536468808703437e-11	0.014365814069032434	0.0	2.9772129244042356	0.0
16.980377022546822	3.177320302696491	0.08765873446072306	3.0048486357176456	-0.1724716669788453	12.233823564034772	3.0876561739467285	0.09351958903494227	2.0875169786641146	4.511780092461137	0.08476831537094665	0.0959381900707575	2.4852737058170087e-11	2.4872534951368617e-11	0.009809507026858658	0.0	2.9950391286410616	0.0
17.09923966170465	3.2276099981112805	0.0878320193771724	3.0192701535510174	-0.2083398445602631	12.319460328983016	2.920976933706597	0.09187474370593571	1.9627624069571823	4.5433625531083655	-0.13966729966230895	0.09239415369983259	9.199339047167007e-12	9.206822671817599e-12	0.006552396242119423	0.0	3.012717757290492	0.0
17.21893433933658	3.0492888279430566	0.08647351716469086	3.0345245131354086	-0.014764314807647949	12.405696551285896	2.9929399201774425	0.09174602281361109	2.0714747836579965	4.575166090980124	0.044558838105635434	0.09513857170038444	3.310802717716457e-12	3.3135555409630794e-12	0.004279061548704447	0.0	3.03024545158008	0.0
17.339466879711935	3.1740526172578036	0.08739730837364305	3.0503494587290225	-0.12370315852878111	12.492536427144898	2.723649105553456	0.08911682530698621	1.833518642966782	4.607192253616985	0.0948068759465781	0.09556058810082456	1.1579332262760506e-12	1.1589158081960992e-12	0.0027305568663808567	0.0	3.047618901860325	0.0
17.460843147869923	3.2110173703853833	0.08766152454520372	3.0665364855958552	-0.14448088478952803	12.579984182134913	2.752675327483887	0.08928565672190075	1.8883795188857104	4.639442599392304	-0.06828886754781083	0.09233504382754652	3.933522081171144e-13	3.936946678924292e-13	0.001701634943955576	0.0	3.0648348506511125	0.0
17.583069049905014	3.0856671042232433	0.0868567020149839	3.082925121642419	-0.0027419825808241427	12.668044071409858	2.8599712349301263	0.08960076186975939	2.0160758969852766	4.67191869758805	0.07739020771508276	0.09496320188579395	1.2971959630933632e-13	1.2983257681676005e-13	0.001035025938351496	0.0	3.081890095703808	0.0
17.706150533254345	3.118659082065317	0.08672123657480951	3.0993956250741905	-0.019263456991126304	12.756720379909726	2.8873385516728867	0.0892607593997161	2.058618365322153	4.704622128471167	0.1542976015178601	0.09481066804192141	4.150708445639868e-14	4.154421209140747e-14	0.000614131999244763	0.0	3.0987814930748625	0.0
17.830093586987125	3.076514561872181	0.08648484409697094	3.11586122522125	0.03934666334906867	12.846017422569096	2.915109021843065	0.0892240443651157	2.0966782433424194	4.737554483370465	0.17831476908917354	0.09538939942050463	1.2878257304579346e-14	1.2891093283211497e-14	0.00035526501467109405	0.0	3.115505960206553	0.0
17.95490424209604	3.335956497732401	0.08835230644588879	3.1322607307600947	-0.2036957669723063	12.93593954452708	2.940227363217818	0.0892989402515531	2.127655128676249	4.7707173647540575	0.12209905689823186	0.09267718958173696	3.872290964596731e-15	3.8760386373983786e-15	0.0002002517498919183	0.0	3.132060479010195	0.0
18.080588571790713	3.1982502104733617	0.08742154648081527	3.1485520209120126	-0.04969818956134908	13.026491121338768	2.980235846239554	0.08948719493166833	2.1696441731867844	4.804112386307336	0.1375363478124032	0.09299996719057256	1.1277612507289108e-15	1.1293294830696594e-15	0.00010992196508564984	0.0	3.1484420989469246	0.0
18.207152691793247	3.152294604248152	0.08712418723450269	3.1647066655102436	0.012412061262091711	13.11767655918814	2.9277648613246874	0.08881857215307981	2.1159085958233623	4.837741173011487	0.1566851757082759	0.09342338126854642	3.1816679406353305e-16	3.182024848184232e-16	5.872540937862079e-05	0.0	3.1646479401008643	0.0
18.334602760635804	3.3633298105643945	0.08847170749138365	3.1807057136701054	-0.18262409689428916	13.209500295102458	3.0179386719692896	0.08933065325497241	2.202267605572874	4.871605361222568	0.16619487069835515	0.09425803802007612	8.69881414291425e-17	8.699808825831929e-17	3.0517430913432377e-05	0.0	3.180675196239192	0.0
18.462944979960255	3.121647439050639	0.08662279536851869	3.1965365546745352	0.07488911562389644	13.301966797168173	3.0218484945100825	0.08942800957733645	2.200552581929434	4.9057065987511255	0.13571283980325122	0.09271553250401149	2.3017488424504578e-17	2.3020170718512274e-17	1.541682117740513e-05	0.0	3.196521137853358	0.0
18.592185594819973	3.2267200844353843	0.08748155130532699	3.2121906819143167	-0.014529402521067603	13.395080564748351	3.0371114285850087	0.08908446770271707	2.2091504071384165	4.940046544942383	0.2818746195172457	0.09399661060336277	5.503153688506355e-18	5.503807100463446e-18	7.566738887919432e-06	0.0	3.2121831151754288	0.0
18.722330893983717	3.226718068943913	0.08734794351996929	3.227662167191708	0.0009440982477948445	13.488846128701589	3.111891272698892	0.08964482577923136	2.2770099934061876	4.97462687075698	0.32519945141745943	0.09453724310989867	1.3370937452349775e-18	1.3372554676952436e-18	3.6060285291679488e-06	0.0	3.227658561163179	0.0
18.8533872102416	3.2841213516742616	0.08784691218053005	3.242946662050509	-0.04117468962375259	13.5832680516025	3.217143219155307	0.0904309509087258	2.3758736687631936	5.009449258852279	0.14564382631367012	0.09202184084714438	5.661637228920065e-19	5.66233464571553e-19	1.6676032177342082e-06	0.0	3.2429449944472912	0.0
18.98536092071329	3.2336756046596458	0.08753479252365377	3.258040770115833	0.024365165456187388	13.678350927963718	3.325167701794384	0.09128556532559806	2.478818094620391	5.044515403664246	0.1993466381218889	0.09141846821803751	0.0	0.0	7.478821602545872e-07	0.0	3.258040022233673	0.0
19.118258447158283	3.2775564379167976	0.08757389295923766	3.2729416682268258	-0.004614769689971876	13.774099384459465	3.4544027464363065	0.09224402340291933	2.605033306861443	5.079827011489895	0.21497468185151636	0.0910200620852148	0.0	0.0	3.25073205252635e-07	0.0	3.2729413431536205	0.0
19.252086256288393	3.3369667927235733	0.08780832148957403	3.287646886910327	-0.0493199058132463	13.870518080150681	3.4240827838370502	0.0916472884996771	2.574467069345606	5.1153858005703245	0.29896673614680047	0.09240129370788146	0.0	0.0	1.3685611380816666e-07	0.0	3.287646750054213	0.0
19.38685086008241	3.3679054643331754	0.0879635438872358	3.3021541884917145	-0.0657512758414609	13.967611706711736	3.422140665472368	0.09117206152298805	2.5757106588551073	5.151193501174317	0.15911725031502533	0.08958056778456527	0.0	0.0	5.577074368690075e-08	0.0	3.302154132720971	0.0
19.522558816102986	3.3192433671114285	0.08730839845935469	3.3164615025096085	-0.002781864601820061	14.065384988658717	3.324252345061782	0.09044566086933531	2.48502523408654	5.187251855682537	0.17470621842374667	0.08995255675979964	0.0	0.0	2.198510864552426e-08	0.0	3.3164614805244996	0.0
19.659216727815707	3.3857869537632292	0.08766759724078689	3.3305668933606616	-0.05522006040256766	14.163842683579329	3.411729232330226	0.0911417880430901	2.5842139342777215	5.2235626186723145	0.3209807761412047	0.09153702040786285	0.0	0.0	8.378146523147481e-09	0.0	3.330566884982515	0.0
19.79683124491042	3.4573708714341946	0.08818659577981028	3.3444685453127	-0.11290232612149476	14.262989582364385	3.4737472699100973	0.09184871625358298	2.6628294399885815	5.260127557003021	0.27030963626497595	0.08989802448294217	0.0	0.0	3.0844518764340746e-09	0.0	3.344468542228248	0.0
19.935409063624792	3.2149527286585244	0.08649916403749872	3.3581647564722297	0.14321202781370523	14.362830509440936	3.3638973901494436	0.09107374402140658	2.574702904211719	5.296948449902043	0.32513763634286486	0.09029965127177333	0.0	0.0	1.0962978345328793e-09	0.0	3.358164755375932	0.0
20.07495692707017	3.4233757350659637	0.08816750539227555	3.371653937149655	-0.05172179791630871	14.463370323007023	3.4276894041032278	0.09109000139098684	2.6654280733434907	5.334027089051357	0.290018527232931	0.09050245813462476	0.0	0.0	3.7592877014198024e-10	0.0	3.3716539367737264	0.0
20.215481625559658	3.2468198350969844	0.08651519863257257	3.3849346102582683	0.1381147751612839	14.564613915268072	3.4301025083521743	0.0910432337989758	2.699895924818788	5.371365278674717	0.10577630027978602	0.08716209833878284	0.0	0.0	1.2428279164329314e-10	0.0	3.3849346101339854	0.0
20.356989996938573	3.2783498355642933	0.08688921217808504	3.3980054125701997	0.11965557700590645	14.66656621267495	3.1478982343142916	0.08897761615834326	2.454597936174493	5.40896483562544	0.40915161194485883	0.09108660675227155	0.0	0.0	3.9586101920161504e-11	0.0	3.3980054125306136	0.0
20.499488926917145	3.293819953936903	0.0870850318451626	3.4108650962647755	0.11704514232787266	14.769232176163673	3.213986574045084	0.08960869558772362	2.5619908692979867	5.446827589474818	0.25884394453273263	0.0881388170064566	0.0	0.0	1.2139327960471385e-11	0.0	3.4108650962526363	0.0
20.642985349405564	3.139021042126526	0.08590049323823482	3.4235125305066467	0.28449148838012084	14.87261680139682	3.209606955191865	0.08935643607416666	2.6026864308733275	5.484955382601142	0.18236937911947804	0.08669700520196455	0.0	0.0	3.5814247874024903e-12	0.0	3.423512530503065	0.0
20.7874862468514	3.3179138571093842	0.08678044266210407	3.4359467029325166	0.11803284582313234	14.976725119006597	3.149624419096934	0.08913727233553938	2.5907670809182197	5.52335007027935	0.39009310162989586	0.08956905964565891	0.0	0.0	1.01580942169397e-12	0.0	3.435946702931501	0.0
20.932998650579357	3.378311254240477	0.08742331959007059	3.448166720989058	0.06985546674858067	15.081562194839643	3.1460945003691614	0.0890175387907006	2.6373813879752404	5.5620135207713055	0.5649000510236535	0.09157920040442927	0.0	0.0	2.767848682637706e-13	0.0	3.448166720988781	0.0
21.079529641133412	3.4913401573179326	0.0882745867353002	3.460171813091534	-0.03116834422639858	15.18713313020352	3.01754076446652	0.08783391557170252	2.5600616326760433	5.600947615416705	0.36631139644228217	0.0880736851344378	0.0	0.0	7.23979823430843e-14	0.0	3.4601718130914616	0.0
21.22708634862135	3.4777037080322257	0.08810535052396466	3.47196132958384	-0.005742378448385654	15.293443062114946	3.131604035791004	0.0889880071805097	2.7254202916642867	5.640154248724622	0.43648547455991427	0.08928688747622002	0.0	0.0	1.8165623621484187e-14	0.0	3.471961329583822	0.0
21.375675953061695	3.378834075349997	0.08767124054123211	3.483534743484425	0.10470066813442802	15.400497163549751	2.981766719324965	0.08729709405192096	2.6259254321521066	5.679635328465695	0.49637483481178357	0.08914243481363837	0.0	0.0	4.368681622684266e-15	0.0	3.4835347434844204	0.0
21.525305684733127	3.5311623647889183	0.08859519751177979	3.494891651004272	-0.036270713784646524	15.508300643694598	2.83844254909582	0.08585093959127549	2.5310413342237443	5.719392775764955	0.4136417293222636	0.0889895486445002	0.0	0.0	1.0060762237006262e-15	0.0	3.494891651004271	0.0
21.67598282452626	3.3625892780573516	0.08749402274221586	3.506031771823059	0.14344249376570728	15.61685874820046	2.9756292438133713	0.08741809611736549	2.7139276091713143	5.759428525195309	0.3578971754145015	0.08705946287633902	0.0	0.0	2.214034029514668e-16	0.0	3.506031771823059	0.0
21.827714704297946	3.596195134378634	0.0886511452947862	3.5169549491098335	-0.07924018526880028	15.726176759437863	2.9456722589117046	0.08664202755018882	2.726241100410532	5.799744524871677	0.3832184716840801	0.08823816908324589	0.0	0.0	4.698972617092119e-17	0.0	3.5169549491098335	0.0
21.980508707228033	3.4521383095209544	0.08801561950428487	3.5276611492740324	0.07552283975307805	15.836259996753927	2.856758735510759	0.0854211755407171	2.6756565610183545	5.840342736545779	0.4265715734609641	0.08728479893362448	0.0	0.0	9.138091881193264e-18	0.0	3.5276611492740324	0.0
22.134372268178627	3.5469340324274867	0.08868554172556053	3.5381504614326706	-0.008783570994816081	15.947113816731207	2.900914447982836	0.08595726289905146	2.7538769897706605	5.8812251357016	0.42481981946756386	0.0868289308202934	0.0	0.0	2.0595184789251702e-18	0.0	3.5381504614326706	0.0
22.289312874055877	3.438819275290577	0.08757946669862945	3.548423096579177	0.10960382128860013	16.058743613448325	2.986629289089314	0.08640184034536419	2.8692586607683226	5.922393711651511	0.5446854048999867	0.087578388920875	0.0	0.0	5.641671049016323e-19	0.0	3.548423096579177	0.0
22.44533806417427	3.4838456746819406	0.08784960359962055	3.558479386439018	0.07463371175707723	16.171154818742465	3.0430163758291155	0.08665559622429878	2.9509568714907357	5.963850467633071	0.43131127962857274	0.08690150912482346	0.0	0.0	0.0	0.0	3.558479386439018	0.0
22.602455430623486	3.4186263545967326	0.08755746803291936	3.568319781997382	0.14969342740064961	16.284352902473664	3.0647616183471627	0.08679267730284841	2.9938514651984858	6.005597420906502	0.4750368111516061	0.08689885861262091	0.0	0.0	0.0	0.0	3.568319781997382	0.0
22.76067261863785	3.66606969952468	0.08904662285730836	3.5779448516835917	-0.08812484784108854	16.39834337279098	3.0528399820721233	0.08725548814267295	2.9992314984672244	6.047636602852848	0.7823302373373284	0.09059134951677882	0.0	0.0	0.0	0.0	3.5779448516835917	0.0
22.919997326968314	3.5361837795560147	0.08797910695170333	3.5873552791971335	0.05117149964111878	16.513131776400517	3.0352422051781365	0.08708081328017338	2.995486429331517	6.089970059072819	0.6372215102490153	0.08825676015670264	0.0	0.0	0.0	0.0	3.5873552791971335	0.0
23.080437308257093	3.620549558173278	0.08843194810734133	3.5965518609599503	-0.023997697213327562	16.628723698835323	3.118278010321433	0.08750023782959243	3.089373465951454	6.132599849486327	0.5306048214843262	0.08631387799573448	0.0	0.0	0.0	0.0	3.5965518609599503	0.0
23.24200036941489	3.565118411513475	0.08806566619051485	3.6055355031794285	0.04041709166595364	16.74512476472717	3.1063547493300647	0.08732711025609709	3.0857631661907674	6.1755280484327315	0.6366278121752176	0.0874087137944435	0.0	0.0	0.0	0.0	3.6055355031794285	0.0
23.404694372000794	3.4907407767398775	0.0868896405677404	3.6143072185068164	0.12356644176693887	16.862340638080262	2.960365758092723	0.08611092568641178	2.9459999438930122	6.2187567447717615	0.6274071151219904	0.08689913716130473	0.0	0.0	0.0	0.0	3.6143072185068164	0.0
23.5685272326048	3.5595718484405285	0.08725137367326814	3.6228681222754693	0.06329627383494074	16.980377022546822	3.177320302696491	0.08765873446072306	3.167510795619907	6.262288041985164	0.7057070128089817	0.08743646270292484	0.0	0.0	0.0	0.0	3.6228681222754693	0.0
23.73350692323303	3.632511613421039	0.08774766622349753	3.631219428303713	-0.0012921851173257615	17.09923966170465	3.2276099981112805	0.0878320193771724	3.221057601850755	6.30612405827906	0.4844770647861889	0.08448276993080411	0.0	0.0	0.0	0.0	3.631219428303713	0.0
23.89964147169566	3.704375892992014	0.0881337029735285	3.639362444246986	-0.06501344874502779	17.21893433933658	3.0492888279430566	0.08647351716469086	3.045009766387728	6.350266926687013	0.6581058193204044	0.08634320723923818	0.0	0.0	0.0	0.0	3.639362444246986	0.0
24.06693896199753	3.7773800849455093	0.08837405524483821	3.6472985664842117	-0.13008151846129756	17.339466879711935	3.1740526172578036	0.08739730837364305	3.171322060389106	6.394718795173823	0.8239952454645612	0.08844511251759588	0.0	0.0	0.0	0.0	3.6472985664842117	0.0
24.23540753473151	3.7123019471147707	0.08780151950334107	3.6550292745237227	-0.05727267259104796	17.460843147869923	3.2110173703853833	0.08766152454520372	3.2093157354406405	6.439481826740039	0.7735870499426065	0.08784986696139913	0.0	0.0	0.0	0.0	3.6550292745237227	0.0
24.405055387474633	3.6344247052123477	0.08684281511041764	3.662556124914131	0.028131419701783233	17.583069049905014	3.0856671042232433	0.0868567020149839	3.084632078284632	6.4845581995272195	0.7337789565177006	0.0863750168691433	0.0	0.0	0.0	0.0	3.662556124914131	0.0
24.575890775186952	3.6356944086687277	0.08646124562059054	3.6698807446462185	0.03418633597749077	17.706150533254345	3.118659082065317	0.08672123657480951	3.118044950065989	6.529950106923911	0.9345594339043513	0.08940450034838435	0.0	0.0	0.0	0.0	3.6698807446462185	0.0
24.74792201061326	3.7030247128867306	0.08690126590111895	3.677004824032207	-0.026019888854523554	17.830093586987125	3.076514561872181	0.08648484409697094	3.0761592968574845	6.575659757672378	0.8274291455855538	0.08760787627582192	0.0	0.0	0.0	0.0	3.677004824032207	0.0
24.921157464687553	3.692884723196989	0.08664068560038507	3.6839301090494363	-0.008954614147552498	17.95490424209604	3.335956497732401	0.08835230644588879	3.3357562459825014	6.621689375976085	0.8010103800507427	0.08734452868908545	0.0	0.0	0.0	0.0	3.6839301090494363	0.0
25.095605566940364	3.6636433051162394	0.08611699926130614	3.690658393136265	0.0270150880200255	18.080588571790713	3.1982502104733617	0.08742154648081527	3.1981402885082737	6.668041201607918	0.8129796683276824	0.08679520159618857	0.0	0.0	0.0	0.0	3.690658393136265	0.0
25.27127480590895	3.740129511072605	0.08615150708064594	3.697191508428528	-0.04293800264407732	18.207152691793247	3.152294604248152	0.08712418723450269	3.1522358788387725	6.714717490019173	0.9092009243808414	0.08809615749660706	0.0	0.0	0.0	0.0	3.697191508428528	0.0
25.448173729550312	3.6040063486254645	0.08522281543165804	3.703531316426176	0.0995249678007113	18.334602760635804	3.3633298105643945	0.08847170749138365	3.363299293133481	6.7617205124493065	0.9106084103878134	0.08771459279909016	0.0	0.0	0.0	0.0	3.703531316426176	0.0
25.626310945657167	3.7806347265810345	0.08604106460453388	3.7096796980803894	-0.07095502850064506	18.462944979960255	3.121647439050639	0.08662279536851869	3.1216320222294613	6.809052556036452	0.7480033582717827	0.0850579317724089	0.0	0.0	0.0	0.0	3.7096796980803894	0.0
25.805695122276767	3.6270143164626845	0.08447783435625278	3.7156385432929353	0.08862422683025084	18.592185594819973	3.2267200844353843	0.08748155130532699	3.2267125176964964	6.856715923928707	0.9688020870203635	0.0869922536304744	0.0	0.0	0.0	0.0	3.7156385432929353	0.0
25.986334988132704	3.796217406126704	0.08564074817925234	3.721409739820678	-0.0748076663060262	18.722330893983717	3.226718068943913	0.08734794351996929	3.226714462915384	6.9047129353962085	1.0883794851822475	0.08839868030135259	0.0	0.0	0.0	0.0	3.721409739820678	0.0
26.168239333049634	3.8969451374358357	0.086129376959544	3.7269951615796773	-0.16994997585615845	18.8533872102416	3.2841213516742616	0.08784691218053005	3.284119684071044	6.953045925943982	1.0749412477754183	0.08796467697328944	0.0	0.0	0.0	0.0	3.7269951615796773	0.0
26.35141700838098	3.7511270132786643	0.08522469867818101	3.7323966563450544	-0.018730356933609915	18.98536092071329	3.2336756046596458	0.08753479252365377	3.2336748567774856	7.0017172474255895	1.1044867059205687	0.0881778842456026	0.0	0.0	0.0	0.0	3.7323966563450544	0.0
26.53587692743965	3.7634672693853934	0.08547964000466363	3.7376160328445476	-0.025851236540845868	19.118258447158283	3.2775564379167976	0.08757389295923766	3.2775561128435924	7.050729268157569	1.1556976169063775	0.08824837582506213	0.0	0.0	0.0	0.0	3.7376160328445476	0.0
26.721628065931725	3.6500611238224336	0.08453506124450619	3.7426550472456377	0.09259392342320405	19.252086256288393	3.3369667927235733	0.08780832148957403	3.3369666558674593	7.100084373034671	1.2405927288451153	0.08898537871880365	0.0	0.0	0.0	0.0	3.7426550472456377	0.0
26.90867946239325	3.6737218515187084	0.08460637106786845	3.7475153890386252	0.0737935375199168	19.38685086008241	3.3679054643331754	0.0879635438872358	3.367905408562432	7.149784963645914	1.1533054436755648	0.08726610988946103	0.0	0.0	0.0	0.0	3.7475153890386252	0.0
27.09704021863	3.8330684838227156	0.08566253326541436	3.752198666320247	-0.08086981750246869	19.522558816102986	3.3192433671114285	0.08730839845935469	3.3192433451263197	7.199833458391435	1.2941662578375066	0.08894389984659466	0.0	0.0	0.0	0.0	3.752198666320247	0.0
27.286719500160412	3.7635170102892985	0.08503609670967281	3.7567063904852587	-0.0068106198040398525	19.659216727815707	3.3857869537632292	0.08766759724078689	3.3857869453850826	7.250232292600176	1.1820540134292075	0.08661243666824157	0.0	0.0	0.0	0.0	3.7567063904852587	0.0
27.477726536661535	3.7211488877256524	0.08488956622959112	3.761039960336336	0.03989107261068359	19.79683124491042	3.4573708714341946	0.08818659577981028	3.457370868349743	7.3009839186483765	1.4109604660463302	0.08873314492579387	0.0	0.0	0.0	0.0	3.761039960336336	0.0
27.670070622418166	3.86168144168264	0.08566945980768904	3.7652006456260168	-0.09648079605662341	19.935409063624792	3.2149527286585244	0.08649916403749872	3.2149527275622267	7.352090806078915	1.2953532785463215	0.08770050428687604	0.0	0.0	0.0	0.0	3.7652006456260168	0.0
27.863761116775095	3.908348875800553	0.08599688847469636	3.7691895700475584	-0.13915930575299473	20.07495692707017	3.4233757350659637	0.08816750539227555	3.423375734690035	7.403555441721467	1.2557988035385157	0.08688508608807397	0.0	0.0	0.0	0.0	3.7691895700475584	0.0
28.058807444592517	3.6976864744675013	0.08449194553927017	3.773007693696174	0.07532121922867274	20.215481625559658	3.2468198350969844	0.08651519863257257	3.2468198349727015	7.455380329813519	1.4219216941630997	0.08852586503930472	0.0	0.0	0.0	0.0	3.773007693696174	0.0
28.255219096704664	3.7809431245013907	0.0851166988529739	3.7766557950254205	-0.004287329475970214	20.356989996938573	3.2783498355642933	0.08688921217808504	3.278349835524707	7.507567992122213	1.2873271135600746	0.08667492232884035	0.0	0.0	0.0	0.0	3.7766557950254205	0.0
28.453005630381597	3.843726523739867	0.08509943188305318	3.7801344523286255	-0.06359207141124124	20.499488926917145	3.293819953936903	0.0870850318451626	3.2938199539247637	7.560120968067068	1.4927030280534357	0.088288126949093	0.0	0.0	0.0	0.0	3.7801344523286255	0.0
28.65217666979427	3.9320041026579187	0.08562912796921286	3.7834440247801986	-0.14856007787772008	20.642985349405564	3.139021042126526	0.08590049323823482	3.1390210421229443	7.6130418148435375	1.5988291961578296	0.08923014002731715	0.0	0.0	0.0	0.0	3.7834440247801986	0.0
28.85274190648283	3.770484612344779	0.08437633584321605	3.786584633076682	0.016100020731903086	20.7874862468514	3.3179138571093842	0.08678044266210407	3.3179138571083686	7.666333107547443	1.5835808727621492	0.08925585251963865	0.0	0.0	0.0	0.0	3.786584633076682	0.0
29.05471109982821	3.6879241045145577	0.0837416454396409	3.7895561397232864	0.10163203520872877	20.932998650579357	3.378311254240477	0.08742331959007059	3.3783112542402005	7.7199974393002755	1.4933703427639622	0.08749749396448546	0.0	0.0	0.0	0.0	3.7895561397232864	0.0
29.25809407752701	3.7724264749319945	0.08421959232776421	3.792358129018237	0.019931654086242645	21.079529641133412	3.4913401573179326	0.0882745867353002	3.49134015731786	7.774037421375377	1.525026297172011	0.08752817931191204	0.0	0.0	0.0	0.0	3.792358129018237	0.0
29.4629007360697	3.846554976672393	0.08474773569927593	3.7949898867932514	-0.051565089879141546	21.22708634862135	3.4777037080322257	0.08810535052396466	3.4777037080322075	7.828455683325005	1.6638186369019916	0.08904449810476511	0.0	0.0	0.0	0.0	3.7949898867932514	0.0
29.669141041222183	3.6989323702580745	0.08372437682188154	3.797450379976718	0.09851800971864355	21.375675953061695	3.378834075349997	0.08767124054123211	3.3788340753499924	7.88325487310828	1.6868640283891438	0.08882032642538182	0.0	0.0	0.0	0.0	3.797450379976718	0.0
29.87682502851074	3.8344447579302865	0.08485099339831037	3.799738236052863	-0.0347065218774234	21.525305684733127	3.5311623647889183	0.08859519751177979	3.5311623647889174	7.938437657220039	1.804483103764306	0.08924231296614493	0.0	0.0	0.0	0.0	3.799738236052863	0.0
30.085962803710316	3.822993761181548	0.08473390838057278	3.8018517224996424	-0.02114203868190545	21.67598282452626	3.3625892780573516	0.08749402274221586	3.3625892780573516	7.994006720820579	1.7986844270261824	0.08892010725151824	0.0	0.0	0.0	0.0	3.8018517224996424	0.0
30.296564543336288	3.825097159152039	0.08478650543119898	3.8037887262961565	-0.021308432855882575	21.827714704297946	3.596195134378634	0.0886511452947862	3.596195134378634	8.049964767866324	1.8553083034508764	0.0893073981405456	0.0	0.0	0.0	0.0	3.8037887262961565	0.0
30.50864049513964	3.8765062206922525	0.0851854704283143	3.805546733601096	-0.07095948709115651	21.980508707228033	3.4521383095209544	0.08801561950428487	3.4521383095209544	8.106314521241387	2.046386160366172	0.09071411787147382	0.0	0.0	0.0	0.0	3.805546733601096	0.0
30.72220097860562	3.8880135325264717	0.0852769743829164	3.8071228097130536	-0.08089072281341814	22.134372268178627	3.5469340324274867	0.08868554172556053	3.5469340324274867	8.163058722890078	1.834612726836147	0.08883171288486333	0.0	0.0	0.0	0.0	3.8071228097130536	0.0
30.93725638545586	3.8169957519775455	0.0848771605333332	3.8085135794358136	-0.008482172541731892	22.289312874055877	3.438819275290577	0.08757946669862945	3.438819275290577	8.220200133950309	2.0280441632423853	0.09038350064641515	0.0	0.0	0.0	0.0	3.8085135794358136	0.0
31.15381718015405	3.917553886756022	0.08535012734731452	3.8097152079826895	-0.10783867877333231	22.44533806417427	3.4838456746819406	0.08784960359962055	3.4838456746819406	8.277741534887962	1.9299934484479855	0.08891544102358714	0.0	0.0	0.0	0.0	3.8097152079826895	0.0
31.371893900415127	3.769659304635033	0.08431889214344057	3.8107233825675344	0.04106407793250133	22.602455430623486	3.4186263545967326	0.08755746803291936	3.4186263545967326	8.335685725632178	2.206681241495626	0.0913285288899682	0.0	0.0	0.0	0.0	3.8107233825675344	0.0
31.59149715771803	3.830475920843504	0.08463242327165375	3.811533294843656	-0.018942625999847973	22.76067261863785	3.66606969952468	0.08904662285730836	3.66606969952468	8.394035525711603	2.062118803164404	0.08949700555478762	0.0	0.0	0.0	0.0	3.811533294843656	0.0
31.812637637822057	3.76239564553382	0.08435443240828538	3.8121396243657584	0.049743978831938485	22.919997326968314	3.5361837795560147	0.08797910695170333	3.5361837795560147	8.452793774391584	2.182118265557568	0.0901858189553459	0.0	0.0	0.0	0.0	3.8121396243657584	0.0
32.03532610128681	3.897432263598882	0.0851151727418747	3.812536523267224	-0.08489574033165814	23.080437308257093	3.620549558173278	0.08843194810734133	3.620549558173278	8.511963330812325	2.2092866457778313	0.09100559713205399	0.0	0.0	0.0	0.0	3.812536523267224	0.0
32.259573383995814	3.78630297083973	0.0843255037647001	3.812717602360234	0.02641463152050383	23.24200036941489	3.565118411513475	0.08806566619051485	3.565118411513475	8.571547074128013	2.354484715000698	0.09173936437445485	0.0	0.0	0.0	0.0	3.812717602360234	0.0
32.48539039768379	3.784854288902896	0.08423641602966235	3.8126759188853745	0.027821629982478502	23.404694372000794	3.4907407767398775	0.0868896405677404	3.4907407767398775	8.631547903646908	2.3898366614725934	0.09205007433300849	0.0	0.0	0.0	0.0	3.8126759188853745	0.0
32.71278813046758	3.794923088620791	0.08427069968614537	3.8124039661553972	0.017480877534606254	23.5685272326048	3.5595718484405285	0.08725137367326814	3.5595718484405285	8.691968738972436	2.3621591425552406	0.09113683388179798	0.0	0.0	0.0	0.0	3.8124039661553972	0.0
32.94177764738085	3.920693593863243	0.08520351091621226	3.811893665359398	-0.10879992850384479	23.73350692323303	3.632511613421039	0.08774766622349753	3.632511613421039	8.752812520145245	2.4481018167799133	0.09164435900100963	0.0	0.0	0.0	0.0	3.811893665359398	0.0
33.17237009091252	3.79638511645803	0.08444640489085303	3.8111363598142134	0.014751243356183608	23.89964147169566	3.704375892992014	0.0881337029735285	3.704375892992014	8.81408220778626	2.5164412045638853	0.09209499537503892	0.0	0.0	0.0	0.0	3.8111363598142134	0.0
33.4045766815489	3.841631063683757	0.08472739727751712	3.8101228119739314	-0.03150825170982552	24.06693896199753	3.7773800849455093	0.08837405524483821	3.7773800849455093	8.875780783240765	2.451968713361459	0.09139249344228338	0.0	0.0	0.0	0.0	3.8101228119739314	0.0
33.63840871831975	3.8079291168363363	0.08434744272024812	3.8088432035323594	0.0009140866960231087	24.23540753473151	3.7123019471147707	0.08780151950334107	3.7123019471147707	8.93791124872345	2.6997928209530153	0.09334274630720331	0.0	0.0	0.0	0.0	3.8088432035323594	0.0
33.87387757934799	3.8257622372831235	0.08455789188023939	3.8072871389803336	-0.018475098302789927	24.405055387474633	3.6344247052123477	0.08684281511041764	3.6344247052123477	9.000476627464515	2.64830498393321	0.09302790821973864	0.0	0.0	0.0	0.0	3.8072871389803336	0.0
34.11099472240342	3.784921103612105	0.0844368564415055	3.805443653006801	0.02052254939469611	24.575890775186952	3.6356944086687277	0.08646124562059054	3.6356944086687277	9.063479963856764	2.786327856652351	0.09398904683504494	0.0	0.0	0.0	0.0	3.805443653006801	0.0
34.34977168546025	3.8038943829454452	0.08464873926458051	3.8033012221636397	-0.0005931607818054907	24.74792201061326	3.7030247128867306	0.08690126590111895	3.7030247128867306	9.126924323603763	2.8502601433789905	0.09400646020093308	0.0	0.0	0.0	0.0	3.8033012221636397	0.0
34.59022008725847	3.8431205732915457	0.08521222039637354	3.80084778124394	-0.04227279204760581	24.921157464687553	3.692884723196989	0.08664068560038507	3.692884723196989	9.19081279386899	2.8954559293854647	0.09410467963023567	0.0	0.0	0.0	0.0	3.80084778124394	0.0
34.83235162786928	3.796257004605237	0.08497340789630418	3.79807074485978	0.0018137402545432835	25.095605566940364	3.6636433051162394	0.08611699926130614	3.6636433051162394	9.25514848342607	2.8690148331859566	0.09423270422386802	0.0	0.0	0.0	0.0	3.79807074485978	0.0
35.07617808926437	3.775826823496116	0.08500294566291	3.7949570347381716	0.019130211242055495	25.27127480590895	3.740129511072605	0.08615150708064594	3.740129511072605	9.319934522810053	3.1844699959713303	0.09642875137086762	0.0	0.0	0.0	0.0	3.7949570347381716	0.0
35.32171133588922	3.7145844620111714	0.08481345817396682	3.7914931132949015	0.07690865128373003	25.448173729550312	3.6040063486254645	0.08522281543165804	3.6040063486254645	9.385174064469723	3.0567472953803585	0.09489398700611212	0.0	0.0	0.0	0.0	3.7914931132949015	0.0
35.568963315240445	3.817446001050355	0.08552990025769774	3.7876650240838803	-0.029780976966474526	25.626310945657167	3.7806347265810345	0.08604106460453388	3.7806347265810345	9.450870282921011	3.1072374159760106	0.09569323311164481	0.0	0.0	0.0	0.0	3.7876650240838803	0.0
35.817946058447134	3.7497380903089863	0.08493743571683124	3.7834584397641438	0.03372034945515745	25.805695122276767	3.6270143164626845	0.08447783435625278	3.6270143164626845	9.517026374901459	3.105358142964219	0.09522387055857191	0.0	0.0	0.0	0.0	3.7834584397641438	0.0
36.06867168085626	3.77281529671232	0.08527824601993829	3.778858718271419	0.0060434215590987606	25.986334988132704	3.796217406126704	0.08564074817925234	3.796217406126704	9.58364555952577	3.2264322945319908	0.09598832117823466	0.0	0.0	0.0	0.0	3.778858718271419	0.0
36.32115238262226	3.7510442170441873	0.08518947563186396	3.773850967929249	0.02280675088506179	26.168239333049634	3.8969451374358357	0.086129376959544	3.8969451374358357	9.650731078442451	3.1923998236708915	0.09577969426173451	0.0	0.0	0.0	0.0	3.773850967929249	0.0
36.57540044930061	3.6825657384449664	0.08440438559130281	3.7684201222866403	0.08585438384167388	26.35141700838098	3.7511270132786643	0.08522469867818101	3.7511270132786643	9.718286195991547	3.2665873982266507	0.09623133092966484	0.0	0.0	0.0	0.0	3.7684201222866403	0.0
36.83142825244572	3.8609322630013407	0.08569671137625999	3.7625510255227024	-0.09838123747863836	26.53587692743965	3.7634672693853934	0.08547964000466363	3.7634672693853934	9.786314199363488	3.181957746677024	0.09494176296826029	0.0	0.0	0.0	0.0	3.7625510255227024	0.0
37.08924825021283	3.6751553676347366	0.08423555587186281	3.756228529316642	0.08107316168190559	26.721628065931725	3.6500611238224336	0.08453506124450619	3.6500611238224336	9.854818398759033	3.3388305961648426	0.09617086609710955	0.0	0.0	0.0	0.0	3.756228529316642	0.0
37.34887298796433	3.758321008715459	0.0849299682838614	3.749437602142918	-0.008883406572540942	26.90867946239325	3.6737218515187084	0.08460637106786845	3.6737218515187084	9.923802127550346	3.5238004028297967	0.09753082729568956	0.0	0.0	0.0	0.0	3.749437602142918	0.0
37.61031509888008	3.76455071108168	0.08460396182210882	3.7421634520149114	-0.02238725906676864	27.09704021863	3.8330684838227156	0.08566253326541436	3.8330684838227156	9.993268742443199	3.5278703669383713	0.09715235155798413	0.0	0.0	0.0	0.0	3.7421634520149114	0.0
37.87358730457224	3.7576452450597606	0.08448294770603876	3.7343916637706274	-0.02325358128913324	27.286719500160412	3.7635170102892985	0.08503609670967281	3.7635170102892985	10.0632216236403	3.4989756853825655	0.09695697346795971	0.0	0.0	0.0	0.0	3.7343916637706274	0.0
38.138702415704245	3.7148973855848735	0.08365481974719391	3.7261083520643865	0.01121096647951303	27.477726536661535	3.7211488877256524	0.08488956622959112	3.7211488877256524	10.133664175005784	3.531474839463731	0.09765323973665035	0.0	0.0	0.0	0.0	3.7261083520643865	0.0
38.40567333261417	3.688050435908363	0.08334898168537432	3.71730033130717	0.02924989539880718	27.670070622418166	3.86168144168264	0.08566945980768904	3.86168144168264	10.204599824230822	3.673579801735655	0.09900798332001921	0.0	0.0	0.0	0.0	3.71730033130717	0.0
38.674513045942476	3.72946484648185	0.08359066549347256	3.7079553038789435	-0.021509542602906606	27.863761116775095	3.908348875800553	0.08599688847469636	3.908348875800553	10.27603202300044	3.633112077483492	0.09882261073054348	0.0	0.0	0.0	0.0	3.7079553038789435	0.0
38.94523463726408	3.6386415318368353	0.08240711153516551	3.698062068021363	0.059420536184527695	28.058807444592517	3.6976864744675013	0.08449194553927017	3.6976864744675013	10.347964247161443	3.6415412930305537	0.09916796970767415	0.0	0.0	0.0	0.0	3.698062068021363	0.0
39.217851279724925	3.6187129444858	0.08192151909994706	3.6876107469121697	0.06889780242636956	28.255219096704664	3.7809431245013907	0.0851166988529739	3.7809431245013907	10.420399996891572	3.7317825214501776	0.1000955656520678	0.0	0.0	0.0	0.0	3.6876107469121697	0.0
39.492376238683	3.5128121946831894	0.08094645634513704	3.6765930405170826	0.16378084583389318	28.453005630381597	3.843726523739867	0.08509943188305318	3.843726523739867	10.493342796869813	3.6933316740075144	0.09940623667084535	0.0	0.0	0.0	0.0	3.6765930405170826	0.0
39.76882287235378	3.612819527361332	0.08172053106643168	3.6650025019180497	0.05218297455671772	28.65217666979427	3.9320041026579187	0.08562912796921286	3.9320041026579187	10.566796196447902	3.880339796284516	0.10128765840884346	0.0	0.0	0.0	0.0	3.6650025019180497	0.0
40.04720463246026	3.644625583203328	0.08188118495618205	3.652834839924002	0.008209256720673963	28.85274190648283	3.770484612344779	0.08437633584321605	3.770484612344779	10.640763769823035	3.8445364117550285	0.10032375119416348	0.0	0.0	0.0	0.0	3.652834839924002	0.0
40.327535064887485	3.597204117622652	0.08123939827052037	3.640088249884064	0.04288413226141197	29.05471109982821	3.6879241045145577	0.0837416454396409	3.6879241045145577	10.715249116211798	3.871483029271503	0.1008732339090753	0.0	0.0	0.0	0.0	3.640088249884064	0.0
40.6098278103417	3.597565038915643	0.08124012755265995	3.6267637747437966	0.029198735828153577	29.25809407752701	3.7724264749319945	0.08421959232776421	3.7724264749319945	10.79025586002528	3.921556529038928	0.10147001359525781	0.0	0.0	0.0	0.0	3.6267637747437966	0.0
40.894096605014084	3.536082227482486	0.08092794869046352	3.6128656985118086	0.07678347102932248	29.4629007360697	3.846554976672393	0.08474773569927593	3.846554976672393	10.865787651045459	3.930900163502054	0.1007764004792405	0.0	0.0	0.0	0.0	3.6128656985118086	0.0
41.18035528124919	3.6148606356481796	0.08132120479534545	3.5984019744387625	-0.01645866120941708	29.669141041222183	3.6989323702580745	0.08372437682188154	3.6989323702580745	10.941848164602776	3.811428307361216	0.10001881841132182	0.0	0.0	0.0	0.0	3.5984019744387625	0.0
41.46861776821793	3.6152561001232058	0.08135046994927649	3.583384690352819	-0.031871409770386716	29.87682502851074	3.8344447579302865	0.08485099339831037	3.8344447579302865	11.018441101754995	4.036671229671236	0.10161002635364177	0.0	0.0	0.0	0.0	3.583384690352819	0.0
41.75889809259546	3.5741431281554563	0.08084465033950762	3.567830573745784	-0.006312554409672266	30.085962803710316	3.822993761181548	0.08473390838057278	3.822993761181548	11.095570189467281	3.7566189468707316	0.09939747431658641	0.0	0.0	0.0	0.0	3.567830573745784	0.0
42.05121037924363	3.5289925829627276	0.08043718831892929	3.5517615393605775	0.022768956397849927	30.296564543336288	3.825097159152039	0.08478650543119898	3.825097159152039	11.173239180793551	3.945291137510471	0.10027862919400848	0.0	0.0	0.0	0.0	3.5517615393605775	0.0
42.345568851898335	3.6003646440306403	0.08123756493111696	3.53520528220188	-0.06515936182876025	30.50864049513964	3.8765062206922525	0.0851854704283143	3.8765062206922525	11.251451855059106	3.941669469763564	0.1000883637333193	0.0	0.0	0.0	0.0	3.53520528220188	0.0
42.64198783386162	3.61414393520354	0.08111552162256584	3.518195919063313	-0.09594801614022685	30.72220097860562	3.8880135325264717	0.0852769743829164	3.8880135325264717	11.33021201804452	4.019139984290899	0.1008527201253225	0.0	0.0	0.0	0.0	3.518195919063313	0.0
42.94048174869865	3.472757003555807	0.08004463641785807	3.5007746818545167	0.028017678298709825	30.93725638545586	3.8169957519775455	0.0848771605333332	3.8169957519775455	11.409523502170831	3.8913496232355924	0.09976972606107012	0.0	0.0	0.0	0.0	3.5007746818545167	0.0
43.24106512093954	3.4497051989794576	0.08003875734438917	3.4829906662070584	0.03328546722760084	31.15381718015405	3.917553886756022	0.08535012734731452	3.917553886756022	11.489390166686027	4.109842679784165	0.10146852630775971	0.0	0.0	0.0	0.0	3.4829906662070584	0.0
43.54375257678612	3.4824709192454555	0.0799278571738876	3.4649016390436165	-0.01756928020183901	31.371893900415127	3.769659304635033	0.08431889214344057	3.769659304635033	11.56981589785283	3.844891181112282	0.09919333282779103	0.0	0.0	0.0	0.0	3.4649016390436165	0.0
43.84855884482362	3.446782328704929	0.07993110085284773	3.4465749090167623	-0.00020741968816651024	31.59149715771803	3.830475920843504	0.08463242327165375	3.830475920843504	11.6508046091378	3.803980829958772	0.09872254343149785	0.0	0.0	0.0	0.0	3.4465749090167623	0.0
44.15549875673739	3.356807591042627	0.07910238337662102	3.428088263952068	0.07128067290944085	31.812637637822057	3.76239564553382	0.08435443240828538	3.76239564553382	11.732360241401764	3.83486831577299	0.09862322967911262	0.0	0.0	0.0	0.0	3.428088263952068	0.0
44.46458724803455	3.494128571458157	0.08021773069096595	3.4095309796743827	-0.08459759178377446	32.03532610128681	3.897432263598882	0.0851151727418747	3.897432263598882	11.814486763091576	3.9485066749213797	0.09911874240966574	0.0	0.0	0.0	0.0	3.4095309796743827	0.0
44.775839358770796	3.4616632620049073	0.07998469279842259	3.391004904852899	-0.0706583571520083	32.259573383995814	3.78630297083973	0.0843255037647001	3.78630297083973	11.897188170433218	3.5508429322747697	0.09617943963113561	0.0	0.0	0.0	0.0	3.391004904852899	0.0
45.08927023428218	3.3841042825368595	0.07944417175024998	3.3726256267710815	-0.011478655765778	32.48539039768379	3.784854288902896	0.08423641602966235	3.784854288902896	11.980468487626249	3.4229150994767563	0.0943519440072499	0.0	0.0	0.0	0.0	3.3726256267710815	0.0
45.40489512592216	3.4117581362626948	0.07964375110316439	3.3545237232123863	-0.05723441305030841	32.71278813046758	3.794923088620791	0.08427069968614537	3.794923088620791	12.064331767039633	3.327580520782127	0.09356202297784882	0.0	0.0	0.0	0.0	3.3545237232123863	0.0
45.72272939180361	3.3007237890043095	0.0789755007469604	3.336846105954155	0.03612231694984569	32.94177764738085	3.920693593863243	0.08520351091621226	3.920693593863243	12.14878208940891	3.371993077063224	0.09331377129130598	0.0	0.0	0.0	0.0	3.336846105954155	0.0
46.04278849754624	3.403804690719828	0.0795467535680901	3.319757461677778	-0.0840472290420502	33.17237009091252	3.79638511645803	0.08444640489085303	3.79638511645803	12.233823564034772	3.429346458489645	0.09351958903494227	0.0	0.0	0.0	0.0	3.319757461677778	0.0
46.365088017029066	3.274338279655675	0.07853091859734833	3.3034417964373715	0.029103516781696648	33.4045766815489	3.841631063683757	0.08472739727751712	3.841631063683757	12.319460328983016	3.2442219400784507	0.09187474370593571	0.0	0.0	0.0	0.0	3.3034417964373715	0.0
46.689643633148265	3.444258405544338	0.08011569873747854	3.2881040901832215	-0.15615431536111668	33.63840871831975	3.8079291168363363	0.08434744272024812	3.8079291168363363	12.405696551285896	3.3241485895799343	0.09174602281361109	0.0	0.0	0.0	0.0	3.2881040901832215	0.0
47.0164711385803	3.2611992536868097	0.0785360728029311	3.2739720682010764	0.012772814514266706	33.87387757934799	3.8257622372831235	0.08455789188023939	3.8257622372831235	12.492536427144898	3.0250571592494238	0.08911682530698621	0.0	0.0	0.0	0.0	3.2739720682010764	0.0
47.34558643655036	3.240199174777518	0.07863952205101646	3.26129809672672	0.021098921949202154	34.11099472240342	3.784921103612105	0.0844368564415055	3.784921103612105	12.579984182134913	3.0572955192780995	0.08928565672190075	0.0	0.0	0.0	0.0	3.26129809672672	0.0
47.67700554160622	3.2520562511271365	0.07883609602178139	3.2503612103979567	-0.0016950407291798086	34.34977168546025	3.8038943829454452	0.08464873926458051	3.8038943829454452	12.668044071409858	3.1764651481104647	0.08960076186975939	0.0	0.0	0.0	0.0	3.2503612103979567	0.0
48.01074458039746	3.2770026538486263	0.07917148140416892	3.241469279646452	-0.03553337420217417	34.59022008725847	3.8431205732915457	0.08521222039637354	3.8431205732915457	12.756720379909726	3.20686102299513	0.0892607593997161	0.0	0.0	0.0	0.0	3.241469279646452	0.0
48.346819792460245	3.161530599605739	0.07828823182791982	3.2349613265816624	0.07343072697592357	34.83235162786928	3.796257004605237	0.08497340789630418	3.796257004605237	12.846017422569096	3.2377046656041326	0.0892240443651157	0.0	0.0	0.0	0.0	3.2349613265816624	0.0
48.68524753100746	3.3141845440157955	0.07956429954002814	3.2312099984038944	-0.0829745456119011	35.07617808926437	3.775826823496116	0.08500294566291	3.775826823496116	12.93593954452708	3.2656026860390113	0.0892989402515531	0.0	0.0	0.0	0.0	3.2312099984038944	0.0
49.026044263724515	3.165955774588908	0.07837471231769685	3.2306242078840457	0.06466843329513772	35.32171133588922	3.7145844620111714	0.08481345817396682	3.7145844620111714	13.026491121338768	3.310038640637141	0.08948719493166833	0.0	0.0	0.0	0.0	3.2306242078840457	0.0
49.36922657357059	3.151985190673776	0.07816084887225287	3.2336519509845694	0.08166676031079323	35.568963315240445	3.817446001050355	0.08552990025769774	3.817446001050355	13.11767655918814	3.2517610423055707	0.08881857215307981	0.0	0.0	0.0	0.0	3.2336519509845694	0.0
49.714811159585594	3.2249504260024504	0.07892975405607323	3.240783312250283	0.015832886247832523	35.817946058447134	3.7497380903089863	0.08493743571683124	3.7497380903089863	13.209500295102458	3.3519137862515738	0.08933065325497241	0.0	0.0	0.0	0.0	3.240783312250283	0.0
					36.06867168085626	3.77281529671232	0.08527824601993829	3.77281529671232	13.301966797168173	3.3562562827370073	0.08942800957733645
					36.32115238262226	3.7510442170441873	0.08518947563186396	3.7510442170441873	13.395080564748351	3.3732082637761085	0.08908446770271707
					36.57540044930061	3.6825657384449664	0.08440438559130281	3.6825657384449664	13.488846128701589	3.4562634937405763	0.08964482577923136
					36.83142825244572	3.8609322630013407	0.08569671137625999	3.8609322630013407	13.5832680516025	3.573162970073162	0.0904309509087258
					37.08924825021283	3.6751553676347366	0.08423555587186281	3.6751553676347366	13.678350927963718	3.6931418006483847	0.09128556532559806
					37.34887298796433	3.758321008715459	0.0849299682838614	3.758321008715459	13.774099384459465	3.8366784244457905	0.09224402340291933
					37.61031509888008	3.76455071108168	0.08460396182210882	3.76455071108168	13.870518080150681	3.803003154110107	0.0916472884996771
					37.87358730457224	3.7576452450597606	0.08448294770603876	3.7576452450597606	13.967611706711736	3.800846114478529	0.09117206152298805
					38.138702415704245	3.7148973855848735	0.08365481974719391	3.7148973855848735	14.065384988658717	3.6921251475003785	0.09044566086933531
					38.40567333261417	3.688050435908363	0.08334898168537432	3.688050435908363	14.163842683579329	3.7892825175744833	0.0911417880430901
					38.674513045942476	3.72946484648185	0.08359066549347256	3.72946484648185	14.262989582364385	3.8581636771192507	0.09184871625358298
					38.94523463726408	3.6386415318368353	0.08240711153516551	3.6386415318368353	14.362830509440936	3.736157444915881	0.09107374402140658
					39.217851279724925	3.6187129444858	0.08192151909994706	3.6187129444858	14.463370323007023	3.8070088949504557	0.09109000139098684
					39.492376238683	3.5128121946831894	0.08094645634513704	3.5128121946831894	14.564613915268072	3.8096890413281246	0.0910432337989758
					39.76882287235378	3.612819527361332	0.08172053106643168	3.612819527361332	14.66656621267495	3.496255105286789	0.08897761615834326
					40.04720463246026	3.644625583203328	0.08188118495618205	3.644625583203328	14.769232176163673	3.5696570001336356	0.08960869558772362
					40.327535064887485	3.597204117622652	0.08123939827052037	3.597204117622652	14.87261680139682	3.564792718115919	0.08935643607416666
					40.6098278103417	3.597565038915643	0.08124012755265995	3.597565038915643	14.976725119006597	3.498172315409147	0.08913727233553938
					40.894096605014084	3.536082227482486	0.08092794869046352	3.536082227482486	15.081562194839643	3.4942517641541255	0.0890175387907006
					41.18035528124919	3.6148606356481796	0.08132120479534545	3.6148606356481796	15.18713313020352	3.3514718449833256	0.08783391557170252
					41.46861776821793	3.6152561001232058	0.08135046994927649	3.6152561001232058	15.293443062114946	3.4781577366512337	0.0889880071805097
					41.75889809259546	3.5741431281554563	0.08084465033950762	3.5741431281554563	15.400497163549751	3.3117389252213343	0.08729709405192096
					42.05121037924363	3.5289925829627276	0.08043718831892929	3.5289925829627276	15.508300643694598	3.152554026417325	0.08585093959127549
					42.345568851898335	3.6003646440306403	0.08123756493111696	3.6003646440306403	15.61685874820046	3.3049222562905944	0.08741809611736549
					42.64198783386162	3.61414393520354	0.08111552162256584	3.61414393520354	15.726176759437863	3.2716501319697566	0.08664202755018882
					42.94048174869865	3.472757003555807	0.08004463641785807	3.472757003555807	15.836259996753927	3.1728971428384836	0.0854211755407171
					43.24106512093954	3.4497051989794576	0.08003875734438917	3.4497051989794576	15.947113816731207	3.221939273068498	0.08595726289905146
					43.54375257678612	3.4824709192454555	0.0799278571738876	3.4824709192454555	16.058743613448325	3.3171396031016096	0.08640184034536419
					43.84855884482362	3.446782328704929	0.07993110085284773	3.446782328704929	16.171154818742465	3.379766672089189	0.08665559622429878
					44.15549875673739	3.356807591042627	0.07910238337662102	3.356807591042627	16.284352902473664	3.403918315347753	0.08679267730284841
					44.46458724803455	3.494128571458157	0.08021773069096595	3.494128571458157	16.39834337279098	3.390677391217606	0.08725548814267295
					44.775839358770796	3.4616632620049073	0.07998469279842259	3.4616632620049073	16.513131776400517	3.371132185900414	0.08708081328017338
					45.08927023428218	3.3841042825368595	0.07944417175024998	3.3841042825368595	16.628723698835323	3.4633570089551178	0.08750023782959243
					45.40489512592216	3.4117581362626948	0.07964375110316439	3.4117581362626948	16.74512476472717	3.450114280312138	0.08732711025609709
					45.72272939180361	3.3007237890043095	0.0789755007469604	3.3007237890043095	16.862340638080262	3.2879696625588237	0.08611092568641178
					46.04278849754624	3.403804690719828	0.0795467535680901	3.403804690719828	16.980377022546822	3.5289331174499647	0.08765873446072306
					46.365088017029066	3.274338279655675	0.07853091859734833	3.274338279655675	17.09923966170465	3.584788037542569	0.0878320193771724
					46.689643633148265	3.444258405544338	0.08011569873747854	3.444258405544338	17.21893433933658	3.386733254581272	0.08647351716469086
					47.0164711385803	3.2611992536868097	0.0785360728029311	3.2611992536868097	17.339466879711935	3.5253038190905244	0.08739730837364305
					47.34558643655036	3.240199174777518	0.07863952205101646	3.240199174777518	17.460843147869923	3.566359214537931	0.08766152454520372
					47.67700554160622	3.2520562511271365	0.07883609602178139	3.2520562511271365	17.583069049905014	3.4271372717060005	0.0868567020149839
					48.01074458039746	3.2770026538486263	0.07917148140416892	3.2770026538486263	17.706150533254345	3.4637802513635	0.08672123657480951
					48.346819792460245	3.161530599605739	0.07828823182791982	3.161530599605739	17.830093586987125	3.4169718786280296	0.08648484409697094
					48.68524753100746	3.3141845440157955	0.07956429954002814	3.3141845440157955	17.95490424209604	3.705124520568302	0.08835230644588879
					49.026044263724515	3.165955774588908	0.07837471231769685	3.165955774588908	18.080588571790713	3.5521791983176345	0.08742154648081527
					49.36922657357059	3.151985190673776	0.07816084887225287	3.151985190673776	18.207152691793247	3.5011379921153516	0.08712418723450269
					49.714811159585594	3.2249504260024504	0.07892975405607323	3.2249504260024504	18.334602760635804	3.7355270550893445	0.08847170749138365
					50.06281483770269	3.0475352062658034	0.07762813678119114	3.0475352062658034	18.462944979960255	3.467099309855436	0.08662279536851869
					50.413254541566616	2.9872663598124447	0.07745453723794776	2.9872663598124447	18.592185594819973	3.5837996430644057	0.08748155130532699
					50.76614732335758	3.079404797043292	0.07842762409253541	3.079404797043292	18.722330893983717	3.583797404531956	0.08734794351996929
					51.12151035462108	3.071065684433339	0.07842100917706345	3.071065684433339	18.8533872102416	3.6475531251325997	0.08784691218053005
					51.47936092710343	3.0833927945224366	0.07852104921734793	3.0833927945224366	18.98536092071329	3.5915248842519745	0.08753479252365377
					51.839716453593155	2.9583660014580695	0.07785331591963361	2.9583660014580695	19.118258447158283	3.6402617162204245	0.08757389295923766
					52.20259446876831	2.9897339121144615	0.07787039207260951	2.9897339121144615	19.252086256288393	3.7062466181578073	0.08780832148957403
					52.56801263004969	2.970527537363951	0.07797338945430964	2.970527537363951	19.38685086008241	3.740609065897299	0.0879635438872358
					52.93598871846004	2.9845368977031277	0.07786465766988723	2.9845368977031277	19.522558816102986	3.686561859418098	0.08730839845935469
					53.306540639489256	2.9464195884789612	0.07784545464460256	2.9464195884789612	19.659216727815707	3.7604693803218456	0.08766759724078689
					53.67968642396568	2.868915217896717	0.07715500793514077	2.868915217896717	19.79683124491042	3.8399750120113842	0.08818659577981028
					54.05544422893344	2.8743784573089513	0.07713958158069899	2.8743784573089513	19.935409063624792	3.570730072624644	0.08649916403749872
					54.43383233853597	2.771331749305978	0.07634300293918421	2.771331749305978	20.07495692707017	3.802217860974309	0.08816750539227555
					54.81486916490572	2.769141092113987	0.0766814916509162	2.769141092113987	20.215481625559658	3.606123698873954	0.08651519863257257
					55.19857324906006	2.7065967450487243	0.07604608111462356	2.7065967450487243	20.356989996938573	3.64114291388601	0.08688921217808504
					55.58496326180349	2.8342430176585043	0.07735298898332868	2.8342430176585043	20.499488926917145	3.6583250069251165	0.0870850318451626
					55.97405800463611	2.866228317955776	0.0777670373298478	2.866228317955776	20.642985349405564	3.486395533535465	0.08590049323823482
					56.36587641066856	2.7216911401136152	0.07680205779122701	2.7216911401136152	20.7874862468514	3.6850852214246883	0.08678044266210407
					56.76043754554324	2.777082320253752	0.07716307351956665	2.777082320253752	20.932998650579357	3.7521663950673982	0.08742331959007059
					57.15776060836205	2.7242893623653734	0.07692030878383596	2.7242893623653734	21.079529641133412	3.877703451863518	0.0882745867353002
					57.55786493262058	2.7489512472884545	0.07681629629832787	2.7489512472884545	21.22708634862135	3.862557947821034	0.08810535052396466
					57.96076998714892	2.6764570811724644	0.07629614300437011	2.6764570811724644	21.375675953061695	3.752747073296886	0.08767124054123211
					58.36649537705897	2.685076105475057	0.07639538234203166	2.685076105475057	21.525305684733127	3.921932517039938	0.08859519751177979
					58.77506084469838	2.643496743851289	0.07632764350522213	2.643496743851289	21.67598282452626	3.734704572796189	0.08749402274221586
					59.18648627061127	2.6115403967831723	0.07616392071773716	2.6115403967831723	21.827714704297946	3.994162028848953	0.0886511452947862
					59.600791674505544	2.5257613057132815	0.07570821156624764	2.5257613057132815	21.980508707228033	3.8341633974224902	0.08801561950428487
					60.01799721622709	2.53040292053082	0.07564222295362638	2.53040292053082	22.134372268178627	3.9394495297880465	0.08868554172556053
					60.438123196740676	2.5346133171039797	0.07616173957369872	2.5346133171039797	22.289312874055877	3.8193704346393114	0.08757946669862945
					60.86119005911786	2.5494606016484247	0.07615711776903204	2.5494606016484247	22.44533806417427	3.869379604894152	0.08784960359962055
					61.28721838953169	2.422098839317103	0.07540230501399718	2.422098839317103	22.602455430623486	3.7969428982923863	0.08755746803291936
					61.71622891825841	2.3538736441421295	0.07439215810379016	2.3538736441421295	22.76067261863785	4.071769145387387	0.08904662285730836
					62.14824252068621	2.5097480110136536	0.07628902220484941	2.5097480110136536	22.919997326968314	3.927509618238398	0.08797910695170333
					62.58328021833101	2.5417020343554886	0.07693883946893336	2.5417020343554886	23.080437308257093	4.0212115940477755	0.08843194810734133
					63.021363179859335	2.3829221844757047	0.07495532810699905	2.3829221844757047	23.24200036941489	3.959646252643576	0.08806566619051485
					63.46251272211835	2.4607626170751016	0.07586653815887827	2.4607626170751016	23.404694372000794	3.8770377418404967	0.0868896405677404
					63.90675031117318	2.22463125716473	0.07384039780549931	2.22463125716473	23.5685272326048	3.9534858884840247	0.08725137367326814
					64.35409756335139	2.297610391905911	0.07417053242412808	2.297610391905911	23.73350692323303	4.034497410048374	0.08774766622349753
					64.80457624629484	2.3331214391534285	0.0753199280346561	2.3331214391534285	23.89964147169566	4.114314429416698	0.0881337029735285
					65.2582082800189	2.2227298390895913	0.07410311033685486	2.2227298390895913	24.06693896199753	4.1953975076567875	0.08837405524483821
					65.71501573797903	2.1341464951818048	0.07349058154094622	2.1341464951818048	24.23540753473151	4.123117607006556	0.08780151950334107
					66.1750208481449	2.215552652113252	0.07440062882344692	2.215552652113252	24.405055387474633	4.036622210929589	0.08684281511041764
					66.6382459940819	2.322841359217599	0.07579185249792256	2.322841359217599	24.575890775186952	4.038032423986408	0.08646124562059054
					67.10471371604048	2.146774180946352	0.07420326565402208	2.146774180946352	24.74792201061326	4.112813723234471	0.08690126590111895
					67.57444671205276	2.200789543089722	0.07468753191255333	2.200789543089722	24.921157464687553	4.101551608616576	0.08664068560038507
					68.04746783903713	2.11861463521041	0.07417395394996458	2.11861463521041	25.095605566940364	4.069074238117045	0.08611699926130614
					68.5238001139104	2.127478990953856	0.07450383052099645	2.127478990953856	25.27127480590895	4.1540246615913325	0.08615150708064594
					69.00346671470777	2.1395492640932847	0.07485894558239896	2.1395492640932847	25.448173729550312	4.002837658000898	0.08522281543165804
					69.48649098171072	2.0691630485423858	0.07392944175658282	2.0691630485423858	25.626310945657167	4.199012318742497	0.08604106460453388
					69.97289641858268	2.0331001127587855	0.07412069361057702	2.0331001127587855	25.805695122276767	4.02839176395524	0.08447783435625278
					70.46270669351276	1.92771063328107	0.07256230896476039	1.92771063328107	25.986334988132704	4.216319429347825	0.08564074817925234
					70.95594564036736	2.048101070281525	0.0744236936004365	2.048101070281525	26.168239333049634	4.328194025862608	0.086129376959544
					71.45263725984992	2.1216210938446998	0.07508472629692724	2.1216210938446998	26.35141700838098	4.166239183907907	0.08522469867818101
					71.95280572066886	1.813974202282067	0.07217087111162866	1.813974202282067	26.53587692743965	4.179945053730314	0.08547964000466363
					72.45647536071354	1.8859377155818076	0.07302053656786164	1.8859377155818076	26.721628065931725	4.053989007542638	0.08453506124450619
					72.96367068823854	1.8998302392884237	0.07325079108287164	1.8998302392884237	26.90867946239325	4.080268109929479	0.08460637106786845
					73.4744163830562	1.9435373932472415	0.07380321128723663	1.9435373932472415	27.09704021863	4.257248569662956	0.08566253326541436
					73.9887372977376	1.9322340711715185	0.07362494234303517	1.9322340711715185	27.286719500160412	4.180000299127807	0.08503609670967281
					74.50665845882176	1.841041276317464	0.07262720272326421	1.841041276317464	27.477726536661535	4.13294357944105	0.08488956622959112
					75.02820506803351	1.8365445708681463	0.07315450123910745	1.8365445708681463	27.670070622418166	4.28902793244687	0.08566945980768904
					75.55340250350974	1.8624055590211859	0.07376372147006459	1.8624055590211859	27.863761116775095	4.340859739780035	0.08599688847469636
					76.0822763210343	1.8236464594674304	0.07351941760155559	1.8236464594674304	28.058807444592517	4.106884737626544	0.08449194553927017
					76.61485225528155	1.8229495216241032	0.07320960319501493	1.8229495216241032	28.255219096704664	4.199354845000732	0.0851166988529739
					77.15115622106853	1.7139973722249493	0.07194392445102137	1.7139973722249493	28.453005630381597	4.269086063666572	0.08509943188305318
					77.69121431461602	1.6868992688122753	0.0718014341483236	1.6868992688122753	28.65217666979427	4.367132732586867	0.08562912796921286
					78.23505281481832	1.7195946405187597	0.07255769462451579	1.7195946405187597	28.85274190648283	4.187738959162154	0.08437633584321605
					78.78269818452205	1.5786137934230602	0.07102192725251771	1.5786137934230602	29.05471109982821	4.09604203139938	0.0837416454396409
					79.3341770718137	1.6535800913156278	0.07202784616738132	1.6535800913156278	29.25809407752701	4.189895714711081	0.08421959232776421
					79.88951631131638	1.7428652083465577	0.07312437195449834	1.7428652083465577	29.4629007360697	4.272227522592281	0.08474773569927593
					80.4487429254956	1.5833221473088497	0.07111791559640196	1.5833221473088497	29.669141041222183	4.108268508382206	0.08372437682188154
					81.01188412597406	1.6340947787773663	0.07261916904709764	1.6340947787773663	29.87682502851074	4.258777146833086	0.08485099339831037
					81.5789673148559	1.642112054837569	0.0724164293578922	1.642112054837569	30.085962803710316	4.246058944761945	0.08473390838057278
					82.1500200860599	1.448110349283235	0.07004948403150871	1.448110349283235	30.296564543336288	4.248395111736028	0.08478650543119898
					82.72507022666231	1.6295384620601794	0.07308086073567238	1.6295384620601794	30.50864049513964	4.305493270726268	0.0851854704283143
					83.30414571824895	1.5416028093129623	0.07223149804555742	1.5416028093129623	30.72220097860562	4.31827401989724	0.0852769743829164
					83.88727473827669	1.5481329344612247	0.07280312346690633	1.5481329344612247	30.93725638545586	4.239397175943481	0.0848771605333332
					84.47448566144462	1.4428305990665125	0.0712784650882294	1.4428305990665125	31.15381718015405	4.351083407812394	0.08535012734731452
					85.06580706107474	1.479757160141187	0.07185887019593619	1.479757160141187	31.371893900415127	4.186822320160874	0.08431889214344057
					85.66126771050226	1.4046559207878653	0.07137231561824517	1.4046559207878653	31.59149715771803	4.254369105056051	0.08463242327165375
					86.26089658447577	1.5170449149206862	0.07362147340496643	1.5170449149206862	31.812637637822057	4.178754840425078	0.08435443240828538
					86.8647228605671	1.4169706816588938	0.07243111519664078	1.4169706816588938	32.03532610128681	4.328735059024323	0.0851151727418747
					87.47277592059106	1.430054512468774	0.07297287249730547	1.430054512468774	32.259573383995814	4.205307829731845	0.0843255037647001
					88.08508535203521	1.4328063899186196	0.07318846798125392	1.4328063899186196	32.48539039768379	4.20369883184164	0.08423641602966235
					88.70168094949946	1.2575700698489058	0.07133528719506474	1.2575700698489058	32.71278813046758	4.214881878369022	0.08427069968614537
					89.32259271614595	1.3300915624501526	0.07295415930215518	1.3300915624501526	32.94177764738085	4.354570565333265	0.08520351091621226
					89.94785086515898	1.2797571339640494	0.07328365489649795	1.2797571339640494	33.17237009091252	4.216505699061285	0.08444640489085303
					90.57748582121508	1.404494600582491	0.0758014326698528	1.404494600582491	33.4045766815489	4.266758713042833	0.08472739727751712
					91.21152822196359	1.2422350908878552	0.07380565738877234	1.2422350908878552	33.63840871831975	4.229327196852455	0.08434744272024812
					91.85000891951734	1.214684980027414	0.07376348491359357	1.214684980027414	33.87387757934799	4.249133789621441	0.08455789188023939
					92.49295898195396	1.4124935362675644	0.077438165334881	1.4124935362675644	34.11099472240342	4.203773040488423	0.0844368564415055
					93.14040969482764	1.4352322588803887	0.07904226681320443	1.4352322588803887	34.34977168546025	4.224845965912162	0.08464873926458051
					93.79239256269142	1.4015091845077225	0.07923354980159918	1.4015091845077225	34.59022008725847	4.268413056729626	0.08521222039637354
					94.44893931063027	1.3411697832257745	0.07890817531296668	1.3411697832257745	34.83235162786928	4.216363409925476	0.08497340789630418
					95.11008188580468	1.2228127303319212	0.07780924489802066	1.2228127303319212	35.07617808926437	4.193672357137915	0.08500294566291
					95.7758524590053	1.1057662933676107	0.0765915314620681	1.1057662933676107	35.32171133588922	4.125652712580314	0.08481345817396682
					96.44628342621834	1.1157939321966595	0.07632747286221567	1.1157939321966595	35.568963315240445	4.239897251073707	0.08552990025769774
					97.12140741020188	1.2983062054485766	0.08002842159163046	1.2983062054485766	35.817946058447134	4.164696558110588	0.08493743571683124
					97.8012572620733	1.1529268129253698	0.07782326581027738	1.1529268129253698	36.06867168085626	4.190327564800672	0.08527824601993829
					98.48586606290782	1.2050219871162045	0.07929700504505494	1.2050219871162045	36.32115238262226	4.166147225167204	0.08518947563186396
					99.17526712534817	1.1635258907001655	0.07894070832977375	1.1635258907001655	36.57540044930061	4.090090690748469	0.08440438559130281
					99.86949399522561	1.1174751559059417	0.07874322111105006	1.1174751559059417	36.83142825244572	4.288195847165105	0.08569671137625999
					100.5685804531922	1.0248298717703133	0.0777941566026998	1.0248298717703133	37.08924825021283	4.0818602636987915	0.08423555587186281
					101.27256051636454	1.0895329605083295	0.07888678096293443	1.0895329605083295	37.34887298796433	4.174229290766867	0.0849299682838614
					101.9814684399791	1.1787525881521783	0.08163310055203059	1.1787525881521783	37.61031509888008	4.1811483926822	0.08460396182210882
					102.69533871905895	1.0426439237399812	0.07916948779875238	1.0426439237399812	37.87358730457224	4.173478744861206	0.08448294770603876
					103.41420609009236	1.0780546493547147	0.08043291080312824	1.0780546493547147	38.138702415704245	4.126000265315722	0.08365481974719391
					104.13810553272302	1.2129049719328637	0.08301744429504185	1.2129049719328637	38.40567333261417	4.096182343044697	0.08334898168537432
					104.86707227145207	0.9743303942562824	0.07948764819392946	0.9743303942562824	38.674513045942476	4.142179809805734	0.08359066549347256
					105.60114177735224	1.0837769334982064	0.08189777188586753	1.0837769334982064	38.94523463726408	4.041305685590003	0.08240711153516551
					106.3403497697937	0.9426502092624643	0.08019392026490112	0.9426502092624643	39.217851279724925	4.019171734591302	0.08192151909994706
					107.08473221818227	1.0067958214510409	0.0810620065042694	1.0067958214510409	39.492376238683	3.9015516561799264	0.08094645634513704
					107.83432534370954	0.9382751059644038	0.07987006252614604	0.9382751059644038	39.76882287235378	4.012626132359184	0.08172053106643168
					108.58916562111551	0.816973148605192	0.07709658366047065	0.816973148605192	40.04720463246026	4.047951951950312	0.08188118495618205
					109.34928978046332	0.9632123117486623	0.08093063122910016	0.9632123117486623	40.327535064887485	3.995282669529009	0.08123939827052037
					110.11473480892656	0.9559590645071037	0.08102761500639086	0.9559590645071037	40.6098278103417	3.9956835315706947	0.08124012755265995
					110.88553795258903	0.9530583154011038	0.08146586971987879	0.9530583154011038	40.894096605014084	3.9273968280752163	0.08092794869046352
					111.66173671825717	0.9612164458575193	0.08204845121937983	0.9612164458575193	41.18035528124919	4.0148931164664035	0.08132120479534545
					112.44336887528496	0.9320544060928055	0.08156212211110203	0.9320544060928055	41.46861776821793	4.015332344353347	0.08135046994927649
					113.23047245741196	0.8704379709709958	0.08109101613591392	0.8704379709709958	41.75889809259546	3.969669674395063	0.08084465033950762
					114.02308576461385	1.0021738199225674	0.08577819985548425	1.0021738199225674	42.05121037924363	3.919522619952261	0.08043718831892929
					114.82124736496615	0.838652407072231	0.0815849866768392	0.838652407072231	42.345568851898335	3.9987929502835993	0.08123756493111696
					115.62499609652092	1.0491023863928566	0.08693199893958892	1.0491023863928566	42.64198783386162	4.014097103570809	0.08111552162256584
					116.43437106919656	0.999268134821433	0.08681529555728337	0.999268134821433	42.94048174869865	3.857063824602088	0.08004463641785807
					117.24941166668094	1.023350868396166	0.08774398023508982	1.023350868396166	43.24106512093954	3.831461030789508	0.08003875734438917
					118.07015754834771	0.8360817653083273	0.08398944701648428	0.8360817653083273	43.54375257678612	3.867852714456292	0.0799278571738876
					118.89664865118613	1.0105498582801413	0.0893333881565584	1.0105498582801413	43.84855884482362	3.828214705985225	0.07993110085284773
					119.72892519174444	0.9922908371828185	0.08882966412928704	0.9922908371828185	44.15549875673739	3.728283065098751	0.07910238337662102
					120.56702766808665	0.9601783462642822	0.08941755446387169	0.9601783462642822	44.46458724803455	3.880800441171223	0.08021773069096595
					121.41099686176327	1.0490336696213285	0.09283132233008703	1.0490336696213285	44.775839358770796	3.8447424127752177	0.07998469279842259
					122.26087383979561	0.9889676810567679	0.09167008070880346	0.9889676810567679	45.08927023428218	3.75860049911038	0.07944417175024998
					123.11669995667417	1.0125459711127651	0.0915459885222095	1.0125459711127651	45.40489512592216	3.7893146201120924	0.07964375110316439
					123.97851685637087	1.0479675025063881	0.09410591892039927	1.0479675025063881	45.72272939180361	3.665992843304756	0.0789755007469604
					124.84636647436548	0.9821972485193488	0.0923687484036528	0.9821972485193488	46.04278849754624	3.7804810198766248	0.0795467535680901
					125.72029103968603	0.9678053842492004	0.0926934924506824	0.9678053842492004	46.365088017029066	3.636687425880469	0.07853091859734833
					126.60033307696384	0.9989821416498368	0.0944661864564984	0.9989821416498368	46.689643633148265	3.825411477107183	0.08011569873747854
					127.48653540850259	0.891918074696302	0.09249825488103064	0.891918074696302	47.0164711385803	3.6220943916707253	0.0785360728029311
					128.3789411563621	0.8592533657641137	0.09215351310159878	0.8592533657641137	47.34558643655036	3.5987703743001225	0.07863952205101646
					129.27759374445662	0.926004273171209	0.09405990220025158	0.926004273171209	47.67700554160622	3.611939594089135	0.07883609602178139
					130.18253690066783	0.9289404821712715	0.09441573550329416	0.9289404821712715	48.01074458039746	3.63964664856847	0.07917148140416892
					131.09381465897252	0.954243698581245	0.09577262356328202	0.954243698581245	48.346819792460245	3.5113960733866483	0.07828823182791982
					132.01147136158534	0.8959084001355809	0.09410854912757287	0.8959084001355809	48.68524753100746	3.6809432101612547	0.07956429954002814
					132.93555166111642	0.9160145133237924	0.0949211573535687	0.9160145133237924	49.026044263724515	3.5163109529269216	0.07837471231769685
					133.86610052274423	1.0565698169385978	0.09939922001939344	1.0565698169385978	49.36922657357059	3.5007943378074504	0.07816084887225287
					134.80316322640346	0.7955935116518195	0.09370241747472716	0.7955935116518195	49.714811159585594	3.581834148353263	0.07892975405607323
					135.74678536898827	0.8090963172790973	0.09422765776686896	0.8090963172790973	50.06281483770269	3.384785571306443	0.07762813678119114
					136.69701286657119	0.8503809701586933	0.09477411911365063	0.8503809701586933	50.413254541566616	3.3178471741863085	0.07745453723794776
					137.6538919566372	1.0466915030642092	0.10044493845555241	1.0466915030642092	50.76614732335758	3.4201819568199876	0.07842762409253541
					138.6174692003337	1.0465581231778227	0.10066183884211766	1.0465581231778227	51.12151035462108	3.4109200103192103	0.07842100917706345
					139.587791484736	0.8790957414331212	0.09732203251539073	0.8790957414331212	51.47936092710343	3.424611279342025	0.07852104921734793
					140.56490602512915	0.7644032349855447	0.09460969355088147	0.7644032349855447	51.839716453593155	3.2857486062149355	0.07785331591963361
					141.54886036730505	1.032870582477149	0.1016139593079563	1.032870582477149	52.20259446876831	3.3205877940193913	0.07787039207260951
					142.5397023898762	0.985770884605487	0.1024653470420245	0.985770884605487	52.56801263004969	3.2992559780656423	0.07797338945430964
					143.53748030660535	0.9424710127797868	0.10133762866927332	0.9424710127797868	52.93598871846004	3.314815660736997	0.07786465766988723
					144.54224266875156	0.9694234750361083	0.10294792791686695	0.9694234750361083	53.306540639489256	3.2724801635083782	0.07784545464460256
					145.55403836743284	1.0183075479558878	0.10486977211923333	1.0183075479558878	53.67968642396568	3.1863989019299725	0.07715500793514077
					146.5729166360049	1.0758553770084074	0.10764882219277928	1.0758553770084074	54.05544422893344	3.1924667215558467	0.07713958158069899
					147.59892705245693	0.8109817677108436	0.09960350625782668	0.8109817677108436	54.43383233853597	3.078016522686292	0.07634300293918421
					148.63211954182412	0.9440028348566201	0.10562260642631201	0.9440028348566201	54.81486916490572	3.0755834400955195	0.0766814916509162
					149.67254437861686	1.096809573150612	0.10959055597772815	1.096809573150612	55.19857324906006	3.0061177279101363	0.07604608111462356
					150.7202521892672	1.0588319250168958	0.10876880229133944	1.0588319250168958	55.58496326180349	3.1478897608869225	0.07735298898332868
					151.7752939545921	1.2539205343367061	0.11531543592622437	1.2539205343367061	55.97405800463611	3.1834146607199143	0.0777670373298478
					152.83772101227422	0.9624543514669186	0.10690001812555955	0.9624543514669186	56.36587641066856	3.0228825188527306	0.07680205779122701
					153.90758505936014	0.9828265162914218	0.10867801122574759	0.9828265162914218	56.76043754554324	3.084403470909492	0.07716307351956665
					154.98493815477565	1.2598964165532882	0.11571463513201938	1.2598964165532882	57.15776060836205	3.025768269006073	0.07692030878383596
					156.0698327218591	1.007104570109582	0.10843085206126896	1.007104570109582	57.55786493262058	3.0531593200027074	0.07681629629832787
					157.16232155091208	1.0535402657545998	0.11079553845696344	1.0535402657545998	57.96076998714892	2.9726427087528045	0.07629614300437011
					158.26245780176848	0.9518720732948901	0.10927659035107892	0.9518720732948901	58.36649537705897	2.982215542903555	0.07639538234203166
					159.37029500638084	0.9708600104750038	0.1098075259726377	0.9708600104750038	58.77506084469838	2.936034871061305	0.07632764350522213
					160.4858870714255	0.9876513944449047	0.11049696658345788	0.9876513944449047	59.18648627061127	2.900542128517944	0.07616392071773716
					161.6092882809255	0.9544361677264901	0.11138963907360079	0.9544361677264901	59.600791674505544	2.805270438407131	0.07570821156624764
					162.740553298892	0.7657376003356346	0.10505373889090003	0.7657376003356346	60.01799721622709	2.810425709732517	0.07564222295362638
					163.87973717198423	0.9990020089695903	0.11380192872678752	0.9990020089695903	60.438123196740676	2.815102042770773	0.07616173957369872
					165.02689533218813	0.9498585824702312	0.1105634268705812	0.9498585824702312	60.86119005911786	2.8315923771222167	0.07615711776903204
					166.18208359951348	1.028316487366226	0.11368191897652861	1.028316487366226	61.28721838953169	2.6901363392759983	0.07540230501399718
					167.34535818471008	1.1309623809231704	0.11860143338635416	1.1309623809231704	61.71622891825841	2.6143611174662476	0.07439215810379016
					168.51677569200305	1.118033091587076	0.1186130677556292	1.118033091587076	62.14824252068621	2.7874850593450815	0.07628902220484941
					169.69639312184705	1.065224383180611	0.11988928076842607	1.065224383180611	62.58328021833101	2.8229752210108954	0.07693883946893336
					170.8842678737	1.0447223780667592	0.11996486641809839	1.0447223780667592	63.021363179859335	2.646624265726666	0.07495532810699905
					172.0804577488159	1.114392075711011	0.12100204946622063	1.114392075711011	63.46251272211835	2.7330787790609117	0.07586653815887827
					173.2850209530576	0.9940563917099251	0.11773223079673586	0.9940563917099251	63.90675031117318	2.4708163388061415	0.07384039780549931
					174.498016099729	0.9882948478269593	0.11901879362666672	0.9882948478269593	64.35409756335139	2.551871586919601	0.07417053242412808
					175.71950221242713	0.9381041782269991	0.1181120415087816	0.9381041782269991	64.80457624629484	2.591312404567335	0.0753199280346561
					176.9495387279141	1.1484975676626257	0.12481243659232699	1.1484975676626257	65.2582082800189	2.4687045034932895	0.07410311033685486
					178.1881854990095	1.1544534462011098	0.1244315676088006	1.1544534462011098	65.71501573797903	2.3703182326142254	0.07349058154094622
					179.43550279750258	1.1344221378055697	0.1264837546317386	1.1344221378055697	66.1750208481449	2.4607330651748303	0.07440062882344692
					180.6915513170851	0.9938662168514713	0.12187282241119246	0.9938662168514713	66.6382459940819	2.5798946968515617	0.07579185249792256
					181.9563921763047	0.951281263845485	0.11875531780902163	0.951281263845485	67.10471371604048	2.384343340014774	0.07420326565402208
					183.23008692153883	1.0616095890836903	0.1256017637840433	1.0616095890836903	67.57444671205276	2.4443362214869446	0.07468753191255333
					184.51269752998962	1.0111242642854628	0.12465606244489817	1.0111242642854628	68.04746783903713	2.3530675654460036	0.07417395394996458
					185.80428641269953	0.897166251585541	0.1206123417904864	0.897166251585541	68.5238001139104	2.362912880229457	0.07450383052099645
					187.10491641758844	0.9372135063944768	0.12251081266771724	0.9372135063944768	69.00346671470777	2.3763188898729446	0.07485894558239896
					188.41465083251154	1.2342242867146944	0.13443599776030637	1.2342242867146944	69.48649098171072	2.2981435019969596	0.07392944175658282
					189.73355338833915	1.1407491102811629	0.13105937723387912	1.1407491102811629	69.97289641858268	2.258089721995235	0.07412069361057702
					191.0616882620575	1.3282531339085053	0.1375874608479048	1.3282531339085053	70.46270669351276	2.1410374927805433	0.07256230896476039
					192.3991200798919	1.1542308027176396	0.13040565628602144	1.1542308027176396	70.95594564036736	2.274750735287011	0.0744236936004365
					193.74591392045113	1.0880814875126819	0.13167782858796528	1.0880814875126819	71.45263725984992	2.3564067287754877	0.07508472629692724
					195.1021353178943	0.8501979107066948	0.12357067676578204	0.8501979107066948	71.95280572066886	2.014714610673783	0.07217087111162866
					196.46785026511955	1.1065462969526605	0.13466039249842582	1.1065462969526605	72.45647536071354	2.0946418453047966	0.07302053656786164
					197.8431252169754	1.2388788612349373	0.13892938172553554	1.2388788612349373	72.96367068823854	2.1100717618138845	0.07325079108287164
					199.22802709349423	1.0184808630193019	0.12978866156371732	1.0184808630193019	73.4744163830562	2.158615694556157	0.07380321128723663
					200.62262328314867	1.0936871688754937	0.13430506627889188	1.0936871688754937	73.9887372977376	2.14606150932769	0.07362494234303517
					202.0269816461307	1.1456628304885401	0.13678810560532048	1.1456628304885401	74.50665845882176	2.0447770169961546	0.07262720272326421
					203.44117051765363	1.1497686303785573	0.13788665992047328	1.1497686303785573	75.02820506803351	2.0397826911908377	0.07315450123910745
					204.8652587112772	0.9007622444836191	0.12889579955637503	0.9007622444836191	75.55340250350974	2.068505542162391	0.07376372147006459
					206.29931552225614	1.0847958671007314	0.13626223507794466	1.0847958671007314	76.0822763210343	2.0254572319552935	0.07351941760155559
					207.74341073091193	1.0578002031732592	0.13627779656648076	1.0578002031732592	76.61485225528155	2.024683168656093	0.07320960319501493
					209.1976146060283	1.1473447156932322	0.14122662304094952	1.1473447156932322	77.15115622106853	1.9036740126368745	0.07194392445102137
					210.6619979082705	1.2373020513217448	0.1456391421264124	1.2373020513217448	77.69121431461602	1.8735771431233057	0.0718014341483236
					212.13663189362842	0.8824942925024711	0.13195887619593882	0.8824942925024711	78.23505281481832	1.9098906932253934	0.07255769462451579
					213.6215883168838	0.9805099369197603	0.13625253602230455	0.9805099369197603	78.78269818452205	1.7533084374736077	0.07102192725251771
					215.11693943510198	1.0281247864533918	0.1398408871743063	1.0281247864533918	79.3341770718137	1.8365707548110146	0.07202784616738132
					216.6227580111477	1.3627474307814496	0.15393220347213643	1.3627474307814496	79.88951631131638	1.9357364593572148	0.07312437195449834
					218.13911731722578	1.0461046814477866	0.14392803516335986	1.0461046814477866	80.4487429254956	1.7585378334341393	0.07111791559640196
					219.66609113844635	0.9824354268574318	0.1370003943467618	0.9824354268574318	81.01188412597406	1.81492913288773	0.07261916904709764
					221.20375377641545	0.8595943285967307	0.13307858091457084	0.8595943285967307	81.5789673148559	1.8238336273375266	0.0724164293578922
					222.75218005285038	1.005279450498088	0.1394887387474378	1.005279450498088	82.1500200860599	1.6083630488782348	0.07004948403150871
					224.31144531322033	0.9028158399097107	0.13626458125790317	0.9028158399097107	82.72507022666231	1.8098685990337062	0.07308086073567238
					225.8816254304129	0.8622839804827177	0.13376269065957838	0.8622839804827177	83.30414571824895	1.7122016949696508	0.07223149804555742
					227.46279680842576	0.913232124849145	0.13631879998091112	0.913232124849145	83.88727473827669	1.7194544654496173	0.07280312346690633
					229.05503638608477	0.9525330963866473	0.13983169925242353	0.9525330963866473	84.47448566144462	1.6024990239715096	0.0712784650882294
					230.65842164078737	0.8653261440220489	0.13967219751036325	0.8653261440220489	85.06580706107474	1.6435120009066226	0.07185887019593619
					232.27303059227287	0.8794052726543777	0.14048262355238467	0.8794052726543777	85.66126771050226	1.5600998090383513	0.07137231561824517
					233.89894180641878	0.9990525179047464	0.14708261563461653	0.9990525179047464	86.26089658447577	1.6849261424412532	0.07362147340496643
					235.5362343990637	1.2334126360712867	0.15532367271210568	1.2334126360712867	86.8647228605671	1.5737773622376205	0.07243111519664078
					237.18498803985716	1.0326485713021647	0.14717264656897	1.0326485713021647	87.47277592059106	1.5883090932088146	0.07297287249730547
					238.84528295613615	0.9016629935464349	0.14304524544968023	0.9016629935464349	88.08508535203521	1.5913655025546658	0.07318846798125392
					240.51719993682912	0.9999278530821684	0.14405102059718475	0.9999278530821684	88.70168094949946	1.3967369494467965	0.07133528719506474
					242.20082033638693	1.0251178909046235	0.14789294690580684	1.0251178909046235	89.32259271614595	1.47728391122155	0.07295415930215518
					243.89622607874162	0.8911750833473471	0.1439263472876361	0.8911750833473471	89.94785086515898	1.4213793077474275	0.07328365489649795
					245.6034996612928	0.6624493814426662	0.13168876036631436	0.6624493814426662	90.57748582121508	1.5599206366033984	0.0758014326698528
					247.32272415892186	0.7814391802713258	0.1412274572062539	0.7814391802713258	91.21152822196359	1.3797049507952526	0.07380565738877234
					249.05398322803433	1.0710804359696877	0.15261112844178906	1.0710804359696877	91.85000891951734	1.3491060531888894	0.07376348491359357
					250.79736111063056	0.8081044085697858	0.1421695658678728	0.8081044085697858	92.49295898195396	1.5688047610712563	0.077438165334881
					252.55294263840497	0.8206880878906369	0.14112992706076258	0.8206880878906369	93.14040969482764	1.5940598262306627	0.07904226681320443
					254.3208132368738	0.9308337888362886	0.14670572310953328	0.9308337888362886	93.79239256269142	1.5566048444729428	0.07923354980159918
					256.1010589295319	0.9397836071586235	0.14885178428791662	0.9397836071586235	94.44893931063027	1.489588084692615	0.07890817531296668
					257.89376634203865	0.6848931133456554	0.13578382251242632	0.6848931133456554	95.11008188580468	1.358133247329687	0.07780924489802066
					259.6990227064329	0.8204124153330665	0.14542563439212622	0.8204124153330665	95.7758524590053	1.2281340630068684	0.0765915314620681
					261.51691586537794	0.6422367764957849	0.13793184767409197	0.6422367764957849	96.44628342621834	1.2392713936447728	0.07632747286221567
					263.34753427643557	0.8291722659548298	0.14475825323127373	0.8291722659548298	97.12140741020188	1.4419810810732523	0.08002842159163046
					265.1909670163707	0.8143903411190347	0.14583963156901805	0.8143903411190347	97.8012572620733	1.2805135222519064	0.07782326581027738
					267.04730378548527	0.8666743963809463	0.15173565171661443	0.8666743963809463	98.48586606290782	1.338373721396872	0.07929700504505494
					268.91663491198364	0.8438898456899188	0.14803810427941314	0.8438898456899188	99.17526712534817	1.292285529166715	0.07894070832977375
					270.7990513563675	0.6270282724715436	0.1398041341051065	0.6270282724715436	99.86949399522561	1.2411386671521032	0.07874322111105006
					272.69464471586207	0.7410843774146302	0.14906646729215048	0.7410843774146302	100.5685804531922	1.138240948252212	0.0777941566026998
					274.6035072288731	0.7455573464300425	0.143635199063125	0.7455573464300425	101.27256051636454	1.210104295631798	0.07888678096293443
					276.5257317794752	1.1276387086178294	0.1655503898650682	1.1276387086178294	101.9814684399791	1.3091972635178903	0.08163310055203059
					278.46141190193157	0.6201993279921421	0.13586068487841338	0.6201993279921421	102.69533871905895	1.1580263623630853	0.07916948779875238
					280.41064178524505	0.9694699649948751	0.16077081845416416	0.9694699649948751	103.41420609009236	1.197355756453041	0.08043291080312824
					282.3735162777418	0.6169363902962727	0.13926616014549434	0.6169363902962727	104.13810553272302	1.347129063488211	0.08301744429504185
					284.35013089168604	0.7328308915156025	0.14621395156620104	0.7328308915156025	104.86707227145207	1.0821530308766982	0.07948764819392946
					286.34058180792783	0.7360119657550299	0.15022982426794076	0.7360119657550299	105.60114177735224	1.2037112875602727	0.08189777188586753
					288.3449658805833	0.5341760997558215	0.13796665242078512	0.5341760997558215	106.3403497697937	1.046967011419753	0.08019392026490112
					290.36338064174737	0.7863783860389949	0.15171358107216437	0.7863783860389949	107.08473221818227	1.1182111900438785	0.0810620065042694
					292.39592430623964	0.6161774716280719	0.14022604684121678	0.6161774716280719	107.83432534370954	1.042107744663522	0.07987006252614604
					294.4426957763833	0.7183159451374177	0.14899644101470833	0.7183159451374177	108.58916562111551	0.9073821099287616	0.07709658366047065
					296.50379464681794	0.3450361943186739	0.11759277772943419	0.3450361943186739	109.34928978046332	1.069804584442014	0.08093063122910016
					298.5793212093457	0.7777634673297996	0.151933380344136	0.7777634673297996	110.11473480892656	1.0617486687768336	0.08102761500639086
					300.66937645781115	0.7017925897028812	0.1496638721368169	0.7017925897028812	110.88553795258903	1.0585269131430408	0.08146586971987879
					302.7740620930158	0.790009266976878	0.15459468163466306	0.790009266976878	111.66173671825717	1.0675878494042321	0.08204845121937983
					304.8934805276669	0.5912927276919716	0.14421468273518934	0.5912927276919716	112.44336887528496	1.0351986414887588	0.08156212211110203
					307.0277348913605	0.8465269055045523	0.15793426530409163	0.8465269055045523	113.23047245741196	0.9667635270635538	0.08109101613591392
					309.1769290356001	0.6501981927823479	0.14586890640067005	0.6501981927823479	114.02308576461385	1.11307770247925	0.08577819985548425
					311.3411675388493	0.4564002362389146	0.13500775580296773	0.4564002362389146	114.82124736496615	0.9314604671221375	0.0815849866768392
					313.5205557116212	0.2748649097877656	0.12654368634918595	0.2748649097877656	115.62499609652092	1.1651995399379755	0.08693199893958892
					315.71519960160254	0.44391967994900366	0.13400508459699642	0.44391967994900366	116.43437106919656	1.1098504646167116	0.08681529555728337
					317.9252059988138	0.31676981806249954	0.1263832459512344	0.31676981806249954	117.24941166668094	1.1365982734537603	0.08774398023508982
					320.15068244080544	0.5359771686480895	0.14396610943721885	0.5359771686480895	118.07015754834771	0.9286053496050144	0.08398944701648428
					322.3917372178911	0.5586358752855775	0.1497050768222648	0.5586358752855775	118.89664865118613	1.122380661053489	0.0893333881565584
					324.64847937841637	0.575205177103224	0.14411679351463977	0.575205177103224	119.72892519174444	1.1021010360538073	0.08882966412928704
					326.9210187340653	0.6657917563843023	0.15093895943997016	0.6657917563843023	120.56702766808665	1.0664348702630746	0.08941755446387169
					329.2094658652037	0.6533390902742393	0.15498633240390583	0.6533390902742393	121.41099686176327	1.1651232187403413	0.09283132233008703
					331.51393212626016	0.4594167848585446	0.13699498429628573	0.4594167848585446	122.26087383979561	1.0984101284365537	0.09167008070880346
					333.83452965114395	0.6604051117036411	0.15409951514927644	0.6604051117036411	123.11669995667417	1.124597670360116	0.0915459885222095
					336.171371358702	0.6346475949316014	0.15129415180946298	0.6346475949316014	123.97851685637087	1.1639390660323325	0.09410591892039927
					338.52457095821285	0.6372173659265893	0.15318124151327808	0.6372173659265893	124.84636647436548	1.0908904573538232	0.0923687484036528
					340.89424295492034	0.5501315539499576	0.14349014418582345	0.5501315539499576	125.72029103968603	1.0749059415964193	0.0926934924506824
					343.2805026556048	0.4707000177352061	0.14675812325262041	0.4707000177352061	126.60033307696384	1.1095328224911274	0.0944661864564984
					345.683466174194	0.5441816922309349	0.14887012520790457	0.5441816922309349	127.48653540850259	0.9906206903901983	0.09249825488103064
					348.1032504374134	0.5555252468550974	0.1483864012725263	0.5555252468550974	128.3789411563621	0.9543411963068238	0.09215351310159878
					350.5399731904753	0.6767690783969136	0.15610204740457237	0.6767690783969136	129.27759374445662	1.0284789807690395	0.09405990220025158
					352.9937530028086	0.5670467586279294	0.15333213741628043	0.5670467586279294	130.18253690066783	1.0317401204065137	0.09441573550329416
					355.46470927382825	0.4465690975185545	0.14025677392709682	0.4465690975185545	131.09381465897252	1.0598434747618737	0.09577262356328202
					357.95296223874504	0.47403172111652403	0.1440677555235414	0.47403172111652403	132.01147136158534	0.9950525984921682	0.09410854912757287
					360.4586329744162	0.47046997233595556	0.1466491598482874	0.47046997233595556	132.93555166111642	1.017383720926649	0.0949211573535687
					362.98184340523716	0.7244062701092733	0.1612950036286893	0.7244062701092733	133.86610052274423	1.1734933411429593	0.09939922001939344
					365.5227163090738	0.25471849935282864	0.13198411236754767	0.25471849935282864	134.80316322640346	0.8836365313606255	0.09370241747472716
					368.08137532323735	0.4021992206661645	0.1434920977442615	0.4021992206661645	135.74678536898827	0.8986336022936854	0.09422765776686896
					370.6579449505	0.3150928858334353	0.1332301832339393	0.3150928858334353	136.69701286657119	0.944486951943574	0.09477411911365063
					373.2525505651535	0.3963567497259376	0.14567013485864838	0.3963567497259376	137.6538919566372	1.1625218602550205	0.10044493845555241
					375.8653184191096	0.5406865421705986	0.15726990142163857	0.5406865421705986	138.6174692003337	1.1623737201075284	0.10066183884211766
					378.49637564804334	0.4242033079859603	0.14539495986324472	0.4242033079859603	139.587791484736	0.9763793951525045	0.09732203251539073
					381.14585027757965	0.44050398845419697	0.15007190529656747	0.44050398845419697	140.56490602512915	0.848994635113454	0.09460969355088147
					383.8138712295227	0.5997988190850633	0.16049665471978924	0.5997988190850633	141.54886036730505	1.1471714707044514	0.1016139593079563
					386.50056832812936	0.47407193316274954	0.15324139382234	0.47407193316274954	142.5397023898762	1.0948595638752479	0.1024653470420245
					389.2060723064262	0.5921823898743956	0.16495496994022804	0.5921823898743956	143.53748030660535	1.0467679844592936	0.10133762866927332
					391.93051481257123	0.549223122304153	0.16248610047690518	0.549223122304153	144.54224266875156	1.0767030956825572	0.10294792791686695
					394.67402841625926	0.5290034747734419	0.15881611968086304	0.5290034747734419	145.55403836743284	1.1309968424275885	0.10486977211923333
					397.43674661517304	0.5594329022925635	0.1646429536531239	0.5594329022925635	146.5729166360049	1.19491310532637	0.10764882219277928
					400.21880384147926	0.3197973066528383	0.14302312366956574	0.3197973066528383	147.59892705245693	0.9007277029307075	0.09960350625782668
					403.0203354683696	0.5673442029309079	0.1619179010498542	0.5673442029309079	148.63211954182412	1.0484693230534512	0.10562260642631201
					405.8414778166482	0.41969944205947557	0.15336289585380225	0.41969944205947557	149.67254437861686	1.2181861623905297	0.10959055597772815
					408.6823681613647	0.4654475126176196	0.15639395413308654	0.4654475126176196	150.7202521892672	1.1760057816123646	0.10876880229133944
					411.5431447384942	0.3251804872848747	0.1445087358230759	0.3251804872848747	151.7752939545921	1.3926835442168042	0.11531543592622437
					414.4239467516637	0.7144068478152036	0.1794872374335779	0.7144068478152036	152.83772101227422	1.0689627457587416	0.10690001812555955
					417.3249143789253	0.7982231131594416	0.18526759875300708	0.7982231131594416	153.90758505936014	1.091589361986991	0.10867801122574759
					420.2461887795778	0.49251806382986124	0.15881940216858387	0.49251806382986124	154.98493815477565	1.399320737401948	0.11571463513201938
					423.18791210103484	0.40198268001952325	0.15275403548474456	0.40198268001952325	156.0698327218591	1.118554105854151	0.10843085206126896
					426.1502274857421	0.39662117491797444	0.15803520861262704	0.39662117491797444	157.16232155091208	1.1701285297655395	0.11079553845696344
					429.13327907814227	0.41557720119648117	0.16324662782269916	0.41557720119648117	158.26245780176848	1.0572093975465244	0.10927659035107892
					432.1372120316893	0.586242354464734	0.17722701527968054	0.586242354464734	159.37029500638084	1.0782986029030306	0.1098075259726377
					435.16217251591104	0.5643090450826104	0.17718370173422057	0.5643090450826104	160.4858870714255	1.0969481771775893	0.11049696658345788
					438.20830772352247	0.7587714233817121	0.19517467564278712	0.7587714233817121	161.6092882809255	1.0600572431818112	0.11138963907360079
					441.2757658775871	0.5376321482094555	0.18580983749266622	0.5376321482094555	162.740553298892	0.8504766657638462	0.10505373889090003
					444.36469623873023	0.7482683797774754	0.19137209404940636	0.7482683797774754	163.87973717198423	1.1095548883944528	0.11380192872678752
					447.47524911240134	0.7556306538006468	0.1906474200602612	0.7556306538006468	165.02689533218813	1.0549730871415615	0.1105634268705812
					450.6075758561882	0.7531362874051416	0.18954387631793207	0.7531362874051416	166.18208359951348	1.1421134043070178	0.11368191897652861
					453.7618288871815	0.32492956409242674	0.1541958702094974	0.32492956409242674	167.34535818471008	1.2561184332730717	0.11860143338635416
					456.93816168939173	0.5428279269141115	0.18613258124446966	0.5428279269141115	168.51677569200305	1.2417583458482961	0.1186130677556292
					460.1367288212175	0.6555631487646535	0.18934024512941786	0.6555631487646535	169.69639312184705	1.1831056504221609	0.11988928076842607
					463.35768592296597	0.3898078219231073	0.16741309172280838	0.3898078219231073	170.8842678737	1.1603348253470185	0.11996486641809839
					466.6011897244267	0.6530846369610969	0.1929557165910664	0.6530846369610969	172.0804577488159	1.237714403065662	0.12100204946622063
					469.8673980524977	0.35740859068032566	0.1707045998023086	0.35740859068032566	173.2850209530576	1.1040619727072767	0.11773223079673586
					473.1564698388652	0.5411456689053586	0.18625022217356654	0.5411456689053586	174.498016099729	1.0976628372474415	0.11901879362666672
					476.4685651277373	0.5184231447261562	0.182223439218843	0.5184231447261562	175.71950221242713	1.0419179014951432	0.1181120415087816
					479.8038450836314	0.38967607153098965	0.17541565859828398	0.38967607153098965	176.9495387279141	1.2755941220014058	0.12481243659232699
					483.1624719992168	0.8119419867035221	0.21403092919719197	0.8119419867035221	178.1881854990095	1.2822090978350127	0.1244315676088006
					486.54460930321136	0.8249934106243809	0.21885431172683747	0.8249934106243809	179.43550279750258	1.259961058339944	0.1264837546317386
					489.9504215683338	0.4823014759077645	0.19089808653329432	0.4823014759077645	180.6915513170851	1.1038507524675247	0.12187282241119246
					493.38007451931213	0.23957377359285265	0.1546229757941448	0.23957377359285265	181.9563921763047	1.056553207161709	0.11875531780902163
					496.8337350409473	0.39795558665441827	0.18344076334202666	0.39795558665441827	183.23008692153883	1.1790908312078185	0.1256017637840433
					500.31157118623395	0.5526330466707141	0.1938628013605858	0.5526330466707141	184.51269752998962	1.1230186327346319	0.12465606244489817
					503.8137521845376	0.7766519413235912	0.20858300075070874	0.7766519413235912	185.80428641269953	0.9964496479601835	0.1206123417904864
					507.34044844982935	0.5716955782662665	0.2018230003741107	0.5716955782662665	187.10491641758844	1.040928664960224	0.12251081266771724
					510.8918315889782	0.725095601334052	0.21172521085762097	0.725095601334052	188.41465083251154	1.370807644433007	0.13443599776030637
					514.468074410101	0.4265334307314903	0.18737370811963563	0.4265334307314903	189.73355338833915	1.2669881945979307	0.13105937723387912
					518.0693509309717	0.8154804915744822	0.2239694536246084	0.8154804915744822	191.0616882620575	1.475242036073118	0.1375874608479048
					521.6958363874886	0.21514662599414347	0.17112537256336743	0.21514662599414347	192.3991200798919	1.2819618158843904	0.13040565628602144
					525.3477072422011	0.8579019006498997	0.22644347351100014	0.8579019006498997	193.74591392045113	1.2084921978149432	0.13167782858796528
					529.0251411928964	0.5252766956795281	0.20446313672513022	0.5252766956795281	195.1021353178943	0.944283634524782	0.12357067676578204
					532.7283171812467	0.6750284164942233	0.21516052898793442	0.6750284164942233	196.46785026511955	1.2290003843785842	0.13466039249842582
					536.4574154015154	0.5716436836646377	0.20627978357720023	0.5716436836646377	197.8431252169754	1.3759773096248304	0.13892938172553554
					540.212617309326	0.4741432147621216	0.1998130977404294	0.4741432147621216	199.22802709349423	1.1311893371113997	0.12978866156371732
					543.9941056304913	0.3016256614157345	0.17366045562652233	0.3016256614157345	200.62262328314867	1.2147182224906141	0.13430506627889188
					547.8020643699047	0.2991782559637102	0.1600031164548513	0.2991782559637102	202.0269816461307	1.2724456833991007	0.13678810560532048
					551.636678820494	0.2828230103475852	0.17285880151476185	0.2828230103475852	203.44117051765363	1.2770058447379522	0.13788665992047328
					555.4981355722375	0.5424988194053842	0.20807624063172447	0.5424988194053842	204.8652587112772	1.0004435853725915	0.12889579955637503
					559.3866225212431	0.4778930448457678	0.20687005489011978	0.4778930448457678	206.29931552225614	1.2048429797385467	0.13626223507794466
					563.3023288788918	0.2370784247858327	0.1752064660376693	0.2370784247858327	207.74341073091193	1.174859886003755	0.13627779656648076
					567.245445181044	0.3203287677400731	0.18254010740488566	0.3203287677400731	209.1976146060283	1.2743136916051194	0.14122662304094952
					571.2161632973114	0.36323321330202746	0.19924659995679853	0.36323321330202746	210.6619979082705	1.3742260046909633	0.1456391421264124
					575.2146764403926	0.32667280720091857	0.1891554229830305	0.32667280720091857	212.13663189362842	0.9801540411678262	0.13195887619593882
					579.2411791754753	0.9463877355364211	0.2527012966231953	0.9463877355364211	213.6215883168838	1.089016422250031	0.13625253602230455
					583.2958674297037	0.7475795279257614	0.2328142094202194	0.7475795279257614	215.11693943510198	1.1419004891346405	0.1398408871743063
					587.3789385017116	0.4569214355515115	0.20674652238029176	0.4569214355515115	216.6227580111477	1.513553586373784	0.15393220347213643
					591.4905910712235	0.6696657536438643	0.22765566162383685	0.6696657536438643	218.13911731722578	1.1618700990100266	0.14392803516335986
					595.6310252087221	0.5702792634285798	0.2153000701979907	0.5702792634285798	219.66609113844635	1.091154993297652	0.1370003943467618
					599.8004423851831	0.2349843087505137	0.18279285588759742	0.2349843087505137	221.20375377641545	0.95471989121864	0.13307858091457084
					603.9990454818794	0.7731645043330789	0.242832068735452	0.7731645043330789	222.75218005285038	1.1165270124462743	0.1394887387474378
					608.2270388002526	0.6933396793831785	0.23795160510296798	0.6933396793831785	224.31144531322033	1.0027244384873462	0.13626458125790317
					612.4846280718543	0.5078242914508498	0.221147749240537	0.5078242914508498	225.8816254304129	0.9577071889131205	0.13376269065957838
					616.7720204683573	0.3342178168708823	0.19440583553522392	0.3342178168708823	227.46279680842576	1.014293424104682	0.13631879998091112
					621.0894246116358	0.3193690018775801	0.20235420977295393	0.3193690018775801	229.05503638608477	1.0579435716484937	0.13983169925242353
					625.4370505839172	0.4708146448389581	0.20803187108491805	0.4708146448389581	230.65842164078737	0.9610860083709931	0.13967219751036325
					629.8151099380046	0.4533142670897495	0.21803287216128708	0.4533142670897495	232.27303059227287	0.9767231801264808	0.14048262355238467
					634.2238157075707	0.6871953056168126	0.25127069625012555	0.6871953056168126	233.89894180641878	1.1096109868160844	0.14708261563461653
					638.6633824175237	0.47278347457349656	0.22680325145204777	0.47278347457349656	235.5362343990637	1.3699061738343739	0.15532367271210568
					643.1340260944464	0.03400426172819582	0.1887850527954946	0.03400426172819582	237.18498803985716	1.1469248910356717	0.14717264656897
					647.6359642771075	0.4503643774308171	0.20812373285880878	0.4503643774308171	238.84528295613615	1.0014440143175691	0.14304524544968023
					652.1694160270473	0.3310294488785689	0.19674992905739253	0.3310294488785689	240.51719993682912	1.1105831894907257	0.14405102059718475
					656.7346019392367	0.3298862204689979	0.21159528389275692	0.3298862204689979	242.20082033638693	1.1385608405402712	0.14789294690580684
					661.3317441528113	0.3819637963598077	0.2096235943422319	0.3819637963598077	243.89622607874162	0.9897954771515202	0.1439263472876361
					665.961066361881	0.40382081256785163	0.22688478825593408	0.40382081256785163	245.6034996612928	0.73575822960729	0.13168876036631436
					670.6227938264142	0.4372118626335906	0.22064291953635812	0.4372118626335906	247.32272415892186	0.8679158346711559	0.1412274572062539
					675.3171533831991	0.23876702605204864	0.21445592612253409	0.23876702605204864	249.05398322803433	1.189609753457467	0.15261112844178906
					680.0443734568814	0.30348174333226574	0.21549333788821065	0.30348174333226574	250.79736111063056	0.897531925673042	0.1421695658678728
					684.8046840710797	0.18216776849752572	0.19589748989186256	0.18216776849752572	252.55294263840497	0.911508156730715	0.14112992706076258
					689.5983168595773	0.24259522265566397	0.1975715156166649	0.24259522265566397	254.3208132368738	1.0338429466736665	0.14670572310953328
					694.4255050775944	0.4036920578995186	0.23253513187177427	0.4036920578995186	256.1010589295319	1.0437831816087608	0.14885178428791662
					699.2864836131375	0.16155461155999132	0.21053287452540392	0.16155461155999132	257.89376634203865	0.7606856594054159	0.13578382251242632
					704.1814889984294	0.10395982533967274	0.2008254825025946	0.10395982533967274	259.6990227064329	0.9112019773325736	0.14542563439212622
					709.1107594214184	0.42272939973688256	0.22700315101212054	0.42272939973688256	261.51691586537794	0.7133088306825269	0.13793184767409197
					714.0745347373684	0.5702546609211507	0.2579864246458023	0.5702546609211507	263.34753427643557	0.9209312221105773	0.14475825323127373
					719.0730564805299	0.24544503534179626	0.23302618222600005	0.24544503534179626	265.1909670163707	0.9045134803901649	0.14583963156901805
					724.1065678758937	0.4017912572567393	0.2359632731696892	0.4017912572567393	267.04730378548527	0.9625834628126984	0.15173565171661443
					729.175313851025	0.7891429431520446	0.2804432665598192	0.7891429431520446	268.91663491198364	0.9372774980877862	0.14803810427941314
					734.2795410479821	0.5233369737240782	0.2640316107843599	0.5233369737240782	270.7990513563675	0.6964173031042502	0.1398041341051065
					739.419497835318	0.12869108593553583	0.21083588221536428	0.12869108593553583	272.69464471586207	0.8230952353352	0.14906646729215048
					744.5954343201652	0.3279283612768783	0.2591394723431547	0.3279283612768783	274.6035072288731	0.8280631979540206	0.143635199063125
					749.8076023604063	0.13462640728475514	0.21610630864233865	0.13462640728475514	276.5257317794752	1.2524269523544136	0.1655503898650682
					755.0562555769293	0.33626053361596303	0.23559271957761724	0.33626053361596303	278.46141190193157	0.688832644953753	0.13586068487841338
					760.3416493659677	0.30963951565467696	0.2643023698754399	0.30963951565467696	280.41064178524505	1.0767547303745277	0.16077081845416416
					765.6640409115295	0.19445106771748621	0.2337366071990905	0.19445106771748621	282.3735162777418	0.6852086197381154	0.13926616014549434
					771.0236891979102	0.24878522207543563	0.24093659552600583	0.24878522207543563	284.35013089168604	0.8139283912814964	0.14621395156620104
					776.4208550222957	0.634399196305205	0.2728102597211619	0.634399196305205	286.34058180792783	0.8174614937587806	0.15022982426794076
					781.8558010074516	0.3351074080186323	0.25566878986455666	0.3351074080186323	288.3449658805833	0.5932898006470338	0.13796665242078512
					787.3287916145039	0.44426768775613584	0.2700735944746361	0.44426768775613584	290.36338064174737	0.8734016293493427	0.15171358107216437
					792.8400931558053	0.587634592096393	0.28184016372687126	0.587634592096393	292.39592430623964	0.6843657166101582	0.14022604684121678
					798.389973807896	-0.1027602197993977	0.16592359241123986	-0.1027602197993977	294.4426957763833	0.7978071727412956	0.14899644101470833
					803.9787036245513	0.1452987043358735	0.22865843108385103	0.1452987043358735	296.50379464681794	0.38321904524914374	0.11759277772943419
					809.6065545499231	0.597580255317973	0.3061302484246154	0.597580255317973	298.5793212093457	0.8638333551305875	0.151933380344136
					815.2738004317725	0.6612451429774079	0.2969761721206615	0.6612451429774079	300.66937645781115	0.7794552879297936	0.1496638721368169
					820.9807170347949	0.16961837024655094	0.251153743878227	0.16961837024655094	302.7740620930158	0.8774343156278835	0.15459468163466306
					826.7275820540385	0.17640420492400247	0.23705065569524472	0.17640420492400247	304.8934805276669	0.6567271442821373	0.14421468273518934
					832.5146751284168	0.38004295467860827	0.28131568146842073	0.38004295467860827	307.0277348913605	0.9402063836976692	0.15793426530409163
					838.3422778543157	0.6555328209027143	0.3189770155340529	0.6555328209027143	309.1769290356001	0.722151283730655	0.14586890640067005
					844.2106737992959	0.7747395914947963	0.317238606619148	0.7747395914947963	311.3411675388493	0.5069070018243433	0.13500775580296773
					850.1201485158911	-0.08886419756480862	0.2080529391224061	-0.08886419756480862	313.5205557116212	0.3052823733734845	0.12654368634918595
					856.0709895555023	0.515126839046572	0.2881585214809035	0.515126839046572	315.71519960160254	0.49304530573462674	0.13400508459699642
					862.0634864823908	0.32453611792149734	0.2927364858840118	0.32453611792149734	317.9252059988138	0.35182461794004927	0.1263832459512344
					868.0979308877675	0.40897694832126363	0.2736319335205702	0.40897694832126363	320.15068244080544	0.5952901818032363	0.14396610943721885
					874.1746164039819	0.3890481848111603	0.2813459314638113	0.3890481848111603	322.3917372178911	0.6204563761537883	0.1497050768222648
					880.2938387188098	1.1479084114555265	0.37773237564616147	1.1479084114555265	324.64847937841637	0.638859291927717	0.14411679351463977
					886.4558955898415	0.7826753836362708	0.3372263142834803	0.7826753836362708	326.9210187340653	0.7394704828580764	0.15093895943997016
					892.6610868589703	0.6270914357291821	0.3424654246155033	0.6270914357291821	329.2094658652037	0.7256397633681169	0.15498633240390583
					898.9097144669831	0.42332253704447187	0.32726403040890634	0.42332253704447187	331.51393212626016	0.5102573717304482	0.13699498429628573
					905.202082468252	0.06726237710166907	0.24249269336013285	0.06726237710166907	333.83452965114395	0.7334877341910979	0.15409951514927644
					911.5384970455298	0.4489353386512488	0.3123366909677163	0.4489353386512488	336.171371358702	0.7048798050871348	0.15129415180946298
					917.9192665248484	0.2312501048835592	0.28302009400530753	0.2312501048835592	338.52457095821285	0.7077339554731625	0.15318124151327808
					924.3447013905223	0.5465597347313008	0.3509494786921468	0.5465597347313008	340.89424295492034	0.6110109383811987	0.14349014418582345
					930.815114300256	0.7013555108237808	0.3584756661359634	0.7013555108237808	343.2805026556048	0.5227892446223813	0.14675812325262041
					937.3308201003579	0.4415343531541336	0.3246440008068909	0.4415343531541336	345.683466174194	0.6044026452082731	0.14887012520790457
					943.8921358410604	0.027044873134002632	0.2970473503553026	0.027044873134002632	348.1032504374134	0.6170015152525796	0.1483864012725263
					950.4993807919478	0.2067105076391621	0.32491742203904	0.2067105076391621	350.5399731904753	0.751662591773989	0.15610204740457237
					957.1528764574914	0.025974462293218314	0.27995707571790795	0.025974462293218314	352.9937530028086	0.629798035774521	0.15333213741628043
					963.8529465926938	0.290864123197758	0.3351872918619798	0.290864123197758	355.46470927382825	0.4959879166496191	0.14025677392709682
					970.5999172188426	0.5326210242849236	0.3345206009224674	0.5326210242849236	357.95296223874504	0.5264896453625506	0.1440677555235414
					977.3941166393745	0.22490884071685918	0.3144131203318906	0.22490884071685918	360.4586329744162	0.522533741635401	0.1466491598482874
					984.2358754558502	0.13661940103893092	0.3241074074859978	0.13661940103893092	362.98184340523716	0.8045714732970104	0.1612950036286893
									365.5227163090738	0.2829064942651515	0.13198411236754767
									368.08137532323735	0.446707921897849	0.1434920977442615
									370.6579449505	0.3499621108223874	0.1332301832339393
									373.2525505651535	0.44021890372388395	0.14567013485864838
									375.8653184191096	0.6005207102368728	0.15726990142163857
									378.49637564804334	0.471147054583398	0.14539495986324472
									381.14585027757965	0.4892516224774537	0.15007190529656747
									383.8138712295227	0.6661745479926358	0.16049665471978924
									386.50056832812936	0.5265343074073325	0.15324139382234
									389.2060723064262	0.6577152594357258	0.16495496994022804
									391.93051481257123	0.6100019766730893	0.16248610047690518
									394.67402841625926	0.5875447558087854	0.15881611968086304
									397.43674661517304	0.6213416048158367	0.1646429536531239
									400.21880384147926	0.35518713847034683	0.14302312366956574
									403.0203354683696	0.6301283962517089	0.1619179010498542
									405.8414778166482	0.46614477589873476	0.15336289585380225
									408.6823681613647	0.5169554798479279	0.15639395413308654
									411.5431447384942	0.3611660397455776	0.1445087358230759
									414.4239467516637	0.7934654817295368	0.1794872374335779
									417.3249143789253	0.8865571333024784	0.18526759875300708
									420.2461887795778	0.5470217481430795	0.15881940216858387
									423.18791210103484	0.4464674181442433	0.15275403548474456
									426.1502274857421	0.44051259108567586	0.15803520861262704
									429.13327907814227	0.4615663541742455	0.16324662782269916
									432.1372120316893	0.6511178799841828	0.17722701527968054
									435.16217251591104	0.6267573577579016	0.17718370173422057
									438.20830772352247	0.8427395885375273	0.19517467564278712
									441.2757658775871	0.5971283068981003	0.18580983749266622
									444.36469623873023	0.8310742432534662	0.19137209404940636
									447.47524911240134	0.8392512509659281	0.1906474200602612
									450.6075758561882	0.8364808497027372	0.18954387631793207
									453.7618288871815	0.3608873485594814	0.1541958702094974
									456.93816168939173	0.6028990677264126	0.18613258124446966
									460.1367288212175	0.728109943555902	0.18934024512941786
									463.35768592296597	0.432945249825162	0.16741309172280838
									466.6011897244267	0.7253571514064487	0.1929557165910664
									469.8673980524977	0.39696061207380295	0.1707045998023086
									473.1564698388652	0.6010306454605977	0.18625022217356654
									476.4685651277373	0.5757935713072637	0.182223439218843
									479.8038450836314	0.4327989194971852	0.17541565859828398
									483.1624719992168	0.9017941829454519	0.21403092919719197
									486.54460930321136	0.9162899207736809	0.21885431172683747
									489.9504215683338	0.5356745586780989	0.19089808653329432
									493.38007451931213	0.26608580286563477	0.1546229757941448
									496.8337350409473	0.4419946732556901	0.18344076334202666
									500.31157118623395	0.6137892545924557	0.1938628013605858
									503.8137521845376	0.862598823965792	0.20858300075070874
									507.34044844982935	0.6349613092300983	0.2018230003741107
									510.8918315889782	0.8053370882039965	0.21172521085762097
									514.468074410101	0.47373503644894865	0.18737370811963563
									518.0693509309717	0.9057242705147762	0.2239694536246084
									521.6958363874886	0.2389554660051154	0.17112537256336743
									525.3477072422011	0.9528401735756309	0.22644347351100014
									529.0251411928964	0.5834055589658448	0.20446313672513022
									532.7283171812467	0.7497293024454079	0.21516052898793442
									536.4574154015154	0.6349036717995411	0.20627978357720023
									540.212617309326	0.5266134772651764	0.1998130977404294
									543.9941056304913	0.33500455863370104	0.17366045562652233
									547.8020643699047	0.332286315167927	0.1600031164548513
									551.636678820494	0.3141211437655381	0.17285880151476185
									555.4981355722375	0.6025335400879923	0.20807624063172447
									559.3866225212431	0.5307782759969123	0.20687005489011978
									563.3023288788918	0.26331431047400883	0.1752064660376693
									567.245445181044	0.3557774128061723	0.18254010740488566
									571.2161632973114	0.4034298067750509	0.19924659995679853
									575.2146764403926	0.3628235047386688	0.1891554229830305
									579.2411791754753	1.0511181447613653	0.2527012966231953
									583.2958674297037	0.83030916076856	0.2328142094202194
									587.3789385017116	0.507485878783476	0.20674652238029176
									591.4905910712235	0.7437731895177028	0.22765566162383685
									595.6310252087221	0.6333882602897045	0.2153000701979907
									599.8004423851831	0.26098845260486403	0.18279285588759742
									603.9990454818794	0.8587254556181332	0.242832068735452
									608.2270388002526	0.7700669504868491	0.23795160510296798
									612.4846280718543	0.5640218137358035	0.221147749240537
									616.7720204683573	0.3712034702313573	0.19440583553522392
									621.0894246116358	0.3547114360665043	0.20235420977295393
									625.4370505839172	0.5229165567420453	0.20803187108491805
									629.8151099380046	0.5034795290823992	0.21803287216128708
									634.2238157075707	0.7632426199175585	0.25127069625012555
									638.6633824175237	0.5251032637123614	0.22680325145204777
									643.1340260944464	0.03776728623967418	0.1887850527954946
									647.6359642771075	0.500203194838919	0.20812373285880878
									652.1694160270473	0.36766226685027437	0.19674992905739253
									656.7346019392367	0.36639252498889485	0.21159528389275692
									661.3317441528113	0.42423317834752095	0.2096235943422319
									665.961066361881	0.44850896454375283	0.22688478825593408
									670.6227938264142	0.48559517908227867	0.22064291953635812
									675.3171533831991	0.26518977796321985	0.21445592612253409
									680.0443734568814	0.33706604073809837	0.21549333788821065
									684.8046840710797	0.20232705863406464	0.19589748989186256
									689.5983168595773	0.26944161551423496	0.1975715156166649
									694.4255050775944	0.44836596145630175	0.23253513187177427
									699.2864836131375	0.17943278130535956	0.21053287452540392
									704.1814889984294	0.11546436480267241	0.2008254825025946
									709.1107594214184	0.469510038753474	0.22700315101212054
									714.0745347373684	0.6333609351871126	0.2579864246458023
									719.0730564805299	0.2726067979348069	0.23302618222600005
									724.1065678758937	0.44625481190292454	0.2359632731696892
									729.175313851025	0.8764721215320299	0.2804432665598192
									734.2795410479821	0.5812511809381015	0.2640316107843599
									739.419497835318	0.14293246881439547	0.21083588221536428
									744.5954343201652	0.3642180025976487	0.2591394723431547
									749.8076023604063	0.14952461253191496	0.21610630864233865
									755.0562555769293	0.37347224079413854	0.23559271957761724
									760.3416493659677	0.3439052525921352	0.2643023698754399
									765.6640409115295	0.21596966853149258	0.2337366071990905
									771.0236891979102	0.2763166208232338	0.24093659552600583
									776.4208550222957	0.704603917843952	0.2728102597211619
									781.8558010074516	0.37219150648933896	0.25566878986455666
									787.3287916145039	0.4934318252412303	0.2700735944746361
									792.8400931558053	0.6526641872549832	0.28184016372687126
									798.389973807896	-0.11413200693010905	0.16592359241123986
									803.9787036245513	0.16137794141128314	0.22865843108385103
									809.6065545499231	0.6637104705925024	0.3061302484246154
									815.2738004317725	0.7344207261148814	0.2969761721206615
									820.9807170347949	0.1883889023032882	0.251153743878227
									826.7275820540385	0.1959256799780087	0.23705065569524472
									832.5146751284168	0.42209976994786724	0.28131568146842073
									838.3422778543157	0.7280762595120591	0.3189770155340529
									844.2106737992959	0.8604748471551266	0.317238606619148
									850.1201485158911	-0.09869820473432622	0.2080529391224061
									856.0709895555023	0.5721324854960375	0.2881585214809035
									862.0634864823908	0.36045036232886807	0.2927364858840118
									868.0979308877675	0.45423569540020486	0.2736319335205702
									874.1746164039819	0.43210154874808815	0.2813459314638113
									880.2938387188098	1.2749397678121794	0.37773237564616147
									886.4558955898415	0.8692888404051875	0.3372263142834803
									892.6610868589703	0.6964874562177079	0.3424654246155033
									898.9097144669831	0.4701688146049897	0.32726403040890634
									905.202082468252	0.07470585509148842	0.24249269336013285
									911.5384970455298	0.49861601388298604	0.3123366909677163
									917.9192665248484	0.2568410093388446	0.28302009400530753
									924.3447013905223	0.6070438497878438	0.3509494786921468
									930.815114300256	0.7789698404506439	0.3584756661359634
									937.3308201003579	0.4903960107563351	0.3246440008068909
									943.8921358410604	0.030037748595512448	0.2970473503553026
									950.4993807919478	0.2295857787814647	0.32491742203904
									957.1528764574914	0.028848882536866904	0.27995707571790795
									963.8529465926938	0.32305211286363156	0.3351872918619798
									970.5999172188426	0.5915626353610134	0.3345206009224674
									977.3941166393745	0.24979799982375883	0.3144131203318906
									984.2358754558502	0.1517381575925162	0.3241074074859978
									991.1255265840412	0.05552849012968908	0.3180953745013862
									997.2911834928398	0.9428333053795936	0.42975531715236115
