# Supplementary material for: Formation of a super-dense hydrogen monolayer on mesoporous silica
Source: Nat Chem. 2022 Aug 29;14(11):1319–24. doi: 10.1038/s41557-022-01019-7 (PMC9630099; doi:10.1038/s41557-022-01019-7)
Supplement: Source Data Fig. 2 — Compressed folder with ‘.csv’ files of all INS results including spectra and analysis and source data of Fig. 2b.. [file 41557_2022_1019_MOESM3_ESM.zip › Fig2_INS_spectra_and_analysis/INS+AnalysisGaussian/23440_20.2mmol_25.0K_B.csv]

x	y	err	fit	residual_fit	x_full	y_full	err_full	background_full	x_f	y_f	err_f	GS_Peak0_	GS_Peak1_	GS_Peak2_	Background1_	Sigmoid1_
2.0004999999999926	3.732010321888999	0.35528683365378294	4.6866582066467775	0.9546478847577786	1.0134999999999967	4.382004582492902	0.5121032259309567	4.382004553735617	-1.9895	2.110816024656833	0.2506037957880377	9.101054634167097e-07	1.7258528842364533e-08	3.4754505951030345e-13	4.6866572792824375	0.0
2.0214999999999925	3.4189766988493355	0.3474856723924674	4.640058328230222	1.2210816293808868	1.0344999999999966	2.9992918687609733	0.4662038021717883	2.9992918376885407	-1.9685000000000001	2.399115728132821	0.2660650069131277	9.761663887853824e-07	1.8664386557970627e-08	3.8305957063120055e-13	4.640057333399064	0.0
2.0424999999999924	3.467338327500212	0.3527507287718583	4.594253562371422	1.1269152348712095	1.0554999999999966	3.87474222645061	0.48956415503613016	3.874742192881797	-1.9475000000000002	2.671187354423342	0.28114316569358977	1.0468608687328032e-06	2.0181649351760533e-08	4.2213805385653154e-13	4.594252495328481	0.0
2.0634999999999923	3.968428384482147	0.37311950951883344	4.549239705794549	0.5808113213124022	1.0764999999999965	3.558037370683037	0.47310618235866975	3.5580373344228464	-1.9265000000000003	2.999812850496851	0.2929700404025289	1.122501862960402e-06	2.1818886324866254e-08	4.651314200585684e-13	4.549238561473334	0.0
2.0844999999999922	3.638847228659879	0.3687327335325875	4.50501257082529	0.8661653421654107	1.0974999999999964	3.4129493386632848	0.4656973710434461	3.412949299501945	-1.9055000000000004	2.618204200890696	0.2770283914508744	1.2034225976792136e-06	2.3585304676987073e-08	5.124244446992299e-13	4.505011343816875	0.0
2.105499999999992	3.7908514219545313	0.37583404878648063	4.4615679853511985	0.6707165633966672	1.1184999999999963	3.9820868695009866	0.4785037020351227	3.9820868272128673	-1.8845000000000005	2.4888887539658326	0.2695148038037839	1.2899778169019107e-06	2.549079555984248e-08	5.644389672864878e-13	4.461566669882021	0.0
2.126499999999992	3.2947697835233964	0.35474517382095144	4.41890179278223	1.1241320092588336	1.1394999999999962	4.542004431151705	0.4896361481202631	4.542004385494158	-1.8635000000000006	2.3415239046982532	0.2611380071258192	1.3825451068466844e-06	2.7545983097717432e-08	6.216373863686391e-13	4.418900382690518	0.0
2.147499999999992	3.118065621177578	0.35199728807604524	4.377009852011414	1.2589442308338357	1.160499999999996	4.682822633150127	0.4895561214959066	4.6828225838622455	-1.8425000000000007	3.1197981895581592	0.2976693457393615	1.4815262974536155e-06	2.9762276784291494e-08	6.845264767163631e-13	4.3770083407221545	0.0
2.168499999999992	3.987962611376933	0.3893089090708605	4.335888037375657	0.3479254259987239	1.181499999999996	3.982897397395676	0.46361752650734506	3.9828973441969646	-1.8215000000000008	3.0856331330440083	0.29454823980137124	1.5873489452158323e-06	3.2151927478070745e-08	7.536615576843194e-13	4.335886417874031	0.0
2.189499999999992	3.7016301549077872	0.37978308207757505	4.295532238616747	0.5939020837089601	1.202499999999996	4.442445676634789	0.47593436678296835	4.4424456192237445	-1.8005000000000009	3.497667418055623	0.3119055504370104	1.7004679017389107e-06	3.472808723264018e-08	8.296510442860565e-13	4.295530503419929	0.0
2.2104999999999917	4.044716779039511	0.3921968847462878	4.255938360842485	0.2112215818029739	1.2234999999999958	3.664510682455029	0.45082583076299154	3.6645106205076154	-1.779500000000001	3.1369831780217163	0.2955364815817446	1.8213669726622022e-06	3.750487321267112e-08	9.131614152745858e-13	4.255936501969726	0.0
2.2314999999999916	3.5096669864674683	0.3758715044458298	4.217102324487997	0.7074353380205287	1.2444999999999957	3.4051593999757084	0.44012146885021586	3.4051593331437338	-1.758500000000001	3.247956681126667	0.3021038874607348	1.9505606718061867e-06	4.0497435962202454e-08	1.0049226355142744e-12	4.217100333428885	0.0
2.2524999999999915	3.8351341860357926	0.3891150257492389	4.179020065277211	0.3438858792414181	1.2654999999999956	4.032588000898229	0.45729890994708977	4.032587928807603	-1.7375000000000012	3.0337617352026984	0.29260806203855383	2.088596075650401e-06	4.3722032308198863e-08	1.105734073177057e-12	4.179017932957997	0.0
2.2734999999999914	3.693429478417424	0.3853371171079457	4.1416875341845305	0.44825805576710653	1.2864999999999955	3.956002010258334	0.4523465866497207	3.9560019325072058	-1.7165000000000012	3.317089908823755	0.30351314858057693	2.2360547834978475e-06	4.719610319983515e-08	1.2164709558180582e-12	4.141685250932428	0.0
2.2944999999999913	3.6930123606790426	0.3822101629754785	4.105100697396666	0.41208833671762335	1.3074999999999954	4.233471110652124	0.45852990591525217	4.233471026808894	-1.6955000000000013	3.486708812116271	0.3093804725304109	2.3935549889437637e-06	5.093835680241487e-08	1.3380914132053339e-12	4.105098252901982	0.0
2.3154999999999912	4.332582899559	0.40589722642397497	4.069255536274686	-0.26332736328431405	1.3284999999999954	4.145171681488939	0.45185569570852524	4.145171591090132	-1.6745000000000014	3.210251121434972	0.29680383322720627	2.5617536685401472e-06	5.496885718434994e-08	1.4716441589196908e-12	4.069252919550689	0.0
2.336499999999991	3.4606652428389126	0.3746599104540948	4.034148047316236	0.5734828044773237	1.3494999999999953	4.397367877339371	0.4566865731565983	4.39736777988736	-1.6535000000000015	2.883424936157905	0.2849327948276365	2.74134889383314e-06	5.93091189562676e-08	1.6182768672300125e-12	4.034145246656605	0.0
2.357499999999991	3.650790161920058	0.3797320924178336	3.9997742421179883	0.34898408019793026	1.3704999999999952	4.273158276559723	0.4520622270040326	4.2731581715203015	-1.6325000000000016	3.1882679705150307	0.2968728444197727	2.933082273247802e-06	6.398220824312437e-08	1.7792453066153762e-12	3.9997712450517273	0.0
2.378499999999991	3.222432723915747	0.3632164149275035	3.966130147338279	0.7436974234225322	1.391499999999995	3.6221361339048723	0.42993330431411036	3.6221360207046582	-1.6115000000000017	3.035539931791462	0.28949898549654435	3.137741530605387e-06	6.901285039327481e-08	1.9559232965778047e-12	3.966126940581942	0.0
2.399499999999991	3.3790940662156213	0.37106026142974863	3.9332118046599773	0.5541177384443561	1.412499999999995	3.848617271357608	0.4341231101594985	3.8486171493812704	-1.5905000000000018	3.2626380241632824	0.2988530428784201	3.3561632273814014e-06	7.442754485280555e-08	2.1498135601021845e-12	3.933208374067055	0.0
2.4204999999999908	3.526167921089933	0.3753732101577724	3.90101527075358	0.3748473496636473	1.433499999999995	3.6386638345067004	0.42617829750142555	3.638663703093997	-1.569500000000002	3.4852922252833753	0.30739387323869943	3.589235636150207e-06	8.025468765918435e-08	2.3625595503080163e-12	3.901011601260894	0.0
2.4414999999999907	3.8709490601078578	0.39070807324753043	3.869536617240534	-0.0014124428673238931	1.4544999999999948	3.6887232603067175	0.4310944701038062	3.688723118749332	-1.548500000000002	3.132578078632813	0.2936542780429045	3.8379017730130965e-06	8.652470203546187e-08	2.5959583365396324e-12	3.869532692811463	0.0
2.4624999999999906	3.5462724557983756	0.37554699539537817	3.8387719306568107	0.2924994748584351	1.4754999999999947	3.8573696548055008	0.4289960283980314	3.857369502343667	-1.527500000000002	3.5552210957613344	0.30900616465898084	4.103162597172241e-06	9.327017759497089e-08	2.8519746423984395e-12	3.838767734221184	0.0
2.4834999999999905	3.378892270607732	0.37044307333116605	3.808717312416722	0.42982504180899017	1.4964999999999946	4.281115771137503	0.4450139155361732	4.281115606956397	-1.5065000000000022	3.1630929756063155	0.29590046057916014	4.386080386193845e-06	1.0052601869677513e-07	3.132756136076895e-12	3.8087128258071843	0.0
2.5044999999999904	3.6547307263680087	0.3826093030384849	3.779368878777006	0.12463815240899745	1.5174999999999945	4.755521170203518	0.45374304904737983	4.755520993429413	-1.4855000000000023	3.361853680181785	0.3045395185138063	4.687782295900166e-06	1.0832960252410741e-07	3.440650081858733e-12	3.779364082661667	0.0
2.5254999999999903	4.129978436604755	0.3983478729116476	3.750722760801185	-0.37925567580357056	1.5384999999999944	3.567114535229466	0.40930263464450106	3.5671143449256264	-1.4645000000000024	3.1991001371394105	0.2979058750964109	5.0094641142424176e-06	1.1672094749177005e-07	3.778221470852404e-12	3.7507176346123448	0.0
2.54649999999999	3.709738341107545	0.38363364738563327	3.7227751043241923	0.013036763216647262	1.5594999999999943	3.9932583682014604	0.4229326023145416	3.993258163363758	-1.4435000000000024	3.511159555773717	0.31187563258238576	5.352394218935581e-06	1.257428926241049e-07	4.148272758983197e-12	3.7227696261829326	0.0
2.56749999999999	3.6089466399157435	0.3807628199710742	3.6955220699173155	0.08657543000157197	1.5804999999999942	4.975927859750791	0.4573620148387986	4.975927639303034	-1.4225000000000025	3.627591962527276	0.31630346504824614	5.7179177490816165e-06	1.3544128858266628e-07	4.553865351041524e-12	3.695516216553724	0.0
2.58849999999999	3.5299319665331055	0.37671813058215897	3.6689598328534108	0.13902786632030528	1.6014999999999942	3.748266848153437	0.40783698259996265	3.748266610942385	-1.4015000000000026	3.1837430812803014	0.29964170470166085	6.107461001472047e-06	1.458652010623431e-07	4.998342981236769e-12	3.66895357952221	0.0
2.60949999999999	3.552109758249122	0.37761623690889806	3.643084583072468	0.09097482482334618	1.622499999999994	4.116319778302728	0.4133463537031221	4.116319523092776	-1.3805000000000027	4.048468181810553	0.3318519098643073	6.522536062741908e-06	1.5706712731640735e-07	5.485357153306269e-12	3.6430779034637926	0.0
2.63049999999999	3.6570631967203022	0.3844579311035689	3.6178925251474805	-0.039170671572821725	1.643499999999994	4.409919337605162	0.41973726530791383	4.409919063072674	-1.3595000000000028	4.143887428414328	0.3357053285835395	6.964745689048339e-06	1.6910322661496903e-07	6.018894816851814e-12	3.617885391292546	0.0
2.6514999999999898	3.417955170658303	0.37331899743793795	3.5933798782506647	0.17542470759236162	1.6644999999999939	4.259952760300145	0.41535837576231494	4.2599524650274105	-1.338500000000003	3.797209045169211	0.325762462810823	7.435788445465711e-06	1.8203356548766803e-07	6.603308471302037e-12	3.5933722604220506	0.0
2.6724999999999897	3.698549996241096	0.3834094786915751	3.5695428761200283	-0.12900712012106785	1.6854999999999938	4.468141812892348	0.42013110039133855	4.468141495361147	-1.317500000000003	4.212757717797275	0.34193369460273954	7.93746411783034e-06	1.959223786502827e-07	7.243348904815438e-12	3.5695347427262885	0.0
2.6934999999999896	3.8474632992302435	0.3879180075479821	3.546377767026325	-0.30108553220391876	1.7064999999999937	4.289779872689394	0.41182411714555506	4.289779531274131	-1.296500000000003	3.6800150431548193	0.322380155703157	8.471679410326747e-06	2.1083834656633524e-07	7.944200792637917e-12	3.5463690845006237	0.0
2.7144999999999895	2.9895873291840727	0.3558209103917485	3.5238808137403628	0.5342934845562901	1.7274999999999936	4.194369917920023	0.400825116415683	4.194369550880419	-1.2755000000000032	4.533740714498013	0.35370995520605375	9.040453942689234e-06	2.2685489064895728e-07	8.71152139800782e-12	3.523871546422818	0.0
2.7354999999999894	3.007784235735689	0.36019773704951	3.5020482935007493	0.4942640577650601	1.7484999999999935	3.909858397970662	0.39044821289151455	3.9098580034439645	-1.2545000000000033	4.449169632223343	0.34907477409750154	9.64592656149459e-06	2.4405048716527697e-07	9.551482638773228e-12	3.502038403514149	0.0
2.7564999999999893	3.8541048016451374	0.39096657794676387	3.4808764979820133	-0.3732283036631241	1.7694999999999934	4.063982548748998	0.3970197489972828	4.063982124741688	-1.2335000000000034	3.7737631218211325	0.32552877875136493	1.0290361980647284e-05	2.6250900096558745e-07	1.0470816804560457e-11	3.480865945100561	0.0
2.777499999999989	3.4339595319652614	0.3751884867537695	3.4603617332631966	0.026402201297935246	1.7904999999999933	4.209556209266634	0.39269382056514457	4.209555753645595	-1.2125000000000035	3.6724777457403035	0.32138444179513076	1.0976157766805972e-05	2.823200402226593e-07	1.1476866232738173e-11	3.4603504747739127	0.0
2.798499999999989	2.8727743050294627	0.35407547096064673	3.4405003197968607	0.5677260147673979	1.8114999999999932	4.273592784392006	0.39487496271218653	4.2735922948751135	-1.1915000000000036	4.235969032361688	0.3407381317639433	1.1705851686171313e-05	3.0357933343299545e-07	1.2577637276685283e-11	3.4404883103532633	0.0
2.819499999999989	3.8333225782272016	0.3922465542730212	3.4212885923785876	-0.41203398584861395	1.8324999999999931	3.7678525291791614	0.3647864335433997	3.7678520033252787	-1.1705000000000036	3.940621335183782	0.32926305035326914	1.2482129429749626e-05	3.2638913000165327e-07	1.378185892714262e-11	3.421275783846246	0.0
2.840499999999989	3.27237558982282	0.37018621472162516	3.40272290011696	0.1303473102941397	1.853499999999993	4.341031474272462	0.3883010076030259	4.341030909470782	-1.1495000000000037	4.4425982586178305	0.3465089116311382	1.330783273492727e-05	3.5085862580565014e-07	1.509904647685644e-11	3.4027092414105002	0.0
2.861499999999989	3.6022107234041756	0.3809604617535517	3.384799606404044	-0.2174111170001316	1.874499999999993	4.2056440946383145	0.38397004085345676	4.205643488097023	-1.1285000000000038	4.204893527169347	0.3387406898304826	1.4185967921936024e-05	3.771044152081869e-07	1.6539570650474874e-11	3.3847850433151674	0.0
2.8824999999999887	3.2757329139328673	0.3679736151830785	3.3675150888864116	0.09178217495354435	1.8954999999999929	3.9463281709015785	0.36687646299569976	3.9463275196357905	-1.107500000000004	4.268386498553203	0.3391591093941726	1.511971486455916e-05	4.052509710769903e-07	1.8114732655906437e-11	3.367499563902461	0.0
2.9034999999999886	3.347457537229224	0.3735318261107604	3.35086573943669	0.003408202207465738	1.9164999999999928	3.469234071030465	0.34140760005711407	3.469233371849393	-1.086500000000004	4.267069979153456	0.3407512041172812	1.611243641522615e-05	4.354311544453148e-07	1.9836845650293878e-11	3.3508491915492833	0.0
2.9244999999999886	3.8241431634652168	0.3891043805845725	3.334847964125718	-0.48929519933949894	1.9374999999999927	3.792594989460937	0.3544380118853043	3.7925942389542424	-1.065500000000004	4.549875057736588	0.34938884539794013	1.7167688305467534e-05	4.6778675554364265e-07	2.1719323153587174e-11	3.3348303286289376	0.0
2.9454999999999885	3.905072427821748	0.39410369797232014	3.3194581831952807	-0.5856142446264672	1.9584999999999926	3.7892282756492626	0.35514986250301733	3.7892274701725444	-1.0445000000000042	4.061744082023093	0.3339531520397072	1.8289229543554602e-05	5.024690680240306e-07	2.3776774985647344e-11	3.3194393914728924	0.0
2.9664999999999884	3.9512479271525685	0.39787648934820813	3.3046928310314425	-0.6465550961211259	1.9794999999999925	3.05445443464905	0.33188987325151936	3.054453570308415	-1.0235000000000043	4.8688940501381	0.36159911506643916	1.9481033332027583e-05	5.396394982978298e-07	2.6025111349100758e-11	3.304672810332587	0.0
2.988499999999994	3.8109585285875163	0.3737826297744644	3.2898902361691196	-0.5210682924183967	2.0004999999999926	3.732010321888999	0.35528683365378294	3.732009394524659	-1.0025000000000044	4.440256892733228	0.34923775895487835	2.080952872254669e-05	5.814363467194426e-07	2.8604141961032917e-11	3.2898688451754463	0.0
3.0105	3.9682042810405735	0.39578705121620905	3.275764990950364	-0.6924392900902094	2.0214999999999925	3.4189766988493355	0.3474856723924674	3.418975704018177	-0.9815000000000043	4.44925947358912	0.3513629889697973	2.2224855901277355e-05	6.263644164290788e-07	3.1433425172542904e-11	3.275742139698613	0.0
3.0315735	3.8453180965026736	0.390168878580208	3.262866028514237	-0.5824520679884366	2.0424999999999924	3.467338327500212	0.3527507287718583	3.467337260457272	-0.9605000000000044	5.017144498367468	0.3690319471340769	2.3667000949016157e-05	6.725455348533772e-07	3.440015756307449e-11	3.262841688933353	0.0
3.0527945145	3.6316406339780403	0.38391327095091354	3.2504974682784664	-0.38114316569957385	2.0634999999999923	3.968428384482147	0.37311950951883344	3.9684272401609326	-0.9395000000000042	4.435803869615416	0.3535409387195255	2.52098603635654e-05	7.223777814989204e-07	3.766475487744924e-11	3.2504715360026566	0.0
3.0741640761015	3.569352749189771	0.37692757961905055	3.2386680999615893	-0.33068464922818164	2.0844999999999922	3.638847228659879	0.3687327335325875	3.6388460016514643	-0.9185000000000043	5.1767382068244014	0.3778801254755884	2.6860895805051523e-05	7.761670717095726e-07	4.125877521619131e-11	3.238640462857454	0.0
3.09568322463421	3.4289521112163825	0.3700573309095744	3.227386784204576	-0.20156532701180652	2.105499999999992	3.7908514219545313	0.37583404878648063	3.7908501064853546	-0.8975000000000042	5.292845858807112	0.37938125219792934	2.862814925379046e-05	8.342462490056596e-07	4.521728312742911e-11	3.227357321763856	0.0
3.11735300720665	3.7648934448394757	0.3838326964448157	3.2166624522930722	-0.5482309925464035	2.126499999999992	3.2947697835233964	0.35474517382095144	3.294768373431685	-0.8765000000000043	5.115720265873573	0.37685552656141846	3.052028998955393e-05	8.969775581705866e-07	4.957925617516427e-11	3.2166310349759453	0.0
3.1391744782570963	3.518355645455745	0.37472038340765806	3.2065041058592043	-0.31185153959654066	2.147499999999992	3.118065621177578	0.35199728807604524	3.1180641098883193	-0.8555000000000041	5.251893238614942	0.3827345291472552	3.254666550053501e-05	9.64755353938916e-07	5.4388040498939434e-11	3.206470594383962	0.0
3.1611486996048956	3.2092281678711316	0.36143113151698136	3.1969208165628613	-0.01230735130827032	2.168499999999992	3.987962611376933	0.3893089090708605	3.987960991875307	-0.8345000000000042	5.327943965048587	0.3849062949187139	3.4717356659356786e-05	1.0380090684495461e-06	5.969186147856741e-11	3.1968850611374418	0.0
3.18327674050213	3.7400842457733896	0.3777098196040337	3.187921725752338	-0.5521625200210516	2.189499999999992	3.7016301549077872	0.37978308207757505	3.7016284197109686	-0.8135000000000041	5.513159968886296	0.39129978400940174	3.704323753297386e-05	1.1172064629673055e-06	6.554439640522642e-11	3.1878835652427977	0.0
3.205559677685645	3.4108890085293218	0.364787362724707	3.1795160441042274	-0.23137296442509436	2.2104999999999917	4.044716779039511	0.3921968847462878	4.0447149201667525	-0.7925000000000042	6.124617010138799	0.410691953561965	3.953604022545701e-05	1.2028571919569319e-06	7.200541695241229e-11	3.1794753051348046	0.0
3.227998595429445	3.042560264387439	0.35169822055111977	3.171713051242557	0.12915278685511788	2.2314999999999916	3.5096669864674683	0.3758715044458298	3.5096649954083556	-0.7715000000000041	5.097171111133838	0.3844428464838797	4.220842518762261e-05	1.2955167104417116e-06	7.914151025110424e-11	3.1716695472215175	0.0
3.250594585597451	3.8941614064236654	0.38001819777339113	3.1645220953371185	-0.7296393110865469	2.2524999999999915	3.8351341860357926	0.3891150257492389	3.835132053716579	-0.7505000000000042	5.466870346272976	0.3998340915565052	4.5074057465547236e-05	1.395790558722064e-06	8.702688851934254e-11	3.1644756254020674	0.0
3.273348747696633	3.317096000557522	0.3577830825107741	3.157952592681063	-0.15914340787645864	2.2734999999999914	3.693429478417424	0.3853371171079457	3.6934271951653206	-0.729500000000004	6.154400512779337	0.42071138414298614	4.8147689401452766e-05	1.5043390619986263e-06	9.574429849568414e-11	3.1579029405568555	0.0
3.2962621889305095	4.286558441481881	0.3890689661211124	3.1520140272478088	-1.134544414234072	2.2944999999999913	3.6930123606790426	0.3822101629754785	3.6930099161843586	-0.7085000000000041	5.480651279384946	0.4056128350452506	5.144525034556977e-05	1.621882486274692e-06	1.0538604339981303e-10	3.151960960009591	0.0
3.319336024253023	3.1950726016354363	0.35004919131441237	3.146715950227411	-0.048356651408025364	2.3154999999999912	4.332582899559	0.40589722642397497	4.332580282835003	-0.687500000000004	5.596847799247655	0.4123149221183617	5.49839439867066e-05	1.749206696141347e-06	1.1605513181599316e-10	3.146659216960673	0.0
3.342571376422794	3.3381109624376832	0.35581935752646543	3.1420679795425666	-0.19604298289511668	2.336499999999991	3.4606652428389126	0.3746599104540948	3.4606624421792818	-0.6665000000000041	6.143693348160838	0.4299454600176914	5.8782353962720375e-05	1.887169364718412e-06	1.2786656979350516e-10	3.1420073098913726	0.0
3.3659693760577536	3.2451428350966993	0.3503634041926779	3.1380797993445033	-0.107063035752196	2.357499999999991	3.650790161920058	0.3797320924178336	3.650787164853797	-0.645500000000004	5.76918173873872	0.4269935422006881	6.286055847029093e-05	2.0367067911818585e-06	1.409488146140694e-10	3.138014901938293	0.0
3.389531161690158	4.157108375549386	0.3825149902473824	3.134761159489064	-1.0223472160603224	2.378499999999991	3.222432723915747	0.3632164149275035	3.22242951715941	-0.624500000000004	6.6166966844171675	0.45403953064744584	6.724025465676224e-05	2.1988413870045044e-06	1.554454111252945e-10	3.1346917202375746	0.0
3.4132578798219892	3.31704764474783	0.35077834212405024	3.1321218749933553	-0.1849257697544746	2.399499999999991	3.3790940662156213	0.37106026142974863	3.379090635622699	-0.6035000000000039	6.662169137690687	0.4628327736881156	7.194489364577672e-05	2.374689898330354e-06	1.715168343223004e-10	3.1320475552382945	0.0
3.437150684980743	3.833154259618201	0.3685609260468454	3.1301718254734663	-0.7029824341447348	2.4204999999999908	3.526167921089933	0.3753732101577724	3.5261642515972467	-0.582500000000004	6.906933111359239	0.47447097310406505	7.699982712350513e-05	2.565472438855268e-06	1.8934256502357117e-10	3.1300922599845613	0.0
3.4612107397756082	3.819781080420809	0.3664843210405172	3.1289209545637564	-0.6908601258570526	2.4414999999999907	3.8709490601078578	0.39070807324753043	3.8709451356787867	-0.5615000000000039	6.120707004922821	0.4661710755988093	8.243246649397966e-05	2.772522415269792e-06	2.0912342908516417e-10	3.1288357493657237	0.0
3.485439214954037	3.642670069404475	0.3606427060683806	3.1283792693183816	-0.5142908000860933	2.4624999999999906	3.5462724557983756	0.37554699539537817	3.546268259362749	-0.540500000000004	7.0902947857672896	0.49761168899070224	8.827245570096194e-05	2.997297435809874e-06	2.3108423469072375e-10	3.1282879993341606	0.0
3.5098372894587158	3.98231355819432	0.3691217802074462	3.128556839595851	-0.8537567185984689	2.4834999999999905	3.378892270607732	0.37044307333116605	3.378887783998194	-0.5195000000000038	7.248152735880692	0.5097766188584779	9.455185891055953e-05	3.2413913018448994e-06	2.554767469131008e-10	3.1284590460901622	0.0
3.5344061504849265	4.04223694766374	0.36993204309071565	3.129463797427383	-0.9127731502363572	2.5044999999999904	3.6547307263680087	0.3826093030384849	3.6547259302526696	-0.4985000000000039	7.470097214968666	0.5250996123812008	0.00010130536435412412	3.506547192804412e-06	2.8258304404675266e-10	3.129358985233253	0.0
3.559146993538321	3.9166782977308396	0.3650127024225538	3.1311103363701758	-0.7855679613606639	2.5254999999999903	4.129978436604755	0.3983478729116476	4.129973310415916	-0.47750000000000387	7.481340123074179	0.5389107314544425	0.00010857050574555957	3.794672166210562e-06	3.12719306249817e-10	3.1309979708795446	0.0
3.5840610224930893	3.8101527544372247	0.35939632531775373	3.133506710846616	-0.6766460435906088	2.54649999999999	3.709738341107545	0.38363364738563327	3.7097328629662853	-0.45650000000000385	7.351130682450437	0.5497445362507741	0.00011638790281185321	4.107853107259705e-06	3.4624009391552025e-10	3.1333862147444567	0.0
3.6091494496505407	3.731155882267999	0.3568989596894946	3.136663235470746	-0.5944926467972529	2.56749999999999	3.6089466399157435	0.3807628199710742	3.608940786552152	-0.43550000000000383	8.176928318574596	0.5842143512740423	0.00012480152261130326	4.448374276411339e-06	3.835431810344334e-10	3.136533985190315	0.0
3.6344134957980945	3.7852883503394215	0.3563548339697671	3.1405902843634617	-0.6446980659759598	2.58849999999999	3.5299319665331055	0.37671813058215897	3.5299257132019046	-0.4145000000000038	8.294914187220446	0.6126087411504172	0.0001338589634614608	4.818736618940553e-06	4.250750177490259e-10	3.1404516062383063	0.0
3.659854390268681	3.4310124608543444	0.3437675329172023	3.1452982904579976	-0.28571417039634683	2.60949999999999	3.552109758249122	0.37761623690889806	3.5521030786404464	-0.3935000000000038	8.825969043248158	0.6515332588174696	0.00014361176345932671	5.2216790175476245e-06	4.713369064977448e-10	3.1451494565441838	0.0
3.685473371000562	3.681974243154694	0.3515890901080494	3.1507977447975524	-0.5311764983571416	2.63049999999999	3.6570631967203022	0.3844579311035689	3.657056062865368	-0.3725000000000038	8.919595662842779	0.6963217656187392	0.0001541157357508637	5.660201688070848e-06	5.228919877775156e-10	3.1506379683372217	0.0
3.7112716845975657	3.3562887354004602	0.3408973459003266	3.157099195827069	-0.19918953957339136	2.6514999999999898	3.417955170658303	0.37331899743793795	3.417947552829689	-0.35150000000000375	9.585027310977438	0.7562659673378656	0.0001654313328967098	6.137591939310833e-06	5.803731448281008e-10	3.1569276263218597	0.0
3.7372505863897487	3.742694244096685	0.3517666368863882	3.164213248681425	-0.5784809954152599	2.6724999999999897	3.698549996241096	0.3834094786915751	3.6985418628473563	-0.33050000000000374	9.445700405080022	0.817332157550124	0.00017762404288732139	6.657452541158888e-06	6.444919516963422e-10	3.1640289665415047	0.0
3.763411340494477	3.802473931407346	0.3534033170245238	3.1721505644725454	-0.6303233669348005	2.6934999999999896	3.8474632992302435	0.3879180075479821	3.8474546167045425	-0.3095000000000037	10.062617272554036	0.9029520279445479	0.00019076481958508419	7.223732970867582e-06	7.160488064450808e-10	3.1719525752039406	0.0
3.7897552198779385	3.439388037494957	0.33908013208805277	3.1809218595782145	-0.25846617791674253	2.7144999999999895	2.9895873291840727	0.3558209103917485	2.9895780618665277	-0.2885000000000037	9.624307224138434	0.9940628417374747	0.00020493055061473705	7.840763835668637e-06	7.959444110426132e-10	3.18070908746782	0.0
3.816283506417084	3.376519021180053	0.3352917496856551	3.1905379049356464	-0.1859811162444065	2.7354999999999894	3.007784235735689	0.36019773704951	3.007774345749089	-0.2675000000000037	9.239228995743503	1.1080980720150833	0.00022020456598835123	8.513294801325246e-06	8.851927820629229e-10	3.1903091861896637	0.0
3.842997490962004	3.804239944790821	0.3492695509477206	3.2010095253432533	-0.6032304194475677	2.7564999999999893	3.8541048016451374	0.39096657794676387	3.854094248763685	-0.24650000000000366	9.443339863685814	1.2657492422060739	0.00023667719103893638	9.246536390920815e-06	9.84936002155273e-10	3.2007636006308875	0.0
3.8698984733987376	3.477774196627353	0.3375377792263214	3.212347598774376	-0.26542659785297706	2.777499999999989	3.4339595319652614	0.3751884867537695	3.4339482734759774	-0.2255000000000037	11.882084645307202	1.4717426199786285	0.00025444634754933097	1.004620605659082e-05	1.0964609517781946e-09	3.212083105124309	0.0
3.896987762712529	3.9809887396814854	0.35170936307158296	3.2245630557070624	-0.756425683974423	2.798499999999989	2.8727743050294627	0.35407547096064673	2.8727622955858654	-0.20450000000000368	18.22708265610538	1.7413362455103454	0.00027361820730251727	1.0918578969392383e-05	1.2212182944790623e-09	3.224278517699572	0.0
3.9242666770515164	3.8263813715837585	0.3472039146322818	3.2376668784745317	-0.5887144931092267	2.819499999999989	3.8333225782272016	0.3922465542730212	3.83330976969486	-0.18350000000000372	26.337739032356808	2.037787159436929	0.000294307902648048	1.1870544019511376e-05	1.3608440276619225e-09	3.23736069866702	0.0
3.9517365437908767	3.0855442861907205	0.3214447760839185	3.251670100641273	0.1661258144505524	2.840499999999989	3.27237558982282	0.37018621472162516	3.2723619311163605	-0.1625000000000037	50.15294248932824	2.4363070730317546	0.0003166402990792671	1.2909665571008529e-05	1.5171839550396942e-09	3.2513405491594387	0.0
3.9793986995974127	4.360767234901716	0.36046001652584714	3.2665838064103707	-1.0941834284913452	2.861499999999989	3.6022107234041756	0.3809604617535517	3.602196160315299	-0.14150000000000373	73.48942886616896	2.8260103509292596	0.00034075083525005604	1.4044251572838302e-05	1.692321487637314e-09	3.2662290096312265	0.0
4.007254490494595	3.6432281416929992	0.33716219999909813	3.2824191300680843	-0.36080901162491497	2.8824999999999887	3.2757329139328673	0.3679736151830785	3.275717388948917	-0.12050000000000372	122.21639145301106	3.2981789120297607	0.0003667864363306314	1.5283428691519064e-05	1.888609238249331e-09	3.2820370583144527	0.0
4.035305271928057	3.8007258337344623	0.34035086622349214	3.2991872554722392	-0.501538578262223	2.9034999999999886	3.347457537229224	0.3735318261107604	3.3474409893418176	-0.09950000000000372	166.1806142455913	3.7352931363299646	0.00039490650711247933	1.6637225201247983e-05	2.108704940749351e-09	3.2987757096312205	0.0
4.063552408831553	3.547963352541272	0.3307803497621234	3.31689941559191	-0.2310639369493619	2.9244999999999886	3.8241431634652168	0.3891043805845725	3.8241255279684365	-0.0785000000000037	233.9836650627792	4.207779722559941	0.00042528401182596236	1.811666244514257e-05	2.3556123018564326e-09	3.3164560125620266	0.0
4.091997275693375	3.911909045778975	0.3415698511974505	3.3355668921061405	-0.5763421536728344	2.9454999999999885	3.905072427821748	0.39410369797232014	3.9050536360993595	-0.05750000000000371	293.29157218877594	4.616939003420139	0.00045810664823385305	1.973385576745564e-05	2.632727480330556e-09	3.3350890489694116	0.0
4.120641256623228	3.766552080131953	0.33631350824056366	3.355201015070613	-0.4113510650613401	2.9664999999999884	3.9512479271525685	0.39787648934820813	3.951227906453713	-0.0365000000000037	330.8020882238137	4.925931848333145	0.0004935781242137425	2.1502125911923325e-05	2.943891988758187e-09	3.3546859318765954	0.0
4.149485745419591	3.8158546573135466	0.3365897155453786	3.3758131626616956	-0.44004149465185094	2.988499999999994	3.8109585285875163	0.3737826297744644	3.810937137593843	-0.015500000000003704	345.3120361204451	5.122256166092729	0.0005319195457457322	2.3436121986822198e-05	3.2934529280195556e-09	3.37525780370051	0.0
4.178532145637528	4.261465909303201	0.3474976966586137	3.3974147610083456	-0.8640511482948554	3.0105	3.9682042810405735	0.39578705121620905	3.9681814297888223	0.005499999999996298	315.34311988776597	5.134493085796477	0.0005733709259831759	2.5551957213909935e-05	3.6863315964038957e-09	3.396815834438817	0.0
4.207781870656991	4.469188615873828	0.3523388166188961	3.4200172841232783	-1.04917133175055	3.0315735	3.8453180965026736	0.390168878580208	3.8452937569217895	0.026499999999996297	265.0961606428958	4.991872171146022	0.0006181928259080276	2.7867358807365827e-05	4.128101666705041e-09	3.4193712198104613	0.0
4.23723634375159	3.772269130263237	0.3321870782388783	3.44363225394577	-0.32863687631746696	3.0527945145	3.6316406339780403	0.38391327095091354	3.6316147017022304	0.0474999999999963	190.88921209205182	4.665748293035474	0.0006666681379630626	3.0401833471437957e-05	4.625078298413072e-09	3.4429351793492575	0.0
4.266896998157851	4.1982586401457755	0.34428945647627646	3.4682712405097464	-0.7299873996360291	3.0741640761015	3.569352749189771	0.37692757961905055	3.5693251120856355	0.06849999999999631	134.67513016808493	4.2596171433413135	0.0007191040250159927	3.317685016315909e-05	5.1844197516987495e-09	3.4675189544501475	0.0
4.2967652771449565	3.8949823845285745	0.3322859785123352	3.4939458622518744	-0.40103652227670006	3.09568322463421	3.4289521112163825	0.3700573309095744	3.4289226487756626	0.0894999999999963	85.45385730410499	3.75308898255111	0.0007758340280505711	3.621604194080074e-05	5.8142432991549504e-09	3.4931338063676396	0.0
4.32684263408497	4.280043457468827	0.34213098400433706	3.5206677864758333	-0.759375670992994	3.11735300720665	3.7648934448394757	0.3838326964448157	3.7648620275223488	0.11049999999999632	48.021568103610434	3.211493188963905	0.000837220357102528	3.954542891140935e-05	6.523757494704311e-09	3.5197910141660618	0.0
4.357130532523566	3.9793030744849287	0.3316235569871281	3.548448729990284	-0.4308543444946449	3.1391744782570963	3.518355645455745	0.37472038340765806	3.5183221339805026	0.13149999999999631	27.81465387817451	2.70220612788945	0.0009036563811699827	4.319366450373974e-05	7.323413161879969e-09	3.547501872621197	0.0
4.387630446251231	4.059525515073243	0.3323355243536696	3.5773004599396696	-0.48222505513357383	3.1611486996048956	3.2092281678711316	0.36143113151698136	3.209192412445712	0.1524999999999963	20.60119601272774	2.253231727551274	0.0009755693341342682	4.7192307528238116e-05	8.225075811804094e-09	3.5762776900729314	0.0
4.41834385937499	4.009388265071299	0.33030641999896215	3.60723479484862	-0.4021534702226788	3.18327674050213	3.7400842457733896	0.3777098196040337	3.7400460852638493	0.17349999999999632	14.285190697845906	1.8553219668863852	0.001053423255135376	5.1576122745779024e-05	9.242222601519075e-09	3.606129786228516	0.0
4.449272266390615	3.9988523361483113	0.328394392998441	3.638263605902601	-0.3605887302457105	3.205559677685645	3.4108890085293218	0.364787362724707	3.410848269559899	0.1944999999999963	13.468642060404704	1.5482465208731664	0.0011377221833623228	5.638341295412702e-05	1.0390167403808533e-08	3.637069489916117	0.0
4.48041717225535	4.145951305952968	0.33168864319333563	3.6703988184893723	-0.4755524874635957	3.227998595429445	3.042560264387439	0.35169822055111977	3.0425167603663996	0.2154999999999963	11.661499268898567	1.305767110289881	0.0012290136288505445	6.165638591838267e-05	1.1686318089460238e-08	3.669108136788285	0.0
4.511780092461137	4.471486057380933	0.33774435064023284	3.703652414027923	-0.7678336433530104	3.250594585597451	3.8941614064236654	0.38001819777339113	3.8941149364886143	0.23649999999999627	13.091868598370986	1.1713680575974201	0.0013278923426329591	6.744155982206767e-05	1.3150470732642654e-08	3.7022570669749975	0.0
4.5433625531083655	4.17917380325494	0.3293378462680376	3.738036432113944	-0.4411373711409965	3.273348747696633	3.317096000557522	0.3577830825107741	3.317046348433314	0.2574999999999963	11.133376231754163	1.0696750514183524	0.0014350044114764943	7.379021130231268e-05	1.4805146151928881e-08	3.736527622686019	0.0
4.575166090980124	4.330283545150491	0.3325401350801012	3.773562973013186	-0.5567205721373045	3.2962621889305095	4.286558441481881	0.3890689661211124	4.286505374243663	0.2784999999999963	11.104809055449323	1.0309111969019327	0.0015510517044593779	8.075887055958322e-05	1.667597500759593e-08	3.771931145762192	0.0
4.607192253616985	3.952419353109788	0.3219629204500678	3.81024420053695	-0.14217515257283786	3.319336024253023	3.1950726016354363	0.35004919131441237	3.1950158683686984	0.2994999999999963	11.838063333403245	1.0221568767860392	0.0016767967008149037	8.840986850351642e-05	1.879213860645988e-08	3.8084789751754933	0.0
4.639442599392304	4.5749479190387285	0.33618056233782706	3.848092345336562	-0.7268555737021667	3.342571376422794	3.3381109624376832	0.35581935752646543	3.3380502927864892	0.32049999999999634	11.088569144725788	1.0113599673239135	0.0018130677307926168	9.681194141617701e-05	2.1186873637490458e-08	3.8461824444774795	0.0
4.67191869758805	4.320298107617414	0.33056864562050214	3.887119708657021	-0.433178398960393	3.3659693760577536	3.2451428350966993	0.3503634041926779	3.245077937690489	0.34149999999999636	10.196471516791398	0.9960110309431415	0.001960764663776781	0.00010604089918723434	2.389805029650751e-08	3.8850528791960066	0.0
4.704622128471167	4.370448897313005	0.3284717493514659	3.92733866659305	-0.44311023071995503	3.389531161690158	4.157108375549386	0.3825149902473824	4.157038936297897	0.3624999999999964	8.906591331019897	0.972860647184349	0.002120865080562877	0.00011618036380748474	2.696883468151342e-08	3.9251015941798446	0.0
4.737554483370465	3.9506209511391157	0.3161896435317737	3.9687616748946777	0.01814072375556197	3.4132578798219892	3.31704764474783	0.35077834212405024	3.316973324992769	0.3834999999999964	8.347159171260643	0.9502671676494705	0.002294430969534566	0.00012732258550361082	3.044844798065161e-08	3.9663398908911915	0.0
4.7707173647540575	4.051250147635982	0.31847809337944827	4.011401274372921	-0.03984887326306108	3.437150684980743	3.833154259618201	0.3685609260468454	3.833074694129296	0.4044999999999964	9.772377621588728	0.949126964751951	0.0024826159895141395	0.0001395693446643633	3.439303686591906e-08	4.008779054645705	0.0
4.804112386307336	4.326441313507693	0.32475800288014334	4.055270096960596	-0.2711712165470965	3.4612107397756082	3.819781080420809	0.3664843210405172	3.8196958752227763	0.42549999999999644	8.415221567834053	0.8999025512837908	0.0026866733452877564	0.000153032948553385	3.8866671686315e-08	4.0524303518000835	0.0
4.837741173011487	4.046577375070245	0.3135507530157301	4.100380872487391	0.05380349741714596	3.485439214954037	3.642670069404475	0.3606427060683806	3.642578799420254	0.44649999999999646	7.007995878063323	0.8538927416901362	0.0029079643252400704	0.00016783733273415783	4.3942491568823015e-08	4.097305026886925	0.0
4.871605361222568	4.035093444723598	0.3129210310352869	4.146746436233206	0.11165299150960806	3.5098372894587158	3.98231355819432	0.3691217802074462	3.982215764688631	0.4674999999999965	8.925474214920289	0.8383545308206196	0.003147967554179354	0.0001841192781562038	4.970401843622048e-08	4.143414299696852	0.0
4.9057065987511255	4.038318146903036	0.31155711641236644	4.19437973732874	0.1560615904257041	3.5344061504849265	4.04223694766374	0.36993204309071565	4.04213213546961	0.4884999999999965	6.956040078238537	0.7764784283570426	0.003408289018299949	0.0002020297559775618	5.62466652969129e-08	4.1907693623077975	0.0
4.940046544942383	3.6711922982609595	0.3003486128735473	4.243293848077601	0.5721015498166411	3.559146993538321	3.9166782977308396	0.3650127024225538	3.9165659322402084	0.5094999999999965	7.5156404484270904	0.7445642340985987	0.0036906729233208814	0.00022173541343636143	6.367946802292852e-08	4.239381376061376	0.0
4.97462687075698	4.503896744318134	0.3233910275793287	4.293501974280069	-0.21039477003806528	3.5840610224930893	3.8101527544372247	0.35939632531775373	3.8100322583350654	0.5304999999999964	8.066239164621232	0.7201420292291708	0.0039970134511615775	0.0002434202154443691	7.212707428763493e-08	4.289261468486389	0.0
5.009449258852279	3.9955757882885634	0.3074145522749921	4.3450174666445545	0.34944167835599105	3.6091494496505407	3.731155882267999	0.3568989596894946	3.731026631987568	0.5514999999999965	7.44393386315406	0.6790147384810926	0.00432936748507238	0.0002672872580690888	8.173202847699702e-08	4.3404207301693845	0.0
5.044515403664246	4.476429121695051	0.3190271653585575	4.397853833379448	-0.07857528831560323	3.6344134957980945	3.7852883503394215	0.3563548339697671	3.785149672214266	0.5724999999999965	6.3697790405341745	0.6360115718189653	0.004689968377930558	0.00029356077171041904	9.26573973238826e-08	4.39287021157241	0.0
5.079827011489895	4.290058383625835	0.31312233595049915	4.45202475406469	0.1619663704388543	3.659854390268681	3.4310124608543444	0.3437675329172023	3.4308636269405306	0.5934999999999966	5.680853452608879	0.6002284997140758	0.0050812408434418276	0.0003224883335762758	1.0508978786732516e-07	4.446620919797883	0.0
5.1153858005703245	4.267424198199289	0.3116553543541007	4.507544094909995	0.24011989671070566	3.685473371000562	3.681974243154694	0.3515890901080494	3.6818144666943633	0.6144999999999965	7.480853244048351	0.6201103253355915	0.005505817055250896	0.0003543433110330741	1.1924281725024016e-07	4.501683815300893	0.0
5.151193501174317	4.416979847354528	0.3134660671987365	4.564425925513981	0.14744607815945265	3.7112716845975657	3.3562887354004602	0.3408973459003266	3.356117165895251	0.6354999999999966	6.713800235037169	0.591312247278309	0.00596655404445701	0.0003894275595667196	1.3536110300455216e-07	4.558069808548854	0.0
5.187251855682537	4.740674165592052	0.3216443992396892	4.622684537246839	-0.11798962834521376	3.7372505863897487	3.742694244096685	0.3517666368863882	3.7425099619567646	0.6564999999999965	7.690270003158463	0.6064934663715554	0.006466552491744103	0.0004280744014542008	1.5372485302230437e-07	4.6157897566287875	0.0
5.2235626186723145	4.382997803737463	0.3104472411202939	4.682334463387722	0.29933665965025913	3.763411340494477	3.802473931407346	0.3534033170245238	3.802275942138741	0.6774999999999967	6.623761390971735	0.5804907473224359	0.007009177016257082	0.0004706519138323388	1.7465514659505901e-07	4.674854459802486	0.0
5.260127557003021	4.244748764921177	0.30715613953249826	4.74339050115681	0.49864173623563346	3.7897552198779385	3.439388037494957	0.33908013208805277	3.4391752653845624	0.6984999999999966	6.03839026875996	0.5674874769884105	0.007598078069470245	0.0005175665576774005	1.985200119759171e-07	4.735274658009651	0.0
5.296948449902043	5.024958188617021	0.3237636055008352	4.805867735791748	-0.21909045282527373	3.816283506417084	3.376519021180053	0.3352917496856551	3.3762903024340702	0.7194999999999967	5.844091453781977	0.5605680194128807	0.008237215548579094	0.000569267182296993	2.2574142217241266e-07	4.797061027319449	0.0
5.334027089051357	4.475638311800203	0.30942345433722956	4.8697815668277045	0.394143255027501	3.842997490962004	3.804239944790821	0.3492695509477206	3.803994020078455	0.7404999999999966	6.140933366107714	0.5665197133760361	0.008930884250375533	0.000626249443304838	2.5680334945381817e-07	4.860224176330675	0.0
5.371365278674717	5.3770288695869315	0.33089424463624634	4.935147736750832	-0.44188113283609987	3.8698984733987376	3.477774196627353	0.3375377792263214	3.477509702977286	0.7614999999999967	6.385317932547429	0.5706552705096943	0.009683741293104741	0.0006890606757219938	2.922610407447895e-07	4.924774642520964	0.0
5.40896483562544	5.346604849983325	0.32885666484377635	5.00198236220539	-0.3446224877779347	3.896987762712529	3.9809887396814854	0.35170936307158296	3.980704201673995	0.7824999999999966	5.5719871272557375	0.5525786346281768	0.010500835640407834	0.000758305267848172	3.3275170113177693e-07	4.990722888545433	0.0
5.446827589474818	4.65714325039734	0.31204374686628533	5.070301967945913	0.4131587175485736	3.9242666770515164	3.8263813715837585	0.3472039146322818	3.8260751917762468	0.8034999999999968	4.817285650509539	0.5352563798074421	0.011387639868080066	0.0008346505858987057	3.790068016520223e-07	5.058079298485133	0.0
5.484955382601142	4.981146297875102	0.3170811428128172	5.140123523737261	0.15897722586215846	3.9517365437908767	3.0855442861907205	0.3214447760839185	3.0852147347088863	0.8244999999999967	5.732910660447325	0.5573546536924239	0.012350084320956092	0.0009188335041318479	4.3186626097095567e-07	5.126854174045912	0.0
5.52335007027935	4.463629686486251	0.3039347519837583	5.211464484416932	0.7478347979306808	3.9793986995974127	4.360767234901716	0.36046001652584714	4.360412438122571	0.8454999999999968	4.946632112486446	0.5350116512388847	0.013394593813706846	0.0010116676003243165	4.922947891797757e-07	5.197057730708112	0.0
5.5620135207713055	4.57602178442846	0.3053439753570916	5.2843428333460984	0.7083210489176386	4.007254490494595	3.6432281416929992	0.33716219999909813	3.6428460699393677	0.8664999999999967	5.138711143269442	0.5394248617123537	0.014528127035609559	0.0011140510820176572	5.614007265651131e-07	5.268700093827745	0.0
5.600947615416705	4.517310712728379	0.3039868776689728	5.358777129487847	0.8414664167594683	4.035305271928057	3.8007258337344623	0.34035086622349214	3.8003142878934435	0.8874999999999968	5.522230115787079	0.5473162164427884	0.01575821882534134	0.0012269755149823518	6.404577617459558e-07	5.341791294689761	0.0
5.640154248724622	4.84955755800704	0.3102779547762804	5.434786558363272	0.5852290003562324	4.063552408831553	3.547963352541272	0.3307803497621234	3.5475199495113885	0.9084999999999968	5.035027464758022	0.5317883398304362	0.01709302548743638	0.0013515354318592067	7.30929973110073e-07	5.416341266514003	0.0
5.679635328465695	5.107982072419172	0.31614021475512183	5.512390987148518	0.4044089147293466	4.091997275693375	3.911909045778975	0.3415698511974505	3.911431202642246	0.9294999999999969	4.372858999602401	0.511579804204023	0.018541373327108757	0.001488938905967434	8.345007062492207e-07	5.492359840414736	0.0
5.719392775764955	4.918989556495236	0.3100449431778606	5.591611024187625	0.6726214676923883	4.120641256623228	3.766552080131953	0.33631350824056366	3.7660369969379355	0.9504999999999968	4.458586273655579	0.5118126265929133	0.02011281058453661	0.0016405191828444724	9.531058795134199e-07	5.569856741314364	0.0
5.759428525195309	4.886811069769677	0.30779375661973635	5.672468083208102	0.7856570134384251	4.149485745419591	3.8158546573135466	0.3365897155453786	3.815299298352361	0.9714999999999969	4.214440177553005	0.5028709536066145	0.021817662953259678	0.0018077474702322147	1.0889724015221871e-06	5.648841583812208	0.0
5.799744524871677	5.352225621025437	0.31753102104083675	5.75498445253767	0.4027588315122328	4.178532145637528	4.261465909303201	0.3474976966586137	4.260866982733672	0.9924999999999968	5.432276823586183	0.5288579030727927	0.023667092869881518	0.0019922469959751977	1.244662490376902e-06	5.729323868009323	0.0
5.840342736545779	4.9097036920700265	0.30643297328510916	5.839183369631153	0.929479677561126	4.207781870656991	4.469188615873828	0.3523388166188961	4.468542551561011	1.0134999999999967	4.952621428862221	0.5121032259309567	0.025673162763573926	0.0021958084526732488	1.4231248065929313e-06	5.8113129752900985	0.0
5.8812251357016	5.767020570215234	0.32520336013006984	5.925089101226959	0.15806853101172536	4.23723634375159	3.772269130263237	0.3321870782388783	3.7715720556667245	1.0344999999999966	3.389854323745878	0.4662038021717883	0.02784890245373104	0.002420406957958076	1.627753452922927e-06	5.894818164061817	0.0
5.922393711651511	6.126617751312545	0.3306797073417862	6.012727029461378	-0.11389072185116689	4.266896998157851	4.1982586401457755	0.34428945647627646	4.197506354086177	1.0554999999999966	4.379304270631189	0.48956415503613016	0.030208380882239358	0.0026682206699590026	1.8624560571617097e-06	5.979848565453123	0.0
5.963850467633071	5.625489440734065	0.31833242568392894	6.102123744276696	0.4766343035426308	4.2967652771449565	3.8949823845285745	0.3322859785123352	3.8941703286443397	1.0764999999999965	4.021358671585996	0.47310618235866975	0.03276678236294463	0.002941651208904057	2.1317323420322525e-06	6.066413178972505	0.0
6.005597420906502	5.701342689511372	0.31826204180966977	6.193307142465367	0.4919644529539955	4.32684263408497	4.280043457468827	0.34213098400433706	4.279166685159056	1.0974999999999964	3.857377533975299	0.4656973710434461	0.035540487524670906	0.003243346047878598	2.4407648031716532e-06	6.154520868128015	0.0
6.047636602852848	6.141855416379252	0.32739503789988356	6.286306533696539	0.14445111731728755	4.357130532523566	3.9793030744849287	0.3316235569871281	3.978356217115842	1.1184999999999963	4.5006271422614175	0.4785037020351227	0.0385471591152419	0.0035762230485385017	2.79552336645827e-06	6.244180356009393	0.0
6.089970059072819	5.6737135915858845	0.3167710857396091	6.381152753873123	0.7074391622872387	4.387630446251231	4.059525515073243	0.3323355243536696	4.058502745206505	1.1394999999999962	5.133456173364358	0.4896361481202631	0.04180583282197557	0.003943497331043927	3.2028861844899867e-06	6.335400220833919	0.0
6.132599849486327	5.6326062877280085	0.3148005933119793	6.47787828616667	0.8452719984386619	4.41834385937499	4.009388265071299	0.33030641999896215	4.008283256451195	1.160499999999996	5.292611471279286	0.4895561214959066	0.04533701324864984	0.004348710681628463	3.670779064730928e-06	6.428188891457327	0.0
6.1755280484327315	5.335465352814104	0.3071340034064115	6.5765173900732075	1.2410520372591032	4.449272266390615	3.9988523361483113	0.328394392998441	3.9976582201618274	1.181499999999996	4.50154321565759	0.46361752650734506	0.04916277516951548	0.004795763716020957	4.208336405333321e-06	6.522554642851266	0.0
6.2187567447717615	5.87123043030243	0.3172941599131911	6.677106238825008	0.8058758085225781	4.48041717225535	4.145951305952968	0.33168864319333563	4.144660624251881	1.202499999999996	5.020933054830603	0.47593436678296835	0.053306870157057866	0.005288951032352449	4.826086956531182e-06	6.618505591548641	0.0
6.262288041985164	5.968122800502792	0.3192294649752642	6.779683065481355	0.8115602649785627	4.511780092461137	4.471486057380933	0.33774435064023284	4.470090710328008	1.2234999999999958	4.141696748727829	0.45082583076299154	0.05779483865136089	0.005832999603152754	5.5361682345224705e-06	6.716049691058607	0.0
6.30612405827906	6.44367644733242	0.3277934709623444	6.88428831800359	0.44061187067117036	4.5433625531083655	4.17917380325494	0.3293378462680376	4.177664993827015	1.2444999999999957	3.848573203320842	0.44012146885021586	0.06265412750452072	0.006433110672492836	6.3525740008979384e-06	6.8151947272525755	0.0
6.350266926687013	5.9612017915701285	0.31725676764145094	6.99096482359724	1.0297630320271116	4.575166090980124	4.330283545150491	0.3325401350801012	4.328651717899497	1.2654999999999956	4.557704441207892	0.45729890994708977	0.06791421299299065	0.007095005441161787	7.291439895373581e-06	6.9159483137231925	0.0
6.394718795173823	6.523512052360716	0.327901968809921	7.099757962574142	0.5762459102134256	4.607192253616985	3.952419353109788	0.3219629204500678	3.950654127748331	1.2864999999999955	4.471145559022059	0.4523465866497207	0.07360672924337569	0.00782497483985733	8.371373085908738e-06	7.0183178871178225	0.0
6.439481826740039	6.6724087254277205	0.3314359781946608	7.210715851951131	0.538307126523411	4.639442599392304	4.5749479190387285	0.33618056233782706	4.573038018179646	1.3074999999999954	4.784746192382334	0.45852990591525217	0.07976560196233995	0.008629933707559781	9.613832693167024e-06	7.122310702448538	0.0
6.4845581995272195	6.566639192256633	0.3285955609100424	7.323889538956786	0.757250346700153	4.67191869758805	4.320298107617414	0.33056864562050214	4.318231278156399	1.3284999999999954	4.684948568532954	0.45185569570852524	0.0864271872982655	0.009517479709366188	1.1043568772741273e-05	7.227933828380381	0.0
6.529950106923911	6.776470153112091	0.33266973804446603	7.439333204564014	0.6628630514519234	4.704622128471167	4.370448897313005	0.3284717493514659	4.3682118248998	1.3494999999999953	4.969985304650608	0.4566865731565983	0.09363041559033716	0.010495957344852815	1.2689128818023419e-05	7.335194142500006	0.0
6.575659757672378	7.158467702809191	0.3392003559020521	7.557104377102158	0.398636674292967	4.737554483370465	3.9506209511391157	0.3161896435317737	3.9481991671356296	1.3704999999999952	4.82960135047826	0.4520622270040326	0.10141693967912171	0.011574527414245398	1.458344210117443e-05	7.44409832656669	0.0
6.621689375976085	7.412964153461902	0.34384241342077165	7.677264155927157	0.2643000024652542	4.7707173647540575	4.051250147635982	0.31847809337944827	4.0486279279087665	1.391499999999995	4.093804261799283	0.42993330431411036	0.10983128736065459	0.0127632423249844	1.6764493724480418e-05	7.554652861747793	0.0
6.668041201607918	7.500326236978665	0.3444156210576766	7.7998774450412025	0.2995512080625371	4.804112386307336	4.326441313507693	0.32475800288014334	4.32360156834718	1.412499999999995	4.349777370331131	0.4341231101594985	0.11892101746281356	0.014073127635305353	1.9276102038046706e-05	7.666864023841046	0.0
6.714717490019173	7.010165644231704	0.3339008829429592	7.925013196452217	0.9148475522205128	4.837741173011487	4.046577375070245	0.3135507530157301	4.043501529469779	1.433499999999995	4.1124841701904025	0.42617829750142555	0.12873687890757746	0.015516270243780682	2.21688151247048e-05	7.780737878485734	0.0
6.7617205124493065	7.697786063506258	0.3457164275369287	8.052744662948534	0.35495859944227615	4.871605361222568	4.035093444723598	0.3129210310352869	4.031761308187244	1.4544999999999948	4.169062245422049	0.4310944701038062	0.13933297199491917	0.01710591364388549	2.5500944395936744e-05	7.896280276365334	0.0
6.809052556036452	8.24676100142047	0.35373019063717853	8.183149659832798	-0.06361134158767179	4.9057065987511255	4.038318146903036	0.31155711641236644	4.034707771882093	1.4754999999999947	4.35966947359155	0.4289960283980314	0.1507669110028646	0.018856560669985305	2.933975602513156e-05	8.013496848403923	0.0
6.856715923928707	7.338446205417911	0.3354343693352626	8.316310835011047	0.9778646295931352	4.940046544942383	3.6711922982609595	0.3003486128735473	3.667279826244734	1.4964999999999946	4.838595055853061	0.4450139155361732	0.16309998704304693	0.02078408416504424	3.376284401357906e-05	8.132393000958942	0.0
6.9047129353962085	7.85357267346709	0.34403805115925995	8.452315946666554	0.5987432731994637	4.97462687075698	4.503896744318134	0.3233910275793287	4.499656238524454	1.5174999999999945	5.374776682583727	0.45374304904737983	0.17639732994134397	0.02290584600007932	3.885971219328312e-05	8.252973911012937	0.0
6.953045925943982	8.124662488619347	0.34741091259917867	8.59125814756197	0.466595658942623	5.009449258852279	3.9955757882885634	0.3074145522749921	3.9909790518133934	1.5384999999999944	4.031617848362205	0.40930263464450106	0.1907280677284491	0.025240824870104674	4.4733596478637804e-05	8.375244521366938	0.0
7.0017172474255895	8.103949420910277	0.3467694452960203	8.733236274806744	0.6292868538964669	5.044515403664246	4.476429121695051	0.3190271653585575	4.471445499888013	1.5594999999999943	4.513253373661887	0.4229326023145416	0.20616548212521035	0.02780975328008949	5.1503563253393347e-05	8.49920953583819	0.0
7.050729268157569	8.068729351706939	0.3442350607804224	8.878355143698672	0.8096257919917331	5.079827011489895	4.290058383625835	0.31312233595049915	4.284654549359029	1.5804999999999942	5.623884339403064	0.4573620148387986	0.22278715819210887	0.030635264116253964	5.9306924995442056e-05	8.624873414465313	0.0
7.100084373034671	8.51186012352338	0.3507316976153352	9.026725843996765	0.5148657204733844	5.1153858005703245	4.267424198199289	0.3116553543541007	4.261563918590188	1.6014999999999942	4.2363594934211	0.40783698259996265	0.24067512608139754	0.03374204717169854	6.830202018411634e-05	8.752240368723484	0.0
7.149784963645914	9.182179074520546	0.3613304185603101	9.178466036708489	-0.0037130378120568963	5.151193501174317	4.416979847354528	0.3134660671987365	4.410623730389402	1.622499999999994	4.652339621806979	0.4133463537031221	0.2599159925845106	0.03715701595964093	7.867141129713394e-05	8.881314356753041	0.0
7.199833458391435	8.593618114850004	0.3497015428882018	9.33370024917464	0.740082134324636	5.187251855682537	4.740674165592052	0.3216443992396892	4.733779384974001	1.643499999999994	4.984171193758124	0.41973726530791383	0.280601059906913	0.04090948510103039	9.062556239203292e-05	9.012099078604304	0.0
7.250232292600176	9.431355242704763	0.36237237070881945	9.492560165911566	0.061204923206803485	5.2235626186723145	4.382997803737463	0.3104472411202939	4.375517800152227	1.6644999999999939	4.814676235368232	0.41535837576231494	0.3028264288285475	0.045031358514522384	0.00010440706649668846	9.144597971502	0.0
7.3009839186483765	9.46585812227148	0.3613681399565188	9.655184912321268	0.1893267900497868	5.260127557003021	4.244748764921177	0.30715613953249826	4.236632921774017	1.6854999999999938	5.049975296268824	0.42013110039133855	0.32669308312170997	0.04955732856409262	0.00012029550293463952	9.27881420513253	0.0
7.352090806078915	9.200383798143573	0.3566868409615609	9.821721328005834	0.6213375298622612	5.296948449902043	5.024958188617021	0.3237636055008352	5.016151480144723	1.7064999999999937	4.848387381305929	0.41182411714555506	0.3523069518012819	0.05452508623121147	0.00013861301592654353	9.414750676957414	0.0
7.403555441721467	9.328776577825009	0.35755461802426936	9.9923242260244	0.6635476481993905	5.334027089051357	4.475638311800203	0.30942345433722956	4.466080921303174	1.7274999999999936	4.740553311847074	0.400825116415683	0.37977894547695085	0.059975542272619	0.0001597307184966131	9.552410007556333	0.0
7.455380329813519	9.712876616453864	0.36240238521083595	10.167156634008979	0.4542800175551154	5.371365278674717	5.3770288695869315	0.33089424463624634	5.366655775357064	1.7484999999999935	4.41899320757677	0.39044821289151455	0.4092249627661564	0.06595305919939062	0.0001840760400452798	9.691794536003387	0.0
7.507567992122213	10.532582522544253	0.37393536382876813	10.346390012611668	-0.18619250993258518	5.40896483562544	5.346604849983325	0.32885666484377635	5.335345376323367	1.7694999999999934	4.593187131266308	0.3970197489972828	0.44076586241327037	0.07250569376609754	0.00021214115211553222	9.832906315280184	0.0
7.560120968067068	10.596228212207999	0.3740115591799165	10.530204446291862	-0.06602376591613712	5.446827589474818	4.65714325039734	0.31204374686628533	4.644920580936559	1.7904999999999933	4.757717135054531	0.39269382056514457	0.4745273964490815	0.07968544948833943	0.0002444926250861224	9.975747107729354	0.0
7.6130418148435375	11.176177321642708	0.3807246121279356	10.71878880097157	-0.4573885206711381	5.484955382601142	4.981146297875102	0.3170811428128172	4.967876948183753	1.8114999999999932	4.830092439147991	0.39487496271218653	0.5106400994195801	0.08754853851057487	0.00028178248899275943	10.120318380552423	0.0
7.666333107547443	10.789687245860714	0.3741351355884908	10.912340842592142	0.1226535967314284	5.52335007027935	4.463629686486251	0.3039347519837583	4.449222932777431	1.8324999999999931	4.2584955870104135	0.3647864335433997	0.5492391284199144	0.09615565192183359	0.00032476089464849504	10.266621301355746	0.0
7.7199974393002755	10.932236357046989	0.3753774117962001	11.111067310102527	0.1788309530555381	5.5620135207713055	4.57602178442846	0.3053439753570916	4.560379044910106	1.853499999999993	4.906312875331636	0.3883010076030259	0.5904640483944327	0.10557223736238755	0.00037429059696339	10.414656733748743	0.0
7.774037421375377	11.108109600765241	0.37676713415353225	11.315183935900906	0.20707433513566542	5.600947615416705	4.517310712728379	0.3039868776689728	4.500324877930293	1.874499999999993	4.753295591814299	0.38397004085345676	0.6344585569140034	0.11586878247770581	0.0004313635111240556	10.564425232998072	0.0
7.828455683325005	11.799011761003452	0.385037637667309	11.524915406246953	-0.27409635475649985	5.640154248724622	4.84955755800704	0.3102779547762804	4.831112266157771	1.8954999999999929	4.460212009502496	0.36687646299569976	0.681370142425275	0.12712110245505695	0.0004971196243733212	10.715927041742248	0.0
7.88325487310828	12.246901452001733	0.3905430839001904	11.740495253665468	-0.5064061983362649	5.679635328465695	5.107982072419172	0.31614021475512183	5.087950925685389	1.9164999999999928	3.9209915641278847	0.34140760005711407	0.7313496697918533	0.13941062952117775	0.0005728685818290553	10.869162085770608	0.0
7.938437657220039	12.15809386414314	0.38848748897190016	11.962165672884584	-0.19592819125855598	5.719392775764955	4.918989556495236	0.3100449431778606	4.897235273621976	1.9374999999999927	4.286459966482737	0.3544380118853043	0.784550886824015	0.15282470188501285	0.0006601143044087224	11.024129969871147	0.0
7.994006720820579	12.065653347437445	0.3858886679534897	12.190177251399957	0.1245239039625119	5.759428525195309	4.886811069769677	0.30779375661973635	4.863184570373783	1.9584999999999926	4.2826548451838775	0.35514986250301733	0.8411298454313566	0.1674568491764794	0.0007605830407973227	11.180829973751324	0.0
8.049964767866324	11.899674158160797	0.38229497518209604	12.424788605342377	0.5251144471815792	5.799744524871677	5.352225621025437	0.31753102104083675	5.32656503649709	1.9794999999999925	3.4522000608954473	0.33188987325151936	0.9012442310421607	0.1834070709598943	0.0008762553038258158	11.339261048036496	0.0
8.106314521241387	12.642160540466378	0.391805900969969	12.666265910958211	0.024105370491833256	5.840342736545779	4.9097036920700265	0.30643297328510916	4.8818332977289725	2.0004999999999926	4.2179860712074895	0.35528683365378294	0.9650525940239811	0.20078210438894956	0.001009402194921964	11.49942181035036	0.0
8.163058722890078	13.355738134873384	0.4002896869203561	12.91488232170185	-0.44085581317153455	5.8812251357016	5.767020570215234	0.32520336013006984	5.736749633050092	2.0214999999999925	3.864189766289288	0.3474856723924674	1.0327134770214879	0.21969567651961747	0.0011626266787473501	11.661310541481997	0.0
8.220200133950309	13.422358928633974	0.4001465182433005	13.17091726069428	-0.25144166793969447	5.922393711651511	6.126617751312545	0.3306797073417862	6.09373928730429	2.0424999999999924	3.9188489602453904	0.3527507287718583	1.1043844324066752	0.24026873620945818	0.0013389104340057478	11.82492518164414	0.0
8.277741534887962	13.385332871798118	0.39805110599126975	13.434655578129403	0.049322706331285104	5.963850467633071	5.625489440734065	0.31833242568392894	5.589778875429874	2.0634999999999923	4.4851900736055885	0.37311950951883344	1.1802209244169588	0.2626296599090496	0.0015416669759223476	11.990263326827472	0.0
8.335685725632178	14.221115059739795	0.4082559182254979	13.706386563108866	-0.5147284966309282	6.005597420906502	5.701342689511372	0.31826204180966977	5.662556415174019	2.0844999999999922	4.1126914456041685	0.3687327335325875	1.2603751110348782	0.28691442499712116	0.0017748018212136287	12.157322225255653	0.0
8.394035525711603	14.369275723110293	0.40876883930717656	13.986402799350383	-0.3828729237599102	6.047636602852848	6.141855416379252	0.32739503789988356	6.099729238692105	2.105499999999992	4.284489354715376	0.37583404878648063	1.3449945012264266	0.3132667436305273	0.0020427805475810887	12.326098773945848	0.0
8.452793774391584	14.015585497075135	0.40344685730724994	14.274998854220302	0.2594133571451671	6.089970059072819	5.6737135915858845	0.3167710857396091	5.62796105854668	2.126499999999992	3.723808847265656	0.35474517382095144	1.4342204837738526	0.34183814937976653	0.002350705686852289	12.49658951537983	0.0
8.511963330812325	15.165889499813966	0.41677788686132095	14.572469790543048	-0.5934197092709184	6.132599849486327	5.6326062877280085	0.3148005933119793	5.582916893018665	2.147499999999992	3.5240945830452426	0.35199728807604524	1.528186724560262	0.37278802820857193	0.0027044034837148912	12.668790634290499	0.0
8.571547074128013	14.440800522476497	0.4063380453566659	14.879109490559827	0.4383089680833301	6.1755280484327315	5.335465352814104	0.3071340034064115	5.281502605592163	2.168499999999992	4.507268012798509	0.3893089090708605	1.6270174296986923	0.40628358464214565	0.0031105216502351945	12.842697954568754	0.0
8.631547903646908	15.609905355035604	0.4197769391304481	15.195208781118081	-0.41469657391752257	6.2187567447717615	5.87123043030243	0.3172941599131911	5.812629783026063	2.189499999999992	4.183649852892089	0.37978308207757505	1.730825472207633	0.4424997332649911	0.0035766393495141988	13.018306936295943	0.0
8.691968738972436	15.111151613763473	0.412149440961251	15.52105334847242	0.40990173470894575	6.262288041985164	5.968122800502792	0.3192294649752642	5.904489426080044	2.2104999999999917	4.571412607276093	0.3921968847462878	1.8397103798060468	0.4816189050103333	0.004111390749160031	13.19561267290688	0.0
8.752812520145245	15.680161179563589	0.41812473647941156	15.856921429671747	0.176760250108158	6.30612405827906	6.44367644733242	0.3277934709623444	6.374582856581405	2.2314999999999916	3.966689581931133	0.3758715044458298	1.9537561805220216	0.5238307570654354	0.004724603595700115	13.37460988848859	0.0
8.81408220778626	16.880428431876116	0.431520487663018	16.20308126496945	-0.6773471669066673	6.350266926687013	5.9612017915701285	0.31725676764145094	5.886185281696081	2.2524999999999915	4.334538541609046	0.3891150257492389	2.0730291007364134	0.5693317746399699	0.005427454373229412	13.555292935219837	0.0
8.875780783240765	17.103168401996662	0.4327952724739109	16.55978829142902	-0.543380110567643	6.394718795173823	6.523512052360716	0.327901968809921	6.442071976904397	2.2734999999999914	4.174381298888379	0.3853371171079457	2.1975751064008007	0.6183247523495341	0.006232641721688476	13.737655790956996	0.0
8.93791124872345	16.77516385615876	0.4280136531453695	16.927282051100704	0.152118194941945	6.439481826740039	6.6724087254277205	0.3314359781946608	6.584003575925127	2.2944999999999913	4.173909864819661	0.3822101629754785	2.3274172716522172	0.6710181425775412	0.007154579899908061	13.921692056971036	0.0
9.000476627464515	17.175343617033835	0.4316979535696516	17.305782776772176	0.13043915973834075	6.4845581995272195	6.566639192256633	0.3285955609100424	6.470683481680228	2.3154999999999912	4.896764142238931	0.40589722642397497	2.4625529488252194	0.727625257922676	0.008209614183117133	14.107394955841162	0.0
9.063479963856764	17.899041214749698	0.43904384581423544	17.695487603036696	-0.20355361171300146	6.529950106923911	6.776470153112091	0.33266973804446603	6.672331091048083	2.336499999999991	3.91130691836296	0.3746599104540948	2.6029506986019624	0.7883633147438904	0.009416260180522483	14.294757329510322	0.0
9.126924323603763	18.78510954015103	0.4477486620658501	18.09656632873139	-0.6885432114196384	6.575659757672378	7.158467702809191	0.3392003559020521	7.045461652273723	2.357499999999991	4.126189566401245	0.3797320924178336	2.7485469171713226	0.8534523049105259	0.010795469141659832	14.483771637507884	0.0
9.19081279386899	17.918989608660866	0.4369124484042291	18.509156626971336	0.5901670183104706	6.621689375976085	7.412964153461902	0.34384241342077165	7.290352859282539	2.378499999999991	3.642052184357303	0.3632164149275035	2.8992420670604484	0.9231136831808235	0.012370921385504057	14.674429955344559	0.0
9.25514848342607	19.23202895650938	0.45031482291807323	18.93335855937471	-0.29867039713467136	6.668041201607918	7.500326236978665	0.3444156210576766	7.367312815778509	2.399499999999991	3.819113688137676	0.37106026142974863	3.0548963780655343	0.9975688581961247	0.014169350027946314	14.866723973085106	0.0
9.319934522810053	19.859581887091935	0.45585015045877547	19.36922820033463	-0.49035368675730595	6.714717490019173	7.010165644231704	0.3339008829429592	6.865890326265221	2.4204999999999908	3.985339238924641	0.3753732101577724	3.2153248331234785	1.0770374759127344	0.016220897194341215	15.060644994104074	0.0
9.385174064469723	19.678431752204027	0.4528542843348603	19.816770114944617	0.13833836274059053	6.7617205124493065	7.697786063506258	0.3457164275369287	7.541321676923057	2.4414999999999907	4.375017164910805	0.39070807324753043	3.380291190626602	1.1617354854120694	0.01855950487649093	15.256183934029453	0.0
9.450870282921011	20.365908151133038	0.4587758868720343	20.27592836169632	-0.08997978943671825	6.809052556036452	8.24676100142047	0.35373019063717853	8.077108189991595	2.4624999999999906	4.008061750400814	0.37554699539537817	3.549500720870868	1.25187297842694	0.021223342518608898	15.453331319879902	0.0
9.517026374901459	20.338616812987368	0.4569533849427977	20.746575612304788	0.4079587993174201	6.856715923928707	7.338446205417911	0.3354343693352626	7.1545283713658065	2.4834999999999905	3.8188856150644805	0.37044307333116605	3.7225912540577286	1.3476517955622938	0.024255273284236857	15.65207728940053	0.0
9.58364555952577	21.522492550447883	0.468153987108193	21.22849990390206	-0.29399264654582424	6.9047129353962085	7.85357267346709	0.34403805115925995	7.654230637813473	2.5044999999999904	4.130643264146041	0.3826093030384849	3.899122058557309	1.449262893988072	0.027703360754272873	15.852411590602404	0.0
9.650731078442451	21.77251503715006	0.468953110023226	21.72138847661357	-0.051126560536491894	6.953045925943982	8.124662488619347	0.34741091259917867	7.9086488624243145	2.5254999999999903	4.667776886310624	0.3983478729116476	4.078560004402652	1.5568834731778218	0.031621417522436586	16.05432358151066	0.0
9.718286195991547	22.389649219927755	0.4737795919760504	22.224808122013588	-0.16484109791416657	7.0017172474255895	8.103949420910277	0.3467694452960203	7.869922681941724	2.54649999999999	4.192813872683981	0.38363364738563327	4.260262438333667	1.67067385677853	0.03606959677463381	16.257802230126757	0.0
9.786314199363488	22.84133732323615	0.4767189802022416	22.738181502299177	-0.10315582093697273	7.050729268157569	8.068729351706939	0.3442350607804224	7.8152476224735805	2.56749999999999	4.078897255351278	0.3807628199710742	4.44345623077625	1.790774129466111	0.041115027447576565	16.46283611460924	0.0
9.854818398759033	23.028981875355925	0.4775781524066869	23.26075903046692	0.23177715511099706	7.100084373034671	8.51186012352338	0.3507316976153352	8.2373746482501	2.58849999999999	3.9895934316736734	0.37671813058215897	4.627212586894115	1.9173005269511756	0.04683249294339404	16.669413423678236	0.0
9.923802127550346	23.954300397378002	0.4856371007942171	23.79158616766843	-0.1627142297095716	7.149784963645914	9.182179074520546	0.3613304185603101	8.885027394565098	2.60949999999999	4.0146591759990935	0.37761623690889806	4.810417483732419	2.050341574073922	0.0533051526136633	16.877521957248426	0.0
9.993268742443199	23.440880380418438	0.4803416240699997	24.32946643534042	0.8885860549219835	7.199833458391435	8.593618114850004	0.3497015428882018	8.272016944279668	2.63049999999999	4.133279464640926	0.3844579311035689	4.991738045143115	2.189953958601783	0.060625304300495134	17.087149127295028	0.0
10.0632216236403	24.434971449514663	0.4906633169986455	24.872921090034005	0.43794964051934215	7.250232292600176	9.431355242704763	0.36237237070881945	9.083393048295196	2.6514999999999898	3.8630352165133	0.37331899743793795	5.169585831227536	2.3361581147329686	0.06889518511597283	17.298281958957528	0.0
10.133664175005784	24.878008544591676	0.49525281767670504	25.42014728406729	0.5421387394756145	7.3009839186483765	9.46585812227148	0.3613681399565188	9.089487415082743	2.6724999999999897	4.180168601439752	0.3834094786915751	5.342078918362294	2.4889334674829193	0.07822780633648559	17.510907091885592	0.0
10.204599824230822	25.523077548306837	0.5027887409228265	25.968977620146397	0.44590007183956004	7.352090806078915	9.200383798143573	0.3566868409615609	8.793413147095153	2.6934999999999896	4.348473130004882	0.3879180075479821	5.507005768191687	2.64821325335539	0.08874781676822956	17.72501078183109	0.0
10.27603202300044	26.811002114592988	0.51542398583659	26.51684524187465	-0.29415687271833946	7.403555441721467	9.328776577825009	0.35755461802426936	8.888862359356942	2.7144999999999895	3.3788860762780812	0.3558209103917485	5.661795172669529	2.8138787795251194	0.1005923871888331	17.94057890249117	0.0
10.347964247161443	26.805815537110327	0.5160843423134693	27.060759863814013	0.2549443267036864	7.455380329813519	9.712876616453864	0.36240238521083595	9.237514518448272	2.7354999999999894	3.399452551650243	0.36019773704951	5.803497901367485	2.9857529083666927	0.11391210647446565	18.15759694760537	0.0
10.420399996891572	26.79538646927407	0.5159307197034292	27.59730124574839	0.8019147764743195	7.507567992122213	10.532582522544253	0.37393536382876813	10.019098825212769	2.7564999999999893	4.355979477056927	0.39096657794676387	5.928786882513033	3.1635924521516303	0.12887187777225495	18.376050033311472	0.0
10.493342796869813	27.399358809687172	0.5206973976374387	28.122637301653004	0.7232784919658322	7.560120968067068	10.596228212207999	0.3740115591799165	10.041770873645492	2.777499999999989	3.8811236372969686	0.3751884867537695	6.033983568806103	3.347079031514406	0.14565180056917973	18.595922900763316	0.0
10.566796196447902	28.01876785388432	0.5251273382079532	28.632574002919593	0.6138061490352733	7.6130418148435375	11.176177321642708	0.3807246121279356	10.57770690122356	2.798499999999989	3.24686186778919	0.35407547096064673	6.115118269856502	3.5358077923076774	0.164448021741842	18.81719991901357	0.0
10.640763769823035	29.304950914791263	0.5354214055205188	29.12264317711349	-0.18230773767777464	7.666333107547443	10.789687245860714	0.3741351355884908	10.143967704624318	2.819499999999989	4.332491029452311	0.3922465542730212	6.16803135592377	3.729273197368768	0.18547353565511923	19.039865088165833	0.0
10.715249116211798	30.128889352150388	0.5409526854583551	29.588231958488088	-0.5406573936623005	7.7199974393002755	10.932236357046989	0.3753774117962001	10.235825780693204	2.840499999999989	3.698498521473968	0.37018621472162516	6.1885200731780845	3.926850932382909	0.20895891012945694	19.26390204279764	0.0
10.79025586002528	29.68565141000774	0.5358277200999538	30.024753883689545	0.33910247368180535	7.774037421375377	11.108109600765241	0.37676713415353225	10.357350897862407	2.861499999999989	4.07128419976674	0.3809604617535517	6.172532092263046	4.127774824123148	0.23515291164539615	19.489294055657954	0.0
10.865787651045459	29.594718391039297	0.5343197381294159	30.427856527514955	0.8331381364756574	7.828455683325005	11.799011761003452	0.385037637667309	10.990023396498747	2.8824999999999887	3.7022930303609476	0.3679736151830785	6.11640186581032	4.3311076205212915	0.2643229995418254	19.716024041641518	0.0
10.941848164602776	30.721371564914328	0.5427062239790249	30.79365450810875	0.07228294319442341	7.88325487310828	12.246901452001733	0.3905430839001904	11.375568284106873	2.9034999999999886	3.783357506590345	0.3735318261107604	6.017119687595682	4.535704603223083	0.2967556552483166	19.944074562041667	0.0
11.018441101754995	32.17430513414752	0.5539826210439232	31.11897035461596	-1.055334779531556	7.938437657220039	12.15809386414314	0.38848748897190016	11.220058161129703	2.9244999999999886	4.322116287619258	0.3891043805845725	5.872616623693638	4.740169392992322	0.33275650884585567	20.173427829084147	0.0
11.095570189467281	31.443289635483993	0.546738878548056	31.40156012797155	-0.041729507512442865	7.994006720820579	12.065653347437445	0.3858886679534897	11.056306069788812	2.9454999999999885	4.4135840169036005	0.39410369797232014	5.682042118617565	4.942802077044033	0.37265022156696437	20.404065710742987	0.0
11.173239180793551	31.90483911903161	0.5497679088227271	31.640297034072926	-0.26454208495868414	8.049964767866324	11.899674158160797	0.38229497518209604	10.814146600854917	2.9664999999999884	4.465772407666107	0.39787648934820813	5.446006179342918	5.141541039551197	0.41678007933908096	20.63596973583973	0.0
11.251451855059106	32.4964498121387	0.5532956894546199	31.835285813530124	-0.6611639986085756	8.106314521241387	12.642160540466378	0.391805900969969	11.475316439858526	2.988499999999994	4.307214773027533	0.3737826297744644	5.166755783649738	5.333901681174381	0.46550724927906	20.869121099426945	0.0
11.33021201804452	32.244902306685375	0.5503941054922095	31.98788445003172	-0.25701785665365406	8.163058722890078	13.355738134873384	0.4002896869203561	12.102166354653532	3.0105	4.484936787812266	0.39578705121620905	4.8482565695717765	5.516917563684221	0.519209648319264	21.10350066845646	0.0
11.409523502170831	31.610468494289822	0.5443285818489907	32.10061820269215	0.4901497084023241	8.220200133950309	13.422358928633974	0.4001465182433005	12.076366849583835	3.0315735	4.346048582791886	0.390168878580208	4.49615656212586	5.687092281767272	0.5782803710670186	21.339088987731998	0.0
11.489390166686027	32.26657312197524	0.5487274771861923	32.17698383328799	-0.08958928868725025	8.277741534887962	13.385332871798118	0.39805110599126975	11.940940620496187	3.0527945145	4.104546420974803	0.38391327095091354	4.117618676028626	5.840373248342387	0.6431256227703472	21.575866286146635	0.0
11.56981589785283	32.447517147832926	0.5494473698164775	32.22115789485562	-0.22635925297730353	8.335685725632178	14.221115059739795	0.4082559182254979	12.672050721886581	3.0741640761015	4.034147518565306	0.37692757961905055	3.721022219439782	5.972161089108857	0.7141621031037125	21.813812483203268	0.0
11.6508046091378	31.84782920217583	0.5438464101532117	32.23763983364755	0.38981063147171824	8.394035525711603	14.369275723110293	0.40876883930717656	12.708971697705758	3.09568322463421	3.875464159120404	0.3700573309095744	3.315549054031551	6.077369796167028	0.7918137876311803	22.052907195817784	0.0
11.732360241401764	32.008159867296314	0.5444303216875721	32.230875452389945	0.22271558509363132	8.452793774391584	14.015585497075135	0.40344685730724994	12.237176158234663	3.11735300720665	4.255151175968698	0.3838326964448157	2.9106852659584077	6.150552384540951	0.8765080564881351	22.29312974540245	0.0
11.814486763091576	32.657238863264965	0.5479952034847445	32.204915735292374	-0.45232312797259056	8.511963330812325	15.165889499813966	0.41677788686132095	13.262210343561417	3.1391744782570963	3.9765096626460954	0.37472038340765806	2.5156817150591677	6.1861037307333095	0.9686711242720423	22.53445916522785	0.0
11.897188170433218	31.96900678670218	0.5409875189206855	32.16316726735309	0.19416048065090763	8.571547074128013	14.440800522476497	0.4063380453566659	12.404388986485424	3.1611486996048956	3.6271281544997236	0.36143113151698136	2.1390243737747805	6.178545953984232	1.068722731534232	22.77687420805984	0.0
11.980468487626249	31.40896207227695	0.5353290354984946	32.10828171543154	0.6993196431545883	8.631547903646908	15.609905355035604	0.4197769391304481	13.433003510213466	3.18327674050213	4.227111367106219	0.3777098196040337	1.787966317160814	6.122891977483062	1.177070066718329	23.020353354069336	0.0
12.064331767039633	31.624083197730013	0.5355809550230344	32.04221303208551	0.41812983435550066	8.691968738972436	15.111151613763473	0.412149440961251	12.785710938197933	3.205559677685645	3.855048911314163	0.364787362724707	1.4681670098615212	6.0150703053864065	1.2941008978278217	23.264874819009762	0.0
12.14878208940891	31.856621391109424	0.5359907543887987	31.966444244825464	0.1098228537160395	8.752812520145245	15.680161179563589	0.41812473647941156	13.197849638380433	3.227998595429445	3.4387570529279206	0.35169822055111977	1.1834718432054778	5.852379933815356	1.4201759051459828	23.510416562658648	0.0
12.233823564034772	32.265422023478294	0.5378067396571301	31.88235498535345	-0.38306703812484244	8.81408220778626	16.880428431876116	0.431520487663018	14.232640102126503	3.250594585597451	4.401252181696761	0.38001819777339113	0.9358475943455837	5.633930874441914	1.5556202190481112	23.756956297517842	0.0
12.319460328983016	31.19129682850814	0.5279668264156363	31.791671853068436	0.6003750245602966	8.875780783240765	17.103168401996662	0.4327952724739109	14.281035901524639	3.273348747696633	3.7490423445902374	0.3577830825107741	0.7254703681946049	5.361015808634779	1.7007141784725968	24.004471497766456	0.0
12.405696551285896	30.34572822091931	0.5197529185978852	31.696922316294845	1.3511940953755364	8.93791124872345	16.77516385615876	0.4280136531453695	13.769573862029093	3.2962621889305095	4.84474646105366	0.3890689661211124	0.550944731962886	5.037354843328582	1.8556833325426605	24.25293940846072	0.0
12.492536427144898	30.87983784172579	0.5230319613048917	31.601804325195353	0.7219664834695614	9.000476627464515	17.175343617033835	0.4316979535696516	13.976955796102823	3.319336024253023	3.6111292755946955	0.35004919131441237	0.40961895989705965	4.669160606026172	2.02068770429933	24.50233705497279	0.0
12.579984182134913	31.10833697157892	0.5237966556190018	31.511391207444444	0.4030542358655218	9.063479963856764	17.899041214749698	0.43904384581423544	14.498310941223323	3.342571376422794	3.772793837445865	0.35581935752646543	0.2979535215830846	4.264986121204711	2.195810311994981	24.752641252661668	0.0
12.668044071409858	30.859627131246683	0.5200547470748914	31.43211471145422	0.572487580207536	9.126924323603763	18.78510954015103	0.4477486620658501	15.172314848927522	3.3659693760577536	3.667719565842021	0.3503634041926779	0.21189891469974484	3.8353422947587785	2.381044885229	25.003828616766693	0.0
12.756720379909726	31.60860690572701	0.5247227510632257	31.371504784527147	-0.2371021211998645	9.19081279386899	17.918989608660866	0.4369124484042291	14.08426293703409	3.389531161690158	4.698439637672802	0.3825149902473824	0.1472441279992248	3.392102484908199	2.576282599104642	25.25587557251508	0.0
12.846017422569096	30.57142293918069	0.5150843790375573	31.337706377361634	0.7662834381809454	9.25514848342607	19.23202895650938	0.45031482291807323	15.165394370219776	3.4132578798219892	3.7489876919729745	0.35077834212405024	0.09990682564792638	2.947743735306986	2.7812974509735606	25.50875836543316	0.0
12.93593954452708	31.210355346393026	0.5183486339530351	31.338833063212547	0.12847771681952125	9.319934522810053	19.859581887091935	0.45585015045877547	15.55099868086138	3.437150684980743	4.332300792693284	0.3685609260468454	0.06614854302888568	2.514501861601267	2.995729586732417	25.762453071849976	0.0
13.026491121338768	31.74901257904465	0.5211928774534058	31.38224640011021	-0.36676617893444075	9.385174064469723	19.678431752204027	0.4528542843348603	15.117845571288864	3.4612107397756082	4.317186181875753	0.3664843210405172	0.04271044544311071	2.1035349327864004	3.2190654122984284	26.01693560958227	0.0
13.11767655918814	31.88733727660649	0.5207507646497522	31.47386254298884	-0.41347473361765097	9.450870282921011	20.365908151133038	0.4587758868720343	15.54331110931662	3.485439214954037	4.117012089874248	0.3606427060683806	0.026875570480971982	1.7241925451497284	3.450612678570472	26.27218174878767	0.0
13.209500295102458	32.19329911468691	0.521255505833593	31.617580907844836	-0.5757182068420725	9.517026374901459	20.338616812987368	0.4569533849427977	15.244118490083109	3.5098372894587158	4.500883349953388	0.3691217802074462	0.016470701147992546	1.3834751656204116	3.6894679181036563	26.528167122972775	0.0
13.301966797168173	32.35925472595961	0.5209362347944566	31.814905207129307	-0.5443495188303018	9.58364555952577	21.522492550447883	0.468153987108193	16.14640423714823	3.5344061504849265	4.5686098566672335	0.36993204309071565	0.009824668821915069	1.0857405755718301	3.9344727225939486	26.784867240141615	0.0
13.395080564748351	33.264850632824576	0.5265967316423849	32.06479036458716	-1.200060268237415	9.650731078442451	21.77251503715006	0.468953110023226	16.10545014204715	3.559146993538321	4.4267011825592455	0.3650127024225538	0.005700265567411347	0.8326780235633207	4.18415458138667	27.04225749406976	0.0
13.488846128701589	32.456925371178315	0.5190553951030871	32.3637078202204	-0.09321755095791673	9.718286195991547	22.389649219927755	0.4737795919760504	16.422643328040923	3.5840610224930893	4.306304072399902	0.35939632531775373	0.0032148628625405717	0.6235320681815454	4.436647713489683	27.300313175686632	0.0
13.5832680516025	33.02896610837112	0.5220322730924764	32.70588548687461	-0.3230806214965156	9.786314199363488	22.84133732323615	0.4767189802022416	16.565991935546215	3.6091494496505407	4.217020367978073	0.3568989596894946	0.001761316997517336	0.4555246169757684	4.689590068351237	27.559009484550085	0.0
13.678350927963718	34.143883713233656	0.5291446431405791	33.08365480862703	-1.0602289046066247	9.854818398759033	23.028981875355925	0.4775781524066869	16.43763626856724	3.6344134957980945	4.27820186980462	0.3563548339697671	0.0009367770031561869	0.3244013340008658	4.939995157228937	27.818321540394074	0.0
13.774099384459465	34.26020743876161	0.5287985011226006	33.48783078007706	-0.77237665868455	9.923802127550346	23.954300397378002	0.4856371007942171	17.040236186957998	3.659854390268681	3.8777928038253147	0.3437675329172023	0.00048336207857184026	0.2250206552059641	5.184102368062032	28.078224394730498	0.0
13.870518080150681	34.7545372232211	0.53111719449511	33.90806237239077	-0.8464748508303259	9.993268742443199	23.440880380418438	0.4803416240699997	16.198563072373044	3.685473371000562	4.161434383254946	0.3515890901080494	0.00024180123905178806	0.1519100522127027	5.4172174764539385	28.338693042485083	0.0
13.967611706711736	35.6955941409493	0.536592106751112	34.33311765155248	-1.362476489396819	10.0632216236403	24.434971449514663	0.4906633169986455	16.860332318438186	3.7112716845975657	3.793338687687265	0.3408973459003266	0.00011719353557085726	0.09973184219755295	5.633566182173689	28.599702433645664	0.0
14.065384988658717	35.98625532144544	0.5374703310529065	34.75110383050762	-1.2351514909378238	10.133664175005784	24.878008544591676	0.49525281767670504	16.968768352409977	3.7372505863897487	4.230061234771098	0.3517666368863882	5.499396435264918e-05	0.063624725850777	5.826196625792071	28.861227484900418	0.0
14.163842683579329	35.687366131956615	0.5343930565785806	35.14965935215848	-0.5377067797981354	10.204599824230822	25.523077548306837	0.5027887409228265	17.27911070999153	3.763411340494477	4.297625326686545	0.3534033170245238	2.4968757773275622e-05	0.03941181047888865	5.9869794816788895	29.123243091242927	0.0
14.262989582364385	35.96089058150534	0.535894814219637	35.51618388780688	-0.44470669369845695	10.27603202300044	26.811002114592988	0.51542398583659	18.234735775209508	3.7897552198779385	3.887259033165901	0.33908013208805277	1.0961014305365143e-05	0.023686467649362292	6.106762321624116	29.385724137519098	0.0
14.362830509440936	36.2187393238649	0.537002616052976	35.83818455033638	-0.38055477352852307	10.347964247161443	26.805815537110327	0.5160843423134693	17.902652620901684	3.816283506417084	3.816203325315511	0.3352917496856551	4.649162210432355e-06	0.013801096971577918	6.17573329431206	29.648645509890528	0.0
14.463370323007023	36.35744167280461	0.5378223158381018	36.10380652246477	-0.2536351503398393	10.420399996891572	26.79538646927407	0.5159307197034292	17.574135256837152	3.842997490962004	4.299621307193184	0.3492695509477206	1.9039860380591122e-06	0.00778991252276953	6.184032598769171	29.911982107186795	0.0
14.564613915268072	36.12689707738059	0.5357042954036021	36.30258133458311	0.17568425720251923	10.493342796869813	27.399358809687172	0.5206973976374387	17.872644408797484	3.8698984733987376	3.930643769697296	0.3375377792263214	7.523318298597276e-07	0.004256212656100278	6.1226155174754835	30.175708852119698	0.0
14.66656621267495	36.472408597844826	0.5377953572783291	36.42636921019871	-0.04603938764611826	10.566796196447902	28.01876785388432	0.5251273382079532	18.203393769978298	3.896987762712529	4.499386015929085	0.35170936307158296	2.8661547720989144e-07	0.002249320207893257	5.984318901045911	30.43980070232943	0.0
14.769232176163673	36.04261212532893	0.5340966910298013	36.47040265877308	0.42779053344415274	10.640763769823035	29.304950914791263	0.5354214055205188	19.222172825843607	3.9242666770515164	4.324645951219892	0.3472039146322818	1.0520067419413819e-07	0.0011488964254517547	5.765020995914033	30.704232661232922	0.0
14.87261680139682	36.10903750141745	0.533775316376581	36.43427239474754	0.3252348933300908	10.715249116211798	30.128889352150388	0.5409526854583551	19.80455943645994	3.9517365437908767	3.487338377633087	0.3214447760839185	3.717460439366416e-08	0.0005667284779223904	5.464725840452503	30.968979788642507	0.0
14.976725119006597	36.375961268050794	0.5350586567911779	36.32265301508164	-0.05330825296915265	10.79025586002528	29.68565141000774	0.5358277200999538	19.15019158197615	3.9793986995974127	4.928618591623638	0.36046001652584714	1.2637447699243558e-08	0.00026977075621923465	5.088366020565276	31.234017211122698	0.0
15.081562194839643	35.832425025411034	0.5305823897906358	36.145563066654745	0.31313804124371103	10.865787651045459	29.594718391039297	0.5343197381294159	18.88288590516586	4.007254490494595	4.117642833344039	0.33716219999909813	4.1298059207933e-09	0.00012382242923369977	4.646119108044678	31.499320132051025	0.0
15.18713313020352	35.37311090385693	0.5263194860837881	35.91800343722227	0.5448925333653349	10.941848164602776	30.721371564914328	0.5427062239790249	19.871791618847247	4.035305271928057	4.295649594842481	0.34035086622349214	1.2963580235315187e-09	5.4757656037556376e-05	4.15308483692178	31.764863841348095	0.0
15.293443062114946	36.01321700654392	0.5302917263678485	35.658917725116666	-0.3542992814272523	11.018441101754995	32.17430513414752	0.5539826210439232	21.228762608615703	4.063552408831553	4.0099728327114805	0.3307803497621234	3.9057882689112e-10	2.3312301125102426e-05	3.628270687583994	32.03062372484097	0.0
15.400497163549751	34.863220647053176	0.5214209471860873	35.38955090672137	0.5263302596681925	11.095570189467281	31.443289635483993	0.546738878548056	20.44579521825543	4.091997275693375	4.4213108870970235	0.3415698511974505	1.1285991797876858e-10	9.54708623111915e-06	3.0929660863000548	32.296575273222224	0.0
15.508300643694598	35.420627923189	0.5242260190958293	35.13141720490254	-0.28921071828646205	11.173239180793551	31.90483911903161	0.5497679088227271	20.900511820798414	4.120641256623228	4.257025795800226	0.33631350824056366	3.1251584820025e-11	3.7579352492110136e-06	2.5687193563689914	32.56269409056705	0.0
15.61685874820046	35.589427908649256	0.5243199904024354	34.90418783320092	-0.6852400754483341	11.251451855059106	32.4964498121387	0.5532956894546199	21.53028509803552	4.149485745419591	4.31274846693189	0.3365897155453786	8.28619064424306e-12	1.420575398664281e-06	2.0752305102489053	32.828955902368335	0.0
15.726176759437863	35.81698576625733	0.5243253308138535	34.723843315392244	-1.0931424508650878	11.33021201804452	32.244902306685375	0.5503941054922095	21.360518525110116	4.178532145637528	4.816386423944378	0.3474976966586137	2.1019985327940836e-12	5.152949380169226e-07	1.6285062370455885	33.095336563049614	0.0
15.836259996753927	35.37823088838257	0.519301303525458	34.601389404650426	-0.7768414837321416	11.409523502170831	31.610468494289822	0.5443285818489907	20.84893927932967	4.207781870656991	5.051158412073538	0.3523388166188961	5.097380984077199e-13	1.7920912646528031e-07	1.2395771625265908	33.3618120629142	0.0
15.947113816731207	35.3150587422482	0.5175362768208523	34.54231952654215	-0.7727392157060464	11.489390166686027	32.26657312197524	0.5487274771861923	21.66545557483388	4.23723634375159	4.263487310035789	0.3321870782388783	1.1806385250200563e-13	5.970475609346715e-08	0.9139609323496595	33.62835853448762	0.0
16.058743613448325	35.710709171594786	0.5187139671519551	34.54685085785207	-1.1638583137427148	11.56981589785283	32.447517147832926	0.5494473698164775	22.040171736180575	4.266896998157851	4.744948416567663	0.34428945647627646	2.6102111501220944e-14	1.9038373021551742e-08	0.6518985806028256	33.89495225821085	0.0
16.171154818742465	34.98794631253276	0.5129782473638533	34.61080802953378	-0.37713828299898466	11.6508046091378	31.84782920217583	0.5438464101532117	21.66309656434607	4.2967652771449565	4.40218006611095	0.3322859785123352	5.498036642033056e-15	5.80558297966885e-09	0.4492383562900257	34.161569667438165	0.0
16.284352902473664	35.561471575078606	0.5165903193375306	34.72691794531944	-0.8345536297591636	11.732360241401764	32.008159867296314	0.5444303216875721	22.07041416030882	4.32684263408497	4.8373831074048175	0.34213098400433706	1.108359701372727e-15	1.6915125716407278e-09	0.29873059093204496	34.428187352695886	0.0
16.39834337279098	35.83875384073682	0.5185090127640931	34.88623584189411	-0.9525179988427084	11.814486763091576	32.657238863264965	0.5479952034847445	22.986782293200445	4.357130532523566	4.497480846407422	0.3316235569871281	2.080630623328748e-16	4.704694598495634e-10	0.19145377626937934	34.694782065154264	0.0
16.513131776400517	36.24529868909856	0.5209044196977095	35.07944883110425	-1.16584985799431	11.897188170433218	31.96900678670218	0.5409875189206855	22.582713727408937	4.387630446251231	4.5881497105890485	0.3323355243536696	3.9862287456939914e-17	1.2480237293130303e-10	0.11811811171272718	34.96133071926672	0.0
16.628723698835323	36.8423654681834	0.5240048428128348	35.29788071743059	-1.5444847507528152	11.980468487626249	31.40896207227695	0.5353290354984946	22.321033710914747	4.41834385937499	4.531483677026255	0.33030641999896215	4.647635540699945e-18	3.154660495759809e-11	0.07007032287109867	35.22781039452794	0.0
16.74512476472717	37.00443803875213	0.5241121058198066	35.534121193469645	-1.4703168452824826	12.064331767039633	31.624083197730013	0.5355809550230344	22.846744984654265	4.449272266390615	4.519575778169775	0.328394392998441	0.0	7.591330739475862e-12	0.03992285715969032	35.49419833630236	0.0
16.862340638080262	37.34901600286089	0.524943821917412	35.78229374020355	-1.5667222626573434	12.14878208940891	31.856621391109424	0.5359907543887987	23.40059370894261	4.48041717225535	4.685829714308666	0.33168864319333563	0.0	1.7374550253425757e-12	0.021821784527475015	35.76047195567433	0.0
16.980377022546822	37.08249732260125	0.5214537110756572	36.03803909484275	-1.044458227758497	12.233823564034772	32.265422023478294	0.5378067396571301	24.140023335642688	4.511780092461137	5.053755022329288	0.33774435064023284	0.0	3.7786080505537704e-13	0.01143026657204257	36.026608828270334	0.0
17.09923966170465	36.781274775115584	0.5183164031880994	36.29831781721861	-0.4829569578969739	12.319460328983016	31.19129682850814	0.5279668264156363	23.40409647320616	4.5433625531083655	4.723378386146079	0.3293378462680376	0.0	7.800191669886438e-14	0.005731125215367882	36.29258669200316	0.0
17.21893433933658	38.0115860585957	0.5252477855526032	36.5611311061699	-1.450454952425794	12.405696551285896	30.34572822091931	0.5197529185978852	22.90174531308518	4.575166090980124	4.894165369987157	0.3325401350801012	0.0	1.5270685621029524e-14	0.0027476624817421927	36.55838344368814	0.0
17.339466879711935	37.66816660067255	0.521745228929229	36.82523533762578	-0.842931263046772	12.492536427144898	30.87983784172579	0.5230319613048917	23.78037057150323	4.607192253616985	4.467096374628905	0.3219629204500678	0.0	2.836513431569471e-15	0.0012582031448357311	36.82397713448094	0.0
17.460843147869923	37.726107088545994	0.5213555611245183	37.089895665020606	-0.6362114235253884	12.579984182134913	31.10833697157892	0.5237966556190018	24.349587016796146	4.639442599392304	5.170689503676833	0.33618056233782706	0.0	4.977294406703333e-16	0.0005497009341331806	37.08934596408647	0.0
17.583069049905014	37.70353964853384	0.5202699883158106	37.354697157226276	-0.34884249130756473	12.668044071409858	30.859627131246683	0.5200547470748914	24.43134103655916	4.67191869758805	4.882879646530713	0.33056864562050214	0.0	8.088873686041624e-17	0.00022888353849438944	37.35446827368778	0.0
17.706150533254345	38.4611283791405	0.5240046573055036	37.619413264830904	-0.8417151143095936	12.756720379909726	31.60860690572701	0.5247227510632257	25.49297769371495	4.704622128471167	4.9395609829019875	0.3284717493514659	0.0	1.506627054312018e-17	9.072728457235245e-05	37.61932253754633	0.0
17.830093586987125	38.07783054336522	0.5204355865805582	37.88392155255098	-0.1939089908142435	12.846017422569096	30.57142293918069	0.5150843790375573	24.742474927252218	4.737554483370465	4.465063787950826	0.3161896435317737	0.0	0.0	3.4199328556782044e-05	37.88388735322242	0.0
17.95490424209604	37.624117037749926	0.5163051624141453	38.14815367574254	0.5240366379926158	12.93593954452708	31.210355346393026	0.5183486339530351	25.633975355030458	4.7707173647540575	4.578796739516121	0.31847809337944827	0.0	0.0	1.224537592666994e-05	38.148141430366614	0.0
18.080588571790713	38.606475163812576	0.5216183470760271	38.412067738261456	-0.19440742555111967	13.026491121338768	31.74901257904465	0.5211928774534058	26.38370178851671	4.804112386307336	4.889822809770584	0.32475800288014334	0.0	0.0	4.160227273522994e-06	38.412063578034186	0.0
18.207152691793247	38.563563312204785	0.5205345585464932	38.675634030040435	0.1120707178356497	13.11767655918814	31.88733727660649	0.5207507646497522	26.68565648240532	4.837741173011487	4.573515486814166	0.3135507530157301	0.0	0.0	1.3395666807448339e-06	38.675632690473755	0.0
18.334602760635804	38.851718890467936	0.5215840293916535	38.938828139684745	0.08710924921680885	13.209500295102458	32.19329911468691	0.521255505833593	27.103885329814847	4.871605361222568	4.560536139474003	0.3129210310352869	0.0	0.0	4.0833996293980374e-07	38.93882773134478	0.0
18.462944979960255	39.403448039544756	0.5238850635475039	39.20162783402104	-0.20182020552371682	13.301966797168173	32.35925472595961	0.5209362347944566	27.329216758971917	4.9057065987511255	4.564180756638345	0.31155711641236644	0.0	0.0	1.1770452697942184e-07	39.201627716316516	0.0
18.592185594819973	38.960805551397684	0.5200073364192316	39.464011726052235	0.5032061746545509	13.395080564748351	33.264850632824576	0.5265967316423849	28.242317762307174	4.940046544942383	4.149248432665377	0.3003486128735473	0.0	0.0	3.204621884274887e-08	39.46401169400602	0.0
18.722330893983717	40.41368244707772	0.5282333487569141	39.72595873344344	-0.6877237136342771	13.488846128701589	32.456925371178315	0.5190553951030871	27.393530726644546	4.97462687075698	5.090386171299472	0.3233910275793287	0.0	0.0	8.231257116348737e-09	39.72595872521219	0.0
18.8533872102416	39.560129070274975	0.5222497218371344	39.987447862398	0.4273187921230246	13.5832680516025	33.02896610837112	0.5220322730924764	27.8820901060466	5.009449258852279	4.515872564072804	0.3074145522749921	0.0	0.0	1.9922743502749457e-09	39.98744786040572	0.0
18.98536092071329	40.184868860392086	0.5250355187296529	40.24845811589013	0.0635892554980444	13.678350927963718	34.143883713233656	0.5291446431405791	28.8785504450007	5.044515403664246	5.05934176369057	0.3190271653585575	0.0	0.0	4.538451472327548e-10	40.248458115436286	0.0
19.118258447158283	39.74134570720659	0.5215460470650314	40.5089684455197	0.7676227383131078	13.774099384459465	34.26020743876161	0.5287985011226006	28.850601053415044	5.079827011489895	4.848702159441375	0.31312233595049915	0.0	0.0	9.718914437282792e-11	40.50896844542251	0.0
19.252086256288393	40.32257857186267	0.5245765795441383	40.76895771680922	0.4463791449465475	13.870518080150681	34.7545372232211	0.53111719449511	29.185167893315406	5.1153858005703245	4.823120590627821	0.3116553543541007	0.0	0.0	1.9541075733724886e-11	40.76895771678968	0.0
19.38685086008241	40.01195617074143	0.5214177200007093	41.02840467743249	1.016448506691063	13.967611706711736	35.6955941409493	0.536592106751112	29.962178923042483	5.151193501174317	4.992151110534822	0.3134660671987365	0.0	0.0	3.684357827313855e-12	41.0284046774288	0.0
19.522558816102986	40.67869025918714	0.5243845173699463	41.287287924947165	0.6085976657600227	14.065384988658717	35.98625532144544	0.5374703310529065	30.096378975838242	5.187251855682537	5.35799632742688	0.3216443992396892	0.0	0.0	6.506095336198508e-13	41.28728792494651	0.0
19.659216727815707	40.224766691743994	0.5205626641703085	41.545585872986805	1.3208191812428112	14.163842683579329	35.687366131956615	0.5343930565785806	29.660949871041062	5.2235626186723145	4.953743985611492	0.3104472411202939	0.0	0.0	1.0746356833598417e-13	41.5455858729867	0.0
19.79683124491042	40.766109491978995	0.5232626271221853	41.80327671560363	1.0371672236246354	14.262989582364385	35.96089058150534	0.535894814219637	29.830430831217555	5.260127557003021	4.797492402740799	0.30715613953249826	0.0	0.0	1.65871318526447e-14	41.803276715603616	0.0
19.935409063624792	41.43426832185804	0.5270054004976741	42.06033838967248	0.6260700678144389	14.362830509440936	36.2187393238649	0.537002616052976	30.029200283419055	5.296948449902043	5.679299310527743	0.3237636055008352	0.0	0.0	2.386328788794833e-15	42.06033838967248	0.0
20.07495692707017	41.62854168682625	0.527953461813355	42.31674853532846	0.6882068485022046	14.463370323007023	36.35744167280461	0.5378223158381018	30.165617257526634	5.334027089051357	5.058447975937124	0.30942345433722956	0.0	0.0	3.2020951785129743e-16	42.31674853532846	0.0
20.215481625559658	41.90746154083342	0.5297870625437499	42.5724844544302	0.6650229135967862	14.564613915268072	36.12689707738059	0.5357042954036021	30.00002459491718	5.371365278674717	6.077216009659474	0.33089424463624634	0.0	0.0	4.005055533505023e-17	42.5724844544302	0.0
20.356989996938573	41.75508184514922	0.5288848207937829	42.82752306705029	1.072441221901073	14.66656621267495	36.472408597844826	0.5377953572783291	30.485840089975547	5.40896483562544	6.042830228311152	0.32885666484377635	0.0	0.0	4.459394348386035e-18	42.82752306705029	0.0
20.499488926917145	41.89950183669509	0.5294489225017989	43.081840865998046	1.182339029302959	14.769232176163673	36.04261212532893	0.5340966910298013	30.27644212778877	5.446827589474818	5.263588164957444	0.31204374686628533	0.0	0.0	0.0	43.081840865998046	0.0
20.642985349405564	41.78638736524451	0.5285191058613801	43.33541386939252	1.54902650414801	14.87261680139682	36.10903750141745	0.533775316376581	30.643744895312416	5.484955382601142	5.629782313262543	0.3170811428128172	0.0	0.0	0.0	43.33541386939252	0.0
20.7874862468514	43.00944486606609	0.535936577703744	43.58821757130356	0.5787727052374692	14.976725119006597	36.375961268050794	0.5350586567911779	31.28732546409185	5.52335007027935	5.044875608783819	0.3039347519837583	0.0	0.0	0.0	43.58821757130356	0.0
20.932998650579357	42.95947104610085	0.5358089506714845	43.84022689049233	0.88075584439148	15.081562194839643	35.832425025411034	0.5305823897906358	31.186182090807318	5.5620135207713055	5.171903205908489	0.3053439753570916	0.0	0.0	0.0	43.84022689049233	0.0
21.079529641133412	43.50870047917762	0.5391682228395056	44.09141611728784	0.5827156381102228	15.18713313020352	35.37311090385693	0.5263194860837881	31.219971307982757	5.600947615416705	5.105546882828638	0.3039868776689728	0.0	0.0	0.0	44.09141611728784	0.0
21.22708634862135	43.97830859261243	0.5421538343870745	44.341758858643345	0.3634502660309167	15.293443062114946	36.01321700654392	0.5302917263678485	32.384923006268224	5.640154248724622	5.481058321628378	0.3102779547762804	0.0	0.0	0.0	44.341758858643345	0.0
21.375675953061695	41.867964108735144	0.5302689412082928	44.591227981429654	2.7232638726945098	15.400497163549751	34.863220647053176	0.5214209471860873	31.77024501355403	5.679635328465695	5.773134416878083	0.31614021475512183	0.0	0.0	0.0	44.591227981429654	0.0
21.525305684733127	43.97534107304358	0.5426618017724121	44.8397955540272	0.8644544809836177	15.508300643694598	35.420627923189	0.5242260190958293	32.85190480885351	5.719392775764955	5.559531631522944	0.3100449431778606	0.0	0.0	0.0	44.8397955540272	0.0
21.67598282452626	45.39317101392088	0.5509376835872584	45.08743278629357	-0.30573822762730885	15.61685874820046	35.589427908649256	0.5243199904024354	33.51419597781667	5.759428525195309	5.523162919463155	0.30779375661973635	0.0	0.0	0.0	45.08743278629357	0.0
21.827714704297946	44.913122008267436	0.5477631770203346	45.3341099679901	0.420987959722666	15.726176759437863	35.81698576625733	0.5243253308138535	34.1884790139147	5.799744524871677	6.049182926165716	0.31753102104083675	0.0	0.0	0.0	45.3341099679901	0.0
21.980508707228033	44.959697032731995	0.5477161119525199	45.57979640576461	0.6200993730326161	15.836259996753927	35.37823088838257	0.519301303525458	34.13865354664634	5.840342736545779	5.549036578340767	0.30643297328510916	0.0	0.0	0.0	45.57979640576461	0.0
22.134372268178627	45.47866600985713	0.5501472014686668	45.82446035879979	0.34579434894266114	15.947113816731207	35.3150587422482	0.5175362768208523	34.401097750193664	5.8812251357016	6.517991736213219	0.32520336013006984	0.0	0.0	0.0	45.82446035879979	0.0
22.289312874055877	45.91591010253649	0.5522073661601383	46.068068973247385	0.15215887071089185	16.058743613448325	35.710709171594786	0.5187139671519551	35.058810571953565	5.922393711651511	6.924415022938268	0.3306797073417862	0.0	0.0	0.0	46.068068973247385	0.0
22.44533806417427	45.60431183433174	0.5499594271522644	46.31058821558324	0.7062763812514987	16.171154818742465	34.98794631253276	0.5129782473638533	34.53870795043715	5.963850467633071	6.358030674666191	0.31833242568392894	0.0	0.0	0.0	46.31058821558324	0.0
22.602455430623486	46.65278636372238	0.5554837865446323	46.55198280503233	-0.1008035586900462	16.284352902473664	35.561471575078606	0.5165903193375306	35.26274098245505	6.005597420906502	6.443761398646764	0.31826204180966977	0.0	0.0	0.0	46.55198280503233	0.0
22.76067261863785	46.69969348737203	0.5552456156541271	46.79221614522606	0.09252265785402614	16.39834337279098	35.83875384073682	0.5185090127640931	35.64730006399697	6.047636602852848	6.9416369096603185	0.32739503789988356	0.0	0.0	0.0	46.79221614522606	0.0
22.919997326968314	46.24897719541614	0.5521794505060025	47.031250255270045	0.7822730598539067	16.513131776400517	36.24529868909856	0.5209044196977095	36.12718057726103	6.089970059072819	6.412534488708651	0.3167710857396091	0.0	0.0	0.0	47.031250255270045	0.0
23.080437308257093	46.67285960016908	0.5534480719841045	47.269045700417884	0.5961861002488007	16.628723698835323	36.8423654681834	0.5240048428128348	36.77229514528076	6.132599849486327	6.366074264823297	0.3148005933119793	0.0	0.0	0.0	47.269045700417884	0.0
23.24200036941489	47.69347013144446	0.5585038880335018	47.505561522559326	-0.18790860888513095	16.74512476472717	37.00443803875213	0.5241121058198066	36.964515181584844	6.1755280484327315	6.030240165624443	0.3071340034064115	0.0	0.0	0.0	47.505561522559326	0.0
23.404694372000794	47.31855029648372	0.5555663315892942	47.740755170753445	0.422204874269724	16.862340638080262	37.34901600286089	0.524943821917412	37.32719421833168	6.2187567447717615	6.635771619015845	0.3172941599131911	0.0	0.0	0.0	47.740755170753445	0.0
23.5685272326048	46.32823646051481	0.5492391233299061	47.97458243205049	1.6463459715356805	16.980377022546822	37.08249732260125	0.5214537110756572	37.07106705602883	6.262288041985164	6.7452811414076645	0.3192294649752642	0.0	0.0	0.0	47.97458243205049	0.0
23.73350692323303	47.702141106251716	0.5563714909160827	48.20699736286788	0.504856256616165	17.09923966170465	36.781274775115584	0.5183164031880994	36.775543649900136	6.30612405827906	7.282760538684357	0.3277934709623444	0.0	0.0	0.0	48.20699736286788	0.0
23.89964147169566	48.63318713269554	0.5608468426869703	48.43795222120204	-0.19523491149350036	17.21893433933658	38.0115860585957	0.5252477855526032	38.00883839611394	6.350266926687013	6.737458890996015	0.31725676764145094	0.0	0.0	0.0	48.43795222120204	0.0
24.06693896199753	48.3432816383343	0.5586519399021572	48.66739739998186	0.32411576164756184	17.339466879711935	37.66816660067255	0.521745228929229	37.66690839752771	6.394718795173823	7.372992194267059	0.327901968809921	0.0	0.0	0.0	48.66739739998186	0.0
24.23540753473151	48.19199921136807	0.5569132361510919	48.89528136188454	0.7032821505164719	17.460843147869923	37.726107088545994	0.5213555611245183	37.72555738761186	6.439481826740039	7.541277927391149	0.3314359781946608	0.0	0.0	0.0	48.89528136188454	0.0
24.405055387474633	48.96445265945685	0.5606994590144285	49.12155057595828	0.1570979165014279	17.583069049905014	37.70353964853384	0.5202699883158106	37.703310764995344	6.4845581995272195	7.421735273648447	0.3285955609100424	0.0	0.0	0.0	49.12155057595828	0.0
24.575890775186952	49.327827697774694	0.5620333366930061	49.34614945641914	0.018321758644447073	17.706150533254345	38.4611283791405	0.5240046573055036	38.461037651855925	6.529950106923911	7.658890049187336	0.33266973804446603	0.0	0.0	0.0	49.34614945641914	0.0
24.74792201061326	49.17510589856852	0.5609075543549148	49.569020304007054	0.3939144054385366	17.830093586987125	38.07783054336522	0.5204355865805582	38.07779634403666	6.575659757672378	8.090630640687685	0.3392003559020521	0.0	0.0	0.0	49.569020304007054	0.0
24.921157464687553	50.51049836557519	0.5673677216087041	49.79010325031167	-0.7203951152635213	17.95490424209604	37.624117037749926	0.5163051624141453	37.624104792374	6.621689375976085	8.37826716669856	0.34384241342077165	0.0	0.0	0.0	49.79010325031167	0.0
25.095605566940364	50.25968546331054	0.5651469966291929	50.00933620550176	-0.2503492578087787	18.080588571790713	38.606475163812576	0.5216183470760271	38.606471003585305	6.668041201607918	8.477005385417863	0.3444156210576766	0.0	0.0	0.0	50.00933620550176	0.0
25.27127480590895	50.74832518280942	0.5671965910698966	50.22665480990776	-0.5216703729016601	18.207152691793247	38.563563312204785	0.5205345585464932	38.563561972638105	6.714717490019173	7.9230169516948274	0.3339008829429592	0.0	0.0	0.0	50.22665480990776	0.0
25.448173729550312	51.15659419084846	0.5687246917039387	50.44199238994384	-0.7146018009046173	18.334602760635804	38.851718890467936	0.5215840293916535	38.85171848212797	6.7617205124493065	8.700178079510215	0.3457164275369287	0.0	0.0	0.0	50.44199238994384	0.0
25.626310945657167	51.611302987891456	0.5705419340048608	50.65527991886328	-0.956023069028177	18.462944979960255	39.403448039544756	0.5238850635475039	39.40344792184023	6.809052556036452	9.320639557867565	0.35373019063717853	0.0	0.0	0.0	50.65527991886328	0.0
25.805695122276767	51.836350545792676	0.5716312171104029	50.86644598287846	-0.9699045629142162	18.592185594819973	38.960805551397684	0.5200073364192316	38.96080551935147	6.856715923928707	8.294045623938887	0.3354343693352626	0.0	0.0	0.0	50.86644598287846	0.0
25.986334988132704	51.03291093729931	0.5673212322142765	51.07541675318678	0.04250581588746627	18.722330893983717	40.41368244707772	0.5282333487569141	40.413682438846465	6.9047129353962085	8.87625094486146	0.34403805115925995	0.0	0.0	0.0	51.07541675318678	0.0
26.168239333049634	50.77143108816654	0.5662119510082438	51.28211596448072	0.5106848763141798	18.8533872102416	39.560129070274975	0.5222497218371344	39.5601290682827	6.953045925943982	9.182641593797197	0.34741091259917867	0.0	0.0	0.0	51.28211596448072	0.0
26.35141700838098	51.475003640546355	0.5703726559091268	51.48646490053	0.011461259983647665	18.98536092071329	40.184868860392086	0.5250355187296529	40.18486885993824	7.0017172474255895	9.15923130723491	0.3467694452960203	0.0	0.0	0.0	51.48646490053	0.0
26.53587692743965	51.8955850429644	0.57294736693566	51.68838238745735	-0.20720265550704653	19.118258447158283	39.74134570720659	0.5215460470650314	39.7413457071094	7.050729268157569	9.119424943234433	0.3442350607804224	0.0	0.0	0.0	51.68838238745735	0.0
26.721628065931725	52.23301528848869	0.5751036922281128	51.88778479534045	-0.34523049314823595	19.252086256288393	40.32257857186267	0.5245765795441383	40.32257857184313	7.100084373034671	9.62025941635537	0.3507316976153352	0.0	0.0	0.0	51.88778479534045	0.0
26.90867946239325	52.534823053281876	0.5767181541613335	52.08458604880369	-0.4502370044781827	19.38685086008241	40.01195617074143	0.5214177200007093	40.01195617073774	7.149784963645914	10.377866109452977	0.3613304185603101	0.0	0.0	0.0	52.08458604880369	0.0
27.09704021863	52.3105134235383	0.5754448367991002	52.2786976472726	-0.03181577626570231	19.522558816102986	40.67869025918714	0.5243845173699463	40.67869025918649	7.199833458391435	9.712663787962535	0.3497015428882018	0.0	0.0	0.0	52.2786976472726	0.0
27.286719500160412	53.30023446420825	0.5806058106487434	52.47002869559509	-0.8302057686131619	19.659216727815707	40.224766691743994	0.5205626641703085	40.22476669174389	7.250232292600176	10.659489555270753	0.36237237070881945	0.0	0.0	0.0	52.47002869559509	0.0
27.477726536661535	52.97393485210377	0.5787181061735835	52.65848594573601	-0.3154489063677559	19.79683124491042	40.766109491978995	0.5232626271221853	40.76610949197898	7.3009839186483765	10.698485338475152	0.3613681399565188	0.0	0.0	0.0	52.65848594573601	0.0
27.670070622418166	53.71852471247437	0.5823384313114105	52.8439738502787	-0.8745508621956688	19.935409063624792	41.43426832185804	0.5270054004976741	41.43426832185804	7.352090806078915	10.398441419821692	0.3566868409615609	0.0	0.0	0.0	52.8439738502787	0.0
27.863761116775095	53.23365734997715	0.5797217361905403	53.02639462847429	-0.20726272150285752	20.07495692707017	41.62854168682625	0.527953461813355	41.62854168682625	7.403555441721467	10.54355327901553	0.35755461802426936	0.0	0.0	0.0	53.02639462847429	0.0
28.058807444592517	53.37217482158218	0.580251512691257	53.205648345591115	-0.16652647599106274	20.215481625559658	41.90746154083342	0.5297870625437499	41.90746154083342	7.455380329813519	10.977670141818503	0.36240238521083595	0.0	0.0	0.0	53.205648345591115	0.0
28.255219096704664	53.95580405075246	0.5827357756719941	53.381633006324	-0.5741710444284607	20.356989996938573	41.75508184514922	0.5288848207937829	41.75508184514922	7.507567992122213	11.904116693720246	0.37393536382876813	0.0	0.0	0.0	53.381633006324	0.0
28.453005630381597	54.32641918224706	0.5839960246066991	53.55424466303249	-0.7721745192145661	20.499488926917145	41.89950183669509	0.5294489225017989	41.89950183669509	7.560120968067068	11.976050211942187	0.3740115591799165	0.0	0.0	0.0	53.55424466303249	0.0
28.65217666979427	52.633647530341776	0.5741632482141644	53.72337753956565	1.0897300092238709	20.642985349405564	41.78638736524451	0.5285191058613801	41.78638736524451	7.6130418148435375	12.631519263369306	0.3807246121279356	0.0	0.0	0.0	53.72337753956565	0.0
28.85274190648283	53.95121307614031	0.5805214796556002	53.88892417145013	-0.062288904690184665	20.7874862468514	43.00944486606609	0.535936577703744	43.00944486606609	7.666333107547443	12.194701137024136	0.3741351355884908	0.0	0.0	0.0	53.88892417145013	0.0
29.05471109982821	53.75367386721061	0.5790710442920586	54.05077556317791	0.2971016959672994	20.932998650579357	42.95947104610085	0.5358089506714845	42.95947104610085	7.7199974393002755	12.355812740044136	0.3753774117962001	0.0	0.0	0.0	54.05077556317791	0.0
29.25809407752701	53.6712972102444	0.5785588949841817	54.208821363355796	0.5375241531113986	21.079529641133412	43.50870047917762	0.5391682228395056	43.50870047917762	7.774037421375377	12.554587884890514	0.37676713415353225	0.0	0.0	0.0	54.208821363355796	0.0
29.4629007360697	54.415906531075066	0.5826596569616218	54.3629500584243	-0.052956472650762976	21.22708634862135	43.97830859261243	0.5421538343870745	43.97830859261243	7.828455683325005	13.335458096143542	0.385037637667309	0.0	0.0	0.0	54.3629500584243	0.0
29.669141041222183	55.01519812953898	0.5865609999319218	54.51304918565173	-0.5021489438872493	21.375675953061695	41.867964108735144	0.5302689412082928	41.867964108735144	7.88325487310828	13.841671186441733	0.3905430839001904	0.0	0.0	0.0	54.51304918565173	0.0
29.87682502851074	54.80603245660218	0.5859920767973695	54.65900556606795	-0.14702689053423512	21.525305684733127	43.97534107304358	0.5426618017724121	43.97534107304358	7.938437657220039	13.741299232375036	0.38848748897190016	0.0	0.0	0.0	54.65900556606795	0.0
30.085962803710316	54.37617631413242	0.5847596608168011	54.80070555796327	0.4245292438308468	21.67598282452626	45.39317101392088	0.5509376835872584	45.39317101392088	7.994006720820579	13.636821275925417	0.3858886679534897	0.0	0.0	0.0	54.80070555796327	0.0
30.296564543336288	54.27883496823903	0.5847336995945519	54.9380353315244	0.6592003632853647	21.827714704297946	44.913122008267436	0.5477631770203346	44.913122008267436	8.049964767866324	13.4492285717003	0.38229497518209604	0.0	0.0	0.0	54.9380353315244	0.0
30.50864049513964	55.30085262262248	0.590551230206858	55.07088116512885	-0.22997145749362602	21.980508707228033	44.959697032731995	0.5477161119525199	44.959697032731995	8.106314521241387	14.288400210711464	0.391805900969969	0.0	0.0	0.0	55.07088116512885	0.0
30.72220097860562	56.49416402137846	0.5971280173861734	55.199129763749845	-1.2950342576286147	22.134372268178627	45.47866600985713	0.5501472014686668	45.47866600985713	8.163058722890078	15.094898610858177	0.4002896869203561	0.0	0.0	0.0	55.199129763749845	0.0
30.93725638545586	55.547650997645896	0.5924341178832798	55.32266859981922	-0.22498239782667895	22.289312874055877	45.91591010253649	0.5522073661601383	45.91591010253649	8.220200133950309	15.17019464594329	0.4001465182433005	0.0	0.0	0.0	55.32266859981922	0.0
31.15381718015405	55.90465274149379	0.5943106779960843	55.441386276841506	-0.4632664646522855	22.44533806417427	45.60431183433174	0.5499594271522644	45.60431183433174	8.277741534887962	15.12834712181149	0.39805110599126975	0.0	0.0	0.0	55.441386276841506	0.0
31.371893900415127	56.04252824596971	0.5950648273909843	55.555172915910795	-0.48735533005891796	22.602455430623486	46.65278636372238	0.5554837865446323	46.65278636372238	8.335685725632178	16.07296338040665	0.4082559182254979	0.0	0.0	0.0	55.555172915910795	0.0
31.59149715771803	56.064430411533316	0.5949244504148253	55.663920565167416	-0.4005098463658996	22.76067261863785	46.69969348737203	0.5552456156541271	46.69969348737203	8.394035525711603	16.24041726196004	0.40876883930717656	0.0	0.0	0.0	55.663920565167416	0.0
31.812637637822057	55.77643871303252	0.5932489222039182	55.76752363209656	-0.00891508093595661	22.919997326968314	46.24897719541614	0.5521794505060025	46.24897719541614	8.452793774391584	15.840670123483905	0.40344685730724994	0.0	0.0	0.0	55.76752363209656	0.0
32.03532610128681	56.22909045788005	0.5953083335390003	55.86587933840731	-0.3632111194727372	23.080437308257093	46.67285960016908	0.5534480719841045	46.67285960016908	8.511963330812325	17.1407646684397	0.41677788686132095	0.0	0.0	0.0	55.86587933840731	0.0
32.259573383995814	56.24565176243906	0.5951609582869577	55.95888819704576	-0.2867635653933007	23.24200036941489	47.69347013144446	0.5585038880335018	47.69347013144446	8.571547074128013	16.32125589354235	0.4063380453566659	0.0	0.0	0.0	55.95888819704576	0.0
32.48539039768379	57.926610605763365	0.6035160078145954	56.04645451070211	-1.8801560950612526	23.404694372000794	47.31855029648372	0.5555663315892942	47.31855029648372	8.631547903646908	17.64259947895335	0.4197769391304481	0.0	0.0	0.0	56.04645451070211	0.0
32.71278813046758	56.76728783883059	0.5973272280832393	56.12848689093676	-0.6388009478938272	23.5685272326048	46.32823646051481	0.5492391233299061	46.32823646051481	8.691968738972436	17.078898912181167	0.412149440961251	0.0	0.0	0.0	56.12848689093676	0.0
32.94177764738085	55.25537268460571	0.589282199913554	56.20489879682098	0.949526112215267	23.73350692323303	47.702141106251716	0.5563714909160827	47.702141106251716	8.752812520145245	17.72200389205	0.41812473647941156	0.0	0.0	0.0	56.20489879682098	0.0
33.17237009091252	56.88688250306972	0.5975188013315532	56.2756090916631	-0.6112734114066214	23.89964147169566	48.63318713269554	0.5608468426869703	48.63318713269554	8.81408220778626	19.078567812113914	0.431520487663018	0.0	0.0	0.0	56.2756090916631	0.0
33.4045766815489	57.396352710749746	0.5997107184984554	56.34054261613066	-1.0558100946190834	24.06693896199753	48.3432816383343	0.5586519399021572	48.3432816383343	8.875780783240765	19.33031258515465	0.4327952724739109	0.0	0.0	0.0	56.34054261613066	0.0
33.63840871831975	56.231462437277735	0.5935762436257858	56.39963077571085	0.1681683384331123	24.23540753473151	48.19199921136807	0.5569132361510919	48.19199921136807	8.93791124872345	18.95959587048685	0.4280136531453695	0.0	0.0	0.0	56.39963077571085	0.0
33.87387757934799	55.89423231336692	0.5914596880511535	56.45281214005844	0.5585798266915205	24.405055387474633	48.96445265945685	0.5606994590144285	48.96445265945685	9.000476627464515	19.41188632838029	0.4316979535696516	0.0	0.0	0.0	56.45281214005844	0.0
34.11099472240342	56.176290066740506	0.5930572413793695	56.500033051390574	0.32374298465006746	24.575890775186952	49.327827697774694	0.5620333366930061	49.327827697774694	9.063479963856764	20.229822540675315	0.43904384581423544	0.0	0.0	0.0	56.500033051390574	0.0
34.34977168546025	56.51938810938903	0.5947072077127928	56.54124823861043	0.02186012922140179	24.74792201061326	49.17510589856852	0.5609075543549148	49.17510589856852	9.126924323603763	21.23127310815103	0.4477486620658501	0.0	0.0	0.0	56.54124823861043	0.0
34.59022008725847	56.95648783901198	0.5969668038427414	56.57642143332811	-0.38006640568386985	24.921157464687553	50.51049836557519	0.5673677216087041	50.51049836557519	9.19081279386899	20.25236857897718	0.4369124484042291	0.0	0.0	0.0	56.57642143332811	0.0
34.83235162786928	57.07428559200598	0.597877505665081	56.60552598341108	-0.46875960859490107	25.095605566940364	50.25968546331054	0.5651469966291929	50.25968546331054	9.25514848342607	21.73638957637064	0.45031482291807323	0.0	0.0	0.0	56.60552598341108	0.0
35.07617808926437	56.45063406370545	0.5948910339766834	56.6285454590683	0.17791139536284817	25.27127480590895	50.74832518280942	0.5671965910698966	50.74832518280942	9.319934522810053	22.44566133390502	0.45585015045877547	0.0	0.0	0.0	56.6285454590683	0.0
35.32171133588922	56.22804713425105	0.5940128291456955	56.645474245823394	0.41742711157234424	25.448173729550312	51.15659419084846	0.5687246917039387	51.15659419084846	9.385174064469723	22.240922150502172	0.4528542843348603	0.0	0.0	0.0	56.645474245823394	0.0
35.568963315240445	56.852912640933965	0.5972925844896116	56.65631811797705	-0.19659452295691437	25.626310945657167	51.611302987891456	0.5705419340048608	51.611302987891456	9.450870282921011	23.01792050389866	0.4587758868720343	0.0	0.0	0.0	56.65631811797705	0.0
35.817946058447134	57.39413565010391	0.6003095661901096	56.661094785398454	-0.7330408647054583	25.805695122276767	51.836350545792676	0.5716312171104029	51.836350545792676	9.517026374901459	22.98707533621842	0.4569533849427977	0.0	0.0	0.0	56.661094785398454	0.0
36.06867168085626	56.201797064265925	0.5944688141086808	56.6598344055961	0.4580373413301757	25.986334988132704	51.03291093729931	0.5673212322142765	51.03291093729931	9.58364555952577	24.32511326750726	0.468153987108193	0.0	0.0	0.0	56.6598344055961	0.0
36.32115238262226	56.391405494993116	0.5956031437004833	56.6525800520716	0.26117455707848336	26.168239333049634	50.77143108816654	0.5662119510082438	50.77143108816654	9.650731078442451	24.607693237935813	0.468953110023226	0.0	0.0	0.0	56.6525800520716	0.0
36.57540044930061	56.423015927821844	0.5957336820443843	56.63938812895041	0.21637220112856426	26.35141700838098	51.475003640546355	0.5703726559091268	51.475003640546355	9.718286195991547	25.305189536848715	0.4737795919760504	0.0	0.0	0.0	56.63938812895041	0.0
36.83142825244572	56.67746957461065	0.5972834379032169	56.62032872075131	-0.057140853859337426	26.53587692743965	51.8955850429644	0.57294736693566	51.8955850429644	9.786314199363488	25.815695661955196	0.4767189802022416	0.0	0.0	0.0	56.62032872075131	0.0
37.08924825021283	56.57620226278569	0.5965998005162049	56.59548586495319	0.019283602167497804	26.721628065931725	52.23301528848869	0.5751036922281128	52.23301528848869	9.854818398759033	26.027774954056017	0.4775781524066869	0.0	0.0	0.0	56.59548586495319	0.0
37.34887298796433	56.52948319289365	0.5965074308180991	56.56495773370373	0.03547454081007828	26.90867946239325	52.534823053281876	0.5767181541613335	52.534823053281876	9.923802127550346	27.07358680897712	0.4856371007942171	0.0	0.0	0.0	56.56495773370373	0.0
37.61031509888008	57.0281230606797	0.598870928341386	56.52885670955131	-0.4992663511283837	27.09704021863	52.3105134235383	0.5754448367991002	52.3105134235383	9.993268742443199	26.493310150171304	0.4803416240699997	0.0	0.0	0.0	56.52885670955131	0.0
37.87358730457224	56.2614732667163	0.5950478013883139	56.487309338615916	0.2258360718996144	27.286719500160412	53.30023446420825	0.5806058106487434	53.30023446420825	10.0632216236403	27.61684999098216	0.4906633169986455	0.0	0.0	0.0	56.487309338615916	0.0
38.138702415704245	56.053714748785666	0.5940107281831125	56.44045614284828	0.38674139406261077	27.477726536661535	52.97393485210377	0.5787181061735835	52.97393485210377	10.133664175005784	28.1175785889452	0.49525281767670504	0.0	0.0	0.0	56.44045614284828	0.0
38.40567333261417	56.138341715170256	0.5944646875570304	56.38845127128208	0.2501095561118234	27.670070622418166	53.71852471247437	0.5823384313114105	53.71852471247437	10.204599824230822	28.8466473315153	0.5027887409228265	0.0	0.0	0.0	56.38845127128208	0.0
38.674513045942476	56.23754368439935	0.5951339511499946	56.33146196818036	0.09391828378101508	27.863761116775095	53.23365734997715	0.5797217361905403	53.23365734997715	10.27603202300044	30.302283145140606	0.51542398583659	0.0	0.0	0.0	56.33146196818036	0.0
38.94523463726408	54.95985926592298	0.5885441542564548	56.26966783391419	1.3098085679912117	28.058807444592517	53.37217482158218	0.580251512691257	53.37217482158218	10.347964247161443	30.29642118075889	0.5160843423134693	0.0	0.0	0.0	56.26966783391419	0.0
39.217851279724925	55.058417752856286	0.5893020824112603	56.203259852064804	1.1448420992085175	28.255219096704664	53.95580405075246	0.5827357756719941	53.95580405075246	10.420399996891572	30.28463405824988	0.5159307197034292	0.0	0.0	0.0	56.203259852064804	0.0
39.492376238683	55.35963802066943	0.5916860946167141	56.13243915383377	0.772801133164343	28.453005630381597	54.32641918224706	0.5839960246066991	54.32641918224706	10.493342796869813	30.9672546030847	0.5206973976374387	0.0	0.0	0.0	56.13243915383377	0.0
39.76882287235378	55.1479786288855	0.5912051995611339	56.05741548813005	0.9094368592445505	28.65217666979427	52.633647530341776	0.5741632482141644	52.633647530341776	10.566796196447902	31.66732199182683	0.5251273382079532	0.0	0.0	0.0	56.05741548813005	0.0
40.04720463246026	55.478279336454136	0.5939173807235706	55.978405362907104	0.5001260264529677	28.85274190648283	53.95121307614031	0.5805214796556002	53.95121307614031	10.640763769823035	33.12098952433851	0.5354214055205188	0.0	0.0	0.0	55.978405362907104	0.0
40.327535064887485	54.20197348254492	0.5880110865959843	55.8956298201447	1.6936563375997764	29.05471109982821	53.75367386721061	0.5790710442920586	53.75367386721061	10.715249116211798	34.05221976020618	0.5409526854583551	0.0	0.0	0.0	55.8956298201447	0.0
40.6098278103417	55.59667936413582	0.5961979883933098	55.80931180363628	0.21263243950046018	29.25809407752701	53.6712972102444	0.5785588949841817	53.6712972102444	10.79025586002528	33.55126416122968	0.5358277200999538	0.0	0.0	0.0	55.80931180363628	0.0
40.894096605014084	56.107169940773886	0.5996624147196404	55.71967307510314	-0.38749686567074804	29.4629007360697	54.415906531075066	0.5826596569616218	54.415906531075066	10.865787651045459	33.44849000619262	0.5343197381294159	0.0	0.0	0.0	55.71967307510314	0.0
41.18035528124919	55.291438599689116	0.596181564477919	55.6269306303202	0.33549203063108735	29.669141041222183	55.01519812953898	0.5865609999319218	55.01519812953898	10.941848164602776	34.721853953396604	0.5427062239790249	0.0	0.0	0.0	55.6269306303202	0.0
41.46861776821793	55.25716741736862	0.5964767279060732	55.53129256280309	0.27412514543446775	29.87682502851074	54.80603245660218	0.5859920767973695	54.80603245660218	11.018441101754995	36.36398594897838	0.5539826210439232	0.0	0.0	0.0	55.53129256280309	0.0
41.75889809259546	55.54025477862498	0.5987797900596039	55.43295331817496	-0.10730146045001732	30.085962803710316	54.37617631413242	0.5847596608168011	54.37617631413242	11.095570189467281	35.537778911684114	0.546738878548056	0.0	0.0	0.0	55.43295331817496	0.0
42.05121037924363	55.438410755120934	0.5986180554795973	55.332088277481034	-0.10632247763989966	30.296564543336288	54.27883496823903	0.5847336995945519	54.27883496823903	11.173239180793551	36.05943054843293	0.5497679088227271	0.0	0.0	0.0	55.332088277481034	0.0
42.345568851898335	55.736135498456456	0.6009288355852067	55.228847602690344	-0.5072878957661118	30.50864049513964	55.30085262262248	0.590551230206858	55.30085262262248	11.251451855059106	36.728079734226185	0.5532956894546199	0.0	0.0	0.0	55.228847602690344	0.0
42.64198783386162	54.96520768117744	0.5974020424196049	55.12334927199031	0.1581415908128676	30.72220097860562	56.49416402137846	0.5971280173861734	56.49416402137846	11.33021201804452	36.443776159815904	0.5503941054922095	0.0	0.0	0.0	55.12334927199031	0.0
42.94048174869865	55.43053347919545	0.6002868756483596	55.01567122667591	-0.41486225251953357	30.93725638545586	55.547650997645896	0.5924341178832798	55.547650997645896	11.409523502170831	35.72672750427172	0.5443285818489907	0.0	0.0	0.0	55.01567122667591	0.0
43.24106512093954	56.04381858929548	0.6041516717732645	54.90584254500615	-1.1379760442893314	31.15381718015405	55.90465274149379	0.5943106779960843	55.90465274149379	11.489390166686027	36.468268910146264	0.5487274771861923	0.0	0.0	0.0	54.90584254500615	0.0
43.54375257678612	55.58985606093303	0.6022549110413716	54.79383355163	-0.7960225093030289	31.371893900415127	56.04252824596971	0.5950648273909843	56.04252824596971	11.56981589785283	36.672775145367396	0.5494473698164775	0.0	0.0	0.0	54.79383355163	0.0
43.84855884482362	54.149841752718636	0.5950359030373128	54.67954476389732	0.5297030111786825	31.59149715771803	56.064430411533316	0.5949244504148253	56.064430411533316	11.6508046091378	35.994996901556874	0.5438464101532117	0.0	0.0	0.0	54.67954476389732	0.0
44.15549875673739	55.43695373289736	0.6024254811635654	54.562794568536745	-0.8741591643606128	31.812637637822057	55.77643871303252	0.5932489222039182	55.77643871303252	11.732360241401764	36.1762055408522	0.5444303216875721	0.0	0.0	0.0	54.562794568536745	0.0
44.46458724803455	54.69034977712044	0.5987446860517147	54.44330551379252	-0.24704426332792195	32.03532610128681	56.22909045788005	0.5953083335390003	56.22909045788005	11.814486763091576	36.90980644973805	0.5479952034847445	0.0	0.0	0.0	54.44330551379252	0.0
44.775839358770796	54.78043781652243	0.5998516483164564	54.32068909321317	-0.45974872330926075	32.259573383995814	56.24565176243906	0.5951609582869577	56.24565176243906	11.897188170433218	36.131954015709766	0.5409875189206855	0.0	0.0	0.0	54.32068909321317	0.0
45.08927023428218	54.326000162527066	0.5978930877953347	54.194428887580266	-0.13157127494680054	32.48539039768379	57.926610605763365	0.6035160078145954	57.926610605763365	11.980468487626249	35.498981274224064	0.5353290354984946	0.0	0.0	0.0	54.194428887580266	0.0
45.40489512592216	54.916192724784224	0.6017918299079039	54.06386192128488	-0.852330803499342	32.71278813046758	56.76728783883059	0.5973272280832393	56.76728783883059	12.064331767039633	35.742115090189564	0.5355809550230344	0.0	0.0	0.0	54.06386192128488	0.0
45.72272939180361	54.046715927434676	0.5978763228576766	53.92815807845102	-0.11855784898365584	32.94177764738085	55.25537268460571	0.589282199913554	55.25537268460571	12.14878208940891	36.00493399370258	0.5359907543887987	0.0	0.0	0.0	53.92815807845102	0.0
46.04278849754624	54.6123026086468	0.6018013016826295	53.78629741226675	-0.8260051963800521	33.17237009091252	56.88688250306972	0.5975188013315532	56.88688250306972	12.233823564034772	36.46696791764948	0.5378067396571301	0.0	0.0	0.0	53.78629741226675	0.0
46.365088017029066	53.09879515535712	0.5945142787588465	53.63704516853445	0.5382500131773327	33.4045766815489	57.396352710749746	0.5997107184984554	57.396352710749746	12.319460328983016	35.2529720493787	0.5279668264156363	0.0	0.0	0.0	53.63704516853445	0.0
46.689643633148265	52.764676333099395	0.5935483695935918	53.478924330960254	0.7142479978608591	33.63840871831975	56.231462437277735	0.5935762436257858	56.231462437277735	12.405696551285896	34.297295000968305	0.5197529185978852	0.0	0.0	0.0	53.478924330960254	0.0
47.0164711385803	52.9487532587426	0.5953557155805259	53.31018548127109	0.3614322225284923	33.87387757934799	55.89423231336692	0.5914596880511535	55.89423231336692	12.492536427144898	34.90095542705184	0.5230319613048917	0.0	0.0	0.0	53.31018548127109	0.0
47.34558643655036	53.13576340466405	0.5974777082377305	53.128773752061385	-0.006989652602662488	34.11099472240342	56.176290066740506	0.5930572413793695	56.176290066740506	12.579984182134913	35.15920930736686	0.5237966556190018	0.0	0.0	0.0	53.128773752061385	0.0
47.67700554160622	52.84586722437371	0.5967041016366053	52.93229263372389	0.08642540935017706	34.34977168546025	56.51938810938903	0.5947072077127928	56.51938810938903	12.668044071409858	34.8781129137849	0.5200547470748914	0.0	0.0	0.0	52.93229263372389	0.0
48.01074458039746	52.93887242192546	0.5980151490515629	52.71796437943161	-0.22090804249384632	34.59022008725847	56.95648783901198	0.5969668038427414	56.95648783901198	12.756720379909726	35.72462350295581	0.5247227510632257	0.0	0.0	0.0	52.71796437943161	0.0
48.346819792460245	52.29053723401023	0.5952813874535482	52.482586733385624	0.1920494993753934	34.83235162786928	57.07428559200598	0.597877505665081	57.07428559200598	12.846017422569096	34.5523792841998	0.5150843790375573	0.0	0.0	0.0	52.482586733385624	0.0
48.68524753100746	52.181008579648925	0.5953409661690757	52.22248568763475	0.04147710798582693	35.07617808926437	56.45063406370545	0.5948910339766834	56.45063406370545	12.93593954452708	35.27451233358017	0.5183486339530351	0.0	0.0	0.0	52.22248568763475	0.0
49.026044263724515	51.60744123794598	0.5929463775823797	51.93346395149242	0.3260227135464433	35.32171133588922	56.22804713425105	0.5940128291456955	56.22804713425105	13.026491121338768	35.883312553438536	0.5211928774534058	0.0	0.0	0.0	51.93346395149242	0.0
49.36922657357059	52.11096975160641	0.5968842901329312	51.610744794843576	-0.5002249567628354	35.568963315240445	56.852912640933965	0.5972925844896116	56.852912640933965	13.11767655918814	36.039649647202125	0.5207507646497522	0.0	0.0	0.0	51.610744794843576	0.0
49.714811159585594	50.80758496478576	0.5907265025826162	51.24891090245195	0.44132593766618555	35.817946058447134	57.39413565010391	0.6003095661901096	57.39413565010391	13.209500295102458	36.38545329189596	0.521255505833593	0.0	0.0	0.0	51.24891090245195	0.0
					36.06867168085626	56.201797064265925	0.5944688141086808	56.201797064265925	13.301966797168173	36.57301934783138	0.5209362347944566
					36.32115238262226	56.391405494993116	0.5956031437004833	56.391405494993116	13.395080564748351	37.59654034371263	0.5265967316423849
					36.57540044930061	56.423015927821844	0.5957336820443843	56.423015927821844	13.488846128701589	36.68340849083081	0.5190553951030871
					36.83142825244572	56.67746957461065	0.5972834379032169	56.67746957461065	13.5832680516025	37.32993935584225	0.5220322730924764
					37.08924825021283	56.57620226278569	0.5965998005162049	56.57620226278569	13.678350927963718	38.59003954910052	0.5291446431405791
					37.34887298796433	56.52948319289365	0.5965074308180991	56.52948319289365	13.774099384459465	38.72151074336547	0.5287985011226006
					37.61031509888008	57.0281230606797	0.598870928341386	57.0281230606797	13.870518080150681	39.280211273533816	0.53111719449511
					37.87358730457224	56.2614732667163	0.5950478013883139	56.2614732667163	13.967611706711736	40.34381095007004	0.536592106751112
					38.138702415704245	56.053714748785666	0.5940107281831125	56.053714748785666	14.065384988658717	40.672321512750614	0.5374703310529065
					38.40567333261417	56.138341715170256	0.5944646875570304	56.138341715170256	14.163842683579329	40.33451150437415	0.5343930565785806
					38.674513045942476	56.23754368439935	0.5951339511499946	56.23754368439935	14.262989582364385	40.64365382146915	0.535894814219637
					38.94523463726408	54.95985926592298	0.5885441542564548	54.95985926592298	14.362830509440936	40.93507916865321	0.537002616052976
					39.217851279724925	55.058417752856286	0.5893020824112603	55.058417752856286	14.463370323007023	41.0918430908857	0.5378223158381018
					39.492376238683	55.35963802066943	0.5916860946167141	55.35963802066943	14.564613915268072	40.8312773881096	0.5357042954036021
					39.76882287235378	55.1479786288855	0.5912051995611339	55.1479786288855	14.66656621267495	41.22178080451553	0.5377953572783291
					40.04720463246026	55.478279336454136	0.5939173807235706	55.478279336454136	14.769232176163673	40.73601699944423	0.5340966910298013
					40.327535064887485	54.20197348254492	0.5880110865959843	54.20197348254492	14.87261680139682	40.811092169915426	0.533775316376581
					40.6098278103417	55.59667936413582	0.5961979883933098	55.59667936413582	14.976725119006597	41.11277427490056	0.5350586567911779
					40.894096605014084	56.107169940773886	0.5996624147196404	56.107169940773886	15.081562194839643	40.49845970904734	0.5305823897906358
					41.18035528124919	55.291438599689116	0.596181564477919	55.291438599689116	15.18713313020352	39.979334519156794	0.5263194860837881
					41.46861776821793	55.25716741736862	0.5964767279060732	55.25716741736862	15.293443062114946	40.702794100549916	0.5302917263678485
					41.75889809259546	55.54025477862498	0.5987797900596039	55.54025477862498	15.400497163549751	39.40304725959904	0.5214209471860873
					42.05121037924363	55.438410755120934	0.5986180554795973	55.438410755120934	15.508300643694598	40.033039120270146	0.5242260190958293
					42.345568851898335	55.736135498456456	0.6009288355852067	55.736135498456456	15.61685874820046	40.223819939743066	0.5243199904024354
					42.64198783386162	54.96520768117744	0.5974020424196049	54.96520768117744	15.726176759437863	40.481009977014686	0.5243253308138535
					42.94048174869865	55.43053347919545	0.6002868756483596	55.43053347919545	15.836259996753927	39.985121218965006	0.519301303525458
					43.24106512093954	56.04381858929548	0.6041516717732645	56.04381858929548	15.947113816731207	39.91372290826897	0.5175362768208523
					43.54375257678612	55.58985606093303	0.6022549110413716	55.58985606093303	16.058743613448325	40.36089423313456	0.5187139671519551
					43.84855884482362	54.149841752718636	0.5950359030373128	54.149841752718636	16.171154818742465	39.54401447949909	0.5129782473638533
					44.15549875673739	55.43695373289736	0.6024254811635654	55.43695373289736	16.284352902473664	40.19222318211584	0.5165903193375306
					44.46458724803455	54.69034977712044	0.5987446860517147	54.69034977712044	16.39834337279098	40.50561265145343	0.5185090127640931
					44.775839358770796	54.78043781652243	0.5998516483164564	54.78043781652243	16.513131776400517	40.96509704721014	0.5209044196977095
					45.08927023428218	54.326000162527066	0.5978930877953347	54.326000162527066	16.628723698835323	41.639912800797305	0.5240048428128348
					45.40489512592216	54.916192724784224	0.6017918299079039	54.916192724784224	16.74512476472717	41.82309017337157	0.5241121058198066
					45.72272939180361	54.046715927434676	0.5978763228576766	54.046715927434676	16.862340638080262	42.212538467373115	0.524943821917412
					46.04278849754624	54.6123026086468	0.6018013016826295	54.6123026086468	16.980377022546822	41.91131419838911	0.5214537110756572
					46.365088017029066	53.09879515535712	0.5945142787588465	53.09879515535712	17.09923966170465	41.570866986285715	0.5183164031880994
					46.689643633148265	52.764676333099395	0.5935483695935918	52.764676333099395	17.21893433933658	42.96138721784334	0.5252477855526032
					47.0164711385803	52.9487532587426	0.5953557155805259	52.9487532587426	17.339466879711935	42.573248288643306	0.521745228929229
					47.34558643655036	53.13576340466405	0.5974777082377305	53.13576340466405	17.460843147869923	42.63873368384057	0.5213555611245183
					47.67700554160622	52.84586722437371	0.5967041016366053	52.84586722437371	17.583069049905014	42.61322755191061	0.5202699883158106
					48.01074458039746	52.93887242192546	0.5980151490515629	52.93887242192546	17.706150533254345	43.46946814016954	0.5240046573055036
					48.346819792460245	52.29053723401023	0.5952813874535482	52.29053723401023	17.830093586987125	43.03625794164958	0.5204355865805582
					48.68524753100746	52.181008579648925	0.5953409661690757	52.181008579648925	17.95490424209604	42.523462669948564	0.5163051624141453
					49.026044263724515	51.60744123794598	0.5929463775823797	51.60744123794598	18.080588571790713	43.63374172474293	0.5216183470760271
					49.36922657357059	52.11096975160641	0.5968842901329312	52.11096975160641	18.207152691793247	43.585241968107816	0.5205345585464932
					49.714811159585594	50.80758496478576	0.5907265025826162	50.80758496478576	18.334602760635804	43.91092065348709	0.5215840293916535
					50.06281483770269	51.40129972057687	0.5954518991923609	51.40129972057687	18.462944979960255	44.53449499148819	0.5238850635475039
					50.413254541566616	49.890276055694464	0.5881947969435777	49.890276055694464	18.592185594819973	44.034212385467974	0.5200073364192316
					50.76614732335758	49.62248162950506	0.5882374485248552	49.62248162950506	18.722330893983717	45.676280327567255	0.5282333487569141
					51.12151035462108	49.998902351387706	0.5918724533450781	49.998902351387706	18.8533872102416	44.7115787474913	0.5222497218371344
					51.47936092710343	49.975464252356794	0.5930679006920621	49.975464252356794	18.98536092071329	45.41767104241005	0.5250355187296529
					51.839716453593155	49.94686789016478	0.5939785316941515	49.94686789016478	19.118258447158283	44.916393092715765	0.5215460470650314
					52.20259446876831	49.259391545944304	0.5909037837493585	49.259391545944304	19.252086256288393	45.573313067686904	0.5245765795441383
					52.56801263004969	49.4574086922983	0.5932294861736596	49.4574086922983	19.38685086008241	45.22224196971865	0.5214177200007093
					52.93598871846004	48.705147934126096	0.5895772458637915	48.705147934126096	19.522558816102986	45.97579698583655	0.5243845173699463
					53.306540639489256	48.328797779531065	0.5882284192919452	48.328797779531065	19.659216727815707	45.462764298429924	0.5205626641703085
					53.67968642396568	48.58483267800521	0.5907097812909898	48.58483267800521	19.79683124491042	46.074599795707954	0.5232626271221853
					54.05544422893344	47.72710478716711	0.5868670430258104	47.72710478716711	19.935409063624792	46.82976508055572	0.5270054004976741
					54.43383233853597	47.00558610772542	0.5838564096744984	47.00558610772542	20.07495692707017	47.04933637772934	0.527953461813355
					54.81486916490572	47.126090500397204	0.5858994164358342	47.126090500397204	20.215481625559658	47.364576679259365	0.5297870625437499
					55.19857324906006	46.836437511618584	0.5853884829408647	46.836437511618584	20.356989996938573	47.19235437050502	0.5288848207937829
					55.58496326180349	46.30466683931816	0.5835248534040735	46.30466683931816	20.499488926917145	47.355580476598966	0.5294489225017989
					55.97405800463611	45.65586774281141	0.5808151590620688	45.65586774281141	20.642985349405564	47.22773643977191	0.5285191058613801
					56.36587641066856	46.51448046775554	0.5875173590315768	46.51448046775554	20.7874862468514	48.61005831398904	0.535936577703744
					56.76043754554324	45.79487762510638	0.5842131882365161	45.79487762510638	20.932998650579357	48.553576992031786	0.5358089506714845
					57.15776060836205	44.344333523650334	0.5763076477059134	44.344333523650334	21.079529641133412	49.174326105459315	0.5391682228395056
					57.55786493262058	44.02857837663421	0.5755051119763649	44.02857837663421	21.22708634862135	49.705085752552534	0.5421538343870745
					57.96076998714892	43.75495721829474	0.5750691796182704	43.75495721829474	21.375675953061695	47.31993596177211	0.5302689412082928
					58.36649537705897	44.86739657384815	0.5832947155255648	44.86739657384815	21.525305684733127	49.70173180786111	0.5426618017724121
					58.77506084469838	43.8507933434727	0.5785766326134656	43.8507933434727	21.67598282452626	51.304189043010005	0.5509376835872584
					59.18648627061127	43.62900305977098	0.5789694520847293	43.62900305977098	21.827714704297946	50.761628909275345	0.5477631770203346
					59.600791674505544	43.560806981868424	0.5803160201837558	43.560806981868424	21.980508707228033	50.81426885062423	0.5477161119525199
					60.01799721622709	43.52186419691921	0.5822087453237678	43.52186419691921	22.134372268178627	51.400817045323386	0.5501472014686668
					60.438123196740676	42.48880691799139	0.5770815610570802	42.48880691799139	22.289312874055877	51.8949982864154	0.5522073661601383
					60.86119005911786	41.81627662094479	0.5747718809527436	41.81627662094479	22.44533806417427	51.54282424568692	0.5499594271522644
					61.28721838953169	41.88979162485976	0.5771011328162535	41.88979162485976	22.602455430623486	52.72782926430838	0.5554837865446323
					61.71622891825841	41.58501539273165	0.5767316824196725	41.58501539273165	22.76067261863785	52.78084455020783	0.5552456156541271
					62.14824252068621	40.93982212000071	0.5736283089536456	40.93982212000071	22.919997326968314	52.271436784000485	0.5521794505060025
					62.58328021833101	41.16493900273977	0.5767357070395025	41.16493900273977	23.080437308257093	52.750516401918816	0.5534480719841045
					63.021363179859335	40.40304327724798	0.573011431577163	40.40304327724798	23.24200036941489	53.904029022127276	0.5585038880335018
					63.46251272211835	41.02944450988513	0.5786743930482771	41.02944450988513	23.404694372000794	53.48028779279345	0.5555663315892942
					63.90675031117318	39.87082228345284	0.5721884324197737	39.87082228345284	23.5685272326048	52.36101704969254	0.5492391233299061
					64.35409756335139	38.92885584754348	0.5670352630430459	38.92885584754348	23.73350692323303	53.91382911585861	0.5563714909160827
					64.80457624629484	39.92361814959306	0.5759086714491114	39.92361814959306	23.89964147169566	54.966114300644854	0.5608468426869703
					65.2582082800189	37.89616189182968	0.5632099590976519	37.89616189182968	24.06693896199753	54.6384578282042	0.5586519399021572
					65.71501573797903	37.93753744722834	0.5656626011283811	37.93753744722834	24.23540753473151	54.46747567254955	0.5569132361510919
					66.1750208481449	38.4086602128013	0.5710475422225885	38.4086602128013	24.405055387474633	55.34051663537451	0.5606994590144285
					66.6382459940819	37.377325768587035	0.5656093871894454	37.377325768587035	24.575890775186952	55.751209725171044	0.5620333366930061
					67.10471371604048	37.35579676419107	0.5675757907061184	37.35579676419107	24.74792201061326	55.57860076478228	0.5609075543549148
					67.57444671205276	36.80357199815656	0.5653842506587953	36.80357199815656	24.921157464687553	57.087885664771115	0.5673677216087041
					68.04746783903713	35.64582342868514	0.5587299743339486	35.64582342868514	25.095605566940364	56.80441235227075	0.5651469966291929
					68.5238001139104	35.59646199136796	0.5605324441103253	35.59646199136796	25.27127480590895	57.35668186733516	0.5671965910698966
					69.00346671470777	35.98075778945603	0.5655706375659688	35.98075778945603	25.448173729550312	57.81811493977713	0.5687246917039387
					69.48649098171072	35.4897890147162	0.5639261139686076	35.4897890147162	25.626310945657167	58.332035107986115	0.5705419340048608
					69.97289641858268	34.691300960906275	0.559700371209873	34.691300960906275	25.805695122276767	58.58638795878588	0.5716312171104029
					70.46270669351276	34.594722184442496	0.5611493694818296	34.594722184442496	25.986334988132704	57.67832587283589	0.5673212322142765
					70.95594564036736	34.18951660927029	0.5601412377918026	34.18951660927029	26.168239333049634	57.38279658261002	0.5662119510082438
					71.45263725984992	32.78387660866668	0.5509304275389539	32.78387660866668	26.35141700838098	58.177987101943806	0.5703726559091268
					71.95280572066886	34.15761382979626	0.5640188164543498	34.15761382979626	26.53587692743965	58.65333586687174	0.57294736693566
					72.45647536071354	32.83119426521807	0.5555523161702726	32.83119426521807	26.721628065931725	59.034705679082	0.5751036922281128
					72.96367068823854	32.0979461366902	0.551610181910191	32.0979461366902	26.90867946239325	59.375814314450295	0.5767181541613335
					73.4744163830562	31.99573019796881	0.5528919021075678	31.99573019796881	27.09704021863	59.12229548350097	0.5754448367991002
					73.9887372977376	31.90503145312329	0.5543180929581422	31.90503145312329	27.286719500160412	60.240896238552956	0.5806058106487434
					74.50665845882176	31.51417040565716	0.5531249580772454	31.51417040565716	27.477726536661535	59.872106471058295	0.5787181061735835
					75.02820506803351	31.132341192835447	0.552167331190014	31.132341192835447	27.670070622418166	60.71365549930853	0.5823384313114105
					75.55340250350974	31.399248522727138	0.5566482918893356	31.399248522727138	27.863761116775095	60.165649570868005	0.5797217361905403
					76.0822763210343	30.230667729913158	0.548499135608913	30.230667729913158	28.058807444592517	60.32220454136797	0.580251512691257
					76.61485225528155	29.9983299260848	0.5484136560665054	29.9983299260848	28.255219096704664	60.98183293118008	0.5827357756719941
					77.15115622106853	29.295120546809358	0.5446768945190168	29.295120546809358	28.453005630381597	61.40070890621535	0.5839960246066991
					77.69121431461602	30.188329261997055	0.5548727483688396	30.188329261997055	28.65217666979427	59.48750753922199	0.5741632482141644
					78.23505281481832	29.536545705925658	0.5509816070806132	29.536545705925658	28.85274190648283	60.97664412801581	0.5805214796556002
					78.78269818452205	28.007665334862	0.5392939149612023	28.007665334862	29.05471109982821	60.75338171448607	0.5790710442920586
					79.3341770718137	27.330600639996796	0.5351831283274759	27.330600639996796	29.25809407752701	60.6602781156996	0.5785588949841817
					79.88951631131638	27.674437958585976	0.5405503751788143	27.674437958585976	29.4629007360697	61.50184913851641	0.5826596569616218
					80.4487429254956	27.432821382925177	0.540675348883811	27.432821382925177	29.669141041222183	62.17917942350689	0.5865609999319218
					81.01188412597406	26.388400991715883	0.5327482969001184	26.388400991715883	29.87682502851074	61.94277656849667	0.5859920767973695
					81.5789673148559	26.524758237697597	0.5365390744409693	26.524758237697597	30.085962803710316	61.4569453233562	0.5847596608168011
					82.1500200860599	24.995366517614723	0.5239107897898096	24.995366517614723	30.296564543336288	61.3469283604548	0.5847336995945519
					82.72507022666231	26.295365372243864	0.5392699754136218	26.295365372243864	30.50864049513964	62.50203133684087	0.590551230206858
					83.30414571824895	25.892584822840774	0.5376119611005389	25.892584822840774	30.72220097860562	63.850733624464276	0.5971280173861734
					83.88727473827669	24.556089010616745	0.5264081924129882	24.556089010616745	30.93725638545586	62.780967357499705	0.5924341178832798
					84.47448566144462	25.063634625903962	0.5347102536554201	25.063634625903962	31.15381718015405	63.184457233750905	0.5943106779960843
					85.06580706107474	23.523070321225585	0.5210128347318065	23.523070321225585	31.371893900415127	63.34028664130351	0.5950648273909843
					85.66126771050226	24.163641003088525	0.5303765842110759	24.163641003088525	31.59149715771803	63.365040867928954	0.5949244504148253
					86.26089658447577	23.986978526129175	0.531376172660232	23.986978526129175	31.812637637822057	63.03954740244334	0.5932489222039182
					86.8647228605671	23.632581987573104	0.5303039771175201	23.632581987573104	32.03532610128681	63.55114265277701	0.5953083335390003
					87.47277592059106	23.22790354879816	0.5285823984082116	23.22790354879816	32.259573383995814	63.569860540972876	0.5951609582869577
					88.08508535203521	22.736009159831962	0.5260682215692767	22.736009159831962	32.48539039768379	65.46971085645275	0.6035160078145954
					88.70168094949946	21.862490226151493	0.5191239589923519	21.862490226151493	32.71278813046758	64.1594231398633	0.5973272280832393
					89.32259271614595	21.612134241113882	0.5191864332038288	21.612134241113882	32.94177764738085	62.45062908215016	0.589282199913554
					89.94785086515898	22.05189156026423	0.5278118355716972	22.05189156026423	33.17237009091252	64.2945912086633	0.5975188013315532
					90.57748582121508	21.79961080460655	0.5278234039097591	21.79961080460655	33.4045766815489	64.8704037210472	0.5997107184984554
					91.21152822196359	21.564941306096326	0.5285289367111938	21.564941306096326	33.63840871831975	63.553823507114934	0.5935762436257858
					91.85000891951734	21.01045165810036	0.5251162858031508	21.01045165810036	33.87387757934799	63.172679875998874	0.5914596880511535
					92.49295898195396	20.509402269586534	0.5222391663123381	20.509402269586534	34.11099472240342	63.49146668857223	0.5930572413793695
					93.14040969482764	19.803754400050597	0.5170490742993469	19.803754400050597	34.34977168546025	63.87924234837199	0.5947072077127928
					93.79239256269142	19.70540918802484	0.5187491918967431	19.70540918802484	34.59022008725847	64.37326042770704	0.5969668038427414
					94.44893931063027	19.225885051532174	0.516586332016331	19.225885051532174	34.83235162786928	64.50639759467413	0.597877505665081
					95.11008188580468	19.969770278685143	0.5284624203492939	19.969770278685143	35.07617808926437	63.80153527309099	0.5948910339766834
					95.7758524590053	19.480532945118675	0.525492652882239	19.480532945118675	35.32171133588922	63.54996346939987	0.5940128291456955
					96.44628342621834	19.949663259945968	0.5348128598801962	19.949663259945968	35.568963315240445	64.25619785147212	0.5972925844896116
					97.12140741020188	18.01379589370573	0.5122995603341733	18.01379589370573	35.817946058447134	64.86789795870557	0.6003095661901096
					97.8012572620733	17.611435863118203	0.509711077096209	17.611435863118203	36.06867168085626	63.52029516196887	0.5944688141086808
					98.48586606290782	18.077919383971466	0.5195036882241783	18.077919383971466	36.32115238262226	63.73459406545796	0.5956031437004833
					99.17526712534817	17.18498206712175	0.5103318103890437	17.18498206712175	36.57540044930061	63.77032075265237	0.5957336820443843
					99.86949399522561	17.304867658835487	0.5146747806286328	17.304867658835487	36.83142825244572	64.05790890095628	0.5972834379032169
					100.5685804531922	16.93879246142705	0.5128036536769532	16.93879246142705	37.08924825021283	63.94345473981931	0.5965998005162049
					101.27256051636454	16.5945249692439	0.5110181791777894	16.5945249692439	37.34887298796433	63.890651995703465	0.5965074308180991
					101.9814684399791	17.353673468944386	0.5256307021456369	17.353673468944386	37.61031509888008	64.45422386058665	0.598870928341386
					102.69533871905895	15.830096464059945	0.506378832002239	15.830096464059945	37.87358730457224	63.5877422934095	0.5950478013883139
					103.41420609009236	15.402398739536913	0.5030076837296757	15.402398739536913	38.138702415704245	63.352929830628696	0.5940107281831125
					104.13810553272302	15.679488848039572	0.5107216852801479	15.679488848039572	38.40567333261417	63.44857677012539	0.5944646875570304
					104.86707227145207	15.715143058132435	0.514679129787742	15.715143058132435	38.674513045942476	63.56069664342544	0.5951339511499946
					105.60114177735224	15.356000343755086	0.5123894398452755	15.356000343755086	38.94523463726408	62.11663443145269	0.5885441542564548
					106.3403497697937	14.993823722826484	0.5096524502204699	14.993823722826484	39.217851279724925	62.22802702933638	0.5893020824112603
					107.08473221818227	15.005836662779059	0.5126890627736422	15.005836662779059	39.492376238683	62.56847166491234	0.5916860946167141
					107.83432534370954	14.83717845011561	0.5123861978148833	14.83717845011561	39.76882287235378	62.32925036342007	0.5912051995611339
					108.58916562111551	14.73122663644762	0.5142835266317911	14.73122663644762	40.04720463246026	62.70256224191705	0.5939173807235706
					109.34928978046332	14.88171147789842	0.5199972910996709	14.88171147789842	40.327535064887485	61.26005810873856	0.5880110865959843
					110.11473480892656	13.867230296142857	0.5064746490053217	13.867230296142857	40.6098278103417	62.83638011071092	0.5961979883933098
					110.88553795258903	14.244786696319425	0.5161916576453813	14.244786696319425	40.894096605014084	63.41334586268455	0.5996624147196404
					111.66173671825717	14.006144679869667	0.5155771641784361	14.006144679869667	41.18035528124919	62.49139143657745	0.596181564477919
					112.44336887528496	13.886412554755877	0.5168958215450872	13.886412554755877	41.46861776821793	62.45265752182276	0.5964767279060732
					113.23047245741196	13.199382865658539	0.5083805032416425	13.199382865658539	41.75889809259546	62.77260801598694	0.5987797900596039
					114.02308576461385	13.230311833622519	0.5125676495523211	13.230311833622519	42.05121037924363	62.65750204480132	0.5986180554795973
					114.82124736496615	12.405577949772388	0.5005589614024729	12.405577949772388	42.345568851898335	62.99399597491656	0.6009288355852067
					115.62499609652092	14.38390341189839	0.5403870398520925	14.38390341189839	42.64198783386162	62.122679307833124	0.5974020424196049
					116.43437106919656	13.103807689196264	0.52036021180069	13.103807689196264	42.94048174869865	62.6485990040091	0.6002868756483596
					117.24941166668094	13.470749210863078	0.5309427015627302	13.470749210863078	43.24106512093954	63.34174501084318	0.6041516717732645
					118.07015754834771	12.464648929906938	0.5153827471359771	12.464648929906938	43.54375257678612	62.82866828909559	0.6022549110413716
					118.89664865118613	12.64322740073316	0.5227169148950711	12.64322740073316	43.84855884482362	61.20113787773451	0.5950359030373128
					119.72892519174444	12.863216722692325	0.530746019012032	12.863216722692325	44.15549875673739	62.6558552917341	0.6024254811635654
					120.56702766808665	12.11819709359379	0.5187654776511771	12.11819709359379	44.46458724803455	61.81202989615441	0.5987446860517147
					121.41099686176327	11.577820744599379	0.5118301777112305	11.577820744599379	44.775839358770796	61.91384903988809	0.5998516483164564
					122.26087383979561	12.62172706820392	0.5368827451941596	12.62172706820392	45.08927023428218	61.40023532249236	0.5978930877953347
					123.11669995667417	12.36241678819935	0.5349562654779567	12.36241678819935	45.40489512592216	62.06728171095757	0.6017918299079039
					123.97851685637087	11.897184488603754	0.5290663924547219	11.897184488603754	45.72272939180361	61.08458319081999	0.5978763228576766
					124.84636647436548	11.76815909372525	0.5305910611197067	11.76815909372525	46.04278849754624	61.723819564155015	0.6018013016826295
					125.72029103968603	12.912389277309282	0.5574798104509423	12.912389277309282	46.365088017029066	60.01322586102365	0.5945142787588465
					126.60033307696384	12.299536241833517	0.5484719566238635	12.299536241833517	46.689643633148265	59.63559867973065	0.5935483695935918
					127.48653540850259	12.209405153273515	0.5503098814487006	12.209405153273515	47.0164711385803	59.843645775377674	0.5953557155805259
					128.3789411563621	11.75617978945572	0.5444997023510146	11.75617978945572	47.34558643655036	60.055008050032875	0.5974777082377305
					129.27759374445662	12.302711908471311	0.5607463797778889	12.302711908471311	47.67700554160622	59.727362104524886	0.5967041016366053
					130.18253690066783	12.67153255288024	0.5719099379668765	12.67153255288024	48.01074458039746	59.83247827355644	0.5980151490515629
					131.09381465897252	12.35172477766005	0.5691011480009776	12.35172477766005	48.346819792460245	59.099718030086386	0.5952813874535482
					132.01147136158534	11.760123574649455	0.5591504394689809	11.760123574649455	48.68524753100746	58.97592674907507	0.5953409661690757
					132.93555166111642	11.962317486356962	0.5678950770859287	11.962317486356962	49.026044263724515	58.327670487828186	0.5929463775823797
					133.86610052274423	12.144767970464878	0.5758816724920162	12.144767970464878	49.36922657357059	58.89676758936045	0.5968842901329312
					134.80316322640346	11.76988296410968	0.5719468310410515	11.76988296410968	49.714811159585594	57.42365835276795	0.5907265025826162
					135.74678536898827	11.490680503910768	0.5686582608690716	11.490680503910768	50.06281483770269	58.09468558854732	0.5954518991923609
					136.69701286657119	12.113599481740199	0.586212898787759	12.113599481740199	50.413254541566616	56.38689910833392	0.5881947969435777
					137.6538919566372	11.962560788423447	0.5864582313716922	11.962560788423447	50.76614732335758	56.084232968053215	0.5882374485248552
					138.6174692003337	11.923649596282802	0.5885367458365536	11.923649596282802	51.12151035462108	56.50967052713564	0.5918724533450781
					139.587791484736	11.472183714515507	0.5830508023527852	11.472183714515507	51.47936092710343	56.48318036051736	0.5930679006920621
					140.56490602512915	11.826266326414382	0.5944543663830838	11.826266326414382	51.839716453593155	56.45086023087955	0.5939785316941515
					141.54886036730505	11.626286373293864	0.5943880757402199	11.626286373293864	52.20259446876831	55.673861939315636	0.5909037837493585
					142.5397023898762	12.323329859875837	0.6154243429188287	12.323329859875837	52.56801263004969	55.897664526431385	0.5932294861736596
					143.53748030660535	12.521331517823764	0.6230133571939688	12.521331517823764	52.93598871846004	55.0474457097052	0.5895772458637915
					144.54224266875156	11.2571654750575	0.5977472912595316	11.2571654750575	53.306540639489256	54.622087907057136	0.5882284192919452
					145.55403836743284	12.16280329683214	0.6236280133835793	12.16280329683214	53.67968642396568	54.91146321482969	0.5907097812909898
					146.5729166360049	11.193989614429908	0.6037252626869153	11.193989614429908	54.05544422893344	53.94204352292217	0.5868670430258104
					147.59892705245693	12.328788218034823	0.6359547875432419	12.328788218034823	54.43383233853597	53.126569963765284	0.5838564096744984
					148.63211954182412	12.6340758360326	0.647330460368994	12.6340758360326	54.81486916490572	53.26276622421711	0.5858994164358342
					149.67254437861686	13.303304444018872	0.6677710848234794	13.303304444018872	55.19857324906006	52.93539513818715	0.5853884829408647
					150.7202521892672	12.160979015397716	0.6443488798608571	12.160979015397716	55.58496326180349	52.33437823432593	0.5835248534040735
					151.7752939545921	12.65004536305545	0.6595022197621929	12.65004536305545	55.97405800463611	51.60109367291231	0.5808151590620688
					152.83772101227422	13.028026969537658	0.673378597958335	13.028026969537658	56.36587641066856	52.571513420450074	0.5875173590315768
					153.90758505936014	13.028241818195445	0.6763629078980762	13.028241818195445	56.76043754554324	51.758205174946845	0.5842131882365161
					154.98493815477565	13.842221424989729	0.7024625259028201	13.842221424989729	57.15776060836205	50.11877379938814	0.5763076477059134
					156.0698327218591	13.803372750761167	0.7047042539365133	13.803372750761167	57.55786493262058	49.76190157847961	0.5755051119763649
					157.16232155091208	12.833002702222425	0.6844078774844781	12.833002702222425	57.96076998714892	49.45264995934706	0.5750691796182704
					158.26245780176848	12.364901891981871	0.677519265971079	12.364901891981871	58.36649537705897	50.709949190077026	0.5832947155255648
					159.37029500638084	12.90199007629338	0.6956991123215628	12.90199007629338	58.77506084469838	49.56096569436747	0.5785766326134656
					160.4858870714255	13.323748266010144	0.710714364496585	13.323748266010144	59.18648627061127	49.31029427422265	0.5789694520847293
					161.6092882809255	13.605628108388585	0.7222508668966195	13.605628108388585	59.600791674505544	49.23321782429516	0.5803160201837558
					162.740553298892	13.731344611201429	0.7297907338547025	13.731344611201429	60.01799721622709	49.18920397912265	0.5822087453237678
					163.87973717198423	14.672499478508374	0.7580990945232842	14.672499478508374	60.438123196740676	48.021623817910374	0.5770815610570802
					165.02689533218813	13.943614527410501	0.7458346878414915	13.943614527410501	60.86119005911786	47.261517821212124	0.5747718809527436
					166.18208359951348	14.267839025531359	0.7587169550740243	14.267839025531359	61.28721838953169	47.34460581824134	0.5771011328162535
					167.34535818471008	13.867316818532775	0.7533231967499104	13.867316818532775	61.71622891825841	47.00014216699913	0.5767316824196725
					168.51677569200305	13.063540917368748	0.7368216924567507	13.063540917368748	62.14824252068621	46.27093297332296	0.5736283089536456
					169.69639312184705	14.557478526825081	0.7807860202155713	14.557478526825081	62.58328021833101	46.52536417631769	0.5767357070395025
					170.8842678737	15.09235402158909	0.7983430251000889	15.09235402158909	63.021363179859335	45.664255743956694	0.573011431577163
					172.0804577488159	16.098685293554375	0.8282949679582655	16.098685293554375	63.46251272211835	46.372225831486716	0.5786743930482771
					173.2850209530576	15.34555551695309	0.8143517205385317	15.34555551695309	63.90675031117318	45.0627298785363	0.5721884324197737
					174.498016099729	14.543148514806088	0.7978095390469031	14.543148514806088	64.35409756335139	43.998102247978316	0.5670352630430459
					175.71950221242713	13.821072672744668	0.7824181376112032	13.821072672744668	64.80457624629484	45.12240072850439	0.5759086714491114
					176.9495387279141	14.628717501564108	0.8093545153113778	14.628717501564108	65.2582082800189	42.83093272128306	0.5632099590976519
					178.1881854990095	14.9481230079963	0.821072942654174	14.9481230079963	65.71501573797903	42.877696127947935	0.5656626011283811
					179.43550279750258	15.995934267498964	0.8544313188462523	15.995934267498964	66.1750208481449	43.41016766248798	0.5710475422225885
					180.6915513170851	15.859123795750508	0.8542587987413048	15.859123795750508	66.6382459940819	42.244534680462785	0.5656093871894454
					181.9563921763047	15.85469826725611	0.8601887939839878	15.85469826725611	67.10471371604048	42.22020220738881	0.5675757907061184
					183.23008692153883	17.05601003220789	0.8959058236818862	17.05601003220789	67.57444671205276	41.59606771407091	0.5653842506587953
					184.51269752998962	16.195498754655226	0.8784387767775707	16.195498754655226	68.04746783903713	40.28755918413762	0.5587299743339486
					185.80428641269953	16.812502729276115	0.9002191026237614	16.812502729276115	68.5238001139104	40.23176998820815	0.5605324441103253
					187.10491641758844	15.557420861066278	0.8697066640501321	15.557420861066278	69.00346671470777	40.66610810191909	0.5655706375659688
					188.41465083251154	16.24279618003323	0.893758548247627	16.24279618003323	69.48649098171072	40.11120624618088	0.5639261139686076
					189.73355338833915	15.92365623970639	0.8891134164414715	15.92365623970639	69.97289641858268	39.20874049756229	0.559700371209873
					191.0616882620575	16.272102108965022	0.9046340903004569	16.272102108965022	70.46270669351276	39.099585404525925	0.5611493694818296
					192.3991200798919	17.0347928310651	0.9292962571007053	17.0347928310651	70.95594564036736	38.64161467973251	0.5601412377918026
					193.74591392045113	18.12687022332534	0.9638817133488261	18.12687022332534	71.45263725984992	37.052934737208375	0.5509304275389539
					195.1021353178943	16.939493379351724	0.9368176379341137	16.939493379351724	71.95280572066886	38.60555757703239	0.5640188164543498
					196.46785026511955	17.27852930085553	0.9513723438441625	17.27852930085553	72.45647536071354	37.106414014874176	0.5555523161702726
					197.8431252169754	16.939406218926994	0.9485245497175785	16.939406218926994	72.96367068823854	36.27768361862381	0.551610181910191
					199.22802709349423	18.446540652593725	0.9929851809774815	18.446540652593725	73.4744163830562	36.16215730208244	0.5528919021075678
					200.62262328314867	17.595753914358454	0.9762362014557288	17.595753914358454	73.9887372977376	36.05964792792809	0.5543180929581422
					202.0269816461307	17.052864855412302	0.9663494055993697	17.052864855412302	74.50665845882176	35.61788964973683	0.5531249580772454
					203.44117051765363	17.222097274580907	0.9774871084371197	17.222097274580907	75.02820506803351	35.18633931564051	0.552167331190014
					204.8652587112772	16.255590860710743	0.9549788001521975	16.255590860710743	75.55340250350974	35.488002843520704	0.5566482918893356
					206.29931552225614	16.988156308343555	0.980972969554765	16.988156308343555	76.0822763210343	34.167251537378796	0.548499135608913
					207.74341073091193	17.314816594076497	0.9962234826175033	17.314816594076497	76.61485225528155	33.90465911778792	0.5484136560665054
					209.1976146060283	17.514206248093334	1.0061363669629257	17.514206248093334	77.15115622106853	33.10987906331451	0.5446768945190168
					210.6619979082705	17.384186440242058	1.0093090064908792	17.384186440242058	77.69121431461602	34.119399829440326	0.5548727483688396
					212.13663189362842	18.306299342314592	1.0395499853248318	18.306299342314592	78.23505281481832	33.38274217744335	0.5509816070806132
					213.6215883168838	18.743870307860426	1.0563643078537874	18.743870307860426	78.78269818452205	31.65477372251557	0.5392939149612023
					215.11693943510198	16.957332671606906	1.0121565563021684	16.957332671606906	79.3341770718137	30.88954286677607	0.5351831283274759
					216.6227580111477	16.998327257378502	1.0179737309039283	16.998327257378502	79.88951631131638	31.27815406971519	0.5405503751788143
					218.13911731722578	17.091190421688914	1.0268631944552535	17.091190421688914	80.4487429254956	31.005074613119724	0.540675348883811
					219.66609113844635	17.896848107374197	1.0552237794873311	17.896848107374197	81.01188412597406	29.82465165534611	0.5327482969001184
					221.20375377641545	16.857595744941094	1.029678942469418	16.857595744941094	81.5789673148559	29.97876509948256	0.5365390744409693
					222.75218005285038	17.159038172658597	1.0444403756839826	17.159038172658597	82.1500200860599	28.250218708575364	0.5239107897898096
					224.31144531322033	16.669118414007563	1.0367135898959243	16.669118414007563	82.72507022666231	29.719501102905916	0.5392699754136218
					225.8816254304129	14.972829874694975	0.9878036725956348	14.972829874694975	83.30414571824895	29.264271186426047	0.5376119611005389
					227.46279680842576	17.416561986593997	1.0654399982651452	17.416561986593997	83.88727473827669	27.753739265567184	0.5264081924129882
					229.05503638608477	17.812926840730825	1.0850872255895112	17.812926840730825	84.47448566144462	28.327376568558435	0.5347102536554201
					230.65842164078737	16.564274541059028	1.0493081073343964	16.564274541059028	85.06580706107474	26.58620271895242	0.5210128347318065
					232.27303059227287	15.913801676765841	1.0361579870951405	15.913801676765841	85.66126771050226	27.310187376195856	0.5303765842110759
					233.89894180641878	15.508488139686863	1.0284399154177524	15.508488139686863	86.26089658447577	27.11052022555883	0.531376172660232
					235.5362343990637	16.689594770258584	1.0676440632965332	16.689594770258584	86.8647228605671	26.709974799800996	0.5303039771175201
					237.18498803985716	17.74834103269687	1.1077747259384763	17.74834103269687	87.47277592059106	26.252599854169354	0.5285823984082116
					238.84528295613615	15.871049787771279	1.0529847727326873	15.871049787771279	88.08508535203521	25.69665185236577	0.5260682215692767
					240.51719993682912	16.800458717566965	1.087577247978861	16.800458717566965	88.70168094949946	24.7093848360904	0.5191239589923519
					242.20082033638693	15.411731293684872	1.048309614346826	15.411731293684872	89.32259271614595	24.426427939766068	0.5191864332038288
					243.89622607874162	14.840607502959191	1.034777820040324	14.840607502959191	89.94785086515898	24.923449675212087	0.5278118355716972
					245.6034996612928	13.797219802750684	1.0043848820788779	13.797219802750684	90.57748582121508	24.638317368059415	0.5278234039097591
					247.32272415892186	14.247906842455155	1.0263632038936612	14.247906842455155	91.21152822196359	24.373089624650508	0.5285289367111938
					249.05398322803433	14.151762834667641	1.0245573161112498	14.151762834667641	91.85000891951734	23.74639532046865	0.5251162858031508
					250.79736111063056	11.350821299413193	0.9262466632209573	11.350821299413193	92.49295898195396	23.180100171352176	0.5222391663123381
					252.55294263840497	13.566143444532063	1.0142228025710824	13.566143444532063	93.14040969482764	22.382564090751714	0.5170490742993469
					254.3208132368738	13.725757829695457	1.026831942677539	13.725757829695457	93.79239256269142	22.27141254005487	0.5187491918967431
					256.1010589295319	14.0909240685524	1.0451460279968945	14.0909240685524	94.44893931063027	21.729445623009987	0.516586332016331
					257.89376634203865	13.81376212892716	1.0393479829838144	13.81376212892716	95.11008188580468	22.57019826195769	0.5284624203492939
					259.6990227064329	13.108879413049555	1.0176297468354152	13.108879413049555	95.7758524590053	22.017253312584252	0.525492652882239
					261.51691586537794	12.302708166358016	0.9872914277045131	12.302708166358016	96.44628342621834	22.54747294298472	0.5348128598801962
					263.34753427643557	12.694071320921344	1.0085895595411927	12.694071320921344	97.12140741020188	20.359520369913213	0.5122995603341733
					265.1909670163707	14.77460977968303	1.0902642082646414	14.77460977968303	97.8012572620733	19.90476573146147	0.509711077096209
					267.04730378548527	12.163039885142815	0.9951802121948271	12.163039885142815	98.48586606290782	20.4319939070821	0.5195036882241783
					268.91663491198364	12.07114090007641	0.9983167731344647	12.07114090007641	99.17526712534817	19.42277988030334	0.5103318103890437
					270.7990513563675	13.029946342076451	1.0417840861081549	13.029946342076451	99.86949399522561	19.55827676063647	0.5146747806286328
					272.69464471586207	11.964054019778633	1.0042440969607045	11.964054019778633	100.5685804531922	19.14453190183293	0.5128036536769532
					274.6035072288731	12.709760508757018	1.034931948949459	12.709760508757018	101.27256051636454	18.7554345088592	0.5110181791777894
					276.5257317794752	10.70439687500938	0.9580754309133925	10.70439687500938	101.9814684399791	19.613437976570392	0.5256307021456369
					278.46141190193157	9.846798225240716	0.9269499927235512	9.846798225240716	102.69533871905895	17.891463482737322	0.506378832002239
					280.41064178524505	12.731263771453628	1.0512403250987583	12.731263771453628	103.41420609009236	17.408071720891346	0.5030076837296757
					282.3735162777418	11.545534250631446	1.0064433952680931	11.545534250631446	104.13810553272302	17.721244010710205	0.5107216852801479
					284.35013089168604	11.17456923392821	0.9964685095307022	11.17456923392821	104.86707227145207	17.76154104865502	0.514679129787742
					286.34058180792783	10.22075661814597	0.9597605992111734	10.22075661814597	105.60114177735224	17.35563140849825	0.5123894398452755
					288.3449658805833	10.657773891599044	0.9838804458851876	10.657773891599044	106.3403497697937	16.94629279187283	0.5096524502204699
					290.36338064174737	9.439690385692808	0.931347427050625	9.439690385692808	107.08473221818227	16.959870035509326	0.5126890627736422
					292.39592430623964	8.961726168137574	0.9138952071947951	8.961726168137574	107.83432534370954	16.769249450234767	0.5123861978148833
					294.4426957763833	7.671226011217548	0.8468540993577084	7.671226011217548	108.58916562111551	16.649500779752916	0.5142835266317911
					296.50379464681794	8.624523042848814	0.9027747522600779	8.624523042848814	109.34928978046332	16.819581489724282	0.5199972910996709
					298.5793212093457	9.294305140549305	0.9402093606090136	9.294305140549305	110.11473480892656	15.672996372033293	0.5064746490053217
					300.66937645781115	8.408331896111187	0.8972760900387073	8.408331896111187	110.88553795258903	16.099717495418055	0.5161916576453813
					302.7740620930158	8.74007418818368	0.9222930783429777	8.74007418818368	111.66173671825717	15.829999939845903	0.5155771641784361
					304.8934805276669	8.881048921011816	0.9306879336546635	8.881048921011816	112.44336887528496	15.694676510260527	0.5168958215450872
					307.0277348913605	7.903015118328557	0.8840279028920066	7.903015118328557	113.23047245741196	14.918183036455828	0.5083805032416425
					309.1769290356001	7.955345594939924	0.8871272053508238	7.955345594939924	114.02308576461385	14.95313951964231	0.5125676495523211
					311.3411675388493	8.033599446293714	0.898232553310185	8.033599446293714	114.82124736496615	14.02101025565573	0.5005589614024729
					313.5205557116212	5.74498838802458	0.7714665632380941	5.74498838802458	115.62499609652092	16.2569497423769	0.5403870398520925
					315.71519960160254	7.0707149010998	0.8524779497285678	7.0707149010998	116.43437106919656	14.81016223042895	0.52036021180069
					317.9252059988138	8.24172645892433	0.9239554757668471	8.24172645892433	117.24941166668094	15.224886224695636	0.5309427015627302
					320.15068244080544	7.146989377304381	0.8643930202073502	7.146989377304381	118.07015754834771	14.08777335380654	0.5153827471359771
					322.3917372178911	8.134022773753701	0.9247027389260271	8.134022773753701	118.89664865118613	14.289605995625514	0.5227169148950711
					324.64847937841637	7.563389863666701	0.8968237657236067	7.563389863666701	119.72892519174444	14.538241935991419	0.530746019012032
					326.9210187340653	6.939262934099791	0.8654297365669593	6.939262934099791	120.56702766808665	13.696207175293548	0.5187654776511771
					329.2094658652037	8.009497821857794	0.925365344365187	8.009497821857794	121.41099686176327	13.085463978818494	0.5118301777112305
					331.51393212626016	9.253223326088184	0.9983005576301474	9.253223326088184	122.26087383979561	14.265305928017781	0.5368827451941596
					333.83452965114395	7.968005127248674	0.937051426913174	7.968005127248674	123.11669995667417	13.972228724354911	0.5349562654779567
					336.171371358702	6.264329921924481	0.8386628885826102	6.264329921924481	123.97851685637087	13.446414701799693	0.5290663924547219
					338.52457095821285	8.479719413173012	0.9709519523334946	8.479719413173012	124.84636647436548	13.300587849382492	0.5305910611197067
					340.89424295492034	6.823559247761644	0.8779019523267925	6.823559247761644	125.72029103968603	14.593817653251234	0.5574798104509423
					343.2805026556048	7.410222748613484	0.9190121254889839	7.410222748613484	126.60033307696384	13.901159985030858	0.5484719566238635
					345.683466174194	7.599092311723246	0.9280902533095958	7.599092311723246	127.48653540850259	13.799292186354347	0.5503098814487006
					348.1032504374134	5.67760144445109	0.8177289875172368	5.67760144445109	128.3789411563621	13.287048621407886	0.5444997023510146
					350.5399731904753	6.760355135899059	0.8917350762452313	6.760355135899059	129.27759374445662	13.904749181332502	0.5607463797778889
					352.9937530028086	6.560098400775205	0.8765859228166482	6.560098400775205	130.18253690066783	14.32159699436406	0.5719099379668765
					355.46470927382825	5.799512818546493	0.8345337078706312	5.799512818546493	131.09381465897252	13.960144419211526	0.5691011480009776
					357.95296223874504	6.760573129142659	0.8969091017356413	6.760573129142659	132.01147136158534	13.291505959298256	0.5591504394689809
					360.4586329744162	6.362630345683334	0.8755035408522007	6.362630345683334	132.93555166111642	13.520029202726358	0.5678950770859287
					362.98184340523716	6.055346364685468	0.8594862584407097	6.055346364685468	133.86610052274423	13.726238064512872	0.5758816724920162
					365.5227163090738	6.700092441789353	0.9032419410952552	6.700092441789353	134.80316322640346	13.30253619910367	0.5719468310410515
					368.08137532323735	6.780423546697649	0.9146814358154262	6.780423546697649	135.74678536898827	12.98697649090603	0.5686582608690716
					370.6579449505	6.107813539343634	0.8778113829826578	6.107813539343634	136.69701286657119	13.691010870598053	0.586212898787759
					373.2525505651535	5.75729784239795	0.8546501468049506	5.75729784239795	137.6538919566372	13.520304187155395	0.5864582313716922
					375.8653184191096	6.307199113024858	0.897060567573911	6.307199113024858	138.6174692003337	13.476326048750824	0.5885367458365536
					378.49637564804334	6.069238681189456	0.8798753778353874	6.069238681189456	139.587791484736	12.96607108247946	0.5830508023527852
					381.14585027757965	6.323043123255433	0.9061209632069721	6.323043123255433	140.56490602512915	13.366261702608897	0.5944543663830838
					383.8138712295227	6.926218748544827	0.9473449037406644	6.926218748544827	141.54886036730505	13.14024071551899	0.5943880757402199
					386.50056832812936	7.038665128634058	0.9601225964788307	7.038665128634058	142.5397023898762	13.928051965714166	0.6154243429188287
					389.2060723064262	5.714525010423527	0.8715294752619842	5.714525010423527	143.53748030660535	14.151837047551135	0.6230133571939688
					391.93051481257123	7.180532848205159	0.9771989173131376	7.180532848205159	144.54224266875156	12.723053550140381	0.5977472912595316
					394.67402841625926	5.341249242401427	0.8547474671470907	5.341249242401427	145.55403836743284	13.746621919016329	0.6236280133835793
					397.43674661517304	6.617726911816065	0.9514041282132902	6.617726911816065	146.5729166360049	12.651651041256416	0.6037252626869153
					400.21880384147926	6.866885033573028	0.9711074014894897	6.866885033573028	147.59892705245693	13.934221101568701	0.6359547875432419
					403.0203354683696	5.805606206028711	0.9030235001613904	5.805606206028711	148.63211954182412	14.279262730439372	0.647330460368994
					405.8414778166482	5.34124412476889	0.8680132558605399	5.34124412476889	149.67254437861686	15.035637097997627	0.6677710848234794
					408.6823681613647	7.3334342520811955	1.0181629015390463	7.3334342520811955	150.7202521892672	13.744560082896738	0.6443488798608571
					411.5431447384942	6.111567006005236	0.9412731528841181	6.111567006005236	151.7752939545921	14.297311780880383	0.6595022197621929
					414.4239467516637	6.522486765899108	0.9689385874851354	6.522486765899108	152.83772101227422	14.724513480179972	0.673378597958335
					417.3249143789253	7.003271792638479	1.0093613697424748	7.003271792638479	153.90758505936014	14.724756306048016	0.6763629078980762
					420.2461887795778	6.071517930785772	0.9517066209148295	6.071517930785772	154.98493815477565	15.644730890139577	0.7024625259028201
					423.18791210103484	7.389777860334212	1.043473854741	7.389777860334212	156.0698327218591	15.600823410618455	0.7047042539365133
					426.1502274857421	6.761676163555849	1.0111883556796513	6.761676163555849	157.16232155091208	14.504093499490656	0.6844078774844781
					429.13327907814227	7.981270038947047	1.0900020325236144	7.981270038947047	158.26245780176848	13.975037433933954	0.677519265971079
					432.1372120316893	7.575257336287001	1.0718516253650405	7.575257336287001	159.37029500638084	14.582064286766824	0.6956991123215628
					435.16217251591104	6.971359152674354	1.0396929086146203	6.971359152674354	160.4858870714255	15.058743078143412	0.710714364496585
					438.20830772352247	7.594821658817633	1.086173180872775	7.594821658817633	161.6092882809255	15.377328812468129	0.7222508668966195
					441.2757658775871	8.408520469032291	1.1476208944423798	8.408520469032291	162.740553298892	15.519415894777454	0.7297907338547025
					444.36469623873023	7.195362123280511	1.0690240153517356	7.195362123280511	163.87973717198423	16.583126275712434	0.7580990945232842
					447.47524911240134	7.437904225412876	1.089747743114477	7.437904225412876	165.02689533218813	15.759327222100111	0.7458346878414915
					450.6075758561882	6.974213978613978	1.0631600307782385	6.974213978613978	166.18208359951348	16.12577165795735	0.7587169550740243
					453.7618288871815	7.678044892516243	1.1192613336172876	7.678044892516243	167.34535818471008	15.673094161215005	0.7533231967499104
					456.93816168939173	9.519888285405807	1.246489168536995	9.519888285405807	168.51677569200305	14.764651991160646	0.7368216924567507
					460.1367288212175	8.934715409668662	1.2155960425858015	8.934715409668662	169.69639312184705	16.453127500186113	0.7807860202155713
					463.35768592296597	8.904387324042888	1.217804254699275	8.904387324042888	170.8842678737	17.057653530972345	0.7983430251000889
					466.6011897244267	7.6556010642902095	1.1440638854445013	7.6556010642902095	172.0804577488159	18.19502747210914	0.8282949679582655
					469.8673980524977	7.512052439796002	1.1400082763067723	7.512052439796002	173.2850209530576	17.343826474918995	0.8143517205385317
					473.1564698388652	10.524847833165644	1.339663986057922	10.524847833165644	174.498016099729	16.436931459478018	0.7978095390469031
					476.4685651277373	8.619545760024474	1.2269327838704434	8.619545760024474	175.71950221242713	15.620828184975585	0.7824181376112032
					479.8038450836314	8.469595232391073	1.2256672930751737	8.469595232391073	176.9495387279141	16.533643087566436	0.8093545153113778
					483.1624719992168	8.46907678147519	1.2260649494241758	8.46907678147519	178.1881854990095	16.894641011204556	0.821072942654174
					486.54460930321136	8.487466497650477	1.237680556412519	8.487466497650477	179.43550279750258	18.07889639011239	0.8544313188462523
					489.9504215683338	5.940413424494848	1.0518027679552424	5.940413424494848	180.6915513170851	17.924270701955606	0.8542587987413048
					493.38007451931213	6.735738657940242	1.1242860873834724	6.735738657940242	181.9563921763047	17.919268889008407	0.8601887939839878
					496.8337350409473	9.314576412542799	1.3132206947676417	9.314576412542799	183.23008692153883	19.277013336290516	0.8959058236818862
					500.31157118623395	7.302882558055968	1.1814230730609603	7.302882558055968	184.51269752998962	18.304447809998795	0.8784387767775707
					503.8137521845376	6.146393521567991	1.0898551014803837	6.146393521567991	185.80428641269953	19.0017969452802	0.9002191026237614
					507.34044844982935	6.377888174363688	1.112106794889289	6.377888174363688	187.10491641758844	17.583280547486694	0.8697066640501321
					510.8918315889782	11.301111428109737	1.4722740169893407	11.301111428109737	188.41465083251154	18.357904222023784	0.893758548247627
					514.468074410101	9.024270950077684	1.3309935175327934	9.024270950077684	189.73355338833915	17.997206446037126	0.8891134164414715
					518.0693509309717	8.902033861675394	1.3245725099262518	8.902033861675394	191.0616882620575	18.391026316920755	0.9046340903004569
					521.6958363874886	6.408908855321336	1.1452775065658138	6.408908855321336	192.3991200798919	19.25303326893502	0.9292962571007053
					525.3477072422011	8.839610929711203	1.3405446997893082	8.839610929711203	193.74591392045113	20.48731903771144	0.9638817133488261
					529.0251411928964	8.34478969411934	1.308681186657531	8.34478969411934	195.1021353178943	19.14532409204366	0.9368176379341137
					532.7283171812467	9.21451540772408	1.3847923045410948	9.21451540772408	196.46785026511955	19.52850866850491	0.9513723438441625
					536.4574154015154	8.858856699778137	1.3628247467170038	8.858856699778137	197.8431252169754	19.145225581743375	0.9485245497175785
					540.212617309326	6.516065113790593	1.178464683210317	6.516065113790593	199.22802709349423	20.848616381966497	0.9929851809774815
					543.9941056304913	7.3627264760449185	1.2579416676518551	7.3627264760449185	200.62262328314867	19.88704170721372	0.9762362014557288
					547.8020643699047	8.61717562499212	1.3649131912995613	8.61717562499212	202.0269816461307	19.273458600164126	0.9663494055993697
					551.636678820494	6.883383142219628	1.2335867957563795	6.883383142219628	203.44117051765363	19.46472816409411	0.9774871084371197
					555.4981355722375	7.087818384119922	1.2653566886799616	7.087818384119922	204.8652587112772	18.372365003272634	0.9549788001521975
					559.3866225212431	5.827452374102168	1.149647435821388	5.827452374102168	206.29931552225614	19.20032382113546	0.980972969554765
					563.3023288788918	6.7090085778613995	1.2367568817470258	6.7090085778613995	207.74341073091193	19.56952122853727	0.9962234826175033
					567.245445181044	6.7797167329206145	1.2536069681570328	6.7797167329206145	209.1976146060283	19.794875048823652	1.0061363669629257
					571.2161632973114	6.350502140120644	1.2228992291480258	6.350502140120644	210.6619979082705	19.64792429274424	1.0093090064908792
					575.2146764403926	4.891102296215305	1.085503980199973	4.891102296215305	212.13663189362842	20.690113097584945	1.0395499853248318
					579.2411791754753	6.110936591457932	1.2098438103372795	6.110936591457932	213.6215883168838	21.184663776346984	1.0563643078537874
					583.2958674297037	7.848696654764519	1.3747924458255616	7.848696654764519	215.11693943510198	19.165486385221474	1.0121565563021684
					587.3789385017116	6.388562127594869	1.2524294352057654	6.388562127594869	216.6227580111477	19.211819213071745	1.0179737309039283
					591.4905910712235	7.219316912438159	1.330130840346276	7.219316912438159	218.13911731722578	19.316774853545777	1.0268631944552535
					595.6310252087221	4.708331121648477	1.088341252185869	4.708331121648477	219.66609113844635	20.227343850756302	1.0552237794873311
					599.8004423851831	6.669913859907983	1.2937583826926864	6.669913859907983	221.20375377641545	19.052761893278348	1.029678942469418
					603.9990454818794	4.279141677665004	1.0693800946711955	4.279141677665004	222.75218005285038	19.39345761802646	1.0444403756839826
					608.2270388002526	4.5218551082641	1.0968937727511088	4.5218551082641	224.31144531322033	18.839741379387164	1.0367135898959243
					612.4846280718543	4.175072806654289	1.0564076905064286	4.175072806654289	225.8816254304129	16.922565162160666	0.9878036725956348
					616.7720204683573	5.025161419472125	1.1619938299580383	5.025161419472125	227.46279680842576	19.68451572518462	1.0654399982651452
					621.0894246116358	7.238587761410152	1.3899026862708177	7.238587761410152	229.05503638608477	20.13249450596653	1.0850872255895112
					625.4370505839172	5.944665024669001	1.2708485535569134	5.944665024669001	230.65842164078737	18.721244923695547	1.0493081073343964
					629.8151099380046	3.844479608658264	1.0558641077346	3.844479608658264	232.27303059227287	17.98606863942998	1.0361579870951405
					634.2238157075707	3.0103616970679523	0.9316753339475524	3.0103616970679523	233.89894180641878	17.527975894122235	1.0284399154177524
					638.6633824175237	4.434917918684931	1.1212584707318942	4.434917918684931	235.5362343990637	18.862884130346163	1.0676440632965332
					643.1340260944464	4.925643999932847	1.2008080448313772	4.925643999932847	237.18498803985716	20.05949844883156	1.1077747259384763
					647.6359642771075	5.83736733946206	1.301570689731228	5.83736733946206	238.84528295613615	17.937749675455198	1.0529847727326873
					652.1694160270473	2.0141594635774416	0.8244019134770321	2.0141594635774416	240.51719993682912	18.988184583778224	1.087577247978861
					656.7346019392367	3.253160251662242	1.0109338112299693	3.253160251662242	242.20082033638693	17.418619543648962	1.048309614346826
					661.3317441528113	5.38619700961064	1.2793347481498403	5.38619700961064	243.89622607874162	16.77312502824344	1.034777820040324
					665.961066361881	3.8940719707196654	1.1101863602450233	3.8940719707196654	245.6034996612928	15.593869236656808	1.0043848820788779
					670.6227938264142	4.045878142428332	1.125489715532433	4.045878142428332	247.32272415892186	16.10324394143656	1.0263632038936612
					675.3171533831991	5.125823984945389	1.258888007764418	5.125823984945389	249.05398322803433	15.994580231880546	1.0245573161112498
					680.0443734568814	2.473868668650188	0.9202852519652078	2.473868668650188	250.79736111063056	12.828905069441596	0.9262466632209573
					684.8046840710797	2.3158099715831786	0.8897237631064845	2.3158099715831786	252.55294263840497	15.332702525880363	1.0142228025710824
					689.5983168595773	0.8091226342761424	0.6177245665645219	0.8091226342761424	254.3208132368738	15.513101612515998	1.026831942677539
					694.4255050775944	3.331221774937533	1.0754570033810893	3.331221774937533	256.1010589295319	15.925819149801423	1.0451460279968945
					699.2864836131375	3.0726109360936027	1.0519411483242884	3.0726109360936027	257.89376634203865	15.612565675138905	1.0393479829838144
					704.1814889984294	2.819595983620039	0.9993337661356531	2.819595983620039	259.6990227064329	14.815894385145867	1.0176297468354152
					709.1107594214184	3.1951683196581775	1.0684037347608373	3.1951683196581775	261.51691586537794	13.904744951927865	0.9872914277045131
					714.0745347373684	4.126108593635961	1.207044777855326	4.126108593635961	263.34753427643557	14.347070720709874	1.0085895595411927
					719.0730564805299	2.465827922709337	0.9468318671780801	2.465827922709337	265.1909670163707	16.69853319877354	1.0902642082646414
					724.1065678758937	3.4123373897524814	1.1086924390975286	3.4123373897524814	267.04730378548527	13.746889315436212	0.9951802121948271
					729.175313851025	4.480630045951837	1.2712828067631619	4.480630045951837	268.91663491198364	13.643023407913212	0.9983167731344647
					734.2795410479821	1.9211561325580866	0.8966076823316753	1.9211561325580866	270.7990513563675	14.726682789998492	1.0417840861081549
					739.419497835318	3.1113450919829453	1.10394946349342	3.1113450919829453	272.69464471586207	13.521991864442974	1.0042440969607045
					744.5954343201652	4.421862175924627	1.265019145830553	4.421862175924627	274.6035072288731	14.364802926693145	1.034931948949459
					749.8076023604063	4.146529149833995	1.2508776914229147	4.146529149833995	276.5257317794752	12.098304405710449	0.9580754309133925
					755.0562555769293	2.052252933829644	0.9108451009029054	2.052252933829644	278.46141190193157	11.12903078441467	0.9269499927235512
					760.3416493659677	3.8179042405327617	1.2328274159329144	3.8179042405327617	280.41064178524505	14.389106306029435	1.0512403250987583
					765.6640409115295	3.1356195845056902	1.1352950290287969	3.1356195845056902	282.3735162777418	13.048973195005244	1.0064433952680931
					771.0236891979102	3.3817626893395683	1.1495589681684149	3.3817626893395683	284.35013089168604	12.629701773331496	0.9964685095307022
					776.4208550222957	3.7971721113299792	1.2329918957194506	3.7971721113299792	286.34058180792783	11.551685374417813	0.9597605992111734
					781.8558010074516	3.4583917046816643	1.1895114959524231	3.4583917046816643	288.3449658805833	12.045610260287132	0.9838804458851876
					787.3287916145039	2.5057363128693515	1.0315257027447113	2.5057363128693515	290.36338064174737	10.668910085760416	0.931347427050625
					792.8400931558053	3.7419591417429277	1.261179744929481	3.7419591417429277	292.39592430623964	10.12870621752376	0.9138952071947951
					798.389973807896	3.849878424019675	1.2589780072293362	3.849878424019675	294.4426957763833	8.670159424431143	0.8468540993577084
					803.9787036245513	4.33486651024231	1.3451197078847292	4.33486651024231	296.50379464681794	9.747593100742321	0.9027747522600779
					809.6065545499231	3.9360036400141802	1.3116894195698485	3.9360036400141802	298.5793212093457	10.504593032461383	0.9402093606090136
					815.2738004317725	5.410870868107513	1.5127429555354943	5.410870868107513	300.66937645781115	9.503249927222877	0.8972760900387073
					820.9807170347949	3.227553963100818	1.2077463232267003	3.227553963100818	302.7740620930158	9.87819111079494	0.9222930783429777
					826.7275820540385	2.767041976018084	1.1401687154414368	2.767041976018084	304.8934805276669	10.037523322705944	0.9306879336546635
					832.5146751284168	4.789535332728927	1.4474580064899485	4.789535332728927	307.0277348913605	8.932131696993613	0.8840279028920066
					838.3422778543157	4.623057881331182	1.4158197947138136	4.623057881331182	309.1769290356001	8.991276555235771	0.8871272053508238
					844.2106737992959	4.689657599573741	1.451950056651495	4.689657599573741	311.3411675388493	9.079720483992526	0.898232553310185
					850.1201485158911	4.521837184317599	1.4523165389863695	4.521837184317599	313.5205557116212	6.493090562426688	0.7714665632380941
					856.0709895555023	2.8266342164846194	1.1820047665090898	2.8266342164846194	315.71519960160254	7.991450825147331	0.8524779497285678
					862.0634864823908	4.860613980274899	1.4858691258815175	4.860613980274899	317.9252059988138	9.314949426198028	0.9239554757668471
					868.0979308877675	2.8546990963508323	1.1918236073302886	2.8546990963508323	320.15068244080544	8.077657628041898	0.8643930202073502
					874.1746164039819	5.277635342256281	1.5879526950156009	5.277635342256281	322.3917372178911	9.193220758620956	0.9247027389260271
					880.2938387188098	4.495573915600465	1.465904486117709	4.495573915600465	324.64847937841637	8.548281045458193	0.8968237657236067
					886.4558955898415	3.94709160283406	1.4103730165833226	3.94709160283406	326.9210187340653	7.842881416700942	0.8654297365669593
					892.6610868589703	4.3810750176318045	1.4877641444818612	4.3810750176318045	329.2094658652037	9.052480388870622	0.925365344365187
					898.9097144669831	4.549364522981215	1.5297768601525332	4.549364522981215	331.51393212626016	10.458161617156714	0.9983005576301474
					905.202082468252	4.355316876810739	1.4928893230474032	4.355316876810739	333.83452965114395	9.005584589335548	0.937051426913174
					911.5384970455298	4.207791016187012	1.47365394392963	4.207791016187012	336.171371358702	7.080059827581488	0.8386628885826102
					917.9192665248484	3.219553686745082	1.3232667507782356	3.219553686745082	338.52457095821285	9.58393339984319	0.9709519523334946
					924.3447013905223	4.857667653318943	1.5912055864060313	4.857667653318943	340.89424295492034	7.712111002026784	0.8779019523267925
					930.815114300256	4.327130189305947	1.5131462342634712	4.327130189305947	343.2805026556048	8.375168780984472	0.9190121254889839
					937.3308201003579	5.458218963798949	1.7206483149105412	5.458218963798949	345.683466174194	8.588632602828563	0.9280902533095958
					943.8921358410604	4.126622441253436	1.5125040243365204	4.126622441253436	348.1032504374134	6.416928610862108	0.8177289875172368
					950.4993807919478	2.5898672286019027	1.2559991958179233	2.5898672286019027	350.5399731904753	7.640676563082231	0.8917350762452313
					957.1528764574914	2.2609977933819843	1.16399345490546	2.2609977933819843	352.9937530028086	7.414342751928579	0.8765859228166482
					963.8529465926938	4.72209639163162	1.6716703552645074	4.72209639163162	355.46470927382825	6.554715067357195	0.8345337078706312
					970.5999172188426	4.846913027430347	1.6897937591377754	4.846913027430347	357.95296223874504	7.640922943018462	0.8969091017356413
					977.3941166393745	3.6579280376493504	1.5159078173668155	3.6579280376493504	360.4586329744162	7.191160757762937	0.8755035408522007
					984.2358754558502	3.5537820085130605	1.4908624023974022	3.5537820085130605	362.98184340523716	6.843862803051456	0.8594862584407097
									365.5227163090738	7.5725665680810605	0.9032419410952552
									368.08137532323735	7.663358246657231	0.9146814358154262
									370.6579449505	6.903162159917044	0.8778113829826578
									373.2525505651535	6.507002932064712	0.8546501468049506
									375.8653184191096	7.128511368533765	0.897060567573911
									378.49637564804334	6.859564152312722	0.8798753778353874
									381.14585027757965	7.146418557608957	0.9061209632069721
									383.8138712295227	7.82813864049307	0.9473449037406644
									386.50056832812936	7.955227588289444	0.9601225964788307
									389.2060723064262	6.458660297952464	0.8715294752619842
									391.93051481257123	8.115569070089522	0.9771989173131376
									394.67402841625926	6.036777223031182	0.8547474671470907
									397.43674661517304	7.4794755452247506	0.9514041282132902
									400.21880384147926	7.761078594641597	0.9711074014894897
									403.0203354683696	6.561601924924474	0.9030235001613904
									405.8414778166482	6.036771438989633	0.8680132558605399
									408.6823681613647	8.288381022948954	1.0181629015390463
									411.5431447384942	6.907404396334377	0.9412731528841181
									414.4239467516637	7.371833396825183	0.9689385874851354
									417.3249143789253	7.915225395003077	1.0093613697424748
									420.2461887795778	6.862140201739402	0.9517066209148295
									423.18791210103484	8.35206159570056	1.043473854741
									426.1502274857421	7.642169612611955	1.0111883556796513
									429.13327907814227	9.020576834252816	1.0900020325236144
									432.1372120316893	8.56169387926502	1.0718516253650405
									435.16217251591104	7.87915714779737	1.0396929086146203
									438.20830772352247	8.583805833093981	1.086173180872775
									441.2757658775871	9.50346305577452	1.1476208944423798
									444.36469623873023	8.132329387001583	1.0690240153517356
									447.47524911240134	8.40645489048033	1.089747743114477
									450.6075758561882	7.88238372409552	1.0631600307782385
									453.7618288871815	8.677866248329892	1.1192613336172876
									456.93816168939173	10.759551213397573	1.246489168536995
									460.1367288212175	10.09817816610697	1.2155960425858015
									463.35768592296597	10.063900811088523	1.217804254699275
									466.6011897244267	8.652499824693082	1.1440638854445013
									469.8673980524977	8.490258553519135	1.1400082763067723
									473.1564698388652	11.895374806841549	1.339663986057922
									476.4685651277373	9.741967684997249	1.2269327838704434
									479.8038450836314	9.572490866238677	1.2256672930751737
									483.1624719992168	9.571904903566233	1.2260649494241758
									486.54460930321136	9.592689295888482	1.237680556412519
									489.9504215683338	6.7139634997179165	1.0518027679552424
									493.38007451931213	7.612854571126989	1.1242860873834724
									496.8337350409473	10.527503993455438	1.3132206947676417
									500.31157118623395	8.253850941642808	1.1814230730609603
									503.8137521845376	6.9467659588388555	1.0898551014803837
									507.34044844982935	7.208405433768557	1.112106794889289
									510.8918315889782	12.772722067071614	1.4722740169893407
									514.468074410101	10.199395469775498	1.3309935175327934
									518.0693509309717	10.061240885035536	1.3245725099262518
									521.6958363874886	7.243465572651694	1.1452775065658138
									525.3477072422011	9.990689349846958	1.3405446997893082
									529.0251411928964	9.431433372653487	1.308681186657531
									532.7283171812467	10.414413222478483	1.3847923045410948
									536.4574154015154	10.012441269876724	1.3628247467170038
									540.212617309326	7.364575528595562	1.178464683210317
									543.9941056304913	8.321487628241282	1.2579416676518551
									547.8020643699047	9.739288915194626	1.3649131912995613
									551.636678820494	7.779725057665688	1.2335867957563795
									555.4981355722375	8.010781493319625	1.2653566886799616
									559.3866225212431	6.5862928621661645	1.149647435821388
									563.3023288788918	7.582643747541231	1.2367568817470258
									567.245445181044	7.662559392846731	1.2536069681570328
									571.2161632973114	7.177453238833495	1.2228992291480258
									575.2146764403926	5.528012941787555	1.085503980199973
									579.2411791754753	6.9066918903254795	1.2098438103372795
									583.2958674297037	8.870739979672067	1.3747924458255616
									587.3789385017116	7.2204693302132625	1.2524294352057654
									591.4905910712235	8.159403526216323	1.330130840346276
									595.6310252087221	5.321441629800696	1.088341252185869
									599.8004423851831	7.538458184918824	1.2937583826926864
									603.9990454818794	4.836363899438132	1.0693800946711955
									608.2270388002526	5.110683041471958	1.0968937727511088
									612.4846280718543	4.7187433650588755	1.0564076905064286
									616.7720204683573	5.679529005743493	1.1619938299580383
									621.0894246116358	8.18118379088158	1.3899026862708177
									625.4370505839172	6.718768735708219	1.2708485535569134
									629.8151099380046	4.345100908551048	1.0558641077346
									634.2238157075707	3.402365645414962	0.9316753339475524
									638.6633824175237	5.012425045623423	1.1212584707318942
									643.1340260944464	5.567052604754677	1.2008080448313772
									647.6359642771075	6.597498936688316	1.301570689731228
									652.1694160270473	2.2764397281356406	0.8244019134770321
									656.7346019392367	3.6767809961393016	1.0109338112299693
									661.3317441528113	6.087578008577877	1.2793347481498403
									665.961066361881	4.401151099834386	1.1101863602450233
									670.6227938264142	4.572725201340726	1.125489715532433
									675.3171533831991	5.793299671533969	1.258888007764418
									680.0443734568814	2.796011448618247	0.9202852519652078
									684.8046840710797	2.6173706290171914	0.8897237631064845
									689.5983168595773	0.9144851452468703	0.6177245665645219
									694.4255050775944	3.7650075521970985	1.0754570033810893
									699.2864836131375	3.472720869679336	1.0519411483242884
									704.1814889984294	3.186758759906677	0.9993337661356531
									709.1107594214184	3.6112374578481896	1.0684037347608373
									714.0745347373684	4.663403119270272	1.207044777855326
									719.0730564805299	2.786923651035881	0.9468318671780801
									724.1065678758937	3.8566858981652583	1.1086924390975286
									729.175313851025	5.064089724835638	1.2712828067631619
									734.2795410479821	2.1713256686930134	0.8966076823316753
									739.419497835318	3.5164989184866955	1.10394946349342
									744.5954343201652	4.997669207251476	1.265019145830553
									749.8076023604063	4.686482803992585	1.2508776914229147
									755.0562555769293	2.3194936623612077	0.9108451009029054
									760.3416493659677	4.3150649432341455	1.2328274159329144
									765.6640409115295	3.5439343922703648	1.1352950290287969
									771.0236891979102	3.8221298146205234	1.1495589681684149
									776.4208550222957	4.291633113024322	1.2329918957194506
									781.8558010074516	3.908737324108789	1.1895114959524231
									787.3287916145039	2.8320288408130763	1.0315257027447113
									792.8400931558053	4.229230408695705	1.261179744929481
									798.389973807896	4.351202748050764	1.2589780072293362
									803.9787036245513	4.8993451206456	1.3451197078847292
									809.6065545499231	4.448543036557974	1.3116894195698485
									815.2738004317725	6.115464853062829	1.5127429555354943
									820.9807170347949	3.6478403022044743	1.2077463232267003
									826.7275820540385	3.127361262865732	1.1401687154414368
									832.5146751284168	5.413220108882544	1.4474580064899485
									838.3422778543157	5.2250642597287325	1.4158197947138136
									844.2106737992959	5.300336474879325	1.451950056651495
									850.1201485158911	5.1106627835010086	1.4523165389863695
									856.0709895555023	3.1947134989422565	1.1820047665090898
									862.0634864823908	5.493554491547762	1.4858691258815175
									868.0979308877675	3.226432937570679	1.1918236073302886
									874.1746164039819	5.964879633902437	1.5879526950156009
									880.2938387188098	5.080979558622579	1.465904486117709
									886.4558955898415	4.461074854183989	1.4103730165833226
									892.6610868589703	4.951570817717499	1.4877641444818612
									898.9097144669831	5.141774683267077	1.5297768601525332
									905.202082468252	4.922458497591744	1.4928893230474032
									911.5384970455298	4.755722081670254	1.47365394392963
									917.9192665248484	3.63879824408465	1.3232667507782356
									924.3447013905223	5.490224499133605	1.5912055864060313
									930.815114300256	4.890601389750597	1.5131462342634712
									937.3308201003579	6.168978533599379	1.7206483149105412
									943.8921358410604	4.663983879210972	1.5125040243365204
									950.4993807919478	2.927115134823703	1.2559991958179233
									957.1528764574914	2.5554209064161677	1.16399345490546
									963.8529465926938	5.336999388769036	1.6716703552645074
									970.5999172188426	5.478069424981456	1.6897937591377754
									977.3941166393745	4.134256923618233	1.5159078173668155
									984.2358754558502	4.016549183719462	1.4908624023974022
									991.1255265840412	4.30020874781209	1.512071293371965
									997.2911834928398	3.4060911051477194	1.5805109985398438
