# Supplementary material for: Formation of a super-dense hydrogen monolayer on mesoporous silica
Source: Nat Chem. 2022 Aug 29;14(11):1319–24. doi: 10.1038/s41557-022-01019-7 (PMC9630099; doi:10.1038/s41557-022-01019-7)
Supplement: Source Data Fig. 2 — Compressed folder with ‘.csv’ files of all INS results including spectra and analysis and source data of Fig. 2b.. [file 41557_2022_1019_MOESM3_ESM.zip › Fig2_INS_spectra_and_analysis/INS+AnalysisGaussian/23008_7.5mmol_20.3K_B.csv]

x	y	err	fit	residual_fit	x_full	y_full	err_full	background_full	x_f	y_f	err_f	GS_Peak0_	GS_Peak1_	GS_Peak2_	Background1_	Sigmoid1_
2.0004999999999926	1.2025077133041129	0.24225451528806885	2.2625515487075165	1.0600438354034036	1.0134999999999967	1.005358557826396	0.4050556332066082	1.0053454629145084	-1.9895	0.8355784762732856	0.17293016282053372	0.00013123436287589506	8.949330759178081e-06	3.812744912058994e-09	2.2624113612011367	0.0
2.0214999999999925	1.738630839169956	0.2678083064413314	2.2410779004550805	0.5024470612851244	1.0344999999999966	0.863278592779726	0.396399169411237	0.8632647872204084	-1.9685000000000001	0.6200359194067013	0.1551150612070305	0.00013762829798316832	9.438584238006832e-06	4.0767053769950495e-09	2.240930829496154	0.0
2.0424999999999924	2.0649394060865816	0.28328196093788016	2.2200122353961813	0.15507282930959976	1.0554999999999966	2.123539508967543	0.4217909015699096	2.1235249557189433	-1.9475000000000002	0.7667925735290626	0.1694520727102138	0.00014431842016277	9.953527207105406e-06	4.358476986457686e-09	2.2198579590903345	0.0
2.0634999999999923	1.5407368579742284	0.2601982066343648	2.199352429232224	0.6586155712579957	1.0764999999999965	1.716460468035442	0.4093582732271464	1.7164451282103002	-1.9265000000000003	0.6855722682613843	0.16065525313393242	0.00015131767092674723	1.0495448806512239e-05	4.65922885787694e-09	2.199190611453262	0.0
2.0844999999999922	2.151599880613532	0.29024023757330436	2.179096365752492	0.027496485138960303	1.0974999999999964	1.294323329427458	0.3889492666992473	1.2943071622057893	-1.9055000000000004	0.7978018006838924	0.17229761475264155	0.000158639519232758	1.1065699602651869e-05	4.980204590207914e-09	2.178926655553452	0.0
2.105499999999992	1.3843671135889266	0.25675539426163774	2.1592419368383053	0.7748748232493787	1.1184999999999963	1.6031150418245446	0.39509094237478576	1.6030980043624354	-1.8845000000000005	0.5803697026337392	0.15542499076407854	0.00016629798120184995	1.1665694343138498e-05	5.322726856725774e-09	2.1590639678400336	0.0
2.126499999999992	1.993434607939643	0.28695153061590684	2.1397870424679635	0.14635243452832047	1.1394999999999962	1.252901142698553	0.3792490153440277	1.252883190032905	-1.8635000000000006	0.6877312631496522	0.1639800127848621	0.00017430764049374342	1.2296914826391189e-05	5.688202271028984e-09	2.139600432224441	0.0
2.147499999999992	1.301287676603507	0.258196053186081	2.120729590722507	0.8194419141190001	1.160499999999996	1.455815235223123	0.37637107577251494	1.455796320172178	-1.8425000000000007	0.7735165229622863	0.16942043842974866	0.00018268366935812248	1.296091289042013e-05	6.07812654186375e-09	2.120533940062132	0.0
2.168499999999992	1.7961163836249172	0.28070330448782477	2.1020674977923535	0.30595111416743626	1.181499999999996	1.8245160842068708	0.3862254616867422	1.8244961572663438	-1.8215000000000008	1.0369896406885906	0.18936393180375308	0.00019144185038083475	1.365931352528898e-05	6.494089933234995e-09	2.1018623901343574	0.0
2.189499999999992	1.6934398503672883	0.2817641078506498	2.0837986879847703	0.390358837617482	1.202499999999996	1.822553097787908	0.3802083268292857	1.82253210702255	-1.8005000000000009	0.49405793285948973	0.14819866916433638	0.00020059859894427137	1.439381811390794e-05	6.937783047166012e-09	2.083583688629929	0.0
2.2104999999999917	1.5392177773593179	0.27616620292218136	2.0659210937322663	0.5267033163729484	1.2234999999999958	1.580823566765393	0.37127335477748136	1.5808014576957927	-1.779500000000001	0.7542607379760475	0.16914260167653783	0.00021017098642159125	1.516620780596496e-05	7.411002947412568e-09	2.065695749127036	0.0
2.2314999999999916	1.7251951341101754	0.28131455917020554	2.0484326556018972	0.3232375214917218	1.2444999999999957	1.7848338766699534	0.37240717120986055	1.7848105921543884	-1.758500000000001	0.7628840950193168	0.16946315332041798	0.0002201767641248211	1.5978347029961247e-05	7.91565964342682e-09	2.048196492575083	0.0
2.2524999999999915	2.153223048180723	0.30349169339320003	2.0313313223055185	-0.12189172587520458	1.2654999999999956	1.8147006404594603	0.3694150422238191	1.8146761205705935	-1.7375000000000012	1.0236591514472297	0.1870716489907663	0.0002306343880272703	1.6832187148478125e-05	8.453782954911208e-09	2.0310838472765598	0.0
2.2734999999999914	1.515669546571652	0.27320384364207967	2.0146150507110043	0.49894550413935224	1.2864999999999955	1.4155184218700518	0.35276119872825235	1.4154926037662672	-1.7165000000000012	0.6909044333715202	0.16255674079776686	0.0002415630442810704	1.7729770261969383e-05	9.027529778397107e-09	2.0143557488689314	0.0
2.2944999999999913	1.5775574780608599	0.277447871000699	1.9982818058544747	0.4207243277936148	1.3074999999999954	2.080541009338666	0.37123260567942434	2.080513827129826	-1.6955000000000013	0.8854200147658857	0.17804576514807316	0.000252982675551049	1.867323316654273e-05	9.639191778434589e-09	1.9980101403065653	0.0
2.3154999999999912	1.9438555433062736	0.29362064440737184	1.9823295609535434	0.038474017647269765	1.3284999999999954	1.312469454477771	0.3402950665822865	1.312440839085173	-1.6745000000000014	0.7819280415450957	0.16998233052397357	0.00026491400818651553	1.9664811471368948e-05	1.0291203527189918e-08	1.982044971842682	0.0
2.336499999999991	1.914639798422698	0.29286779992462897	1.9667562974216197	0.05211649899892179	1.3494999999999953	1.6873612723866436	0.35107447792878	1.6873311513969433	-1.6535000000000015	0.8597779031559976	0.17579890880387763	0.0002773785802529366	2.0706843881536168e-05	1.0986151117520054e-08	1.966458201011334	0.0
2.357499999999991	1.9431386426114117	0.2938007058071723	1.9515600048832962	0.008421362271884503	1.3704999999999952	1.3651241504923344	0.3365220818050519	1.3650924480051958	-1.6325000000000016	0.9601951417492655	0.1828000702987257	0.00029039877044587196	2.1801776652351697e-05	1.1726781275927732e-08	1.9512477926094167	0.0
2.378499999999991	1.8992509401357909	0.2934612927718116	1.9367386811908434	0.03748774105505248	1.391499999999995	1.5723246594522147	0.3422779555097093	1.5722912959214363	-1.6115000000000017	0.8196150687705066	0.17267468346592693	0.00030399782790990575	2.295216822128016e-05	1.2516011003205798e-08	1.936411718678701	0.0
2.399499999999991	1.5716954958599976	0.27565449308329626	1.92229033244185	0.35059483658185253	1.412499999999995	1.0984815373295804	0.31783685109063553	1.098446429397442	-1.5905000000000018	0.6804020146508996	0.16447751735665378	0.0003181999029857043	2.4160694023899777e-05	1.3356937772051084e-08	1.9219479584879027	0.0
2.4204999999999908	2.2274023473945896	0.30597333396325355	1.9082129729980288	-0.3191893743965608	1.433499999999995	1.6176172300645981	0.33422593520485927	1.6175802903891598	-1.569500000000002	0.7871189367972335	0.16900630712508596	0.00033303007890869794	2.543015150045709e-05	1.4252850312477157e-08	1.9078544985147694	0.0
2.4414999999999907	2.092419094932181	0.30039347684422046	1.8945046255052267	-0.19791446942695412	1.4544999999999948	1.489210497960118	0.3298933802971934	1.4891716350351945	-1.548500000000002	0.8511048968896584	0.17604552030819381	0.00034851440448329697	2.676346529980196e-05	1.5207240017480218e-08	1.8941293324282036	0.0
2.4624999999999906	1.9203309260136974	0.29343706466092795	1.8811633209146714	-0.03916760509902595	1.4754999999999947	1.5222318008844278	0.32440085575062416	1.5221909188519536	-1.527500000000002	0.967088867051964	0.18316145529890546	0.00036467992775687764	2.8163692687691075e-05	1.622381300311666e-08	1.880770461070414	0.0
2.4834999999999905	1.6638534690708255	0.283034595091055	1.8681870985054738	0.20433362943464828	1.4964999999999946	1.7176522866377786	0.3291540469906464	1.7176092850922644	-1.5065000000000022	0.8909762587316352	0.18027837049337783	0.0003815547307181888	2.9634029166659235e-05	1.7306502858941695e-08	1.8677758924390861	0.0
2.5044999999999904	1.7896310976649243	0.288263940914422	1.855574005908438	0.06594290824351368	1.5174999999999945	1.3281389009846336	0.30932678398580776	1.328093674769411	-1.4855000000000023	1.1343755793665617	0.19440953519150136	0.00039916796504515264	3.117781431487649e-05	1.845948412663728e-08	1.855143641669594	0.0
2.5254999999999903	1.7198528291284583	0.2820529068334802	1.8433220991311925	0.12346927000273422	1.5384999999999944	1.3682089655309406	0.30502521250709136	1.3681614045258739	-1.4645000000000024	1.1099094153693028	0.19515033127999734	0.0004175498889274623	3.279853785162782e-05	1.9687186546629304e-08	1.842871731017227	0.0
2.54649999999999	1.74335022766334	0.2870566739756762	1.831429442584693	0.08807921492135318	1.5594999999999943	2.2291564897270746	0.3366996878365126	2.2291064786274144	-1.4435000000000024	0.9705198615715221	0.1890312622058318	0.0004367319049896544	3.449984593728102e-05	2.0994310114561142e-08	1.830958189839456	0.0
2.56749999999999	1.8195425792257232	0.2916609551956904	1.8198941091111134	0.0003515298853902227	1.5804999999999942	1.5909485475529634	0.3126264731347724	1.5908959656389998	-1.4225000000000025	0.8999585849465077	0.18568420243638092	0.0004567465993407556	3.628554771583597e-05	2.2385840991659804e-08	1.8194010545782158	0.0
2.58849999999999	1.9181578724780275	0.2928958587561079	1.8087141800131796	-0.10944369246484786	1.6014999999999942	2.3045189377875017	0.33810519591891763	2.3044636586846674	-1.4015000000000026	0.7867037250506934	0.18212142894089395	0.0004776277817768903	3.815962210838805e-05	2.3867068315306922e-08	1.808198368742226	0.0
2.60949999999999	1.4843287113623695	0.2768182637388873	1.7978877450849686	0.3135590337225991	1.622499999999994	1.9129195300015212	0.31370319094482096	1.9128614214305795	-1.3805000000000027	1.1829636636902676	0.20654741374715274	0.0004994105271636342	4.012622486607942e-05	2.544360195851369e-08	1.797348182889337	0.0
2.63049999999999	1.6624928438861173	0.2871897705441848	1.7874129026442054	0.12492005875808809	1.643499999999994	1.7900603167365077	0.30624100328474624	1.7899992402534513	-1.3595000000000028	0.7909028285709199	0.18444616509243716	0.0005221312180251875	4.218969589135568e-05	2.7121391289497138e-08	1.7868485546088975	0.0
2.6514999999999898	1.6579223108557315	0.2838152836089148	1.7772877595661092	0.11936544871037769	1.6644999999999939	1.3757572129744544	0.2810555786522004	1.375693023699725	-1.338500000000003	1.3798654614103576	0.21928717999513006	0.0005458275883677481	4.435456683659872e-05	2.8906744985180808e-08	1.7766975485041598	0.0
2.6724999999999897	1.7343161489968455	0.28978898845086387	1.7675104313188088	0.03319428232196331	1.6854999999999938	1.5913883274412917	0.29284698642846685	1.5913208737779192	-1.317500000000003	1.1300505795345326	0.21006000898359523	0.0005705387687648274	4.6625568989461966e-05	3.080635195518842e-08	1.7668932361747025	0.0
2.6934999999999896	1.3724569874901578	0.27274241615335904	1.7580790420003845	0.3856220545102267	1.7064999999999937	1.7642368805759792	0.2918462483823303	1.7641660039162272	-1.296500000000003	0.6667151834220832	0.18453478775427964	0.0005963053327325404	4.900764145449725e-05	3.2827303435783497e-08	1.757433696198894	0.0
2.7144999999999895	1.6150525102910631	0.2842474980763982	1.7489917243775481	0.13393921408648501	1.7274999999999936	1.7657804006894038	0.2898801303081313	1.7657059351094897	-1.2755000000000032	1.2084756982822302	0.21470005295332437	0.0006231693444231474	5.150593964092798e-05	3.49771163162228e-08	1.7483170141163678	0.0
2.7354999999999894	1.3750233305550625	0.27333331677436545	1.7402466199260311	0.3652232893709686	1.7484999999999935	1.5166944242340863	0.2816889745543679	1.5166161961765343	-1.2545000000000033	0.8068613863118684	0.19633330700769977	0.0006511744076654753	5.412584406669349e-05	3.7263757763153644e-08	1.7395412824105412	0.0
2.7564999999999893	1.823643824544171	0.29288356761716344	1.7318418788726908	-0.09180194567148026	1.7694999999999934	2.2626015845760294	0.2988192729258871	2.2625194125192007	-1.2335000000000034	0.8594491568574618	0.19822343649053456	0.0006803657163810422	5.6872969489167684e-05	3.969567121199964e-08	1.7311046004911494	0.0
2.777499999999989	1.644762962180721	0.28610951724795003	1.723775660239402	0.07901269805868116	1.7904999999999933	1.6924478749099017	0.2781448346893319	1.6923615690242266	-1.2125000000000035	0.8553970571665761	0.1954358782328713	0.0007107901064050496	5.9753174373239476e-05	4.228180379774745e-08	1.72300507467682	0.0
2.798499999999989	1.9454664250732379	0.2974039387471795	1.7160461318887423	-0.22942029318449553	1.8114999999999932	1.5588811044604467	0.2666369760662576	1.5587904662508718	-1.1915000000000036	1.1935893178903183	0.21422031225258106	0.0007424961087415808	6.27725707077243e-05	4.5031635301179256e-08	1.7152408181776577	0.0
2.819499999999989	1.3890109066691017	0.2724109381063121	1.7086514705715479	0.3196405639024462	1.8324999999999931	1.2661943198012826	0.25492691623586117	1.266099141735429	-1.1705000000000036	1.0251528138787744	0.20430116974737653	0.0007755340042825702	6.593753418136939e-05	4.7955208690398796e-08	1.7078099510778753	0.0
2.840499999999989	2.0850317340037217	0.30198890276237744	1.7015898619763512	-0.38344187202737046	1.853499999999993	1.8920190838690851	0.2841527229197556	1.8919191489905993	-1.1495000000000037	1.0557608594926928	0.20201705789148153	0.0008099558800203792	6.925471473001519e-05	5.106316234148243e-08	1.7007106003184385	0.0
2.861499999999989	2.157619423200675	0.306513764848654	1.6948595007807636	-0.46275992241991126	1.874499999999993	1.876098243718896	0.2767608611275727	1.875993325245454	-1.1285000000000038	1.0749115952850767	0.20416451102535962	0.0008458156867839607	7.273104746677528e-05	5.436676402625089e-08	1.693940899679749	0.0
2.8824999999999887	2.1016785027211524	0.3060766388003133	1.6884585907048295	-0.4132199120163229	1.8954999999999929	1.6415703641459063	0.26635245469121427	1.6414602250513197	-1.107500000000004	1.101502651778461	0.20609218503635984	0.0008831692985287857	7.637376400740233e-05	5.787794675952446e-08	1.6874989897643466	0.0
2.9034999999999886	2.1528245722671686	0.3109430608500843	1.6823853445664037	-0.47043922770076496	1.9164999999999928	1.7351656029606979	0.26876073691557273	1.7350499955405498	-1.086500000000004	1.2863210214759806	0.2165580835603997	0.0009220745732108524	8.01904042033214e-05	6.160934660277845e-08	1.681383017979643	0.0
2.9244999999999886	1.5210997525439764	0.28191135408365875	1.6766379843385957	0.15553823179461923	1.9374999999999927	2.0267198721428428	0.28011979344214605	2.0265985375630637	-1.065500000000004	1.2929433757804198	0.21752627461036322	0.0009625914152752615	8.418882829512567e-05	6.55743425258977e-08	1.6755911385206828	0.0
2.9454999999999885	2.312158677784329	0.31624621146273196	1.6712147412093197	-0.6409439365750091	1.9584999999999926	1.9429053184963478	0.27819782568360646	1.9427779863241255	-1.0445000000000042	1.1537313355588457	0.21156306526817079	0.001004781839789962	8.83772294996574e-05	6.978709843372286e-08	1.6701215123529316	0.0
2.9664999999999884	1.5934683202033528	0.28641598410372865	1.6661138556430009	0.07264553543964802	1.9794999999999925	1.4577892904118472	0.254338738336924	1.4576556781282417	-1.0235000000000043	1.2188473091026235	0.21539052069343292	0.001048710038255359	9.276414704411378e-05	7.426260746929638e-08	1.664972307195094	0.0
2.988499999999994	2.3538256653381624	0.30603627407766143	1.6611139124836058	-0.6927117528545566	2.0004999999999926	1.2025077133041129	0.24225451528806885	1.2023675257977329	-1.0025000000000044	1.1265046042284683	0.21482872461225905	0.0010966663436652833	9.758258733145652e-05	7.925035771573793e-08	1.6599195843022514	0.0
3.0105	1.6466310606593197	0.28724025806801173	1.656463836568395	0.009832775909075275	2.0214999999999925	1.738630839169956	0.2678083064413314	1.7384837682110295	-0.9815000000000043	1.0402937080105665	0.2117834642123175	0.0011466819100429623	0.00010263934167993037	8.45632418932836e-08	1.6552144307534302	0.0
3.0315735	1.4661448712783285	0.2792173445995015	1.6523358286742305	0.18619095739590197	2.0424999999999924	2.0649394060865816	0.28328196093788016	2.0647851297807347	-0.9605000000000044	1.2285612768090042	0.22439333242272705	0.0011965979136336084	0.00010771690318487633	8.997622086275793e-08	1.6510314238811912	0.0
3.0527945145	1.4848080829942685	0.27885539516641167	1.6484997162822679	0.1636916332879994	2.0634999999999923	1.5407368579742284	0.2601982066343648	1.5405750401952663	-0.9395000000000042	1.066797589136638	0.21674388884110066	0.0012489242571190118	0.00011307164040728715	9.576692383354371e-08	1.6471376246178178	0.0
3.0741640761015	2.1511995145375256	0.30829010349581304	1.644960265143125	-0.5062392493944006	2.0844999999999922	2.151599880613532	0.29024023757330436	2.151430170414492	-0.9185000000000043	1.5192850122503094	0.2395865387611236	0.0013037864340679584	0.00011871986607465966	1.0196363837224972e-07	1.643537656879344	0.0
3.09568322463421	2.1812393464409645	0.3072715017079395	1.6417222853603393	-0.5395170610806252	2.105499999999992	1.3843671135889266	0.25675539426163774	1.3841891445906547	-0.8975000000000042	1.416951784991247	0.23745292142873817	0.0013613168534628592	0.0001246789123053101	1.0859690116412698e-07	1.64023618099767	0.0
3.11735300720665	1.6415197215437702	0.2857739521570145	1.638790631663924	-0.0027290898798462138	2.126499999999992	1.993434607939643	0.28695153061590684	1.9932479976961206	-0.8765000000000043	1.5789235426021797	0.24815519296597544	0.0014216552371533351	0.00013096719746709965	1.1569968633130362e-07	1.6372378935296172	0.0
3.1391744782570963	2.1324033676023726	0.303043490753505	1.6361702036983266	-0.49623316390404604	2.147499999999992	1.301287676603507	0.258196053186081	1.301092025943132	-0.8555000000000041	1.1768882743449667	0.231160890169115	0.0014849490408170177	0.00013760429759394443	1.2330761024840495e-07	1.6345475270523053	0.0
3.1611486996048956	1.8868425858145128	0.2926431730922781	1.6338659463262422	-0.25297663948827065	2.168499999999992	1.7961163836249172	0.28070330448782477	1.7959112759669211	-0.8345000000000042	1.4349802260906062	0.2463111166351425	0.0015513538998383892	0.0001446110226802055	1.3145915435952736e-07	1.6321698499445692	0.0
3.18327674050213	2.0334364683854	0.2953750871651457	1.6318828499498195	-0.40155361843558035	2.189499999999992	1.6934398503672883	0.2817641078506498	1.693224851012447	-0.8135000000000041	1.5826890608550193	0.25364114683867445	0.0016210341016007885	0.00015200949819598107	1.4019590764246054e-07	1.630109666154115	0.0
3.205559677685645	1.6566847393201405	0.2803357484196692	1.6302259508509125	-0.026458788469228	2.2104999999999917	1.5392177773593179	0.27616620292218136	1.5389924327540874	-0.7925000000000042	1.5175867071458369	0.2555596021663274	0.0016941630857761297	0.0001598232521909636	1.4956283052196025e-07	1.628371814950115	0.0
3.227998595429445	1.801518900039194	0.2852911028081949	1.628900331552177	-0.17261856848701695	2.2314999999999916	1.7251951341101754	0.28131455917020554	1.724958971083361	-0.7715000000000041	1.5031870016856816	0.25959899373657264	0.0017709239742915131	0.00016807730838090955	1.5960854220486714e-07	1.6269611706609624	0.0
3.250594585597451	1.2497709088825768	0.2613931159441237	1.6279111212008728	0.378140212318296	2.2524999999999915	2.153223048180723	0.30349169339320003	2.1529755731517644	-0.7505000000000042	1.7723818938475229	0.275673710294618	0.0018515101327517447	0.00017679828563908873	1.7038563359766702e-07	1.6258826423968484	0.0
3.273348747696633	1.0979556857737702	0.252909383325133	1.6272634959774657	0.5293078102036954	2.2734999999999914	1.515669546571652	0.27320384364207967	1.5154102447295792	-0.729500000000004	1.2875713124557906	0.26038840675958486	0.0019361257652026288	0.000186014504345452	1.8195100817329668e-07	1.6251411737569095	0.0
3.2962621889305095	1.5928090440726792	0.27346981899525064	1.6269626795311452	0.03415363545846595	2.2944999999999913	1.5775574780608599	0.277447871000699	1.5772858125129505	-0.7085000000000041	1.7010819755985938	0.2800230033301323	0.002024986544231735	0.0001957561000788067	1.9436625338045832e-07	1.6247417425205812	0.0
3.319336024253023	1.8486328133174688	0.2844615266291313	1.6270139434446325	-0.2216188698728363	2.3154999999999912	1.9438555433062736	0.29362064440737184	1.9435709541954123	-0.687500000000004	1.6223962217023047	0.28440288821514764	0.0021183202785213765	0.00020605514517222972	2.0769804543750492e-07	1.6246893603228934	0.0
3.342571376422794	2.1588375584762742	0.29485340542479666	1.6274226077307417	-0.5314149507455326	2.336499999999991	1.914639798422698	0.29286779992462897	1.9143417020124123	-0.6665000000000041	1.5554363844563386	0.28987360488795966	0.002216367620093644	0.00021694577868939423	2.2201859062635844e-07	1.624989072313368	0.0
3.3659693760577536	2.2469661955535365	0.29836980090540094	1.6281940413633693	-0.6187721541901672	2.357499999999991	1.9431386426114117	0.2938007058071723	1.9428264303375322	-0.645500000000004	1.6540548675918054	0.300873146380543	0.002319382813618923	0.00022846434541964322	2.3740610650231496e-07	1.6256459567982242	0.0
3.389531161690158	1.868957809256786	0.2838280728828547	1.6293336628457382	-0.2396241464110478	2.378499999999991	1.8992509401357909	0.2934612927718116	1.8989239776236486	-0.624500000000004	1.2945802804624553	0.29773185683383463	0.002427634490298991	0.0002406495445327132	2.5394534676589066e-07	1.6266651248655597	0.0
3.4132578798219892	2.0710034601007665	0.2906503696506034	1.6308469408189317	-0.44015651928183486	2.399499999999991	1.5716954958599976	0.27565449308329626	1.5713531219060501	-0.6035000000000039	1.5635803911934238	0.31332645414246035	0.0025414065089825076	0.00025354258858018794	2.7172817390592053e-07	1.628051719993195	0.0
3.437150684980743	1.556015719777541	0.2705811116230266	1.632739394713953	0.07672367493641197	2.4204999999999908	2.2274023473945896	0.30597333396325355	2.22704387291133	-0.582500000000004	2.037982640034309	0.3403707302784127	0.0026609988473260907	0.0002671873735802581	2.9085418412246066e-07	1.6298109176388627	0.0
3.4612107397756082	2.1479574302706137	0.290108674376424	1.6350165954507627	-0.512940834819851	2.4414999999999907	2.092419094932181	0.30039347684422046	2.0920438018551577	-0.5615000000000039	1.753086685826752	0.34476427933499665	0.0027867285459779035	0.0002816306609754688	3.1143138947716933e-07	1.6319479248124198	0.0
3.485439214954037	2.35614909724447	0.298326766048539	1.637684166187951	-0.718464931056519	2.4624999999999906	1.9203309260136974	0.29343706466092795	1.9199380661694398	-0.540500000000004	2.3918392082931477	0.37357891258484827	0.0029189307089331675	0.00029692227230999766	3.335769627020672e-07	1.6344679796297452	0.0
3.5098372894587158	2.1035607908223493	0.2882926418086868	1.6407477831269948	-0.4628130076953545	2.4834999999999905	1.6638534690708255	0.283034595091055	1.6634422630044379	-0.5195000000000038	2.204436068331944	0.3833714147249264	0.0030579595633931323	0.0003131152975340415	3.5741805062910836e-07	1.637376350848017	0.0
3.5344061504849265	1.9142777528485828	0.28028739398523916	1.644213176375244	-0.2700645764733389	2.5044999999999904	1.7896310976649243	0.288263940914422	1.7892007334260802	-0.4985000000000039	2.47750401588148	0.4074452083116579	0.0032041895826507164	0.0003302663179082321	3.830926627881644e-07	1.6406783373820222	0.0
3.559146993538321	2.1100249967251896	0.28855972502509686	1.6480861308721015	-0.4619388658530881	2.5254999999999903	1.7198528291284583	0.2820529068334802	1.7194024610144927	-0.47750000000000387	2.30055626892456	0.4184445854525708	0.003358016675728017	0.00034843564455110023	4.107506423649981e-07	1.6443792678011802	0.0
3.5840610224930893	1.9331058238982672	0.278109585382091	1.6523724873831243	-0.280733336515143	2.54649999999999	1.74335022766334	0.2870566739756762	1.7428789749181028	-0.45650000000000385	3.068612446901745	0.4545713624455943	0.003519859447703376	0.00036768757374766055	4.405547274198308e-07	1.648484499806946	0.0
3.6091494496505407	1.9941659466970016	0.2803739582716459	1.6570781435670727	-0.3370878031299289	2.56749999999999	1.8195425792257232	0.2916609551956904	1.8190495246928255	-0.43550000000000383	3.2466338445487297	0.48265044878404123	0.0036901605348894926	0.0003880906602176814	4.7268171104794475e-07	1.6529994196902544	0.0
3.6344134957980945	2.4678021743837415	0.29803976229176415	1.662209055121286	-0.8055931192624555	2.58849999999999	1.9181578724780275	0.2928958587561079	1.917642061207074	-0.4145000000000038	3.4520215096308924	0.5136895956745756	0.0038693880192591716	0.0004097180096283603	5.073237100236492e-07	1.6579294417686885	0.0
3.659854390268681	2.229175648042659	0.28774840775811833	1.6677712370110545	-0.5614044110316048	2.60949999999999	1.4843287113623695	0.2768182637388873	1.4837891491667379	-0.3935000000000038	4.652603035220963	0.5749502127566746	0.004058036926762546	0.0004326475917285126	5.446895524161767e-07	1.663280007803011	0.0
3.685473371000562	1.9583632060952771	0.27598731325365095	1.673770764789072	-0.2845924413062051	2.63049999999999	1.6624928438861173	0.2871897705441848	1.6619284958508094	-0.3725000000000038	4.180129518504323	0.6131134720144478	0.004256630814439316	0.00045696257558024145	5.850062957098084e-07	1.669056586392757	0.0
3.7112716845975657	1.2642726621154032	0.2492045213288212	1.680213776011362	0.4159411138959588	2.6514999999999898	1.6579223108557315	0.2838152836089148	1.6573320997937822	-0.35150000000000375	5.914092889568179	0.6960048115889518	0.004465723451502031	0.0004827516884700094	6.285208881105578e-07	1.6752646723505018	0.0
3.7372505863897487	1.9154823615617267	0.27427568389752566	1.6871064717565676	-0.2283758898051591	2.6724999999999897	1.7343161489968455	0.28978898845086387	1.7336989538527392	-0.33050000000000374	6.386839015424442	0.7719988775329064	0.004685900599852577	0.000510109600194415	6.755019869892868e-07	1.6819097860545336	0.0
3.763411340494477	2.0272954654704742	0.2764282523947361	1.6944551182558072	-0.33284034721466704	2.6934999999999896	1.3724569874901578	0.27274241615335904	1.3718116416886672	-0.3095000000000037	8.356111450972602	0.8802323850264065	0.004917781899793677	0.0005391373345374336	7.262419498084857e-07	1.6889974727795263	0.0
3.7897552198779385	2.4112347318633844	0.288558671928444	1.7022660486408387	-0.7089686832225457	2.7144999999999895	1.6150525102910631	0.2842474980763982	1.6143778000298827	-0.2885000000000037	9.42258980046806	0.9910990094680271	0.005162022867011226	0.0005699427098857982	7.810590144203483e-07	1.6965333020049274	0.0
3.816283506417084	2.562551893396834	0.2941683758309947	1.7105456648186679	-0.852006228578166	2.7354999999999894	1.3750233305550625	0.27333331677436545	1.3743179930395726	-0.2675000000000037	9.855889753520934	1.1173204053991939	0.0054193170072321765	0.0006026408110683068	8.40299687322677e-07	1.70452286670068	0.0
3.842997490962004	2.297672915330187	0.2827145170113081	1.7193004394812967	-0.5783724758488904	2.7564999999999893	1.823643824544171	0.29288356761716344	1.8229065461626297	-0.24650000000000366	15.712224505191088	1.3210246350130899	0.005690398055306393	0.0006373544946536284	9.043413603325677e-07	1.7129717825899764	0.0
3.8698984733987376	2.1689855717020934	0.2787974275844553	1.7285369182597907	-0.44044865344230266	2.777499999999989	1.644762962180721	0.28610951724795003	1.6439923766181388	-0.2255000000000037	23.497059329702722	1.5567022311592884	0.005976042345820113	0.0006742149301004213	9.735951782045415e-07	1.721885687388692	0.0
3.896987762712529	1.9193383942053417	0.2671054442465348	1.738261722032376	-0.18107667217296575	2.798499999999989	1.9454664250732379	0.2974039387471795	1.9446611113621532	-0.20450000000000368	27.52155971125319	1.8023608579380737	0.006277071322723808	0.0007133621793236818	1.048509181999589e-06	1.7312702400211464	0.0
3.9242666770515164	2.0894832018317846	0.27441410792441967	1.748481549396908	-0.3410016524348767	2.819499999999989	1.3890109066691017	0.2724109381063121	1.388169387175429	-0.18350000000000372	29.748936193842553	2.063232017638073	0.006594354195848451	0.0007549458174234159	1.1295717555274759e-06	1.7411311198118806	0.0
3.9517365437908767	2.0263843526015353	0.2706084273107504	1.7592031793186147	-0.26718117328292057	2.840499999999989	2.0850317340037217	0.30198890276237744	2.084152472345809	-0.1625000000000037	42.31082421620323	2.4020480998047167	0.006928810752591608	0.0007991255975161804	1.2173154049607248e-06	1.7514740256531018	0.0
3.9793986995974127	2.3462114687274522	0.28084610821109374	1.7704334739646717	-0.5757779947627806	2.861499999999989	2.157619423200675	0.306513764848654	2.15670082209966	-0.14150000000000373	53.31087020281302	2.7465497092859423	0.007281414333479066	0.0008460721628179462	1.3123209047828852e-06	1.7623046751474698	0.0
4.007254490494595	1.991468670675564	0.26877035568019714	1.782179381737817	-0.2092892889377469	2.8824999999999887	2.1016785027211524	0.3060766388003133	2.1007189017806693	-0.12050000000000372	61.41291272753841	3.0922971029792565	0.0076531949807484975	0.0008959678093489431	1.415221846616264e-06	1.773628803725873	0.0
4.035305271928057	1.5288995245504977	0.2500243698191428	1.7944479405219436	0.26554841597144585	2.9034999999999886	2.1528245722671686	0.3109430608500843	2.1518222456804077	-0.09950000000000372	72.16671871395391	3.446887574840703	0.008045242769559126	0.0009490073028681889	1.5267096312084377e-06	1.785452163739885	0.0
4.063552408831553	2.056207862524765	0.2686261760602264	1.807246281153308	-0.24896158137145696	2.9244999999999886	1.5210997525439764	0.28191135408365875	1.5200529067260635	-0.0785000000000037	84.92912723933546	3.7892123931580137	0.008458711331906146	0.0010053987538987885	1.647538947980287e-06	1.797780523528555	0.0
4.091997275693375	2.4719535160023147	0.2822268162222676	1.8205816311318022	-0.6513718848705126	2.9454999999999885	2.312158677784329	0.31624621146273196	2.3110654489279407	-0.05750000000000371	100.37833685372539	4.120576045820145	0.008894821583809314	0.0010653645549753383	1.7785337910919707e-06	1.8106196664592265	0.0
4.120641256623228	2.1071078714559457	0.268991166564742	1.834461318587467	-0.2726465528684787	2.9664999999999884	1.5934683202033528	0.28641598410372865	1.592326771755446	-0.0365000000000037	109.99017081968907	4.393270147744411	0.009354865666852428	0.0011291423845329626	1.920594066011799e-06	1.8239753899420155	0.0
4.149485745419591	2.1960265575506526	0.2706678607357621	1.8488927765183822	-0.3471337810322703	2.988499999999994	2.3538256653381624	0.30603627407766143	2.352631337156808	-0.015500000000003704	119.86265669787974	4.602012431038844	0.009840211115674728	0.0011969862821652583	2.0747028461287085e-06	1.837853504417696	0.0
4.178532145637528	2.3658565260591358	0.27451116744475296	1.8638835473167878	-0.5019729787423479	3.0105	1.6466310606593197	0.28724025806801173	1.645381654844355	0.005499999999996298	121.56199354504065	4.690157562924546	0.01035230526355291	0.001269167800305988	2.241934345085275e-06	1.852259832318584	0.0
4.207781870656991	2.301925417356618	0.2726324148610439	1.8794412876013762	-0.42248412975524174	3.0315735	1.4661448712783285	0.2792173445995015	1.4648404664852892	0.026499999999996297	117.47119261675869	4.642586085871133	0.010892679898767462	0.0013459772377388002	2.4234626772885407e-06	1.8672002070021927	0.0
4.23723634375159	1.8107524798954737	0.2535081307230456	1.895573773374489	0.08482129347901535	3.0527945145	1.4848080829942685	0.27885539516641167	1.4834459913298184	0.0474999999999963	107.71342199552646	4.456714016974534	0.011462956185014113	0.001427724960711149	2.6205714865475277e-06	1.8826804716572774	0.0
4.266896998157851	1.9578857729625836	0.2593611132975552	1.9122889055240593	-0.04559686743852431	3.0741640761015	2.1511995145375256	0.30829010349581304	2.1497769062737446	0.06849999999999631	100.87567461622973	4.162810079846683	0.012064849859702043	0.0015147428178247345	2.8346645310653295e-06	1.8987064781820013	0.0
4.2967652771449565	2.263829818628605	0.2670516126149648	1.9295947156910873	-0.3342351029375179	3.09568322463421	2.1812393464409645	0.3072715017079395	2.179753242078295	0.0894999999999963	91.73422069976715	3.7721175516225682	0.012700176724572809	0.0016073856552960353	3.0672773221629047e-06	1.9152840860338962	0.0
4.32684263408497	2.2387600529564473	0.26456811929907464	1.9474993725245568	-0.29126068043189046	3.11735300720665	1.6415197215437702	0.2857739521570145	1.6399669834094635	0.11049999999999632	76.41476516624635	3.3031576278217987	0.0133708584436759	0.0017060329396286723	3.3200899242246e-06	1.9324191610513282	0.0
4.357130532523566	2.423374285959243	0.2712658427676589	1.9660111883467661	-0.45736309761247673	3.1391744782570963	2.1324033676023726	0.303043490753505	2.1307806909563514	0.13149999999999631	61.20115549699875	2.8334162500700146	0.014078928664347503	0.001811090495215701	3.5949410345337236e-06	1.9501175742461685	0.0
4.387630446251231	1.8669092817615889	0.253096545736058	1.985138626253198	0.11822934449160916	3.1611486996048956	1.8868425858145128	0.2926431730922781	1.8851464894328398	0.1524999999999963	50.243754243410876	2.3957039825206206	0.01482653947745463	0.0019229923648955826	3.89384347402339e-06	1.9683852005673739	0.0
4.41834385937499	2.2565118391847703	0.26487244186196435	2.0048903076722553	-0.251621531512515	3.18327674050213	2.0334364683854	0.2953750871651457	2.0316632845896954	0.17349999999999632	35.01333497398279	1.9746355271662566	0.015615968233787246	0.0020422028020230004	4.2190012336293034e-06	1.9872279176352112	0.0
4.449272266390615	2.0471939392346377	0.2551283207136848	2.0252750204113394	-0.021918918823298217	3.205559677685645	1.6566847393201405	0.2803357484196692	1.654830603419343	0.1944999999999963	22.183779186334803	1.6070954141010978	0.016449624734100023	0.0021692184031849686	4.572828236034831e-06	2.0066516044458185	0.0
4.48041717225535	1.9185240232108636	0.24960221838170457	2.0463017272170525	0.12777770400618893	3.227998595429445	1.801518900039194	0.2852911028081949	1.7995797391479793	0.2154999999999963	15.306298230266592	1.331558268159222	0.017330058810922644	0.0023045703912970552	4.957968989299544e-06	2.0266621400458433	0.0
4.511780092461137	2.498886036185159	0.266812595038137	2.067979574878547	-0.4309064613066118	3.250594585597451	1.2497709088825768	0.2613931159441237	1.2477424300785525	0.23649999999999627	11.702859137116391	1.1562093485250604	0.018259968320867685	0.00244882705945391	5.377321327327802e-06	2.0472654021768983	0.0
4.5433625531083655	2.511204727277504	0.26828121926169435	2.090317903904373	-0.4208868233731313	3.273348747696633	1.0979556857737702	0.252909383325133	1.095833363553214	0.2574999999999963	6.509651873964124	1.0147740232967273	0.01924220756676375	0.0026025963865857113	5.834061452554475e-06	2.068467265889571	0.0
4.575166090980124	2.4929153921782845	0.26613779572535085	2.113326258804443	-0.3795891333738415	3.2962621889305095	1.5928090440726792	0.27346981899525064	1.5905881070621153	0.2784999999999963	5.634122730945755	0.9587026795445295	0.020279796169523415	0.0027665288366882377	6.331671518806271e-06	2.0902736021267128	0.0
4.607192253616985	1.8262336951904845	0.2451014622628427	2.1370143990101957	0.31078070381971123	3.319336024253023	1.8486328133174688	0.2844615266291313	1.8463082301957296	0.2994999999999963	5.154675072279645	0.9373195916168033	0.02137592841021697	0.002941320354150864	6.873970017268449e-06	2.112690276275811	0.0
4.639442599392304	2.0625127817797457	0.24937345213141093	2.1613923104672708	0.09887952868752503	3.342571376422794	2.1588375584762742	0.29485340542479666	2.1564040230589008	0.32049999999999634	2.76079492834997	0.9030738308604195	0.022533983063354256	0.0031277155685057187	7.465145256105589e-06	2.1357231466901547	0.0
4.67191869758805	2.3584123604369323	0.2575530752234582	2.1864702179365003	-0.17194214250043194	3.3659693760577536	2.2469661955535365	0.29836980090540094	2.2444181109883914	0.34149999999999636	4.382736698822654	0.917094101118456	0.023757533742874246	0.0033265112227635544	8.109792254826396e-06	2.1593780631786075	0.0
4.704622128471167	2.7134409775443293	0.2686262512957724	2.2122585980403344	-0.5011823795039949	3.389531161690158	1.868957809256786	0.2838280728828547	1.8662892712766075	0.3624999999999964	2.992029016437801	0.8920555484349838	0.02505035978279571	0.00353855984038938	8.812953408263679e-06	2.1836608654637413	0.0
4.737554483370465	2.234286440824357	0.2525108776540589	2.2387681930932466	0.004481752268889583	3.4132578798219892	2.0710034601007665	0.2906503696506034	2.06820823927503	0.3834999999999964	2.5895363422786986	0.8658111525070138	0.026416457674884646	0.0037647736469046456	9.580163312397634e-06	2.208577381608145	0.0
4.7707173647540575	2.775969239329187	0.26865036838596335	2.2660100257560014	-0.5099592135731856	3.437150684980743	1.556015719777541	0.2705811116230266	1.5530872427024507	0.4044999999999964	1.6827168203255063	0.8351581950760196	0.027860053086033065	0.004006128763084162	1.0417498185569522e-05	2.2341334264086985	0.0
4.804112386307336	2.13918718566761	0.24871681937460804	2.293995414555028	0.15480822888741796	3.4612107397756082	2.1479574302706137	0.290108674376424	2.1448887596322708	0.42549999999999644	2.4113118224434302	0.8143508144125965	0.02938561347831314	0.004263669687746044	1.1331630364326154e-05	2.2603347997586045	0.0
4.837741173011487	2.360527885846497	0.2530862049656228	2.322735990309539	-0.03779189553695783	3.485439214954037	2.35614909724447	0.298326766048539	2.352932910686264	0.44649999999999646	3.0104888391915914	0.7834393967002282	0.030997861354852902	0.0045385140892125475	1.2329888403671375e-05	2.28718728497707	0.0
4.871605361222568	2.126060108916295	0.24771240091520735	2.352243713510146	0.22618360459385123	3.5098372894587158	2.1035607908223493	0.2882926418086868	2.1001893585433713	0.4674999999999965	2.425856312776915	0.7370631578545491	0.03270178815476704	0.004831857925649705	1.3420323367388163e-05	2.314696647106362	0.0
4.9057065987511255	2.3395512717397	0.25226017667278183	2.3825308926941715	0.04297962095447172	3.5344061504849265	1.9142777528485828	0.28028739398523916	1.910742913855361	0.4884999999999965	1.3567288425310409	0.672543637830023	0.034502668820350184	0.005144980915674155	1.4611781955895476e-05	2.3428686311761915	0.0
4.940046544942383	2.518082274637389	0.2558053103261635	2.413610203863849	-0.10447207077353982	3.559146993538321	2.1100249967251896	0.28855972502509686	2.106318133654268	0.5094999999999965	3.3109832376021124	0.6696399783605116	0.03640607705958823	0.005479252381847236	1.591398718744861e-05	2.3717089604352264	0.0
4.97462687075698	2.411408432986904	0.25234042445504345	2.4454947109947534	0.03408627800784947	3.5840610224930893	1.9331058238982672	0.278109585382091	1.9292178363220889	0.5304999999999964	0.857424820086754	0.5801465697915289	0.0384179013267456	0.005836137490958352	1.7337627424056124e-05	2.401223334549625	0.0
5.009449258852279	1.966277366340859	0.23754204098067777	2.4781978876827315	0.5119205213418725	3.6091494496505407	1.9941659466970016	0.2803739582716459	1.9900872228201834	0.5514999999999965	1.646307688306699	0.5569131308786295	0.040544361543326614	0.0062172039163318335	1.889445461704316e-05	2.431417427768456	0.0
5.044515403664246	2.585332018692614	0.2550478489070874	2.511733639978517	-0.07359837871409702	3.6344134957980945	2.4678021743837415	0.29803976229176415	2.463522561031144	0.5724999999999965	2.1758605915826976	0.5432634614165469	0.042792026581065484	0.006624128948772506	2.05973927395636e-05	2.462296887055939	0.0
5.079827011489895	2.24071980100318	0.24247284049703832	2.546116330459828	0.30539652945664786	3.659854390268681	2.229175648042659	0.28774840775811833	2.2246844188346158	0.5934999999999966	1.8739546073388809	0.5120028043650776	0.04516783252775121	0.007058707084193241	2.2460657475483577e-05	2.493867330190408	0.0
5.1153858005703245	2.7115846942704844	0.25651979645126977	2.5813608035912967	-0.13022389067918771	3.685473371000562	1.9583632060952771	0.27598731325365095	1.953649027698962	0.6144999999999965	2.093433333493115	0.49468366254530743	0.04767910175561363	0.007522858117440992	2.4499888346938034e-05	2.526134343829895	0.0
5.151193501174317	2.1343628707711444	0.2384809592195272	2.617482412422963	0.4831195416518188	3.7112716845975657	1.2642726621154032	0.2492045213288212	1.259323558454543	0.6354999999999966	1.5021571725815592	0.47027353991108994	0.05033356281066561	0.008018635773352554	2.673229458762311e-05	2.5591034815443576	0.0
5.187251855682537	2.5329477489268637	0.2503568701177788	2.6544970466780256	0.12154929775116186	3.7372505863897487	1.9154823615617267	0.27427568389752566	1.9102856758596927	0.6564999999999965	1.7971273609846863	0.4718224863779824	0.05313937113977839	0.008548236907624449	2.9176816206762544e-05	2.592780261814416	0.0
5.2235626186723145	2.8016982369275567	0.2550606864288212	2.692421162280538	-0.10927707464701886	3.763411340494477	2.0272954654704742	0.2764282523947361	2.021837819994193	0.6774999999999967	1.842561903620644	0.46552904173867365	0.056105130670339724	0.009114011311667378	3.185430184103205e-05	2.6271701659966897	0.0
5.260127557003021	2.1988992799811666	0.24037951506347754	2.7312718123730857	0.5323725323919191	3.7897552198779385	2.4112347318633844	0.288558671928444	2.405501985227473	0.6984999999999966	1.98199286930131	0.4660271458057526	0.059239916255067755	0.009718472157229244	3.4787705160041406e-05	2.6622786362556288	0.0
5.296948449902043	2.2665228441689473	0.2380612516110903	2.771066679873811	0.5045438357048635	3.816283506417084	2.562551893396834	0.2941683758309947	2.556529095278846	0.7194999999999967	1.862699810736073	0.46179120458620826	0.06255329699190397	0.010364307118204845	3.800230177689272e-05	2.698111073461925	0.0
5.334027089051357	2.8610004059337957	0.2547101198546296	2.811824111620892	-0.04917629431290349	3.842997490962004	2.297672915330187	0.2827145170113081	2.291344258438867	0.7404999999999966	1.5252131130422253	0.4521668694451207	0.06605536042583775	0.011054390208696476	4.1525928820678735e-05	2.734672835057537	0.0
5.371365278674717	2.5610178590589743	0.24680326452675863	2.8535631541509257	0.2925452950919514	3.8698984733987376	2.1689855717020934	0.2787974275844553	2.1623343408309945	0.7614999999999967	1.9420745665264896	0.46473768179074115	0.06975673763599151	0.01179179437803789	4.538924955451505e-05	2.7719692328873418	0.0
5.40896483562544	2.406045664477432	0.24102365464211964	2.8963035911556276	0.4902579266781957	3.896987762712529	1.9193383942053417	0.2671054442465348	1.9123469121941121	0.7824999999999966	1.8524384451207965	0.45954970861310207	0.07366862920727757	0.012579804905133442	4.962604567302347e-05	2.8100055309975436	0.0
5.446827589474818	2.6899226631607673	0.24688230954768664	2.9400659826585485	0.2501433194977811	3.9242666770515164	2.0894832018317846	0.27441410792441967	2.0821327722467573	0.8034999999999968	1.3197333293537188	0.44678691992505465	0.07780283208137752	0.013421933636081396	5.427354018947005e-05	2.8487869434009	0.0
5.484955382601142	2.0303057254636387	0.22892183480487852	2.984871705950321	0.9545659804866822	3.9517365437908767	2.0263843526015353	0.2706084273107504	2.0186551989360226	0.8244999999999967	1.7416260056133224	0.45834890628547026	0.08217176727665178	0.01432193411062936	5.937275412763475e-05	2.8883186318089122	0.0
5.52335007027935	2.6256432850495726	0.24453888576238317	3.0307429983170304	0.40509971326745786	3.9793986995974127	2.3462114687274522	0.28084610821109374	2.3380826699102504	0.8454999999999968	1.5911953224177466	0.4492927675150685	0.08678850846080712	0.015283817624534665	6.49689005698402e-05	2.928605703331119	0.0
5.5620135207713055	2.6932478181101596	0.24541349405761823	3.0777030015916482	0.38445518348148866	4.007254490494595	1.991468670675564	0.26877035568019714	1.9829180926636198	0.8664999999999967	1.2820151622938774	0.4412069442151339	0.09166681135368687	0.016311870276351705	7.111181998351314e-05	2.9696532081416263	0.0
5.600947615416705	2.5890652245575962	0.24183246732342611	3.125775808553179	0.5367105839955828	4.035305271928057	1.5288995245504977	0.2500243698191428	1.5199037477684392	0.8874999999999968	1.9568674659006051	0.4558425765508736	0.09682114393034784	0.017410671048520253	7.785646115767235e-05	3.0114661371131533	0.0
5.640154248724622	2.602249854406065	0.24152199424442009	3.1749865111916624	0.5727366567855974	4.063552408831553	2.056207862524765	0.2686261760602264	2.0467421049000123	0.9084999999999968	1.8493291196006636	0.4523861662978394	0.10226671738659354	0.018585110973858718	8.526341253154705e-05	3.0540494194186785	0.0
5.679635328465695	3.4372224632085593	0.261868270274243	3.225361250850211	-0.2118612123583481	4.091997275693375	2.4719535160023147	0.2822268162222676	2.461991551329739	0.9294999999999969	1.711284065080001	0.44301036266856403	0.10801951782029003	0.019840413439642834	9.339948919430782e-05	3.0974079201010842	0.0
5.719392775764955	3.001511498498452	0.25000028323265233	3.276927270246679	0.27541577174822685	4.120641256623228	2.1071078714559457	0.268991166564742	2.0966219428104944	0.9504999999999968	2.204175719523816	0.4536300630973659	0.11409633857204184	0.02118215568234607	0.00010233838138204794	3.141546437610909	0.0
5.759428525195309	2.6259931264647403	0.2397332475635683	3.329712967368434	0.7037198409036938	4.149485745419591	2.1960265575506526	0.2706678607357621	2.1849872854499663	0.9714999999999969	2.0233774512252243	0.443525272231095	0.12051481315808181	0.02261629152679131	0.00011216137090066275	3.18646970131266	0.0
5.799744524871677	3.454201253918505	0.25999126907958287	3.3837479512228095	-0.07045330269569572	4.178532145637528	2.3658565260591358	0.27451116744475296	2.354232811060932	0.9924999999999968	1.212717015845464	0.41461968929952	0.12729344871649012	0.02414917542388009	0.0001229581225663866	3.2321823689598728	0.0
5.840342736545779	2.7489114461285595	0.24061967752124863	3.4390630994140396	0.6901516532854801	4.207781870656991	2.301925417356618	0.2726324148610439	2.289684336757434	1.0134999999999967	1.005358557826396	0.4050556332066082	0.13445165987501173	0.02578758784117724	0.0001348275584853285	3.2786890241393656	0.0
5.8812251357016	3.2676890799422615	0.25311065111534553	3.4956906175039717	0.22800153756171015	4.23723634375159	1.8107524798954737	0.2535081307230456	1.797859178178262	1.0344999999999966	0.863278592779726	0.396399169411237	0.14200980293476534	0.02753876206038869	0.0001478788237956627	3.325994173685022	0.0
5.922393711651511	3.2031144554756423	0.2505390427469974	3.5536641000989984	0.350549644623356	4.266896998157851	1.9578857729625836	0.2593611132975552	1.9443033456205256	1.0554999999999966	2.123539508967543	0.4217909015699096	0.149989210248929	0.029410412435123278	0.00016223235337801733	3.374102245061568	0.0
5.963850467633071	3.4972121363716937	0.2562363361939724	3.6130185935889494	0.11580645721725569	4.2967652771449565	2.263829818628605	0.2670516126149648	2.2495191889714143	1.0764999999999965	1.716460468035442	0.4093582732271464	0.15841222465902932	0.031410764161218414	0.00017802105000850208	3.423017583718693	0.0
6.005597420906502	3.5492176260774957	0.25763383299077225	3.673790660445527	0.12457303436803135	4.32684263408497	2.2387600529564473	0.26456811929907464	2.2236798414832184	1.0974999999999964	1.294323329427458	0.3889492666992473	0.16730223383365506	0.03354858461026473	0.00019539158549271746	3.4727444504161147	0.0
6.047636602852848	3.415442178530511	0.2533069110749771	3.736018444967441	0.32057626643693027	4.357130532523566	2.423374285959243	0.2712658427676589	2.4074806718586452	1.1184999999999963	1.6031150418245446	0.39509094237478576	0.17668370433524674	0.035833216274723106	0.00021450583748668735	3.5232870185199845	0.0
6.089970059072819	3.226878794139245	0.24774335819854806	3.799741740337364	0.5728629461981187	4.387630446251231	1.8669092817615889	0.253096545736058	1.8501558560757647	1.1394999999999962	1.252901142698553	0.3792490153440277	0.186582215220001	0.038274611370103725	0.00023554247599128162	3.574649371271268	0.0
6.132599849486327	3.296650851374261	0.2487015068638471	3.8650020568313534	0.5683512054570925	4.41834385937499	2.2565118391847703	0.26487244186196435	2.238849449147726	1.160499999999996	1.455815235223123	0.37637107577251494	0.19702449095384197	0.040883368135991374	0.0002586987149104667	3.6268354990266096	0.0
6.1755280484327315	3.640067347653126	0.2558441699193822	3.9318426909949418	0.29177534334181576	4.449272266390615	2.0471939392346377	0.2551283207136848	2.0285705232691167	1.181499999999996	1.8245160842068708	0.3862254616867422	0.20803843340381536	0.043670768873164886	0.0002841922456013806	3.67984929647236	0.0
6.2187567447717615	3.3208283652756956	0.24797809722995354	4.0003087955710415	0.6794804302953459	4.48041717225535	1.9185240232108636	0.24960221838170457	1.8988844360396546	1.202499999999996	1.822553097787908	0.3802083268292857	0.2196531526391123	0.046648819748566536	0.0003122633710274915	3.7336945598123354	0.0
6.262288041985164	3.7585024652008707	0.25721204107544	4.070447449933621	0.31194498473275	4.511780092461137	2.498886036185159	0.266812595038137	2.47817186348351	1.2234999999999958	1.580823566765393	0.37127335477748136	0.23189899624922697	0.049830292393334676	0.0003431773609673248	3.788374983930092	0.0
6.30612405827906	3.204922545841108	0.24361901232147853	4.142307730746983	0.9373851849058745	4.5433625531083655	2.511204727277504	0.26828121926169435	2.489354089262702	1.2444999999999957	1.7848338766699534	0.37240717120986055	0.24480757685847057	0.05322876731139931	0.00037722705074370443	3.843894159526369	0.0
6.350266926687013	4.072410740712009	0.2638686831703476	4.215940782533964	0.14353004182195495	4.575166090980124	2.4929153921782845	0.26613779572535085	2.4698627355005542	1.2654999999999956	1.8147006404594603	0.3694150422238191	0.2584117974862092	0.05685867910713262	0.00041473570813628166	3.9002555702324857	0.0
6.394718795173823	4.247920070637537	0.2665783661865211	4.291399887797004	0.043479817159466805	4.607192253616985	1.8262336951904845	0.2451014622628427	1.8019095724560994	1.2864999999999955	1.4155184218700518	0.35276119872825235	0.2727458743708176	0.060735363530135714	0.0004560601955383849	3.9574625897005125	0.0
6.439481826740039	3.906227265985516	0.2584900493167293	4.368740536293763	0.46251327030824685	4.639442599392304	2.0625127817797457	0.24937345213141093	2.0368436180026297	1.3074999999999954	2.080541009338666	0.37123260567942434	0.28784535684241463	0.06487510632326125	0.0005015944570335863	4.015518478671053	0.0
6.4845581995272195	4.125826184873438	0.26332109537265214	4.448020493023872	0.3221943081504337	4.67191869758805	2.3584123604369323	0.2575530752234582	2.3313202056790394	1.3284999999999954	1.312469454477771	0.3402950665822865	0.3037471437951324	0.06929519384631792	0.000551773362914855	4.074426382019507	0.0
6.529950106923911	4.004206724836042	0.260659305314328	4.529299864435351	0.525093139599309	4.704622128471167	2.7134409775443293	0.2686262512957724	2.684843244967736	1.3494999999999953	1.6873612723866436	0.35107447792878	0.3204894962739329	0.07401396543238173	0.0006070769472670006	4.134189325781769	0.0
6.575659757672378	3.707402480846987	0.25308046561906156	4.612641162308106	0.9052386814611184	4.737554483370465	2.234286440824357	0.2525108776540589	2.2040956293392555	1.3704999999999952	1.3651241504923344	0.3365220818050519	0.33811204565404995	0.07905086741614242	0.0006680350775999469	4.194810214160313	0.0
6.621689375976085	4.387946249730392	0.2675054555818965	4.698109364717978	0.31016311498758586	4.7707173647540575	2.775969239329187	0.26865036838596335	2.744092639981884	1.391499999999995	1.5723246594522147	0.3422779555097093	0.3566557968530533	0.08442650875403647	0.0007352325991751253	4.256291826511713	0.0
6.668041201607918	4.268236966676586	0.26437985575338163	4.785771973427672	0.5175350067510864	4.804112386307336	2.13918718566761	0.24871681937460804	2.1055265708711866	1.412499999999995	1.0984815373295804	0.31783685109063553	0.3761631259765178	0.09016271813392455	0.0008093150006296646	4.3186368143166005	0.0
6.714717490019173	4.272927653055427	0.26289997372642226	4.8756990669911735	0.6027714139357467	4.837741173011487	2.360527885846497	0.2530862049656228	2.3249791805140276	1.433499999999995	1.6176172300645981	0.33422593520485927	0.39667777175855284	0.09628260244758094	0.0008909946517935488	4.381847698133246	0.0
6.7617205124493065	4.329029423194532	0.2638756388611112	4.967963348795383	0.6389339256008508	4.871605361222568	2.126060108916295	0.24771240091520735	2.0885130425125107	1.4544999999999948	1.489210497960118	0.3298933802971934	0.4182448201182176	0.10281060647209174	0.0009810576692339727	4.445926864535839	0.0
6.809052556036452	4.645642655231898	0.26948718143671574	5.062640189197492	0.4169975339655947	4.9057065987511255	2.3395512717397	0.25226017667278183	2.2998890102217198	1.4754999999999947	1.5222318008844278	0.32440085575062416	0.44091068111243126	0.10977257357626076	0.0010803714700696031	4.510876563038731	0.0
6.856715923928707	5.108232575228868	0.27818858419788356	5.159807660848663	0.051575085619794514	4.940046544942383	2.518082274637389	0.2558053103261635	2.476181031208766	1.4964999999999946	1.7176522866377786	0.3291540469906464	0.4647230575257271	0.11719580723509097	0.0011898930799963622	4.576698903007848	0.0
6.9047129353962085	4.700269568907925	0.26836446830816485	5.259546566224532	0.5592769973166076	4.97462687075698	2.411408432986904	0.25234042445504345	2.3671370565417758	1.5174999999999945	1.3281389009846336	0.30932678398580776	0.4897309042974507	0.12510913309920868	0.0013106782672759867	4.643395850560597	0.0
6.953045925943982	5.494274625092469	0.28253139195903587	5.361940456311057	-0.13233416878141213	5.009449258852279	1.966277366340859	0.23754204098067777	1.9194969064265834	1.5384999999999944	1.3682089655309406	0.30502521250709136	0.5159843779482334	0.13354296132654156	0.0014438915806789514	4.710969225455603	0.0
7.0017172474255895	5.015791337049869	0.27361268351800067	5.467075639320466	0.45128430227059724	5.044515403664246	2.585332018692614	0.2550478489070874	2.535895265770036	1.5594999999999943	2.2291564897270746	0.3366996878365126	0.5435347751302309	0.1425293488405094	0.0015908173760629182	4.779420697973663	0.0
7.050729268157569	5.398703180869254	0.2791498627981956	5.575041178237429	0.1763379973681749	5.079827011489895	2.24071980100318	0.24247284049703832	2.1884708007337603	1.5804999999999942	1.5909485475529634	0.3126264731347724	0.5724344593902908	0.1521020611322948	0.0017528719234243468	4.848751785791419	0.0
7.100084373034671	5.064701964389722	0.27149808455650265	5.68592887591977	0.6212269115300479	5.1153858005703245	2.7115846942704844	0.25651979645126977	2.656358234509083	1.6014999999999942	2.3045189377875017	0.33810519591891763	0.6027367752024182	0.16229663317430434	0.001931616693898639	4.918963850849149	0.0
7.149784963645914	6.138838167754512	0.29109242536217056	5.799833246402649	-0.33900492135186333	5.151193501174317	2.1343628707711444	0.2384809592195272	2.075983939892539	1.622499999999994	1.9129195300015212	0.31370319094482096	0.6344959482963518	0.17315042895761873	0.0021287729343161593	4.990058096214362	0.0
7.199833458391435	5.929309939842305	0.28590233249245217	5.916851470979562	-0.012458468862742933	5.187251855682537	2.5329477489268637	0.2503568701177788	2.471230964063254	1.643499999999994	1.7900603167365077	0.30624100328474624	0.6677669712833365	0.18470269910797057	0.0023462376455554244	5.0620355629427	0.0
7.250232292600176	5.827006063681884	0.28343968820068177	6.037083337559486	0.21007727387760244	5.2235626186723145	2.8016982369275567	0.2550606864288212	2.7364472406437086	1.6644999999999939	1.3757572129744544	0.2810555786522004	0.7026054735589945	0.19699463597256286	0.0025861010900760893	5.134897126937853	0.0
7.3009839186483765	6.352107992361539	0.2920411437470834	6.160631161726904	-0.1914768306346346	5.260127557003021	2.1988992799811666	0.24037951506347754	2.1299061038637097	1.6854999999999938	1.5913883274412917	0.29284698642846685	0.7390675744472316	0.21006942550382843	0.002850665963659698	5.2086434958121846	0.0
7.352090806078915	6.27258915263397	0.2891632500308464	6.287599687861511	0.0150105352275407	5.296948449902043	2.2665228441689473	0.2380612516110903	2.193567237757062	1.7064999999999937	1.7642368805759792	0.2918462483823303	0.7772097185389816	0.22397229519609216	0.0031424683765295105	5.2832752057499075	0.0
7.403555441721467	7.334846328593746	0.3059194643674765	6.418095968607046	-0.9167503599866995	5.334027089051357	2.8610004059337957	0.2547101198546296	2.7838491293704406	1.7274999999999936	1.7657804006894038	0.2898801303081313	0.8170884921757999	0.23875055725711433	0.0034643007996436573	5.358792618374489	0.0
7.455380329813519	7.0072989203797125	0.30025502801553505	6.552229220915536	-0.4550696994641763	5.371365278674717	2.5610178590589743	0.24680326452675863	2.4794239377953904	1.7484999999999935	1.5166944242340863	0.2816889745543679	0.8587604200312974	0.2544536461188575	0.0038192371430340127	5.435195917622347	0.0
7.507567992122213	6.5586715576198	0.2911227882962329	6.690110656833077	0.131439099213277	5.40896483562544	2.406045664477432	0.24102365464211964	2.319747604319348	1.7694999999999934	2.2626015845760294	0.2988192729258871	0.9022817407531416	0.27113314931072124	0.004210660144557895	5.512485106624656	0.0
7.560120968067068	7.286066315015809	0.30268544132234193	6.8318532871375055	-0.4542130278783034	5.446827589474818	2.6899226631607673	0.24688230954768664	2.598643623903119	1.7904999999999933	1.6924478749099017	0.2781448346893319	0.9477081606446133	0.2888428306343011	0.0046422912592912	5.5906600045993	0.0
7.6130418148435375	6.787128915590582	0.2935561899836537	6.977571695885162	0.19044278029458006	5.484955382601142	2.0303057254636387	0.22892183480487852	1.93375265132223	1.8114999999999932	1.5588811044604467	0.2666369760662576	0.9950945843864054	0.30763864449178774	0.005118223251952487	5.669720243755016	0.0
7.666333107547443	7.139400339695131	0.2985585746864381	7.127381783872812	-0.012018555822319144	5.52335007027935	2.6256432850495726	0.24453888576238317	2.523505990063661	1.8324999999999931	1.2661943198012826	0.25492691623586117	1.0444948218247723	0.32757874013101973	0.005642955707124937	5.749665266209894	0.0
7.7199974393002755	7.312104555410573	0.3004780235010673	7.281400478968371	-0.030704076442201966	5.5620135207713055	2.6932478181101596	0.24541349405761823	2.5851980246601376	1.853499999999993	1.8920190838690851	0.2841527229197556	1.0959612698780443	0.3487234544794818	0.006221433684530849	5.830494320926315	0.0
7.774037421375377	8.247552382675508	0.31503011049532403	7.43974541120686	-0.807806971468648	5.600947615416705	2.5890652245575962	0.24183246732342611	2.4747555531175705	1.874499999999993	1.876098243718896	0.2767608611275727	1.1495445686351422	0.3711352921480151	0.0068590897590838015	5.912206460664619	0.0
7.828455683325005	7.696175971245402	0.30517948598664063	7.602534550478931	-0.09364142076647042	5.640154248724622	2.602249854406065	0.24152199424442009	2.481312762633081	1.8954999999999929	1.6415703641459063	0.26635245469121427	1.2052932307298516	0.39487889109350655	0.0075618896977418	5.994800538957831	0.0
7.88325487310828	7.8275501971917585	0.30578493633483306	7.769885804549032	-0.05766439264272627	5.679635328465695	3.4372224632085593	0.261868270274243	3.3092691324594323	1.9164999999999928	1.7351656029606979	0.26876073691557273	1.263253243062842	0.42002097233941194	0.008336382037124267	6.0782752071096535	0.0
7.938437657220039	8.32235041572703	0.3129909486324479	7.941916575015721	-0.3804338407113086	5.719392775764955	3.001511498498452	0.25000028323265233	2.8661306658626824	1.9374999999999927	2.0267198721428428	0.28011979344214605	1.3234676398953538	0.44663027206482847	0.009189751837219373	6.162628911218319	0.0
7.994006720820579	8.4474765896105	0.31364601774312767	8.118743268647957	-0.3287333209625434	5.759428525195309	2.6259931264647403	0.2397332475635683	2.4827498604089664	1.9584999999999926	1.9429053184963478	0.27819782568360646	1.3859760462340478	0.4747774542882629	0.010129878897035838	6.247859889228612	0.0
8.049964767866324	8.094599035974184	0.3072837130959535	8.300480761274178	0.20588172529999405	5.799744524871677	3.454201253918505	0.25999126907958287	3.3026356716555685	1.9794999999999925	1.4577892904118472	0.254338738336924	1.4508141902392073	0.5045350022928481	0.011165400727449303	6.3339661680146735	0.0
8.106314521241387	8.790075384144918	0.3171328808053427	8.487241811030266	-0.3028335731146523	5.840342736545779	2.7489114461285595	0.24061967752124863	2.588537370853885	2.0004999999999926	1.2025077133041129	0.24225451528806885	1.5180133830826175	0.5359770868670969	0.01230578058440716	6.420945560496143	0.0
8.163058722890078	9.251214531742274	0.32285657785288796	8.679136417244923	-0.5720781144973515	5.8812251357016	3.2676890799422615	0.25311065111534553	3.097992636123312	2.0214999999999925	1.738630839169956	0.2678083064413314	1.58759996421155	0.5691794093713608	0.013561380871695162	6.508795662790316	0.0
8.220200133950309	9.457358938766985	0.32532857339952265	8.87627112049832	-0.5810878182686654	5.922393711651511	3.2031144554756423	0.2505390427469974	3.023552600438212	2.0424999999999924	2.0649394060865816	0.28328196093788016	1.659594709282442	0.6042190175867337	0.014943542226174392	6.59751385140297	0.0
8.277741534887962	8.99913700893973	0.3177418928581218	9.078748238362262	0.0796112294225324	5.963850467633071	3.4972121363716937	0.2562363361939724	3.3072111265014374	2.0634999999999923	1.5407368579742284	0.2601982066343648	1.7340121970397357	0.6411740922626232	0.01646466859926126	6.687097280460643	0.0
8.335685725632178	9.635123712865447	0.3258402780602718	9.286665029928912	-0.3484586829365348	6.005597420906502	3.5492176260774957	0.25763383299077225	3.3481714160480833	2.0844999999999922	2.151599880613532	0.29024023757330436	1.8108601300424123	0.6801237022534141	0.018138318645857417	6.777542878987228	0.0
8.394035525711603	10.010460981421069	0.3299584743345033	9.50011278035683	-0.5103482010642395	6.047636602852848	3.415442178530511	0.2533069110749771	3.2027107520830542	2.105499999999992	1.3843671135889266	0.25675539426163774	1.890138602277819	0.7211475261260434	0.019979303725297593	6.86884734822767	0.0
8.452793774391584	9.616658884545165	0.3240187616054253	9.719175794187255	0.10251690964208926	6.089970059072819	3.226878794139245	0.24774335819854806	3.001786425073149	2.126499999999992	1.993434607939643	0.28695153061590684	1.9718393042273596	0.7643255381306477	0.02200379280743858	6.961007159021808	0.0
8.511963330812325	10.288071195132705	0.33190085315091444	9.94393028297598	-0.3441409121567247	6.132599849486327	3.296650851374261	0.2487015068638471	3.058484293569517	2.147499999999992	1.301287676603507	0.258196053186081	2.0559446527272294	0.809737656457552	0.024229424559961396	7.054018549231237	0.0
8.571547074128013	10.336031237114208	0.33195966813816624	10.174443128707264	-0.16158810840694393	6.1755280484327315	3.640067347653126	0.2558441699193822	3.3880739531305446	2.168499999999992	1.7961163836249172	0.28070330448782477	2.1424268288587935	0.8574633517567015	0.026675426869409453	7.14787752122236	0.0
8.631547903646908	10.302240928323087	0.33068095918405144	10.410770499368645	0.10852957104555827	6.2187567447717615	3.3208283652756956	0.24797809722995354	3.054214129516989	2.189499999999992	1.6934398503672883	0.2817641078506498	2.231246701972306	0.9075812139702635	0.029362744017465556	7.242579839408609	0.0
8.691968738972436	10.410498291743764	0.3309042048716126	10.652956286856448	0.24245799511268373	6.262288041985164	3.7585024652008707	0.25721204107544	3.4764299991973417	2.2104999999999917	1.5392177773593179	0.27616620292218136	2.3223526116829594	0.9601684756239625	0.03231417169442009	7.338121027855106	0.0
8.752812520145245	11.365562100664876	0.34239496971353756	10.901030329983614	-0.46453177068126195	6.30612405827906	3.204922545841108	0.24361901232147853	2.9065089746204946	2.2314999999999916	1.7251951341101754	0.28131455917020554	2.4156789722185175	1.0153004898336626	0.035554499982546214	7.434496367948888	0.0
8.81408220778626	11.876255354784174	0.3492090748268222	11.155006376792441	-0.721248977991733	6.350266926687013	4.072410740712009	0.2638686831703476	3.7567255284105308	2.2524999999999915	2.153223048180723	0.30349169339320003	2.5111446548691525	1.073050161403383	0.03911066438195187	7.531700896137954	0.0
8.875780783240765	11.896592819449785	0.3479732148554509	11.414879730781216	-0.48171308866856855	6.394718795173823	4.247920070637537	0.2665783661865211	3.9139827725410457	2.2734999999999914	1.515669546571652	0.27320384364207967	2.608651094653219	1.133487329506372	0.04301190487909026	7.629729401742534	0.0
8.93791124872345	11.925326935653366	0.34763857866060527	11.680624515369738	-0.24470242028362854	6.439481826740039	3.906227265985516	0.2584900493167293	3.5530052083628068	2.2944999999999913	1.5775574780608599	0.277447871000699	2.708080057023657	1.196678100532163	0.04728993297209208	7.728576424841826	0.0
9.000476627464515	11.36425972093751	0.3396304323937929	11.952190480545832	0.587930759608323	6.4845581995272195	4.125826184873438	0.26332109537265214	3.7522320738690733	2.3154999999999912	1.9438555433062736	0.29362064440737184	2.809290990120434	1.2626841297197435	0.051979106465971835	7.828236254239683	0.0
9.063479963856764	12.473543613131822	0.35299751807951174	12.229499266071482	-0.24404434706034017	6.529950106923911	4.004206724836042	0.260659305314328	3.60909618618246	2.336499999999991	1.914639798422698	0.29286779992462897	2.9121178786898114	1.3315618501359958	0.05711661173302233	7.928702925512653	0.0
9.126924323603763	12.83606890512915	0.35650529543990545	12.512440028210307	-0.3236288769188427	6.575659757672378	3.707402480846987	0.25308046561906156	3.289571532699195	2.357499999999991	1.9431386426114117	0.2938007058071723	3.016365508730861	1.4033616473377313	0.062742652997803	8.029970219143912	0.0
9.19081279386899	12.71286622819062	0.3538007363263565	12.800864333460181	0.08799810526956087	6.621689375976085	4.387946249730392	0.2675054555818965	3.9461287115241275	2.378499999999991	1.8992509401357909	0.2934612927718116	3.1218050490745406	1.4781269775886665	0.06890064805044117	8.132031658746532	0.0
9.25514848342607	13.428925823161194	0.3616943462861823	13.09458022554038	-0.33434559762081406	6.668041201607918	4.268236966676586	0.26437985575338163	3.8011018075655136	2.399499999999991	1.5716954958599976	0.27565449308329626	3.2281688598718015	1.555893426673786	0.0756374296149584	8.234880509379835	0.0
9.319934522810053	13.15428671581994	0.3577682429388941	13.393345383692367	0.23905866787242758	6.714717490019173	4.272927653055427	0.26289997372642226	3.779076284197499	2.4204999999999908	2.2274023473945896	0.30597333396325355	3.33514445132221	1.6366877050085147	0.08300345139942408	8.338509775962219	0.0
9.385174064469723	13.544323167145738	0.36141517535005596	13.696859314437509	0.15253614729177123	6.7617205124493065	4.329029423194532	0.2638756388611112	3.8069929389349886	2.4414999999999907	2.092419094932181	0.30039347684422046	3.4423675423414304	1.720526572681311	0.09105299763050036	8.442912201784267	0.0
9.450870282921011	13.390521634068893	0.35837841011621113	14.004754558768115	0.6142329246992215	6.809052556036452	4.645642655231898	0.26948718143671574	4.093879029073136	2.4624999999999906	1.9203309260136974	0.29343706466092795	3.5494142119707424	1.8074156850465537	0.09984439462501515	8.548080267125803	0.0
9.517026374901459	14.569078162674964	0.3714065355922236	14.316586955758321	-0.25249120691664295	6.856715923928707	5.108232575228868	0.27818858419788356	4.525123817388054	2.4834999999999905	1.6638534690708255	0.283034595091055	3.655792199905602	1.8973483451978799	0.10944022267440459	8.654006187980436	0.0
9.58364555952577	14.971544796897252	0.3747560106028253	14.631825084702673	-0.3397197121945794	6.9047129353962085	4.700269568907925	0.26836446830816485	4.084118853243989	2.5044999999999904	1.7896310976649243	0.288263940914422	3.7609314998500976	1.990304143747678	0.1199075262132893	8.760681914891608	0.0
9.650731078442451	14.96047093786984	0.373355236492096	14.949839112960223	-0.010631824909616228	6.953045925943982	5.494274625092469	0.28253139195903587	4.843303394237015	2.5254999999999903	1.7198528291284583	0.2820529068334802	3.8641745027208922	2.0862474584252864	0.13131801991044093	8.868099131903605	0.0
9.718286195991547	15.079246919813825	0.3740816364163123	15.26988940570487	0.19064248589104515	7.0017172474255895	5.015791337049869	0.27361268351800067	4.328136395703066	2.54649999999999	1.74335022766334	0.2870566739756762	3.964766086431279	2.1851257756833298	0.1437482879587191	8.976249255631542	0.0
9.786314199363488	15.45265835128639	0.37650134212172315	15.591115404073683	0.13845705278729348	7.050729268157569	5.398703180869254	0.2791498627981956	4.672413788423244	2.56749999999999	1.8195425792257232	0.2916609551956904	4.061844212764126	2.286867783405191	0.1572799734504347	9.08512343445393	0.0
9.854818398759033	15.541818440969102	0.3765786929853756	15.912525443531102	0.37070700256199984	7.100084373034671	5.064701964389722	0.27149808455650265	4.297736939319101	2.58849999999999	1.9181578724780275	0.2928958587561079	4.154431773703452	2.3913811676890946	0.17199995430681966	9.194712547831735	0.0
9.923802127550346	16.202632450986428	0.3835836432220274	16.232988354071594	0.030355903085165892	7.149784963645914	6.138838167754512	0.29109242536217056	5.3290630175662255	2.60949999999999	1.4843287113623695	0.2768182637388873	4.241430619000947	2.498550027526552	0.18800050178633596	9.305007205757757	0.0
9.993268742443199	16.174583903043036	0.382970319173264	16.55122784279666	0.37664393975362387	7.199833458391435	5.929309939842305	0.28590233249245217	5.074494031805443	2.63049999999999	1.6624928438861173	0.2871897705441848	4.32161887796904	2.6082317993589443	0.20537941712868513	9.41599774833999	0.0
10.0632216236403	16.182421742855635	0.38366108543253935	16.86582078722283	0.6833990443671958	7.250232292600176	5.827006063681884	0.28343968820068177	4.92481985306025	2.6514999999999898	1.6579223108557315	0.2838152836089148	4.393652840363547	2.7202535599335254	0.2242401414027776	9.52767424552298	0.0
10.133664175005784	17.058259728089592	0.3932184921243144	17.175200640053625	0.11694091196403278	7.3009839186483765	6.352107992361539	0.2920411437470834	5.400120326446819	2.6724999999999897	1.7343161489968455	0.28978898845086387	4.456074757622143	2.8344075523588312	0.24469183312181786	9.640026496950831	0.0
10.204599824230822	17.167247163487417	0.3955510587072451	17.47766713617266	0.31041997268524213	7.352090806078915	6.27258915263397	0.2891632500308464	5.268264670522367	2.6934999999999896	1.3724569874901578	0.27274241615335904	4.507327936887021	2.9504457596375198	0.26684940767242676	9.75304403197569	0.0
10.27603202300044	17.78430512664853	0.4024202127430471	17.77140337345574	-0.0129017531927893	7.403555441721467	7.334846328593746	0.3059194643674765	6.275542978361188	2.7144999999999895	1.6150525102910631	0.2842474980763982	4.545780395115855	3.068073336440176	0.29083353208411894	9.86671610981559	0.0
10.347964247161443	18.306003989579832	0.4083643369513093	18.054501087599924	-0.251502901979908	7.455380329813519	7.0072989203797125	0.30025502801553505	5.8902656170865235	2.7354999999999894	1.3750233305550625	0.27333331677436545	4.569758090343742	3.18694070924239	0.31677056814856575	9.981031719865225	0.0
10.420399996891572	18.174803574142157	0.4067125957720582	18.324994542845438	0.1501909687032814	7.507567992122213	6.5586715576198	0.2911227882962329	5.381046007411379	2.7564999999999893	1.823643824544171	0.29288356761716344	4.577588329696169	3.3066341745909673	0.3447924563947133	10.095979582163588	0.0
10.493342796869813	17.810349604155903	0.402941145359705	18.580902913996013	0.7705533098401105	7.560120968067068	7.286066315015809	0.30268544132234193	6.044873032477604	2.777499999999989	1.644762962180721	0.28610951724795003	4.567653358910517	3.426664874116174	0.37503653294726985	10.211548148022054	0.0
10.566796196447902	18.6157180186756	0.4105450168618278	18.82028035768706	0.20456233901145993	7.6130418148435375	6.787128915590582	0.2935561899836537	5.479277463460436	2.798499999999989	1.9454664250732379	0.2974039387471795	4.538453373069232	3.5464561129456764	0.4076452708556005	10.327725600816553	0.0
10.640763769823035	18.90247995492335	0.41234200227195017	19.041272201798336	0.13879224687498493	7.666333107547443	7.139400339695131	0.2985585746864381	5.761683822032214	2.819499999999989	1.3890109066691017	0.2724109381063121	4.488677282220785	3.665329125537437	0.4427659370925561	10.444499856947559	0.0
10.715249116211798	19.497625793793766	0.4173812003798584	19.24217488457394	-0.2554509092198245	7.7199974393002755	7.312104555410573	0.3004780235010673	5.861198397368517	2.840499999999989	2.0850317340037217	0.30198890276237744	4.417278573010905	3.782487588486605	0.4805501561050471	10.561858566971384	0.0
10.79025586002528	19.755786761296747	0.4186945600700953	19.421496535084472	-0.3342902262122749	7.774037421375377	8.247552382675508	0.31503011049532403	6.720013432133267	2.861499999999989	2.157619423200675	0.306513764848654	4.323552608492687	3.897001439116804	0.5211533705687197	10.67978911690626	0.0
10.865787651045459	18.844251548941184	0.4093053405909745	19.57801450648624	0.733762957545057	7.828455683325005	7.696175971245402	0.30517948598664063	6.088441959724301	2.8824999999999887	2.1016785027211524	0.3060766388003133	4.207210805603092	4.007790881288345	0.5647341898780378	10.798278629716767	0.0
10.941848164602776	19.524538246300207	0.4151233640217015	19.710825861759695	0.1862876154594879	7.88325487310828	7.8275501971917585	0.30578493633483306	6.13593959975238	2.9034999999999886	2.1528245722671686	0.3109430608500843	4.068446441230453	4.113611836638023	0.6114536169114287	10.917313966979787	0.0
11.018441101754995	19.743222402301843	0.4164888148593154	19.819386868518503	0.07616446621666029	7.938437657220039	8.32235041572703	0.3129909486324479	6.543062751929629	2.9244999999999886	1.5210997525439764	0.28191135408365875	3.907986484666718	4.213044509345487	0.6614741437707803	11.036881730735518	0.0
11.095570189467281	19.584310833482462	0.41470250899323685	19.903538059074272	0.3192272255918098	7.994006720820579	8.4474765896105	0.31364601774312767	6.576593210191154	2.9454999999999885	2.312158677784329	0.31624621146273196	3.72712394594418	4.304487140077359	0.7149587075261692	11.156968265526563	0.0
11.173239180793551	19.45745552774506	0.41213380118085796	19.963512383111564	0.5060568553665021	8.049964767866324	8.094599035974184	0.3072837130959535	6.1280844427146794	2.9664999999999884	1.5934683202033528	0.28641598410372865	3.5277258460323506	4.38615737893215	0.7720694975188869	11.277559660628174	0.0
11.251451855059106	20.07478284710563	0.4173728108610406	19.999925390204623	-0.07485745690100742	8.106314521241387	8.790075384144918	0.3171328808053427	6.723779133610797	2.988499999999994	2.3538256653381624	0.30603627407766143	3.312213089146006	4.456103942084372	0.832966606501354	11.398641752472889	0.0
11.33021201804452	20.403738672544932	0.41992493881907716	20.013748122654967	-0.3899905498899656	8.163058722890078	9.251214531742274	0.32285657785288796	7.080873777287668	3.0105	1.6466310606593197	0.28724025806801173	3.083510221208261	4.512231255350721	0.8978065188238721	11.520200127272112	0.0
11.409523502170831	19.955771454268312	0.4147704626543121	20.006265296948634	0.05049384268032142	8.220200133950309	9.457358938766985	0.32532857339952265	7.178601669671636	3.0315735	1.4661448712783285	0.2792173445995015	2.844965193939894	4.552339549170672	0.9667404300003877	11.642220123837678	0.0
11.489390166686027	20.72814841097361	0.42169541479420447	19.979023163915336	-0.7491252470582737	8.277741534887962	8.99913700893973	0.3177418928581218	6.6074860510381095	3.0527945145	1.4848080829942685	0.27885539516641167	2.60024165418653	4.574182279869005	1.039912393253895	11.764686836605906	0.0
11.56981589785283	20.213363969673885	0.4165107426896313	19.933772886635687	-0.27959108303819846	8.335685725632178	9.635123712865447	0.3258402780602718	7.126001561923763	3.0741640761015	2.1511995145375256	0.30829010349581304	2.353188718134476	4.575541759668778	1.1174572899659025	11.887585118866529	0.0
11.6508046091378	20.339293941966908	0.41671262691962013	19.87241608673853	-0.466877855228379	8.394035525711603	10.010460981421069	0.3299584743345033	7.379195549291909	3.09568322463421	2.1812393464409645	0.3072715017079395	2.107695409217392	4.554322469151755	1.1994986221703332	12.010899586199049	0.0
11.732360241401764	19.405409664181434	0.4072458207800465	19.796959158754348	0.39154949457291366	8.452793774391584	9.616658884545165	0.3240187616054253	6.858490249379719	3.11735300720665	1.6415197215437702	0.2857739521570145	1.8675386709623614	4.508659741605452	1.2861461260680056	12.13461462011853	0.0
11.814486763091576	20.22944330019575	0.41419521667618137	19.709481911603103	-0.5199613885926482	8.511963330812325	10.288071195132705	0.33190085315091444	7.398159461387962	3.1391744782570963	2.1324033676023726	0.303043490753505	1.636234877156699	4.4370394569523635	1.377493205561194	12.258714371932847	0.0
11.897188170433218	19.76335860729262	0.40879971033172346	19.612124078626685	-0.15123452866593468	8.571547074128013	10.336031237114208	0.33195966813816624	7.309465629629303	3.1611486996048956	1.8868425858145128	0.2926431730922781	1.4169048843510574	4.338422244103655	1.4736141833588525	12.383182766813121	0.0
11.980468487626249	19.647735195574374	0.40641670665670854	19.507090419110312	-0.14064477646406104	8.631547903646908	10.302240928323087	0.33068095918405144	7.134050268363051	3.18327674050213	2.0334364683854	0.2953750871651457	1.2121618361379893	4.212363711583039	1.5745613633100946	12.508003508079188	0.0
12.064331767039633	19.10970148609048	0.4004428889003134	19.39667185342411	0.28697036733363035	8.691968738972436	10.410498291743764	0.3309042048716126	7.095663032742422	3.205559677685645	1.6566847393201405	0.2803357484196692	1.0240291806486694	4.059120701168189	1.6803618899059976	12.633160081701254	0.0
12.14878208940891	19.498332509045564	0.4026842059247143	19.28327679900907	-0.21505571003649493	8.752812520145245	11.365562100664876	0.34239496971353756	7.8990281386301495	3.227998595429445	1.801518900039194	0.2852911028081949	0.8538938652489522	3.8797327952782834	1.791014377462906	12.758635761018928	0.0
12.233823564034772	19.65290919489124	0.40360294961213233	19.16946414073028	-0.48344505416095984	8.81408220778626	11.876255354784174	0.3492090748268222	8.252949874129687	3.250594585597451	1.2497709088825768	0.2613931159441237	0.702496689122935	3.6760685800213526	1.9064852599071533	12.88441361167884	0.0
12.319460328983016	18.747334921795808	0.3934891349972514	19.057967592808055	0.3106326710122467	8.875780783240765	11.896592819449785	0.3479732148554509	8.111442490411104	3.273348747696633	1.0979556857737702	0.252909383325133	0.5699586564310972	3.4508276602863863	2.026704779299374	13.010476496791199	0.0
12.405696551285896	18.49663821369226	0.3906542707047521	18.951700991420317	0.45506277772805603	8.93791124872345	11.925326935653366	0.34763857866060527	7.973278845125455	3.2962621889305095	1.5928090440726792	0.27346981899525064	0.4558392334195401	3.207492191857651	2.151562483837214	13.136807082305914	0.0
12.492536427144898	18.34917996873128	0.3877753985533686	18.853735494180405	0.5045555254491241	9.000476627464515	11.36425972093751	0.3396304323937929	7.24030549463136	3.319336024253023	1.8486328133174688	0.2844615266291313	0.3592199979183929	2.9502256130206224	2.280902040632806	13.263387842608585	0.0
12.579984182134913	17.740604639362715	0.3809934381455437	18.76724268714195	1.0266380477792367	9.063479963856764	12.473543613131822	0.35299751807951174	8.172747272572993	3.342571376422794	2.1588375584762742	0.29485340542479666	0.2788055307752595	2.683721007577746	2.4145150824531094	13.390201066335838	0.0
12.668044071409858	18.520729581132525	0.38725723524034295	18.695401861671257	0.17467228053873285	9.126924323603763	12.83606890512915	0.35650529543990545	8.353599096062755	3.3659693760577536	2.2469661955535365	0.29836980090540094	0.21303267908517776	2.4130066198299875	2.55213370034592	13.517228862410171	0.0
12.756720379909726	19.030800985317278	0.39105980528018547	18.64127462635596	-0.3895263589613194	9.19081279386899	12.71286622819062	0.3538007363263565	8.044033553476972	3.389531161690158	1.868957809256786	0.2838280728828547	0.16017953851657915	2.14322085227713	2.693421069269328	13.644453166292923	0.0
12.846017422569096	18.32907090833023	0.38329627421697837	18.607654809966405	0.27858390163617486	9.25514848342607	13.428925823161194	0.3616943462861823	8.569226107000649	3.4132578798219892	2.0710034601007665	0.2906503696506034	0.11846655293787275	1.879372948691163	2.8379595618823514	13.771855746455017	0.0
12.93593954452708	18.93551172000896	0.3879498519334201	18.5969055095633	-0.3386062104456613	9.319934522810053	13.15428671581994	0.3577682429388941	8.099451108089792	3.437150684980743	1.556015719777541	0.2705811116230266	0.08614381151993719	1.6261079001066276	2.985235586873201	13.899418211063534	0.0
13.026491121338768	18.773425784478885	0.38498097530622216	18.610797481675537	-0.1626283028033484	9.385174064469723	13.544323167145738	0.36141517535005596	8.290376054492496	3.4612107397756082	2.1479574302706137	0.290108674376424	0.06156067247405566	1.3874944781776375	3.1346203161411945	14.02712201488265	0.0
13.11767655918814	18.369833195351855	0.380339185107972	18.650363457196445	0.2805302618445893	9.450870282921011	13.390521634068893	0.35837841011621113	7.933847342426581	3.485439214954037	2.35614909724447	0.298326766048539	0.04321597688424564	1.1668535249084846	3.285345489016996	14.154948466386719	0.0
13.209500295102458	18.82035841314037	0.3835986227319059	18.715781323975143	-0.10457708916522535	9.517026374901459	14.569078162674964	0.3714065355922236	8.906497394897078	3.5098372894587158	2.1035607908223493	0.2882926418086868	0.029789079029922724	0.966639843185111	3.4364736666769238	14.282878735083184	0.0
13.301966797168173	18.39943908488168	0.37859807071157153	18.806295784314226	0.4068566994325451	9.58364555952577	14.971544796897252	0.3747560106028253	9.100401627086187	3.5344061504849265	1.9142777528485828	0.28028739398523916	0.020153513487609402	0.7883856783465745	3.586862733437825	14.410893859042218	0.0
13.395080564748351	18.645523825633845	0.3800567785701184	18.92018370730796	0.2746598816741148	9.650731078442451	14.96047093786984	0.373355236492096	8.878730956813222	3.559146993538321	2.1100249967251896	0.28855972502509686	0.013376225724152736	0.6327075451905392	3.7351251837634583	14.538974752629809	0.0
13.488846128701589	18.873507803535308	0.38129062647694295	19.054763818465165	0.18125601492985766	9.718286195991547	15.079246919813825	0.3740816364163123	8.785606769740497	3.5840610224930893	1.9331058238982672	0.278109585382091	0.00870587737401241	0.4993718668454691	3.8795838598048853	14.6671022144408	0.0
13.5832680516025	19.89225319189329	0.38942688911601775	19.206447500406934	-0.6858056914863546	9.786314199363488	15.45265835128639	0.37650134212172315	8.946666381666638	3.6091494496505407	1.9941659466970016	0.2803739582716459	0.005553839887316953	0.387409386287368	4.018227338804896	14.795256935427354	0.0
13.678350927963718	19.656656583985253	0.38628266417212204	19.370825064230267	-0.28583151975498566	9.854818398759033	15.541818440969102	0.3765786929853756	8.824005545269735	3.6344134957980945	2.4678021743837415	0.29803976229176415	0.003471205295929557	0.2952642873589677	4.148670064356827	14.923419507218544	0.0
13.774099384459465	20.233167513666377	0.3901584160187322	19.542781309687484	-0.6903862039788926	9.923802127550346	16.202632450986428	0.3835836432220274	9.274651302672593	3.659854390268681	2.229175648042659	0.28774840775811833	0.0021245947291490446	0.22096186973682125	4.268124414595974	15.051570430625539	0.0
13.870518080150681	20.301014961802977	0.3899865966073565	19.716635496503635	-0.5843794652993424	9.993268742443199	16.174583903043036	0.382970319173264	9.039353808586366	3.685473371000562	1.9583632060952771	0.27598731325365095	0.001272863375540538	0.16227859538862238	4.373393913412053	15.179690124327418	0.0
13.967611706711736	20.26082424744277	0.38877943365245854	19.886303493169017	-0.3745207542737532	10.0632216236403	16.182421742855635	0.38366108543253935	8.844275201155785	3.7112716845975657	1.2642726621154032	0.2492045213288212	0.000746099249581957	0.11690017588915716	4.4608982842994065	15.30775893373087	0.0
14.065384988658717	20.58040354708361	0.3907770900058931	20.045482936263923	-0.534920610819686	10.133664175005784	17.058259728089592	0.3932184921243144	9.523085584986799	3.7372505863897487	1.9154823615617267	0.27427568389752566	0.0004276789243154515	0.08255664785499311	4.526741469487161	15.435757139997452	0.0
14.163842683579329	20.69530459402182	0.39133243894879344	20.187864560204275	-0.5074400338175451	10.204599824230822	17.167247163487417	0.3955510587072451	9.442624059290448	3.763411340494477	2.0272954654704742	0.2764282523947361	0.0002396297916385659	0.05712746951241133	4.566832491668942	15.563664969231283	0.0
14.262989582364385	20.90939416938337	0.39285985752040103	20.30737328073444	-0.60202088864893	10.27603202300044	17.78430512664853	0.4024202127430471	9.879617863008379	3.7897552198779385	2.4112347318633844	0.288558671928444	0.0001311772831158121	0.03871390332884539	4.577065598303055	15.69146260181942	0.0
14.362830509440936	20.42100324000682	0.3880090628046059	20.398440256698244	-0.022562983308574758	10.347964247161443	18.306003989579832	0.4083643369513093	10.232534621845135	3.816283506417084	2.562551893396834	0.2941683758309947	7.01232797159339e-05	0.025679739399737934	4.553560212102226	15.819130181916563	0.0
14.463370323007023	20.808763709723056	0.39120003637608963	20.456301693860688	-0.35246201586236836	10.420399996891572	18.174803574142157	0.4067125957720582	9.945788613460307	3.842997490962004	2.297672915330187	0.2827145170113081	3.6588124047711254e-05	0.016664335417340966	4.492952943253927	15.946647827065373	0.0
14.564613915268072	21.160613830661852	0.39381250543610685	20.47731203312734	-0.6833017975345115	10.493342796869813	17.810349604155903	0.402941145359705	9.440994838181942	3.8698984733987376	2.1689855717020934	0.2787974275844553	1.862423882976911e-05	0.010573782518238867	4.392723988427692	16.07399563794258	0.0
14.66656621267495	20.264801384838016	0.3863254825299924	20.459249653601958	0.19444826876394217	10.566796196447902	18.6157180186756	0.4105450168618278	10.123163261805093	3.896987762712529	1.9193383942053417	0.2671054442465348	9.244022466123276e-06	0.006556740144480654	4.251529961213201	16.20115370822181	0.0
14.769232176163673	19.561964026078243	0.37980798025131896	20.401584302888246	0.8396202768100025	10.640763769823035	18.90247995492335	0.41234200227195017	10.305707610072572	3.9242666770515164	2.0894832018317846	0.27441410792441967	4.471657250669355e-06	0.003971273575293086	4.0695064231146265	16.328102134541076	0.0
14.87261680139682	20.30915217448959	0.38566346909153604	20.305669525046792	-0.0034826494427981913	10.715249116211798	19.497625793793766	0.4173812003798584	10.817309476191209	3.9517365437908767	2.0263843526015353	0.2706084273107504	2.107071902508383e-06	0.0023481372104873824	3.8484982541997708	16.45482102656463	0.0
14.976725119006597	20.145236241930576	0.38407675502196165	20.174822678811132	0.029586436880556732	10.79025586002528	19.755786761296747	0.4186945600700953	11.014079343118535	3.9793986995974127	2.3462114687274522	0.28084610821109374	9.66649476250413e-07	0.0013546745171243942	3.5921765205173792	16.58129051712715	0.0
15.081562194839643	19.364346493198482	0.3768510930052485	20.014261332861988	0.6499148396635057	10.865787651045459	18.844251548941184	0.4093053405909745	10.064515672171709	4.007254490494595	1.991468670675564	0.26877035568019714	4.3152911793368026e-07	0.0007621290166069265	3.306007999869223	16.70749077244704	0.0
15.18713313020352	20.09371053516619	0.3824993943897907	19.830878268799754	-0.2628322663664342	10.941848164602776	19.524538246300207	0.4151233640217015	10.7310263515203	4.035305271928057	1.5288995245504977	0.2500243698191428	1.8735800686766863e-07	0.00041789421032893014	2.99705818483507	16.833402002396348	0.0
15.293443062114946	19.016171644013458	0.37269139069735274	19.632856808019913	0.616685164006455	11.018441101754995	19.743222402301843	0.4164888148593154	10.960717264518857	4.063552408831553	2.056207862524765	0.2686261760602264	7.907188284971791e-08	0.0002232074622473509	2.673629050672928	16.959004470812854	0.0
15.400497163549751	19.56503990926477	0.3770606547117905	19.42915089498214	-0.135889014282629	11.095570189467281	19.584310833482462	0.41470250899323685	10.837741039934754	4.091997275693375	2.4719535160023147	0.2822268162222676	3.242074996340496e-08	0.00011606826372875318	2.34475628845794	17.08427850583972	0.0
15.508300643694598	19.404873047305877	0.37472260106029837	19.22887630109915	-0.175996746206728	11.173239180793551	19.45745552774506	0.41213380118085796	10.771502805261674	4.120641256623228	2.1071078714559457	0.268991166564742	1.29073019852863e-08	5.872678381756292e-05	2.019613051130252	17.209204510277775	0.0
15.61685874820046	18.974608635230684	0.37038262164681895	19.040676026871513	0.06606739164082853	11.251451855059106	20.07478284710563	0.4173728108610406	11.473499209373898	4.149485745419591	2.1960265575506526	0.2706678607357621	4.986735495156866e-09	2.889547869498716e-05	1.7068841544721636	17.33376297193392	0.0
15.726176759437863	19.288037604682692	0.372023344896655	18.872130641482403	-0.41590696320028897	11.33021201804452	20.403738672544932	0.41992493881907716	11.910190677162078	4.178532145637528	2.3658565260591358	0.27451116744475296	1.8686126894089654e-09	1.3817989145790952e-05	1.4141823476755384	17.457934473949106	0.0
15.836259996753927	18.391665235806446	0.36330326223492776	18.72928067349908	0.3376154376926337	11.409523502170831	19.955771454268312	0.4147704626543121	11.591726281157358	4.207781870656991	2.301925417356618	0.2726324148610439	6.78726176128549e-10	6.4184271649633984e-06	1.1475745493044054	17.581699705088784	0.0
15.947113816731207	18.150527958289523	0.3595188504246271	18.616313304720574	0.4657853464310513	11.489390166686027	20.72814841097361	0.42169541479420447	12.513812083664181	4.23723634375159	1.8107524798954737	0.2535081307230456	2.388300341729786e-10	2.89418194617497e-06	0.9112709403228927	17.705039469976906	0.0
16.058743613448325	19.171237097886518	0.36787521059987	18.5354420058959	-0.6357950919906195	11.56981589785283	20.213363969673885	0.4165107426896313	12.167176201904729	4.266896998157851	1.9578857729625836	0.2593611132975552	8.13664748269193e-11	1.2661293667988148e-06	0.7075060404298953	17.82793469925527	0.0
16.171154818742465	19.09630945925205	0.3667652066398296	18.486979820936746	-0.6093296383153053	11.6508046091378	20.339293941966908	0.41671262691962013	12.477777441427428	4.2967652771449565	2.263829818628605	0.2670516126149648	2.682278455804851e-11	5.370612602455931e-07	0.5366128242001066	17.950366459648556	0.0
16.284352902473664	18.640048309685657	0.3626743972155672	18.469580119484288	-0.17046819020136894	11.732360241401764	19.405409664181434	0.4072458207800465	11.743065125545616	4.32684263408497	2.2387600529564473	0.26456811929907464	8.550658539442e-12	2.207487562306203e-07	0.39726393481285094	18.07231596391413	0.0
16.39834337279098	19.274399010617284	0.36777462447529763	18.48059781174572	-0.793801198871563	11.814486763091576	20.22944330019575	0.41419521667618137	12.778675760525495	4.357130532523566	2.423374285959243	0.2712658427676589	2.6342944385779676e-12	8.786850567677768e-08	0.28683314321810466	18.193764580656477	0.0
16.513131776400517	19.233920843888214	0.3672175279101729	18.51651274099194	-0.7174081028962753	11.897188170433218	19.76335860729262	0.40879971033172346	12.534417295479054	4.387630446251231	1.8669092817615889	0.253096545736058	7.838365971781938e-13	3.384988007708608e-08	0.20181886315755446	18.31469384398372	0.0
16.628723698835323	19.01411763203045	0.36512656860791376	18.573356450856913	-0.4407611811735386	11.980468487626249	19.647735195574374	0.40641670665670854	12.64864828454325	4.41834385937499	2.2565118391847703	0.26487244186196435	2.251192956126741e-13	1.2612313720751849e-08	0.13827097526005624	18.43508546298432	0.0
16.74512476472717	19.34802007518795	0.3671315911294201	18.647092593278526	-0.7009274819094244	12.064331767039633	19.10970148609048	0.4004428889003134	12.346189714367624	4.449272266390615	2.0471939392346377	0.2551283207136848	6.236381810097674e-14	4.542210863347366e-09	0.09217125773555596	18.554921331000696	0.0
16.862340638080262	19.19960330386126	0.364960127662319	18.73391685394243	-0.4656864499188309	12.14878208940891	19.498332509045564	0.4026842059247143	12.973691471055423	4.48041717225535	1.9185240232108636	0.24960221838170457	1.665028033871086e-14	1.5801274417639854e-09	0.05973331768665577	18.674183534675628	0.0
16.980377022546822	19.366134782730082	0.36521336451471353	18.83046045395307	-0.5356743287770129	12.233823564034772	19.65290919489124	0.40360294961213233	13.3678586658398	4.511780092461137	2.498886036185159	0.266812595038137	4.286614179708324e-15	5.306189900968209e-10	0.037606090674836216	18.792854362747608	0.0
17.09923966170465	19.842817108462683	0.3683369552584376	18.933898202692806	-0.9089189057698768	12.319460328983016	18.747334921795808	0.3934891349972514	12.69984382577895	4.5433625531083655	2.511204727277504	0.26828121926169435	1.0625926409800117e-15	1.7188933246977501e-10	0.022981887951615078	18.9109163145693	0.0
17.21893433933658	19.388635624424012	0.36375068963920454	19.04197489189549	-0.34666073252852314	12.405696551285896	18.49663821369226	0.3906542707047521	12.681744304577856	4.575166090980124	2.4929153921782845	0.26613779572535085	2.549129956645345e-16	5.3677969699790856e-11	0.013622783517970952	19.02835210832384	0.0
17.339466879711935	18.898014356007423	0.359424253465352	19.152971158640028	0.2549568026326057	12.492536427144898	18.34917996873128	0.3877753985533686	12.75883231715946	4.607192253616985	1.8262336951904845	0.2451014622628427	5.946401473485812e-17	1.614825092669852e-11	0.007826469711411791	19.145144688912467	0.0
17.460843147869923	20.309707274410176	0.3703613769053151	19.26563188490638	-1.0440753895037957	12.579984182134913	17.740604639362715	0.3809934381455437	12.3635630185566	4.639442599392304	2.0625127817797457	0.24937345213141093	1.151847081533769e-17	4.676650115554563e-12	0.004354649415236751	19.261277235486467	0.0
17.583069049905014	19.62876402205439	0.36406418957413167	19.379077908321495	-0.24968611373289562	12.668044071409858	18.520729581132525	0.38725723524034295	13.34255658187144	4.67191869758805	2.3584123604369323	0.2575530752234582	3.207349211966665e-18	1.302916959662652e-12	0.002344739724149099	19.376733168596044	0.0
17.706150533254345	19.651862175283853	0.3635404842300606	19.492716990076357	-0.1591451852074961	12.756720379909726	19.030800985317278	0.39105980528018547	14.03397952525424	4.704622128471167	2.7134409775443293	0.2686262512957724	0.0	3.489416075408547e-13	0.0012208331483230586	19.491496156927685	0.0
17.830093586987125	19.614493284026437	0.36263982711900733	19.606164313993553	-0.008328970032884797	12.846017422569096	18.32907090833023	0.38329627421697837	13.493271844818842	4.737554483370465	2.234286440824357	0.2525108776540589	0.0	8.977560012678935e-14	0.0006141903909313582	19.60555012360253	0.0
17.95490424209604	19.313308284189148	0.35966529669465114	19.7191775826859	0.40586929849675357	12.93593954452708	18.93551172000896	0.3879498519334201	14.238024421509195	4.7707173647540575	2.775969239329187	0.26865036838596335	0.0	2.217232874845553e-14	0.0002983306806170307	19.718879252005262	0.0
18.080588571790713	19.53798000088053	0.36072089678709646	19.83160778951109	0.29362778863055894	13.026491121338768	18.773425784478885	0.38498097530622216	14.189750317685998	4.804112386307336	2.13918718566761	0.24871681937460804	0.0	5.250800099792556e-15	0.00013979839531753384	19.831467991115765	0.0
18.207152691793247	20.336056882849412	0.3667831227515221	19.943364210503855	-0.39269267234555727	13.11767655918814	18.369833195351855	0.380339185107972	13.87441820454213	4.837741173011487	2.360527885846497	0.2530862049656228	0.0	1.1937822681106736e-15	6.315019126217091e-05	19.943301060312592	0.0
18.334602760635804	19.875832524469494	0.36248872106848196	20.054390930763535	0.17855840629404085	13.209500295102458	18.82035841314037	0.3835986227319059	14.387455824248411	4.871605361222568	2.126060108916295	0.24771240091520735	0.0	2.6109624392831725e-16	2.7477144636020393e-05	20.054363453618897	0.0
18.462944979960255	19.599536178672214	0.35964449959581146	20.16465194994169	0.5651157712694754	13.301966797168173	18.39943908488168	0.37859807071157153	14.004037159609673	4.9057065987511255	2.3395512717397	0.25226017667278183	0.0	5.444265796181581e-17	1.1506581095233373e-05	20.164640443360593	0.0
18.592185594819973	20.732438821601217	0.36769443440365446	20.27412221713015	-0.4583166044710687	13.395080564748351	18.645523825633845	0.3800567785701184	14.264314870955694	4.940046544942383	2.518082274637389	0.2558053103261635	0.0	1.129235993920473e-17	4.633924382577474e-06	20.274117583205765	0.0
18.722330893983717	20.717460132285716	0.3671799029691758	20.382782503745585	-0.33467762854013117	13.488846128701589	18.873507803535308	0.38129062647694295	14.485846199510942	4.97462687075698	2.411408432986904	0.25234042445504345	0.0	3.1062400645079717e-18	1.793189864828376e-06	20.38278071055572	0.0
18.8533872102416	20.125138094359507	0.36180179975262816	20.490616614481997	0.3654785201224904	13.5832680516025	19.89225319189329	0.38942688911601775	15.481062626913708	5.009449258852279	1.966277366340859	0.23754204098067777	0.0	0.0	6.662257578695254e-07	20.490615948256238	0.0
18.98536092071329	20.788828489994273	0.3667742427845221	20.597609943049758	-0.19121854694451557	13.678350927963718	19.656656583985253	0.38628266417212204	15.20925102697353	5.044515403664246	2.585332018692614	0.2550478489070874	0.0	0.0	2.3745080108130997e-07	20.597609705598956	0.0
19.118258447158283	19.81120178200459	0.3584253196780335	20.703748759700773	0.8925469776961812	13.774099384459465	20.233167513666377	0.3901584160187322	15.741956634604433	5.079827011489895	2.24071980100318	0.24247284049703832	0.0	0.0	8.111816940236502e-08	20.703748678582603	0.0
19.252086256288393	20.56862719720317	0.36404513802500943	20.80901987594256	0.24039267873938996	13.870518080150681	20.301014961802977	0.3899865966073565	15.76406958962676	5.1153858005703245	2.7115846942704844	0.25651979645126977	0.0	0.0	2.6539081192699462e-08	20.80901984940348	0.0
19.38685086008241	20.825705184019903	0.36511000368973834	20.91341049345413	0.08770530943422727	13.967611706711736	20.26082424744277	0.38877943365245854	15.682279688004623	5.151193501174317	2.1343628707711444	0.2384809592195272	0.0	0.0	8.308131953573004e-09	20.913410485146	0.0
19.522558816102986	21.018402455197467	0.3657716650229279	21.01690813812972	-0.0014943170677490514	14.065384988658717	20.58040354708361	0.3907770900058931	15.97067775081714	5.187251855682537	2.5329477489268637	0.2503568701177788	0.0	0.0	2.4865234822085023e-09	21.016908135643195	0.0
19.659216727815707	20.911540759733555	0.36447290526219794	21.11950063118967	0.20795987145611505	14.163842683579329	20.69530459402182	0.39133243894879344	16.071105003048828	5.2235626186723145	2.8016982369275567	0.2550606864288212	0.0	0.0	7.108378730117351e-10	21.119500630478832	0.0
19.79683124491042	21.03886417136339	0.3647199910338076	21.22117607529646	0.18231190393306917	14.262989582364385	20.90939416938337	0.39285985752040103	16.293483490468354	5.260127557003021	2.1988992799811666	0.24037951506347754	0.0	0.0	1.9393204293763864e-10	21.221176075102527	0.0
19.935409063624792	20.59100851227409	0.3614306737379601	21.32192284608136	0.7309143338072701	14.362830509440936	20.42100324000682	0.3880090628046059	15.84169316522514	5.296948449902043	2.2665228441689473	0.2380612516110903	0.0	0.0	5.044716099966337e-11	21.321922846030912	0.0
20.07495692707017	20.79530333643311	0.3628367324919315	21.421729585120392	0.6264262486872809	14.463370323007023	20.808763709723056	0.39120003637608963	16.29910984292774	5.334027089051357	2.8610004059337957	0.2547101198546296	0.0	0.0	1.250068663037116e-11	21.42172958510789	0.0
20.215481625559658	21.729384681540807	0.36994681228265436	21.52058519280141	-0.20879948873939824	14.564613915268072	21.160613830661852	0.39381250543610685	16.757297435477092	5.371365278674717	2.5610178590589743	0.24680326452675863	0.0	0.0	2.9480729217580934e-12	21.52058519279846	0.0
20.356989996938573	21.048159196639148	0.36491239836144346	21.61847882049333	0.5703196238541821	14.66656621267495	20.264801384838016	0.3863254825299924	16.006705439457868	5.40896483562544	2.406045664477432	0.24102365464211964	0.0	0.0	6.610603674949059e-13	21.61847882049267	0.0
20.499488926917145	21.747090100990967	0.36990672597615665	21.71539986179539	-0.03169023919557645	14.769232176163673	19.561964026078243	0.37980798025131896	15.488481857731074	5.446827589474818	2.6899226631607673	0.24688230954768664	0.0	0.0	1.4080232933677605e-13	21.715399861795248	0.0
20.642985349405564	21.259549854951626	0.3658392906763006	21.811337942781662	0.5517880878300367	14.87261680139682	20.30915217448959	0.38566346909153604	16.45830367600743	5.484955382601142	2.0303057254636387	0.22892183480487852	0.0	0.0	2.8462388077866376e-14	21.811337942781634	0.0
20.7874862468514	21.08905328996588	0.36464737872635067	21.906282911198478	0.8172296212325989	14.976725119006597	20.145236241930576	0.38407675502196165	16.551704080246594	5.52335007027935	2.6256432850495726	0.24453888576238317	0.0	0.0	5.451695319703786e-15	21.90628291119847	0.0
20.932998650579357	21.378847256777824	0.36696725511445444	22.000224824592802	0.621377567814978	15.081562194839643	19.364346493198482	0.3768510930052485	16.057575932783536	5.5620135207713055	2.6932478181101596	0.24541349405761823	0.0	0.0	9.906269339658803e-16	22.000224824592802	0.0
21.079529641133412	21.58455009381522	0.36875989584926777	22.093153937352803	0.5086038435375819	15.18713313020352	20.09371053516619	0.3824993943897907	17.09623426876278	5.600947615416705	2.5890652245575962	0.24183246732342611	0.0	0.0	1.7096403492132417e-16	22.093153937352803	0.0
21.22708634862135	22.49858578860732	0.3758227673718047	22.18506068664731	-0.31352510196000694	15.293443062114946	19.016171644013458	0.37269139069735274	16.3423193068064	5.640154248724622	2.602249854406065	0.24152199424442009	0.0	0.0	2.939036894994612e-17	22.18506068664731	0.0
21.375675953061695	22.15452944291176	0.37339923644596157	22.275935677253333	0.12140623434157405	15.400497163549751	19.56503990926477	0.3770606547117905	17.22016752012235	5.679635328465695	3.4372224632085593	0.261868270274243	0.0	0.0	3.379729558385091e-18	22.275935677253333	0.0
21.525305684733127	22.14693954610825	0.3734253528616552	22.3657696652626	0.2188301191543509	15.508300643694598	19.404873047305877	0.37472260106029837	17.385201256484507	5.719392775764955	3.001511498498452	0.25000028323265233	0.0	0.0	0.0	22.3657696652626	0.0
21.67598282452626	22.654211444678978	0.37722292378820854	22.45455354066264	-0.19965790401633754	15.61685874820046	18.974608635230684	0.37038262164681895	17.26769558029309	5.759428525195309	2.6259931264647403	0.2397332475635683	0.0	0.0	0.0	22.45455354066264	0.0
21.827714704297946	22.656692677102654	0.3772128523903931	22.542278308789683	-0.11441436831297125	15.726176759437863	19.288037604682692	0.372023344896655	17.873841437149395	5.799744524871677	3.454201253918505	0.25999126907958287	0.0	0.0	0.0	22.542278308789683	0.0
21.980508707228033	21.969716617995314	0.3712783823233441	22.628935070655164	0.6592184526598501	15.836259996753927	18.391665235806446	0.36330326223492776	17.24408426739615	5.840342736545779	2.7489114461285595	0.24061967752124863	0.0	0.0	0.0	22.628935070655164	0.0
22.134372268178627	22.409094878725007	0.37435576984415825	22.714515002150044	0.3054201234250371	15.947113816731207	18.150527958289523	0.3595188504246271	17.239254123545855	5.8812251357016	3.2676890799422615	0.25311065111534553	0.0	0.0	0.0	22.714515002150044	0.0
22.289312874055877	22.4693875978122	0.37432383007163184	22.799009332136922	0.3296217343247214	16.058743613448325	19.171237097886518	0.36787521059987	18.46372979124589	5.922393711651511	3.2031144554756423	0.2505390427469974	0.0	0.0	0.0	22.799009332136922	0.0
22.44533806417427	22.334735925277478	0.37273501133379	22.88240931944196	0.5476733941644838	16.171154818742465	19.09630945925205	0.3667652066398296	18.55969609796386	5.963850467633071	3.4972121363716937	0.2562363361939724	0.0	0.0	0.0	22.88240931944196	0.0
22.602455430623486	22.492891389617178	0.3738702095796728	22.964706228764715	0.4718148391475374	16.284352902473664	18.640048309685657	0.3626743972155672	18.242784154115498	6.005597420906502	3.5492176260774957	0.25763383299077225	0.0	0.0	0.0	22.964706228764715	0.0
22.76067261863785	23.05767105651852	0.3779005697642305	23.045891305528595	-0.011779750989923343	16.39834337279098	19.274399010617284	0.36777462447529763	18.98756577952804	6.047636602852848	3.415442178530511	0.2533069110749771	0.0	0.0	0.0	23.045891305528595	0.0
22.919997326968314	22.821398876533863	0.37576179571566026	23.125955749698555	0.3045568731646924	16.513131776400517	19.233920843888214	0.3672175279101729	19.032101946879994	6.089970059072819	3.226878794139245	0.24774335819854806	0.0	0.0	0.0	23.125955749698555	0.0
23.080437308257093	22.945455368273795	0.3760436994719099	23.204890688599928	0.2594353203261335	16.628723698835323	19.01411763203045	0.36512656860791376	18.875846644157857	6.132599849486327	3.296650851374261	0.2487015068638471	0.0	0.0	0.0	23.204890688599928	0.0
23.24200036941489	22.96602364674039	0.3753788969501081	23.282687148776184	0.3166635020357944	16.74512476472717	19.34802007518795	0.3671315911294201	19.25584881291012	6.1755280484327315	3.640067347653126	0.2558441699193822	0.0	0.0	0.0	23.282687148776184	0.0
23.404694372000794	22.779239169827306	0.3733734164893101	23.359336026929622	0.5800968571023155	16.862340638080262	19.19960330386126	0.364960127662319	19.13986998459446	6.2187567447717615	3.3208283652756956	0.24797809722995354	0.0	0.0	0.0	23.359336026929622	0.0
23.5685272326048	23.80738903010487	0.38062001184891253	23.43482805999833	-0.3725609701065373	16.980377022546822	19.366134782730082	0.36521336451471353	19.32852869152462	6.262288041985164	3.7585024652008707	0.25721204107544	0.0	0.0	0.0	23.43482805999833	0.0
23.73350692323303	23.298962017316796	0.37618846996991584	23.509153794423813	0.21019177710701697	17.09923966170465	19.842817108462683	0.3683369552584376	19.819835220339176	6.30612405827906	3.204922545841108	0.24361901232147853	0.0	0.0	0.0	23.509153794423813	0.0
23.89964147169566	23.916253657511334	0.38001757059443303	23.582303554676397	-0.33395010283493676	17.21893433933658	19.388635624424012	0.36375068963920454	19.375012840852364	6.350266926687013	4.072410740712009	0.2638686831703476	0.0	0.0	0.0	23.582303554676397	0.0
24.06693896199753	23.549741213608147	0.3771860703427619	23.65426741110928	0.10452619750113357	17.339466879711935	18.898014356007423	0.359424253465352	18.89018788627986	6.394718795173823	4.247920070637537	0.2665783661865211	0.0	0.0	0.0	23.65426741110928	0.0
24.23540753473151	23.564958355119742	0.37642019346041333	23.725035147220666	0.16007679210092363	17.460843147869923	20.309707274410176	0.3703613769053151	20.305352624990263	6.439481826740039	3.906227265985516	0.2584900493167293	0.0	0.0	0.0	23.725035147220666	0.0
24.405055387474633	24.193601220078175	0.3807252381293815	23.794596226412242	-0.3990049936659332	17.583069049905014	19.62876402205439	0.36406418957413167	19.62641928232894	6.4845581995272195	4.125826184873438	0.26332109537265214	0.0	0.0	0.0	23.794596226412242	0.0
24.575890775186952	23.308312455045012	0.37353385790004223	23.862939758340218	0.5546273032952058	17.706150533254345	19.651862175283853	0.3635404842300606	19.65064134213518	6.529950106923911	4.004206724836042	0.260659305314328	0.0	0.0	0.0	23.862939758340218	0.0
24.74792201061326	24.41703310935154	0.38129291201586796	23.93005446496236	-0.48697864438917904	17.830093586987125	19.614493284026437	0.36263982711900733	19.613879093635415	6.575659757672378	3.707402480846987	0.25308046561906156	0.0	0.0	0.0	23.93005446496236	0.0
24.921157464687553	24.382105914582684	0.3804842691246189	23.99592864639659	-0.38617726818609555	17.95490424209604	19.313308284189148	0.35966529669465114	19.31300995350851	6.621689375976085	4.387946249730392	0.2675054555818965	0.0	0.0	0.0	23.99592864639659	0.0
25.095605566940364	23.812319970817754	0.37578157288303177	24.060550146713183	0.24823017589542928	18.080588571790713	19.53798000088053	0.36072089678709646	19.537840202485206	6.668041201607918	4.268236966676586	0.26437985575338163	0.0	0.0	0.0	24.060550146713183	0.0
25.27127480590895	24.085449925145312	0.3770257883277175	24.123906319792628	0.03845639464731576	18.207152691793247	20.336056882849412	0.3667831227515221	20.33599373265815	6.714717490019173	4.272927653055427	0.26289997372642226	0.0	0.0	0.0	24.123906319792628	0.0
25.448173729550312	23.962990608211975	0.37548347025799766	24.185983995394537	0.22299338718256223	18.334602760635804	19.875832524469494	0.36248872106848196	19.875805047324857	6.7617205124493065	4.329029423194532	0.2638756388611112	0.0	0.0	0.0	24.185983995394537	0.0
25.626310945657167	24.525367390548016	0.37938063619067647	24.24676944558661	-0.27859794496140466	18.462944979960255	19.599536178672214	0.35964449959581146	19.599524672091118	6.809052556036452	4.645642655231898	0.26948718143671574	0.0	0.0	0.0	24.24676944558661	0.0
25.805695122276767	24.321658628063265	0.3775513487927159	24.3062483517028	-0.015410276360466213	18.592185594819973	20.732438821601217	0.36769443440365446	20.732434187676834	6.856715923928707	5.108232575228868	0.27818858419788356	0.0	0.0	0.0	24.3062483517028	0.0
25.986334988132704	24.503113381850664	0.37856474157298386	24.36440577199778	-0.138707609852883	18.722330893983717	20.717460132285716	0.3671799029691758	20.717458339095852	6.9047129353962085	4.700269568907925	0.26836446830816485	0.0	0.0	0.0	24.36440577199778	0.0
26.168239333049634	24.59141667247799	0.3795726114145668	24.421226110190375	-0.17019056228761542	18.8533872102416	20.125138094359507	0.36180179975262816	20.125137428133748	6.953045925943982	5.494274625092469	0.28253139195903587	0.0	0.0	0.0	24.421226110190375	0.0
26.35141700838098	24.552483650642266	0.37931486308518614	24.476693085086957	-0.07579056555530883	18.98536092071329	20.788828489994273	0.3667742427845221	20.78882825254347	7.0017172474255895	5.015791337049869	0.27361268351800067	0.0	0.0	0.0	24.476693085086957	0.0
26.53587692743965	24.783159738823073	0.3811858575696176	24.530789701496094	-0.2523700373269797	19.118258447158283	19.81120178200459	0.3584253196780335	19.81120170088642	7.050729268157569	5.398703180869254	0.2791498627981956	0.0	0.0	0.0	24.530789701496094	0.0
26.721628065931725	24.52179082239712	0.37953941193170543	24.58349822265257	0.061707400255450295	19.252086256288393	20.56862719720317	0.36404513802500943	20.56862717066409	7.100084373034671	5.064701964389722	0.27149808455650265	0.0	0.0	0.0	24.58349822265257	0.0
26.90867946239325	24.9409160853695	0.38237524968486564	24.634800144379824	-0.3061159409896774	19.38685086008241	20.825705184019903	0.36511000368973834	20.82570517571177	7.149784963645914	6.138838167754512	0.29109242536217056	0.0	0.0	0.0	24.634800144379824	0.0
27.09704021863	25.028043407990957	0.3830823512239173	24.684676171239033	-0.3433672367519236	19.522558816102986	21.018402455197467	0.3657716650229279	21.018402452710944	7.199833458391435	5.929309939842305	0.28590233249245217	0.0	0.0	0.0	24.684676171239033	0.0
27.286719500160412	24.428978129534528	0.37861618296032273	24.733106194910896	0.30412806537636783	19.659216727815707	20.911540759733555	0.36447290526219794	20.911540759022717	7.250232292600176	5.827006063681884	0.28343968820068177	0.0	0.0	0.0	24.733106194910896	0.0
27.477726536661535	25.290963953411335	0.38480641964882306	24.780069275082436	-0.5108946783288992	19.79683124491042	21.03886417136339	0.3647199910338076	21.038864171169458	7.3009839186483765	6.352107992361539	0.2920411437470834	0.0	0.0	0.0	24.780069275082436	0.0
27.670070622418166	25.186523527369026	0.383857213818115	24.82554362311324	-0.3609799042557853	19.935409063624792	20.59100851227409	0.3614306737379601	20.59100851222364	7.352090806078915	6.27258915263397	0.2891632500308464	0.0	0.0	0.0	24.82554362311324	0.0
27.863761116775095	24.78498947708401	0.38097751224078175	24.86950658876707	0.0845171116830592	20.07495692707017	20.79530333643311	0.3628367324919315	20.79530333642061	7.403555441721467	7.334846328593746	0.3059194643674765	0.0	0.0	0.0	24.86950658876707	0.0
28.058807444592517	24.82458090678406	0.38098705141950245	24.911934650311235	0.08735374352717429	20.215481625559658	21.729384681540807	0.36994681228265436	21.72938468153786	7.455380329813519	7.0072989203797125	0.30025502801553505	0.0	0.0	0.0	24.911934650311235	0.0
28.255219096704664	24.584273671167008	0.3787995893653355	24.95280340828877	0.3685297371217615	20.356989996938573	21.048159196639148	0.36491239836144346	21.048159196638487	7.507567992122213	6.5586715576198	0.2911227882962329	0.0	0.0	0.0	24.95280340828877	0.0
28.453005630381597	24.877413510990756	0.38046219805634446	24.992087583286512	0.11467407229575599	20.499488926917145	21.747090100990967	0.36990672597615665	21.747090100990825	7.560120968067068	7.286066315015809	0.30268544132234193	0.0	0.0	0.0	24.992087583286512	0.0
28.65217666979427	24.036973191418987	0.3738187794030309	25.029761018021333	0.9927878266023455	20.642985349405564	21.259549854951626	0.3658392906763006	21.259549854951597	7.6130418148435375	6.787128915590582	0.2935561899836537	0.0	0.0	0.0	25.029761018021333	0.0
28.85274190648283	25.24113337175916	0.38180810598929127	25.0657966840858	-0.17533668767336152	20.7874862468514	21.08905328996588	0.36464737872635067	21.08905328996587	7.666333107547443	7.139400339695131	0.2985585746864381	0.0	0.0	0.0	25.0657966840858	0.0
29.05471109982821	25.70660001483416	0.3849109680928021	25.10016669369309	-0.6064333211410684	20.932998650579357	21.378847256777824	0.36696725511445444	21.378847256777824	7.7199974393002755	7.312104555410573	0.3004780235010673	0.0	0.0	0.0	25.10016669369309	0.0
29.25809407752701	24.641592352890314	0.3773466798800704	25.132842316772198	0.49124996388188436	21.079529641133412	21.58455009381522	0.36875989584926777	21.58455009381522	7.774037421375377	8.247552382675508	0.31503011049532403	0.0	0.0	0.0	25.132842316772198	0.0
29.4629007360697	25.159783572694874	0.3812762354457157	25.163794003768647	0.004010431073773191	21.22708634862135	22.49858578860732	0.3758227673718047	22.49858578860732	7.828455683325005	7.696175971245402	0.30517948598664063	0.0	0.0	0.0	25.163794003768647	0.0
29.669141041222183	25.976539652156184	0.38721630087217684	25.192991414507656	-0.7835482376485281	21.375675953061695	22.15452944291176	0.37339923644596157	22.15452944291176	7.88325487310828	7.8275501971917585	0.30578493633483306	0.0	0.0	0.0	25.192991414507656	0.0
29.87682502851074	24.760430661597585	0.37916590678126166	25.22040345347927	0.45997279188168605	21.525305684733127	22.14693954610825	0.3734253528616552	22.14693954610825	7.938437657220039	8.32235041572703	0.3129909486324479	0.0	0.0	0.0	25.22040345347927	0.0
30.085962803710316	25.162172385751866	0.382518644478508	25.245998311907865	0.08382592615599904	21.67598282452626	22.654211444678978	0.37722292378820854	22.654211444678978	7.994006720820579	8.4474765896105	0.31364601774312767	0.0	0.0	0.0	25.245998311907865	0.0
30.296564543336288	25.981443912984375	0.388783720593996	25.269743516961032	-0.7117003960233426	21.827714704297946	22.656692677102654	0.3772128523903931	22.656692677102654	8.049964767866324	8.094599035974184	0.3072837130959535	0.0	0.0	0.0	25.269743516961032	0.0
30.50864049513964	26.03673624813077	0.38905834736192074	25.291605988451167	-0.7451302596796019	21.980508707228033	21.969716617995314	0.3712783823233441	21.969716617995314	8.106314521241387	8.790075384144918	0.3171328808053427	0.0	0.0	0.0	25.291605988451167	0.0
30.72220097860562	25.37024068347157	0.3846315091216122	25.31155210337838	-0.05868858009319311	22.134372268178627	22.409094878725007	0.37435576984415825	22.409094878725007	8.163058722890078	9.251214531742274	0.32285657785288796	0.0	0.0	0.0	25.31155210337838	0.0
30.93725638545586	25.377000047669654	0.38510937930120226	25.329547768643376	-0.047452279026277466	22.289312874055877	22.4693875978122	0.37432383007163184	22.4693875978122	8.220200133950309	9.457358938766985	0.32532857339952265	0.0	0.0	0.0	25.329547768643376	0.0
31.15381718015405	26.082500552511316	0.3900407466009306	25.345558502259816	-0.7369420502514998	22.44533806417427	22.334735925277478	0.37273501133379	22.334735925277478	8.277741534887962	8.99913700893973	0.3177418928581218	0.0	0.0	0.0	25.345558502259816	0.0
31.371893900415127	25.398451031700702	0.38538392690057616	25.359549523362563	-0.03890150833813877	22.602455430623486	22.492891389617178	0.3738702095796728	22.492891389617178	8.335685725632178	9.635123712865447	0.3258402780602718	0.0	0.0	0.0	25.359549523362563	0.0
31.59149715771803	25.480053144078713	0.38566670341829296	25.371485851296278	-0.10856729278243549	22.76067261863785	23.05767105651852	0.3779005697642305	23.05767105651852	8.394035525711603	10.010460981421069	0.3299584743345033	0.0	0.0	0.0	25.371485851296278	0.0
31.812637637822057	25.845490951444248	0.38811566092762023	25.381332414042603	-0.46415853740164437	22.919997326968314	22.821398876533863	0.37576179571566026	22.821398876533863	8.452793774391584	9.616658884545165	0.3240187616054253	0.0	0.0	0.0	25.381332414042603	0.0
32.03532610128681	25.51275011502476	0.38541341972590015	25.389054166201092	-0.12369594882366997	23.080437308257093	22.945455368273795	0.3760436994719099	22.945455368273795	8.511963330812325	10.288071195132705	0.33190085315091444	0.0	0.0	0.0	25.389054166201092	0.0
32.259573383995814	25.431131646283593	0.38471278683741617	25.394616216721992	-0.03651542956160014	23.24200036941489	22.96602364674039	0.3753788969501081	22.96602364674039	8.571547074128013	10.336031237114208	0.33195966813816624	0.0	0.0	0.0	25.394616216721992	0.0
32.48539039768379	25.47279190448287	0.3848331401587052	25.397983966520076	-0.07480793796279528	23.404694372000794	22.779239169827306	0.3733734164893101	22.779239169827306	8.631547903646908	10.302240928323087	0.33068095918405144	0.0	0.0	0.0	25.397983966520076	0.0
32.71278813046758	25.926817503173975	0.3878753199569536	25.39912325607461	-0.5276942470993653	23.5685272326048	23.80738903010487	0.38062001184891253	23.80738903010487	8.691968738972436	10.410498291743764	0.3309042048716126	0.0	0.0	0.0	25.39912325607461	0.0
32.94177764738085	25.52391851641523	0.38507611274042136	25.398000523041265	-0.1259179933739638	23.73350692323303	23.298962017316796	0.37618846996991584	23.298962017316796	8.752812520145245	11.365562100664876	0.34239496971353756	0.0	0.0	0.0	25.398000523041265	0.0
33.17237009091252	26.365744413391	0.39092773836978273	25.39458296984424	-0.9711614435467588	23.89964147169566	23.916253657511334	0.38001757059443303	23.916253657511334	8.81408220778626	11.876255354784174	0.3492090748268222	0.0	0.0	0.0	25.39458296984424	0.0
33.4045766815489	25.719676589178626	0.3861771796640148	25.388838741150238	-0.3308378480283878	24.06693896199753	23.549741213608147	0.3771860703427619	23.549741213608147	8.875780783240765	11.896592819449785	0.3479732148554509	0.0	0.0	0.0	25.388838741150238	0.0
33.63840871831975	24.431189484945786	0.3768770969599202	25.380737111022967	0.9495476260771802	24.23540753473151	23.564958355119742	0.37642019346041333	23.564958355119742	8.93791124872345	11.925326935653366	0.34763857866060527	0.0	0.0	0.0	25.380737111022967	0.0
33.87387757934799	25.348089116713105	0.383182502572029	25.370248679473207	0.022159562760101892	24.405055387474633	24.193601220078175	0.3807252381293815	24.193601220078175	9.000476627464515	11.36425972093751	0.3396304323937929	0.0	0.0	0.0	25.370248679473207	0.0
34.11099472240342	25.067035832165438	0.381399446614482	25.35734557801761	0.2903097458521735	24.575890775186952	23.308312455045012	0.37353385790004223	23.308312455045012	9.063479963856764	12.473543613131822	0.35299751807951174	0.0	0.0	0.0	25.35734557801761	0.0
34.34977168546025	25.01948243413402	0.3810924522251525	25.342001683716852	0.3225192495828324	24.74792201061326	24.41703310935154	0.38129291201586796	24.41703310935154	9.126924323603763	12.83606890512915	0.35650529543990545	0.0	0.0	0.0	25.342001683716852	0.0
34.59022008725847	25.999661449062565	0.38790473006896975	25.324192841059148	-0.6754686080034169	24.921157464687553	24.382105914582684	0.3804842691246189	24.382105914582684	9.19081279386899	12.71286622819062	0.3538007363263565	0.0	0.0	0.0	25.324192841059148	0.0
34.83235162786928	24.917190320227878	0.38064243618923527	25.303897090884774	0.38670677065689674	25.095605566940364	23.812319970817754	0.37578157288303177	23.812319970817754	9.25514848342607	13.428925823161194	0.3616943462861823	0.0	0.0	0.0	25.303897090884774	0.0
35.07617808926437	25.068221042431514	0.3819835725869881	25.281094905390074	0.2128738629585598	25.27127480590895	24.085449925145312	0.3770257883277175	24.085449925145312	9.319934522810053	13.15428671581994	0.3577682429388941	0.0	0.0	0.0	25.281094905390074	0.0
35.32171133588922	25.39983011302294	0.3845843349130041	25.255769428062827	-0.14406068496011315	25.448173729550312	23.962990608211975	0.37548347025799766	23.962990608211975	9.385174064469723	13.544323167145738	0.36141517535005596	0.0	0.0	0.0	25.255769428062827	0.0
35.568963315240445	25.368809585320285	0.38464294331717513	25.22790671721265	-0.1409028681076343	25.626310945657167	24.525367390548016	0.37938063619067647	24.525367390548016	9.450870282921011	13.390521634068893	0.35837841011621113	0.0	0.0	0.0	25.22790671721265	0.0
35.817946058447134	25.15993978026948	0.38340246927860117	25.19749599151299	0.03755621124351194	25.805695122276767	24.321658628063265	0.3775513487927159	24.321658628063265	9.517026374901459	14.569078162674964	0.3714065355922236	0.0	0.0	0.0	25.19749599151299	0.0
36.06867168085626	24.605938910330014	0.379627388262755	25.164529875747366	0.558590965417352	25.986334988132704	24.503113381850664	0.37856474157298386	24.503113381850664	9.58364555952577	14.971544796897252	0.3747560106028253	0.0	0.0	0.0	25.164529875747366	0.0
36.32115238262226	24.741479219635142	0.38024806220284724	25.12900464467835	0.38752542504320786	26.168239333049634	24.59141667247799	0.3795726114145668	24.59141667247799	9.650731078442451	14.96047093786984	0.373355236492096	0.0	0.0	0.0	25.12900464467835	0.0
36.57540044930061	24.89239950045971	0.3815467406951827	25.090920462650228	0.19852096219051774	26.35141700838098	24.552483650642266	0.37931486308518614	24.552483650642266	9.718286195991547	15.079246919813825	0.3740816364163123	0.0	0.0	0.0	25.090920462650228	0.0
36.83142825244572	25.071170221575976	0.3826764087597011	25.05028161623028	-0.020888605345696476	26.53587692743965	24.783159738823073	0.3811858575696176	24.783159738823073	9.786314199363488	15.45265835128639	0.37650134212172315	0.0	0.0	0.0	25.05028161623028	0.0
37.08924825021283	25.16122586710001	0.3833327896745885	25.007096736828068	-0.15412913027194364	26.721628065931725	24.52179082239712	0.37953941193170543	24.52179082239712	9.854818398759033	15.541818440969102	0.3765786929853756	0.0	0.0	0.0	25.007096736828068	0.0
37.34887298796433	24.910340063199396	0.381365695580436	24.961379009838847	0.05103894663945141	26.90867946239325	24.9409160853695	0.38237524968486564	24.9409160853695	9.923802127550346	16.202632450986428	0.3835836432220274	0.0	0.0	0.0	24.961379009838847	0.0
37.61031509888008	24.932711243948717	0.3816372297473685	24.913146366460968	-0.019564877487749044	27.09704021863	25.028043407990957	0.3830823512239173	25.028043407990957	9.993268742443199	16.174583903043036	0.382970319173264	0.0	0.0	0.0	24.913146366460968	0.0
37.87358730457224	24.176526502535104	0.375965032713481	24.862421653832158	0.6858951512970535	27.286719500160412	24.428978129534528	0.37861618296032273	24.428978129534528	10.0632216236403	16.182421742855635	0.38366108543253935	0.0	0.0	0.0	24.862421653832158	0.0
38.138702415704245	24.78259167566333	0.3800489854666513	24.809232778676	0.026641103012671863	27.477726536661535	25.290963953411335	0.38480641964882306	25.290963953411335	10.133664175005784	17.058259728089592	0.3932184921243144	0.0	0.0	0.0	24.809232778676	0.0
38.40567333261417	24.193359717225142	0.3756732463865603	24.753612819062027	0.560253101836885	27.670070622418166	25.186523527369026	0.383857213818115	25.186523527369026	10.204599824230822	17.167247163487417	0.3955510587072451	0.0	0.0	0.0	24.753612819062027	0.0
38.674513045942476	24.247469444455064	0.37614854191370445	24.695600098312525	0.4481306538574614	27.863761116775095	24.78498947708401	0.38097751224078175	24.78498947708401	10.27603202300044	17.78430512664853	0.4024202127430471	0.0	0.0	0.0	24.695600098312525	0.0
38.94523463726408	24.54008828138247	0.37817784804429383	24.635238214430945	0.09514993304847508	28.058807444592517	24.82458090678406	0.38098705141950245	24.82458090678406	10.347964247161443	18.306003989579832	0.4083643369513093	0.0	0.0	0.0	24.635238214430945	0.0
39.217851279724925	24.782822646927052	0.37985643368195776	24.572576017739042	-0.21024662918800985	28.255219096704664	24.584273671167008	0.3787995893653355	24.584273671167008	10.420399996891572	18.174803574142157	0.4067125957720582	0.0	0.0	0.0	24.572576017739042	0.0
39.492376238683	24.558059473712103	0.37855599681939556	24.507667528629064	-0.05039194508303879	28.453005630381597	24.877413510990756	0.38046219805634446	24.877413510990756	10.493342796869813	17.810349604155903	0.402941145359705	0.0	0.0	0.0	24.507667528629064	0.0
39.76882287235378	24.54798944692956	0.37873621074633157	24.44057178652872	-0.10741766040083789	28.65217666979427	24.036973191418987	0.3738187794030309	24.036973191418987	10.566796196447902	18.6157180186756	0.4105450168618278	0.0	0.0	0.0	24.44057178652872	0.0
40.04720463246026	23.917827670408915	0.37458929619944153	24.37135262028384	0.4535249498749252	28.85274190648283	25.24113337175916	0.38180810598929127	25.24113337175916	10.640763769823035	18.90247995492335	0.41234200227195017	0.0	0.0	0.0	24.37135262028384	0.0
40.327535064887485	23.964420451554773	0.375537973841859	24.300078329185602	0.33565787763082966	29.05471109982821	25.70660001483416	0.3849109680928021	25.70660001483416	10.715249116211798	19.497625793793766	0.4173812003798584	0.0	0.0	0.0	24.300078329185602	0.0
40.6098278103417	24.214249507553326	0.37772009904172443	24.226821262840257	0.012571755286931108	29.25809407752701	24.641592352890314	0.3773466798800704	24.641592352890314	10.79025586002528	19.755786761296747	0.4186945600700953	0.0	0.0	0.0	24.226821262840257	0.0
40.894096605014084	24.844177205397425	0.3824640695768879	24.151657286933855	-0.6925199184635709	29.4629007360697	25.159783572694874	0.3812762354457157	25.159783572694874	10.865787651045459	18.844251548941184	0.4093053405909745	0.0	0.0	0.0	24.151657286933855	0.0
41.18035528124919	23.76062667158332	0.3752163553404806	24.074665120738846	0.31403844915552526	29.669141041222183	25.976539652156184	0.38721630087217684	25.976539652156184	10.941848164602776	19.524538246300207	0.4151233640217015	0.0	0.0	0.0	24.074665120738846	0.0
41.46861776821793	23.851925476354232	0.37616760472885846	23.99592553088993	0.14400005453569875	29.87682502851074	24.760430661597585	0.37916590678126166	24.760430661597585	11.018441101754995	19.743222402301843	0.4164888148593154	0.0	0.0	0.0	23.99592553088993	0.0
41.75889809259546	23.914845384913846	0.37701973429309577	23.915520364523562	0.0006749796097160754	30.085962803710316	25.162172385751866	0.382518644478508	25.162172385751866	11.095570189467281	19.584310833482462	0.41470250899323685	0.0	0.0	0.0	23.915520364523562	0.0
42.05121037924363	23.796790374556938	0.37611622921128823	23.833531403369335	0.03674102881239705	30.296564543336288	25.981443912984375	0.388783720593996	25.981443912984375	11.173239180793551	19.45745552774506	0.41213380118085796	0.0	0.0	0.0	23.833531403369335	0.0
42.345568851898335	23.71378330896963	0.37585190530814433	23.750039018704072	0.0362557097344407	30.50864049513964	26.03673624813077	0.38905834736192074	26.03673624813077	11.251451855059106	20.07478284710563	0.4173728108610406	0.0	0.0	0.0	23.750039018704072	0.0
42.64198783386162	23.967802565751526	0.3780711780074614	23.665120605320535	-0.3026819604309914	30.72220097860562	25.37024068347157	0.3846315091216122	25.37024068347157	11.33021201804452	20.403738672544932	0.41992493881907716	0.0	0.0	0.0	23.665120605320535	0.0
42.94048174869865	22.951537011749874	0.3707870621561536	23.57884877074494	0.6273117589950665	30.93725638545586	25.377000047669654	0.38510937930120226	25.377000047669654	11.409523502170831	19.955771454268312	0.4147704626543121	0.0	0.0	0.0	23.57884877074494	0.0
43.24106512093954	24.75029064963837	0.38447890137064	23.491289253870317	-1.2590013957680526	31.15381718015405	26.082500552511316	0.3900407466009306	26.082500552511316	11.489390166686027	20.72814841097361	0.42169541479420447	0.0	0.0	0.0	23.491289253870317	0.0
43.54375257678612	23.971467635358543	0.3790471506860006	23.402498544971493	-0.5689690903870499	31.371893900415127	25.398451031700702	0.38538392690057616	25.398451031700702	11.56981589785283	20.213363969673885	0.4165107426896313	0.0	0.0	0.0	23.402498544971493	0.0
43.84855884482362	23.700292667608213	0.377281799768891	23.312521176668717	-0.38777149093949603	31.59149715771803	25.480053144078713	0.38566670341829296	25.480053144078713	11.6508046091378	20.339293941966908	0.41671262691962013	0.0	0.0	0.0	23.312521176668717	0.0
44.15549875673739	22.66735809879685	0.36952305899152343	23.22138665287495	0.5540285540781014	31.812637637822057	25.845490951444248	0.38811566092762023	25.845490951444248	11.732360241401764	19.405409664181434	0.4072458207800465	0.0	0.0	0.0	23.22138665287495	0.0
44.46458724803455	23.622627963555022	0.3772640570561505	23.129105979977265	-0.49352198357775734	32.03532610128681	25.51275011502476	0.38541341972590015	25.51275011502476	11.814486763091576	20.22944330019575	0.41419521667618137	0.0	0.0	0.0	23.129105979977265	0.0
44.775839358770796	23.05518941147885	0.3730343018549535	23.035667761574178	-0.019521649904671534	32.259573383995814	25.431131646283593	0.38471278683741617	25.431131646283593	11.897188170433218	19.76335860729262	0.40879971033172346	0.0	0.0	0.0	23.035667761574178	0.0
45.08927023428218	23.26638016133639	0.37503946008288147	22.941033814934244	-0.32534634640214577	32.48539039768379	25.47279190448287	0.3848331401587052	25.47279190448287	11.980468487626249	19.647735195574374	0.40641670665670854	0.0	0.0	0.0	22.941033814934244	0.0
45.40489512592216	22.288588281045914	0.3681991323463209	22.84513426390278	0.5565459828568642	32.71278813046758	25.926817503173975	0.3878753199569536	25.926817503173975	12.064331767039633	19.10970148609048	0.4004428889003134	0.0	0.0	0.0	22.84513426390278	0.0
45.72272939180361	22.213126327790068	0.3677626484362638	22.74786205937032	0.5347357315802519	32.94177764738085	25.52391851641523	0.38507611274042136	25.52391851641523	12.14878208940891	19.498332509045564	0.4026842059247143	0.0	0.0	0.0	22.74786205937032	0.0
46.04278849754624	22.335099465816768	0.36926719704683353	22.649066874504538	0.31396740868776973	33.17237009091252	26.365744413391	0.39092773836978273	26.365744413391	12.233823564034772	19.65290919489124	0.40360294961213233	0.0	0.0	0.0	22.649066874504538	0.0
46.365088017029066	22.437008692957612	0.3705358642667845	22.54854831773069	0.11153962477307644	33.4045766815489	25.719676589178626	0.3861771796640148	25.719676589178626	12.319460328983016	18.747334921795808	0.3934891349972514	0.0	0.0	0.0	22.54854831773069	0.0
46.689643633148265	22.307947364036096	0.37031277962335524	22.4460484019918	0.13810103795570328	33.63840871831975	24.431189484945786	0.3768770969599202	24.431189484945786	12.405696551285896	18.49663821369226	0.3906542707047521	0.0	0.0	0.0	22.4460484019918	0.0
47.0164711385803	22.576845230285933	0.37276077009885145	22.341243203987887	-0.2356020262980465	33.87387757934799	25.348089116713105	0.383182502572029	25.348089116713105	12.492536427144898	18.34917996873128	0.3877753985533686	0.0	0.0	0.0	22.341243203987887	0.0
47.34558643655036	22.012155192138845	0.3687401207477892	22.23373364195149	0.22157844981264319	34.11099472240342	25.067035832165438	0.381399446614482	25.067035832165438	12.579984182134913	17.740604639362715	0.3809934381455437	0.0	0.0	0.0	22.23373364195149	0.0
47.67700554160622	22.430332529616503	0.37264322830651603	22.123035294986785	-0.3072972346297185	34.34977168546025	25.01948243413402	0.3810924522251525	25.01948243413402	12.668044071409858	18.520729581132525	0.38725723524034295	0.0	0.0	0.0	22.123035294986785	0.0
48.01074458039746	22.36722888430989	0.372612102233921	22.008567181167937	-0.35866170314195145	34.59022008725847	25.999661449062565	0.38790473006896975	25.999661449062565	12.756720379909726	19.030800985317278	0.39105980528018547	0.0	0.0	0.0	22.008567181167937	0.0
48.346819792460245	22.226099935421203	0.37191480678295796	21.889639405159027	-0.33646053026217615	34.83235162786928	24.917190320227878	0.38064243618923527	24.917190320227878	12.846017422569096	18.32907090833023	0.38329627421697837	0.0	0.0	0.0	21.889639405159027	0.0
48.68524753100746	22.035289771301766	0.37090080812210624	21.765439579512666	-0.2698501917891001	35.07617808926437	25.068221042431514	0.3819835725869881	25.068221042431514	12.93593954452708	18.93551172000896	0.3879498519334201	0.0	0.0	0.0	21.765439579512666	0.0
49.026044263724515	21.583255375730236	0.36788209168490316	21.635017916472435	0.05176254074219955	35.32171133588922	25.39983011302294	0.3845843349130041	25.39983011302294	13.026491121338768	18.773425784478885	0.38498097530622216	0.0	0.0	0.0	21.635017916472435	0.0
49.36922657357059	21.185779496156695	0.3652371794201569	21.497270879464413	0.3114913833077182	35.568963315240445	25.368809585320285	0.38464294331717513	25.368809585320285	13.11767655918814	18.369833195351855	0.380339185107972	0.0	0.0	0.0	21.497270879464413	0.0
49.714811159585594	21.055814836419092	0.36487235790552214	21.350923275175994	0.29510843875690185	35.817946058447134	25.15993978026948	0.38340246927860117	25.15993978026948	13.209500295102458	18.82035841314037	0.3835986227319059	0.0	0.0	0.0	21.350923275175994	0.0
					36.06867168085626	24.605938910330014	0.379627388262755	24.605938910330014	13.301966797168173	18.39943908488168	0.37859807071157153
					36.32115238262226	24.741479219635142	0.38024806220284724	24.741479219635142	13.395080564748351	18.645523825633845	0.3800567785701184
					36.57540044930061	24.89239950045971	0.3815467406951827	24.89239950045971	13.488846128701589	18.873507803535308	0.38129062647694295
					36.83142825244572	25.071170221575976	0.3826764087597011	25.071170221575976	13.5832680516025	19.89225319189329	0.38942688911601775
					37.08924825021283	25.16122586710001	0.3833327896745885	25.16122586710001	13.678350927963718	19.656656583985253	0.38628266417212204
					37.34887298796433	24.910340063199396	0.381365695580436	24.910340063199396	13.774099384459465	20.233167513666377	0.3901584160187322
					37.61031509888008	24.932711243948717	0.3816372297473685	24.932711243948717	13.870518080150681	20.301014961802977	0.3899865966073565
					37.87358730457224	24.176526502535104	0.375965032713481	24.176526502535104	13.967611706711736	20.26082424744277	0.38877943365245854
					38.138702415704245	24.78259167566333	0.3800489854666513	24.78259167566333	14.065384988658717	20.58040354708361	0.3907770900058931
					38.40567333261417	24.193359717225142	0.3756732463865603	24.193359717225142	14.163842683579329	20.69530459402182	0.39133243894879344
					38.674513045942476	24.247469444455064	0.37614854191370445	24.247469444455064	14.262989582364385	20.90939416938337	0.39285985752040103
					38.94523463726408	24.54008828138247	0.37817784804429383	24.54008828138247	14.362830509440936	20.42100324000682	0.3880090628046059
					39.217851279724925	24.782822646927052	0.37985643368195776	24.782822646927052	14.463370323007023	20.808763709723056	0.39120003637608963
					39.492376238683	24.558059473712103	0.37855599681939556	24.558059473712103	14.564613915268072	21.160613830661852	0.39381250543610685
					39.76882287235378	24.54798944692956	0.37873621074633157	24.54798944692956	14.66656621267495	20.264801384838016	0.3863254825299924
					40.04720463246026	23.917827670408915	0.37458929619944153	23.917827670408915	14.769232176163673	19.561964026078243	0.37980798025131896
					40.327535064887485	23.964420451554773	0.375537973841859	23.964420451554773	14.87261680139682	20.30915217448959	0.38566346909153604
					40.6098278103417	24.214249507553326	0.37772009904172443	24.214249507553326	14.976725119006597	20.145236241930576	0.38407675502196165
					40.894096605014084	24.844177205397425	0.3824640695768879	24.844177205397425	15.081562194839643	19.364346493198482	0.3768510930052485
					41.18035528124919	23.76062667158332	0.3752163553404806	23.76062667158332	15.18713313020352	20.09371053516619	0.3824993943897907
					41.46861776821793	23.851925476354232	0.37616760472885846	23.851925476354232	15.293443062114946	19.016171644013458	0.37269139069735274
					41.75889809259546	23.914845384913846	0.37701973429309577	23.914845384913846	15.400497163549751	19.56503990926477	0.3770606547117905
					42.05121037924363	23.796790374556938	0.37611622921128823	23.796790374556938	15.508300643694598	19.404873047305877	0.37472260106029837
					42.345568851898335	23.71378330896963	0.37585190530814433	23.71378330896963	15.61685874820046	18.974608635230684	0.37038262164681895
					42.64198783386162	23.967802565751526	0.3780711780074614	23.967802565751526	15.726176759437863	19.288037604682692	0.372023344896655
					42.94048174869865	22.951537011749874	0.3707870621561536	22.951537011749874	15.836259996753927	18.391665235806446	0.36330326223492776
					43.24106512093954	24.75029064963837	0.38447890137064	24.75029064963837	15.947113816731207	18.150527958289523	0.3595188504246271
					43.54375257678612	23.971467635358543	0.3790471506860006	23.971467635358543	16.058743613448325	19.171237097886518	0.36787521059987
					43.84855884482362	23.700292667608213	0.377281799768891	23.700292667608213	16.171154818742465	19.09630945925205	0.3667652066398296
					44.15549875673739	22.66735809879685	0.36952305899152343	22.66735809879685	16.284352902473664	18.640048309685657	0.3626743972155672
					44.46458724803455	23.622627963555022	0.3772640570561505	23.622627963555022	16.39834337279098	19.274399010617284	0.36777462447529763
					44.775839358770796	23.05518941147885	0.3730343018549535	23.05518941147885	16.513131776400517	19.233920843888214	0.3672175279101729
					45.08927023428218	23.26638016133639	0.37503946008288147	23.26638016133639	16.628723698835323	19.01411763203045	0.36512656860791376
					45.40489512592216	22.288588281045914	0.3681991323463209	22.288588281045914	16.74512476472717	19.34802007518795	0.3671315911294201
					45.72272939180361	22.213126327790068	0.3677626484362638	22.213126327790068	16.862340638080262	19.19960330386126	0.364960127662319
					46.04278849754624	22.335099465816768	0.36926719704683353	22.335099465816768	16.980377022546822	19.366134782730082	0.36521336451471353
					46.365088017029066	22.437008692957612	0.3705358642667845	22.437008692957612	17.09923966170465	19.842817108462683	0.3683369552584376
					46.689643633148265	22.307947364036096	0.37031277962335524	22.307947364036096	17.21893433933658	19.388635624424012	0.36375068963920454
					47.0164711385803	22.576845230285933	0.37276077009885145	22.576845230285933	17.339466879711935	18.898014356007423	0.359424253465352
					47.34558643655036	22.012155192138845	0.3687401207477892	22.012155192138845	17.460843147869923	20.309707274410176	0.3703613769053151
					47.67700554160622	22.430332529616503	0.37264322830651603	22.430332529616503	17.583069049905014	19.62876402205439	0.36406418957413167
					48.01074458039746	22.36722888430989	0.372612102233921	22.36722888430989	17.706150533254345	19.651862175283853	0.3635404842300606
					48.346819792460245	22.226099935421203	0.37191480678295796	22.226099935421203	17.830093586987125	19.614493284026437	0.36263982711900733
					48.68524753100746	22.035289771301766	0.37090080812210624	22.035289771301766	17.95490424209604	19.313308284189148	0.35966529669465114
					49.026044263724515	21.583255375730236	0.36788209168490316	21.583255375730236	18.080588571790713	19.53798000088053	0.36072089678709646
					49.36922657357059	21.185779496156695	0.3652371794201569	21.185779496156695	18.207152691793247	20.336056882849412	0.3667831227515221
					49.714811159585594	21.055814836419092	0.36487235790552214	21.055814836419092	18.334602760635804	19.875832524469494	0.36248872106848196
					50.06281483770269	21.3711754580699	0.3681096539734027	21.3711754580699	18.462944979960255	19.599536178672214	0.35964449959581146
					50.413254541566616	21.108108097550495	0.3668675373786787	21.108108097550495	18.592185594819973	20.732438821601217	0.36769443440365446
					50.76614732335758	21.179273695156212	0.3685871848853774	21.179273695156212	18.722330893983717	20.717460132285716	0.3671799029691758
					51.12151035462108	20.702798707151842	0.365494197018188	20.702798707151842	18.8533872102416	20.125138094359507	0.36180179975262816
					51.47936092710343	21.06350442220621	0.3691010856967763	21.06350442220621	18.98536092071329	20.788828489994273	0.3667742427845221
					51.839716453593155	21.38210853786345	0.3723771946894879	21.38210853786345	19.118258447158283	19.81120178200459	0.3584253196780335
					52.20259446876831	20.958797318946058	0.3696079722699365	20.958797318946058	19.252086256288393	20.56862719720317	0.36404513802500943
					52.56801263004969	20.664865628461804	0.36780632740147257	20.664865628461804	19.38685086008241	20.825705184019903	0.36511000368973834
					52.93598871846004	20.218132891952685	0.36456343492390436	20.218132891952685	19.522558816102986	21.018402455197467	0.3657716650229279
					53.306540639489256	20.29107442536083	0.365674750303704	20.29107442536083	19.659216727815707	20.911540759733555	0.36447290526219794
					53.67968642396568	19.526126321027125	0.3597892900953533	19.526126321027125	19.79683124491042	21.03886417136339	0.3647199910338076
					54.05544422893344	20.321830329320637	0.3671796617588796	20.321830329320637	19.935409063624792	20.59100851227409	0.3614306737379601
					54.43383233853597	19.742311653423055	0.3629762213620393	19.742311653423055	20.07495692707017	20.79530333643311	0.3628367324919315
					54.81486916490572	19.308760643490523	0.3598843280896843	19.308760643490523	20.215481625559658	21.729384681540807	0.36994681228265436
					55.19857324906006	19.388945106769665	0.3615383726641169	19.388945106769665	20.356989996938573	21.048159196639148	0.36491239836144346
					55.58496326180349	18.984809537965344	0.3591691764024925	18.984809537965344	20.499488926917145	21.747090100990967	0.36990672597615665
					55.97405800463611	19.239239853158782	0.3617440718480746	19.239239853158782	20.642985349405564	21.259549854951626	0.3658392906763006
					56.36587641066856	19.738534488339813	0.36713751763341773	19.738534488339813	20.7874862468514	21.08905328996588	0.36464737872635067
					56.76043754554324	19.157865358430726	0.36247423105301246	19.157865358430726	20.932998650579357	21.378847256777824	0.36696725511445444
					57.15776060836205	18.745123137593676	0.3594995995388793	18.745123137593676	21.079529641133412	21.58455009381522	0.36875989584926777
					57.55786493262058	18.828181990561895	0.3610374156758745	18.828181990561895	21.22708634862135	22.49858578860732	0.3758227673718047
					57.96076998714892	18.167061767607215	0.3556569819575163	18.167061767607215	21.375675953061695	22.15452944291176	0.37339923644596157
					58.36649537705897	18.22076884142497	0.35709263436707483	18.22076884142497	21.525305684733127	22.14693954610825	0.3734253528616552
					58.77506084469838	18.211814339357183	0.3580736238286416	18.211814339357183	21.67598282452626	22.654211444678978	0.37722292378820854
					59.18648627061127	18.33260600194242	0.3599769078068047	18.33260600194242	21.827714704297946	22.656692677102654	0.3772128523903931
					59.600791674505544	17.60361734813497	0.3544780661452858	17.60361734813497	21.980508707228033	21.969716617995314	0.3712783823233441
					60.01799721622709	17.415769321977972	0.35377214270185015	17.415769321977972	22.134372268178627	22.409094878725007	0.37435576984415825
					60.438123196740676	17.80427569632561	0.35877603252866913	17.80427569632561	22.289312874055877	22.4693875978122	0.37432383007163184
					60.86119005911786	16.784201670565437	0.3499467809658121	16.784201670565437	22.44533806417427	22.334735925277478	0.37273501133379
					61.28721838953169	17.7310544219142	0.360568874635283	17.7310544219142	22.602455430623486	22.492891389617178	0.3738702095796728
					61.71622891825841	16.779702506266105	0.3521937799987213	16.779702506266105	22.76067261863785	23.05767105651852	0.3779005697642305
					62.14824252068621	16.974493387683157	0.35497079325301656	16.974493387683157	22.919997326968314	22.821398876533863	0.37576179571566026
					62.58328021833101	16.796065617482324	0.35377133047642023	16.796065617482324	23.080437308257093	22.945455368273795	0.3760436994719099
					63.021363179859335	16.922173191332952	0.3558979177618824	16.922173191332952	23.24200036941489	22.96602364674039	0.3753788969501081
					63.46251272211835	16.272444520388987	0.35049151128870104	16.272444520388987	23.404694372000794	22.779239169827306	0.3733734164893101
					63.90675031117318	16.372889037292254	0.35224539674669525	16.372889037292254	23.5685272326048	23.80738903010487	0.38062001184891253
					64.35409756335139	16.43094374379171	0.35356346360547825	16.43094374379171	23.73350692323303	23.298962017316796	0.37618846996991584
					64.80457624629484	15.816759349721762	0.3485177733009517	15.816759349721762	23.89964147169566	23.916253657511334	0.38001757059443303
					65.2582082800189	15.439433273658032	0.3458487592059896	15.439433273658032	24.06693896199753	23.549741213608147	0.3771860703427619
					65.71501573797903	15.755562507275247	0.3502843994940508	15.755562507275247	24.23540753473151	23.564958355119742	0.37642019346041333
					66.1750208481449	15.47424116639712	0.3485132244526537	15.47424116639712	24.405055387474633	24.193601220078175	0.3807252381293815
					66.6382459940819	15.377831667486067	0.34850866557657517	15.377831667486067	24.575890775186952	23.308312455045012	0.37353385790004223
					67.10471371604048	15.264088822561128	0.34877384805236666	15.264088822561128	24.74792201061326	24.41703310935154	0.38129291201586796
					67.57444671205276	15.822586480392365	0.35619630509574546	15.822586480392365	24.921157464687553	24.382105914582684	0.3804842691246189
					68.04746783903713	14.975556436065744	0.3480122948216753	14.975556436065744	25.095605566940364	23.812319970817754	0.37578157288303177
					68.5238001139104	14.583165306376129	0.3451190246579371	14.583165306376129	25.27127480590895	24.085449925145312	0.3770257883277175
					69.00346671470777	14.540731643389481	0.34581744882739684	14.540731643389481	25.448173729550312	23.962990608211975	0.37548347025799766
					69.48649098171072	14.505514730606302	0.3466490884647956	14.505514730606302	25.626310945657167	24.525367390548016	0.37938063619067647
					69.97289641858268	14.16480730468438	0.34425516837075104	14.16480730468438	25.805695122276767	24.321658628063265	0.3775513487927159
					70.46270669351276	14.476829239944074	0.3490891863043011	14.476829239944074	25.986334988132704	24.503113381850664	0.37856474157298386
					70.95594564036736	14.272494042598954	0.3480795675751252	14.272494042598954	26.168239333049634	24.59141667247799	0.3795726114145668
					71.45263725984992	12.9666174741527	0.3339351640762721	12.9666174741527	26.35141700838098	24.552483650642266	0.37931486308518614
					71.95280572066886	13.478509634864674	0.3412114529487838	13.478509634864674	26.53587692743965	24.783159738823073	0.3811858575696176
					72.45647536071354	13.851392895630628	0.34662206190556566	13.851392895630628	26.721628065931725	24.52179082239712	0.37953941193170543
					72.96367068823854	13.592852770818368	0.3447617815450225	13.592852770818368	26.90867946239325	24.9409160853695	0.38237524968486564
					73.4744163830562	13.187161829777958	0.3414302245596442	13.187161829777958	27.09704021863	25.028043407990957	0.3830823512239173
					73.9887372977376	12.90785795781557	0.3389434088455175	12.90785795781557	27.286719500160412	24.428978129534528	0.37861618296032273
					74.50665845882176	13.117358049955516	0.3431259893549921	13.117358049955516	27.477726536661535	25.290963953411335	0.38480641964882306
					75.02820506803351	12.523281958264848	0.33731106797410587	12.523281958264848	27.670070622418166	25.186523527369026	0.383857213818115
					75.55340250350974	12.649018989320153	0.3397697116025741	12.649018989320153	27.863761116775095	24.78498947708401	0.38097751224078175
					76.0822763210343	11.839291589607098	0.33075623023887657	11.839291589607098	28.058807444592517	24.82458090678406	0.38098705141950245
					76.61485225528155	12.011008230585402	0.33428842314242135	12.011008230585402	28.255219096704664	24.584273671167008	0.3787995893653355
					77.15115622106853	12.452635222054253	0.34086514141321245	12.452635222054253	28.453005630381597	24.877413510990756	0.38046219805634446
					77.69121431461602	12.2167560894847	0.3392856134787367	12.2167560894847	28.65217666979427	24.036973191418987	0.3738187794030309
					78.23505281481832	12.387692081617212	0.3426204189404071	12.387692081617212	28.85274190648283	25.24113337175916	0.38180810598929127
					78.78269818452205	10.86685303100175	0.32367122014160504	10.86685303100175	29.05471109982821	25.70660001483416	0.3849109680928021
					79.3341770718137	11.235734998525958	0.33005746890663284	11.235734998525958	29.25809407752701	24.641592352890314	0.3773466798800704
					79.88951631131638	11.212969273920926	0.33130659528188466	11.212969273920926	29.4629007360697	25.159783572694874	0.3812762354457157
					80.4487429254956	10.557807922136718	0.3231868081799879	10.557807922136718	29.669141041222183	25.976539652156184	0.38721630087217684
					81.01188412597406	11.05901517143309	0.3321989084581928	11.05901517143309	29.87682502851074	24.760430661597585	0.37916590678126166
					81.5789673148559	11.07361825737577	0.33332935977675915	11.07361825737577	30.085962803710316	25.162172385751866	0.382518644478508
					82.1500200860599	10.14769201926296	0.3212294088252367	10.14769201926296	30.296564543336288	25.981443912984375	0.388783720593996
					82.72507022666231	11.166635585914557	0.33725803762976486	11.166635585914557	30.50864049513964	26.03673624813077	0.38905834736192074
					83.30414571824895	10.349186164182585	0.3272826768975066	10.349186164182585	30.72220097860562	25.37024068347157	0.3846315091216122
					83.88727473827669	10.660578434255344	0.3335152116858619	10.660578434255344	30.93725638545586	25.377000047669654	0.38510937930120226
					84.47448566144462	9.72138257399506	0.3214262445333091	9.72138257399506	31.15381718015405	26.082500552511316	0.3900407466009306
					85.06580706107474	10.176043688245212	0.3296591466980613	10.176043688245212	31.371893900415127	25.398451031700702	0.38538392690057616
					85.66126771050226	10.112339415365073	0.33067204006644146	10.112339415365073	31.59149715771803	25.480053144078713	0.38566670341829296
					86.26089658447577	9.841182179935922	0.32787389706166864	9.841182179935922	31.812637637822057	25.845490951444248	0.38811566092762023
					86.8647228605671	9.995401858499271	0.3321894552679179	9.995401858499271	32.03532610128681	25.51275011502476	0.38541341972590015
					87.47277592059106	9.675229210678827	0.32870300637785294	9.675229210678827	32.259573383995814	25.431131646283593	0.38471278683741617
					88.08508535203521	9.323124155638475	0.3251863814893244	9.323124155638475	32.48539039768379	25.47279190448287	0.3848331401587052
					88.70168094949946	8.802905691319435	0.31855241883437685	8.802905691319435	32.71278813046758	25.926817503173975	0.3878753199569536
					89.32259271614595	8.884736724525627	0.32198200374020397	8.884736724525627	32.94177764738085	25.52391851641523	0.38507611274042136
					89.94785086515898	8.672946237322371	0.32008570579042867	8.672946237322371	33.17237009091252	26.365744413391	0.39092773836978273
					90.57748582121508	8.543937545204876	0.320316254967764	8.543937545204876	33.4045766815489	25.719676589178626	0.3861771796640148
					91.21152822196359	8.62413857008292	0.324349832763981	8.62413857008292	33.63840871831975	24.431189484945786	0.3768770969599202
					91.85000891951734	8.171618966682322	0.31851997459586445	8.171618966682322	33.87387757934799	25.348089116713105	0.383182502572029
					92.49295898195396	8.325595406077227	0.3235318736691961	8.325595406077227	34.11099472240342	25.067035832165438	0.381399446614482
					93.14040969482764	8.577187242439203	0.3307591131165834	8.577187242439203	34.34977168546025	25.01948243413402	0.3810924522251525
					93.79239256269142	7.825692295969064	0.3200430914826201	7.825692295969064	34.59022008725847	25.999661449062565	0.38790473006896975
					94.44893931063027	8.493207542721228	0.3339900631720467	8.493207542721228	34.83235162786928	24.917190320227878	0.38064243618923527
					95.11008188580468	7.803960710812486	0.3237672968955269	7.803960710812486	35.07617808926437	25.068221042431514	0.3819835725869881
					95.7758524590053	8.355562271931037	0.3351821656191312	8.355562271931037	35.32171133588922	25.39983011302294	0.3845843349130041
					96.44628342621834	7.9624235288707785	0.3300835136030349	7.9624235288707785	35.568963315240445	25.368809585320285	0.38464294331717513
					97.12140741020188	7.9078270070854595	0.3310024208077501	7.9078270070854595	35.817946058447134	25.15993978026948	0.38340246927860117
					97.8012572620733	7.703679454742881	0.32880335888077045	7.703679454742881	36.06867168085626	24.605938910330014	0.379627388262755
					98.48586606290782	7.614017477609486	0.32885082118040343	7.614017477609486	36.32115238262226	24.741479219635142	0.38024806220284724
					99.17526712534817	7.333189534915638	0.3254028958899042	7.333189534915638	36.57540044930061	24.89239950045971	0.3815467406951827
					99.86949399522561	7.369382546870448	0.3283417328269644	7.369382546870448	36.83142825244572	25.071170221575976	0.3826764087597011
					100.5685804531922	7.620075671180919	0.33537338425448826	7.620075671180919	37.08924825021283	25.16122586710001	0.3833327896745885
					101.27256051636454	6.6088095702811716	0.31699906548615875	6.6088095702811716	37.34887298796433	24.910340063199396	0.381365695580436
					101.9814684399791	6.96230722649647	0.32589248261055637	6.96230722649647	37.61031509888008	24.932711243948717	0.3816372297473685
					102.69533871905895	6.686987377153031	0.32353134216965374	6.686987377153031	37.87358730457224	24.176526502535104	0.375965032713481
					103.41420609009236	6.582504706345396	0.32287454709995766	6.582504706345396	38.138702415704245	24.78259167566333	0.3800489854666513
					104.13810553272302	6.9852484732368625	0.3330280841933291	6.9852484732368625	38.40567333261417	24.193359717225142	0.3756732463865603
					104.86707227145207	6.9013268840473705	0.33392511338478065	6.9013268840473705	38.674513045942476	24.247469444455064	0.37614854191370445
					105.60114177735224	6.352266441770157	0.32329478635552744	6.352266441770157	38.94523463726408	24.54008828138247	0.37817784804429383
					106.3403497697937	6.539784045244235	0.3298965435656654	6.539784045244235	39.217851279724925	24.782822646927052	0.37985643368195776
					107.08473221818227	6.509396690821955	0.33025345641204235	6.509396690821955	39.492376238683	24.558059473712103	0.37855599681939556
					107.83432534370954	6.3694669032571465	0.3298269943433896	6.3694669032571465	39.76882287235378	24.54798944692956	0.37873621074633157
					108.58916562111551	6.296352160272848	0.3301516209610741	6.296352160272848	40.04720463246026	23.917827670408915	0.37458929619944153
					109.34928978046332	6.072677209119104	0.32630341048202083	6.072677209119104	40.327535064887485	23.964420451554773	0.375537973841859
					110.11473480892656	5.732027939193527	0.32050059682009746	5.732027939193527	40.6098278103417	24.214249507553326	0.37772009904172443
					110.88553795258903	6.002356819043898	0.3292313259040218	6.002356819043898	40.894096605014084	24.844177205397425	0.3824640695768879
					111.66173671825717	5.527803719084905	0.32020934168980103	5.527803719084905	41.18035528124919	23.76062667158332	0.3752163553404806
					112.44336887528496	6.101490572512634	0.33573273519714003	6.101490572512634	41.46861776821793	23.851925476354232	0.37616760472885846
					113.23047245741196	5.725478543326635	0.3291523476647157	5.725478543326635	41.75889809259546	23.914845384913846	0.37701973429309577
					114.02308576461385	6.316902121012153	0.34568438091394504	6.316902121012153	42.05121037924363	23.796790374556938	0.37611622921128823
					114.82124736496615	6.030187088118198	0.34145701276757745	6.030187088118198	42.345568851898335	23.71378330896963	0.37585190530814433
					115.62499609652092	6.283974241715893	0.34980111434388833	6.283974241715893	42.64198783386162	23.967802565751526	0.3780711780074614
					116.43437106919656	5.853729823772468	0.34133804131369483	5.853729823772468	42.94048174869865	22.951537011749874	0.3707870621561536
					117.24941166668094	5.3250876761270085	0.33077291496615346	5.3250876761270085	43.24106512093954	24.75029064963837	0.38447890137064
					118.07015754834771	5.927133588787163	0.3490916022991652	5.927133588787163	43.54375257678612	23.971467635358543	0.3790471506860006
					118.89664865118613	4.932599402843913	0.32429880871068817	4.932599402843913	43.84855884482362	23.700292667608213	0.377281799768891
					119.72892519174444	5.897898166920742	0.351249949986592	5.897898166920742	44.15549875673739	22.66735809879685	0.36952305899152343
					120.56702766808665	5.776882147057965	0.3519171813024288	5.776882147057965	44.46458724803455	23.622627963555022	0.3772640570561505
					121.41099686176327	5.502286505487406	0.3485989110572427	5.502286505487406	44.775839358770796	23.05518941147885	0.3730343018549535
					122.26087383979561	5.170491233954304	0.3399920824039135	5.170491233954304	45.08927023428218	23.26638016133639	0.37503946008288147
					123.11669995667417	5.321731620201798	0.34730019963069714	5.321731620201798	45.40489512592216	22.288588281045914	0.3681991323463209
					123.97851685637087	4.980747391105395	0.3394235453007452	4.980747391105395	45.72272939180361	22.213126327790068	0.3677626484362638
					124.84636647436548	5.160113904595994	0.34761255827876836	5.160113904595994	46.04278849754624	22.335099465816768	0.36926719704683353
					125.72029103968603	5.946753264284879	0.3706822047592773	5.946753264284879	46.365088017029066	22.437008692957612	0.3705358642667845
					126.60033307696384	5.135286895609913	0.3517984763493824	5.135286895609913	46.689643633148265	22.307947364036096	0.37031277962335524
					127.48653540850259	5.945515547325745	0.37613891634297086	5.945515547325745	47.0164711385803	22.576845230285933	0.37276077009885145
					128.3789411563621	4.995211519838185	0.3505519379067853	4.995211519838185	47.34558643655036	22.012155192138845	0.3687401207477892
					129.27759374445662	5.616576706657789	0.37191820286126265	5.616576706657789	47.67700554160622	22.430332529616503	0.37264322830651603
					130.18253690066783	5.157661017425871	0.36030926116494516	5.157661017425871	48.01074458039746	22.36722888430989	0.372612102233921
					131.09381465897252	5.799324515034716	0.3821610331809134	5.799324515034716	48.346819792460245	22.226099935421203	0.37191480678295796
					132.01147136158534	5.352031991410113	0.37074162545560874	5.352031991410113	48.68524753100746	22.035289771301766	0.37090080812210624
					132.93555166111642	5.4245322055079805	0.3760181427417242	5.4245322055079805	49.026044263724515	21.583255375730236	0.36788209168490316
					133.86610052274423	5.278024169362986	0.37451317996702826	5.278024169362986	49.36922657357059	21.185779496156695	0.3652371794201569
					134.80316322640346	5.054306210491079	0.3704476319230869	5.054306210491079	49.714811159585594	21.055814836419092	0.36487235790552214
					135.74678536898827	5.68915194579339	0.3902541534270353	5.68915194579339	50.06281483770269	21.3711754580699	0.3681096539734027
					136.69701286657119	5.053246661046232	0.372115072400658	5.053246661046232	50.413254541566616	21.108108097550495	0.3668675373786787
					137.6538919566372	5.491133951856692	0.3885392766038544	5.491133951856692	50.76614732335758	21.179273695156212	0.3685871848853774
					138.6174692003337	5.466367408452481	0.3908080113486008	5.466367408452481	51.12151035462108	20.702798707151842	0.365494197018188
					139.587791484736	5.70947224574047	0.40005459652614583	5.70947224574047	51.47936092710343	21.06350442220621	0.3691010856967763
					140.56490602512915	5.010359243051301	0.3800103211116646	5.010359243051301	51.839716453593155	21.38210853786345	0.3723771946894879
					141.54886036730505	5.646841716342363	0.4028594682771237	5.646841716342363	52.20259446876831	20.958797318946058	0.3696079722699365
					142.5397023898762	5.538546143756797	0.40318402590028	5.538546143756797	52.56801263004969	20.664865628461804	0.36780632740147257
					143.53748030660535	5.897327650938679	0.41677797172629155	5.897327650938679	52.93598871846004	20.218132891952685	0.36456343492390436
					144.54224266875156	5.885336675325984	0.4201585458922539	5.885336675325984	53.306540639489256	20.29107442536083	0.365674750303704
					145.55403836743284	6.055225816861645	0.42923501828513416	6.055225816861645	53.67968642396568	19.526126321027125	0.3597892900953533
					146.5729166360049	5.334118370847626	0.40716445636084675	5.334118370847626	54.05544422893344	20.321830329320637	0.3671796617588796
					147.59892705245693	5.939663355281319	0.4293347861687637	5.939663355281319	54.43383233853597	19.742311653423055	0.3629762213620393
					148.63211954182412	5.738388467142395	0.4254889675281182	5.738388467142395	54.81486916490572	19.308760643490523	0.3598843280896843
					149.67254437861686	5.616559819283237	0.4243628270333528	5.616559819283237	55.19857324906006	19.388945106769665	0.3615383726641169
					150.7202521892672	6.37304243511075	0.4526206986494131	6.37304243511075	55.58496326180349	18.984809537965344	0.3591691764024925
					151.7752939545921	5.34248675033275	0.4203115689576589	5.34248675033275	55.97405800463611	19.239239853158782	0.3617440718480746
					152.83772101227422	6.194682902776848	0.451585417488321	6.194682902776848	56.36587641066856	19.738534488339813	0.36713751763341773
					153.90758505936014	5.552736857705972	0.4318388966228383	5.552736857705972	56.76043754554324	19.157865358430726	0.36247423105301246
					154.98493815477565	6.627647849079196	0.4707230075865735	6.627647849079196	57.15776060836205	18.745123137593676	0.3594995995388793
					156.0698327218591	6.374132822603801	0.46422576913060254	6.374132822603801	57.55786493262058	18.828181990561895	0.3610374156758745
					157.16232155091208	6.074127297863155	0.4571420281136524	6.074127297863155	57.96076998714892	18.167061767607215	0.3556569819575163
					158.26245780176848	6.403871137866903	0.47017840491631213	6.403871137866903	58.36649537705897	18.22076884142497	0.35709263436707483
					159.37029500638084	6.503169348298675	0.4777821773934135	6.503169348298675	58.77506084469838	18.211814339357183	0.3580736238286416
					160.4858870714255	6.011503624233972	0.4630152016386611	6.011503624233972	59.18648627061127	18.33260600194242	0.3599769078068047
					161.6092882809255	5.989851591517629	0.4642584144630738	5.989851591517629	59.600791674505544	17.60361734813497	0.3544780661452858
					162.740553298892	6.457317518548068	0.4861680202425375	6.457317518548068	60.01799721622709	17.415769321977972	0.35377214270185015
					163.87973717198423	7.271899070427171	0.5144923404138965	7.271899070427171	60.438123196740676	17.80427569632561	0.35877603252866913
					165.02689533218813	6.459519202880735	0.49234326813313284	6.459519202880735	60.86119005911786	16.784201670565437	0.3499467809658121
					166.18208359951348	6.176269431835407	0.48481715037282164	6.176269431835407	61.28721838953169	17.7310544219142	0.360568874635283
					167.34535818471008	6.513355829052378	0.49834040251121375	6.513355829052378	61.71622891825841	16.779702506266105	0.3521937799987213
					168.51677569200305	6.280886425226782	0.49338889789370716	6.280886425226782	62.14824252068621	16.974493387683157	0.35497079325301656
					169.69639312184705	6.581460550900113	0.5092407757581551	6.581460550900113	62.58328021833101	16.796065617482324	0.35377133047642023
					170.8842678737	6.894012717194596	0.5214050190513475	6.894012717194596	63.021363179859335	16.922173191332952	0.3558979177618824
					172.0804577488159	6.224990886617198	0.5017968827727849	6.224990886617198	63.46251272211835	16.272444520388987	0.35049151128870104
					173.2850209530576	7.260475782993578	0.540833383168668	7.260475782993578	63.90675031117318	16.372889037292254	0.35224539674669525
					174.498016099729	6.871825195977644	0.5294376554567963	6.871825195977644	64.35409756335139	16.43094374379171	0.35356346360547825
					175.71950221242713	6.305734858900622	0.5133525862766978	6.305734858900622	64.80457624629484	15.816759349721762	0.3485177733009517
					176.9495387279141	7.050670776479381	0.5424444672588089	7.050670776479381	65.2582082800189	15.439433273658032	0.3458487592059896
					178.1881854990095	7.845492682763762	0.5730242551989854	7.845492682763762	65.71501573797903	15.755562507275247	0.3502843994940508
					179.43550279750258	6.83922518505272	0.5398910192086828	6.83922518505272	66.1750208481449	15.47424116639712	0.3485132244526537
					180.6915513170851	6.646982709010492	0.5366513101865894	6.646982709010492	66.6382459940819	15.377831667486067	0.34850866557657517
					181.9563921763047	7.3835088348892395	0.5651559368130578	7.3835088348892395	67.10471371604048	15.264088822561128	0.34877384805236666
					183.23008692153883	7.185408788954565	0.5609877333427437	7.185408788954565	67.57444671205276	15.822586480392365	0.35619630509574546
					184.51269752998962	6.556540739323006	0.5407324781679019	6.556540739323006	68.04746783903713	14.975556436065744	0.3480122948216753
					185.80428641269953	7.464606538152034	0.5762936602240983	7.464606538152034	68.5238001139104	14.583165306376129	0.3451190246579371
					187.10491641758844	5.457327882137121	0.5060736461126679	5.457327882137121	69.00346671470777	14.540731643389481	0.34581744882739684
					188.41465083251154	7.765661456095635	0.5951101280306041	7.765661456095635	69.48649098171072	14.505514730606302	0.3466490884647956
					189.73355338833915	7.46375961098069	0.5871077962301173	7.46375961098069	69.97289641858268	14.16480730468438	0.34425516837075104
					191.0616882620575	6.294353889912467	0.5465758847968855	6.294353889912467	70.46270669351276	14.476829239944074	0.3490891863043011
					192.3991200798919	7.615054299937384	0.5998846336081586	7.615054299937384	70.95594564036736	14.272494042598954	0.3480795675751252
					193.74591392045113	6.89998007289349	0.5733585248722938	6.89998007289349	71.45263725984992	12.9666174741527	0.3339351640762721
					195.1021353178943	6.785331532861853	0.5739364180077805	6.785331532861853	71.95280572066886	13.478509634864674	0.3412114529487838
					196.46785026511955	6.667854182936333	0.5715619654883619	6.667854182936333	72.45647536071354	13.851392895630628	0.34662206190556566
					197.8431252169754	6.713448060410674	0.5760614191231004	6.713448060410674	72.96367068823854	13.592852770818368	0.3447617815450225
					199.22802709349423	7.414407138380377	0.606072467243821	7.414407138380377	73.4744163830562	13.187161829777958	0.3414302245596442
					200.62262328314867	6.35179736929967	0.5672193839649661	6.35179736929967	73.9887372977376	12.90785795781557	0.3389434088455175
					202.0269816461307	7.453251686533429	0.6151650193298208	7.453251686533429	74.50665845882176	13.117358049955516	0.3431259893549921
					203.44117051765363	7.183902128146383	0.6106316802942137	7.183902128146383	75.02820506803351	12.523281958264848	0.33731106797410587
					204.8652587112772	7.655434758496727	0.6312945101669939	7.655434758496727	75.55340250350974	12.649018989320153	0.3397697116025741
					206.29931552225614	7.2950470476320985	0.6167316132988706	7.2950470476320985	76.0822763210343	11.839291589607098	0.33075623023887657
					207.74341073091193	6.786132622839074	0.6019042923069426	6.786132622839074	76.61485225528155	12.011008230585402	0.33428842314242135
					209.1976146060283	5.795058469118651	0.5627454764645134	5.795058469118651	77.15115622106853	12.452635222054253	0.34086514141321245
					210.6619979082705	6.246813144754231	0.5858473231422372	6.246813144754231	77.69121431461602	12.2167560894847	0.3392856134787367
					212.13663189362842	6.796691709300186	0.6129712040527057	6.796691709300186	78.23505281481832	12.387692081617212	0.3426204189404071
					213.6215883168838	6.480212670660316	0.6019441022891913	6.480212670660316	78.78269818452205	10.86685303100175	0.32367122014160504
					215.11693943510198	8.230301536717473	0.6737861162415116	8.230301536717473	79.3341770718137	11.235734998525958	0.33005746890663284
					216.6227580111477	7.123620779620399	0.6369239422947722	7.123620779620399	79.88951631131638	11.212969273920926	0.33130659528188466
					218.13911731722578	7.265704942179091	0.6445171607465182	7.265704942179091	80.4487429254956	10.557807922136718	0.3231868081799879
					219.66609113844635	6.4549026616888145	0.6150535085197296	6.4549026616888145	81.01188412597406	11.05901517143309	0.3321989084581928
					221.20375377641545	6.29095176633237	0.6105445274134123	6.29095176633237	81.5789673148559	11.07361825737577	0.33332935977675915
					222.75218005285038	5.644569836423832	0.5824543196984121	5.644569836423832	82.1500200860599	10.14769201926296	0.3212294088252367
					224.31144531322033	8.200403439037556	0.6965106237285105	8.200403439037556	82.72507022666231	11.166635585914557	0.33725803762976486
					225.8816254304129	6.708171064112353	0.6376666101337373	6.708171064112353	83.30414571824895	10.349186164182585	0.3272826768975066
					227.46279680842576	6.555480417681221	0.6336684854643434	6.555480417681221	83.88727473827669	10.660578434255344	0.3335152116858619
					229.05503638608477	5.882104432899489	0.6032056842521062	5.882104432899489	84.47448566144462	9.72138257399506	0.3214262445333091
					230.65842164078737	5.492557299336133	0.5895683710763381	5.492557299336133	85.06580706107474	10.176043688245212	0.3296591466980613
					232.27303059227287	6.060910361501725	0.6177886900758305	6.060910361501725	85.66126771050226	10.112339415365073	0.33067204006644146
					233.89894180641878	5.776292104412835	0.608150971512188	5.776292104412835	86.26089658447577	9.841182179935922	0.32787389706166864
					235.5362343990637	6.104748091045388	0.6267253583641588	6.104748091045388	86.8647228605671	9.995401858499271	0.3321894552679179
					237.18498803985716	6.938704934268313	0.6676662559118143	6.938704934268313	87.47277592059106	9.675229210678827	0.32870300637785294
					238.84528295613615	6.297037843610336	0.642714870150137	6.297037843610336	88.08508535203521	9.323124155638475	0.3251863814893244
					240.51719993682912	5.241594484511847	0.5951714073874997	5.241594484511847	88.70168094949946	8.802905691319435	0.31855241883437685
					242.20082033638693	6.094098617001219	0.638339612554124	6.094098617001219	89.32259271614595	8.884736724525627	0.32198200374020397
					243.89622607874162	6.83396770673547	0.6720972393740693	6.83396770673547	89.94785086515898	8.672946237322371	0.32008570579042867
					245.6034996612928	5.932301241765005	0.6370950991882776	5.932301241765005	90.57748582121508	8.543937545204876	0.320316254967764
					247.32272415892186	6.174556969545405	0.6504785918586219	6.174556969545405	91.21152822196359	8.62413857008292	0.324349832763981
					249.05398322803433	5.508294960448901	0.6195884024189692	5.508294960448901	91.85000891951734	8.171618966682322	0.31851997459586445
					250.79736111063056	6.061133525978803	0.6553566646698874	6.061133525978803	92.49295898195396	8.325595406077227	0.3235318736691961
					252.55294263840497	5.282029519715774	0.6172190932446923	5.282029519715774	93.14040969482764	8.577187242439203	0.3307591131165834
					254.3208132368738	4.4420156706102345	0.5757354770347444	4.4420156706102345	93.79239256269142	7.825692295969064	0.3200430914826201
					256.1010589295319	5.8442215805216575	0.6527814166419753	5.8442215805216575	94.44893931063027	8.493207542721228	0.3339900631720467
					257.89376634203865	5.556312312550711	0.637116598294806	5.556312312550711	95.11008188580468	7.803960710812486	0.3237672968955269
					259.6990227064329	5.008336386831028	0.611195913124081	5.008336386831028	95.7758524590053	8.355562271931037	0.3351821656191312
					261.51691586537794	4.099258112446636	0.5620076435876984	4.099258112446636	96.44628342621834	7.9624235288707785	0.3300835136030349
					263.34753427643557	5.228084359929534	0.6282153228273497	5.228084359929534	97.12140741020188	7.9078270070854595	0.3310024208077501
					265.1909670163707	5.04191411107681	0.6212660205867672	5.04191411107681	97.8012572620733	7.703679454742881	0.32880335888077045
					267.04730378548527	4.787239210819423	0.6109638651490897	4.787239210819423	98.48586606290782	7.614017477609486	0.32885082118040343
					268.91663491198364	6.101028274896901	0.6826762787073554	6.101028274896901	99.17526712534817	7.333189534915638	0.3254028958899042
					270.7990513563675	4.8168257318193355	0.6158740025396182	4.8168257318193355	99.86949399522561	7.369382546870448	0.3283417328269644
					272.69464471586207	4.526449732976117	0.5988039071255915	4.526449732976117	100.5685804531922	7.620075671180919	0.33537338425448826
					274.6035072288731	5.690397807886077	0.6673371546202675	5.690397807886077	101.27256051636454	6.6088095702811716	0.31699906548615875
					276.5257317794752	4.076701081797833	0.5818847158592227	4.076701081797833	101.9814684399791	6.96230722649647	0.32589248261055637
					278.46141190193157	4.846603423341462	0.6261849574809202	4.846603423341462	102.69533871905895	6.686987377153031	0.32353134216965374
					280.41064178524505	3.7613991911877545	0.5659198487500766	3.7613991911877545	103.41420609009236	6.582504706345396	0.32287454709995766
					282.3735162777418	4.791211143597488	0.6291237920442013	4.791211143597488	104.13810553272302	6.9852484732368625	0.3330280841933291
					284.35013089168604	3.9483723019579537	0.5779890261579727	3.9483723019579537	104.86707227145207	6.9013268840473705	0.33392511338478065
					286.34058180792783	4.2205882195363555	0.6037046348291266	4.2205882195363555	105.60114177735224	6.352266441770157	0.32329478635552744
					288.3449658805833	4.065005378990312	0.5939089772532096	4.065005378990312	106.3403497697937	6.539784045244235	0.3298965435656654
					290.36338064174737	4.13761535262904	0.5968626198694084	4.13761535262904	107.08473221818227	6.509396690821955	0.33025345641204235
					292.39592430623964	3.985410787575781	0.5958820003063928	3.985410787575781	107.83432534370954	6.3694669032571465	0.3298269943433896
					294.4426957763833	4.4025934783026495	0.6192231363665396	4.4025934783026495	108.58916562111551	6.296352160272848	0.3301516209610741
					296.50379464681794	4.192725011737873	0.6104728499822621	4.192725011737873	109.34928978046332	6.072677209119104	0.32630341048202083
					298.5793212093457	3.705076828413913	0.5819395868921563	3.705076828413913	110.11473480892656	5.732027939193527	0.32050059682009746
					300.66937645781115	3.7357134636017895	0.5847821613619061	3.7357134636017895	110.88553795258903	6.002356819043898	0.3292313259040218
					302.7740620930158	3.721912200737692	0.5836294860347891	3.721912200737692	111.66173671825717	5.527803719084905	0.32020934168980103
					304.8934805276669	3.7740041112219562	0.5939960629127287	3.7740041112219562	112.44336887528496	6.101490572512634	0.33573273519714003
					307.0277348913605	2.9592943754768832	0.5371446066642046	2.9592943754768832	113.23047245741196	5.725478543326635	0.3291523476647157
					309.1769290356001	3.2003001810649767	0.5518607349104742	3.2003001810649767	114.02308576461385	6.316902121012153	0.34568438091394504
					311.3411675388493	3.2935320187102137	0.5618987079587358	3.2935320187102137	114.82124736496615	6.030187088118198	0.34145701276757745
					313.5205557116212	3.20666790762926	0.5599011680294781	3.20666790762926	115.62499609652092	6.283974241715893	0.34980111434388833
					315.71519960160254	3.0713346673357718	0.5490113192350778	3.0713346673357718	116.43437106919656	5.853729823772468	0.34133804131369483
					317.9252059988138	3.518434611438522	0.5854094371043291	3.518434611438522	117.24941166668094	5.3250876761270085	0.33077291496615346
					320.15068244080544	4.169250917715994	0.6325082682141776	4.169250917715994	118.07015754834771	5.927133588787163	0.3490916022991652
					322.3917372178911	3.223450241573052	0.5694560970184165	3.223450241573052	118.89664865118613	4.932599402843913	0.32429880871068817
					324.64847937841637	3.654957667438647	0.6041871638579615	3.654957667438647	119.72892519174444	5.897898166920742	0.351249949986592
					326.9210187340653	4.547235519799217	0.6689687013497093	4.547235519799217	120.56702766808665	5.776882147057965	0.3519171813024288
					329.2094658652037	2.734041292402093	0.5369113011815114	2.734041292402093	121.41099686176327	5.502286505487406	0.3485989110572427
					331.51393212626016	2.529056270609509	0.5227212650237038	2.529056270609509	122.26087383979561	5.170491233954304	0.3399920824039135
					333.83452965114395	2.9106299733868517	0.5607326350438441	2.9106299733868517	123.11669995667417	5.321731620201798	0.34730019963069714
					336.171371358702	3.1040618346724598	0.5737234014188799	3.1040618346724598	123.97851685637087	4.980747391105395	0.3394235453007452
					338.52457095821285	3.0831103643184306	0.577616492603193	3.0831103643184306	124.84636647436548	5.160113904595994	0.34761255827876836
					340.89424295492034	2.9962947341927504	0.5730979021187945	2.9962947341927504	125.72029103968603	5.946753264284879	0.3706822047592773
					343.2805026556048	3.127086816732872	0.5875942818504417	3.127086816732872	126.60033307696384	5.135286895609913	0.3517984763493824
					345.683466174194	3.412778465225243	0.6152975963901509	3.412778465225243	127.48653540850259	5.945515547325745	0.37613891634297086
					348.1032504374134	2.867205299507137	0.5689332829270091	2.867205299507137	128.3789411563621	4.995211519838185	0.3505519379067853
					350.5399731904753	2.8943920112752615	0.574511050696288	2.8943920112752615	129.27759374445662	5.616576706657789	0.37191820286126265
					352.9937530028086	2.566597648927787	0.5454338714593695	2.566597648927787	130.18253690066783	5.157661017425871	0.36030926116494516
					355.46470927382825	4.136247298354109	0.6720490227210465	4.136247298354109	131.09381465897252	5.799324515034716	0.3821610331809134
					357.95296223874504	2.2858375348820403	0.5194906817730086	2.2858375348820403	132.01147136158534	5.352031991410113	0.37074162545560874
					360.4586329744162	3.4362921114280756	0.6225872779040398	3.4362921114280756	132.93555166111642	5.4245322055079805	0.3760181427417242
					362.98184340523716	2.3924895004134576	0.5398051845431059	2.3924895004134576	133.86610052274423	5.278024169362986	0.37451317996702826
					365.5227163090738	2.4356262102279445	0.5441720733015624	2.4356262102279445	134.80316322640346	5.054306210491079	0.3704476319230869
					368.08137532323735	2.5497905045067024	0.5555509083273276	2.5497905045067024	135.74678536898827	5.68915194579339	0.3902541534270353
					370.6579449505	2.994623147727218	0.5962422087609281	2.994623147727218	136.69701286657119	5.053246661046232	0.372115072400658
					373.2525505651535	2.9229458138662237	0.5953276605711505	2.9229458138662237	137.6538919566372	5.491133951856692	0.3885392766038544
					375.8653184191096	2.892841705915091	0.5880678927811012	2.892841705915091	138.6174692003337	5.466367408452481	0.3908080113486008
					378.49637564804334	2.1942048511227967	0.5344533977782709	2.1942048511227967	139.587791484736	5.70947224574047	0.40005459652614583
					381.14585027757965	2.4980534329699617	0.559554682561891	2.4980534329699617	140.56490602512915	5.010359243051301	0.3800103211116646
					383.8138712295227	2.598473548688731	0.5805360143208702	2.598473548688731	141.54886036730505	5.646841716342363	0.4028594682771237
					386.50056832812936	3.248153205514901	0.6420762522820871	3.248153205514901	142.5397023898762	5.538546143756797	0.40318402590028
					389.2060723064262	2.8118527949848255	0.6029210409123423	2.8118527949848255	143.53748030660535	5.897327650938679	0.41677797172629155
					391.93051481257123	2.9843493656774283	0.6148144725198232	2.9843493656774283	144.54224266875156	5.885336675325984	0.4201585458922539
					394.67402841625926	3.2788124643690963	0.6460046510185913	3.2788124643690963	145.55403836743284	6.055225816861645	0.42923501828513416
					397.43674661517304	2.6298019377262714	0.594487368815636	2.6298019377262714	146.5729166360049	5.334118370847626	0.40716445636084675
					400.21880384147926	3.1447030880266738	0.6430873867183214	3.1447030880266738	147.59892705245693	5.939663355281319	0.4293347861687637
					403.0203354683696	3.1146690076864827	0.6397546276329081	3.1146690076864827	148.63211954182412	5.738388467142395	0.4254889675281182
					405.8414778166482	2.037404495403179	0.546007139406537	2.037404495403179	149.67254437861686	5.616559819283237	0.4243628270333528
					408.6823681613647	2.0053924437423105	0.5301796834788248	2.0053924437423105	150.7202521892672	6.37304243511075	0.4526206986494131
					411.5431447384942	3.638587433131472	0.6956014027048306	3.638587433131472	151.7752939545921	5.34248675033275	0.4203115689576589
					414.4239467516637	3.784786986834607	0.7124578879726664	3.784786986834607	152.83772101227422	6.194682902776848	0.451585417488321
					417.3249143789253	2.6497080853464814	0.6072754542516478	2.6497080853464814	153.90758505936014	5.552736857705972	0.4318388966228383
					420.2461887795778	2.3069133527089307	0.5892310118597779	2.3069133527089307	154.98493815477565	6.627647849079196	0.4707230075865735
					423.18791210103484	2.039428418483775	0.5510272367151859	2.039428418483775	156.0698327218591	6.374132822603801	0.46422576913060254
					426.1502274857421	2.601941849722232	0.6243305443343266	2.601941849722232	157.16232155091208	6.074127297863155	0.4571420281136524
					429.13327907814227	4.4121273972643715	0.7808151053321416	4.4121273972643715	158.26245780176848	6.403871137866903	0.47017840491631213
					432.1372120316893	4.274763273696875	0.7773429972604977	4.274763273696875	159.37029500638084	6.503169348298675	0.4777821773934135
					435.16217251591104	3.7791909792677814	0.737125700673835	3.7791909792677814	160.4858870714255	6.011503624233972	0.4630152016386611
					438.20830772352247	1.6354692261454673	0.5232156167199289	1.6354692261454673	161.6092882809255	5.989851591517629	0.4642584144630738
					441.2757658775871	3.219747407465034	0.6968387235065467	3.219747407465034	162.740553298892	6.457317518548068	0.4861680202425375
					444.36469623873023	3.561551468314893	0.737914748846808	3.561551468314893	163.87973717198423	7.271899070427171	0.5144923404138965
					447.47524911240134	2.5426450965820027	0.633464559319653	2.5426450965820027	165.02689533218813	6.459519202880735	0.49234326813313284
					450.6075758561882	3.361555334434834	0.7242920002593931	3.361555334434834	166.18208359951348	6.176269431835407	0.48481715037282164
					453.7618288871815	3.439596944445351	0.7312435150681579	3.439596944445351	167.34535818471008	6.513355829052378	0.49834040251121375
					456.93816168939173	5.2608808658692645	0.8930827312479438	5.2608808658692645	168.51677569200305	6.280886425226782	0.49338889789370716
					460.1367288212175	2.824282936654857	0.678156929517052	2.824282936654857	169.69639312184705	6.581460550900113	0.5092407757581551
					463.35768592296597	3.0911616487104707	0.7060486158495293	3.0911616487104707	170.8842678737	6.894012717194596	0.5214050190513475
					466.6011897244267	3.2299519193479123	0.7279321788858063	3.2299519193479123	172.0804577488159	6.224990886617198	0.5017968827727849
					469.8673980524977	2.4815290499691733	0.6593153497261934	2.4815290499691733	173.2850209530576	7.260475782993578	0.540833383168668
					473.1564698388652	2.3316227362918203	0.648174731243352	2.3316227362918203	174.498016099729	6.871825195977644	0.5294376554567963
					476.4685651277373	4.153745415407167	0.8269806080889684	4.153745415407167	175.71950221242713	6.305734858900622	0.5133525862766978
					479.8038450836314	2.5363097092339415	0.672286317235943	2.5363097092339415	176.9495387279141	7.050670776479381	0.5424444672588089
					483.1624719992168	3.062497286303441	0.7288320572074022	3.062497286303441	178.1881854990095	7.845492682763762	0.5730242551989854
					486.54460930321136	3.2000663641413203	0.7464389756775917	3.2000663641413203	179.43550279750258	6.83922518505272	0.5398910192086828
					489.9504215683338	3.67335651969376	0.7944404652624607	3.67335651969376	180.6915513170851	6.646982709010492	0.5366513101865894
					493.38007451931213	4.768650117362463	0.8945708591911978	4.768650117362463	181.9563921763047	7.3835088348892395	0.5651559368130578
					496.8337350409473	3.725344246054664	0.8117678908197626	3.725344246054664	183.23008692153883	7.185408788954565	0.5609877333427437
					500.31157118623395	3.687235718307416	0.8112460534153225	3.687235718307416	184.51269752998962	6.556540739323006	0.5407324781679019
					503.8137521845376	1.7408739246382663	0.5930785554724567	1.7408739246382663	185.80428641269953	7.464606538152034	0.5762936602240983
					507.34044844982935	2.2520642670847386	0.6474624780001671	2.2520642670847386	187.10491641758844	5.457327882137121	0.5060736461126679
					510.8918315889782	3.1124321100720014	0.7654065330778409	3.1124321100720014	188.41465083251154	7.765661456095635	0.5951101280306041
					514.468074410101	3.3442371012430274	0.7943097608854727	3.3442371012430274	189.73355338833915	7.46375961098069	0.5871077962301173
					518.0693509309717	2.4916665287686017	0.714642627959941	2.4916665287686017	191.0616882620575	6.294353889912467	0.5465758847968855
					521.6958363874886	2.857362860326601	0.7426968568595581	2.857362860326601	192.3991200798919	7.615054299937384	0.5998846336081586
					525.3477072422011	2.876881698992098	0.7636835051109301	2.876881698992098	193.74591392045113	6.89998007289349	0.5733585248722938
					529.0251411928964	1.7102958424666095	0.6165911541066926	1.7102958424666095	195.1021353178943	6.785331532861853	0.5739364180077805
					532.7283171812467	3.00852732782574	0.7836902825863985	3.00852732782574	196.46785026511955	6.667854182936333	0.5715619654883619
					536.4574154015154	2.954956860087673	0.7716736843714773	2.954956860087673	197.8431252169754	6.713448060410674	0.5760614191231004
					540.212617309326	3.111059906050537	0.8017180671137691	3.111059906050537	199.22802709349423	7.414407138380377	0.606072467243821
					543.9941056304913	2.999028622990236	0.7920836681064751	2.999028622990236	200.62262328314867	6.35179736929967	0.5672193839649661
					547.8020643699047	2.9162922044574766	0.7932959056788864	2.9162922044574766	202.0269816461307	7.453251686533429	0.6151650193298208
					551.636678820494	2.7618738069322055	0.7849640257023106	2.7618738069322055	203.44117051765363	7.183902128146383	0.6106316802942137
					555.4981355722375	3.0639915270792115	0.8137338630573206	3.0639915270792115	204.8652587112772	7.655434758496727	0.6312945101669939
					559.3866225212431	2.9068726152873934	0.8014931220783058	2.9068726152873934	206.29931552225614	7.2950470476320985	0.6167316132988706
					563.3023288788918	2.1101087829860163	0.7013953710316118	2.1101087829860163	207.74341073091193	6.786132622839074	0.6019042923069426
					567.245445181044	2.8715005967990526	0.8069448951307656	2.8715005967990526	209.1976146060283	5.795058469118651	0.5627454764645134
					571.2161632973114	2.6984064832285704	0.782777451240736	2.6984064832285704	210.6619979082705	6.246813144754231	0.5858473231422372
					575.2146764403926	3.667451770383784	0.9076156207715131	3.667451770383784	212.13663189362842	6.796691709300186	0.6129712040527057
					579.2411791754753	2.7133159092103583	0.7873438870447458	2.7133159092103583	213.6215883168838	6.480212670660316	0.6019441022891913
					583.2958674297037	2.5083444637477665	0.776049086435068	2.5083444637477665	215.11693943510198	8.230301536717473	0.6737861162415116
					587.3789385017116	2.8777405388652424	0.832627168748615	2.8777405388652424	216.6227580111477	7.123620779620399	0.6369239422947722
					591.4905910712235	2.596193398799812	0.8008097075461095	2.596193398799812	218.13911731722578	7.265704942179091	0.6445171607465182
					595.6310252087221	2.7624990323143406	0.8046104124279123	2.7624990323143406	219.66609113844635	6.4549026616888145	0.6150535085197296
					599.8004423851831	2.5585076287520256	0.7780568089793047	2.5585076287520256	221.20375377641545	6.29095176633237	0.6105445274134123
					603.9990454818794	1.0545370690754887	0.5761872478633929	1.0545370690754887	222.75218005285038	5.644569836423832	0.5824543196984121
					608.2270388002526	1.5707054793596293	0.6668806947389441	1.5707054793596293	224.31144531322033	8.200403439037556	0.6965106237285105
					612.4846280718543	2.716868184935227	0.8326100483985572	2.716868184935227	225.8816254304129	6.708171064112353	0.6376666101337373
					616.7720204683573	1.1641207912949856	0.5975278052523078	1.1641207912949856	227.46279680842576	6.555480417681221	0.6336684854643434
					621.0894246116358	3.4473273329095786	0.9189949835338469	3.4473273329095786	229.05503638608477	5.882104432899489	0.6032056842521062
					625.4370505839172	1.5737823021016928	0.6709592020422732	1.5737823021016928	230.65842164078737	5.492557299336133	0.5895683710763381
					629.8151099380046	2.2375689414808955	0.78943284438165	2.2375689414808955	232.27303059227287	6.060910361501725	0.6177886900758305
					634.2238157075707	0.6658827180453918	0.5353524482371427	0.6658827180453918	233.89894180641878	5.776292104412835	0.608150971512188
					638.6633824175237	0.7120665525062166	0.5212991532660515	0.7120665525062166	235.5362343990637	6.104748091045388	0.6267253583641588
					643.1340260944464	3.0646445664914577	0.9139515671107953	3.0646445664914577	237.18498803985716	6.938704934268313	0.6676662559118143
					647.6359642771075	1.804508025755421	0.7267849034928484	1.804508025755421	238.84528295613615	6.297037843610336	0.642714870150137
					652.1694160270473	2.875370835509097	0.8893150083730961	2.875370835509097	240.51719993682912	5.241594484511847	0.5951714073874997
					656.7346019392367	2.987877233480506	0.920582164562504	2.987877233480506	242.20082033638693	6.094098617001219	0.638339612554124
					661.3317441528113	1.8223034010015748	0.7489756472875096	1.8223034010015748	243.89622607874162	6.83396770673547	0.6720972393740693
					665.961066361881	3.1900003854912917	0.9721764644839881	3.1900003854912917	245.6034996612928	5.932301241765005	0.6370950991882776
					670.6227938264142	2.5820945659400536	0.8676364967149567	2.5820945659400536	247.32272415892186	6.174556969545405	0.6504785918586219
					675.3171533831991	2.339457056065345	0.8462184748499196	2.339457056065345	249.05398322803433	5.508294960448901	0.6195884024189692
					680.0443734568814	1.3347451971728526	0.6721069991364627	1.3347451971728526	250.79736111063056	6.061133525978803	0.6553566646698874
					684.8046840710797	0.23304085741017044	0.4159103464532176	0.23304085741017044	252.55294263840497	5.282029519715774	0.6172190932446923
					689.5983168595773	0.4617891290392474	0.5214863669076548	0.4617891290392474	254.3208132368738	4.4420156706102345	0.5757354770347444
					694.4255050775944	2.466038249000319	0.8832100810779336	2.466038249000319	256.1010589295319	5.8442215805216575	0.6527814166419753
					699.2864836131375	0.975532094887117	0.6168632640915294	0.975532094887117	257.89376634203865	5.556312312550711	0.637116598294806
					704.1814889984294	2.3868457378905394	0.8787905679756126	2.3868457378905394	259.6990227064329	5.008336386831028	0.611195913124081
					709.1107594214184	2.0427130060282765	0.8330419034137981	2.0427130060282765	261.51691586537794	4.099258112446636	0.5620076435876984
					714.0745347373684	1.0411026872717106	0.664693330668879	1.0411026872717106	263.34753427643557	5.228084359929534	0.6282153228273497
					719.0730564805299	0.7176325896704813	0.5910136113129743	0.7176325896704813	265.1909670163707	5.04191411107681	0.6212660205867672
					724.1065678758937	2.623609683360518	0.9349465461309733	2.623609683360518	267.04730378548527	4.787239210819423	0.6109638651490897
					729.175313851025	2.250570454412842	0.8840939004808236	2.250570454412842	268.91663491198364	6.101028274896901	0.6826762787073554
					734.2795410479821	2.135041177944526	0.8990087825961315	2.135041177944526	270.7990513563675	4.8168257318193355	0.6158740025396182
					739.419497835318	0.9007058227450415	0.6469744102727231	0.9007058227450415	272.69464471586207	4.526449732976117	0.5988039071255915
					744.5954343201652	2.1812223984977486	0.8921792992066139	2.1812223984977486	274.6035072288731	5.690397807886077	0.6673371546202675
					749.8076023604063	0.9487205731277909	0.6759488098293133	0.9487205731277909	276.5257317794752	4.076701081797833	0.5818847158592227
					755.0562555769293	3.029481447899477	1.045259867883916	3.029481447899477	278.46141190193157	4.846603423341462	0.6261849574809202
					760.3416493659677	2.261121322197668	0.9263323958892514	2.261121322197668	280.41064178524505	3.7613991911877545	0.5659198487500766
					765.6640409115295	2.358090402881048	0.9500756931412552	2.358090402881048	282.3735162777418	4.791211143597488	0.6291237920442013
					771.0236891979102	2.5524726174561323	0.9866328967736605	2.5524726174561323	284.35013089168604	3.9483723019579537	0.5779890261579727
					776.4208550222957	1.6895490364743246	0.8224356583104977	1.6895490364743246	286.34058180792783	4.2205882195363555	0.6037046348291266
					781.8558010074516	1.1837130575211479	0.7727418628996241	1.1837130575211479	288.3449658805833	4.065005378990312	0.5939089772532096
					787.3287916145039	2.631948850768375	1.001740200391902	2.631948850768375	290.36338064174737	4.13761535262904	0.5968626198694084
					792.8400931558053	0.8877462709324349	0.6711428835566148	0.8877462709324349	292.39592430623964	3.985410787575781	0.5958820003063928
					798.389973807896	2.223146736013162	0.9420887140314148	2.223146736013162	294.4426957763833	4.4025934783026495	0.6192231363665396
					803.9787036245513	1.0482689996860124	0.7257424545802432	1.0482689996860124	296.50379464681794	4.192725011737873	0.6104728499822621
					809.6065545499231	2.135795588230551	0.9491649502498186	2.135795588230551	298.5793212093457	3.705076828413913	0.5819395868921563
					815.2738004317725	0.8228661796350987	0.6694967129584407	0.8228661796350987	300.66937645781115	3.7357134636017895	0.5847821613619061
					820.9807170347949	1.3774291253973994	0.8058408544248246	1.3774291253973994	302.7740620930158	3.721912200737692	0.5836294860347891
					826.7275820540385	2.1435989203522414	0.9856969432885728	2.1435989203522414	304.8934805276669	3.7740041112219562	0.5939960629127287
					832.5146751284168	1.574881001211892	0.8338915344913128	1.574881001211892	307.0277348913605	2.9592943754768832	0.5371446066642046
					838.3422778543157	0.7124403617160088	0.6623513002195	0.7124403617160088	309.1769290356001	3.2003001810649767	0.5518607349104742
					844.2106737992959	1.246128234938645	0.7902089058879626	1.246128234938645	311.3411675388493	3.2935320187102137	0.5618987079587358
					850.1201485158911	1.2876567660146194	0.8289196177232945	1.2876567660146194	313.5205557116212	3.20666790762926	0.5599011680294781
					856.0709895555023	0.7785581609163814	0.7003966461517779	0.7785581609163814	315.71519960160254	3.0713346673357718	0.5490113192350778
					862.0634864823908	0.8781304435528298	0.6931531044336702	0.8781304435528298	317.9252059988138	3.518434611438522	0.5854094371043291
					868.0979308877675	1.4335629367700422	0.8927647268127381	1.4335629367700422	320.15068244080544	4.169250917715994	0.6325082682141776
					874.1746164039819	3.3712813113365603	1.227329407181332	3.3712813113365603	322.3917372178911	3.223450241573052	0.5694560970184165
					880.2938387188098	1.2000762174227546	0.8288984614639292	1.2000762174227546	324.64847937841637	3.654957667438647	0.6041871638579615
					886.4558955898415	1.9459295626783937	1.0284817973330636	1.9459295626783937	326.9210187340653	4.547235519799217	0.6689687013497093
					892.6610868589703	2.726598157170203	1.1719431314488291	2.726598157170203	329.2094658652037	2.734041292402093	0.5369113011815114
					898.9097144669831	4.851502463567456	1.494228988979488	4.851502463567456	331.51393212626016	2.529056270609509	0.5227212650237038
					905.202082468252	3.2163900603230555	1.2389177652741268	3.2163900603230555	333.83452965114395	2.9106299733868517	0.5607326350438441
					911.5384970455298	1.6954642991923148	1.0142896062126834	1.6954642991923148	336.171371358702	3.1040618346724598	0.5737234014188799
					917.9192665248484	2.4594847361629237	1.1572397876311051	2.4594847361629237	338.52457095821285	3.0831103643184306	0.577616492603193
					924.3447013905223	1.8682523194232132	1.0392531835564505	1.8682523194232132	340.89424295492034	2.9962947341927504	0.5730979021187945
					930.815114300256	3.1254395896911182	1.2685345527306715	3.1254395896911182	343.2805026556048	3.127086816732872	0.5875942818504417
					937.3308201003579	1.9853343668508556	1.087781939011224	1.9853343668508556	345.683466174194	3.412778465225243	0.6152975963901509
					943.8921358410604	2.156923053573483	1.0587246212803818	2.156923053573483	348.1032504374134	2.867205299507137	0.5689332829270091
					950.4993807919478	2.361455886295146	1.1372602746243632	2.361455886295146	350.5399731904753	2.8943920112752615	0.574511050696288
					957.1528764574914	1.654319731403141	1.0257074778614037	1.654319731403141	352.9937530028086	2.566597648927787	0.5454338714593695
					963.8529465926938	1.4799767168816467	0.99097026815423	1.4799767168816467	355.46470927382825	4.136247298354109	0.6720490227210465
					970.5999172188426	2.3901895135881808	1.1621757109089708	2.3901895135881808	357.95296223874504	2.2858375348820403	0.5194906817730086
					977.3941166393745	1.0756693862214806	0.92149695087136	1.0756693862214806	360.4586329744162	3.4362921114280756	0.6225872779040398
					984.2358754558502	1.2455703037286134	0.9922836536028035	1.2455703037286134	362.98184340523716	2.3924895004134576	0.5398051845431059
									365.5227163090738	2.4356262102279445	0.5441720733015624
									368.08137532323735	2.5497905045067024	0.5555509083273276
									370.6579449505	2.994623147727218	0.5962422087609281
									373.2525505651535	2.9229458138662237	0.5953276605711505
									375.8653184191096	2.892841705915091	0.5880678927811012
									378.49637564804334	2.1942048511227967	0.5344533977782709
									381.14585027757965	2.4980534329699617	0.559554682561891
									383.8138712295227	2.598473548688731	0.5805360143208702
									386.50056832812936	3.248153205514901	0.6420762522820871
									389.2060723064262	2.8118527949848255	0.6029210409123423
									391.93051481257123	2.9843493656774283	0.6148144725198232
									394.67402841625926	3.2788124643690963	0.6460046510185913
									397.43674661517304	2.6298019377262714	0.594487368815636
									400.21880384147926	3.1447030880266738	0.6430873867183214
									403.0203354683696	3.1146690076864827	0.6397546276329081
									405.8414778166482	2.037404495403179	0.546007139406537
									408.6823681613647	2.0053924437423105	0.5301796834788248
									411.5431447384942	3.638587433131472	0.6956014027048306
									414.4239467516637	3.784786986834607	0.7124578879726664
									417.3249143789253	2.6497080853464814	0.6072754542516478
									420.2461887795778	2.3069133527089307	0.5892310118597779
									423.18791210103484	2.039428418483775	0.5510272367151859
									426.1502274857421	2.601941849722232	0.6243305443343266
									429.13327907814227	4.4121273972643715	0.7808151053321416
									432.1372120316893	4.274763273696875	0.7773429972604977
									435.16217251591104	3.7791909792677814	0.737125700673835
									438.20830772352247	1.6354692261454673	0.5232156167199289
									441.2757658775871	3.219747407465034	0.6968387235065467
									444.36469623873023	3.561551468314893	0.737914748846808
									447.47524911240134	2.5426450965820027	0.633464559319653
									450.6075758561882	3.361555334434834	0.7242920002593931
									453.7618288871815	3.439596944445351	0.7312435150681579
									456.93816168939173	5.2608808658692645	0.8930827312479438
									460.1367288212175	2.824282936654857	0.678156929517052
									463.35768592296597	3.0911616487104707	0.7060486158495293
									466.6011897244267	3.2299519193479123	0.7279321788858063
									469.8673980524977	2.4815290499691733	0.6593153497261934
									473.1564698388652	2.3316227362918203	0.648174731243352
									476.4685651277373	4.153745415407167	0.8269806080889684
									479.8038450836314	2.5363097092339415	0.672286317235943
									483.1624719992168	3.062497286303441	0.7288320572074022
									486.54460930321136	3.2000663641413203	0.7464389756775917
									489.9504215683338	3.67335651969376	0.7944404652624607
									493.38007451931213	4.768650117362463	0.8945708591911978
									496.8337350409473	3.725344246054664	0.8117678908197626
									500.31157118623395	3.687235718307416	0.8112460534153225
									503.8137521845376	1.7408739246382663	0.5930785554724567
									507.34044844982935	2.2520642670847386	0.6474624780001671
									510.8918315889782	3.1124321100720014	0.7654065330778409
									514.468074410101	3.3442371012430274	0.7943097608854727
									518.0693509309717	2.4916665287686017	0.714642627959941
									521.6958363874886	2.857362860326601	0.7426968568595581
									525.3477072422011	2.876881698992098	0.7636835051109301
									529.0251411928964	1.7102958424666095	0.6165911541066926
									532.7283171812467	3.00852732782574	0.7836902825863985
									536.4574154015154	2.954956860087673	0.7716736843714773
									540.212617309326	3.111059906050537	0.8017180671137691
									543.9941056304913	2.999028622990236	0.7920836681064751
									547.8020643699047	2.9162922044574766	0.7932959056788864
									551.636678820494	2.7618738069322055	0.7849640257023106
									555.4981355722375	3.0639915270792115	0.8137338630573206
									559.3866225212431	2.9068726152873934	0.8014931220783058
									563.3023288788918	2.1101087829860163	0.7013953710316118
									567.245445181044	2.8715005967990526	0.8069448951307656
									571.2161632973114	2.6984064832285704	0.782777451240736
									575.2146764403926	3.667451770383784	0.9076156207715131
									579.2411791754753	2.7133159092103583	0.7873438870447458
									583.2958674297037	2.5083444637477665	0.776049086435068
									587.3789385017116	2.8777405388652424	0.832627168748615
									591.4905910712235	2.596193398799812	0.8008097075461095
									595.6310252087221	2.7624990323143406	0.8046104124279123
									599.8004423851831	2.5585076287520256	0.7780568089793047
									603.9990454818794	1.0545370690754887	0.5761872478633929
									608.2270388002526	1.5707054793596293	0.6668806947389441
									612.4846280718543	2.716868184935227	0.8326100483985572
									616.7720204683573	1.1641207912949856	0.5975278052523078
									621.0894246116358	3.4473273329095786	0.9189949835338469
									625.4370505839172	1.5737823021016928	0.6709592020422732
									629.8151099380046	2.2375689414808955	0.78943284438165
									634.2238157075707	0.6658827180453918	0.5353524482371427
									638.6633824175237	0.7120665525062166	0.5212991532660515
									643.1340260944464	3.0646445664914577	0.9139515671107953
									647.6359642771075	1.804508025755421	0.7267849034928484
									652.1694160270473	2.875370835509097	0.8893150083730961
									656.7346019392367	2.987877233480506	0.920582164562504
									661.3317441528113	1.8223034010015748	0.7489756472875096
									665.961066361881	3.1900003854912917	0.9721764644839881
									670.6227938264142	2.5820945659400536	0.8676364967149567
									675.3171533831991	2.339457056065345	0.8462184748499196
									680.0443734568814	1.3347451971728526	0.6721069991364627
									684.8046840710797	0.23304085741017044	0.4159103464532176
									689.5983168595773	0.4617891290392474	0.5214863669076548
									694.4255050775944	2.466038249000319	0.8832100810779336
									699.2864836131375	0.975532094887117	0.6168632640915294
									704.1814889984294	2.3868457378905394	0.8787905679756126
									709.1107594214184	2.0427130060282765	0.8330419034137981
									714.0745347373684	1.0411026872717106	0.664693330668879
									719.0730564805299	0.7176325896704813	0.5910136113129743
									724.1065678758937	2.623609683360518	0.9349465461309733
									729.175313851025	2.250570454412842	0.8840939004808236
									734.2795410479821	2.135041177944526	0.8990087825961315
									739.419497835318	0.9007058227450415	0.6469744102727231
									744.5954343201652	2.1812223984977486	0.8921792992066139
									749.8076023604063	0.9487205731277909	0.6759488098293133
									755.0562555769293	3.029481447899477	1.045259867883916
									760.3416493659677	2.261121322197668	0.9263323958892514
									765.6640409115295	2.358090402881048	0.9500756931412552
									771.0236891979102	2.5524726174561323	0.9866328967736605
									776.4208550222957	1.6895490364743246	0.8224356583104977
									781.8558010074516	1.1837130575211479	0.7727418628996241
									787.3287916145039	2.631948850768375	1.001740200391902
									792.8400931558053	0.8877462709324349	0.6711428835566148
									798.389973807896	2.223146736013162	0.9420887140314148
									803.9787036245513	1.0482689996860124	0.7257424545802432
									809.6065545499231	2.135795588230551	0.9491649502498186
									815.2738004317725	0.8228661796350987	0.6694967129584407
									820.9807170347949	1.3774291253973994	0.8058408544248246
									826.7275820540385	2.1435989203522414	0.9856969432885728
									832.5146751284168	1.574881001211892	0.8338915344913128
									838.3422778543157	0.7124403617160088	0.6623513002195
									844.2106737992959	1.246128234938645	0.7902089058879626
									850.1201485158911	1.2876567660146194	0.8289196177232945
									856.0709895555023	0.7785581609163814	0.7003966461517779
									862.0634864823908	0.8781304435528298	0.6931531044336702
									868.0979308877675	1.4335629367700422	0.8927647268127381
									874.1746164039819	3.3712813113365603	1.227329407181332
									880.2938387188098	1.2000762174227546	0.8288984614639292
									886.4558955898415	1.9459295626783937	1.0284817973330636
									892.6610868589703	2.726598157170203	1.1719431314488291
									898.9097144669831	4.851502463567456	1.494228988979488
									905.202082468252	3.2163900603230555	1.2389177652741268
									911.5384970455298	1.6954642991923148	1.0142896062126834
									917.9192665248484	2.4594847361629237	1.1572397876311051
									924.3447013905223	1.8682523194232132	1.0392531835564505
									930.815114300256	3.1254395896911182	1.2685345527306715
									937.3308201003579	1.9853343668508556	1.087781939011224
									943.8921358410604	2.156923053573483	1.0587246212803818
									950.4993807919478	2.361455886295146	1.1372602746243632
									957.1528764574914	1.654319731403141	1.0257074778614037
									963.8529465926938	1.4799767168816467	0.99097026815423
									970.5999172188426	2.3901895135881808	1.1621757109089708
									977.3941166393745	1.0756693862214806	0.92149695087136
									984.2358754558502	1.2455703037286134	0.9922836536028035
									991.1255265840412	-0.15153269657078472	0.4610038399670212
									997.2911834928398	2.399106857927761	1.3672106770787869
