# Supplementary material for: Formation of a super-dense hydrogen monolayer on mesoporous silica
Source: Nat Chem. 2022 Aug 29;14(11):1319–24. doi: 10.1038/s41557-022-01019-7 (PMC9630099; doi:10.1038/s41557-022-01019-7)
Supplement: Source Data Fig. 2 — Compressed folder with ‘.csv’ files of all INS results including spectra and analysis and source data of Fig. 2b.. [file 41557_2022_1019_MOESM3_ESM.zip › Fig2_INS_spectra_and_analysis/INS+AnalysisGaussian/23021_10.1mmol_20.3K_B.csv]

x	y	err	fit	residual_fit	x_full	y_full	err_full	background_full	x_f	y_f	err_f	GS_Peak0_	GS_Peak1_	GS_Peak2_	Background1_	Sigmoid1_
2.0004999999999926	2.0013452156450184	0.2760211311186932	3.06825453932941	1.0669093236843916	1.0134999999999967	2.083679347233006	0.43687955688417357	2.0836784816829694	-1.9895	0.8161485351479174	0.1709490096335042	1.4341965376850723e-05	7.764762247938187e-07	1.4379961120347485e-10	3.0682394207440087	0.0
2.0214999999999925	2.1074302632763846	0.2810215472518107	3.036420742428844	0.9289904791524592	1.0344999999999966	2.5290180059177834	0.4449540237203711	2.5290170834045633	-1.9685000000000001	1.1508088087261328	0.1942499385400858	1.519145517547939e-05	8.274929855763718e-07	1.5560482469883868e-10	3.036404723325078	0.0
2.0424999999999924	2.4157491842356253	0.29331984813812917	3.0051515456247926	0.5894023613891672	1.0554999999999966	2.770064575301583	0.4403925541962502	2.7700635921995236	-1.9475000000000002	1.0875736644425975	0.19144705234222908	1.6089222653527896e-05	8.817499793409352e-07	1.6835785501267865e-10	3.005134574483802	0.0
2.0634999999999923	2.796668410448526	0.3139669319397128	2.9744439310096493	0.1777755205611231	1.0764999999999965	1.9853077195444904	0.41726064275797325	1.9853066720054824	-1.9265000000000003	1.0371182940997012	0.1857654567501674	1.703788668451638e-05	9.39445463787271e-07	1.8213301951948839e-10	2.974425953495368	0.0
2.0844999999999922	2.144443016884246	0.29151860318883993	2.9442948917357676	0.7998518748515218	1.0974999999999964	1.4521141503171444	0.39400217591813325	1.4521130342575204	-1.9055000000000004	1.2921445118331474	0.20554599327483078	1.8040200819940782e-05	1.0007893330213806e-06	1.970103170336539e-10	2.944275850548604	0.0
2.105499999999992	2.317286570287311	0.3021443818224982	2.9147014319951463	0.5974148617078354	1.1184999999999963	1.3998358733255198	0.3884080965720379	1.399834684412214	-1.8845000000000005	1.1216990001336629	0.19528921042788652	1.9099059793888266e-05	1.0660037691264426e-06	2.130758504751856e-10	2.9146812667185076	0.0
2.126499999999992	1.6119561149099597	0.27140696927932334	2.8856605669995052	1.2737044520895455	1.1394999999999962	1.9522370248931278	0.40204950002854467	1.9522357585290584	-1.8635000000000006	1.5515128872839627	0.22219107294072038	2.021750631869398e-05	1.1353239282869122e-06	2.3042228006519273e-10	2.885639213938836	0.0
2.147499999999992	2.5944111884367356	0.3124764539910411	2.8571693229607233	0.2627581345239878	1.160499999999996	2.2467485327555003	0.4015926204984976	2.2467471840641355	-1.8425000000000007	0.970055903708752	0.18321476943428697	2.1398738183445134e-05	1.2089986631836684e-06	2.491493091864086e-10	2.8571467149747276	0.0
2.168499999999992	2.7702587433637973	0.3223680870462315	2.8292247370716974	0.05896599370790012	1.181499999999996	2.385054850467946	0.40317713445594083	2.385053414277006	-1.8215000000000008	0.8572532061613696	0.176612814454911	2.2646115667553277e-05	1.2872912834567242e-06	2.693642051881728e-10	2.8292008033953824	0.0
2.189499999999992	2.4089270010495016	0.3131821258968684	2.8018238574875802	0.3928968564380786	1.202499999999996	2.9551184802569925	0.4168119418130705	2.955116951081249	-1.8005000000000009	1.1476761033208511	0.1946703236526345	2.3963169282046545e-05	1.370480356114262e-06	2.911823575687422e-10	2.8017985235467595	0.0
2.2104999999999917	2.712835392602396	0.32599240425785914	2.7749637433074814	0.06212835070508538	1.2234999999999958	2.284994429035303	0.39378725961154265	2.28499280105842	-1.779500000000001	1.2141802530931398	0.2008511948010044	2.5353607851674047e-05	1.458860547852152e-06	3.147278761312552e-10	2.774936930524354	0.0
2.2314999999999916	2.080480728631665	0.29779301174702666	2.748641464556578	0.6681607359249133	1.2444999999999957	1.8252573319086975	0.3709958682816456	1.8252555989640686	-1.758500000000001	1.6307349012477343	0.22316165198560714	2.682132695136775e-05	1.5527435113371826e-06	3.4013423188358287e-10	2.748613090145981	0.0
2.2524999999999915	2.0644568649874167	0.2993577010612618	2.7228541021687005	0.6583972371812838	1.2654999999999956	2.2412006898079677	0.38214791329841286	2.2411988453584986	-1.7375000000000012	1.2222251116433744	0.2000973717105419	2.8370417711073092e-05	1.6524588175997043e-06	3.6754494363745823e-10	2.722824078924627	0.0
2.2734999999999914	2.581057155906765	0.32044058183451934	2.6975987479693964	0.11654159206263115	1.2864999999999955	1.2882446542182113	0.34728755530173566	1.2882426913349865	-1.7165000000000012	1.0498847661308832	0.1875771232885431	3.00051760034349e-05	1.7583549367777139e-06	3.971143134592873e-10	2.697566984041342	0.0
2.2944999999999913	2.2143385620157097	0.3055469583842562	2.6728725046594684	0.4585339426437587	1.3074999999999954	2.126639350625836	0.37092832132433706	2.126637261965616	-1.6955000000000013	1.2821810895197374	0.20247280475973528	3.173011202931883e-05	1.870800269554663e-06	4.2900821433468226e-10	2.672838903318161	0.0
2.3154999999999912	2.572880731519869	0.32082839887052916	2.6486724857990396	0.0757917542791704	1.3284999999999954	2.262091795520602	0.3759734189404942	2.262089573302091	-1.6745000000000014	1.178259099617136	0.19666347149412042	3.354996031665072e-05	1.990184231737413e-06	4.6340493363177987e-10	2.648636945191086	0.0
2.336499999999991	2.2398717374463595	0.3067702235414499	2.6249958157921367	0.3851240783457772	1.3494999999999953	1.7896898335134392	0.3541589500261679	1.7896874694922558	-1.6535000000000015	1.149631684077937	0.19342266533946428	3.5469690148571066e-05	2.11691839452911e-06	5.004960761855765e-10	2.6249582286830977	0.0
2.357499999999991	2.404985247067115	0.31353564160552555	2.6018396298718307	0.19685438280471557	1.3704999999999952	2.197966454381701	0.36542258882495104	2.197963939823987	-1.6325000000000016	1.3015481989141433	0.20375899300257333	3.7494516437431824e-05	2.2514376831642297e-06	5.40487531077786e-10	2.6017998833772227	0.0
2.378499999999991	2.1122277782842813	0.30272152382039247	2.5792010740859297	0.46697329580164837	1.391499999999995	2.635875063349217	0.3806015499904804	2.6358723890038185	-1.6115000000000017	0.9193589319821336	0.1791788524370368	3.96299110617052e-05	2.394201636690125e-06	5.83600506454943e-10	2.579159049389631	0.0
2.399499999999991	1.9028765682363384	0.29028707947557103	2.5570773052832734	0.6542007370469349	1.412499999999995	2.501670523482366	0.37067620172350674	2.5016676795515043	-1.5905000000000018	1.8545449295677332	0.23502939101126483	4.188161468343098e-05	2.545695731801017e-06	6.300726370126634e-10	2.5570328773427855	0.0
2.4204999999999908	2.543699145735144	0.3186526417238625	2.5354654911006334	-0.008233654634510756	1.433499999999995	2.361918431851324	0.3649322178686159	2.3619154079596876	-1.569500000000002	1.3075691279059858	0.20276517563528432	4.4255649064395996e-05	2.706432773756576e-06	6.801591690769721e-10	2.535418528338636	0.0
2.4414999999999907	2.3209414143171188	0.31042955686842627	2.5143628099502386	0.19342139563311989	1.4544999999999948	1.7255094323688724	0.3405554539984828	1.7255062175310465	-1.548500000000002	1.2852187574034943	0.20289029439162698	4.675832989982192e-05	2.8769543575480905e-06	7.341342285358291e-10	2.514313173931847	0.0
2.4624999999999906	2.3392334155476275	0.3116844019067465	2.4937664510079625	0.15453303546033492	1.4754999999999947	2.614299143944515	0.368271184904349	2.6142957265306648	-1.527500000000002	1.08853074103321	0.19205320570606801	4.939628018893573e-05	3.0578324026118223e-06	7.922921772161897e-10	2.4937139961030788	0.0
2.4834999999999905	2.138230364780168	0.30365006139951	2.473673614202177	0.335443249422009	1.4964999999999946	3.266513111062449	0.39029020008549825	3.2665094787621665	-1.5065000000000022	1.3095187657171221	0.20672712410555966	5.2176444162406666e-05	3.249670764530073e-06	8.54949063665642e-10	2.473618187232301	0.0
2.5044999999999904	2.579852610677073	0.3220650042325918	2.4540815102033213	-0.12577110047375184	1.5174999999999945	2.873659173612337	0.3706610447498188	2.8736553133965614	-1.4855000000000023	0.9009063287951582	0.17987126527193867	5.510610178725543e-05	3.453106927307117e-06	9.224441746838725e-10	2.4540229500721624	0.0
2.5254999999999903	1.9449894547841708	0.2923111712314205	2.434987360414184	0.489997905630013	1.5384999999999944	2.3132043485474894	0.3454727791567278	2.3132002466284027	-1.4645000000000024	1.2278126625354708	0.20179177616817062	5.819288387048142e-05	3.668813779959364e-06	9.951416943594385e-10	2.434925497721392	0.0
2.54649999999999	2.229812792571015	0.30758247009156797	2.416388396960945	0.18657560438993004	1.5594999999999943	2.8706955675554493	0.36231734136384053	2.8706912093442476	-1.4435000000000024	0.9889380708955929	0.19118332861018308	6.144478778330103e-05	3.8975014813167346e-06	1.0734324778030016e-09	2.416323053598248	0.0
2.56749999999999	1.9158298688141588	0.29548187167758744	2.3982818626849913	0.4824519938708325	1.5804999999999942	2.1599463206104046	0.3330527519042723	2.159941690672835	-1.4225000000000025	1.3183273951306607	0.2100183870980469	6.487019382856154e-05	4.13991941709585e-06	1.157735947230621e-09	2.3982128514140095	0.0
2.58849999999999	2.3129167492245633	0.31012541368581703	2.3806650111355427	0.06774826191097949	1.6014999999999942	2.722415377874716	0.35306146377412595	2.7224104598842733	-1.4015000000000026	1.7242011377107687	0.23420727853174558	6.847788227457003e-05	4.396858253475349e-06	1.2485021185417063e-09	2.3805921351465127	0.0
2.60949999999999	2.337832068139436	0.3145766521334455	2.3635351065631074	0.025703038423671387	1.622499999999994	2.048150849983128	0.31858697077511616	2.048145626671792	-1.3805000000000027	1.6291401740487732	0.2302330968125456	7.227705107926678e-05	4.669152091578985e-06	1.3462137670571857e-09	2.3634581590137227	0.0
2.63049999999999	2.7538164619015273	0.33245637053246274	2.346889423913806	-0.40692703798772145	1.643499999999994	2.1017466780828045	0.31247208964411055	2.101741131189197	-1.3595000000000028	1.725732540930441	0.23609833930019977	7.627733432938528e-05	4.957680727454524e-06	1.4513887416363953e-09	2.34680818744736	0.0
2.6514999999999898	2.0007992411159985	0.2990330731129987	2.3307252488245838	0.32992600770858527	1.6644999999999939	2.6876521913387252	0.3370076704543405	2.6876463015535577	-1.338500000000003	1.9176466245863546	0.24621484761391882	8.048882141995958e-05	5.263372022325222e-06	1.5645824369780314e-09	2.330639495066559	0.0
2.6724999999999897	2.2403253348552123	0.31149592494862216	2.3150398776193515	0.07471454276413914	1.6854999999999938	2.5174338272845374	0.3293150751520765	2.517427574193221	-1.317500000000003	1.8185578100774613	0.24542722197116226	8.492207700027269e-05	5.5872043880856874e-06	1.6863904345324744e-09	2.3149493666515726	0.0
2.6934999999999896	2.2723950638719335	0.3126118854815095	2.2998306173060805	0.027435553434147053	1.7064999999999937	2.441010650066765	0.3262083149243819	2.4410040120890417	-1.296500000000003	1.954918762739183	0.25156538230825104	8.958816171308339e-05	5.930209393216086e-06	1.8174513231131141e-09	2.299735097117523	0.0
2.7144999999999895	2.4384774734623744	0.3191444972331876	2.2850947855748944	-0.15338268788748	1.7274999999999936	2.6129510378493794	0.32469893245795506	2.6129439921758255	-1.2755000000000032	1.8386749498227026	0.24618429916310397	9.449865375473785e-05	6.293474494498414e-06	1.958449710994023e-09	2.2849939914881956	0.0
2.7354999999999894	1.9115430899456598	0.298063998285866	2.270829710797166	0.3592866208515062	1.7484999999999935	2.2726775973104374	0.31128499569249324	2.2726701198356953	-1.2545000000000033	1.2446294667173037	0.2199245847477011	9.966567128454458e-05	6.678145900134903e-06	2.110119442023631e-09	2.2707233648698617	0.0
2.7564999999999893	2.2202035130741216	0.3099419195449319	2.2570327320256967	0.03682921895157509	1.7694999999999934	2.324994320931398	0.30652013946580847	2.3249863861839706	-1.2335000000000034	1.410035578260192	0.22814507108630364	0.00010510189571257164	7.085431570092619e-06	2.2732470290706663e-09	2.256920542425167	0.0
2.777499999999989	2.5430713343339995	0.3239035817724127	2.2437011989959705	-0.2993701353380289	1.7904999999999933	2.4666833557849452	0.3022620677209346	2.4666749368533902	-1.2125000000000035	1.0173096114587448	0.2046975006865432	0.00011082059589583388	7.516604359730178e-06	2.4486753189522294e-09	2.2435828593470397	0.0
2.798499999999989	2.565544109588668	0.3237334648300572	2.2308324721285544	-0.33471163746011356	1.8114999999999932	2.55261415793255	0.3119485688113371	2.5526052263879033	-1.1915000000000036	1.78792244709875	0.2440335467808185	0.00011683565327364571	7.973005313002176e-06	2.6373074038777762e-09	2.2307076608326604	0.0
2.819499999999989	1.9923657381989675	0.29996661398944885	2.218423922532658	0.2260581843336904	1.8324999999999931	2.6973431753434056	0.3184765779027453	2.6973337011576484	-1.1705000000000036	1.417653936965832	0.22458812552419202	0.0001231615879737447	8.456047111784688e-06	2.8401107953789347e-09	2.2182923020574616	0.0
2.840499999999989	2.677027812649805	0.3261184182682963	2.2064729320109056	-0.4705548806388995	1.853499999999993	2.691582496470736	0.31428379638570036	2.6915724479311196	-1.1495000000000037	1.620427742078156	0.23060062865403344	0.0001298135859216258	8.967217688121075e-06	3.058121877686688e-09	2.206334148149174	0.0
2.861499999999989	2.2121049834823783	0.3087559769565519	2.194976893065355	-0.017128090417023234	1.874499999999993	2.405788769593516	0.3018446085878693	2.4057781132125484	-1.1285000000000038	1.3806337460034448	0.22034202113993834	0.00013680752698637204	9.508084006451607e-06	3.2924506585680823e-09	2.1948305741619114	0.0
2.8824999999999887	2.2289044197582406	0.3117100260739194	2.1839332089048162	-0.04497121085342437	1.8954999999999929	2.5874368759946718	0.3045643879769922	2.5874255764155594	-1.107500000000004	1.7648372182697627	0.2394846331326027	0.0001441600141971341	1.0080296023163925e-05	3.544285836746928e-09	2.18377896505031	0.0
2.9034999999999886	2.051718401651201	0.30713461684618	2.173339293453495	0.1216208918022943	1.9164999999999928	2.135179975144906	0.2801494180234895	2.1351679950422318	-1.086500000000004	1.5778505690802982	0.2317412434010887	0.00015188840406528558	1.0685590831083279e-05	3.814900206210966e-09	2.1731767156436987	0.0
2.9244999999999886	2.032664014093187	0.30419362237523145	2.1631925713610105	0.13052855726782342	1.9374999999999927	2.300202859879247	0.28743867870640155	2.3001901598546692	-1.065500000000004	1.8136549870223848	0.24258970539063804	0.0001600108380481506	1.1325796996812716e-05	4.105656418954928e-09	2.163021230620309	0.0
2.9454999999999885	2.3643927955499864	0.3186799631996546	2.1534904780138446	-0.21090231753614175	1.9584999999999926	2.5577115671045236	0.2985349243287352	2.557698105577257	-1.0445000000000042	1.6583753564993002	0.23665268350058505	0.0001685462751911083	1.200283909913304e-05	4.418013129028181e-09	2.1533099244815412	0.0
2.9664999999999884	1.835192591488795	0.2972814019395656	2.1442304595482553	0.3090378680594603	1.9794999999999925	2.4779899212043333	0.29755499080522974	2.477975654296166	-1.0235000000000043	1.8386746432621772	0.2456498771087752	0.00017751452598576407	1.2718742476983393e-05	4.753531542153138e-09	2.144040221526261	0.0
2.988499999999994	2.696842269652148	0.3190775969797652	2.135000869911107	-0.561841399741041	2.0004999999999926	2.0013452156450184	0.2760211311186932	2.001330097059617	-1.0025000000000044	2.146391484748244	0.26264718619282346	0.0001873966190935594	1.351274104036002e-05	5.131691306540925e-09	2.1347999554192816	0.0
3.0105	2.822063366863068	0.33529314949730665	2.126250757708803	-0.6958126091542649	2.0214999999999925	2.1074302632763846	0.2810215472518107	2.107414244172619	-0.9815000000000043	1.9871479057051593	0.2575667241501619	0.000197801335316547	1.4354310870503254e-05	5.539164733028695e-09	2.1260385965234514	0.0
3.0315735	2.6749302672782025	0.33034813540105656	2.118316078631495	-0.5566141886467073	2.0424999999999924	2.4157491842356253	0.29331984813812917	2.4157322130946346	-0.9605000000000044	1.557653722832006	0.239525035695752	0.00020828201048013687	1.5207562164766014e-05	5.959007395409489e-09	2.118092583099843	0.0
3.0527945145	2.417172795122471	0.31844888421121587	2.1107651735942423	-0.30640762152822854	2.0634999999999923	2.796668410448526	0.3139669319397128	2.796650432934245	-0.9395000000000042	2.1851596868621996	0.2689258655732154	0.00021936900755253617	1.6115968269652192e-05	6.413124700930883e-09	2.1105296822052955	0.0
3.0741640761015	2.459248419792411	0.32021097386080233	2.103604295372505	-0.3556441244199062	2.0844999999999922	2.144443016884246	0.29151860318883993	2.1444239756970824	-0.9185000000000043	2.387198217157475	0.27797748853982374	0.00023109985194831023	1.7083340900595644e-05	6.904495298401878e-09	2.103356105275161	0.0
3.09568322463421	2.6460537557320363	0.32625173559229725	2.0968397472442186	-0.5492140084878177	2.105499999999992	2.317286570287311	0.3021443818224982	2.317266405010672	-0.8975000000000042	2.0806566083899503	0.26726421456407895	0.00024351451895307999	1.811377009210073e-05	7.436371071687753e-09	2.0965781115188022	0.0
3.11735300720665	2.193588988402944	0.30901131182653246	2.090477882880721	-0.10311110552222313	2.126499999999992	1.6119561149099597	0.27140696927932334	1.6119347618492905	-0.8765000000000043	2.236067974536253	0.2772957255412827	0.0002566556005690363	1.9211645472434284e-05	8.012303421894794e-09	2.090202007622376	0.0
3.1391744782570963	2.648543286363486	0.3235715775004467	2.08452510623207	-0.5640181801314159	2.147499999999992	2.5944111884367356	0.3124764539910411	2.59438858045074	-0.8555000000000041	2.276844889095857	0.27841583338505577	0.0002705684840984877	2.0381679227793364e-05	8.636172186300493e-09	2.0842341474325714	0.0
3.1611486996048956	2.8135762628953245	0.32991174190550576	2.0789878714073557	-0.7345883914879687	2.168499999999992	2.7702587433637973	0.3223680870462315	2.7702348096874823	-0.8345000000000042	1.956710476712764	0.26842233540201577	0.0002853015433104612	2.162893089437778e-05	9.312217468688449e-09	2.0786809316209336	0.0
3.18327674050213	2.6618234736382154	0.32100521627981615	2.0738726825506606	-0.5879507910875548	2.189499999999992	2.4089270010495016	0.3131821258968684	2.408901667108681	-0.8135000000000041	1.9319456930739431	0.26884787173312225	0.00030090634309709043	2.295883412843419e-05	1.0045074685341604e-08	2.0735488073283603	0.0
3.205559677685645	2.2791680136666552	0.3058288320890536	2.0691860937134288	-0.20998191995322646	2.2104999999999917	2.712835392602396	0.32599240425785914	2.7128085798192685	-0.7925000000000042	1.9133714736074647	0.27247260570309884	0.0003174378585925755	2.4377225616950887e-05	1.0839813163818177e-08	2.068844267789406	0.0
3.227998595429445	2.303456154556488	0.3059824814491762	2.0649347087240444	-0.2385214458324434	2.2314999999999916	2.080480728631665	0.29779301174702666	2.080452354221068	-0.7715000000000041	1.8554738209521153	0.27389741707817655	0.0003349547097985277	2.589037630539482e-05	1.170197866817458e-08	2.064573851935962	0.0
3.250594585597451	2.4892544085953787	0.3130926750772623	2.0611251810555413	-0.4281292275398374	2.2524999999999915	2.0644568649874167	0.2993577010612618	2.064426841743343	-0.7505000000000042	2.192809843493648	0.2910427062092236	0.0003535194128355728	2.7505025133755593e-05	1.263764026491159e-08	2.0607441439799317	0.0
3.273348747696633	2.165827110823061	0.2987335623892629	2.0577642136924377	-0.10806289713062345	2.2734999999999914	2.581057155906765	0.32044058183451934	2.5810253919787107	-0.729500000000004	2.5808691700590662	0.30948872121856225	0.0003731986490227919	2.922841548831432e-05	1.3653441989082905e-08	2.0573617729744846	0.0
3.2962621889305095	2.8300164666226926	0.3211270680152289	2.0548585589978194	-0.7751579076248731	2.2944999999999913	2.2143385620157097	0.3055469583842562	2.2143049606744025	-0.7085000000000041	2.3379641820755017	0.30378227513050915	0.00039406355307415527	3.106833459409971e-05	1.4756659820233854e-08	2.0544334123534913	0.0
3.319336024253023	2.220079628806599	0.2996797852603946	2.052415018581869	-0.16766461022473012	2.3154999999999912	2.572880731519869	0.32082839887052916	2.5728451909119157	-0.687500000000004	2.558456379248564	0.3184581157475057	0.00041619002179506	3.303315609203585e-05	1.5955264533722456e-08	2.051965779448717	0.0
3.342571376422794	2.882192437300266	0.32257878463188927	2.0504404431731915	-0.8317519941270746	2.336499999999991	2.2398717374463595	0.3067702235414499	2.2398341503373205	-0.6665000000000041	1.7410226969068185	0.29656551732798786	0.0004396590447627981	3.513188606546807e-05	1.7257991055159026e-08	2.049965634984372	0.0
3.3659693760577536	2.2817598978579507	0.30028574079747045	2.0489417324943835	-0.23281816536356725	2.357499999999991	2.404985247067115	0.31353564160552555	2.404945500572507	-0.645500000000004	2.1271555049933535	0.3180912615983154	0.0004645570585828898	3.737421280322012e-05	1.8674415014930705e-08	2.0484397825485825	0.0
3.389531161690158	2.227881273268718	0.29799372521105816	2.047925835143483	-0.17995543812523485	2.378499999999991	2.1122277782842813	0.30272152382039247	2.1121857535879824	-0.624500000000004	2.6618425769391636	0.3432956274810124	0.0004909763264289563	3.977056061071938e-05	2.021503727684357e-08	2.047395068041406	0.0
3.4132578798219892	2.338475574760478	0.30139599282389645	2.04739974848298	-0.2910758262774982	2.399499999999991	1.9028765682363384	0.29028707947557103	1.9028321402958506	-0.6035000000000039	2.0299258483380256	0.328785761497283	0.0005190153446980486	4.233214800722631e-05	2.1891377300761354e-08	2.0468383790988973	0.0
3.437150684980743	2.5622795400014766	0.30936486185777323	2.0473705185383926	-0.514909021463084	2.4204999999999908	2.543699145735144	0.3186526417238625	2.5436521829731467	-0.582500000000004	2.765803820320205	0.36269412312904825	0.0005487792787463908	4.507105067597066e-05	2.3716076294739073e-08	2.046776644492894	0.0
3.4612107397756082	2.2203163416938327	0.2931172124761207	2.0478452399084075	-0.17247110178542524	2.4414999999999907	2.3209414143171188	0.31042955686842627	2.3208917782987273	-0.5615000000000039	2.530331744367071	0.36849036356673437	0.0005803804298131399	4.80002695652459e-05	2.570301121870733e-08	2.0472168335060177	0.0
3.485439214954037	3.0670036199303965	0.323549273317533	2.0488310556888885	-1.018172564241508	2.4624999999999906	2.3392334155476275	0.3116844019067465	2.339180960642744	-0.540500000000004	2.9776199576279203	0.3905128747833241	0.0006139387353925716	5.1133804572454525e-05	2.7867420820521377e-08	2.048165955281503	0.0
3.5098372894587158	2.3938666957919748	0.2988398396532301	2.050335157413221	-0.3435315383787536	2.4834999999999905	2.138230364780168	0.30365006139951	2.138174937810292	-0.5195000000000038	2.3103311842454657	0.3861144068422987	0.0006495823054788611	5.448673427995765e-05	3.0226045017597586e-08	2.0496310581474173	0.0
3.5344061504849265	2.3713847370564487	0.29712932332502395	2.0523647850116657	-0.31901995204478295	2.5044999999999904	2.579852610677073	0.3220650042325918	2.5797940505459143	-0.4985000000000039	3.9779583275671424	0.4462030536032452	0.0006874479972828937	5.8075302251616383e-05	3.279727908500038e-08	2.051619228914852	0.0
3.559146993538321	2.711982877870403	0.3106889057466877	2.054927226792625	-0.6570556510777781	2.5254999999999903	1.9449894547841708	0.2923111712314205	1.9449275920913787	-0.47750000000000387	4.530547401237078	0.47293458092962615	0.0007276820312084235	6.19170104424022e-05	3.560134427553903e-08	2.0541375921496297	0.0
3.5840610224930893	2.4193275042378026	0.29659314302719686	2.0580298194489854	-0.3612976847888172	2.54649999999999	2.229812792571015	0.30758247009156797	2.229747449208318	-0.45650000000000385	4.46523940026793	0.4874095528223016	0.0007704406510758295	6.603072032067795e-05	3.866047668117282e-08	2.057193309417112	0.0
3.6091494496505407	2.406668311232452	0.29561724798509065	2.061679948092968	-0.3449883631394841	2.56749999999999	1.9158298688141588	0.29548187167758744	1.9157608575431773	-0.43550000000000383	4.754194575742781	0.5156438969576873	0.000815890831797008	7.043676235404732e-05	4.199913635007878e-08	2.0607935784996805	0.0
3.6344134957980945	2.914588771174411	0.3134537598744147	2.0658850463231837	-0.8487037248512275	2.58849999999999	2.3129167492245633	0.31012541368581703	2.312843873235533	-0.4145000000000038	5.390770244787753	0.5536205887756954	0.0008642110379351197	7.515705456538075e-05	4.564423890262115e-08	2.0649456325864444	0.0
3.659854390268681	2.4787814208022034	0.2967279239429784	2.0706525963279	-0.40812882447430354	2.60949999999999	2.337832068139436	0.3145766521334455	2.3377551205900513	-0.3935000000000038	6.32564230681999	0.6057753720639892	0.0009155920368293237	8.021523092613328e-05	4.9625412145025476e-08	2.0696567394347323	0.0
3.685473371000562	1.9737258780278957	0.2762530368324577	2.0759901290288987	0.102264251001003	2.63049999999999	2.7538164619015273	0.33245637053246274	2.7537352254350815	-0.3725000000000038	7.583946300500202	0.6713215489228599	0.0009702377702280917	8.563678041976065e-05	5.397528046495345e-08	2.0749342005029705	0.0
3.7112716845975657	2.1277945544198147	0.2828137933319887	2.081905224270576	-0.045889330149238905	2.6514999999999898	2.0007992411159985	0.2990330731129987	2.0007134873579737	-0.35150000000000375	6.857742634309814	0.7107488310434831	0.00102836628865639	9.144919767941363e-05	5.8729780111988654e-08	2.0807853500544597	0.0
3.7372505863897487	2.5273898945996907	0.29674549957772417	2.0884055110593978	-0.4389843835402929	2.6724999999999897	2.2403253348552123	0.31149592494862216	2.2402348238874334	-0.33050000000000374	8.28023535066755	0.7983987850123901	0.0010902107530431963	9.768214618155436e-05	6.392850882224722e-08	2.087217554231664	0.0
3.763411340494477	2.8754719520999767	0.30568109231558444	2.095498667859179	-0.7799732842407976	2.6934999999999896	2.2723950638719335	0.3126118854815095	2.272299543683376	-0.3095000000000037	8.288802764148674	0.8794411373347892	0.0011560205084575395	0.00010436763506127803	6.96151136444056e-08	2.0942382101005466	0.0
3.7897552198779385	2.669582797315657	0.29728638903752436	2.1031924229481156	-0.5663903743675416	2.7144999999999895	2.4384774734623744	0.3191444972331876	2.4383766793756756	-0.2885000000000037	13.251572736924075	1.033124835374973	0.0012260622351449454	0.00011154021070646553	7.583772126942752e-08	2.101854744664543	0.0
3.816283506417084	2.402846870069702	0.28903687564307506	2.111494554843934	-0.291352315225768	2.7354999999999894	1.9115430899456598	0.298063998285866	1.9114367440183557	-0.2675000000000037	13.348209002708657	1.1517211513937038	0.0013006211824231968	0.00011923716438705735	8.26494156637924e-08	2.110074613847708	0.0
3.842997490962004	2.8523437448857614	0.30108536068950065	2.120412892804075	-0.7319308520816863	2.7564999999999893	2.2202035130741216	0.3099419195449319	2.220091323473592	-0.24650000000000366	19.606551320649913	1.3534345113783735	0.0013800024913879984	0.0001274987572834083	9.010876836243368e-08	2.1189053014466355	0.0
3.8698984733987376	2.4915409156227604	0.290384145043447	2.129955317408338	-0.36158559821442227	2.777499999999989	2.5430713343339995	0.3239035817724127	2.5429529946850686	-0.2255000000000037	26.929890964166304	1.5814655058182772	0.0014645326127971153	0.00013636846439451565	9.828042739994239e-08	2.128354318050719	0.0
3.896987762712529	2.502100350535713	0.28826503961097566	2.14012976123195	-0.361970589303763	2.798499999999989	2.565544109588668	0.3237334648300572	2.565419298292774	-0.20450000000000368	30.695416412632795	1.82236628349865	0.0015545608269471628	0.00014589323893376217	1.0723577155491735e-07	2.1384291999302976	0.0
3.9242666770515164	2.623730733615316	0.2932450181489096	2.150944209617718	-0.47278652399759835	2.819499999999989	1.9923657381989675	0.29996661398944885	1.9922341177237712	-0.18350000000000372	39.38974417463248	2.1153560743940294	0.001650460872832555	0.00015612379895743969	1.1705363736154074e-07	2.1491375078922905	0.0
3.9517365437908767	2.6435522736713413	0.29221244204562274	2.1624067015565234	-0.4811455721148179	2.840499999999989	2.677027812649805	0.3261184182682963	2.6768890287880733	-0.1625000000000037	56.16257184517886	2.466604462178871	0.0017526326943820634	0.0001671149381206726	1.2782112721460665e-07	2.1604868261028933	0.0
3.9793986995974127	2.9760369663946995	0.30173752968329454	2.1745253306861323	-0.8015116357085672	2.861499999999989	2.2121049834823783	0.3087559769565519	2.2119586645789346	-0.14150000000000373	64.54418937641373	2.7924059590189563	0.0018615043121078618	0.00017892586261739147	1.396345078706257e-07	2.172484760876899	0.0
4.007254490494595	2.5791422991508	0.28932621419387766	2.187308246419077	-0.3918340527317232	2.8824999999999887	2.2289044197582406	0.3117100260739194	2.2287501759037345	-0.12050000000000372	81.29195769988956	3.164540712896355	0.0019775338290754906	0.00019162055653676845	1.526002097409167e-07	2.185138939433255	0.0
4.035305271928057	2.6940926156095872	0.2907516511277367	2.2007636552111056	-0.4933289603984816	2.9034999999999886	2.051718401651201	0.30713461684618	2.0515558238414044	-0.09950000000000372	95.74587541152249	3.524329633899081	0.0021012115807137674	0.00020526817805917557	1.6683593859708177e-07	2.198457008616394	0.0
4.063552408831553	2.9158800375229204	0.29736223218307595	2.2148998219826828	-0.7009802155402376	2.9244999999999886	2.032664014093187	0.30419362237523145	2.0324926733524857	-0.0785000000000037	116.28766711907997	3.88296818138988	0.0022330624386324785	0.00021994348912145352	1.8247191268086744e-07	2.212446633583016	0.0
4.091997275693375	2.5297533584713925	0.28415913467076614	2.2297250717067576	-0.3000282867646349	2.9454999999999885	2.3643927955499864	0.3186799631996546	2.364212242017683	-0.05750000000000371	138.80743948579993	4.226384295364634	0.002373648279305288	0.0002357273214054006	1.9965223974718003e-07	2.2271154964538074	0.0
4.120641256623228	2.3671566505083934	0.27793067213200895	2.245247791177185	-0.12190885933120832	2.9664999999999884	1.835192591488795	0.2972814019395656	1.8350023534668007	-0.0365000000000037	150.89248965052013	4.499536161463166	0.002523570629207255	0.0002527070817463863	2.1853645029115348e-07	2.242471294929781	0.0
4.149485745419591	2.8426841769571336	0.29177662798379295	2.2614764309731163	-0.5812077459840173	2.988499999999994	2.696842269652148	0.3190775969797652	2.6966413551603226	-0.015500000000003704	156.14504118463128	4.692251006168686	0.002683473498773277	0.0002709773003222946	2.3930120514035e-07	2.2585217408728155	0.0
4.178532145637528	3.2395748455133164	0.3018893608749712	2.278419507635818	-0.9611553378774986	3.0105	2.822063366863068	0.33529314949730665	2.8218512056777163	0.005499999999996298	155.61125904049402	4.773763694025581	0.002854046418367004	0.0002906402252683091	2.6214219775688696e-07	2.2752745588499845	0.0
4.207781870656991	2.879319729945482	0.29091594064168047	2.2960856060755948	-0.5832341238698873	3.0315735	2.6749302672782025	0.33034813540105656	2.6747067717465502	0.026499999999996297	157.88475306566113	4.7424093528375755	0.0030360276903225233	0.00031180646767213044	2.872762740203614e-07	2.292737484641326	0.0
4.23723634375159	2.5022117462857256	0.276768495701371	2.3144833822277326	-0.18772836405799298	3.0527945145	2.417172795122471	0.31844888421121587	2.416937303733524	0.0474999999999963	142.80326138222483	4.5473646334672795	0.003230207872044353	0.00033459570123893533	3.1494379498298966e-07	2.3109182637106542	0.0
4.266896998157851	2.9001781394481316	0.2897944351967285	2.3336215659777086	-0.566556573470423	3.0741640761015	2.459248419792411	0.32021097386080233	2.459000229695067	0.06849999999999631	120.77756275930824	4.218844624536752	0.0034374335061279487	0.00035913742127774727	3.454112711396528e-07	2.329824649639032	0.0
4.2967652771449565	2.4978967803423275	0.2748103135221025	2.353508964377434	-0.14438781596489347	3.09568322463421	2.6460537557320363	0.32625173559229725	2.64579212000662	0.0894999999999963	102.67410836592563	3.805840520609321	0.0036586111144948944	0.00038557176805319095	3.789743001785444e-07	2.349464402520586	0.0
4.32684263408497	3.3205749557131017	0.29868052407035167	2.3741544651756894	-0.9464204905374123	3.11735300720665	2.193588988402944	0.30901131182653246	2.1933131131445993	0.11049999999999632	81.45713066450486	3.3215464147856357	0.0038947114746259765	0.00041405041997095364	4.159608440182752e-07	2.3698452873202482	0.0
4.357130532523566	2.4187919250388052	0.2710808367768261	2.395567040687665	-0.02322488435114023	3.1391744782570963	2.648543286363486	0.3235715775004467	2.6482523275639873	0.13149999999999631	71.61300302198373	2.875941384248578	0.004146774197123804	0.00044473756252446706	4.567348852466071e-07	2.3909750721931315	0.0
4.387630446251231	2.7112658574290545	0.27988121317841264	2.417755752030144	-0.2935101053989104	3.1611486996048956	2.8135762628953245	0.32991174190550576	2.8132693231089023	0.1524999999999963	48.1340047954817	2.3855526562131444	0.004415912625045933	0.0004778109394266511	5.017005079120342e-07	2.4128615267651634	0.0
4.41834385937499	2.35291907979441	0.2682376417850061	2.4407297537507335	0.08781067395632336	3.18327674050213	2.6618234736382154	0.32100521627981615	2.661499598415915	0.17349999999999632	37.07103111664195	1.9872221593316057	0.004703319076722045	0.0005134629928872882	5.51306453047674e-07	2.435512420374671	0.0
4.449272266390615	2.5848941064168027	0.2724476522225941	2.4644982988814728	-0.12039580753532997	3.205559677685645	2.2791680136666552	0.3058288320890536	2.2788261877426326	0.1944999999999963	28.56682572050832	1.653253850862352	0.005010270455104651	0.0005519021005763108	6.060512054004915e-07	2.4589355202745864	0.0
4.48041717225535	3.0247411257954835	0.2840262376010997	2.4890707444491955	-0.535670381346288	3.227998595429445	2.303456154556488	0.3059824814491762	2.3030952977684054	0.2154999999999963	17.48493831346208	1.3509343943845677	0.005338134248105615	0.0005933539174395762	6.664886746802488e-07	2.483138589794976	0.0
4.511780092461137	2.8569301807306338	0.27783892932563214	2.514456557477152	-0.34247362325348174	3.250594585597451	2.4892544085953787	0.3130926750772623	2.488873371519769	0.23649999999999627	12.844781676677599	1.168623577548251	0.0056883749458389405	0.0006380628312097951	7.332345423245485e-07	2.508129386465561	0.0
4.5433625531083655	3.008000668743029	0.28287396237988033	2.540665321514788	-0.4673353472282411	3.273348747696633	2.165827110823061	0.2987335623892629	2.165424670105108	0.2574999999999963	9.830537696993211	1.0529357741516694	0.006062560902226711	0.00068629354118487	8.069733534030591e-07	2.533915660098023	0.0
4.575166090980124	2.6963655414783005	0.272584927959413	2.567706743734819	-0.12865879774348166	3.2962621889305095	2.8300164666226926	0.3211270680152289	2.8295913199783644	0.2784999999999963	7.457567298991528	0.9811381123088317	0.006462371670028588	0.0007383327706327499	8.884664429726475e-07	2.560505150827715	0.0
4.607192253616985	2.8498494472144507	0.2774116934938461	2.5955906626394376	-0.25425878457501305	3.319336024253023	2.220079628806599	0.2996797852603946	2.2196303896734473	0.2994999999999963	6.268999950061108	0.951205535837417	0.006889605840026493	0.0007944911240304205	9.785607970780694e-07	2.5879055871145837	0.0
4.639442599392304	3.048635152224675	0.2796709214721516	2.6243270564201255	-0.42430809580454953	3.342571376422794	2.882192437300266	0.32257878463188927	2.8817176291114466	0.32049999999999634	5.526507970593851	0.939281936005361	0.007346189416833987	0.0008551051012584963	1.07819896081749e-06	2.616124683703072	0.0
4.67191869758805	2.7760753949173784	0.2703017632360085	2.6539260520182717	-0.12214934289910673	3.3659693760577536	2.2817598978579507	0.30028574079747045	2.2812579479121498	0.34149999999999636	5.449032253676684	0.9305143378108285	0.00783418476560339	0.0009205392818574055	1.1884301196261816e-06	2.6451701395406912	0.0
4.704622128471167	2.8128562421143535	0.27130225195322627	2.6843979349369103	-0.12845830717744322	3.389531161690158	2.227881273268718	0.29799372521105816	2.227350506166641	0.3624999999999964	4.166850285115974	0.9078536553340846	0.008355800165770364	0.000991188693510371	1.3104224953619935e-06	2.6750496356551343	0.0
4.737554483370465	2.5793782743515705	0.26347692424302877	2.715753159856806	0.13637488550523535	3.4132578798219892	2.338475574760478	0.30139599282389645	2.3379142053763955	0.3834999999999964	4.716667293159123	0.8953571887721197	0.008913400009903294	0.0010674813800578083	1.445477216113957e-06	2.7057708329896286	0.0
4.7707173647540575	3.0039345423494566	0.2749546618716015	2.7480023621135756	-0.25593218023588094	3.437150684980743	2.5622795400014766	0.30936486185777323	2.561685665955978	0.4044999999999964	4.474667896115768	0.8748802795920335	0.009509515687708681	0.0011498811855723348	1.5950438381373762e-06	2.7373413701964564	0.0
4.804112386307336	2.578265022019834	0.2621062576853065	2.781156370095706	0.20289134807587184	3.4612107397756082	2.2203163416938327	0.2931172124761207	2.219687935291443	0.42549999999999644	2.7192917363295095	0.8193438822761078	0.010146857197280073	0.0012388907723388607	1.7607377202119568e-06	2.769768861388367	0.0
4.837741173011487	2.8632797228289695	0.2683928883123777	2.8152262186269965	-0.04805350420197296	3.485439214954037	3.0670036199303965	0.323549273317533	3.066338519523011	0.44649999999999646	2.721613497283105	0.7793625504664113	0.010828325527759577	0.0013350548919958713	1.9443594753228123e-06	2.803060893847766	0.0
4.871605361222568	2.715487081032348	0.26517552939405714	2.8502231634006554	0.13473608236830747	3.5098372894587158	2.3938666957919748	0.2988398396532301	2.393162596526171	0.4674999999999965	2.188525895520751	0.7334842534988623	0.011557025859701283	0.0014389639306078648	2.1479167522152256e-06	2.837225025693594	0.0
4.9057065987511255	2.775226259586008	0.2655393698327737	2.8861586965359534	0.11093243694994515	3.5344061504849265	2.3713847370564487	0.29712932332502395	2.370639180959635	0.4884999999999965	3.7812309638430364	0.7154172658547369	0.012336281631574972	0.0015512577500608363	2.3736486304503344e-06	2.872268783505687	0.0
4.940046544942383	3.0089690534164184	0.27045117519287126	2.923044563332453	-0.0859244900839653	3.559146993538321	2.711982877870403	0.3106889057466877	2.7111932432274077	0.5094999999999965	3.078323892061402	0.6656060623524774	0.013169649523016502	0.0016726298499093874	2.6240529475164416e-06	2.90819965990658	0.0
4.97462687075698	2.6428908377578137	0.25894139020840556	2.9608927803008815	0.3180019425430678	3.5840610224930893	2.4193275042378026	0.29659314302719686	2.4184909942059294	0.5304999999999964	2.1276577987765943	0.6063561965819528	0.01406093540760444	0.0018038318756610453	2.901916915807007e-06	2.9450251111007004	0.0
5.009449258852279	2.6272786583937204	0.25714065098550043	2.9997156545538215	0.37243699616010106	3.6091494496505407	2.406668311232452	0.29561724798509065	2.4057819416391646	0.5514999999999965	3.421545543255162	0.5953269787491329	0.01501421133010734	0.0019456785014679515	3.2103514313980524e-06	2.9827525543708147	0.0
5.044515403664246	2.997212175697154	0.2666155381260213	3.0395258046438913	0.0423136289467374	3.6344134957980945	2.914588771174411	0.3134537598744147	2.913649357437672	0.5724999999999965	3.4427244545705467	0.5715576046185152	0.016033833565283772	0.002099052717313903	3.5528295261481497e-06	3.0213893655317676	0.0
5.079827011489895	3.0000064355488485	0.2641812021353819	3.0803361829414024	0.08032974739255394	3.659854390268681	2.4787814208022034	0.2967279239429784	2.477785563909036	0.5934999999999966	2.916378470759744	0.5370123016116346	0.017124461817409054	0.002264911553042851	3.933229470379339e-06	3.06094287634148	0.0
5.1153858005703245	2.750534996703116	0.2579616331339235	3.1221600996480197	0.3716251029449036	3.685473371000562	1.9737258780278957	0.2762530368324577	1.9726699495019673	0.6144999999999965	3.1922040286192015	0.5212377515529452	0.018291079621725485	0.0024442922739792974	4.3558830960389506e-06	3.101420371869219	0.0
5.151193501174317	2.7686914440276813	0.25715352512603684	3.1650112485475295	0.39631980451984816	3.7112716845975657	2.1277945544198147	0.2828137933319887	2.1266746802036987	0.6354999999999966	2.426635729231971	0.4948871096165186	0.019539016010939752	0.002638319085448047	4.825629980640911e-06	3.142829087821161	0.0
5.187251855682537	3.0651548740641292	0.26453189180828207	3.2089037345994753	0.14374886053534608	3.7372505863897487	2.5273898945996907	0.29674549957772417	2.526201937771957	0.6564999999999965	2.237639948398601	0.4832302071602427	0.02087396851169425	0.0028482103862162325	5.347878211400604e-06	3.1851762078233534	0.0
5.2235626186723145	3.561480901745936	0.27488855295760034	3.253852103485983	-0.30762879825995304	3.763411340494477	2.8754719520999767	0.30568109231558444	2.874211494341344	0.6774999999999967	3.2733641398156683	0.5016814523378205	0.022302027537583122	0.0030752866137602583	5.9286725378819674e-06	3.228468860662102	0.0
5.260127557003021	2.651591047263229	0.2527526067980538	3.2998713732268694	0.6482803259636403	3.7897552198779385	2.669582797315657	0.29728638903752436	2.6682451190320844	0.6984999999999966	3.0680401715445367	0.4936543999598034	0.023829702246731446	0.003320978727308996	6.574770821373272e-06	3.272714117482008	0.0
5.296948449902043	2.8929842241891874	0.2558995689379746	3.346977067982426	0.45399284379323834	3.816283506417084	2.402846870069702	0.28903687564307506	2.4014269290734758	0.7194999999999967	1.7124714163932673	0.4587177872244483	0.025463947933166305	0.003586837377837238	7.2937298014513645e-06	3.3179189889416207	0.0
5.334027089051357	3.151545715802559	0.2626319396399887	3.3951852541681573	0.24363953836559826	3.842997490962004	2.8523437448857614	0.30108536068950065	2.8508361535283218	0.7404999999999966	1.8906073409219086	0.46219299090893606	0.027212195022132287	0.003874542817583203	8.094001326293195e-06	3.3640904223271155	0.0
5.371365278674717	3.2882011512645284	0.26575982856837227	3.444512579009655	0.15631142774512652	3.8698984733987376	2.4915409156227604	0.290384145043447	2.489939916265141	0.7614999999999967	3.134141324442906	0.49499027838773074	0.029082379740089388	0.004185915605243943	8.985040334947192e-06	3.4112352986239864	0.0
5.40896483562544	3.4276288779108572	0.26811244146337077	3.494976311670215	0.06734743375935759	3.896987762712529	2.502100350535713	0.28826503961097566	2.5003997892340606	0.7824999999999966	2.190600391893687	0.4688003127153527	0.03108297653031885	0.0045229281667637485	9.977426038880742e-06	3.459360429547093	0.0
5.446827589474818	3.2240084683341257	0.2610342847184653	3.5465943870876626	0.3225859187535369	3.9242666770515164	2.623730733615316	0.2932450181489096	2.621924031889889	0.8034999999999968	2.861447482085836	0.48704805409915813	0.033223032284791024	0.004887717275574128	1.1082997928802835e-05	3.5084725545293685	0.0
5.484955382601142	3.5194950531545985	0.2690164751113796	3.5993854526601723	0.07989039950557375	3.9517365437908767	2.6435522736713413	0.29221244204562274	2.6416323982177112	0.8244999999999967	2.72769846885964	0.4839185336136829	0.03551220246214029	0.0052825975202664965	1.2315008433400505e-05	3.5585783376693323	0.0
5.52335007027935	3.320854723836054	0.26277556575198546	3.6533689179244186	0.3325141940883647	3.9793986995974127	2.9760369663946995	0.30173752968329454	2.9739963965854663	0.8454999999999968	2.86471431778398	0.4825811305212108	0.03796078916017496	0.00571007583197822	1.3688294281881053e-05	3.6096843646379835	0.0
5.5620135207713055	3.610810231657106	0.26929514896449974	3.7085650073714946	0.09775477571438884	4.007254490494595	2.5791422991508	0.28932621419387766	2.576972992164978	0.8664999999999967	2.3414762727389062	0.4692346844845694	0.040579781209232536	0.00617286714824183	1.5219468875063581e-05	3.661797139545145	0.0
5.600947615416705	3.4275626079627264	0.26357805791382666	3.7649948165486706	0.33743220858594425	4.035305271928057	2.6940926156095872	0.2907516511277367	2.6917859690148758	0.8874999999999968	2.7521722399536808	0.47675119421210777	0.043380896349780554	0.006673911294677574	1.6927138253521267e-05	3.714923081765959	0.0
5.640154248724622	3.128948611300132	0.25550679582246416	3.822680371595865	0.6937317602957327	4.063552408831553	2.9158800375229204	0.29736223218307595	2.913426849123254	0.9084999999999968	2.7434813588358837	0.4757008151492801	0.04637662555386021	0.00721639117068939	1.8832143569671243e-05	3.7690685227277454	0.0
5.679635328465695	3.3378554113288588	0.25950078021768525	3.8816446923665806	0.5437892810377218	4.091997275693375	2.5297533584713925	0.28415913467076614	2.5271437832184422	0.9294999999999969	2.7980772319368015	0.47239351123940587	0.04958027954515711	0.007803752330237063	2.0957833327863785e-05	3.8242397026578585	0.0
5.719392775764955	3.1199853844727032	0.2528963262744993	3.9419118592823263	0.8219264748096231	4.120641256623228	2.3671566505083934	0.27793067213200895	2.3643801542609895	0.9504999999999968	1.8861790958721851	0.4442382964032593	0.05300603756654586	0.008439724053783824	2.333036905707688e-05	3.88044276729294	0.0
5.759428525195309	3.4977573089558387	0.2621034431293718	4.003507084068174	0.505749775112335	4.149485745419591	2.8426841769571336	0.29177662798379295	2.839729486856833	0.9714999999999969	2.5633846839036654	0.4584258155498152	0.056668998436758086	0.009128342012633165	2.597906852991106e-05	3.9376837645502523	0.0
5.799744524871677	3.94266217031214	0.27160539077010154	4.066456784513972	0.1237946142018318	4.178532145637528	3.2395748455133164	0.3018893608749712	3.236429896727483	0.9924999999999968	2.1111415335586257	0.4403372666070754	0.06058523392923144	0.009873972632042064	2.8936791144953246e-05	3.9959686411615536	0.0
5.840342736545779	3.3098936487749615	0.2548747475676174	4.130788663401681	0.8208950146267195	4.207781870656991	2.879319729945482	0.29091594064168047	2.8759716085112133	1.0134999999999967	2.083679347233006	0.43687955688417357	0.06477184449605068	0.01068133926469176	3.224037065360908e-05	4.055303239270285	0.0
5.8812251357016	3.8352409298241144	0.26687180126418864	4.196531791733036	0.36129086190892146	4.23723634375159	2.5022117462857256	0.276768495701371	2.498646627768647	1.0344999999999966	2.5290180059177834	0.4449540237203711	0.06924701734805003	0.01155555029127115	3.5931101044314265e-05	4.11569329299267	0.0
5.922393711651511	3.5958504714220583	0.2598019892496742	4.263716696384036	0.667866224961978	4.266896998157851	2.9001781394481316	0.2897944351967285	2.896381223109455	1.0554999999999966	2.770064575301583	0.4403925541962502	0.07403008688840902	0.012502129270027102	4.0055282104492085e-05	4.177144424943496	0.0
5.963850467633071	3.6606906917763666	0.26022495071244095	4.332375452302696	0.671684760526329	4.2967652771449565	2.4978967803423275	0.2748103135221025	2.4938522184854794	1.0764999999999965	1.9853077195444904	0.41726064275797325	0.07914159748129787	0.013527047262103976	4.466483197252025e-05	4.239662142727322	0.0
6.005597420906502	4.078327811623241	0.2700310828405677	4.402541779354216	0.3242139677309748	4.32684263408497	3.3205749557131017	0.29868052407035167	3.3162657778576605	1.0974999999999964	1.4521141503171444	0.39400217591813325	0.08460336851908609	0.01463675746425916	4.981797487800475e-05	4.303251835395993	0.0
6.047636602852848	3.8383664358422456	0.26326323537423474	4.47425114390271	0.6358847080604644	4.357130532523566	2.4187919250388052	0.2710808367768261	2.4141999565442718	1.1184999999999963	1.3998358733255198	0.3884080965720379	0.09043856173115301	0.015838232285024543	5.558001325961224e-05	4.367918769873273	0.0
6.089970059072819	3.5539140719590785	0.2555412718127505	4.547540865200753	0.9936267932416749	4.387630446251231	2.7112658574290545	0.27988121317841264	2.706371632164074	1.1394999999999962	1.9522370248931278	0.40204950002854467	0.09667175065420235	0.01713900300449118	6.20241945575179e-05	4.4336680873475025	0.0
6.132599849486327	4.38154191951142	0.27352832056212517	4.622450226637047	0.2409083071256264	4.41834385937499	2.35291907979441	0.2682376417850061	2.347701746418348	1.160499999999996	2.2467485327555003	0.4015926204984976	0.10332899215797903	0.018547202161523623	6.923268421535505e-05	4.500504799633329	0.0
6.1755280484327315	4.2742576742840965	0.27007439995134774	4.699020591867718	0.42476291758362184	4.449272266390615	2.5848941064168027	0.2724476522225941	2.5793313278099164	1.181499999999996	2.385054850467946	0.40317713445594083	0.11043789989119167	0.020071608815239304	7.729765780898463e-05	4.568433785503478	0.0
6.2187567447717615	3.949354428052539	0.2624725268382232	4.777295525828296	0.8279410977757573	4.48041717225535	3.0247411257954835	0.2840262376010997	3.018808971141264	1.202499999999996	2.9551184802569925	0.4168119418130705	0.11802771948003113	0.021721696829884972	8.632252676248649e-05	4.637459786991617	0.0
6.262288041985164	4.408945947681432	0.27161076315516886	4.857320920590683	0.4483749729092512	4.511780092461137	2.8569301807306338	0.27783892932563214	2.850603009719043	1.2234999999999958	2.284994429035303	0.39378725961154265	0.12612940527572333	0.023507686333653344	9.642331383322164e-05	4.707587405667473	0.0
6.30612405827906	4.4092648638950624	0.2711431734423141	4.939145125992025	0.5298802620969623	4.5433625531083655	3.008000668743029	0.28287396237988033	3.001251007326264	1.2444999999999957	1.8252573319086975	0.3709958682816456	0.13477569840782036	0.025440598502339793	0.00010773019646707667	4.778821098885397	0.0
6.350266926687013	4.49075335166496	0.27297979285911067	5.022819084919818	0.532065733254858	4.575166090980124	2.6963655414783005	0.272584927959413	2.6891639485711964	1.2654999999999956	2.2412006898079677	0.38214791329841286	0.14400120585619489	0.027532313817850092	0.00012038923826344274	4.85116517600751	0.0
6.394718795173823	5.107890658382701	0.28492222385388005	5.108396473090086	0.0005058147073855324	4.607192253616985	2.8498494472144507	0.2774116934938461	2.842164371689597	1.2864999999999955	1.2882446542182113	0.34728755530173566	0.1538424802067534	0.02979563394922981	0.0001345643311705876	4.924623794602932	0.0
6.439481826740039	5.016068048511746	0.2823629180280499	5.195933843101159	0.17986579458941243	4.639442599392304	3.048635152224675	0.2796709214721516	3.0404327795076216	1.3074999999999954	2.126639350625836	0.37092832132433706	0.16433809970347346	0.03224434739985348	0.00015043937368140053	4.999200956624151	0.0
6.4845581995272195	4.564170456372616	0.2728614615412518	5.28549077248627	0.7213203161136539	4.67191869758805	2.7760753949173784	0.2703017632360085	2.767319482439798	1.3284999999999954	2.262091795520602	0.3759734189404942	0.17552874815235048	0.03489329905844267	0.00016822071324518837	5.0749005045622315	0.0
6.529950106923911	4.636968954383068	0.2744186829291471	5.377130015420855	0.7401610610377869	4.704622128471167	2.8128562421143535	0.27130225195322627	2.8035079428325775	1.3494999999999953	1.7896898335134392	0.3541589500261679	0.18745729417096707	0.037758463783377834	0.00018813988438364337	5.151726117582126	0.0
6.575659757672378	5.234409778998946	0.2860135142636354	5.470917657666971	0.23650787866802503	4.737554483370465	2.5793782743515705	0.26347692424302877	2.5693959474843933	1.3704999999999952	2.197966454381701	0.36542258882495104	0.20016886921058635	0.04085702413904234	0.00021045667763168417	5.22968130763971	0.0
6.621689375976085	4.86591848748799	0.2776795998543923	5.56692327425563	0.7010047867676397	4.7707173647540575	3.0039345423494566	0.2749546618716015	2.9932735504323373	1.391499999999995	2.635875063349217	0.3806015499904804	0.21371094370572802	0.044207452389334975	0.00023546257845250912	5.308769415582114	0.0
6.668041201607918	4.920764434411469	0.278066961409619	5.665220089318479	0.7444556549070107	4.804112386307336	2.578265022019834	0.2621062576853065	2.566877513312495	1.412499999999995	2.501670523482366	0.37067620172350674	0.2281334006290617	0.04782959683665701	0.0002634846197399315	5.3889936072330205	0.0
6.714717490019173	5.130000864999165	0.28113147114857256	5.765885137382387	0.6358842723832225	4.837741173011487	2.8632797228289695	0.2683928883123777	2.851114398049739	1.433499999999995	2.361918431851324	0.3649322178686159	0.24348860564710342	0.05174477257423035	0.000294889696462078	5.470356869464592	0.0
6.7617205124493065	5.349498711295832	0.2851231630288865	5.868999425334083	0.5195007140382515	4.871605361222568	2.715487081032348	0.26517552939405714	2.7024889433252866	1.4544999999999948	1.7255094323688724	0.3405554539984828	0.2598314729846126	0.05597585669510724	0.00033008939646390656	5.552862006257899	0.0
6.809052556036452	5.563127586617391	0.2878466663815917	5.974648094146203	0.4115205075288122	4.9057065987511255	2.775226259586008	0.2655393698327737	2.761336346555742	1.4754999999999947	2.614299143944515	0.368271184904349	0.27721952601286926	0.06054738797224998	0.00036954540748053715	5.636511634753603	0.0
6.856715923928707	5.526666034508947	0.28669840584814377	6.082920579331354	0.5562545448224068	4.940046544942383	3.0089690534164184	0.27045117519287126	2.994124149990545	1.4964999999999946	3.266513111062449	0.39029020008549825	0.2957129514792827	0.06548567099010666	0.0004137755670706716	5.721308181294894	0.0
6.9047129353962085	5.799128905615483	0.2902469784885673	6.19391076895613	0.394781863340647	4.97462687075698	2.6428908377578137	0.25894139020840556	2.6270231685576326	1.5174999999999945	2.873659173612337	0.3706610447498188	0.31537464619331473	0.07081888466869102	0.0004633606295147437	5.807253877464609	0.0
6.953045925943982	6.078798319383688	0.29353922002440036	6.307717157902944	0.22891883851925598	5.009449258852279	2.6272786583937204	0.25714065098550043	2.6103155582107136	1.5384999999999944	2.3132043485474894	0.3454727791567278	0.3362702548767945	0.07657719507575482	0.0005189518317940858	5.894350756118601	0.0
7.0017172474255895	6.164036528187825	0.2959230754365329	6.424442996913682	0.26040646872585693	5.044515403664246	2.997212175697154	0.2666155381260213	2.97907573658503	1.5594999999999943	2.8706955675554493	0.36231734136384053	0.35846819777583777	0.0827928723706765	0.0005812793496368297	5.982600647417531	0.0
7.050729268157569	6.239341070365737	0.29502777690690285	6.5441964347854364	0.3048553644196996	5.079827011489895	3.0000064355488485	0.2641812021353819	2.980613128948926	1.5804999999999942	2.1599463206104046	0.3330527519042723	0.38203968651731224	0.08950041166461545	0.0006511617443477059	6.072005174859161	0.0
7.100084373034671	6.508273906818085	0.29846221245864957	6.667090651915884	0.1588167450977993	5.1153858005703245	2.750534996703116	0.2579616331339235	2.7297952689243155	1.6014999999999942	2.722415377874716	0.35306146377412595	0.4070587265758409	0.09673665751469898	0.0007295165117990624	6.162565751313545	0.0
7.149784963645914	6.412941632000905	0.296077052716521	6.793243983213504	0.3803023512125989	5.151193501174317	2.7686914440276813	0.25715352512603684	2.7465092833013127	1.622499999999994	2.048150849983128	0.31858697077511616	0.4336021045985749	0.10454093169495811	0.0008173718566182351	6.2542835750633525	0.0
7.199833458391435	6.663016159043123	0.29908095567480114	6.922780028197345	0.2597638691542219	5.187251855682537	3.0651548740641292	0.26453189180828207	3.0414273472880073	1.643499999999994	2.1017466780828045	0.31247208964411055	0.4617493587154257	0.11295516380278924	0.0009158798273318641	6.347159625851798	0.0
7.250232292600176	6.799747046278042	0.30112426280255666	7.055827745912398	0.25608069963435653	5.2235626186723145	3.561480901745936	0.27488855295760034	3.536097658922055	1.6644999999999939	2.6876521913387252	0.3370076704543405	0.4915827298433551	0.12202402416633339	0.0010263309620917329	6.441194660940618	0.0
7.3009839186483765	7.001024202760405	0.3037011164485064	7.19252153208126	0.19149732932085506	5.260127557003021	2.651591047263229	0.2527526067980538	2.6244337915183675	1.6854999999999938	2.5174338272845374	0.3293150751520765	0.5231870918761107	0.13179505841476186	0.0011501706096796302	6.536389211180708	0.0
7.352090806078915	6.956426008922447	0.3012875580154793	7.333001275701354	0.3765752667789064	5.296948449902043	2.8929842241891874	0.2558995689379746	2.8639261451483824	1.7064999999999937	2.441010650066765	0.3262083149243819	0.556649858537081	0.14231882295950377	0.001289017106839104	6.63274357709793	0.0
7.403555441721467	7.156861209663114	0.30292168604662406	7.477412392081704	0.3205511824185905	5.334027089051357	3.151545715802559	0.2626319396399887	3.1204508839615173	1.7274999999999936	2.6129510378493794	0.32469893245795506	0.5920608645645647	0.15364902050946933	0.0014446820106752802	6.730257824996995	0.0
7.455380329813519	7.559831096383263	0.30969305895896543	7.625905829094665	0.06607473271140218	5.371365278674717	3.2882011512645284	0.26575982856837227	3.25492387087886	1.7484999999999935	2.2726775973104374	0.31128499569249324	0.6295122187978455	0.1658426346068858	0.0016191926039604474	6.828931783085974	0.0
7.507567992122213	7.917549450706105	0.314134632135801	7.778638043199585	-0.13891140750651942	5.40896483562544	3.4276288779108572	0.26811244146337077	3.3920129957877356	1.7694999999999934	2.324994320931398	0.30652013946580847	0.669098126641219	0.17896006202212644	0.0018148169117355513	6.928765037624504	0.0
7.560120968067068	8.019658465399367	0.3146653630115117	7.935770941577985	-0.08388752382138165	5.446827589474818	3.2240084683341257	0.2610342847184653	3.1858866357758315	1.7904999999999933	2.4666833557849452	0.3022620677209346	0.7109146793042012	0.19306524168564665	0.0020340914896490848	7.029756929098488	0.0
7.6130418148435375	8.025490744272483	0.3141036306976719	8.097471786507093	0.07198104223460966	5.484955382601142	3.5194950531545985	0.2690164751113796	3.4786879381637585	1.8114999999999932	2.55261415793255	0.3119485688113371	0.7550596071520416	0.20822577866271266	0.0022798522680542352	7.1319065484242845	0.0
7.666333107547443	7.785865807361176	0.30921498445093776	8.263913057893209	0.47804725053203256	5.52335007027935	3.320854723836054	0.26277556575198546	3.277170170549619	1.8324999999999931	2.6973431753434056	0.3184765779027453	0.8016319944544477	0.22451306149208394	0.0025552687610052287	7.235212733185672	0.0
7.7199974393002755	8.197387841299165	0.31474173722458276	8.435272269690557	0.2378844283913928	5.5620135207713055	3.610810231657106	0.26929514896449974	3.5640423638307563	1.853499999999993	2.691582496470736	0.31428379638570036	0.8507319527947697	0.24200237101338698	0.0028638819759457864	7.339674063906455	0.0
7.774037421375377	8.546893177743268	0.31973526270380004	8.611731735750057	0.06483855800678917	5.600947615416705	3.4275626079627264	0.26357805791382666	3.377490873180015	1.874499999999993	2.405788769593516	0.3018446085878693	0.902460250399769	0.26077297860003723	0.003209646388030619	7.44528886036222	0.0
7.828455683325005	8.883614730118733	0.32381223714912827	8.793478280476931	-0.09013644964180223	5.640154248724622	3.128948611300132	0.25550679582246416	3.0753367624320127	1.8954999999999929	2.5874368759946718	0.3045643879769922	0.9569178946740127	0.2809082314959294	0.003596976372598481	7.552055177934391	0.0
7.88325487310828	9.945716646789808	0.3378540410712387	8.980702889530846	-0.9650137572589621	5.679635328465695	3.3378554113288588	0.25950078021768525	3.2804504216201367	1.9164999999999928	2.135179975144906	0.2801494180234895	1.014205665274892	0.3024956227256532	0.004030797520215504	7.6599708040100865	0.0
7.938437657220039	9.716901273157584	0.33398392642595803	9.173600295678453	-0.5433009774791309	5.719392775764955	3.1199853844727032	0.2528963262744993	3.0585162924833167	1.9374999999999927	2.300202859879247	0.28743867870640155	1.0744235951454864	0.3256268428110632	0.004516603290779137	7.7690332544311245	0.0
7.994006720820579	9.16162297609647	0.3245042898018759	9.372368494807478	0.21074551871100766	5.759428525195309	3.4977573089558387	0.2621034431293718	3.4319339894379177	1.9584999999999926	2.5577115671045236	0.2985349243287352	1.1376703970321984	0.35039781028320344	0.005060517496208532	7.879239769995868	0.0
8.049964767866324	10.387092821138564	0.34137887342400486	9.577208187032177	-0.8098846341063872	5.799744524871677	3.94266217031214	0.27160539077010154	3.8721740269597213	1.9794999999999925	2.4779899212043333	0.29755499080522974	1.204042833149724	0.37690867773005676	0.005669363134977337	7.99058731301742	0.0
8.106314521241387	9.659318965987575	0.33001495763671146	9.788322137757959	0.12900317177038367	5.840342736545779	3.3098936487749615	0.2548747475676174	3.2344082246435653	2.0004999999999926	2.0013452156450184	0.2760211311186932	1.2736350258104645	0.40526380986973026	0.006350738135823678	8.103072563941941	0.0
8.163058722890078	10.0312644914144	0.3342337021895679	10.005914453518896	-0.025350037895503164	5.8812251357016	3.8352409298241144	0.26687180126418864	3.754402431083749	2.0214999999999925	2.1074302632763846	0.2810215472518107	1.346537706997465	0.43557172988869014	0.007113098601971225	8.21669191803077	0.0
8.220200133950309	10.530472185068287	0.34065780632090326	10.230189767338906	-0.300282417729381	5.922393711651511	3.5958504714220583	0.2598019892496742	3.5092781999815177	2.0424999999999924	2.4157491842356253	0.29331984813812917	1.4228374050091592	0.4679450300388812	0.007965850180583286	8.331441482110282	0.0
8.277741534887962	10.094208883694083	0.3336442841513786	10.461352328268898	0.36714344457481474	5.963850467633071	3.6606906917763666	0.26022495071244095	3.567977382200992	2.0634999999999923	2.796668410448526	0.3139669319397128	1.5026155664108038	0.5025002422503632	0.008919448214312146	8.44731707139342	0.0
8.335685725632178	10.989689221180925	0.34478713533604277	10.699604989575935	-0.29008423160498964	6.005597420906502	4.078327811623241	0.2700310828405677	3.979037867665018	2.0844999999999922	2.144443016884246	0.29151860318883993	1.5859476115453643	0.5393576642919705	0.009985507361926924	8.564314206376674	0.0
8.394035525711603	11.41263696457676	0.34930704586193606	10.94514808974687	-0.46748887482989154	6.047636602852848	3.8383664358422456	0.26326323537423474	3.7320340618128083	2.105499999999992	2.317286570287311	0.3021443818224982	1.6729019217207353	0.578641136806998	0.011176921402199684	8.682428109816936	0.0
8.452793774391584	10.967939959950973	0.3427777434126278	11.19817821992784	0.23023825997686664	6.089970059072819	3.5539140719590785	0.2555412718127505	3.4400412941058276	2.126499999999992	1.6119561149099597	0.27140696927932334	1.763538755807545	0.6204777663699153	0.012507993958429477	8.80165370379195	0.0
8.511963330812325	11.75323308141434	0.3515565415298789	11.458886870533448	-0.2943462108808923	6.132599849486327	4.38154191951142	0.27352832056212517	4.259596492507702	2.147499999999992	2.5944111884367356	0.3124764539910411	1.8579090932253812	0.6649975895602381	0.013994580898945803	8.921985606848882	0.0
8.571547074128013	11.772205161185695	0.3513640243376328	11.727458948357073	-0.044746212828622234	6.1755280484327315	4.2742576742840965	0.27007439995134774	4.143670867919856	2.168499999999992	2.7702587433637973	0.3223680870462315	1.9560533989936795	0.7123331729381289	0.015654245180216447	9.043418131245048	0.0
8.631547903646908	12.049197481740187	0.35386864274044466	12.004071153379945	-0.045126328360241885	6.2187567447717615	3.949354428052539	0.2624725268382232	3.80951868921586	2.189499999999992	2.4089270010495016	0.3131821258968684	2.05800030445202	0.7626191437405649	0.01750642490214078	9.16594528028522	0.0
8.691968738972436	12.671772072870215	0.360475071071188	12.28889020132836	-0.38288187154185493	6.262288041985164	4.408945947681432	0.27161076315516886	4.259212432758222	2.2104999999999917	2.712835392602396	0.32599240425785914	2.163765194125539	0.8159916461049854	0.019572615337860907	9.289560745759976	0.0
8.752812520145245	12.758158316667094	0.3603294598894243	12.582070873514043	-0.17608744315305103	6.30612405827906	4.4092648638950624	0.2711431734423141	4.248940836788435	2.2314999999999916	2.080480728631665	0.29779301174702666	2.2733486846671993	0.872587717676765	0.02187656568084077	9.414257905489238	0.0
8.81408220778626	13.453883446545053	0.36889621003272327	12.883753869190715	-0.5701295773543382	6.350266926687013	4.49075335166496	0.27297979285911067	4.319099442752652	2.2524999999999915	2.0644568649874167	0.2993577010612618	2.386734975421931	0.9325445815751633	0.024444491217670127	9.54002982097595	0.0
8.875780783240765	13.653349839946507	0.3697688878035872	13.194063427079243	-0.45928641286726446	6.394718795173823	5.107890658382701	0.28492222385388005	4.924117979895547	2.2734999999999914	2.581057155906765	0.32044058183451934	2.5038900414368364	0.9959988488850925	0.027305301583379595	9.666869235173934	0.0
8.93791124872345	13.690688447355395	0.3694616123005073	13.513104671329316	-0.17758377602607922	6.439481826740039	5.016068048511746	0.2823629180280499	4.819335162034738	2.2944999999999913	2.2143385620157097	0.3055469583842562	2.624759628157649	1.0630856271125777	0.03049084568406517	9.794768570375023	0.0
9.000476627464515	14.039344258518106	0.3727957225424989	13.840960622469593	-0.19838363604851317	6.4845581995272195	4.564170456372616	0.2728614615412518	4.353580188448578	2.3154999999999912	2.572880731519869	0.32082839887052916	2.7492669920846127	1.1339375303891517	0.03403617377609148	9.923719926219738	0.0
9.063479963856764	15.194999979580814	0.38531510740864194	14.177688795411077	-1.0173111841697366	6.529950106923911	4.636968954383068	0.2744186829291471	4.411565056544339	2.336499999999991	2.2398717374463595	0.3067702235414499	2.87731031287992	1.2086835876262016	0.03797981706853713	10.053715077836419	0.0
9.126924323603763	15.235504320684187	0.3848759053939227	14.523317284069023	-0.7121870366151644	6.575659757672378	5.234409778998946	0.2860135142636354	4.993173428971685	2.357499999999991	2.404985247067115	0.31353564160552555	3.00875967960755	1.2874480452858186	0.04236408506208186	10.184745474113573	0.0
9.19081279386899	15.767943179603868	0.38950970294508647	14.877840205788683	-0.8901029738151855	6.621689375976085	4.86591848748799	0.2776795998543923	4.607764628814475	2.378499999999991	2.1122277782842813	0.30272152382039247	3.1434535271156663	1.3703490619139702	0.04723538064912298	10.316802236109924	0.0
9.25514848342607	15.505537206731134	0.3858120936096937	15.241212349233143	-0.26432485749799106	6.668041201607918	4.920764434411469	0.278066961409619	4.64453795232601	2.399499999999991	1.9028765682363384	0.29028707947557103	3.281194368838149	1.4574972920152724	0.05264453277226596	10.449876155607456	0.0
9.319934522810053	15.24960162991335	0.38213453723041046	15.613342838325966	0.36374120841261615	6.714717490019173	5.130000864999165	0.28113147114857256	4.834472597081369	2.4204999999999908	2.543699145735144	0.3186526417238625	3.421743641206794	1.548994357140419	0.05864714616692386	10.583957693811831	0.0
9.385174064469723	15.943236820303028	0.3887892272876277	15.994087595062776	0.05085077475974842	6.7617205124493065	5.349498711295832	0.2851231630288865	5.033361292219648	2.4414999999999907	2.3209414143171188	0.31042955686842627	3.564815445400608	1.6449312020628712	0.06530396739394805	10.719036980205349	0.0
9.450870282921011	16.472890824426674	0.39330653625274753	16.383240359879508	-0.08965046454716585	6.809052556036452	5.563127586617391	0.2878466663815917	5.224991127224791	2.4624999999999906	2.3392334155476275	0.3116844019067465	3.710068948900448	1.745386333426612	0.07268126599525357	10.855103811557193	0.0
9.517026374901459	16.76304157908427	0.39555119078396744	16.780522016013535	0.017480436929265153	6.856715923928707	5.526666034508947	0.28669840584814377	5.1650536364724875	2.4834999999999905	2.138230364780168	0.30365006139951	3.8570991987972234	1.8504239369458237	0.08085122917457167	10.992147651095916	0.0
9.58364555952577	16.899410708800843	0.3958118657182612	17.185567972173093	0.28615726337224956	6.9047129353962085	5.799128905615483	0.2902469784885673	5.412472014123962	2.5044999999999904	2.579852610677073	0.3220650042325918	4.005426109707015	1.9600918667048381	0.08989236791216569	11.130157627849075	0.0
9.650731078442451	17.513904497080425	0.4008848764331681	17.597913396092025	0.08400889901160014	6.953045925943982	6.078798319383688	0.29353922002440036	5.665431917599345	2.5254999999999903	1.9449894547841708	0.2923111712314205	4.1544814323073185	2.0744194957674473	0.099889931862248	11.26912253615501	0.0
9.718286195991547	18.380562953896842	0.4088842472397837	18.01697617203108	-0.363586781865763	7.0017172474255895	6.164036528187825	0.2959230754365329	5.722194178691674	2.54649999999999	2.229812792571015	0.30758247009156797	4.303593596522561	2.193415410405989	0.11093632975101861	11.409030835351512	0.0
9.786314199363488	18.093324083364717	0.40439377755937966	18.442037590510573	0.348713507145856	7.050729268157569	6.239341070365737	0.29502777690690285	5.767149810439461	2.56749999999999	1.9158298688141588	0.29548187167758744	4.451970469722975	2.317064919852757	0.1231315512884196	11.549870649646422	0.0
9.854818398759033	19.150758600120895	0.4139638471404249	18.872220980149663	-0.2785376199712317	7.100084373034671	6.508273906818085	0.29846221245864957	6.003749006215745	2.58849999999999	2.3129167492245633	0.31012541368581703	4.598680287734552	2.445327338414529	0.1365835858254128	11.69162976817517	0.0
9.923802127550346	18.9156350589776	0.4114936299046984	19.306468767890806	0.3908337089132061	7.149784963645914	6.412941632000905	0.296077052716521	5.873981223850754	2.60949999999999	2.337832068139436	0.3145766521334455	4.742631314735596	2.5781329757759446	0.15140883212950265	11.83429564524976	0.0
9.993268742443199	19.548515010986034	0.41731240021726296	19.743518807349375	0.1950037963633413	7.199833458391435	6.663016159043123	0.29908095567480114	6.0873957566975765	2.63049999999999	2.7538164619015273	0.33245637053246274	4.882551170832182	2.715379742998238	0.16773249271436452	11.977855400804593	0.0
10.0632216236403	19.79731760198269	0.4204267587769489	20.18188123802114	0.38456363603845034	7.250232292600176	6.799747046278042	0.30112426280255666	6.185113961306262	2.6514999999999898	2.0007992411159985	0.2990330731129987	5.016967226938499	2.8569292448925596	0.18568894514659287	12.12229582104349	0.0
10.133664175005784	20.40538103700363	0.426743586176217	20.61981760958367	0.21443657258004123	7.3009839186483765	7.001024202760405	0.3037011164485064	6.344891881859853	2.6724999999999897	2.2403253348552123	0.31149592494862216	5.144189985241751	3.002602183381434	0.20542208166758574	12.267603359292897	0.0
10.204599824230822	20.620421616383798	0.43008793642105486	21.055324487766907	0.4349028713831089	7.352090806078915	6.956426008922447	0.3012875580154793	6.2561683103190235	2.6934999999999896	2.2723950638719335	0.3126118854815095	5.262301901990045	3.1521728413931744	0.2270856073177204	12.413764137065966	0.0
10.27603202300044	21.244226661402784	0.43663990722315504	21.486124194852422	0.24189753344963805	7.403555441721467	7.156861209663114	0.30292168604662406	6.409706642578405	2.7144999999999895	2.4384774734623744	0.3191444972331876	5.369154609321465	3.3053623546460855	0.2508432855425011	12.560763945342368	0.0
10.347964247161443	22.00911266530303	0.44440623210825836	21.909665654369675	-0.0994470109333534	7.455380329813519	7.559831096383263	0.30969305895896543	6.7628570503745715	2.7354999999999894	1.9115430899456598	0.298063998285866	5.462377875518838	3.4618304137742237	0.27686911900867206	12.70858824606794	0.0
10.420399996891572	21.533072913417584	0.43953814909322675	22.323138417742555	0.7900655043249714	7.507567992122213	7.917549450706105	0.314134632135801	7.067676445131023	2.7564999999999893	2.2202035130741216	0.3099419195449319	5.539403812218091	3.621164979566186	0.30534745207879904	12.857222173879482	0.0
10.493342796869813	21.43605496430887	0.4386387035686843	22.723502757115288	1.287447792806418	7.560120968067068	8.019658465399367	0.3146653630115117	7.1136444529198695	2.777499999999989	2.5430713343339995	0.3239035817724127	5.597509686790061	3.7828695521611397	0.33647298010582805	13.00665053805826	0.0
10.566796196447902	22.42729808274341	0.4471909308593298	23.10753812848464	0.6802400457412325	7.6130418148435375	8.025490744272483	0.3141036306976719	7.059925506189675	2.798499999999989	2.565544109588668	0.3237334648300572	5.633882125460768	3.9463475288666654	0.3704506494398658	13.156857824717346	0.0
10.640763769823035	23.05307285840355	0.4517010866762477	23.471911284234153	0.4188384258306037	7.666333107547443	7.785865807361176	0.30921498445093776	6.757165482653639	2.819499999999989	1.9923657381989675	0.29996661398944885	5.645704415521458	4.110883238668164	0.4074954308179318	13.307828199226599	0.0
10.715249116211798	23.66825803767476	0.4562744859293587	23.813263833099057	0.14500579542429648	7.7199974393002755	8.197387841299165	0.31474173722458276	7.101789635515062	2.840499999999989	2.677027812649805	0.3261184182682963	5.630266992928198	4.2756193836221845	0.4478319476691799	13.459545508879494	0.0
10.79025586002528	24.16649920935665	0.4594909525095618	24.12831716481766	-0.03818204453899199	7.774037421375377	8.546893177743268	0.31973526270380004	7.380450302355431	2.861499999999989	2.2121049834823783	0.3087559769565519	5.585099058562239	4.439530880595433	0.4916939398540936	13.611993285805895	0.0
10.865787651045459	24.237624958668913	0.45934559533215463	24.4139905152547	0.176365556585786	7.828455683325005	8.883614730118733	0.32381223714912827	7.642191627576192	2.8824999999999887	2.2289044197582406	0.3117100260739194	5.50811670962455	4.60139551298229	0.5393235425132346	13.765154750134627	0.0
10.941848164602776	24.191628783234638	0.4580004054513388	24.667525772246584	0.47589698901194666	7.88325487310828	9.945716646789808	0.3378540410712387	8.624984561269049	2.9034999999999886	2.051718401651201	0.30713461684618	5.39778020391471	4.759762395841114	0.5909703590812986	13.919012813409463	0.0
11.018441101754995	24.623959847229518	0.46101200231182693	24.886610716496794	0.26265086926727577	7.938437657220039	9.716901273157584	0.33398392642595803	8.312334231910254	2.9244999999999886	2.032664014093187	0.30419362237523145	5.2532502888014845	4.912920038249941	0.6468903071831668	14.073550082262201	0.0
11.095570189467281	25.288299404196888	0.4663429762906577	25.069491106392576	-0.218808297804312	7.994006720820579	9.16162297609647	0.3245042898018759	7.66849425128486	2.9454999999999885	2.3643927955499864	0.3186799631996546	5.074531292006704	5.058866735908198	0.7073442161315442	14.22874886234613	0.0
11.173239180793551	25.86897504347196	0.4699148640484584	25.21506169868971	-0.65391334478225	8.049964767866324	10.387092821138564	0.34137887342400486	8.800471947123807	2.9664999999999884	1.835192591488795	0.2972814019395656	4.8625872916919946	5.195287089309474	0.7725961551550464	14.384591162533194	0.0
11.251451855059106	25.586996214003737	0.466579248727674	25.322927227512565	-0.2640689864911714	8.106314521241387	9.659318965987575	0.33001495763671146	7.974069392171557	2.988499999999994	2.696842269652148	0.3190775969797652	4.619417541517085	5.319539514253078	0.8429114723647246	14.541058699377679	0.0
11.33021201804452	25.380959918231632	0.464143221611789	25.393426677893174	0.012466759661542426	8.163058722890078	10.0312644914144	0.3342337021895679	8.242041955926274	3.0105	2.822063366863068	0.33529314949730665	4.348078715585304	5.428660534583859	0.9185545258746057	14.698132901849405	0.0
11.409523502170831	25.37170162008311	0.4632980899160756	25.42761781256911	0.0559161924860021	8.220200133950309	10.530472185068287	0.34065780632090326	8.631723899839663	3.0315735	2.6749302672782025	0.33034813540105656	4.052644591914694	5.519392213842444	0.9997860904732653	14.855794916338706	0.0
11.489390166686027	26.218107283544253	0.46989020983305096	25.427223513530812	-0.7908837700134406	8.277741534887962	10.094208883694083	0.3336442841513786	8.080173626818604	3.0527945145	2.417172795122471	0.31844888421121587	3.7380984261977015	5.588239049579896	1.0868604258173054	15.014025611935908	0.0
11.56981589785283	24.73371699543713	0.4569254079047734	25.39454649835085	0.6608295029137174	8.335685725632178	10.989689221180925	0.34478713533604277	8.854398437981663	3.0741640761015	2.459248419792411	0.32021097386080233	3.4101591443937673	5.631559772715848	1.1800219952543234	15.172805585986907	0.0
11.6508046091378	26.099244136346826	0.4673649888960153	25.332363577321342	-0.7668805590254841	8.394035525711603	11.41263696457676	0.34930704586193606	9.149916984646827	3.09568322463421	2.6460537557320363	0.32625173559229725	3.075049023686946	5.6456975557379785	1.2795018279694803	15.332115169926936	0.0
11.732360241401764	25.651688545017436	0.46271857074575906	25.243813949160867	-0.40787459585656904	8.452793774391584	10.967939959950973	0.3427777434126278	8.571415443815084	3.11735300720665	2.193588988402944	0.30901131182653246	2.739216966620996	5.627149026211857	1.385513520934105	15.491934435393908	0.0
11.814486763091576	25.79735135268095	0.463152453949373	25.132297274646525	-0.665054078034423	8.511963330812325	11.75323308141434	0.3515565415298789	9.216331817729774	3.1391744782570963	2.648543286363486	0.3235715775004467	2.4090369404287224	5.5727682529545834	1.498248880640686	15.652243200622536	0.0
11.897188170433218	25.44507338673062	0.4590619905735532	25.001395852631184	-0.4436775340994359	8.571547074128013	11.772205161185695	0.3513640243376328	9.08816434407367	3.1611486996048956	2.8135762628953245	0.32991174190550576	2.0905048289667736	5.479996779535358	1.6178732070091106	15.813021037119944	0.0
11.980468487626249	24.08615545614568	0.4462183223172694	24.85483100582566	0.7686755496799798	8.631547903646908	12.049197481740187	0.35386864274044466	9.211071608645462	3.18327674050213	2.6618234736382154	0.32100521627981615	1.7889581861377957	5.347105321279291	1.744520221784939	15.974247276623634	0.0
12.064331767039633	24.405418035395464	0.44772657733942584	24.696457154261047	0.29103911886558365	8.691968738972436	12.671772072870215	0.360475071071188	9.67244261730183	3.205559677685645	2.2791680136666552	0.3058288320890536	1.5088418542556545	5.173427642576735	1.8782866390871167	16.135901018341542	0.0
12.14878208940891	23.96152977219032	0.4425597424641474	24.530288955951015	0.5687591837606938	8.752812520145245	12.758158316667094	0.3603294598894243	9.59034534864229	3.227998595429445	2.303456154556488	0.3059824814491762	1.2535381786877704	4.959563277504276	2.0192263632846803	16.29796113647429	0.0
12.233823564034772	24.014655251075194	0.44230329584765093	24.360548720048705	0.3458934689735109	8.81408220778626	13.453883446545053	0.36889621003272327	10.110159398330289	3.250594585597451	2.4892544085953787	0.3130926750772623	1.0252740831767442	4.707524074396119	2.167344274456967	16.460406288018874	0.0
12.319460328983016	24.080403091552924	0.4414214398081982	24.191714664318994	0.11131157276606984	8.875780783240765	13.653349839946507	0.3697688878035872	10.126155648041198	3.273348747696633	2.165827110823061	0.2987335623892629	0.8251093951145075	4.420800830379675	2.3225895179719176	16.623214920852895	0.0
12.405696551285896	23.01526617367163	0.4315710770448388	24.02854701899173	1.0132808453201	8.93791124872345	13.690688447355395	0.3694616123005073	9.972352346401102	3.2962621889305095	2.8300164666226926	0.3211270680152289	0.6530025815650695	4.104331011294444	2.484848144034563	16.786365282097652	0.0
12.492536427144898	23.650254365229184	0.43555309920965435	23.876069555314114	0.2258151900849299	9.000476627464515	14.039344258518106	0.3727957225424989	10.12210356226825	3.319336024253023	2.220079628806599	0.2996797852603946	0.5079425840000872	3.7643567087948644	2.653934835760686	16.949835426758476	0.0
12.579984182134913	23.342844668349613	0.43192157602558884	23.73948918394666	0.39664451559704617	9.063479963856764	15.194999979580814	0.38531510740864194	11.071026262006155	3.342571376422794	2.882192437300266	0.32257878463188927	0.38812969781619594	3.408172949041573	2.8295833104490953	17.113603226639796	0.0
12.668044071409858	23.241551638585126	0.4297099171318674	23.624045266583497	0.3824936279983717	9.126924323603763	15.235504320684187	0.3848759053939227	10.896932510728735	3.3659693760577536	2.2817598978579507	0.30028574079747045	0.29118511005688763	3.0437790065225103	3.0114347704721203	17.27764637953198	0.0
12.756720379909726	23.596792240034524	0.43162554968205624	23.534791775924734	-0.06200046410978999	9.19081279386899	15.767943179603868	0.38950970294508647	11.20690520992511	3.389531161690158	2.227881273268718	0.29799372521105816	0.2143680616613151	2.679457779223178	3.199023516373401	17.44194241866684	0.0
12.846017422569096	23.719744059249816	0.4313765407565773	23.476327342875024	-0.24341671637479223	9.25514848342607	15.505537206731134	0.3858120936096937	10.714201013105447	3.4132578798219892	2.338475574760478	0.30139599282389645	0.15478148725098037	2.323318605683128	3.3917585275032005	17.606468722437715	0.0
12.93593954452708	22.52621965922623	0.420011575823456	23.452498232694474	0.9262785734682453	9.319934522810053	15.24960162991335	0.38213453723041046	10.220216485399213	3.437150684980743	2.5622795400014766	0.30936486185777323	0.10955088186382134	1.9828453269283526	3.5888994995226358	17.771202524379664	0.0
13.026491121338768	23.747064021724285	0.4288849019201834	23.46610535550235	-0.28095866622193455	9.385174064469723	15.943236820303028	0.3887892272876277	10.6681862054456	3.4612107397756082	2.2203163416938327	0.2931172124761207	0.07596627557833315	1.6644925851065984	3.7895255714125384	17.93612092340488	0.0
13.11767655918814	24.21151936262666	0.43173798571417676	23.51864726026237	-0.6928721023642908	9.450870282921011	16.472890824426674	0.39330653625274753	10.94475427610436	3.485439214954037	3.0670036199303965	0.323549273317533	0.051582696807926924	1.373368780304223	3.992494888862531	18.10120089428769	0.0
13.209500295102458	24.148996783970823	0.4301253722857029	23.610126499324807	-0.5388702846460163	9.517026374901459	16.76304157908427	0.39555119078396744	10.97466721416665	3.5098372894587158	2.3938666957919748	0.2988398396532301	0.03427957296054361	1.1130342310987098	4.196393396872741	18.26641929839281	0.0
13.301966797168173	23.57991325653753	0.4241787294913946	23.738937788444105	0.1590245319065744	9.58364555952577	16.899410708800843	0.3958118657182612	10.844000364476825	3.5344061504849265	2.3713847370564487	0.29712932332502395	0.022283546208380852	0.8854293108568477	4.399472036738733	18.43175289464014	0.0
13.395080564748351	24.39356892922785	0.4297889586189731	23.9018450369681	-0.4917238922597491	9.650731078442451	17.513904497080425	0.4008848764331681	11.185113637143411	3.559146993538321	2.711982877870403	0.3106889057466877	0.014161831042121455	0.6909317890558503	4.599573066171744	18.597178350698385	0.0
13.488846128701589	24.638226153600222	0.4307981641344778	24.094043163689506	-0.5441829899107162	9.718286195991547	18.380562953896842	0.4088842472397837	11.772617617217273	3.5840610224930893	2.4193275042378026	0.29659314302719686	0.00879444445274463	0.5285277429858365	4.794048721851195	18.76267225439973	0.0
13.5832680516025	24.74564001706679	0.43052046098902563	24.30929219033005	-0.4363478267367391	9.786314199363488	18.093324083364717	0.40439377755937966	11.201157142500566	3.6091494496505407	2.406668311232452	0.29561724798509065	0.005333568019320541	0.3960685077563229	4.979678989188283	18.928211125366126	0.0
13.678350927963718	25.005365640647344	0.43130350193176936	24.540107298783607	-0.4652583418637377	9.854818398759033	19.150758600120895	0.4139638471404249	11.9701673881464	3.6344134957980945	2.914588771174411	0.3134537598744147	0.0031572781879391785	0.29057888233675006	5.152599711420971	19.093771426837947	0.0
13.774099384459465	25.72610510978112	0.4358186657189862	24.777990061105378	-0.9481150486757421	9.923802127550346	18.9156350589776	0.4114936299046984	11.443461936336556	3.659854390268681	2.4787814208022034	0.2967279239429784	0.001823295410705974	0.20857997328181582	5.308257214718061	19.259329577694793	0.0
13.870518080150681	25.416236985466846	0.4324680796547218	25.013692179560834	-0.40254480590601105	9.993268742443199	19.548515010986034	0.41731240021726296	11.78285160444125	3.685473371000562	1.9737258780278957	0.2762530368324577	0.00102662599879603	0.14639339176329128	5.44141019714194	19.424861964656806	0.0
13.967611706711736	25.501301252984106	0.4321009721866756	25.237511708855052	-0.26378954412905387	10.0632216236403	19.79731760198269	0.4204267587769489	11.737732185005038	3.7112716845975657	2.1277945544198147	0.2828137933319887	0.0005632983043871787	0.10040089617288676	5.546202559722576	19.5903449546552	0.0
14.065384988658717	26.325950336429713	0.43772248710880274	25.43962979403404	-0.8863205423956728	10.133664175005784	20.40538103700363	0.426743586176217	12.053166786712858	3.7372505863897487	2.5273898945996907	0.29674549957772417	0.00030101868375695883	0.06724328965698428	5.6163305783341455	19.755754907359155	0.0
14.163842683579329	26.435029461634898	0.438022803508408	25.610500064958615	-0.824529396676283	10.204599824230822	20.620421616383798	0.43008793642105486	11.978861265682857	3.763411340494477	2.8754719520999767	0.30568109231558444	0.00015657878018639725	0.043952564044336416	5.64532273428904	19.92106818784505	0.0
14.262989582364385	25.818187640280932	0.4328918273027943	25.741300155427375	-0.07688748485355745	10.27603202300044	21.244226661402784	0.43663990722315504	12.318866411892731	3.7897552198779385	2.669582797315657	0.29728638903752436	7.923371900985876e-05	0.028020270381736007	5.6269394719319115	20.086261179394718	0.0
14.362830509440936	25.814864372526234	0.43217589530804773	25.82444395794952	0.009579585423285408	10.347964247161443	22.00911266530303	0.44440623210825836	12.808035257001293	3.816283506417084	2.402846870069702	0.28903687564307506	3.8983028173262554e-05	0.017411738769267823	5.555682939745422	20.251310296406658	0.0
14.463370323007023	26.93600549973195	0.4405190130046034	25.854134886111424	-1.0818706136205272	10.420399996891572	21.533072913417584	0.43953814909322675	12.067156669554508	3.842997490962004	2.8523437448857614	0.30108536068950065	1.8637066272329653e-05	0.010539551880439516	5.42738469976037	20.416191997404344	0.0
14.564613915268072	25.819579145187575	0.4315701129151149	25.82691769653995	0.007338551352376044	10.493342796869813	21.43605496430887	0.4386387035686843	11.719202745251842	3.8698984733987376	2.4915409156227604	0.290384145043447	8.652891045973457e-06	0.006210693216723609	5.239815552307234	20.580882798124946	0.0
14.66656621267495	26.32399914402192	0.4355986864343534	25.7421645473656	-0.5818345966563179	10.566796196447902	22.42729808274341	0.4471909308593298	12.476617778976111	3.896987762712529	2.502100350535713	0.28826503961097566	3.8991413065501735e-06	0.0035605957057512037	4.993240767848304	20.74535928467024	0.0
14.769232176163673	24.874658525300703	0.42389585096057003	25.602416366561734	0.727757841261031	10.640763769823035	23.05307285840355	0.4517010866762477	12.888989773395995	3.9242666770515164	2.623730733615316	0.2932450181489096	1.7042765848650092e-06	0.0019847021165202284	4.690831833467448	20.90959812670118	0.0
14.87261680139682	24.90575167095089	0.4235628286138708	25.41349940201371	0.5077477310628176	10.715249116211798	23.66825803767476	0.4562744859293587	13.314539713455199	3.9517365437908767	2.6435522736713413	0.29221244204562274	7.221222096367645e-07	0.0010749343737323806	4.3388476548615715	21.073576090656196	0.0
14.976725119006597	24.76674552483905	0.4219556323063594	25.184353066102627	0.41760754126357824	10.79025586002528	24.16649920935665	0.4594909525095618	13.650175330344885	3.9793986995974127	2.9760369663946995	0.30173752968329454	2.964242607817092e-07	0.0005653333098595545	3.9465173833958525	21.237270052972654	0.0
15.081562194839643	25.15084673733386	0.4244606449631453	24.92653919546904	-0.22430754186482105	10.865787651045459	24.237624958668913	0.45934559533215463	13.588789193548841	4.007254490494595	2.5791422991508	0.28932621419387766	1.1780907081050764e-07	0.00028852484969406545	3.525593539520777	21.400657013289496	0.0
15.18713313020352	24.137939220604757	0.4158594055784419	24.653450325143048	0.515511104538291	10.941848164602776	24.191628783234638	0.4580004054513388	13.443115824397514	4.035305271928057	2.6940926156095872	0.2907516511277367	4.530349467942606e-08	0.00014280244879065073	3.089593369781627	21.563714107609137	0.0
15.293443062114946	24.3590432058239	0.4170539478546462	24.379286892132	0.02024368630809903	11.018441101754995	24.623959847229518	0.46101200231182693	13.810899212994926	4.063552408831553	2.9158800375229204	0.29736223218307595	1.6845935534354133e-08	6.849788546106388e-05	2.6527997560063996	21.726418621394206	0.0
15.400497163549751	24.016183652140867	0.4138755496297369	24.117919117453003	0.10173546531213518	11.095570189467281	25.288299404196888	0.4663429762906577	14.447557160150444	4.091997275693375	2.5297533584713925	0.28415913467076614	6.0532387762981244e-09	3.182148129997135e-05	2.229139287343493	21.88874800257497	0.0
15.508300643694598	23.23204353202791	0.4065055777916777	23.881777418764003	0.6497338867360938	11.173239180793551	25.86897504347196	0.4699148640484584	15.038504507315444	4.120641256623228	2.3671566505083934	0.27793067213200895	2.1005098796117273e-09	1.43078749236506e-05	1.831083234346878	22.05067987444169	0.0
15.61685874820046	23.683447098116048	0.4094972962900779	23.68091755432457	-0.002529543791478517	11.251451855059106	25.586996214003737	0.466579248727674	14.805127685868849	4.149485745419591	2.8426841769571336	0.29177662798379295	7.034237756590755e-10	6.222260326657321e-06	1.4687192829653561	22.212192048395462	0.0
15.726176759437863	23.85907640280781	0.4096643187337083	23.52238106561903	-0.33669533718877886	11.33021201804452	25.380959918231632	0.464143221611789	14.685666142187863	4.178532145637528	3.2395748455133164	0.3018893608749712	2.271809479773062e-10	2.6154301405009116e-06	1.149115913432325	22.373262536529385	0.0
15.836259996753927	24.25654615030888	0.4115036796816811	23.409922606694327	-0.8466235436145517	11.409523502170831	25.37170162008311	0.4632980899160756	14.799878723852705	4.207781870656991	2.879319729945482	0.29091594064168047	7.071188366585024e-11	1.0618428478851944e-06	0.8760519807683483	22.53386956401242	0.0
15.947113816731207	24.447767058932936	0.41138095150594023	23.34411398644136	-1.103653072491575	11.489390166686027	26.218107283544253	0.46989020983305096	15.80490938194935	4.23723634375159	2.5022117462857256	0.276768495701371	2.1197154817854597e-11	4.160986692497988e-07	0.6501219890763208	22.693991581245175	0.0
16.058743613448325	23.83041944153096	0.4059734313315254	23.322773926817103	-0.5076455147138574	11.56981589785283	24.73371699543713	0.4569254079047734	14.511976083073192	4.266896998157851	2.9001781394481316	0.2897944351967285	6.1153579017618926e-12	1.572695053916339e-07	0.46916649378382946	22.853607275757653	0.0
16.171154818742465	24.472070005878862	0.41029565265341744	23.34162576688196	-1.1304442389969012	11.6508046091378	26.099244136346826	0.4673649888960153	16.09899572895242	4.2967652771449565	2.4978967803423275	0.2748103135221025	1.696735720573851e-12	5.729203072375935e-08	0.32893012577066755	23.012695583817568	0.0
16.284352902473664	24.531808026903853	0.4104630041779013	23.39506157774004	-1.1367464491638124	11.732360241401764	25.651688545017436	0.46271857074575906	15.899809031250479	4.32684263408497	3.3205749557131017	0.29868052407035167	4.524294956236265e-13	2.0101612629036987e-08	0.22382585592225562	23.17123570171572	0.0
16.39834337279098	24.172864239674276	0.40742650181492357	23.476893034812313	-0.6959712048619622	11.814486763091576	25.79735135268095	0.463152453949373	16.31729727865696	4.357130532523566	2.4187919250388052	0.2710808367768261	1.1584507720203463e-13	6.787909268873393e-09	0.14768593132844135	23.329207096695846	0.0
16.513131776400517	24.407350315446095	0.40893402562347986	23.580993091970157	-0.826357223475938	11.897188170433218	25.44507338673062	0.4590619905735532	16.256698571219378	4.387630446251231	2.7112658574290545	0.27988121317841264	2.8464534996092535e-14	2.204382270069493e-09	0.09440357227199234	23.486589517493755	0.0
16.628723698835323	24.923462279541408	0.41261936576326225	23.701769496853355	-1.2216927826880521	11.980468487626249	24.08615545614568	0.4462183223172694	15.205571726943653	4.41834385937499	2.35291907979441	0.2682376417850061	6.702411248843752e-15	6.879495247964445e-10	0.05840649171453673	23.643363004450862	0.0
16.74512476472717	24.08243851447887	0.4052002266055834	23.834451204942596	-0.24798730953627413	12.064331767039633	24.405418035395464	0.44772657733942584	15.844861899475957	4.449272266390615	2.5848941064168027	0.2724476522225941	1.5174796933320905e-15	2.0616441045282634e-10	0.03494330557134915	23.799507899165082	0.0
16.862340638080262	24.872488324237196	0.41012826347295533	23.97520277744259	-0.8972855467946061	12.14878208940891	23.96152977219032	0.4425597424641474	15.729201952713595	4.48041717225535	3.0247411257954835	0.2840262376010997	3.296187703981908e-16	5.928193718194697e-11	0.020197923740326185	23.955004853642983	0.0
16.980377022546822	25.26636155200438	0.4117671005647996	24.121104247608624	-1.1452573043957557	12.233823564034772	24.014655251075194	0.44230329584765093	16.114512819045366	4.511780092461137	2.8569301807306338	0.27783892932563214	6.727933536549934e-17	1.634339597232426e-11	0.011269408678856313	24.109834838913425	0.0
17.09923966170465	24.798287591923	0.4074310882763514	24.27004316820014	-0.5282444237228603	12.319460328983016	24.080403091552924	0.4414214398081982	16.511903348086825	4.5433625531083655	3.008000668743029	0.28287396237988033	1.394427328005878e-17	4.3164640612457655e-12	0.006064015129765401	24.263979153066057	0.0
17.21893433933658	25.49515050352397	0.41171909840360926	24.42056353958473	-1.0745869639392396	12.405696551285896	23.01526617367163	0.4315710770448388	15.773084436777554	4.575166090980124	2.6963655414783005	0.272584927959413	3.8326358400694055e-18	1.091257611821191e-12	0.003144110910754197	24.417419428672886	0.0
17.339466879711935	24.684438965512538	0.40516508708930205	24.571707017371356	-0.1127319481411817	12.492536427144898	23.650254365229184	0.43555309920965435	16.724020236673546	4.607192253616985	2.8498494472144507	0.2774116934938461	0.0	2.6386801621210576e-13	0.0015693778168507178	24.57013763955424	0.0
17.460843147869923	25.056690965147066	0.4070807650848466	24.722869570358412	-0.3338213947886537	12.579984182134913	23.342844668349613	0.43192157602558884	16.71695871104275	4.639442599392304	3.048635152224675	0.2796709214721516	0.0	6.097456913211665e-14	0.0007534635112544576	24.722116106847096	0.0
17.583069049905014	24.905185531039226	0.40515221651554634	24.873685131584985	-0.031500399454241546	12.668044071409858	23.241551638585126	0.4297099171318674	16.895152751533608	4.67191869758805	2.7760753949173784	0.2703017632360085	0.0	1.3451420334577989e-14	0.0003476272500216566	24.87333750433495	0.0
17.706150533254345	25.029764430978148	0.40534887512811624	25.02393885295466	-0.0058255780234865995	12.756720379909726	23.596792240034524	0.43162554968205624	17.50394288277663	4.704622128471167	2.8128562421143535	0.27130225195322627	0.0	2.8309528884410415e-15	0.00015398995820864854	25.02378486299645	0.0
17.830093586987125	25.05081688370601	0.40481558228150455	25.173507009109613	0.12269012540360436	12.846017422569096	23.719744059249816	0.4313765407565773	17.849885438812507	4.737554483370465	2.5793782743515705	0.26347692424302877	0.0	5.66409945664997e-16	6.543437898090364e-05	25.17344157473063	0.0
17.95490424209604	25.869299935558775	0.4100489411154584	25.322318042933006	-0.5469818926257695	12.93593954452708	22.52621965922623	0.420011575823456	16.84492395091142	4.7707173647540575	3.0039345423494566	0.2749546618716015	0.0	1.0659101009945474e-16	2.6647717200008178e-05	25.322291395215807	0.0
18.080588571790713	25.419891697805525	0.4059397648599578	25.470328836850253	0.05043713904472824	13.026491121338768	23.747064021724285	0.4288849019201834	18.217079589626813	4.804112386307336	2.578265022019834	0.2621062576853065	0.0	1.9449433440050977e-17	1.0390991602575544e-05	25.470318445858652	0.0
18.207152691793247	26.09473309403052	0.41041384336715536	25.617511090900486	-0.47722200313003427	13.11767655918814	24.21151936262666	0.43173798571417676	18.79407299665198	4.837741173011487	2.8632797228289695	0.2683928883123777	0.0	3.96876187165886e-18	3.876110660201716e-06	25.617507214789825	0.0
18.334602760635804	26.2781170763637	0.4109670460634348	25.763843938752107	-0.5142731376115925	13.209500295102458	24.148996783970823	0.4301253722857029	18.805289583038828	4.871605361222568	2.715487081032348	0.26517552939405714	0.0	0.0	1.381888989994343e-06	25.763842556863118	0.0
18.462944979960255	25.912714356757217	0.4074283298623708	25.90931016302731	-0.003404193729906524	13.301966797168173	23.57991325653753	0.4241787294913946	18.272728362733567	4.9057065987511255	2.775226259586008	0.2655393698327737	0.0	0.0	4.704133931637672e-07	25.909309692613917	0.0
18.592185594819973	25.615077827014133	0.40452607785278405	26.0538943588917	0.438816531877567	13.395080564748351	24.39356892922785	0.4297889586189731	19.088902242958135	4.940046544942383	3.0089690534164184	0.27045117519287126	0.0	0.0	1.5275775194572935e-07	26.053894206133947	0.0
18.722330893983717	26.080293963905426	0.40726071050874707	26.197582089093096	0.11728812518767029	13.488846128701589	24.638226153600222	0.4307981641344778	19.306855244310448	4.97462687075698	2.6428908377578137	0.25894139020840556	0.0	0.0	4.727450311980001e-08	26.197582041818592	0.0
18.8533872102416	26.757186267724585	0.4110281670598505	26.34035951387357	-0.41682675385101575	13.5832680516025	24.74564001706679	0.43052046098902563	19.364558952102865	5.009449258852279	2.6272786583937204	0.25714065098550043	0.0	0.0	1.3929297025997852e-08	26.34035949994427	0.0
18.98536092071329	25.436951051203135	0.4014791620113981	26.482213234936918	1.045262183733783	13.678350927963718	25.005365640647344	0.43130350193176936	19.559029768701684	5.044515403664246	2.997212175697154	0.2666155381260213	0.0	0.0	3.903762473838781e-09	26.482213231033157	0.0
19.118258447158283	26.420356303054984	0.40783581266920177	26.623130230003483	0.20277392694849894	13.774099384459465	25.72610510978112	0.4358186657189862	20.20744462637054	5.079827011489895	3.0000064355488485	0.2641812021353819	0.0	0.0	1.0395797969416285e-09	26.623130228963902	0.0
19.252086256288393	26.414819232570455	0.4073048858402933	26.76309782304927	0.3482785904788166	13.870518080150681	25.416236985466846	0.4324680796547218	19.827406770562817	5.1153858005703245	2.750534996703116	0.2579616331339235	0.0	0.0	2.6279404134702504e-10	26.763097822786477	0.0
19.38685086008241	26.203118504969012	0.40472462562368844	26.90210366726599	0.698985162296978	13.967611706711736	25.501301252984106	0.4321009721866756	19.854134498784255	5.151193501174317	2.7686914440276813	0.25715352512603684	0.0	0.0	6.299611471050946e-11	26.902103667202994	0.0
19.522558816102986	26.115362003156072	0.40325561175870134	27.04013573168775	0.9247737285316795	14.065384988658717	26.325950336429713	0.43772248710880274	20.642075449754827	5.187251855682537	3.0651548740641292	0.26453189180828207	0.0	0.0	1.4305545710185212e-11	27.040135731673445	0.0
19.659216727815707	26.787745437578074	0.4072407565378537	27.17718228811358	0.3894368505355068	14.163842683579329	26.435029461634898	0.438022803508408	20.745597584521335	5.2235626186723145	3.561480901745936	0.27488855295760034	0.0	0.0	3.074210670502065e-12	27.177182288110508	0.0
19.79683124491042	26.346105849044665	0.40352744570663684	27.31323189712795	0.9671260480832835	14.262989582364385	25.818187640280932	0.4328918273027943	20.163148664248276	5.260127557003021	2.651591047263229	0.2527526067980538	0.0	0.0	6.245158445293704e-13	27.313231897127324	0.0
19.935409063624792	27.441876122294108	0.4111175009907535	27.448273392804076	0.006397270509967967	14.362830509440936	25.814864372526234	0.43217589530804773	20.241730710983372	5.296948449902043	2.8929842241891874	0.2558995689379746	0.0	0.0	1.198031501982053e-13	27.448273392803955	0.0
20.07495692707017	26.632232531042327	0.4054291128663164	27.58229586593942	0.950063334897095	14.463370323007023	26.93600549973195	0.4405190130046034	21.49806261102487	5.334027089051357	3.151545715802559	0.2626319396399887	0.0	0.0	2.1678644593160557e-14	27.5822958659394	0.0
20.215481625559658	27.147811904112913	0.4089440616752433	27.71528864576207	0.5674767416491555	14.564613915268072	25.819579145187575	0.4315701129151149	20.57354424677257	5.371365278674717	3.2882011512645284	0.26575982856837227	0.0	0.0	3.693621953062602e-15	27.715288645762065	0.0
20.356989996938573	26.499934650211944	0.40459596208237864	27.84724128006807	1.3473066298561243	14.66656621267495	26.32399914402192	0.4355986864343534	21.327193881326558	5.40896483562544	3.4276288779108572	0.26811244146337077	0.0	0.0	5.908257675578592e-16	27.84724128006807	0.0
20.499488926917145	27.300633951820924	0.4097991424026925	27.978143513765232	0.6775095619443086	14.769232176163673	24.874658525300703	0.42389585096057003	20.18184028544015	5.446827589474818	3.2240084683341257	0.2610342847184653	0.0	0.0	8.685825082039764e-17	27.978143513765232	0.0
20.642985349405564	27.703780207612827	0.41228269560946096	28.107985265799847	0.4042050581870207	14.87261680139682	24.90575167095089	0.4235628286138708	20.56582835959338	5.484955382601142	3.5194950531545985	0.2690164751113796	0.0	0.0	1.3857685367935816e-17	28.107985265799847	0.0
20.7874862468514	27.523948910057243	0.4110004181176192	28.23675660444882	0.7128076943915787	14.976725119006597	24.76674552483905	0.4219556323063594	20.819662511709076	5.52335007027935	3.320854723836054	0.26277556575198546	0.0	0.0	0.0	28.23675660444882	0.0
20.932998650579357	27.911461255885975	0.41381016630082196	28.364447720961834	0.4529864650758597	15.081562194839643	25.15084673733386	0.4244606449631453	21.62496455515432	5.5620135207713055	3.610810231657106	0.26929514896449974	0.0	0.0	0.0	28.364447720961834	0.0
21.079529641133412	28.2127736974566	0.41609337950341924	28.491048901543643	0.2782752040870413	15.18713313020352	24.137939220604757	0.4158594055784419	21.048203003070846	5.600947615416705	3.4275626079627264	0.26357805791382666	0.0	0.0	0.0	28.491048901543643	0.0
21.22708634862135	27.786574980305044	0.4134879054806984	28.61655049766962	0.8299755173645771	15.293443062114946	24.3590432058239	0.4170539478546462	21.706174935086104	5.640154248724622	3.128948611300132	0.25550679582246416	0.0	0.0	0.0	28.61655049766962	0.0
21.375675953061695	28.45305089668141	0.4180787341031323	28.740942894732534	0.28789199805112275	15.400497163549751	24.016183652140867	0.4138755496297369	21.787012537262836	5.679635328465695	3.3378554113288588	0.25950078021768525	0.0	0.0	0.0	28.740942894732534	0.0
21.525305684733127	27.927264989800342	0.414688221742167	28.864216479025288	0.9369514892249455	15.508300643694598	23.23204353202791	0.4065055777916777	21.400945987705597	5.719392775764955	3.1199853844727032	0.2528963262744993	0.0	0.0	0.0	28.864216479025288	0.0
21.67598282452626	28.42394506051156	0.418073885653983	28.98636160306598	0.5624165425544199	15.61685874820046	23.683447098116048	0.4094972962900779	22.21472159218694	5.759428525195309	3.4977573089558387	0.2621034431293718	0.0	0.0	0.0	28.98636160306598	0.0
21.827714704297946	28.293005168740542	0.4169941691902628	29.107368549281716	0.8143633805411739	15.726176759437863	23.85907640280781	0.4096643187337083	22.70995787371816	5.799744524871677	3.94266217031214	0.27160539077010154	0.0	0.0	0.0	29.107368549281716	0.0
21.980508707228033	28.433305458470933	0.4172311547923113	29.227227492069844	0.7939220335989106	15.836259996753927	24.25654615030888	0.4115036796816811	23.38049310762697	5.840342736545779	3.3098936487749615	0.2548747475676174	0.0	0.0	0.0	29.227227492069844	0.0
22.134372268178627	29.311878865363894	0.4228874585208544	29.345928458266236	0.034049592902341885	15.947113816731207	24.447767058932936	0.41138095150594023	23.79764465373675	5.8812251357016	3.8352409298241144	0.26687180126418864	0.0	0.0	0.0	29.345928458266236	0.0
22.289312874055877	28.59532730721439	0.41762829363833986	29.463461286050403	0.8681339788360134	16.058743613448325	23.83041944153096	0.4059734313315254	23.36125279047151	5.922393711651511	3.5958504714220583	0.2598019892496742	0.0	0.0	0.0	29.463461286050403	0.0
22.44533806417427	28.956967930901097	0.41934273403938854	29.579815582334497	0.6228476514333998	16.171154818742465	24.472070005878862	0.41029565265341744	24.14313982281447	5.963850467633071	3.6606906917763666	0.26022495071244095	0.0	0.0	0.0	29.579815582334497	0.0
22.602455430623486	29.81993787494319	0.42498165725320186	29.69498067867999	-0.12495719626319968	16.284352902473664	24.531808026903853	0.4104630041779013	24.307982150879532	6.005597420906502	4.078327811623241	0.2700310828405677	0.0	0.0	0.0	29.69498067867999	0.0
22.76067261863785	29.91858513497194	0.42534886403773453	29.80894558580423	-0.10963954916771002	16.39834337279098	24.172864239674276	0.40742650181492357	24.02517830155781	6.047636602852848	3.8383664358422456	0.26326323537423474	0.0	0.0	0.0	29.80894558580423	0.0
22.919997326968314	29.445997376972286	0.42186386070414766	29.921698946740037	0.47570156976775024	16.513131776400517	24.407350315446095	0.40893402562347986	24.312946740969693	6.089970059072819	3.5539140719590785	0.2555412718127505	0.0	0.0	0.0	29.921698946740037	0.0
23.080437308257093	29.94901834423832	0.4244960741822495	30.033228988726243	0.08421064448792492	16.628723698835323	24.923462279541408	0.41261936576326225	24.865055787138914	6.132599849486327	4.38154191951142	0.27352832056212517	0.0	0.0	0.0	30.033228988726243	0.0
23.24200036941489	29.945158029272005	0.42354225285479885	30.1435234739141	0.19836544464209638	16.74512476472717	24.08243851447887	0.4052002266055834	24.047495208701356	6.1755280484327315	4.2742576742840965	0.27007439995134774	0.0	0.0	0.0	30.1435234739141	0.0
23.404694372000794	29.22247419196524	0.41816075874089265	30.25256964898501	1.030095457019769	16.862340638080262	24.872488324237196	0.41012826347295533	24.85229040043759	6.2187567447717615	3.949354428052539	0.2624725268382232	0.0	0.0	0.0	30.25256964898501	0.0
23.5685272326048	30.202132989760695	0.42419117201756346	30.36035419378721	0.15822120402651407	16.980377022546822	25.26636155200438	0.4117671005647996	25.25509214330918	6.262288041985164	4.408945947681432	0.27161076315516886	0.0	0.0	0.0	30.36035419378721	0.0
23.73350692323303	30.44220900646539	0.4250311289548773	30.4668631691081	0.024654162642711697	17.09923966170465	24.798287591923	0.4074310882763514	24.792223576788917	6.30612405827906	4.4092648638950624	0.2711431734423141	0.0	0.0	0.0	30.4668631691081	0.0
23.89964147169566	30.785498813953396	0.4266278968024746	30.572081963714147	-0.2134168502392484	17.21893433933658	25.49515050352397	0.41171909840360926	25.492006392612126	6.350266926687013	4.49075335166496	0.27297979285911067	0.0	0.0	0.0	30.572081963714147	0.0
24.06693896199753	31.110064912001373	0.42827793821361576	30.67599524079855	-0.434069671202824	17.339466879711935	24.684438965512538	0.40516508708930205	24.68286958769542	6.394718795173823	5.107890658382701	0.28492222385388005	0.0	0.0	0.0	30.67599524079855	0.0
24.23540753473151	30.73736401203699	0.42517699097522726	30.778586883992126	0.041222871955135076	17.460843147869923	25.056690965147066	0.4070807650848466	25.05593750163575	6.439481826740039	5.016068048511746	0.2823629180280499	0.0	0.0	0.0	30.778586883992126	0.0
24.405055387474633	30.507656850876295	0.42351922992320656	30.879839943107037	0.37218309223074186	17.583069049905014	24.905185531039226	0.40515221651554634	24.90483790378919	6.4845581995272195	4.564170456372616	0.2728614615412518	0.0	0.0	0.0	30.879839943107037	0.0
24.575890775186952	31.144024392073103	0.4267751630039263	30.97973657979548	-0.16428781227762457	17.706150533254345	25.029764430978148	0.40534887512811624	25.029610441019937	6.529950106923911	4.636968954383068	0.2744186829291471	0.0	0.0	0.0	30.97973657979548	0.0
24.74792201061326	30.686913909922342	0.42337512314137093	31.078258013318333	0.3913441033959906	17.830093586987125	25.05081688370601	0.40481558228150455	25.050751449327027	6.575659757672378	5.234409778998946	0.2860135142636354	0.0	0.0	0.0	31.078258013318333	0.0
24.921157464687553	31.51569343154045	0.42819443741673824	31.175384466638512	-0.3403089649019364	17.95490424209604	25.869299935558775	0.4100489411154584	25.869273287841576	6.621689375976085	4.86591848748799	0.2776795998543923	0.0	0.0	0.0	31.175384466638512	0.0
25.095605566940364	31.448643889753384	0.4270905764376253	31.271095113062536	-0.17754877669084834	18.080588571790713	25.419891697805525	0.4059397648599578	25.419881306813924	6.668041201607918	4.920764434411469	0.278066961409619	0.0	0.0	0.0	31.271095113062536	0.0
25.27127480590895	30.95667619712407	0.42336718217146624	31.365368023676922	0.4086918265528503	18.207152691793247	26.09473309403052	0.41041384336715536	26.09472921791986	6.714717490019173	5.130000864999165	0.28113147114857256	0.0	0.0	0.0	31.365368023676922	0.0
25.448173729550312	31.510238427835006	0.426114238746076	31.458180115835518	-0.05205831199948818	18.334602760635804	26.2781170763637	0.4109670460634348	26.27811569447471	6.7617205124493065	5.349498711295832	0.2851231630288865	0.0	0.0	0.0	31.458180115835518	0.0
25.626310945657167	31.23737156784898	0.4242656687159041	31.54950710297542	0.312135535126437	18.462944979960255	25.912714356757217	0.4074283298623708	25.912713886343823	6.809052556036452	5.563127586617391	0.2878466663815917	0.0	0.0	0.0	31.54950710297542	0.0
25.805695122276767	32.69663821980821	0.43310083562398455	31.63932344605314	-1.057314773755067	18.592185594819973	25.615077827014133	0.40452607785278405	25.61507767425638	6.856715923928707	5.526666034508947	0.28669840584814377	0.0	0.0	0.0	31.63932344605314	0.0
25.986334988132704	31.655091998751892	0.42627042550617483	31.727602306912402	0.07251030816050985	18.722330893983717	26.080293963905426	0.40726071050874707	26.08029391663092	6.9047129353962085	5.799128905615483	0.2902469784885673	0.0	0.0	0.0	31.727602306912402	0.0
26.168239333049634	31.684976107524317	0.42694799234038616	31.81431550390957	0.1293393963852516	18.8533872102416	26.757186267724585	0.4110281670598505	26.757186253795286	6.953045925943982	6.078798319383688	0.29353922002440036	0.0	0.0	0.0	31.81431550390957	0.0
26.35141700838098	32.43105358140666	0.43162092868986696	31.89943347014473	-0.5316201112619297	18.98536092071329	25.436951051203135	0.4014791620113981	25.436951047299374	7.0017172474255895	6.164036528187825	0.2959230754365329	0.0	0.0	0.0	31.89943347014473	0.0
26.53587692743965	32.13137765821569	0.43000034845918067	31.982925214660263	-0.14845244355542775	19.118258447158283	26.420356303054984	0.40783581266920177	26.420356302015403	7.050729268157569	6.239341070365737	0.29502777690690285	0.0	0.0	0.0	31.982925214660263	0.0
26.721628065931725	32.19758342671524	0.430635303813835	32.064758286989246	-0.13282513972599475	19.252086256288393	26.414819232570455	0.4073048858402933	26.41481923230766	7.100084373034671	6.508273906818085	0.29846221245864957	0.0	0.0	0.0	32.064758286989246	0.0
26.90867946239325	32.63492790704179	0.43337001097722433	32.14489874545325	-0.49002916158854504	19.38685086008241	26.203118504969012	0.40472462562368844	26.203118504906016	7.149784963645914	6.412941632000905	0.296077052716521	0.0	0.0	0.0	32.14489874545325	0.0
27.09704021863	31.785677542497883	0.428111829976519	32.22331112962975	0.4376335871318666	19.522558816102986	26.115362003156072	0.40325561175870134	26.115362003141765	7.199833458391435	6.663016159043123	0.29908095567480114	0.0	0.0	0.0	32.22331112962975	0.0
27.286719500160412	32.80855601929268	0.4343579256220636	32.29995843742015	-0.5085975818725288	19.659216727815707	26.787745437578074	0.4072407565378537	26.787745437575	7.250232292600176	6.799747046278042	0.30112426280255666	0.0	0.0	0.0	32.29995843742015	0.0
27.477726536661535	33.48783488741379	0.4386063972474829	32.37480210717828	-1.113032780235507	19.79683124491042	26.346105849044665	0.40352744570663684	26.34610584904404	7.3009839186483765	7.001024202760405	0.3037011164485064	0.0	0.0	0.0	32.37480210717828	0.0
27.670070622418166	32.44607186584302	0.43186625248438937	32.4478020053633	0.0017301395202835579	19.935409063624792	27.441876122294108	0.4111175009907535	27.441876122293987	7.352090806078915	6.956426008922447	0.3012875580154793	0.0	0.0	0.0	32.4478020053633	0.0
27.863761116775095	33.07514476617314	0.4357118129535858	32.518916420211	-0.5562283459621398	20.07495692707017	26.632232531042327	0.4054291128663164	26.632232531042305	7.403555441721467	7.156861209663114	0.30292168604662406	0.0	0.0	0.0	32.518916420211	0.0
28.058807444592517	32.613551924328775	0.4324625907701083	32.5881020619204	-0.025449862408372326	20.215481625559658	27.147811904112913	0.4089440616752433	27.14781190411291	7.455380329813519	7.559831096383263	0.30969305895896543	0.0	0.0	0.0	32.5881020619204	0.0
28.255219096704664	32.60359710568009	0.4320328770072616	32.655314069877996	0.051716964197908055	20.356989996938573	26.499934650211944	0.40459596208237864	26.499934650211944	7.507567992122213	7.917549450706105	0.314134632135801	0.0	0.0	0.0	32.655314069877996	0.0
28.453005630381597	32.67431053465458	0.43202872160415223	32.720506027450874	0.046195492796293536	20.499488926917145	27.300633951820924	0.4097991424026925	27.300633951820924	7.560120968067068	8.019658465399367	0.3146653630115117	0.0	0.0	0.0	32.720506027450874	0.0
28.65217666979427	33.527783678392616	0.4365194629038605	32.78362998489347	-0.7441536934991433	20.642985349405564	27.703780207612827	0.41228269560946096	27.703780207612827	7.6130418148435375	8.025490744272483	0.3141036306976719	0.0	0.0	0.0	32.78362998489347	0.0
28.85274190648283	33.02589812991167	0.43289406054763613	32.84463649092311	-0.18126163898855907	20.7874862468514	27.523948910057243	0.4110004181176192	27.523948910057243	7.666333107547443	7.785865807361176	0.30921498445093776	0.0	0.0	0.0	32.84463649092311	0.0
29.05471109982821	33.84465203477368	0.4377131752404526	32.90347463353232	-0.9411774012413616	20.932998650579357	27.911461255885975	0.41381016630082196	27.911461255885975	7.7199974393002755	8.197387841299165	0.31474173722458276	0.0	0.0	0.0	32.90347463353232	0.0
29.25809407752701	32.83534312777286	0.431429646935629	32.960092090609564	0.12474896283670489	21.079529641133412	28.2127736974566	0.41609337950341924	28.2127736974566	7.774037421375377	8.546893177743268	0.31973526270380004	0.0	0.0	0.0	32.960092090609564	0.0
29.4629007360697	33.48471247050257	0.43570909663124924	33.01443519094525	-0.47027727955732246	21.22708634862135	27.786574980305044	0.4134879054806984	27.786574980305044	7.828455683325005	8.883614730118733	0.32381223714912827	0.0	0.0	0.0	33.01443519094525	0.0
29.669141041222183	33.16672617606385	0.4340705940873638	33.06644898620872	-0.10027718985512735	21.375675953061695	28.45305089668141	0.4180787341031323	28.45305089668141	7.88325487310828	9.945716646789808	0.3378540410712387	0.0	0.0	0.0	33.06644898620872	0.0
29.87682502851074	33.39092811361707	0.4359829937593166	33.11607733446952	-0.27485077914754896	21.525305684733127	27.927264989800342	0.414688221742167	27.927264989800342	7.938437657220039	9.716901273157584	0.33398392642595803	0.0	0.0	0.0	33.11607733446952	0.0
30.085962803710316	33.923889261198354	0.4398692720153079	33.163262995845876	-0.760626265352478	21.67598282452626	28.42394506051156	0.418073885653983	28.42394506051156	7.994006720820579	9.16162297609647	0.3245042898018759	0.0	0.0	0.0	33.163262995845876	0.0
30.296564543336288	32.85749071925524	0.4338637012884143	33.207947740845334	0.3504570215900955	21.827714704297946	28.293005168740542	0.4169941691902628	28.293005168740542	8.049964767866324	10.387092821138564	0.34137887342400486	0.0	0.0	0.0	33.207947740845334	0.0
30.50864049513964	33.57637023216996	0.4384141861015428	33.2500724719562	-0.32629776021375534	21.980508707228033	28.433305458470933	0.4172311547923113	28.433305458470933	8.106314521241387	9.659318965987575	0.33001495763671146	0.0	0.0	0.0	33.2500724719562	0.0
30.72220097860562	34.053066298251956	0.4415533992850133	33.289577359027895	-0.7634889392240609	22.134372268178627	29.311878865363894	0.4228874585208544	29.311878865363894	8.163058722890078	10.0312644914144	0.3342337021895679	0.0	0.0	0.0	33.289577359027895	0.0
30.93725638545586	33.39322372003703	0.4378346689286639	33.32640198895968	-0.06682173107734712	22.289312874055877	28.59532730721439	0.41762829363833986	28.59532730721439	8.220200133950309	10.530472185068287	0.34065780632090326	0.0	0.0	0.0	33.32640198895968	0.0
31.15381718015405	33.79800678445929	0.4403729805577356	33.3604855301907	-0.4375212542685887	22.44533806417427	28.956967930901097	0.41934273403938854	28.956967930901097	8.277741534887962	10.094208883694083	0.3336442841513786	0.0	0.0	0.0	33.3604855301907	0.0
31.371893900415127	33.38962419885064	0.4379743816591925	33.39176691243838	0.0021427135877374326	22.602455430623486	29.81993787494319	0.42498165725320186	29.81993787494319	8.335685725632178	10.989689221180925	0.34478713533604277	0.0	0.0	0.0	33.39176691243838	0.0
31.59149715771803	33.539272344821114	0.4384895041816581	33.42018502211225	-0.11908732270886446	22.76067261863785	29.91858513497194	0.42534886403773453	29.91858513497194	8.394035525711603	11.41263696457676	0.34930704586193606	0.0	0.0	0.0	33.42018502211225	0.0
31.812637637822057	33.238076565978766	0.43656244176280534	33.44567891375298	0.2076023477742126	22.919997326968314	29.445997376972286	0.42186386070414766	29.445997376972286	8.452793774391584	10.967939959950973	0.3427777434126278	0.0	0.0	0.0	33.44567891375298	0.0
32.03532610128681	34.01863841637685	0.441067501831594	33.46818803781461	-0.550450378562239	23.080437308257093	29.94901834423832	0.4244960741822495	29.94901834423832	8.511963330812325	11.75323308141434	0.3515565415298789	0.0	0.0	0.0	33.46818803781461	0.0
32.259573383995814	33.52099940225574	0.4379316236922065	33.487652485022224	-0.03334691723351568	23.24200036941489	29.945158029272005	0.42354225285479885	29.945158029272005	8.571547074128013	11.772205161185695	0.3513640243376328	0.0	0.0	0.0	33.487652485022224	0.0
32.48539039768379	34.14119542534898	0.4415769873520073	33.50401324746506	-0.637182177883922	23.404694372000794	29.22247419196524	0.41816075874089265	29.22247419196524	8.631547903646908	12.049197481740187	0.35386864274044466	0.0	0.0	0.0	33.50401324746506	0.0
32.71278813046758	33.56074421206718	0.4376689785508676	33.51721249649233	-0.04353171557485069	23.5685272326048	30.202132989760695	0.42419117201756346	30.202132989760695	8.691968738972436	12.671772072870215	0.360475071071188	0.0	0.0	0.0	33.51721249649233	0.0
32.94177764738085	33.59028980841531	0.4378008840609465	33.52719387738283	-0.06309593103247835	23.73350692323303	30.44220900646539	0.4250311289548773	30.44220900646539	8.752812520145245	12.758158316667094	0.3603294598894243	0.0	0.0	0.0	33.52719387738283	0.0
33.17237009091252	33.72580195456589	0.4386712072110432	33.53390282063175	-0.19189913393413605	23.89964147169566	30.785498813953396	0.4266278968024746	30.785498813953396	8.81408220778626	13.453883446545053	0.36889621003272327	0.0	0.0	0.0	33.53390282063175	0.0
33.4045766815489	33.767646068370375	0.4386132236813214	33.53728686957696	-0.2303591987934155	24.06693896199753	31.110064912001373	0.42827793821361576	31.110064912001373	8.875780783240765	13.653349839946507	0.3697688878035872	0.0	0.0	0.0	33.53728686957696	0.0
33.63840871831975	33.201633793843946	0.4349087236475807	33.53729602392936	0.3356622300854113	24.23540753473151	30.73736401203699	0.42517699097522726	30.73736401203699	8.93791124872345	13.690688447355395	0.3694616123005073	0.0	0.0	0.0	33.53729602392936	0.0
33.87387757934799	33.34735327160308	0.43558998980450847	33.53388309860989	0.1865298270068081	24.405055387474633	30.507656850876295	0.42351922992320656	30.507656850876295	9.000476627464515	14.039344258518106	0.3727957225424989	0.0	0.0	0.0	33.53388309860989	0.0
34.11099472240342	33.295057774744684	0.4353579887183895	33.52700409711614	0.2319463223714564	24.575890775186952	31.144024392073103	0.4267751630039263	31.144024392073103	9.063479963856764	15.194999979580814	0.38531510740864194	0.0	0.0	0.0	33.52700409711614	0.0
34.34977168546025	33.10018637557977	0.43417265578391045	33.51661859841412	0.4164322228343522	24.74792201061326	30.686913909922342	0.42337512314137093	30.686913909922342	9.126924323603763	15.235504320684187	0.3848759053939227	0.0	0.0	0.0	33.51661859841412	0.0
34.59022008725847	32.980982762757804	0.43354753248778055	33.502690156151075	0.521707393393271	24.921157464687553	31.51569343154045	0.42819443741673824	31.51569343154045	9.19081279386899	15.767943179603868	0.38950970294508647	0.0	0.0	0.0	33.502690156151075	0.0
34.83235162786928	32.9971168042898	0.4337823166087327	33.48518670869313	0.488069904403325	25.095605566940364	31.448643889753384	0.4270905764376253	31.448643889753384	9.25514848342607	15.505537206731134	0.3858120936096937	0.0	0.0	0.0	33.48518670869313	0.0
35.07617808926437	33.18819001090789	0.43524853518406026	33.46408099824601	0.2758909873381228	25.27127480590895	30.95667619712407	0.42336718217146624	30.95667619712407	9.319934522810053	15.24960162991335	0.38213453723041046	0.0	0.0	0.0	33.46408099824601	0.0
35.32171133588922	33.57193641751109	0.43788722209883646	33.439350996974575	-0.13258542053651468	25.448173729550312	31.510238427835006	0.426114238746076	31.510238427835006	9.385174064469723	15.943236820303028	0.3887892272876277	0.0	0.0	0.0	33.439350996974575	0.0
35.568963315240445	33.565284421411384	0.4380380769446575	33.41098033771075	-0.1543040837006373	25.626310945657167	31.23737156784898	0.4242656687159041	31.23737156784898	9.450870282921011	16.472890824426674	0.39330653625274753	0.0	0.0	0.0	33.41098033771075	0.0
35.817946058447134	33.17297037372427	0.43601862544746744	33.37895874645698	0.20598837273271187	25.805695122276767	32.69663821980821	0.43310083562398455	32.69663821980821	9.517026374901459	16.76304157908427	0.39555119078396744	0.0	0.0	0.0	33.37895874645698	0.0
36.06867168085626	33.63091169788664	0.4389429674863591	33.34328247346871	-0.2876292244179268	25.986334988132704	31.655091998751892	0.42627042550617483	31.655091998751892	9.58364555952577	16.899410708800843	0.3958118657182612	0.0	0.0	0.0	33.34328247346871	0.0
36.32115238262226	32.84108138501452	0.433802626391805	33.30395471926371	0.4628733342491884	26.168239333049634	31.684976107524317	0.42694799234038616	31.684976107524317	9.650731078442451	17.513904497080425	0.4008848764331681	0.0	0.0	0.0	33.30395471926371	0.0
36.57540044930061	33.302195241858584	0.436890329302085	33.26098605137271	-0.04120919048587268	26.35141700838098	32.43105358140666	0.43162092868986696	32.43105358140666	9.718286195991547	18.380562953896842	0.4088842472397837	0.0	0.0	0.0	33.26098605137271	0.0
36.83142825244572	32.53759399561582	0.4320359414808708	33.214394807146135	0.6768008115303132	26.53587692743965	32.13137765821569	0.43000034845918067	32.13137765821569	9.786314199363488	18.093324083364717	0.40439377755937966	0.0	0.0	0.0	33.214394807146135	0.0
37.08924825021283	32.657784165159995	0.43287056495054593	33.164207477285096	0.5064233121251007	26.721628065931725	32.19758342671524	0.430635303813835	32.19758342671524	9.854818398759033	19.150758600120895	0.4139638471404249	0.0	0.0	0.0	33.164207477285096	0.0
37.34887298796433	32.34987596618083	0.43073330575289687	33.110459064156274	0.7605830979754415	26.90867946239325	32.63492790704179	0.43337001097722433	32.63492790704179	9.923802127550346	18.9156350589776	0.4114936299046984	0.0	0.0	0.0	33.110459064156274	0.0
37.61031509888008	33.15805213892521	0.43586553892091323	33.053193408206766	-0.10485873071844054	27.09704021863	31.785677542497883	0.428111829976519	31.785677542497883	9.993268742443199	19.548515010986034	0.41731240021726296	0.0	0.0	0.0	33.053193408206766	0.0
37.87358730457224	32.62557671517321	0.43230683929964864	32.99246347505481	0.36688675988160213	27.286719500160412	32.80855601929268	0.4343579256220636	32.80855601929268	10.0632216236403	19.79731760198269	0.4204267587769489	0.0	0.0	0.0	32.99246347505481	0.0
38.138702415704245	32.36792011294244	0.43058801550446335	32.92833159495759	0.560411482015148	27.477726536661535	33.48783488741379	0.4386063972474829	33.48783488741379	10.133664175005784	20.40538103700363	0.426743586176217	0.0	0.0	0.0	32.92833159495759	0.0
38.40567333261417	33.26725308822394	0.4361185206681441	32.86086964547296	-0.40638344275097893	27.670070622418166	32.44607186584302	0.43186625248438937	32.44607186584302	10.204599824230822	20.620421616383798	0.43008793642105486	0.0	0.0	0.0	32.86086964547296	0.0
38.674513045942476	32.2163485207213	0.4296335674156068	32.79015916711491	0.5738106463936106	27.863761116775095	33.07514476617314	0.4357118129535858	33.07514476617314	10.27603202300044	21.244226661402784	0.43663990722315504	0.0	0.0	0.0	32.79015916711491	0.0
38.94523463726408	32.797417114603405	0.433240016296905	32.71629140076023	-0.08112571384317846	28.058807444592517	32.613551924328775	0.4324625907701083	32.613551924328775	10.347964247161443	22.00911266530303	0.44440623210825836	0.0	0.0	0.0	32.71629140076023	0.0
39.217851279724925	33.339860439511945	0.4367501087105044	32.63936723433601	-0.7004932051759383	28.255219096704664	32.60359710568009	0.4320328770072616	32.60359710568009	10.420399996891572	21.533072913417584	0.43953814909322675	0.0	0.0	0.0	32.63936723433601	0.0
39.492376238683	32.33623121227468	0.43076769345948107	32.55949704514091	0.22326583286622537	28.453005630381597	32.67431053465458	0.43202872160415223	32.67431053465458	10.493342796869813	21.43605496430887	0.4386387035686843	0.0	0.0	0.0	32.55949704514091	0.0
39.76882287235378	32.504691449311125	0.4320949393346676	32.47680042268821	-0.027891026622917536	28.65217666979427	33.527783678392616	0.4365194629038605	33.527783678392616	10.566796196447902	22.42729808274341	0.4471909308593298	0.0	0.0	0.0	32.47680042268821	0.0
40.04720463246026	32.39172143634406	0.4320313568112548	32.39140575555523	-0.00031568078883026374	28.85274190648283	33.02589812991167	0.43289406054763613	33.02589812991167	10.640763769823035	23.05307285840355	0.4517010866762477	0.0	0.0	0.0	32.39140575555523	0.0
40.327535064887485	32.55793946459705	0.4338641988102105	32.30344966408379	-0.2544898005132552	29.05471109982821	33.84465203477368	0.4377131752404526	33.84465203477368	10.715249116211798	23.66825803767476	0.4562744859293587	0.0	0.0	0.0	32.30344966408379	0.0
40.6098278103417	32.15429962248756	0.43169685357366927	32.213076259047526	0.05877663655996912	29.25809407752701	32.83534312777286	0.431429646935629	32.83534312777286	10.79025586002528	24.16649920935665	0.4594909525095618	0.0	0.0	0.0	32.213076259047526	0.0
40.894096605014084	32.082279027934895	0.4316662921864	32.12043620454982	0.03815717661492357	29.4629007360697	33.48471247050257	0.43570909663124924	33.48471247050257	10.865787651045459	24.237624958668913	0.45934559533215463	0.0	0.0	0.0	32.12043620454982	0.0
41.18035528124919	31.636001825617925	0.4294212640535783	32.02568556139633	0.3896837357784051	29.669141041222183	33.16672617606385	0.4340705940873638	33.16672617606385	10.941848164602776	24.191628783234638	0.4580004054513388	0.0	0.0	0.0	32.02568556139633	0.0
41.46861776821793	32.21429797418727	0.4335182636221468	31.928984384994045	-0.2853135891932226	29.87682502851074	33.39092811361707	0.4359829937593166	33.39092811361707	11.018441101754995	24.623959847229518	0.46101200231182693	0.0	0.0	0.0	31.928984384994045	0.0
41.75889809259546	30.934176279923463	0.42570693908030965	31.83049504952654	0.8963187696030772	30.085962803710316	33.923889261198354	0.4398692720153079	33.923889261198354	11.095570189467281	25.288299404196888	0.4663429762906577	0.0	0.0	0.0	31.83049504952654	0.0
42.05121037924363	32.2728004302495	0.43440290448471086	31.73038026758079	-0.5424201626687051	30.296564543336288	32.85749071925524	0.4338637012884143	32.85749071925524	11.173239180793551	25.86897504347196	0.4699148640484584	0.0	0.0	0.0	31.73038026758079	0.0
42.345568851898335	32.8622963438436	0.4387550090195377	31.628800771723782	-1.2334955721198213	30.50864049513964	33.57637023216996	0.4384141861015428	33.57637023216996	11.251451855059106	25.586996214003737	0.466579248727674	0.0	0.0	0.0	31.628800771723782	0.0
42.64198783386162	31.337371326627643	0.4292386515303024	31.525912621582705	0.188541294955062	30.72220097860562	34.053066298251956	0.4415533992850133	34.053066298251956	11.33021201804452	25.380959918231632	0.464143221611789	0.0	0.0	0.0	31.525912621582705	0.0
42.94048174869865	30.807023173859857	0.4260741959489687	31.42186409684426	0.6148409229844027	30.93725638545586	33.39322372003703	0.4378346689286639	33.39322372003703	11.409523502170831	25.37170162008311	0.4632980899160756	0.0	0.0	0.0	31.42186409684426	0.0
43.24106512093954	31.799619615434747	0.4329293441606183	31.316792133191804	-0.4828274822429428	31.15381718015405	33.79800678445929	0.4403729805577356	33.79800678445929	11.489390166686027	26.218107283544253	0.46989020983305096	0.0	0.0	0.0	31.316792133191804	0.0
43.54375257678612	30.83193302006113	0.4269863267730881	31.210818254590855	0.3788852345297258	31.371893900415127	33.38962419885064	0.4379743816591925	33.38962419885064	11.56981589785283	24.73371699543713	0.4569254079047734	0.0	0.0	0.0	31.210818254590855	0.0
43.84855884482362	31.29513719781671	0.4303853590518712	31.104043951370997	-0.19109324644571402	31.59149715771803	33.539272344821114	0.4384895041816581	33.539272344821114	11.6508046091378	26.099244136346826	0.4673649888960153	0.0	0.0	0.0	31.104043951370997	0.0
44.15549875673739	30.70753827055223	0.42655248189307843	30.996545449449314	0.2890071788970836	31.812637637822057	33.238076565978766	0.43656244176280534	33.238076565978766	11.732360241401764	25.651688545017436	0.46271857074575906	0.0	0.0	0.0	30.996545449449314	0.0
44.46458724803455	31.881947967262086	0.4347628022940113	30.888367811409736	-0.9935801558523494	32.03532610128681	34.01863841637685	0.441067501831594	34.01863841637685	11.814486763091576	25.79735135268095	0.463152453949373	0.0	0.0	0.0	30.888367811409736	0.0
44.775839358770796	30.686760426285957	0.42714559868201396	30.779518305463597	0.09275787917763978	32.259573383995814	33.52099940225574	0.4379316236922065	33.52099940225574	11.897188170433218	25.44507338673062	0.4590619905735532	0.0	0.0	0.0	30.779518305463597	0.0
45.08927023428218	30.277591426369863	0.4248549161767426	30.66995897298056	0.3923675466106964	32.48539039768379	34.14119542534898	0.4415769873520073	34.14119542534898	11.980468487626249	24.08615545614568	0.4462183223172694	0.0	0.0	0.0	30.66995897298056	0.0
45.40489512592216	30.527946508517246	0.4271614113269132	30.559598319871967	0.031651811354720394	32.71278813046758	33.56074421206718	0.4376689785508676	33.56074421206718	12.064331767039633	24.405418035395464	0.44772657733942584	0.0	0.0	0.0	30.559598319871967	0.0
45.72272939180361	30.606043126588908	0.4281529258977568	30.44828205100675	-0.15776107558215813	32.94177764738085	33.59028980841531	0.4378008840609465	33.59028980841531	12.14878208940891	23.96152977219032	0.4425597424641474	0.0	0.0	0.0	30.44828205100675	0.0
46.04278849754624	30.68144027127243	0.4290926446715014	30.33578276056656	-0.3456575107058697	33.17237009091252	33.72580195456589	0.4386712072110432	33.72580195456589	12.233823564034772	24.014655251075194	0.44230329584765093	0.0	0.0	0.0	30.33578276056656	0.0
46.365088017029066	30.091663538033465	0.425703873167303	30.22178848433962	0.1301249463061538	33.4045766815489	33.767646068370375	0.4386132236813214	33.767646068370375	12.319460328983016	24.080403091552924	0.4414214398081982	0.0	0.0	0.0	30.22178848433962	0.0
46.689643633148265	30.06834878803445	0.4264859141660933	30.105890012646732	0.037541224612283486	33.63840871831975	33.201633793843946	0.4349087236475807	33.201633793843946	12.405696551285896	23.01526617367163	0.4315710770448388	0.0	0.0	0.0	30.105890012646732	0.0
47.0164711385803	30.14827001921838	0.4274291652368653	29.987566854773156	-0.16070316444522348	33.87387757934799	33.34735327160308	0.43558998980450847	33.34735327160308	12.492536427144898	23.650254365229184	0.43555309920965435	0.0	0.0	0.0	29.987566854773156	0.0
47.34558643655036	30.218045218228983	0.42843800364627804	29.866171737322567	-0.35187348090641635	34.11099472240342	33.295057774744684	0.4353579887183895	33.295057774744684	12.579984182134913	23.342844668349613	0.43192157602558884	0.0	0.0	0.0	29.866171737322567	0.0
47.67700554160622	30.170836021808142	0.4288637035984598	29.740913510042468	-0.42992251176567464	34.34977168546025	33.10018637557977	0.43417265578391045	33.10018637557977	12.668044071409858	23.241551638585126	0.4297099171318674	0.0	0.0	0.0	29.740913510042468	0.0
48.01074458039746	29.577300736102657	0.4251881122955771	29.61083832291812	0.033537586815462817	34.59022008725847	32.980982762757804	0.43354753248778055	32.980982762757804	12.756720379909726	23.596792240034524	0.43162554968205624	0.0	0.0	0.0	29.61083832291812	0.0
48.346819792460245	29.264714306548036	0.4236867554231409	29.474808928222146	0.2100946216741093	34.83235162786928	32.9971168042898	0.4337823166087327	32.9971168042898	12.846017422569096	23.719744059249816	0.4313765407565773	0.0	0.0	0.0	29.474808928222146	0.0
48.68524753100746	28.65312529504884	0.4199818817512024	29.331481950097995	0.6783566550491535	35.07617808926437	33.18819001090789	0.43524853518406026	33.18819001090789	12.93593954452708	22.52621965922623	0.420011575823456	0.0	0.0	0.0	29.331481950097995	0.0
49.026044263724515	28.927272176618416	0.42247733877724053	29.179282952601987	0.252010775983571	35.32171133588922	33.57193641751109	0.43788722209883646	33.57193641751109	13.026491121338768	23.747064021724285	0.4288849019201834	0.0	0.0	0.0	29.179282952601987	0.0
49.36922657357059	28.908143827880895	0.42313526848132343	29.016379124568772	0.10823529668787657	35.568963315240445	33.565284421411384	0.4380380769446575	33.565284421411384	13.11767655918814	24.21151936262666	0.43173798571417676	0.0	0.0	0.0	29.016379124568772	0.0
49.714811159585594	29.152210561886573	0.42549681474259454	28.840649386281527	-0.31156117560504626	35.817946058447134	33.17297037372427	0.43601862544746744	33.17297037372427	13.209500295102458	24.148996783970823	0.4301253722857029	0.0	0.0	0.0	28.840649386281527	0.0
					36.06867168085626	33.63091169788664	0.4389429674863591	33.63091169788664	13.301966797168173	23.57991325653753	0.4241787294913946
					36.32115238262226	32.84108138501452	0.433802626391805	32.84108138501452	13.395080564748351	24.39356892922785	0.4297889586189731
					36.57540044930061	33.302195241858584	0.436890329302085	33.302195241858584	13.488846128701589	24.638226153600222	0.4307981641344778
					36.83142825244572	32.53759399561582	0.4320359414808708	32.53759399561582	13.5832680516025	24.74564001706679	0.43052046098902563
					37.08924825021283	32.657784165159995	0.43287056495054593	32.657784165159995	13.678350927963718	25.005365640647344	0.43130350193176936
					37.34887298796433	32.34987596618083	0.43073330575289687	32.34987596618083	13.774099384459465	25.72610510978112	0.4358186657189862
					37.61031509888008	33.15805213892521	0.43586553892091323	33.15805213892521	13.870518080150681	25.416236985466846	0.4324680796547218
					37.87358730457224	32.62557671517321	0.43230683929964864	32.62557671517321	13.967611706711736	25.501301252984106	0.4321009721866756
					38.138702415704245	32.36792011294244	0.43058801550446335	32.36792011294244	14.065384988658717	26.325950336429713	0.43772248710880274
					38.40567333261417	33.26725308822394	0.4361185206681441	33.26725308822394	14.163842683579329	26.435029461634898	0.438022803508408
					38.674513045942476	32.2163485207213	0.4296335674156068	32.2163485207213	14.262989582364385	25.818187640280932	0.4328918273027943
					38.94523463726408	32.797417114603405	0.433240016296905	32.797417114603405	14.362830509440936	25.814864372526234	0.43217589530804773
					39.217851279724925	33.339860439511945	0.4367501087105044	33.339860439511945	14.463370323007023	26.93600549973195	0.4405190130046034
					39.492376238683	32.33623121227468	0.43076769345948107	32.33623121227468	14.564613915268072	25.819579145187575	0.4315701129151149
					39.76882287235378	32.504691449311125	0.4320949393346676	32.504691449311125	14.66656621267495	26.32399914402192	0.4355986864343534
					40.04720463246026	32.39172143634406	0.4320313568112548	32.39172143634406	14.769232176163673	24.874658525300703	0.42389585096057003
					40.327535064887485	32.55793946459705	0.4338641988102105	32.55793946459705	14.87261680139682	24.90575167095089	0.4235628286138708
					40.6098278103417	32.15429962248756	0.43169685357366927	32.15429962248756	14.976725119006597	24.76674552483905	0.4219556323063594
					40.894096605014084	32.082279027934895	0.4316662921864	32.082279027934895	15.081562194839643	25.15084673733386	0.4244606449631453
					41.18035528124919	31.636001825617925	0.4294212640535783	31.636001825617925	15.18713313020352	24.137939220604757	0.4158594055784419
					41.46861776821793	32.21429797418727	0.4335182636221468	32.21429797418727	15.293443062114946	24.3590432058239	0.4170539478546462
					41.75889809259546	30.934176279923463	0.42570693908030965	30.934176279923463	15.400497163549751	24.016183652140867	0.4138755496297369
					42.05121037924363	32.2728004302495	0.43440290448471086	32.2728004302495	15.508300643694598	23.23204353202791	0.4065055777916777
					42.345568851898335	32.8622963438436	0.4387550090195377	32.8622963438436	15.61685874820046	23.683447098116048	0.4094972962900779
					42.64198783386162	31.337371326627643	0.4292386515303024	31.337371326627643	15.726176759437863	23.85907640280781	0.4096643187337083
					42.94048174869865	30.807023173859857	0.4260741959489687	30.807023173859857	15.836259996753927	24.25654615030888	0.4115036796816811
					43.24106512093954	31.799619615434747	0.4329293441606183	31.799619615434747	15.947113816731207	24.447767058932936	0.41138095150594023
					43.54375257678612	30.83193302006113	0.4269863267730881	30.83193302006113	16.058743613448325	23.83041944153096	0.4059734313315254
					43.84855884482362	31.29513719781671	0.4303853590518712	31.29513719781671	16.171154818742465	24.472070005878862	0.41029565265341744
					44.15549875673739	30.70753827055223	0.42655248189307843	30.70753827055223	16.284352902473664	24.531808026903853	0.4104630041779013
					44.46458724803455	31.881947967262086	0.4347628022940113	31.881947967262086	16.39834337279098	24.172864239674276	0.40742650181492357
					44.775839358770796	30.686760426285957	0.42714559868201396	30.686760426285957	16.513131776400517	24.407350315446095	0.40893402562347986
					45.08927023428218	30.277591426369863	0.4248549161767426	30.277591426369863	16.628723698835323	24.923462279541408	0.41261936576326225
					45.40489512592216	30.527946508517246	0.4271614113269132	30.527946508517246	16.74512476472717	24.08243851447887	0.4052002266055834
					45.72272939180361	30.606043126588908	0.4281529258977568	30.606043126588908	16.862340638080262	24.872488324237196	0.41012826347295533
					46.04278849754624	30.68144027127243	0.4290926446715014	30.68144027127243	16.980377022546822	25.26636155200438	0.4117671005647996
					46.365088017029066	30.091663538033465	0.425703873167303	30.091663538033465	17.09923966170465	24.798287591923	0.4074310882763514
					46.689643633148265	30.06834878803445	0.4264859141660933	30.06834878803445	17.21893433933658	25.49515050352397	0.41171909840360926
					47.0164711385803	30.14827001921838	0.4274291652368653	30.14827001921838	17.339466879711935	24.684438965512538	0.40516508708930205
					47.34558643655036	30.218045218228983	0.42843800364627804	30.218045218228983	17.460843147869923	25.056690965147066	0.4070807650848466
					47.67700554160622	30.170836021808142	0.4288637035984598	30.170836021808142	17.583069049905014	24.905185531039226	0.40515221651554634
					48.01074458039746	29.577300736102657	0.4251881122955771	29.577300736102657	17.706150533254345	25.029764430978148	0.40534887512811624
					48.346819792460245	29.264714306548036	0.4236867554231409	29.264714306548036	17.830093586987125	25.05081688370601	0.40481558228150455
					48.68524753100746	28.65312529504884	0.4199818817512024	28.65312529504884	17.95490424209604	25.869299935558775	0.4100489411154584
					49.026044263724515	28.927272176618416	0.42247733877724053	28.927272176618416	18.080588571790713	25.419891697805525	0.4059397648599578
					49.36922657357059	28.908143827880895	0.42313526848132343	28.908143827880895	18.207152691793247	26.09473309403052	0.41041384336715536
					49.714811159585594	29.152210561886573	0.42549681474259454	29.152210561886573	18.334602760635804	26.2781170763637	0.4109670460634348
					50.06281483770269	28.70717033424537	0.42343680710676146	28.70717033424537	18.462944979960255	25.912714356757217	0.4074283298623708
					50.413254541566616	28.43350075821912	0.4223915050022311	28.43350075821912	18.592185594819973	25.615077827014133	0.40452607785278405
					50.76614732335758	27.77685053070936	0.4189567333278152	27.77685053070936	18.722330893983717	26.080293963905426	0.40726071050874707
					51.12151035462108	28.14889321406009	0.42268499982148416	28.14889321406009	18.8533872102416	26.757186267724585	0.4110281670598505
					51.47936092710343	28.12273434392683	0.4233189647796239	28.12273434392683	18.98536092071329	25.436951051203135	0.4014791620113981
					51.839716453593155	27.367448952165113	0.41859268047704834	27.367448952165113	19.118258447158283	26.420356303054984	0.40783581266920177
					52.20259446876831	27.50757682689175	0.420450395542467	27.50757682689175	19.252086256288393	26.414819232570455	0.4073048858402933
					52.56801263004969	27.27744264916329	0.4194409550196245	27.27744264916329	19.38685086008241	26.203118504969012	0.40472462562368844
					52.93598871846004	27.349145766228084	0.4205545730027439	27.349145766228084	19.522558816102986	26.115362003156072	0.40325561175870134
					53.306540639489256	26.44725244434723	0.4145651981605116	26.44725244434723	19.659216727815707	26.787745437578074	0.4072407565378537
					53.67968642396568	26.51213429052732	0.41572129728188784	26.51213429052732	19.79683124491042	26.346105849044665	0.40352744570663684
					54.05544422893344	26.59363361154825	0.41700417903891074	26.59363361154825	19.935409063624792	27.441876122294108	0.4111175009907535
					54.43383233853597	25.79655808915284	0.4118554289779938	25.79655808915284	20.07495692707017	26.632232531042327	0.4054291128663164
					54.81486916490572	25.761437963603026	0.4124128386477324	25.761437963603026	20.215481625559658	27.147811904112913	0.4089440616752433
					55.19857324906006	26.28972884987141	0.41748040711884066	26.28972884987141	20.356989996938573	26.499934650211944	0.40459596208237864
					55.58496326180349	25.44417708614591	0.4123311609962617	25.44417708614591	20.499488926917145	27.300633951820924	0.4097991424026925
					55.97405800463611	25.263002319049544	0.41136825130377724	25.263002319049544	20.642985349405564	27.703780207612827	0.41228269560946096
					56.36587641066856	26.322868571941836	0.4205855959484606	26.322868571941836	20.7874862468514	27.523948910057243	0.4110004181176192
					56.76043754554324	25.635663536331574	0.4160096619783507	25.635663536331574	20.932998650579357	27.911461255885975	0.41381016630082196
					57.15776060836205	24.918555641839024	0.4112089206180103	24.918555641839024	21.079529641133412	28.2127736974566	0.41609337950341924
					57.55786493262058	24.359383042260227	0.40764509492230033	24.359383042260227	21.22708634862135	27.786574980305044	0.4134879054806984
					57.96076998714892	24.866836148198793	0.41246446159489525	24.866836148198793	21.375675953061695	28.45305089668141	0.4180787341031323
					58.36649537705897	24.576334694778485	0.4113183358300402	24.576334694778485	21.525305684733127	27.927264989800342	0.414688221742167
					58.77506084469838	24.35465160954834	0.4106490903503435	24.35465160954834	21.67598282452626	28.42394506051156	0.418073885653983
					59.18648627061127	23.803491326067792	0.40730534973346677	23.803491326067792	21.827714704297946	28.293005168740542	0.4169941691902628
					59.600791674505544	23.96926092079848	0.4099623461745527	23.96926092079848	21.980508707228033	28.433305458470933	0.4172311547923113
					60.01799721622709	24.22525923473946	0.41348074885944164	24.22525923473946	22.134372268178627	29.311878865363894	0.4228874585208544
					60.438123196740676	23.606077684905056	0.409885278345576	23.606077684905056	22.289312874055877	28.59532730721439	0.41762829363833986
					60.86119005911786	22.73432815348149	0.40378263966470473	22.73432815348149	22.44533806417427	28.956967930901097	0.41934273403938854
					61.28721838953169	23.49990434698611	0.41181985158704776	23.49990434698611	22.602455430623486	29.81993787494319	0.42498165725320186
					61.71622891825841	22.686543521714185	0.4059912499819648	22.686543521714185	22.76067261863785	29.91858513497194	0.42534886403773453
					62.14824252068621	22.547810876795776	0.40579321375918803	22.547810876795776	22.919997326968314	29.445997376972286	0.42186386070414766
					62.58328021833101	22.27031779312342	0.40427502988334046	22.27031779312342	23.080437308257093	29.94901834423832	0.4244960741822495
					63.021363179859335	22.278143505051954	0.40516070372799523	22.278143505051954	23.24200036941489	29.945158029272005	0.42354225285479885
					63.46251272211835	21.83221176030935	0.4023682003393914	21.83221176030935	23.404694372000794	29.22247419196524	0.41816075874089265
					63.90675031117318	21.75340276780769	0.4027742344771617	21.75340276780769	23.5685272326048	30.202132989760695	0.42419117201756346
					64.35409756335139	22.143260738952907	0.4071264703464357	22.143260738952907	23.73350692323303	30.44220900646539	0.4250311289548773
					64.80457624629484	21.349597031150772	0.40136568575766896	21.349597031150772	23.89964147169566	30.785498813953396	0.4266278968024746
					65.2582082800189	21.09128228598188	0.400456162325713	21.09128228598188	24.06693896199753	31.110064912001373	0.42827793821361576
					65.71501573797903	21.658762943622804	0.40691620569395276	21.658762943622804	24.23540753473151	30.73736401203699	0.42517699097522726
					66.1750208481449	21.329217378122237	0.4053088144986053	21.329217378122237	24.405055387474633	30.507656850876295	0.42351922992320656
					66.6382459940819	20.579507171943494	0.3997346235341282	20.579507171943494	24.575890775186952	31.144024392073103	0.4267751630039263
					67.10471371604048	20.963717152074604	0.4050367889303556	20.963717152074604	24.74792201061326	30.686913909922342	0.42337512314137093
					67.57444671205276	20.3835234580925	0.40122245537009193	20.3835234580925	24.921157464687553	31.51569343154045	0.42819443741673824
					68.04746783903713	19.684668953933066	0.3957714655664907	19.684668953933066	25.095605566940364	31.448643889753384	0.4270905764376253
					68.5238001139104	19.622119176583844	0.39671100927855185	19.622119176583844	25.27127480590895	30.95667619712407	0.42336718217146624
					69.00346671470777	18.564565290070984	0.3878038018541129	18.564565290070984	25.448173729550312	31.510238427835006	0.426114238746076
					69.48649098171072	20.07239085139754	0.40388382143982915	20.07239085139754	25.626310945657167	31.23737156784898	0.4242656687159041
					69.97289641858268	19.039546863606205	0.39557521024140696	19.039546863606205	25.805695122276767	32.69663821980821	0.43310083562398455
					70.46270669351276	18.415503014487996	0.39084178490849336	18.415503014487996	25.986334988132704	31.655091998751892	0.42627042550617483
					70.95594564036736	19.098722820888913	0.39927770730104817	19.098722820888913	26.168239333049634	31.684976107524317	0.42694799234038616
					71.45263725984992	18.980653110683313	0.39927855447557664	18.980653110683313	26.35141700838098	32.43105358140666	0.43162092868986696
					71.95280572066886	18.1590043356285	0.39261680894610335	18.1590043356285	26.53587692743965	32.13137765821569	0.43000034845918067
					72.45647536071354	18.09141684793525	0.3929343199724916	18.09141684793525	26.721628065931725	32.19758342671524	0.430635303813835
					72.96367068823854	17.53262290065867	0.3886615856842611	17.53262290065867	26.90867946239325	32.63492790704179	0.43337001097722433
					73.4744163830562	17.258410801116824	0.3874418690839777	17.258410801116824	27.09704021863	31.785677542497883	0.428111829976519
					73.9887372977376	17.056181195588323	0.38643593932177445	17.056181195588323	27.286719500160412	32.80855601929268	0.4343579256220636
					74.50665845882176	17.31226592116988	0.3908437441734899	17.31226592116988	27.477726536661535	33.48783488741379	0.4386063972474829
					75.02820506803351	16.91879119865375	0.3883000958591035	16.91879119865375	27.670070622418166	32.44607186584302	0.43186625248438937
					75.55340250350974	17.243910349304993	0.39308960910519286	17.243910349304993	27.863761116775095	33.07514476617314	0.4357118129535858
					76.0822763210343	17.025871107034888	0.3924322083197044	17.025871107034888	28.058807444592517	32.613551924328775	0.4324625907701083
					76.61485225528155	16.326671630725468	0.38597279462652867	16.326671630725468	28.255219096704664	32.60359710568009	0.4320328770072616
					77.15115622106853	16.34665915338633	0.38757700933751715	16.34665915338633	28.453005630381597	32.67431053465458	0.43202872160415223
					77.69121431461602	16.319394252377204	0.38883226521098324	16.319394252377204	28.65217666979427	33.527783678392616	0.4365194629038605
					78.23505281481832	16.0729647442416	0.38734939936374835	16.0729647442416	28.85274190648283	33.02589812991167	0.43289406054763613
					78.78269818452205	16.200158130639494	0.3905224811447505	16.200158130639494	29.05471109982821	33.84465203477368	0.4377131752404526
					79.3341770718137	14.63226945550434	0.3737327512080019	14.63226945550434	29.25809407752701	32.83534312777286	0.431429646935629
					79.88951631131638	15.25350398357597	0.3827417496772057	15.25350398357597	29.4629007360697	33.48471247050257	0.43570909663124924
					80.4487429254956	14.369051352837026	0.37341484922558565	14.369051352837026	29.669141041222183	33.16672617606385	0.4340705940873638
					81.01188412597406	14.569774158979866	0.37801838891540157	14.569774158979866	29.87682502851074	33.39092811361707	0.4359829937593166
					81.5789673148559	14.036263064059973	0.37262644313113236	14.036263064059973	30.085962803710316	33.923889261198354	0.4398692720153079
					82.1500200860599	14.211510561649106	0.3761309433898176	14.211510561649106	30.296564543336288	32.85749071925524	0.4338637012884143
					82.72507022666231	14.217638963068799	0.37779188449844914	14.217638963068799	30.50864049513964	33.57637023216996	0.4384141861015428
					83.30414571824895	13.811242709054202	0.3749341865869844	13.811242709054202	30.72220097860562	34.053066298251956	0.4415533992850133
					83.88727473827669	13.380397970128291	0.371035671923706	13.380397970128291	30.93725638545586	33.39322372003703	0.4378346689286639
					84.47448566144462	14.126435616269625	0.3827862788312554	14.126435616269625	31.15381718015405	33.79800678445929	0.4403729805577356
					85.06580706107474	12.9758864814224	0.36928854146425305	12.9758864814224	31.371893900415127	33.38962419885064	0.4379743816591925
					85.66126771050226	12.594414717329038	0.3661974699285609	12.594414717329038	31.59149715771803	33.539272344821114	0.4384895041816581
					86.26089658447577	13.060241883547693	0.37411126026141944	13.060241883547693	31.812637637822057	33.238076565978766	0.43656244176280534
					86.8647228605671	12.82124754730425	0.37306626637096707	12.82124754730425	32.03532610128681	34.01863841637685	0.441067501831594
					87.47277592059106	12.514262326566682	0.37051392301519137	12.514262326566682	32.259573383995814	33.52099940225574	0.4379316236922065
					88.08508535203521	11.871338102896022	0.36388831133807015	11.871338102896022	32.48539039768379	34.14119542534898	0.4415769873520073
					88.70168094949946	12.65983455157864	0.37714381228213123	12.65983455157864	32.71278813046758	33.56074421206718	0.4376689785508676
					89.32259271614595	11.98714385552496	0.3697337332240541	11.98714385552496	32.94177764738085	33.59028980841531	0.4378008840609465
					89.94785086515898	11.375551934264658	0.36300032604052723	11.375551934264658	33.17237009091252	33.72580195456589	0.4386712072110432
					90.57748582121508	11.615405583890553	0.3689755619036753	11.615405583890553	33.4045766815489	33.767646068370375	0.4386132236813214
					91.21152822196359	11.28792681560187	0.36687945984256504	11.28792681560187	33.63840871831975	33.201633793843946	0.4349087236475807
					91.85000891951734	11.583876158841722	0.37348728013018306	11.583876158841722	33.87387757934799	33.34735327160308	0.43558998980450847
					92.49295898195396	11.130901514772157	0.3693202485514169	11.130901514772157	34.11099472240342	33.295057774744684	0.4353579887183895
					93.14040969482764	11.055968016790041	0.3711561926066656	11.055968016790041	34.34977168546025	33.10018637557977	0.43417265578391045
					93.79239256269142	11.479542963582912	0.38050307352854446	11.479542963582912	34.59022008725847	32.980982762757804	0.43354753248778055
					94.44893931063027	10.846632039770265	0.3728980491051279	10.846632039770265	34.83235162786928	32.9971168042898	0.4337823166087327
					95.11008188580468	9.921008327061521	0.36044472819193446	9.921008327061521	35.07617808926437	33.18819001090789	0.43524853518406026
					95.7758524590053	10.645904683515427	0.37396197603490716	10.645904683515427	35.32171133588922	33.57193641751109	0.43788722209883646
					96.44628342621834	10.72164307845125	0.3772282950853927	10.72164307845125	35.568963315240445	33.565284421411384	0.4380380769446575
					97.12140741020188	10.694204230612671	0.3791368762378344	10.694204230612671	35.817946058447134	33.17297037372427	0.43601862544746744
					97.8012572620733	10.454915932694153	0.37712226744670674	10.454915932694153	36.06867168085626	33.63091169788664	0.4389429674863591
					98.48586606290782	10.36143379584799	0.37765905967245683	10.36143379584799	36.32115238262226	32.84108138501452	0.433802626391805
					99.17526712534817	10.181043113259825	0.3770732780950178	10.181043113259825	36.57540044930061	33.302195241858584	0.436890329302085
					99.86949399522561	10.138096928725346	0.37877243801047467	10.138096928725346	36.83142825244572	32.53759399561582	0.4320359414808708
					100.5685804531922	9.33350001177513	0.3670480316175592	9.33350001177513	37.08924825021283	32.657784165159995	0.43287056495054593
					101.27256051636454	9.751032652431153	0.3771802904873408	9.751032652431153	37.34887298796433	32.34987596618083	0.43073330575289687
					101.9814684399791	9.249967007331731	0.3699400526836906	9.249967007331731	37.61031509888008	33.15805213892521	0.43586553892091323
					102.69533871905895	9.80773251580643	0.3836993786287261	9.80773251580643	37.87358730457224	32.62557671517321	0.43230683929964864
					103.41420609009236	9.110072072464282	0.3726620015219775	9.110072072464282	38.138702415704245	32.36792011294244	0.43058801550446335
					104.13810553272302	8.638147090437627	0.36587769506629064	8.638147090437627	38.40567333261417	33.26725308822394	0.4361185206681441
					104.86707227145207	8.585519928037215	0.3675381920544462	8.585519928037215	38.674513045942476	32.2163485207213	0.4296335674156068
					105.60114177735224	8.758386903356365	0.37254319218995774	8.758386903356365	38.94523463726408	32.797417114603405	0.433240016296905
					106.3403497697937	8.266557938815964	0.365881568653668	8.266557938815964	39.217851279724925	33.339860439511945	0.4367501087105044
					107.08473221818227	8.432059153840449	0.37065415148874586	8.432059153840449	39.492376238683	32.33623121227468	0.43076769345948107
					107.83432534370954	8.078642448247432	0.36647312081169897	8.078642448247432	39.76882287235378	32.504691449311125	0.4320949393346676
					108.58916562111551	8.055809367977474	0.3678507323131322	8.055809367977474	40.04720463246026	32.39172143634406	0.4320313568112548
					109.34928978046332	8.1253151091612	0.3714182809549378	8.1253151091612	40.327535064887485	32.55793946459705	0.4338641988102105
					110.11473480892656	8.31050688767038	0.37747562272534957	8.31050688767038	40.6098278103417	32.15429962248756	0.43169685357366927
					110.88553795258903	8.628393697400947	0.3869348246214621	8.628393697400947	40.894096605014084	32.082279027934895	0.4316662921864
					111.66173671825717	7.604489069780273	0.36792262301457923	7.604489069780273	41.18035528124919	31.636001825617925	0.4294212640535783
					112.44336887528496	8.15470755707432	0.3817124427606906	8.15470755707432	41.46861776821793	32.21429797418727	0.4335182636221468
					113.23047245741196	7.7385328606432155	0.3757228914742365	7.7385328606432155	41.75889809259546	30.934176279923463	0.42570693908030965
					114.02308576461385	7.770727635885231	0.3787597104124544	7.770727635885231	42.05121037924363	32.2728004302495	0.43440290448471086
					114.82124736496615	8.00998391396986	0.38677143319850743	8.00998391396986	42.345568851898335	32.8622963438436	0.4387550090195377
					115.62499609652092	6.9993847741291475	0.3670475903257766	6.9993847741291475	42.64198783386162	31.337371326627643	0.4292386515303024
					116.43437106919656	7.003721002085197	0.3691352402612647	7.003721002085197	42.94048174869865	30.807023173859857	0.4260741959489687
					117.24941166668094	8.208089031845875	0.39998316062059	8.208089031845875	43.24106512093954	31.799619615434747	0.4329293441606183
					118.07015754834771	7.9727192486368015	0.3974633777926549	7.9727192486368015	43.54375257678612	30.83193302006113	0.4269863267730881
					118.89664865118613	7.123251106619854	0.38004475528216547	7.123251106619854	43.84855884482362	31.29513719781671	0.4303853590518712
					119.72892519174444	7.064050310753353	0.3804834119696621	7.064050310753353	44.15549875673739	30.70753827055223	0.42655248189307843
					120.56702766808665	6.8400277037903106	0.3782960438659236	6.8400277037903106	44.46458724803455	31.881947967262086	0.4347628022940113
					121.41099686176327	7.394549059576913	0.3960563831315351	7.394549059576913	44.775839358770796	30.686760426285957	0.42714559868201396
					122.26087383979561	6.795244772914648	0.3823740852648985	6.795244772914648	45.08927023428218	30.277591426369863	0.4248549161767426
					123.11669995667417	7.4380085027792	0.4011143617971721	7.4380085027792	45.40489512592216	30.527946508517246	0.4271614113269132
					123.97851685637087	7.374710122397278	0.402581032947024	7.374710122397278	45.72272939180361	30.606043126588908	0.4281529258977568
					124.84636647436548	6.650736667682647	0.3872168714756993	6.650736667682647	46.04278849754624	30.68144027127243	0.4290926446715014
					125.72029103968603	7.7222980786922735	0.4155723212269032	7.7222980786922735	46.365088017029066	30.091663538033465	0.425703873167303
					126.60033307696384	6.685047739487293	0.39377211922366123	6.685047739487293	46.689643633148265	30.06834878803445	0.4264859141660933
					127.48653540850259	7.46390390205946	0.4155773053382954	7.46390390205946	47.0164711385803	30.14827001921838	0.4274291652368653
					128.3789411563621	6.2198976707020766	0.3855017734181638	6.2198976707020766	47.34558643655036	30.218045218228983	0.42843800364627804
					129.27759374445662	6.860279905557496	0.40604516323737155	6.860279905557496	47.67700554160622	30.170836021808142	0.4288637035984598
					130.18253690066783	7.3590060588143675	0.42096719636544416	7.3590060588143675	48.01074458039746	29.577300736102657	0.4251881122955771
					131.09381465897252	7.533860156416806	0.428558503170561	7.533860156416806	48.346819792460245	29.264714306548036	0.4236867554231409
					132.01147136158534	6.844912050699371	0.4130524421607434	6.844912050699371	48.68524753100746	28.65312529504884	0.4199818817512024
					132.93555166111642	7.2068220345851435	0.42609619931153947	7.2068220345851435	49.026044263724515	28.927272176618416	0.42247733877724053
					133.86610052274423	7.081808567849707	0.4255359806178419	7.081808567849707	49.36922657357059	28.908143827880895	0.42313526848132343
					134.80316322640346	7.012040223091852	0.427068027911644	7.012040223091852	49.714811159585594	29.152210561886573	0.42549681474259454
					135.74678536898827	7.736988717883812	0.44736782975935374	7.736988717883812	50.06281483770269	28.70717033424537	0.42343680710676146
					136.69701286657119	7.221775160642943	0.43600403668224014	7.221775160642943	50.413254541566616	28.43350075821912	0.4223915050022311
					137.6538919566372	7.288008532184282	0.4406148821574593	7.288008532184282	50.76614732335758	27.77685053070936	0.4189567333278152
					138.6174692003337	6.93453297104301	0.43384566171344	6.93453297104301	51.12151035462108	28.14889321406009	0.42268499982148416
					139.587791484736	7.202305826378085	0.44345146501015203	7.202305826378085	51.47936092710343	28.12273434392683	0.4233189647796239
					140.56490602512915	7.396074226923119	0.45171111454075624	7.396074226923119	51.839716453593155	27.367448952165113	0.41859268047704834
					141.54886036730505	6.61190007275785	0.4323996752247106	6.61190007275785	52.20259446876831	27.50757682689175	0.420450395542467
					142.5397023898762	7.873461763987656	0.4717654396526824	7.873461763987656	52.56801263004969	27.27744264916329	0.4194409550196245
					143.53748030660535	7.443704666739511	0.4627029610469179	7.443704666739511	52.93598871846004	27.349145766228084	0.4205545730027439
					144.54224266875156	7.361512034273818	0.4639841926733032	7.361512034273818	53.306540639489256	26.44725244434723	0.4145651981605116
					145.55403836743284	7.9414786838830675	0.48463875418353697	7.9414786838830675	53.67968642396568	26.51213429052732	0.41572129728188784
					146.5729166360049	6.829658562609236	0.45415869610155385	6.829658562609236	54.05544422893344	26.59363361154825	0.41700417903891074
					147.59892705245693	7.204628993731327	0.4681141937216448	7.204628993731327	54.43383233853597	25.79655808915284	0.4118554289779938
					148.63211954182412	7.061371273720895	0.4666138980408411	7.061371273720895	54.81486916490572	25.761437963603026	0.4124128386477324
					149.67254437861686	6.734966958968249	0.46010515532012736	6.734966958968249	55.19857324906006	26.28972884987141	0.41748040711884066
					150.7202521892672	7.815659640569508	0.49618690630280343	7.815659640569508	55.58496326180349	25.44417708614591	0.4123311609962617
					151.7752939545921	6.631077565940435	0.46197844401124744	6.631077565940435	55.97405800463611	25.263002319049544	0.41136825130377724
					152.83772101227422	7.529125645857599	0.49312162192636444	7.529125645857599	56.36587641066856	26.322868571941836	0.4205855959484606
					153.90758505936014	7.576635133342937	0.4962534558464414	7.576635133342937	56.76043754554324	25.635663536331574	0.4160096619783507
					154.98493815477565	7.001663680601322	0.48309468141161627	7.001663680601322	57.15776060836205	24.918555641839024	0.4112089206180103
					156.0698327218591	7.0437469804550235	0.485409466694614	7.0437469804550235	57.55786493262058	24.359383042260227	0.40764509492230033
					157.16232155091208	7.582200081838483	0.5051691069102962	7.582200081838483	57.96076998714892	24.866836148198793	0.41246446159489525
					158.26245780176848	7.90284621829239	0.5174583743793918	7.90284621829239	58.36649537705897	24.576334694778485	0.4113183358300402
					159.37029500638084	7.58699727876559	0.5121197919368246	7.58699727876559	58.77506084469838	24.35465160954834	0.4106490903503435
					160.4858870714255	8.251272770790859	0.5343539464566741	8.251272770790859	59.18648627061127	23.803491326067792	0.40730534973346677
					161.6092882809255	8.446436464790638	0.543443622261403	8.446436464790638	59.600791674505544	23.96926092079848	0.4099623461745527
					162.740553298892	9.89335980360108	0.5912050898084911	9.89335980360108	60.01799721622709	24.22525923473946	0.41348074885944164
					163.87973717198423	8.442657591161847	0.5513970879157725	8.442657591161847	60.438123196740676	23.606077684905056	0.409885278345576
					165.02689533218813	8.324994819257066	0.5516931001928359	8.324994819257066	60.86119005911786	22.73432815348149	0.40378263966470473
					166.18208359951348	8.704739149734142	0.5668978104173155	8.704739149734142	61.28721838953169	23.49990434698611	0.41181985158704776
					167.34535818471008	8.606604780493875	0.5658042821078354	8.606604780493875	61.71622891825841	22.686543521714185	0.4059912499819648
					168.51677569200305	8.570816701387406	0.5690283895161796	8.570816701387406	62.14824252068621	22.547810876795776	0.40579321375918803
					169.69639312184705	8.199557393889892	0.5633758879271762	8.199557393889892	62.58328021833101	22.27031779312342	0.40427502988334046
					170.8842678737	9.265166799890372	0.5971739189799188	9.265166799890372	63.021363179859335	22.278143505051954	0.40516070372799523
					172.0804577488159	8.58732023053632	0.5811882899062372	8.58732023053632	63.46251272211835	21.83221176030935	0.4023682003393914
					173.2850209530576	8.58626713672433	0.583434786556036	8.58626713672433	63.90675031117318	21.75340276780769	0.4027742344771617
					174.498016099729	8.685090366751023	0.5899941746938951	8.685090366751023	64.35409756335139	22.143260738952907	0.4071264703464357
					175.71950221242713	8.473578777849873	0.5872007063781395	8.473578777849873	64.80457624629484	21.349597031150772	0.40136568575766896
					176.9495387279141	9.272571666966998	0.6154504371388041	9.272571666966998	65.2582082800189	21.09128228598188	0.400456162325713
					178.1881854990095	8.30797779007995	0.588605344178808	8.30797779007995	65.71501573797903	21.658762943622804	0.40691620569395276
					179.43550279750258	9.248655644713947	0.6201923021639362	9.248655644713947	66.1750208481449	21.329217378122237	0.4053088144986053
					180.6915513170851	9.147561707943096	0.62192812061535	9.147561707943096	66.6382459940819	20.579507171943494	0.3997346235341282
					181.9563921763047	9.462426967984623	0.6348330137214762	9.462426967984623	67.10471371604048	20.963717152074604	0.4050367889303556
					183.23008692153883	8.99081955169057	0.6222373871806008	8.99081955169057	67.57444671205276	20.3835234580925	0.40122245537009193
					184.51269752998962	8.361338369675105	0.6054511620748294	8.361338369675105	68.04746783903713	19.684668953933066	0.3957714655664907
					185.80428641269953	8.098224997345351	0.599045623272081	8.098224997345351	68.5238001139104	19.622119176583844	0.39671100927855185
					187.10491641758844	9.20389220770201	0.6418529852476564	9.20389220770201	69.00346671470777	18.564565290070984	0.3878038018541129
					188.41465083251154	9.017780547627762	0.6377724713861443	9.017780547627762	69.48649098171072	20.07239085139754	0.40388382143982915
					189.73355338833915	9.496520090594911	0.6563117541913686	9.496520090594911	69.97289641858268	19.039546863606205	0.39557521024140696
					191.0616882620575	8.8383007043361	0.6383221908102158	8.8383007043361	70.46270669351276	18.415503014487996	0.39084178490849336
					192.3991200798919	9.01222219760036	0.6482820483022681	9.01222219760036	70.95594564036736	19.098722820888913	0.39927770730104817
					193.74591392045113	9.419045643170394	0.6626742214453714	9.419045643170394	71.45263725984992	18.980653110683313	0.39927855447557664
					195.1021353178943	11.081789554363674	0.7213766008106322	11.081789554363674	71.95280572066886	18.1590043356285	0.39261680894610335
					196.46785026511955	7.495891441072478	0.6033803320922311	7.495891441072478	72.45647536071354	18.09141684793525	0.3929343199724916
					197.8431252169754	9.096876666536682	0.6644970296182013	9.096876666536682	72.96367068823854	17.53262290065867	0.3886615856842611
					199.22802709349423	8.965495049113557	0.6624624765252672	8.965495049113557	73.4744163830562	17.258410801116824	0.3874418690839777
					200.62262328314867	9.399824424363231	0.6812702208926346	9.399824424363231	73.9887372977376	17.056181195588323	0.38643593932177445
					202.0269816461307	9.201676985576245	0.6780703168854176	9.201676985576245	74.50665845882176	17.31226592116988	0.3908437441734899
					203.44117051765363	9.067651860380485	0.6797522841192967	9.067651860380485	75.02820506803351	16.91879119865375	0.3883000958591035
					204.8652587112772	10.148577848545873	0.7199909230754894	10.148577848545873	75.55340250350974	17.243910349304993	0.39308960910519286
					206.29931552225614	9.262951647948082	0.690596063804102	9.262951647948082	76.0822763210343	17.025871107034888	0.3924322083197044
					207.74341073091193	9.358191141037159	0.6992078306521035	9.358191141037159	76.61485225528155	16.326671630725468	0.38597279462652867
					209.1976146060283	8.859557116661819	0.6843397306608275	8.859557116661819	77.15115622106853	16.34665915338633	0.38757700933751715
					210.6619979082705	9.314829486069817	0.7041226926297103	9.314829486069817	77.69121431461602	16.319394252377204	0.38883226521098324
					212.13663189362842	9.549018248685318	0.7178627771077403	9.549018248685318	78.23505281481832	16.0729647442416	0.38734939936374835
					213.6215883168838	9.54209864514877	0.7199130027776347	9.54209864514877	78.78269818452205	16.200158130639494	0.3905224811447505
					215.11693943510198	8.655619746871473	0.689445868916705	8.655619746871473	79.3341770718137	14.63226945550434	0.3737327512080019
					216.6227580111477	9.107565688242483	0.7142288584353014	9.107565688242483	79.88951631131638	15.25350398357597	0.3827417496772057
					218.13911731722578	9.460417433455412	0.7289120124066493	9.460417433455412	80.4487429254956	14.369051352837026	0.37341484922558565
					219.66609113844635	8.636044811677143	0.7023571082408493	8.636044811677143	81.01188412597406	14.569774158979866	0.37801838891540157
					221.20375377641545	9.285022384599284	0.7319029244076846	9.285022384599284	81.5789673148559	14.036263064059973	0.37262644313113236
					222.75218005285038	8.49265657638386	0.7031062105150496	8.49265657638386	82.1500200860599	14.211510561649106	0.3761309433898176
					224.31144531322033	9.220865962022774	0.7359149182180865	9.220865962022774	82.72507022666231	14.217638963068799	0.37779188449844914
					225.8816254304129	9.206256010883447	0.7374682181584189	9.206256010883447	83.30414571824895	13.811242709054202	0.3749341865869844
					227.46279680842576	10.204783317442454	0.7793051823167276	10.204783317442454	83.88727473827669	13.380397970128291	0.371035671923706
					229.05503638608477	8.529868770313671	0.7175106903374293	8.529868770313671	84.47448566144462	14.126435616269625	0.3827862788312554
					230.65842164078737	9.582262102873905	0.7624776261622068	9.582262102873905	85.06580706107474	12.9758864814224	0.36928854146425305
					232.27303059227287	8.501146072600696	0.7219149503295903	8.501146072600696	85.66126771050226	12.594414717329038	0.3661974699285609
					233.89894180641878	7.587666036208773	0.6896691211313646	7.587666036208773	86.26089658447577	13.060241883547693	0.37411126026141944
					235.5362343990637	8.271894562755682	0.7211243370235729	8.271894562755682	86.8647228605671	12.82124754730425	0.37306626637096707
					237.18498803985716	9.05844523384628	0.7559406347554133	9.05844523384628	87.47277592059106	12.514262326566682	0.37051392301519137
					238.84528295613615	8.377375229711475	0.7327790844282795	8.377375229711475	88.08508535203521	11.871338102896022	0.36388831133807015
					240.51719993682912	8.361792731551544	0.7359339313327532	8.361792731551544	88.70168094949946	12.65983455157864	0.37714381228213123
					242.20082033638693	7.055058862278157	0.6830994658224648	7.055058862278157	89.32259271614595	11.98714385552496	0.3697337332240541
					243.89622607874162	7.495385096617461	0.7023926114089502	7.495385096617461	89.94785086515898	11.375551934264658	0.36300032604052723
					245.6034996612928	7.662771092735561	0.7175319173081377	7.662771092735561	90.57748582121508	11.615405583890553	0.3689755619036753
					247.32272415892186	6.698600500326727	0.6758059057511756	6.698600500326727	91.21152822196359	11.28792681560187	0.36687945984256504
					249.05398322803433	8.107781052636403	0.7401687157995058	8.107781052636403	91.85000891951734	11.583876158841722	0.37348728013018306
					250.79736111063056	7.204904636516191	0.7073891553069461	7.204904636516191	92.49295898195396	11.130901514772157	0.3693202485514169
					252.55294263840497	9.302866799890724	0.801867478597431	9.302866799890724	93.14040969482764	11.055968016790041	0.3711561926066656
					254.3208132368738	7.355578894837504	0.7208102417440252	7.355578894837504	93.79239256269142	11.479542963582912	0.38050307352854446
					256.1010589295319	6.810752340899947	0.6996645100866626	6.810752340899947	94.44893931063027	10.846632039770265	0.3728980491051279
					257.89376634203865	7.553538492674963	0.7346630009607774	7.553538492674963	95.11008188580468	9.921008327061521	0.36044472819193446
					259.6990227064329	7.586604260950765	0.7408813455848464	7.586604260950765	95.7758524590053	10.645904683515427	0.37396197603490716
					261.51691586537794	7.4379963750629585	0.7350322806173079	7.4379963750629585	96.44628342621834	10.72164307845125	0.3772282950853927
					263.34753427643557	8.117177413220064	0.7696772884908227	8.117177413220064	97.12140741020188	10.694204230612671	0.3791368762378344
					265.1909670163707	6.714929706772542	0.7088673738384991	6.714929706772542	97.8012572620733	10.454915932694153	0.37712226744670674
					267.04730378548527	7.541386088246096	0.7519889137077992	7.541386088246096	98.48586606290782	10.36143379584799	0.37765905967245683
					268.91663491198364	6.7074992624807965	0.7142046564577351	6.7074992624807965	99.17526712534817	10.181043113259825	0.3770732780950178
					270.7990513563675	5.642076610618494	0.6610909660746463	5.642076610618494	99.86949399522561	10.138096928725346	0.37877243801047467
					272.69464471586207	7.255189803551552	0.7443569315504314	7.255189803551552	100.5685804531922	9.33350001177513	0.3670480316175592
					274.6035072288731	5.852848496106258	0.6761447839243703	5.852848496106258	101.27256051636454	9.751032652431153	0.3771802904873408
					276.5257317794752	6.957044833074719	0.7387128199677956	6.957044833074719	101.9814684399791	9.249967007331731	0.3699400526836906
					278.46141190193157	5.690708518501318	0.6732201479177033	5.690708518501318	102.69533871905895	9.80773251580643	0.3836993786287261
					280.41064178524505	6.742781611221263	0.7362586453150797	6.742781611221263	103.41420609009236	9.110072072464282	0.3726620015219775
					282.3735162777418	5.830660941286807	0.6866637577478698	5.830660941286807	104.13810553272302	8.638147090437627	0.36587769506629064
					284.35013089168604	5.042136291540373	0.6451851844236145	5.042136291540373	104.86707227145207	8.585519928037215	0.3675381920544462
					286.34058180792783	6.074492101938085	0.7117306610842656	6.074492101938085	105.60114177735224	8.758386903356365	0.37254319218995774
					288.3449658805833	5.77815015642845	0.6939458682033557	5.77815015642845	106.3403497697937	8.266557938815964	0.365881568653668
					290.36338064174737	5.3461819339500884	0.6697151109100289	5.3461819339500884	107.08473221818227	8.432059153840449	0.37065415148874586
					292.39592430623964	5.140363537744927	0.6660312513509793	5.140363537744927	107.83432534370954	8.078642448247432	0.36647312081169897
					294.4426957763833	5.343031484736696	0.6764094482035337	5.343031484736696	108.58916562111551	8.055809367977474	0.3678507323131322
					296.50379464681794	5.602324060666468	0.6947795036185931	5.602324060666468	109.34928978046332	8.1253151091612	0.3714182809549378
					298.5793212093457	5.19426976595391	0.6757730172325107	5.19426976595391	110.11473480892656	8.31050688767038	0.37747562272534957
					300.66937645781115	6.057560726829698	0.7288350911144676	6.057560726829698	110.88553795258903	8.628393697400947	0.3869348246214621
					302.7740620930158	4.750817544415897	0.6505587702355762	4.750817544415897	111.66173671825717	7.604489069780273	0.36792262301457923
					304.8934805276669	4.48962441596677	0.6404800051506016	4.48962441596677	112.44336887528496	8.15470755707432	0.3817124427606906
					307.0277348913605	4.634803699241788	0.6539432558321328	4.634803699241788	113.23047245741196	7.7385328606432155	0.3757228914742365
					309.1769290356001	4.146909019985692	0.6221952125202483	4.146909019985692	114.02308576461385	7.770727635885231	0.3787597104124544
					311.3411675388493	4.073449212619535	0.618628735202563	4.073449212619535	114.82124736496615	8.00998391396986	0.38677143319850743
					313.5205557116212	4.898916909650708	0.6749914477110929	4.898916909650708	115.62499609652092	6.9993847741291475	0.3670475903257766
					315.71519960160254	4.255479388786904	0.634245498574803	4.255479388786904	116.43437106919656	7.003721002085197	0.3691352402612647
					317.9252059988138	4.617402041259045	0.6602236442604187	4.617402041259045	117.24941166668094	8.208089031845875	0.39998316062059
					320.15068244080544	3.8209645746035292	0.6100169198142148	3.8209645746035292	118.07015754834771	7.9727192486368015	0.3974633777926549
					322.3917372178911	4.1498991054872025	0.6371580606283667	4.1498991054872025	118.89664865118613	7.123251106619854	0.38004475528216547
					324.64847937841637	3.9291973490242214	0.6238491941091739	3.9291973490242214	119.72892519174444	7.064050310753353	0.3804834119696621
					326.9210187340653	3.128765918273203	0.5661014220939734	3.128765918273203	120.56702766808665	6.8400277037903106	0.3782960438659236
					329.2094658652037	4.238689984825511	0.6508301074327788	4.238689984825511	121.41099686176327	7.394549059576913	0.3960563831315351
					331.51393212626016	5.574532471345382	0.7427724560968353	5.574532471345382	122.26087383979561	6.795244772914648	0.3823740852648985
					333.83452965114395	4.050465919197986	0.6476586169701878	4.050465919197986	123.11669995667417	7.4380085027792	0.4011143617971721
					336.171371358702	4.099201470697238	0.6508146301570968	4.099201470697238	123.97851685637087	7.374710122397278	0.402581032947024
					338.52457095821285	3.721019268949283	0.6285028034092064	3.721019268949283	124.84636647436548	6.650736667682647	0.3872168714756993
					340.89424295492034	4.095978706889374	0.6586674934535359	4.095978706889374	125.72029103968603	7.7222980786922735	0.4155723212269032
					343.2805026556048	3.4026170943794196	0.6100273374309884	3.4026170943794196	126.60033307696384	6.685047739487293	0.39377211922366123
					345.683466174194	3.044591462826038	0.5861609845247849	3.044591462826038	127.48653540850259	7.46390390205946	0.4155773053382954
					348.1032504374134	4.101005566967512	0.6658460513983874	4.101005566967512	128.3789411563621	6.2198976707020766	0.3855017734181638
					350.5399731904753	3.3459978340776555	0.6121553568473114	3.3459978340776555	129.27759374445662	6.860279905557496	0.40604516323737155
					352.9937530028086	3.4085459716964674	0.6158862286701363	3.4085459716964674	130.18253690066783	7.3590060588143675	0.42096719636544416
					355.46470927382825	3.58487945802876	0.6322137511726693	3.58487945802876	131.09381465897252	7.533860156416806	0.428558503170561
					357.95296223874504	4.229893803210665	0.6782715549957379	4.229893803210665	132.01147136158534	6.844912050699371	0.4130524421607434
					360.4586329744162	3.9171971877212513	0.6603533887748653	3.9171971877212513	132.93555166111642	7.2068220345851435	0.42609619931153947
					362.98184340523716	3.9372345780127667	0.6679609105126963	3.9372345780127667	133.86610052274423	7.081808567849707	0.4255359806178419
					365.5227163090738	2.962593405111725	0.5922768084282405	2.962593405111725	134.80316322640346	7.012040223091852	0.427068027911644
					368.08137532323735	4.0896215137385035	0.6832299955315805	4.0896215137385035	135.74678536898827	7.736988717883812	0.44736782975935374
					370.6579449505	3.4342756703122523	0.6337924812369383	3.4342756703122523	136.69701286657119	7.221775160642943	0.43600403668224014
					373.2525505651535	4.891469221239357	0.7468654713570948	4.891469221239357	137.6538919566372	7.288008532184282	0.4406148821574593
					375.8653184191096	4.001130282237279	0.6814245288360746	4.001130282237279	138.6174692003337	6.93453297104301	0.43384566171344
					378.49637564804334	2.811423815285519	0.5895579362527612	2.811423815285519	139.587791484736	7.202305826378085	0.44345146501015203
					381.14585027757965	2.727617250204562	0.5819387101231371	2.727617250204562	140.56490602512915	7.396074226923119	0.45171111454075624
					383.8138712295227	4.291701459594874	0.7203366482239193	4.291701459594874	141.54886036730505	6.61190007275785	0.4323996752247106
					386.50056832812936	3.603272890878967	0.6711289182844334	3.603272890878967	142.5397023898762	7.873461763987656	0.4717654396526824
					389.2060723064262	3.7810733681502775	0.684992632414731	3.7810733681502775	143.53748030660535	7.443704666739511	0.4627029610469179
					391.93051481257123	2.6688968160158395	0.5855157917701054	2.6688968160158395	144.54224266875156	7.361512034273818	0.4639841926733032
					394.67402841625926	3.1716575039642887	0.6365390905182443	3.1716575039642887	145.55403836743284	7.9414786838830675	0.48463875418353697
					397.43674661517304	4.065510108005523	0.7190667424923742	4.065510108005523	146.5729166360049	6.829658562609236	0.45415869610155385
					400.21880384147926	4.119112587630106	0.7225188311419493	4.119112587630106	147.59892705245693	7.204628993731327	0.4681141937216448
					403.0203354683696	5.346895547734893	0.8174987685988431	5.346895547734893	148.63211954182412	7.061371273720895	0.4666138980408411
					405.8414778166482	4.754246870255534	0.7868106932207003	4.754246870255534	149.67254437861686	6.734966958968249	0.46010515532012736
					408.6823681613647	3.4057561678187738	0.669195456975376	3.4057561678187738	150.7202521892672	7.815659640569508	0.49618690630280343
					411.5431447384942	4.207756795478372	0.7421734237624141	4.207756795478372	151.7752939545921	6.631077565940435	0.46197844401124744
					414.4239467516637	4.608186050941003	0.7791805344325026	4.608186050941003	152.83772101227422	7.529125645857599	0.49312162192636444
					417.3249143789253	2.3129001340016377	0.571192447944251	2.3129001340016377	153.90758505936014	7.576635133342937	0.4962534558464414
					420.2461887795778	3.56335060244525	0.7050129757230904	3.56335060244525	154.98493815477565	7.001663680601322	0.48309468141161627
					423.18791210103484	4.301684427684777	0.7654847066814007	4.301684427684777	156.0698327218591	7.0437469804550235	0.485409466694614
					426.1502274857421	3.264933036656725	0.687896016428419	3.264933036656725	157.16232155091208	7.582200081838483	0.5051691069102962
					429.13327907814227	3.9041945861631078	0.7396734242309059	3.9041945861631078	158.26245780176848	7.90284621829239	0.5174583743793918
					432.1372120316893	4.895195501633821	0.8271635086559871	4.895195501633821	159.37029500638084	7.58699727876559	0.5121197919368246
					435.16217251591104	4.027787402716555	0.756462522170437	4.027787402716555	160.4858870714255	8.251272770790859	0.5343539464566741
					438.20830772352247	4.534510523032062	0.8067105437210624	4.534510523032062	161.6092882809255	8.446436464790638	0.543443622261403
					441.2757658775871	3.4471092436563278	0.7179821731998045	3.4471092436563278	162.740553298892	9.89335980360108	0.5912050898084911
					444.36469623873023	5.338996077512119	0.8857708348776184	5.338996077512119	163.87973717198423	8.442657591161847	0.5513970879157725
					447.47524911240134	3.281554637527914	0.7079711794904081	3.281554637527914	165.02689533218813	8.324994819257066	0.5516931001928359
					450.6075758561882	2.460324284162288	0.6330446676184671	2.460324284162288	166.18208359951348	8.704739149734142	0.5668978104173155
					453.7618288871815	3.9823070253272665	0.7788685936405773	3.9823070253272665	167.34535818471008	8.606604780493875	0.5658042821078354
					456.93816168939173	4.182946839960804	0.8074244678502375	4.182946839960804	168.51677569200305	8.570816701387406	0.5690283895161796
					460.1367288212175	3.7555140239932623	0.7699623579546071	3.7555140239932623	169.69639312184705	8.199557393889892	0.5633758879271762
					463.35768592296597	3.1871501846667627	0.7134813741700542	3.1871501846667627	170.8842678737	9.265166799890372	0.5971739189799188
					466.6011897244267	3.374858316700526	0.7438456962552162	3.374858316700526	172.0804577488159	8.58732023053632	0.5811882899062372
					469.8673980524977	4.66589426468697	0.8652137988341083	4.66589426468697	173.2850209530576	8.58626713672433	0.583434786556036
					473.1564698388652	5.3968521399666445	0.9311982869096911	5.3968521399666445	174.498016099729	8.685090366751023	0.5899941746938951
					476.4685651277373	5.031709217596129	0.9013693913868404	5.031709217596129	175.71950221242713	8.473578777849873	0.5872007063781395
					479.8038450836314	4.779434515659642	0.887453356802121	4.779434515659642	176.9495387279141	9.272571666966998	0.6154504371388041
					483.1624719992168	4.347822999331542	0.8499790477841874	4.347822999331542	178.1881854990095	8.30797779007995	0.588605344178808
					486.54460930321136	4.124876248407289	0.8363639788825331	4.124876248407289	179.43550279750258	9.248655644713947	0.6201923021639362
					489.9504215683338	5.490471141008343	0.9546216140042332	5.490471141008343	180.6915513170851	9.147561707943096	0.62192812061535
					493.38007451931213	5.163914718112521	0.9272558909068509	5.163914718112521	181.9563921763047	9.462426967984623	0.6348330137214762
					496.8337350409473	5.004517284889879	0.9269387642334984	5.004517284889879	183.23008692153883	8.99081955169057	0.6222373871806008
					500.31157118623395	3.1544483217414268	0.7560884751911391	3.1544483217414268	184.51269752998962	8.361338369675105	0.6054511620748294
					503.8137521845376	4.196930168876565	0.8682878453076123	4.196930168876565	185.80428641269953	8.098224997345351	0.599045623272081
					507.34044844982935	5.778266976361332	0.9959113668474147	5.778266976361332	187.10491641758844	9.20389220770201	0.6418529852476564
					510.8918315889782	6.271517753596865	1.0526154434920256	6.271517753596865	188.41465083251154	9.017780547627762	0.6377724713861443
					514.468074410101	5.112143769024777	0.9594127256661192	5.112143769024777	189.73355338833915	9.496520090594911	0.6563117541913686
					518.0693509309717	4.924993250490136	0.958924823265653	4.924993250490136	191.0616882620575	8.8383007043361	0.6383221908102158
					521.6958363874886	3.888799995486368	0.8519435219386304	3.888799995486368	192.3991200798919	9.01222219760036	0.6482820483022681
					525.3477072422011	3.7829110868601314	0.8589249015173315	3.7829110868601314	193.74591392045113	9.419045643170394	0.6626742214453714
					529.0251411928964	4.105368167337711	0.8867698561941224	4.105368167337711	195.1021353178943	11.081789554363674	0.7213766008106322
					532.7283171812467	3.324119798286728	0.8169517717694863	3.324119798286728	196.46785026511955	7.495891441072478	0.6033803320922311
					536.4574154015154	4.8410689548275885	0.9629650063354724	4.8410689548275885	197.8431252169754	9.096876666536682	0.6644970296182013
					540.212617309326	3.4081962683596965	0.8331819095848675	3.4081962683596965	199.22802709349423	8.965495049113557	0.6624624765252672
					543.9941056304913	4.0618022996406875	0.9008658478287477	4.0618022996406875	200.62262328314867	9.399824424363231	0.6812702208926346
					547.8020643699047	3.331214832870885	0.8353822976804534	3.331214832870885	202.0269816461307	9.201676985576245	0.6780703168854176
					551.636678820494	4.969922001596044	1.0130607656346777	4.969922001596044	203.44117051765363	9.067651860380485	0.6797522841192967
					555.4981355722375	4.6908040605571	0.9816784970335953	4.6908040605571	204.8652587112772	10.148577848545873	0.7199909230754894
					559.3866225212431	4.148223882165712	0.9371425819667546	4.148223882165712	206.29931552225614	9.262951647948082	0.690596063804102
					563.3023288788918	3.3625798712060027	0.8559574570491857	3.3625798712060027	207.74341073091193	9.358191141037159	0.6992078306521035
					567.245445181044	3.882516920416362	0.9216817282223932	3.882516920416362	209.1976146060283	8.859557116661819	0.6843397306608275
					571.2161632973114	3.225719771186683	0.848825698862645	3.225719771186683	210.6619979082705	9.314829486069817	0.7041226926297103
					575.2146764403926	3.6729627244416525	0.9090498154932807	3.6729627244416525	212.13663189362842	9.549018248685318	0.7178627771077403
					579.2411791754753	3.9077695464809175	0.9254811703850195	3.9077695464809175	213.6215883168838	9.54209864514877	0.7199130027776347
					583.2958674297037	3.0843570165779775	0.8456630754042689	3.0843570165779775	215.11693943510198	8.655619746871473	0.689445868916705
					587.3789385017116	2.460561123326241	0.7805619991152558	2.460561123326241	216.6227580111477	9.107565688242483	0.7142288584353014
					591.4905910712235	3.7313295460352744	0.9342514503740688	3.7313295460352744	218.13911731722578	9.460417433455412	0.7289120124066493
					595.6310252087221	3.116771979739652	0.8524344570080268	3.116771979739652	219.66609113844635	8.636044811677143	0.7023571082408493
					599.8004423851831	2.5901507393794576	0.7854164077982497	2.5901507393794576	221.20375377641545	9.285022384599284	0.7319029244076846
					603.9990454818794	2.9905442594068266	0.8621280942238302	2.9905442594068266	222.75218005285038	8.49265657638386	0.7031062105150496
					608.2270388002526	3.1083763817877115	0.8831466233604196	3.1083763817877115	224.31144531322033	9.220865962022774	0.7359149182180865
					612.4846280718543	1.8847387370260553	0.7167409530084321	1.8847387370260553	225.8816254304129	9.206256010883447	0.7374682181584189
					616.7720204683573	3.2332710971609053	0.902724084602641	3.2332710971609053	227.46279680842576	10.204783317442454	0.7793051823167276
					621.0894246116358	4.319166187388803	1.022655355442409	4.319166187388803	229.05503638608477	8.529868770313671	0.7175106903374293
					625.4370505839172	2.897354318197834	0.8599313225527422	2.897354318197834	230.65842164078737	9.582262102873905	0.7624776261622068
					629.8151099380046	3.344915375139121	0.936269184204323	3.344915375139121	232.27303059227287	8.501146072600696	0.7219149503295903
					634.2238157075707	2.498627781386963	0.8413067141781038	2.498627781386963	233.89894180641878	7.587666036208773	0.6896691211313646
					638.6633824175237	3.1055135801383056	0.9094958563560271	3.1055135801383056	235.5362343990637	8.271894562755682	0.7211243370235729
					643.1340260944464	3.435353185727158	0.9530858375360238	3.435353185727158	237.18498803985716	9.05844523384628	0.7559406347554133
					647.6359642771075	2.983237628989527	0.8973037758330674	2.983237628989527	238.84528295613615	8.377375229711475	0.7327790844282795
					652.1694160270473	2.583352049898986	0.8391759560812393	2.583352049898986	240.51719993682912	8.361792731551544	0.7359339313327532
					656.7346019392367	2.474322898663951	0.8495508974524955	2.474322898663951	242.20082033638693	7.055058862278157	0.6830994658224648
					661.3317441528113	2.712055814227107	0.8873059404705884	2.712055814227107	243.89622607874162	7.495385096617461	0.7023926114089502
					665.961066361881	1.66399448764006	0.755306758773144	1.66399448764006	245.6034996612928	7.662771092735561	0.7175319173081377
					670.6227938264142	0.3114680408632134	0.42624277393722254	0.3114680408632134	247.32272415892186	6.698600500326727	0.6758059057511756
					675.3171533831991	2.3168459829457126	0.840516786358452	2.3168459829457126	249.05398322803433	8.107781052636403	0.7401687157995058
					680.0443734568814	3.0537187600186537	0.9454992042049124	3.0537187600186537	250.79736111063056	7.204904636516191	0.7073891553069461
					684.8046840710797	1.6550249266875767	0.7381885944074359	1.6550249266875767	252.55294263840497	9.302866799890724	0.801867478597431
					689.5983168595773	1.7259470213432055	0.7780617699393383	1.7259470213432055	254.3208132368738	7.355578894837504	0.7208102417440252
					694.4255050775944	0.17601491877787534	0.4122695175316388	0.17601491877787534	256.1010589295319	6.810752340899947	0.6996645100866626
					699.2864836131375	1.8465677339755864	0.7914284334215977	1.8465677339755864	257.89376634203865	7.553538492674963	0.7346630009607774
					704.1814889984294	2.72183207156627	0.9286797071927602	2.72183207156627	259.6990227064329	7.586604260950765	0.7408813455848464
					709.1107594214184	2.48966316384881	0.9091057494270008	2.48966316384881	261.51691586537794	7.4379963750629585	0.7350322806173079
					714.0745347373684	1.6639034986916554	0.7856472719667965	1.6639034986916554	263.34753427643557	8.117177413220064	0.7696772884908227
					719.0730564805299	0.4301571680892585	0.5173529738832922	0.4301571680892585	265.1909670163707	6.714929706772542	0.7088673738384991
					724.1065678758937	1.0784324048738505	0.6587367120696567	1.0784324048738505	267.04730378548527	7.541386088246096	0.7519889137077992
					729.175313851025	2.2658129911818925	0.8796717874481457	2.2658129911818925	268.91663491198364	6.7074992624807965	0.7142046564577351
					734.2795410479821	1.3085286978826618	0.7535552705484527	1.3085286978826618	270.7990513563675	5.642076610618494	0.6610909660746463
					739.419497835318	0.8285703375522089	0.62329687749718	0.8285703375522089	272.69464471586207	7.255189803551552	0.7443569315504314
					744.5954343201652	1.7635169604662801	0.8190775216657885	1.7635169604662801	274.6035072288731	5.852848496106258	0.6761447839243703
					749.8076023604063	2.03859576403266	0.8873562811262677	2.03859576403266	276.5257317794752	6.957044833074719	0.7387128199677956
					755.0562555769293	2.057429686280047	0.8960210826198228	2.057429686280047	278.46141190193157	5.690708518501318	0.6732201479177033
					760.3416493659677	0.5442561654068062	0.5784257996576118	0.5442561654068062	280.41064178524505	6.742781611221263	0.7362586453150797
					765.6640409115295	1.0550788817953407	0.7109613123166872	1.0550788817953407	282.3735162777418	5.830660941286807	0.6866637577478698
					771.0236891979102	0.58332000019421	0.6113118343568152	0.58332000019421	284.35013089168604	5.042136291540373	0.6451851844236145
					776.4208550222957	1.691207552075675	0.8341179014791539	1.691207552075675	286.34058180792783	6.074492101938085	0.7117306610842656
					781.8558010074516	2.2711213832813755	0.9710140016977087	2.2711213832813755	288.3449658805833	5.77815015642845	0.6939458682033557
					787.3287916145039	1.8677700678314375	0.8784167825162963	1.8677700678314375	290.36338064174737	5.3461819339500884	0.6697151109100289
					792.8400931558053	2.2158051072991394	0.9426458540820165	2.2158051072991394	292.39592430623964	5.140363537744927	0.6660312513509793
					798.389973807896	2.4112126154324023	0.9797153920683456	2.4112126154324023	294.4426957763833	5.343031484736696	0.6764094482035337
					803.9787036245513	1.9967954283130984	0.9220788203361265	1.9967954283130984	296.50379464681794	5.602324060666468	0.6947795036185931
					809.6065545499231	0.8508367690679176	0.6882502107685723	0.8508367690679176	298.5793212093457	5.19426976595391	0.6757730172325107
					815.2738004317725	2.617599162957036	1.0358096720282015	2.617599162957036	300.66937645781115	6.057560726829698	0.7288350911144676
					820.9807170347949	3.0445116304960003	1.1007794294284616	3.0445116304960003	302.7740620930158	4.750817544415897	0.6505587702355762
					826.7275820540385	3.077135769162809	1.1352077443238828	3.077135769162809	304.8934805276669	4.48962441596677	0.6404800051506016
					832.5146751284168	2.5565135697484505	1.0187240070373536	2.5565135697484505	307.0277348913605	4.634803699241788	0.6539432558321328
					838.3422778543157	2.130991874331992	0.9721255396222479	2.130991874331992	309.1769290356001	4.146909019985692	0.6221952125202483
					844.2106737992959	3.4324417547990653	1.1920269482196577	3.4324417547990653	311.3411675388493	4.073449212619535	0.618628735202563
					850.1201485158911	1.9666183999969324	0.9675710599592422	1.9666183999969324	313.5205557116212	4.898916909650708	0.6749914477110929
					856.0709895555023	3.8285826972329735	1.2694297823603629	3.8285826972329735	315.71519960160254	4.255479388786904	0.634245498574803
					862.0634864823908	3.779791802182688	1.2553440825894633	3.779791802182688	317.9252059988138	4.617402041259045	0.6602236442604187
					868.0979308877675	0.8607271144387325	0.7668755235388272	0.8607271144387325	320.15068244080544	3.8209645746035292	0.6100169198142148
					874.1746164039819	2.544438258068609	1.093778953830808	2.544438258068609	322.3917372178911	4.1498991054872025	0.6371580606283667
					880.2938387188098	2.4854573767512105	1.0846665926985333	2.4854573767512105	324.64847937841637	3.9291973490242214	0.6238491941091739
					886.4558955898415	2.854120779417244	1.1916491584811304	2.854120779417244	326.9210187340653	3.128765918273203	0.5661014220939734
					892.6610868589703	3.833774927933794	1.339693629178631	3.833774927933794	329.2094658652037	4.238689984825511	0.6508301074327788
					898.9097144669831	3.8976569491741295	1.3601759351420875	3.8976569491741295	331.51393212626016	5.574532471345382	0.7427724560968353
					905.202082468252	0.041658773836398155	0.5012033326556117	0.041658773836398155	333.83452965114395	4.050465919197986	0.6476586169701878
					911.5384970455298	1.2791031661132477	0.9302348008718611	1.2791031661132477	336.171371358702	4.099201470697238	0.6508146301570968
					917.9192665248484	2.701511692620721	1.1997771063252036	2.701511692620721	338.52457095821285	3.721019268949283	0.6285028034092064
					924.3447013905223	4.192219961051008	1.4383835691952316	4.192219961051008	340.89424295492034	4.095978706889374	0.6586674934535359
					930.815114300256	2.852557017116884	1.2161392514301355	2.852557017116884	343.2805026556048	3.4026170943794196	0.6100273374309884
					937.3308201003579	0.5637363559489899	0.7518404459442043	0.5637363559489899	345.683466174194	3.044591462826038	0.5861609845247849
					943.8921358410604	1.7825635133963726	0.9812490519277168	1.7825635133963726	348.1032504374134	4.101005566967512	0.6658460513983874
					950.4993807919478	2.6493321014036897	1.1985822793231196	2.6493321014036897	350.5399731904753	3.3459978340776555	0.6121553568473114
					957.1528764574914	2.476832081800641	1.188756888321164	2.476832081800641	352.9937530028086	3.4085459716964674	0.6158862286701363
					963.8529465926938	1.5470892709440203	0.9970766997152142	1.5470892709440203	355.46470927382825	3.58487945802876	0.6322137511726693
					970.5999172188426	3.124928248191192	1.3075369298920503	3.124928248191192	357.95296223874504	4.229893803210665	0.6782715549957379
					977.3941166393745	0.36690622714902077	0.7245197735407659	0.36690622714902077	360.4586329744162	3.9171971877212513	0.6603533887748653
					984.2358754558502	1.002174449011513	0.9202685327924183	1.002174449011513	362.98184340523716	3.9372345780127667	0.6679609105126963
									365.5227163090738	2.962593405111725	0.5922768084282405
									368.08137532323735	4.0896215137385035	0.6832299955315805
									370.6579449505	3.4342756703122523	0.6337924812369383
									373.2525505651535	4.891469221239357	0.7468654713570948
									375.8653184191096	4.001130282237279	0.6814245288360746
									378.49637564804334	2.811423815285519	0.5895579362527612
									381.14585027757965	2.727617250204562	0.5819387101231371
									383.8138712295227	4.291701459594874	0.7203366482239193
									386.50056832812936	3.603272890878967	0.6711289182844334
									389.2060723064262	3.7810733681502775	0.684992632414731
									391.93051481257123	2.6688968160158395	0.5855157917701054
									394.67402841625926	3.1716575039642887	0.6365390905182443
									397.43674661517304	4.065510108005523	0.7190667424923742
									400.21880384147926	4.119112587630106	0.7225188311419493
									403.0203354683696	5.346895547734893	0.8174987685988431
									405.8414778166482	4.754246870255534	0.7868106932207003
									408.6823681613647	3.4057561678187738	0.669195456975376
									411.5431447384942	4.207756795478372	0.7421734237624141
									414.4239467516637	4.608186050941003	0.7791805344325026
									417.3249143789253	2.3129001340016377	0.571192447944251
									420.2461887795778	3.56335060244525	0.7050129757230904
									423.18791210103484	4.301684427684777	0.7654847066814007
									426.1502274857421	3.264933036656725	0.687896016428419
									429.13327907814227	3.9041945861631078	0.7396734242309059
									432.1372120316893	4.895195501633821	0.8271635086559871
									435.16217251591104	4.027787402716555	0.756462522170437
									438.20830772352247	4.534510523032062	0.8067105437210624
									441.2757658775871	3.4471092436563278	0.7179821731998045
									444.36469623873023	5.338996077512119	0.8857708348776184
									447.47524911240134	3.281554637527914	0.7079711794904081
									450.6075758561882	2.460324284162288	0.6330446676184671
									453.7618288871815	3.9823070253272665	0.7788685936405773
									456.93816168939173	4.182946839960804	0.8074244678502375
									460.1367288212175	3.7555140239932623	0.7699623579546071
									463.35768592296597	3.1871501846667627	0.7134813741700542
									466.6011897244267	3.374858316700526	0.7438456962552162
									469.8673980524977	4.66589426468697	0.8652137988341083
									473.1564698388652	5.3968521399666445	0.9311982869096911
									476.4685651277373	5.031709217596129	0.9013693913868404
									479.8038450836314	4.779434515659642	0.887453356802121
									483.1624719992168	4.347822999331542	0.8499790477841874
									486.54460930321136	4.124876248407289	0.8363639788825331
									489.9504215683338	5.490471141008343	0.9546216140042332
									493.38007451931213	5.163914718112521	0.9272558909068509
									496.8337350409473	5.004517284889879	0.9269387642334984
									500.31157118623395	3.1544483217414268	0.7560884751911391
									503.8137521845376	4.196930168876565	0.8682878453076123
									507.34044844982935	5.778266976361332	0.9959113668474147
									510.8918315889782	6.271517753596865	1.0526154434920256
									514.468074410101	5.112143769024777	0.9594127256661192
									518.0693509309717	4.924993250490136	0.958924823265653
									521.6958363874886	3.888799995486368	0.8519435219386304
									525.3477072422011	3.7829110868601314	0.8589249015173315
									529.0251411928964	4.105368167337711	0.8867698561941224
									532.7283171812467	3.324119798286728	0.8169517717694863
									536.4574154015154	4.8410689548275885	0.9629650063354724
									540.212617309326	3.4081962683596965	0.8331819095848675
									543.9941056304913	4.0618022996406875	0.9008658478287477
									547.8020643699047	3.331214832870885	0.8353822976804534
									551.636678820494	4.969922001596044	1.0130607656346777
									555.4981355722375	4.6908040605571	0.9816784970335953
									559.3866225212431	4.148223882165712	0.9371425819667546
									563.3023288788918	3.3625798712060027	0.8559574570491857
									567.245445181044	3.882516920416362	0.9216817282223932
									571.2161632973114	3.225719771186683	0.848825698862645
									575.2146764403926	3.6729627244416525	0.9090498154932807
									579.2411791754753	3.9077695464809175	0.9254811703850195
									583.2958674297037	3.0843570165779775	0.8456630754042689
									587.3789385017116	2.460561123326241	0.7805619991152558
									591.4905910712235	3.7313295460352744	0.9342514503740688
									595.6310252087221	3.116771979739652	0.8524344570080268
									599.8004423851831	2.5901507393794576	0.7854164077982497
									603.9990454818794	2.9905442594068266	0.8621280942238302
									608.2270388002526	3.1083763817877115	0.8831466233604196
									612.4846280718543	1.8847387370260553	0.7167409530084321
									616.7720204683573	3.2332710971609053	0.902724084602641
									621.0894246116358	4.319166187388803	1.022655355442409
									625.4370505839172	2.897354318197834	0.8599313225527422
									629.8151099380046	3.344915375139121	0.936269184204323
									634.2238157075707	2.498627781386963	0.8413067141781038
									638.6633824175237	3.1055135801383056	0.9094958563560271
									643.1340260944464	3.435353185727158	0.9530858375360238
									647.6359642771075	2.983237628989527	0.8973037758330674
									652.1694160270473	2.583352049898986	0.8391759560812393
									656.7346019392367	2.474322898663951	0.8495508974524955
									661.3317441528113	2.712055814227107	0.8873059404705884
									665.961066361881	1.66399448764006	0.755306758773144
									670.6227938264142	0.3114680408632134	0.42624277393722254
									675.3171533831991	2.3168459829457126	0.840516786358452
									680.0443734568814	3.0537187600186537	0.9454992042049124
									684.8046840710797	1.6550249266875767	0.7381885944074359
									689.5983168595773	1.7259470213432055	0.7780617699393383
									694.4255050775944	0.17601491877787534	0.4122695175316388
									699.2864836131375	1.8465677339755864	0.7914284334215977
									704.1814889984294	2.72183207156627	0.9286797071927602
									709.1107594214184	2.48966316384881	0.9091057494270008
									714.0745347373684	1.6639034986916554	0.7856472719667965
									719.0730564805299	0.4301571680892585	0.5173529738832922
									724.1065678758937	1.0784324048738505	0.6587367120696567
									729.175313851025	2.2658129911818925	0.8796717874481457
									734.2795410479821	1.3085286978826618	0.7535552705484527
									739.419497835318	0.8285703375522089	0.62329687749718
									744.5954343201652	1.7635169604662801	0.8190775216657885
									749.8076023604063	2.03859576403266	0.8873562811262677
									755.0562555769293	2.057429686280047	0.8960210826198228
									760.3416493659677	0.5442561654068062	0.5784257996576118
									765.6640409115295	1.0550788817953407	0.7109613123166872
									771.0236891979102	0.58332000019421	0.6113118343568152
									776.4208550222957	1.691207552075675	0.8341179014791539
									781.8558010074516	2.2711213832813755	0.9710140016977087
									787.3287916145039	1.8677700678314375	0.8784167825162963
									792.8400931558053	2.2158051072991394	0.9426458540820165
									798.389973807896	2.4112126154324023	0.9797153920683456
									803.9787036245513	1.9967954283130984	0.9220788203361265
									809.6065545499231	0.8508367690679176	0.6882502107685723
									815.2738004317725	2.617599162957036	1.0358096720282015
									820.9807170347949	3.0445116304960003	1.1007794294284616
									826.7275820540385	3.077135769162809	1.1352077443238828
									832.5146751284168	2.5565135697484505	1.0187240070373536
									838.3422778543157	2.130991874331992	0.9721255396222479
									844.2106737992959	3.4324417547990653	1.1920269482196577
									850.1201485158911	1.9666183999969324	0.9675710599592422
									856.0709895555023	3.8285826972329735	1.2694297823603629
									862.0634864823908	3.779791802182688	1.2553440825894633
									868.0979308877675	0.8607271144387325	0.7668755235388272
									874.1746164039819	2.544438258068609	1.093778953830808
									880.2938387188098	2.4854573767512105	1.0846665926985333
									886.4558955898415	2.854120779417244	1.1916491584811304
									892.6610868589703	3.833774927933794	1.339693629178631
									898.9097144669831	3.8976569491741295	1.3601759351420875
									905.202082468252	0.041658773836398155	0.5012033326556117
									911.5384970455298	1.2791031661132477	0.9302348008718611
									917.9192665248484	2.701511692620721	1.1997771063252036
									924.3447013905223	4.192219961051008	1.4383835691952316
									930.815114300256	2.852557017116884	1.2161392514301355
									937.3308201003579	0.5637363559489899	0.7518404459442043
									943.8921358410604	1.7825635133963726	0.9812490519277168
									950.4993807919478	2.6493321014036897	1.1985822793231196
									957.1528764574914	2.476832081800641	1.188756888321164
									963.8529465926938	1.5470892709440203	0.9970766997152142
									970.5999172188426	3.124928248191192	1.3075369298920503
									977.3941166393745	0.36690622714902077	0.7245197735407659
									984.2358754558502	1.002174449011513	0.9202685327924183
									991.1255265840412	1.2529401856180316	0.9325501644310393
									997.2911834928398	0.8949153338346972	0.9740524851690865
