# Supplementary material for: Formation of a super-dense hydrogen monolayer on mesoporous silica
Source: Nat Chem. 2022 Aug 29;14(11):1319–24. doi: 10.1038/s41557-022-01019-7 (PMC9630099; doi:10.1038/s41557-022-01019-7)
Supplement: Source Data Fig. 2 — Compressed folder with ‘.csv’ files of all INS results including spectra and analysis and source data of Fig. 2b.. [file 41557_2022_1019_MOESM3_ESM.zip › Fig2_INS_spectra_and_analysis/INS+AnalysisGaussian/23421_10.1mmol_5.0K_B.csv]

x	y	err	fit	residual_fit	x_full	y_full	err_full	background_full	x_f	y_f	err_f	GS_Peak0_	GS_Peak1_	GS_Peak2_	GS_Peak3_	Background1_	Sigmoid1_
2.0004999999999926	0.08781405695999103	0.22263115402337502	0.855688184804091	0.7678741278441	1.0134999999999967	-0.6496881897662208	0.3773232882394171	-0.6496898172373852	-1.9895	-0.35780095861760675	0.08083228238607715	1.2323846570387556e-05	1.2325099043265513e-05	1.1116431919155742e-09	8.085620808565467e-220	0.8556635347468342	0.0
2.0214999999999925	0.42175252251644946	0.24116867928206412	0.8295848324983168	0.40783230998186737	1.0344999999999966	-0.565719745394531	0.36820472192260856	-0.5657214742897004	-1.9685000000000001	-0.2674681005056332	0.09091949002481214	1.3021670992447097e-05	1.3022991639579258e-05	1.1944539899265283e-09	4.284711062615274e-219	0.8295587866412308	0.0
2.0424999999999924	0.3812254778689884	0.24251474122510283	0.8039466283018	0.42272115043281155	1.0554999999999966	-0.1126898590273351	0.38232174617982984	-0.11269169545719152	-1.9475000000000002	-0.31073022897064406	0.09248667248290345	1.3757435223376358e-05	1.375882759031068e-05	1.2832869014708554e-09	2.264293329210598e-218	0.8039191107556993	0.0
2.0634999999999923	0.06276719329126121	0.2173794068966187	0.7787715285571716	0.7160043352659103	1.0764999999999965	-0.5871298029537066	0.35332021078906134	-0.5871317533836443	-1.9265000000000003	-0.36270297087569253	0.08623665268539793	1.4533109911464727e-05	1.4534577718780489e-05	1.3785687211459967e-09	1.193292220226295e-217	0.7787424594909726	0.0
2.0844999999999922	0.12770775644510804	0.22575812276710516	0.7540574953411073	0.6263497388959993	1.0974999999999964	0.13553327838701254	0.3782983840117037	0.13553120711713318	-1.9055000000000004	-0.3921988576741828	0.08239522489856003	1.535076285276682e-05	1.5352310004203885e-05	1.480755663518769e-09	6.271391415211682e-217	0.7540267907874947	0.0
2.105499999999992	0.18415136212878264	0.22617090589825392	0.7298024964641464	0.5456511343353638	1.1184999999999963	0.04861802781822184	0.36999776279837177	0.04861582847327079	-1.8845000000000005	-0.24040733630022043	0.10387655153678407	1.6212563495847422e-05	1.621419408678592e-05	1.5903353310454992e-09	3.286881000100753e-216	0.7297700681162285	0.0
2.126499999999992	0.36575595554663076	0.24139544547231692	0.7060045054709032	0.34024854992427245	1.1394999999999962	0.3460079924421112	0.369721460331611	0.346005657369783	-1.8635000000000006	-0.1710044209371323	0.10903115716609428	1.7120787640475132e-05	1.7122505966779728e-05	1.7078288093711326e-09	1.717936197716628e-215	0.7059702604694671	0.0
2.147499999999992	0.03066480347640389	0.22497416082503047	0.6826615016407089	0.651996698164305	1.160499999999996	0.4309289671309092	0.37030936047231966	0.43092648823865914	-1.8425000000000007	-0.29895503947375496	0.09738270607367953	1.8077822337862793e-05	1.8079632905105563e-05	1.8337928979582273e-09	8.954329182129819e-215	0.682625342351673	0.0
2.168499999999992	0.12918139069916912	0.22990288971431008	0.6597714699886587	0.5305900792894895	1.181499999999996	-0.3592701174740025	0.3345356046931466	-0.35927274874323784	-1.8215000000000008	-0.3230388617287401	0.08964744014117093	1.90861710003119e-05	1.9088078533388486e-05	1.968822484473405e-09	4.65438235327501e-214	0.6597332937703024	0.0
2.189499999999992	0.26029564570140895	0.23836394933569097	0.6373324012671118	0.3770367555657028	1.202499999999996	-0.060391968505109105	0.3398822406836709	-0.06039476119846747	-1.8005000000000009	-0.046673936324572174	0.12493310074339559	2.014845872838713e-05	2.0150468181541717e-05	2.1135530718624325e-09	2.4126483916955004e-213	0.6372921002266487	0.0
2.2104999999999917	0.23387006136017105	0.2378829623855727	0.6153422919676489	0.3814722306074778	1.2234999999999958	-0.18264728917516088	0.33176722397349706	-0.18265025285675018	-1.779500000000001	-0.18303435184130423	0.11338953537421838	2.1267437864023747e-05	2.1269554431298167e-05	2.268663467577949e-09	1.247179568031755e-212	0.6152997527066901	0.0
2.2314999999999916	0.054996446082095286	0.22585128584180858	0.593799144323507	0.5388026982414117	1.2444999999999957	-0.006740469553552472	0.3323687569860325	-0.006743614332752625	-1.758500000000001	-0.3597088186094114	0.0923737973349971	2.24459937782532e-05	2.2448222904376874e-05	2.434878644986301e-09	6.429347745636565e-212	0.5937542476719457	0.0
2.2524999999999915	0.12063068297647947	0.2340447225099619	0.5727009663125004	0.45207028333602095	1.2654999999999956	-0.29152798535138963	0.3113302689823004	-0.29153132191263015	-1.7375000000000012	-0.32134469532367543	0.09759099724017914	2.3687150902523017e-05	2.3689498294260274e-05	2.61297278757498e-09	3.305276689850401e-211	0.5726535870503309	0.0
2.2734999999999914	0.15631381281204737	0.2383570855385794	0.5520457716604789	0.3957319588484315	1.2864999999999955	0.027334320595473752	0.3206129303452144	0.02733078096138746	-1.7165000000000012	-0.2262312863716635	0.11068313856052979	2.4994079012885635e-05	2.499655065085785e-05	2.8037725272108264e-09	1.6945395175619215e-210	0.5519957782270426	0.0
2.2944999999999913	-0.025922953686321314	0.22719255845394765	0.5318315798452815	0.5577545335316029	1.3074999999999954	0.27304804201005833	0.32909337925681775	0.27304428737299435	-1.6955000000000013	-0.3686559097570483	0.09283505528511346	2.6370099776637673e-05	2.637270192763819e-05	3.0081603883624557e-09	8.663603290323372e-210	0.5317788340354168	0.0
2.3154999999999912	0.19491241082258315	0.23807553350800684	0.5120564161012735	0.31714400527869036	1.3284999999999954	-0.3172770665861637	0.29831938336240976	-0.31728104883031866	-1.6745000000000014	-0.14064676237549534	0.11678346782226053	2.78186935713059e-05	2.782143280112633e-05	3.227078450902077e-09	4.417213488750749e-209	0.5120007727478226	0.0
2.336499999999991	0.03052337760151265	0.2311193600974304	0.4927183114244482	0.4621949338229356	1.3494999999999953	0.026693090922238115	0.31658612444947964	0.026688867756455383	-1.6535000000000015	-0.30873550028737784	0.100387684805169	2.9343506586198297e-05	2.9346389772985033e-05	3.4615322448421265e-09	2.2459557611172827e-208	0.4926596180665568	0.0
2.357499999999991	0.6168826905342423	0.26151468938596195	0.473815302578109	-0.14306738795613327	1.3704999999999952	0.07639624319069964	0.3161907696347689	0.07639176504001223	-1.6325000000000016	-0.235912536852656	0.1094725331118975	3.094835821706821e-05	3.095139256522961e-05	3.7125948911445073e-09	1.1388249712701925e-207	0.4737533991147318	0.0
2.378499999999991	0.5312589909776252	0.26232094992195504	0.45534543209918305	-0.07591355887844214	1.391499999999995	-0.6450320645692554	0.26911515538686276	-0.6450368125571461	-1.6115000000000017	-0.4718268346792315	0.08337795611266857	3.263724876478105e-05	3.26404418194648e-05	3.981411503565209e-09	5.758584462031776e-207	0.4552801504271873	0.0
2.399499999999991	0.4971375180091943	0.2587408047597796	0.4373067483051674	-0.0598307697040269	1.412499999999995	-0.1450457141568528	0.2944549860696553	-0.14505074766560908	-1.5905000000000018	-0.4266687230110194	0.0884203508273689	3.441436744921885e-05	3.4417727111381046e-05	4.269203867369079e-09	2.90387204947008e-206	0.43723791194140293	0.0
2.4204999999999908	0.3881539932672159	0.2529010815595878	0.41969730530173716	0.031543312034521265	1.433499999999995	-0.06823869843965619	0.2968203621009713	-0.0682440340288057	-1.569500000000002	-0.26720189514688586	0.10977690301576067	3.628410075001456e-05	3.628763529210209e-05	4.5772754116686625e-09	1.4603003451182503e-205	0.4196247289884196	0.0
2.4414999999999907	0.29724366370895494	0.2493149856645387	0.40251516299102685	0.10527149928207191	1.4544999999999948	-0.10595064682175674	0.28906769888151373	-0.1059563019734575	-1.548500000000002	-0.20039500879042071	0.11630658633529005	3.825104108607037e-05	3.8254759168339334e-05	4.907016493112501e-09	7.323351423231066e-205	0.40243865228375597	0.0
2.4624999999999906	0.3320415042074883	0.2531485813607087	0.3857583870806477	0.0537168828731594	1.4754999999999947	-0.11125038235345693	0.2823728372224571	-0.11125637552163417	-1.527500000000002	-0.4055358784615181	0.09944359857583746	4.031999584619157e-05	4.03239065336838e-05	5.2599100096714006e-09	3.66252449510432e-204	0.3856777379183578	0.0
2.4834999999999905	0.5430393989959257	0.2574636110338803	0.3694250490934163	-0.1736143499025094	1.4964999999999946	-0.3187676504041315	0.25998343452499934	-0.3187740010660997	-1.5065000000000022	-0.4253070527684947	0.09465957181959801	4.249599678354486e-05	4.2500109563748085e-05	5.637537364351892e-09	1.8266451022962576e-203	0.36934004734953163	0.0
2.5044999999999904	0.4643066229055233	0.2572763305465475	0.35351322637784716	-0.11079339652767617	1.5174999999999945	0.2686402917579771	0.2909281335915159	0.268633563047289	-1.4855000000000023	-0.26660944697156685	0.11276127613833092	4.478430978704557e-05	4.478863458825942e-05	6.041584799805728e-09	9.08512258075124e-203	0.35342364739188703	0.0
2.5254999999999903	0.6226019532826622	0.2648281848106776	0.3380210021194525	-0.2845809511632097	1.5384999999999944	0.1866280484911187	0.28187090039989426	0.18662092004221498	-1.4645000000000024	-0.12125144852175362	0.13496370343537584	4.719044504317144e-05	4.719499225360639e-05	6.473850126005624e-09	4.506199155658294e-202	0.3379266102083056	0.0
2.54649999999999	0.15941538599170377	0.2409555405930729	0.32294646535283844	0.16353107936113467	1.5594999999999943	0.005296302005591766	0.2669649265991527	0.005288750934601622	-1.4435000000000024	-0.44487114643123093	0.10441502169378854	4.972016760211414e-05	4.9724948089749314e-05	6.936249864424731e-09	2.2289121323630618e-201	0.3228470133008967	0.0
2.56749999999999	0.41682480232376173	0.25676772494492806	0.30828771097465163	-0.1085370913491101	1.5804999999999942	-0.11038273971044599	0.2610075552337486	-0.11039073754456691	-1.4225000000000025	-0.1946127449510332	0.13374061394853534	5.2379508362598105e-05	5.238453349582322e-05	7.43082683349314e-09	1.0994576117002027e-200	0.3081829395019664	0.0
2.58849999999999	0.29630379883171903	0.24664879138385	0.29404283975740375	-0.002260959074315283	1.6014999999999942	0.13362899971139763	0.26601725996416387	0.13362052964999835	-1.4015000000000026	-0.19271273028655211	0.1325278707868613	5.5174775490116496e-05	5.5180057159187164e-05	7.9597582015124e-09	5.408377635908206e-200	0.29393247696499625	0.0
2.60949999999999	0.10544215233586482	0.24169227790756925	0.28020995836420365	0.17476780602833883	1.622499999999994	0.08511191842659126	0.2572179461885111	0.08510294928145547	-1.3805000000000027	-0.3073546509682973	0.1300768672710376	5.8112566283775374e-05	5.81181169231095e-05	8.525364034693967e-09	2.6531298271426103e-199	0.28009371915563275	0.0
2.63049999999999	0.4958380650854629	0.26208572838226174	0.26678717936441304	-0.22905088572104987	1.643499999999994	-0.2600110299413199	0.23558577323460847	-0.26002052649159874	-1.3595000000000028	-0.5520936585733108	0.1119995314343261	6.119977950737792e-05	6.120561211872281e-05	9.130116369550491e-09	1.2979350836560035e-198	0.26666476484267054	0.0
2.6514999999999898	0.3294033869314777	0.25208056910043053	0.2537726212502849	-0.07563076568119281	1.6644999999999939	0.12140069098765964	0.2615142530562774	0.12139063716965477	-1.338500000000003	-0.32860429365527855	0.13396286985451475	6.444362820084043e-05	6.444975637733925e-05	9.776648840516935e-09	6.3321386718173315e-198	0.25364371808905783	0.0
2.6724999999999897	0.34962254457439373	0.25291619647983554	0.2411644084545942	-0.10845813611979954	1.6854999999999938	0.21642537534390494	0.2601422558858585	0.2164147327744297	-1.317500000000003	-0.27260790126402346	0.1443832112308324	6.785165298848484e-05	6.785809093967615e-05	1.046776689541355e-08	3.08071014339221e-197	0.24102868824289914	0.0
2.6934999999999896	0.28711222879086346	0.2504152854346359	0.22896067136930756	-0.058151557421555894	1.7064999999999937	0.7036131263734391	0.2835472241696073	0.7036018618636729	-1.296500000000003	-0.19548232687212952	0.15241321705547597	7.143173590123338e-05	7.143849847901221e-05	1.1206458633192027e-08	1.4947006922583985e-196	0.22881778992846868	0.0
2.7144999999999895	0.43522524747820124	0.26129933147408474	0.21715954636533036	-0.21806570111287088	1.7274999999999936	-0.35891872135320413	0.21525114664405176	-0.35893064278518455	-1.2755000000000032	-0.316667763125539	0.1426071341738402	7.519211473020576e-05	7.519921745578143e-05	1.1995906300330097e-08	7.232036488146959e-196	0.21700914303723806	0.0
2.7354999999999894	-0.2796603422119665	0.21260816671614133	0.2057591758133403	0.4854195180253068	1.7484999999999935	0.1334454172840603	0.24990558483444883	0.13343280206251354	-1.2545000000000033	-0.36936826647173104	0.1391837532721127	7.914139792971425e-05	7.914885702159854e-05	1.2839498484267639e-08	3.489554274298887e-195	0.2056008727188905	0.0
2.7564999999999893	0.02712842649439342	0.238586458631517	0.19475770810579396	0.16762928161140053	1.7694999999999934	0.23756920694561853	0.24778927067503884	0.23755585908490132	-1.2335000000000034	-0.4695932553060982	0.13333648720213356	8.3288580088149e-05	8.329641249120613e-05	1.3740843044410323e-08	1.6791221170496777e-194	0.19459110937237156	0.0
2.777499999999989	0.3730329303972124	0.2577154385980404	0.18415329768008387	-0.18887963271712854	1.7904999999999933	0.32848821655227733	0.25345070033846706	0.32847409511900905	-1.2125000000000035	-0.44845911922327075	0.13479621880338694	8.764305798574929e-05	8.765128140134822e-05	1.4703780823474651e-08	8.057449320546235e-194	0.18397798863691595	0.0
2.798499999999989	0.5129048817269503	0.2629167348770361	0.17394410504294294	-0.3389607766840073	1.8114999999999932	0.1496863666283855	0.24037919749656655	0.149671428498969	-1.1915000000000036	-0.21983935962134538	0.153069049897691	9.221464725878236e-05	9.222328017608341e-05	1.573240018431052e-08	3.8558120736314702e-193	0.1737596513831079	0.0
2.819499999999989	0.365618137148082	0.2596621990536756	0.1641282967960949	-0.2014898403519871	1.8324999999999931	0.09577721222267321	0.23872475625473133	0.09576141197171704	-1.1705000000000036	-0.5103115912973203	0.12925872143461717	9.701359969017058e-05	9.702266141858577e-05	1.6831052419825803e-08	1.8400817205466613e-192	0.16393424370393372	0.0
2.840499999999989	0.2602588584080185	0.25108574099416425	0.1547040456632111	-0.10555481274480738	1.853499999999993	0.08167009730296239	0.22394098873119572	0.0816533870863334	-1.1495000000000037	-0.5577609720527494	0.124603952419244	0.0001020506211471451	0.0001020601318500102	1.800436808625308e-08	8.757120768052584e-192	0.15449991690584586	0.0
2.861499999999989	-0.02201374154332842	0.23603994610733803	0.14566953051821363	0.16768327206154204	1.874499999999993	0.017341110654293702	0.22000146214505667	0.017323440086558603	-1.1285000000000038	-0.7216274711609504	0.11077065937772254	0.00010733689018704303	0.00010734687091654313	1.925727431275341e-08	4.156124443908028e-191	0.14545482749983574	0.0
2.8824999999999887	0.2815627719536284	0.2524778097915031	0.13702293641495822	-0.14453983553867017	1.8954999999999929	0.34115607771684936	0.23924811504468385	0.34113739374285373	-1.107500000000004	-0.5202932021332575	0.1282569681790946	0.00011288407735292398	0.00011289455008630659	2.0595013143245644e-08	1.967065051890404e-190	0.13679713719250586	0.0
2.9034999999999886	0.09503341354236472	0.24280327262858245	0.1287624546183637	0.03372904107599897	1.9164999999999928	0.5033192504518126	0.2478128486530899	0.5032994972121358	-1.086500000000004	-0.4958715267840995	0.132783909341002	0.00011870436518123431	0.00011871535285836074	2.2023160969393427e-08	9.284357993996345e-190	0.12852501287716311	0.0
2.9244999999999886	0.31621269684209663	0.2572355055693921	0.12088628263700685	-0.19532641420508978	1.9374999999999927	0.042543982215383795	0.2195687900122328	0.042523100905397335	-1.065500000000004	-0.33058361303717454	0.14552730818086082	0.00012481046894432501	0.00012482199550659288	2.3547649116885065e-08	4.37006613339578e-189	0.12063662662490682	0.0
2.9454999999999885	0.4415137991465552	0.26412094014178494	0.11339262425724787	-0.3281211748893073	1.9584999999999926	0.12364922371416749	0.22030154274880426	0.12362715243641265	-1.0445000000000042	-0.5389965577950248	0.133660284496119	0.00013121565815118908	0.00013122774858187778	2.517478565050412e-08	2.0512902532571002e-188	0.11313015567572915	0.0
2.9664999999999884	0.7807996411754062	0.28308906074917856	0.10627968957892715	-0.674519951596479	1.9794999999999925	0.2429020699915413	0.23343074599732677	0.242878743601132	-1.0235000000000043	-0.16812574027326388	0.16285227343295242	0.00013793377883038633	0.00013794645919646575	2.6911278467026552e-08	9.602165774105924e-188	0.10600378242962183	0.0
2.988499999999994	-0.14645516623446186	0.2217239336649016	0.09923445038682278	0.24568961662128463	2.0004999999999926	0.08781405695999103	0.22263115402337502	0.0877894069027342	-1.0025000000000044	-0.5775966660045624	0.13795150888008711	0.00014532319634495247	0.0001453365239255868	2.8855529757429103e-08	4.823346378201142e-187	0.09894376181102249	0.0
3.0105	0.4487782547928126	0.2601345659457629	0.09260305707192773	-0.35617519772088485	2.0214999999999925	0.42175252251644946	0.24116867928206412	0.4217264766593634	-0.9815000000000043	-0.24638275487178163	0.16591363035532858	0.00015308926145916522	0.00015310326744896732	3.093636284907804e-08	2.41553848767476e-186	0.09229683360665675	0.0
3.0315735	0.9281095150986018	0.29047998492136823	0.08663712397105716	-0.8414723911275447	2.0424999999999924	0.3812254778689884	0.24251474122510283	0.38119796032288783	-0.9605000000000044	-0.29339731272762637	0.1664837902875477	0.0001608982086725461	0.00016091289505113825	3.3066239270374425e-08	1.1271509911164581e-185	0.08631527980109421	0.0
3.0527945145	0.46790587973197584	0.2664189195523581	0.08100945604604308	-0.38689642368593274	2.0634999999999923	0.06276719329126121	0.2173794068966187	0.06273812422506224	-0.9395000000000042	-0.07703723162655329	0.18383134636689402	0.00016914469592021661	0.00016916009897746746	3.535511157800096e-08	5.301697022642144e-185	0.08067111589603382	0.0
3.0741640761015	0.06324934368837258	0.24359736401811682	0.07572592793991341	0.012476584251540829	2.0844999999999922	0.12770775644510804	0.22575812276710516	0.12767705189149542	-0.9185000000000043	-0.17268261521899997	0.18485914310948154	0.00017785506860952486	0.00017787122671061327	3.7815672678259105e-08	2.513735193924781e-184	0.07537016382892059	0.0
3.09568322463421	0.6386205986909895	0.27422625919356375	0.07079247303218392	-0.5678281256588056	2.105499999999992	0.18415136212878264	0.22617090589825392	0.18411893378086466	-0.8975000000000042	-0.4386788900081662	0.1709249656252705	0.0001870573519903018	0.0001870743057009193	4.0461688594856305e-08	1.2014422685126065e-183	0.0704183009128041	0.0
3.11735300720665	0.5826474691416208	0.26994413539899526	0.06621508368352821	-0.5164323854580926	2.126499999999992	0.36575595554663076	0.24139544547231692	0.3657217105451947	-0.8765000000000043	-0.2960197569350751	0.18273016242655007	0.00019678136329880227	0.00019679915551821752	4.330809383944102e-08	5.7885768519841015e-183	0.06582145985661736	0.0
3.1391744782570963	0.23383631789359244	0.2490457997180433	0.06199981148260333	-0.1718365064109891	2.147499999999992	0.03066480347640389	0.22497416082503047	0.030628644187368024	-0.8555000000000041	-0.22418374537680408	0.19268086706616808	0.00020705883166450087	0.0002070775077670007	4.637109563868155e-08	2.8114655695011186e-182	0.061585628772076184	0.0
3.1611486996048956	0.46577321764453705	0.2560008433047433	0.05815276749582067	-0.4076204501487164	2.168499999999992	0.12918139069916912	0.22990288971431008	0.12914321448081292	-0.8345000000000042	-0.20358780706263802	0.19533408752308337	0.00021792352633190543	0.00021794313431714802	4.9668287873011336e-08	1.3765505155027364e-181	0.05771685116688374	0.0
3.18327674050213	0.14254699801949844	0.24514377028827777	0.054680122520867826	-0.08786687549863062	2.189499999999992	0.26029564570140895	0.23836394933569097	0.26025534466094596	-0.8135000000000041	-0.5290820712267776	0.1854678810091179	0.00022941139378957796	0.00022943198444243818	5.321877566761109e-08	6.794477976326613e-181	0.05422122592386014	0.0
3.205559677685645	0.3782807021610276	0.2532271730874757	0.051588107344848824	-0.3266925948161788	2.2104999999999917	0.23387006136017105	0.2378829623855727	0.23382752209921226	-0.7925000000000042	-0.3915228887677342	0.1955945249288979	0.00024156070444141488	0.00024158233150193767	5.7043311670495386e-08	3.380885940994921e-180	0.0511049072655938	0.0
3.227998595429445	0.3604752807009099	0.2530249800427774	0.04888301300808237	-0.31159226769282755	2.2314999999999916	0.054996446082095286	0.22585128584180858	0.054951549430534014	-0.7715000000000041	-0.12697243621353227	0.21610995213930215	0.0002544122095013038	0.0002544349298454219	6.11644451565799e-08	1.6959815784788656e-179	0.04837410470429049	0.0
3.250594585597451	0.51362847282106	0.2606719647433391	0.046571191074556526	-0.4670572817465034	2.2524999999999915	0.12063068297647947	0.2340447225099619	0.1205833037143099	-0.7505000000000042	-0.45485106514270823	0.20518866298510036	0.00026800930884166355	0.0002680331826733728	6.560668521140555e-08	8.576960469203589e-179	0.04603508297635628	0.0
3.273348747696633	0.158088318979373	0.23884298880067306	0.04465905391029303	-0.11342926506907997	2.2734999999999914	0.15631381281204737	0.2383570855385794	0.1562638193786111	-0.729500000000004	-0.719319494793021	0.1984562523720332	0.0002823982305793273	0.00028242332163507	7.039667937491612e-08	4.372930768656025e-178	0.04409416196139926	0.0
3.2962621889305095	0.16217288566985558	0.2427406902837991	0.0431530749708505	-0.11901981069900508	2.2944999999999913	-0.025922953686321314	0.22719255845394765	-0.02597569949618598	-0.7085000000000041	-0.8520002177411148	0.2002052988316051	0.00029762822323913223	0.0002976545990051814	7.556340926559343e-08	2.2477278352216244e-177	0.042557716585196914	0.0
3.319336024253023	0.4565829816265726	0.25615050950733437	0.04205978909939155	-0.41452319252718106	2.3154999999999912	0.19491241082258315	0.23807553350800684	0.19485676746913227	-0.687500000000004	-0.7040953374097105	0.22006936484971787	0.0003137517613965097	0.00031377949334019403	8.113840485977926e-08	1.1648004948723735e-176	0.04143217670624999	0.0
3.342571376422794	0.24515457197567286	0.24248123197985036	0.04138579283682749	-0.2037687791388454	2.336499999999991	0.03052337760151265	0.2311193600974304	0.030464684243621223	-0.6665000000000041	-0.6156984734471975	0.23356106251163034	0.0003308247657658038	0.0003308539295814833	8.715597927169107e-08	6.085560646190853e-176	0.04072402698550093	0.0
3.3659693760577536	0.3513217233152713	0.24622712639908176	0.04113774474570401	-0.31018397856956725	2.357499999999991	0.6168826905342423	0.26151468938596195	0.6168207870708651	-0.645500000000004	-0.7182511642190454	0.23948941446969715	0.0003489068387712202	0.00034893751464195894	9.36534860682332e-08	3.2054952753798056e-175	0.04043980673880476	0.0
3.389531161690158	0.6591276875124935	0.26386221603221216	0.04132236574964098	-0.6178053217628525	2.378499999999991	0.5312589909776252	0.26232094992195504	0.5311937093056295	-0.624500000000004	-0.888037510053397	0.2463823485966428	0.000368061516712521	0.0003680937895884973	1.0067160136112405e-07	1.7023121526724411e-174	0.0405861097717386	0.0
3.4132578798219892	0.2200589852853741	0.23828445376565274	0.04194643949027013	-0.17811254579510397	2.399499999999991	0.4971375180091943	0.2587408047597796	0.49706868164542983	-0.6035000000000039	-0.011538130028289295	0.2950133464578418	0.0003883565397183474	0.00038839049961307396	1.0825463314923821e-07	9.114577037999715e-174	0.041169584196305564	0.0
3.437150684980743	0.3532167145177596	0.24787788344537628	0.043016812703812336	-0.31019990181394724	2.4204999999999908	0.3881539932672159	0.2529010815595878	0.38808141695389836	-0.582500000000004	-0.8904049162976881	0.2716730987707351	0.00040986414076651776	0.0004098998830720451	1.1645086063880212e-07	4.920288658753652e-173	0.04219693222911314	0.0
3.4612107397756082	-0.06384035450261567	0.2253871697347785	0.04454039561958078	0.10838075012219645	2.4414999999999907	0.29724366370895494	0.2493149856645387	0.29716715300168406	-0.5615000000000039	-1.0744662940804672	0.2811362119622856	0.0004326613551435035	0.00043269898096583533	1.2531290655077654e-07	2.67796310866154e-172	0.04367490997056489	0.0
3.485439214954037	0.33753973466820775	0.24788881137826438	0.046524162382950096	-0.29101557228525765	2.4624999999999906	0.3320415042074883	0.2531485813607087	0.3319608550451984	-0.540500000000004	-0.4649307657524142	0.31844383846280333	0.0004568303518147381	0.00045686996833077623	1.3489814573636382e-07	1.469540177157034e-171	0.04561032716465885	0.0
3.5098372894587158	0.4753162676269885	0.24855650235725243	0.04897515150546067	-0.4263411161215278	2.4834999999999905	0.5430393989959257	0.2574636110338803	0.542954397252041	-0.5195000000000038	0.005777683855407112	0.3517943701718381	0.00048245878828407496	0.0004825005091215067	1.4526915376633244e-07	8.130623251246196e-171	0.04801004693890132	0.0
3.5344061504849265	0.4657972286137148	0.24942700850681981	0.05190046634500773	-0.4138967622687071	2.5044999999999904	0.4643066229055233	0.2572763305465475	0.4642170439195632	-0.4985000000000039	-0.48109627318447945	0.3542067084962599	0.0005096401906350267	0.0005096841362766334	1.5649419954137526e-07	4.535592703488748e-170	0.05088098552389653	0.0
3.559146993538321	0.5176931594235534	0.24851334099260997	0.055307275619289324	-0.4623858838042641	2.5254999999999903	0.6226019532826622	0.2648281848106776	0.6225075613715153	-0.47750000000000387	-0.24732771212777038	0.3832390166509559	0.0005384743605689175	0.000538520658782905	1.6864778639301273e-07	2.5510215736603662e-169	0.054230111952151105	0.0
3.5840610224930893	0.2511136066014055	0.23876898152234413	0.059202813955930356	-0.19191079264547517	2.54649999999999	0.15941538599170377	0.2409555405930729	0.15931593393976204	-0.45650000000000385	-1.2860489791506096	0.3749111416072727	0.0005690678113863835	0.0005691165976844339	1.8181124661204775e-07	1.4466578104947422e-168	0.05806444773561292	0.0
3.6091494496505407	0.6081926580561299	0.25262263317449973	0.06359438248301756	-0.5445982755731124	2.56749999999999	0.41682480232376173	0.25676772494492806	0.4167200308510765	-0.43550000000000383	0.019768050480553967	0.43892522980317805	0.0006015342349992939	0.0006015856531241272	1.960733948593438e-07	8.271618877149491e-168	0.06239106652149928	0.0
3.6344134957980945	0.06701497224206833	0.22734421484022402	0.06848934946398351	0.0014743772219151796	2.58849999999999	0.29630379883171903	0.24664879138385	0.29619343603931153	-0.4145000000000038	0.28637656554318625	0.47649274699579575	0.0006359950022108568	0.0006360492046552351	2.1153124648704732e-07	4.768582734895152e-167	0.06721709372587092	0.0
3.659854390268681	0.27354159145619555	0.23358079322850275	0.0738951509812511	-0.19964644047494445	2.60949999999999	0.10544215233586482	0.24169227790756925	0.1053259131272939	-0.3935000000000038	-0.1457754160869822	0.5095862262573674	0.0006725796986630486	0.0006726368472222632	2.2829080743362738e-07	2.7718070744136825e-166	0.07254970614455836	0.0
3.685473371000562	0.5309576981043981	0.24804229911674094	0.07981929167320848	-0.45113840643118963	2.63049999999999	0.4958380650854629	0.26208572838226174	0.4957156505637204	-0.3725000000000038	-1.8266528869528003	0.5246690484920566	0.0007114266990233099	0.000711486965383328	2.464679430599658e-07	1.6244710434884115e-165	0.07839613154085878	0.0
3.7112716845975657	-0.1987597273936281	0.2108158246833803	0.08626934552959746	0.28502907292322555	2.6514999999999898	0.3294033869314777	0.25208056910043053	0.32927448377025065	-0.35150000000000375	-0.9613697942363828	0.6078701140714912	0.0007526837821674855	0.0007527473485310648	2.661893340737495e-07	9.599228598319025e-165	0.08476364820956483	0.0
3.7372505863897487	0.1179180796321583	0.22726943886327824	0.09325295675071098	-0.02466512288144733	2.6724999999999897	0.34962254457439373	0.25291619647983554	0.3494868243626987	-0.33050000000000374	-1.319137512727906	0.6739487240622758	0.0007965087903140221	0.0007965758500672775	2.875935285541151e-07	5.719206981424975e-164	0.09165958451680112	0.0
3.763411340494477	0.6550233335557707	0.25290934860349845	0.10077784067623538	-0.5542454928795353	2.6934999999999896	0.28711222879086346	0.2504152854346359	0.28696934735002455	-0.3095000000000037	-0.915130874420246	0.7700068892823441	0.0008430703352764156	0.000843141093698422	3.1083210004714684e-07	3.4356569501540446e-163	0.0990913184151605	0.0
3.7897552198779385	0.6162264448027993	0.24925517404209527	0.1088517847900345	-0.5073746600127648	2.7144999999999895	0.43522524747820124	0.26129933147408474	0.43507484415010894	-0.2885000000000037	-1.8519591808153635	0.8678425651992204	0.0008925485552275646	0.0008926232302458228	3.3607092276590765e-07	2.0809291066047044e-162	0.10706627693363835	0.0
3.816283506417084	0.5141541610008001	0.24384071620094547	0.11748264980762285	-0.3966715111931773	2.7354999999999894	-0.2796603422119665	0.21260816671614133	-0.2798186453064163	-0.2675000000000037	-0.5165914397933236	1.016490454615037	0.00094513592561235	0.0009452147486070444	3.634915761077723e-07	1.2707991956143072e-161	0.11559193564182735	0.0
3.842997490962004	0.7227937046142024	0.25073641117410655	0.12667837085363773	-0.5961153337605647	2.7564999999999893	0.02712842649439342	0.238586458631517	0.02696182776097102	-0.24650000000000366	-0.7499427393462668	1.1745704440836167	0.0010010381281040951	0.0010011213447643217	3.932928920098367e-07	7.824687358756318e-161	0.12467581808787731	0.0
3.8698984733987376	0.6372751925438391	0.25012033407196227	0.1364469587371078	-0.5008282338067314	2.777499999999989	0.3730329303972124	0.2577154385980404	0.3728576213540445	-0.2255000000000037	-1.2645833521635979	1.3625809848728372	0.001060474981777768	0.001060562853013057	4.2569266011448885e-07	4.8576402332962205e-160	0.13432549520965686	0.0
3.896987762712529	0.1260167331896894	0.22465822681606212	0.1467965013329664	0.020779768143277005	2.798499999999989	0.5129048817269503	0.2629167348770361	0.5127204280671152	-0.20450000000000368	6.938379549412971	1.647660501400944	0.001123681440969242	0.0011237742438799593	4.6092950732776405e-07	3.0405312263140926e-159	0.14454858471860987	0.0
3.9242666770515164	0.7689631771827745	0.2523424868672341	0.15773516507886365	-0.6112280121039109	2.819499999999989	0.365618137148082	0.2596621990536756	0.3654240840559208	-0.18350000000000372	14.543625801488872	1.9518486429444961	0.0011909086646065042	0.001191006693516887	4.992649701407901e-07	1.91882969639936e-158	0.15535275045577013	0.0
3.9517365437908767	0.4286932962634953	0.23834120621400975	0.1692711965969809	-0.2594220996665144	2.840499999999989	0.2602588584080185	0.25108574099416425	0.26005472965065324	-0.1625000000000037	34.18189191785953	2.328262239371875	0.0012624251621367742	0.0012625287296946332	5.409857800691191e-07	1.2209078835345484e-157	0.16674570171936942	0.0
3.9793986995974127	0.6945816740798346	0.2464817108821213	0.18141292445130225	-0.5131687496285324	2.861499999999989	-0.02201374154332842	0.23603994610733803	-0.02222844456170632	-0.14150000000000373	60.27130959433333	2.7318479912508855	0.0013385180215346702	0.0013386274598820118	5.864063847682608e-07	7.832224181221223e-157	0.1787351925635008	0.0
4.007254490494595	0.8448993957131873	0.25137685393937087	0.1941687610515808	-0.6507306346616065	2.8824999999999887	0.2815627719536284	0.2524778097915031	0.281336972731176	-0.12050000000000372	99.40770729236402	3.1698972603868487	0.001419494225261713	0.0014196098872808235	6.358717298307577e-07	5.065693137459469e-156	0.19132902106730842	0.0
4.035305271928057	0.39119850273867196	0.2321577442586566	0.20754720471598645	-0.1836512980226855	2.9034999999999886	0.09503341354236472	0.24280327262858245	0.09479597180116416	-0.09950000000000372	159.91590341937285	3.6564303217465177	0.001505682060458676	0.0015058043210984477	6.897603289879738e-07	3.303235804321333e-155	0.20453502857410033	0.0
4.063552408831553	0.6328733538512883	0.2422911719374512	0.22155684190539615	-0.41131651194589214	2.9244999999999886	0.31621269684209663	0.2572355055693921	0.3159630408299966	-0.0785000000000037	220.8977276815305	4.10253257911375	0.0015974326300906012	0.00159756188777822	7.484876534591095e-07	2.1716115082972912e-154	0.21836109889987387	0.0
4.091997275693375	0.4949219883971463	0.23664526335283573	0.23620634964313295	-0.2587156387540134	2.9454999999999885	0.4415137991465552	0.26412094014178494	0.44125133056503646	-0.05750000000000371	279.9379683252067	4.506990282320838	0.0016951214722314783	0.0016952581503748595	8.125098745445193e-07	1.4393321347242142e-153	0.23281515751065207	0.0
4.120641256623228	0.38806822943511493	0.22806904823054344	0.25150449813501646	-0.13656373130009847	2.9664999999999884	0.7807996411754062	0.28308906074917856	0.7805237340261009	-0.0365000000000037	324.7606512607272	4.83180773699863	0.0017991502951736024	0.0017992948437603165	8.823279972878989e-07	9.617678286866171e-153	0.24790517066808526	0.0
4.149485745419591	0.48183465109310797	0.23274786529466782	0.267460153605606	-0.21437449748750198	2.988499999999994	-0.14645516623446186	0.2217239336649016	-0.14674585481026217	-0.015500000000003704	333.3360483344238	5.0063824996345065	0.001909948836576733	0.0019101017338754617	9.584924271750967e-07	6.478930780991876e-152	0.26363914454272663	0.0
4.178532145637528	0.8277731945692532	0.24643230573776195	0.2840822813676867	-0.5436909132015666	3.0105	0.4487782547928126	0.2601345659457629	0.4484720313275416	0.005499999999996298	325.3795894658425	5.065417765516708	0.0020279768554363766	0.0020281386098073913	1.0416080164419904e-06	4.40000686972492e-151	0.2800251242944265	0.0
4.207781870656991	0.38256023571319125	0.22506717497491505	0.301379949143218	-0.08118028656997328	3.0315735	0.9281095150986018	0.29047998492136823	0.9277876709286389	0.026499999999996297	279.6756334933583	4.932287119763059	0.002153726266250985	0.0021538974180723884	1.1323396416835175e-06	3.0124014374992747e-150	0.2970711931192529	0.0
4.23723634375159	0.2853351699003214	0.22147703577571623	0.31936233065527014	0.03402716075494877	3.0527945145	0.46790587973197584	0.2664189195523581	0.46756753958196656	0.0474999999999963	213.80619274750643	4.635468060750847	0.00228772342540601	0.002287904549122975	1.2314183701478078e-06	2.0790927763052725e-149	0.314785471262371	0.0
4.266896998157851	0.5748002630581028	0.2322797989157776	0.33803870951177006	-0.23676155354633277	3.0741640761015	0.06324934368837258	0.24359736401811682	0.06289357957737976	0.06849999999999631	153.4972059869516	4.230342895515172	0.002430531580470829	0.002430723286775491	1.3396482784290703e-06	1.4465317373271415e-148	0.33317611499624533	0.0
4.2967652771449565	0.6770591445501688	0.23823407453216766	0.35741848340348203	-0.31964066114668677	3.09568322463421	0.6386205986909895	0.27422625919356375	0.6382464265716097	0.0894999999999963	103.86334127141441	3.7426454631864012	0.0025827534938249	0.002582956431974898	1.4579139943119923e-06	1.014532951819215e-147	0.35225131556368794	0.0
4.32684263408497	0.12417772345045917	0.21253891556524324	0.3775111686399245	0.2533334451894653	3.11735300720665	0.5826474691416208	0.26994413539899526	0.5822538453147099	0.11049999999999632	59.538350077400764	3.1953479759519814	0.00274503425279326	0.0027452491130774853	1.587189040350164e-06	7.172638268356755e-147	0.37201929808501344	0.0
4.357130532523566	0.7839164629741581	0.23888528305913076	0.39832640504884115	-0.3855900579253169	3.1391744782570963	0.23383631789359244	0.2490457997180433	0.2334221351830653	0.13149999999999631	31.642713218344795	2.6726059878044373	0.0029180642792821484	0.0029182917956426927	1.7285450664706982e-06	5.111592517637336e-146	0.39248832042884985	0.0
4.387630446251231	0.7441764266223168	0.2352104422610154	0.419873961266328	-0.3243024653559888	3.1611486996048956	0.46577321764453705	0.2560008433047433	0.46533730131560014	0.1524999999999963	12.115905233507902	2.1826130344716734	0.0031025825527636313	0.003102823505583428	1.8831620685867116e-06	3.6718711986957595e-145	0.41366667204591234	0.0
4.41834385937499	0.6396912725730634	0.23153221699846993	0.4421637404466951	-0.19752753212636825	3.18327674050213	0.14254699801949844	0.24514377028827777	0.14208810142249076	0.17349999999999632	2.879732375303689	1.7626791957922379	0.003299380061367522	0.003299635280433692	2.0523397009807518e-06	2.658651387788641e-144	0.4355626727651929	0.0
4.449272266390615	0.5282981645434743	0.22665338435857307	0.4652057864230128	-0.06309237812046153	3.205559677685645	0.3782807021610276	0.2532271730874757	0.3777975020817726	0.1944999999999963	0.14233303490230753	1.4452058753735164	0.0035093034967999233	0.0035095738644533594	2.237509802218427e-06	1.9402886629033107e-143	0.4581846715519573	0.0
4.48041717225535	0.6692572939590988	0.22813518246422307	0.4890102903513335	-0.18024700360776535	3.227998595429445	0.3604752807009099	0.2530249800427774	0.35996637239711804	0.2154999999999963	-3.6743392277496127	1.1750288982205652	0.003733259209824144	0.0037335456643065416	2.4402502677023583e-06	1.4272168320863625e-142	0.4815410452269351	0.0
4.511780092461137	0.8414704284757738	0.2349303819889105	0.5135875978737964	-0.3278828306019774	3.250594585597451	0.51362847282106	0.2606719647433391	0.5130923647228597	0.23649999999999627	0.20344804856566157	1.0561267170569026	0.003972217444112621	0.003972520983122559	2.6623004168344203e-06	1.0580819423809543e-141	0.5056401971461444	0.0
4.5433625531083655	1.0716199278560705	0.24407366260545976	0.5389482168380124	-0.5326717110180581	3.273348747696633	0.158088318979373	0.23884298880067306	0.15752342703047922	0.2574999999999963	-3.416810023738009	0.927627299303827	0.004227216867410009	0.004227538551880457	2.9055780192922045e-06	7.905709245239549e-141	0.5304905558407027	0.0
4.575166090980124	0.41251384199263225	0.21662107864356347	0.5651028256125951	0.15258898361996281	3.2962621889305095	0.16217288566985558	0.2427406902837991	0.161577527284202	0.2784999999999963	-0.36475170577154614	0.9140000163988553	0.004499369420139995	0.00449971037825019	3.172198163334197e-06	5.953062001126572e-140	0.5561005736160416	0.0
4.607192253616985	0.5249708234599183	0.22034038416139395	0.5920622820412472	0.06709145858132892	3.319336024253023	0.4565829816265726	0.25615050950733437	0.45595536923343105	0.2994999999999963	-1.0330225837533824	0.8858336028044124	0.004789865502843147	0.00479022693427844	3.464494169539584e-06	4.5175525744231444e-139	0.5824787251099561	0.0
4.639442599392304	1.1223858507357898	0.24290141985824443	0.6198376330804073	-0.5025482176553825	3.342571376422794	0.24515457197567286	0.24248123197985036	0.24449280612434632	0.32049999999999634	0.45713397961122126	0.9036991088105882	0.005099979525152024	0.005100362705625913	3.7850407762024975e-06	3.454727785476734e-138	0.6096335058088531	0.0
4.67191869758805	0.8710966579548463	0.23342593669065057	0.6484401251682789	-0.22265653278656738	3.3659693760577536	0.3513217233152713	0.24622712639908176	0.350623785308372	0.34149999999999636	0.1718830368947124	0.8939803181396289	0.005431075840393933	0.005431482126447273	4.13667984799734e-06	2.6622949487502354e-137	0.6375734305215897	0.0
4.704622128471167	0.7150175647416046	0.22454864950677683	0.6778812153760622	-0.03713634936554244	3.389531161690158	0.6591276875124935	0.26386221603221216	0.6583914315345911	0.3624999999999964	0.07995745654567088	0.8798968307900007	0.005784615091363144	0.005785045925456195	4.522548887810053e-06	2.0673474059591618e-136	0.666307031810355	0.0
4.737554483370465	0.9116239523465645	0.23204106454475748	0.7081725833951925	-0.20345136895137195	3.4132578798219892	0.2200589852853741	0.23828445376565274	0.21928212999140953	0.3834999999999964	-0.1177807198862979	0.8594663063678847	0.0061621609943227525	0.006162617910236326	4.946112663113395e-06	1.6175893566869768e-135	0.6958428583779703	0.0
4.7707173647540575	0.7015226360856278	0.22059024647408348	0.7393261444176102	0.03780350833198243	3.437150684980743	0.3532167145177596	0.24787788344537628	0.3523968340430604	0.4044999999999964	1.077881609884873	0.8508980132611594	0.0065653875898832315	0.006565872218446205	5.411198293320663e-06	1.2752710142412426e-134	0.7261894734109875	0.0
4.804112386307336	0.9158838149039278	0.22838159483887893	0.7713540629695234	-0.14452975193440443	3.4612107397756082	-0.06384035450261567	0.2253871697347785	-0.06470584015163157	0.42549999999999644	0.2673673426542642	0.8067990574211044	0.006996086991059916	0.006996601066220784	5.922034183585058e-06	1.0129715550469941e-133	0.757355452878059	0.0
4.837741173011487	1.0632441641981452	0.23417425137167458	0.8042687677624922	-0.2589753964356529	3.485439214954037	0.33753973466820775	0.24788881137826438	0.3366258994499165	0.44649999999999646	0.41357144909657606	0.7686061950163233	0.007456177660534247	0.007456723025795375	6.4832932339749635e-06	8.106492948301581e-133	0.7893493837829286	0.0
4.871605361222568	0.9002612656377762	0.22899404935493484	0.8380829676294164	-0.062178298008359834	3.5098372894587158	0.4753162676269885	0.24855650235725243	0.4743511630604291	0.4674999999999965	0.5587487629156094	0.730786462714063	0.007947713250933595	0.007948291866167462	7.100140801350781e-06	6.535660393907151e-132	0.822179862371514	0.0
4.9057065987511255	1.0098874753600557	0.23094444589532515	0.8728096686166527	-0.13707780674340309	3.5344061504849265	0.4657972286137148	0.24942700850681981	0.4647777477926036	0.4884999999999965	0.8731644802233163	0.6913097780190487	0.008472892043799252	0.008473505992466789	7.778287945155979e-06	5.308179741056291e-131	0.8558554922924415	0.0
4.940046544942383	1.1137026125519962	0.23252171618037076	0.9084621923075207	-0.20524042024447553	3.559146993538321	0.5176931594235534	0.24851334099260997	0.5166159957564153	0.5094999999999965	-0.3710494806088356	0.627699178243981	0.009034067024830329	0.009034718521622104	8.524050548337812e-06	4.3428981475862335e-130	0.8903848827105199	0.0
4.97462687075698	1.0657756093879431	0.23025245848026335	0.9450541954563673	-0.12072141393157587	3.5840610224930893	0.2511136066014055	0.23876898152234413	0.2499752403810881	0.5304999999999964	-0.3870593964653839	0.585179827752727	0.009633756634968151	0.009634448033890047	9.34441497142039e-06	3.579060025532008e-129	0.9257766463725376	0.0
5.009449258852279	1.0397973742576196	0.2297064643213567	0.9825996910165739	-0.057197683241045794	3.6091494496505407	0.6081926580561299	0.25262263317449973	0.6069893420946116	0.5514999999999965	0.32660516921832183	0.5607314307952073	0.010274656238919195	0.010275390041844653	1.0247110972140206e-05	2.970915362826945e-128	0.9620393976248378	0.0
5.044515403664246	0.6299528471364769	0.21149509473647207	1.0211130706501084	0.39116022351363144	3.6344134957980945	0.06701497224206833	0.22734421484022402	0.06574271650395574	0.5724999999999965	-0.7941909125068758	0.5025133079922054	0.010959650354796359	0.01096042922050831	1.1240692705870748e-05	2.483815768201046e-127	0.9991817503820979	0.0
5.079827011489895	0.8513387919613569	0.21847193643587695	1.0606091288106334	0.20927033684927654	3.659854390268681	0.27354159145619555	0.23358079322850275	0.2721961466195028	0.5934999999999966	-0.8734428059861816	0.47300431162551515	0.011691825690684561	0.011692652444430502	1.2334628714265316e-05	2.0913720998084057e-126	1.037212316046804	0.0
5.1153858005703245	1.0294630721778921	0.22477087301947646	1.1011030884964832	0.07164001631859107	3.685473371000562	0.5309576981043981	0.24804229911674094	0.5295345379720484	0.6144999999999965	-0.8651115415900001	0.44878362788473697	0.012474485036097408	0.01247536267968174	1.3539401912188741e-05	1.7733737094349224e-125	1.076139701378792	0.0
5.151193501174317	0.9583226892306853	0.2210910053662826	1.1426106287745152	0.18428793954382994	3.7112716845975657	-0.1987597273936281	0.2108158246833803	-0.2002654247136607	0.6354999999999966	0.33137015020384375	0.4687486592649286	0.013311162058476692	0.013312093780915255	1.4866620697264777e-05	1.5142570223174887e-124	1.1159725063144261	0.0
5.187251855682537	1.39037164011846	0.23596208798894147	1.1851479141801433	-0.20522372593831673	3.7372505863897487	0.1179180796321583	0.22726943886327824	0.11632470739824845	0.6564999999999965	-0.5214786144441401	0.4377806451029014	0.014205637057087137	0.014206626245848926	1.6329142433539805e-05	1.3019724356310705e-123	1.1567193217347738	0.0
5.2235626186723145	1.09220814965986	0.22397583384193237	1.2287316261036396	0.1365234764437797	3.763411340494477	0.6550233335557707	0.25290934860349845	0.6533368112946958	0.6774999999999967	-0.4639966015333794	0.4307107012272775	0.015161953728857206	0.015163003981719022	1.79412107022999e-05	1.1271415422868514e-122	1.198388727182361	0.0
5.260127557003021	1.0416834619685844	0.22057673630025795	1.2733789962771345	0.23169553430855006	3.7897552198779385	0.6162264448027993	0.24925517404209527	0.6144409369464031	0.6984999999999966	-0.25033105862119864	0.4373005360377142	0.0161844370029005	0.01618555214044036	1.971860787058593e-05	9.824270562630808e-122	1.240989288525923	0.0
5.296948449902043	1.2244529831261424	0.22555760467311262	1.3191078424813367	0.09465485935519435	3.816283506417084	0.5141541610008001	0.24384071620094547	0.5122634468350047	0.7194999999999967	-0.33476338253621396	0.43431820216260425	0.017277712002601038	0.017278896081356528	2.1678824703204475e-05	8.620593617442962e-121	1.284529555572676	0.0
5.334027089051357	0.9828300308438154	0.2183557068069515	1.3659366065953857	0.38310657575157037	3.842997490962004	0.7227937046142024	0.25073641117410655	0.720791151848442	0.7404999999999966	-0.4907643964597712	0.4294496643535591	0.018446724196239578	0.01844798152255719	2.3841248939014318e-05	7.614789710181283e-120	1.32901805962765	0.0
5.371365278674717	0.9416018660707032	0.21612749473973086	1.4138843951174258	0.47228252904672263	3.8698984733987376	0.6372751925438391	0.25012033407196227	0.6351537290163882	0.7614999999999967	-0.29505577884325707	0.43191005799382015	0.019696760799150632	0.019698095943752342	2.622737496915283e-05	6.770651840658689e-119	1.3744633109995537	0.0
5.40896483562544	0.9169376472925467	0.21386747853730734	1.4629710222876562	0.5460333749951095	3.896987762712529	0.1260167331896894	0.22465822681606212	0.12376881657533287	0.7824999999999966	-0.26028900499818075	0.43318395873735466	0.02103347349230668	0.02103489130559954	2.8861036996090162e-05	6.059291689767584e-118	1.4208737964527538	0.0
5.446827589474818	1.1637458666133946	0.2209699741249344	1.5132170559493474	0.3494711893359528	3.9242666770515164	0.7689631771827745	0.2523424868672341	0.766580762559681	0.8034999999999968	0.5103847351786612	0.44957902392491983	0.022462902523992904	0.022464408152146866	3.1768668320636034e-05	5.4575541698696006e-117	1.468257976604887	0.0
5.484955382601142	1.290566588758599	0.2244870237963133	1.5646438662868865	0.27407727752828737	3.9517365437908767	0.4286932962634953	0.23834120621400975	0.4261678013858838	0.8244999999999967	-0.04310290797342553	0.4373351883561403	0.023991502262828843	0.023993101164647878	3.4979589702237574e-05	4.946796947516754e-116	1.5166242832697074	0.0
5.52335007027935	1.0199889074110746	0.21485195147494215	1.6172736775829288	0.5972847701718542	3.9793986995974127	0.6945816740798346	0.2464817108821213	0.6919039421920332	0.8454999999999968	0.26792082323639654	0.4397005184019255	0.025626168271772623	0.02562786623638251	3.85263300693974e-05	4.511946611856618e-115	1.5659811167447044	0.0
5.5620135207713055	1.5293377546460831	0.22997656718300707	1.6711296231394337	0.14179186849335057	4.007254490494595	0.8448993957131873	0.25137685393937087	0.842059655728915	0.8664999999999967	-0.29374014436031537	0.4209351896230718	0.027374265973864626	0.02737606913924026	4.244498322540813e-05	4.140765502264688e-114	1.6163368430431033	0.0
5.600947615416705	1.2527641798760523	0.21954253234292193	1.7262358035094105	0.47347162363335826	4.035305271928057	0.39119850273867196	0.2321577442586566	0.38818632659678587	0.8874999999999968	-0.9850247252181603	0.3983792474360448	0.029243660981279705	0.029245575853633042	4.6775604603882874e-05	3.8232796753588994e-113	1.6676997910698939	0.0
5.640154248724622	1.3629938299708497	0.22352900843913354	1.7826173481875212	0.41962351821667143	4.063552408831553	0.6328733538512883	0.2422911719374512	0.629677610845766	0.9084999999999968	0.05457664168561305	0.42756097359993667	0.031242751159707854	0.031244784633755584	5.156265258314327e-05	3.5513306832798e-112	1.7200782497414746	0.0
5.679635328465695	1.316770008984162	0.21997701178128504	1.8403004809082766	0.5235304719241145	4.091997275693375	0.4949219883971463	0.23664526335283573	0.4915307962646654	0.9294999999999969	-0.35456512419472297	0.4059485214342072	0.033380500500107525	0.03338265988023509	5.6855479373336054e-05	3.3182229018729187e-111	1.7734804650485607	0.0
5.719392775764955	1.4460347317540654	0.22576858704472222	1.8993125887002869	0.45327785694622147	4.120641256623228	0.38806822943511493	0.22806904823054344	0.38446890196818373	0.9504999999999968	-0.847938936725102	0.3899172828842255	0.03566647486940939	0.035668767891746375	6.270887705050345e-05	3.118444919475713e-110	1.8279146370620807	0.0
5.759428525195309	1.3729077188877394	0.22144566493249357	1.9596822948434491	0.5867745759557097	4.149485745419591	0.48183465109310797	0.23274786529466782	0.4780136420302286	0.9714999999999969	-0.3845519770278143	0.3954916742948513	0.03811087971071453	0.038113314566131914	6.918368493370795e-05	2.9474485769411926e-109	1.8833889168816689	0.0
5.799744524871677	1.2514269414534975	0.21845028216202744	2.0214395358734905	0.7700125944199929	4.178532145637528	0.8277731945692532	0.24643230573776195	0.823716037495993	0.9924999999999968	-0.15907007039139476	0.400929646442171	0.04072459976184948	0.04072718511988596	7.634746519118553e-05	2.8014730761966762e-108	1.9399114035265637	0.0
5.840342736545779	1.5565637439166793	0.225163853806792	2.084615642773997	0.5280518988573177	4.207781870656991	0.38256023571319125	0.22506717497491505	0.3782514796892262	1.0134999999999967	-0.7215848420873359	0.3773232882394171	0.043519240858717466	0.04352198589243882	8.427525432654912e-05	2.677404469164158e-107	1.9974901407685142	0.0
5.8812251357016	1.5780442843586777	0.22457047625234902	2.149243426490712	0.5711991421320342	4.23723634375159	0.2853351699003214	0.22147703577571623	0.2807583105074222	1.0344999999999966	-0.6283241708504654	0.36820472192260856	0.046507173886632634	0.04651008829842143	9.305039904416124e-05	2.572663037239221e-106	2.0561331139066135	0.0
5.922393711651511	1.8139367015910783	0.22993374147631665	2.2153572678951416	0.4014205663040633	4.266896998157851	0.5748002630581028	0.2322797989157776	0.5699376685425781	1.0554999999999966	-0.1251604930056427	0.38232174617982984	0.049701580938619226	0.04970467498688794	0.00010276548593255064	2.4851127477373955e-105	2.115848246483702	0.0
5.963850467633071	1.5744462775651729	0.22407129308238066	2.2829932123152856	0.7085469347501128	4.2967652771449565	0.6770591445501688	0.23823407453216766	0.6718919767103747	1.0764999999999965	-0.6521035364696521	0.35332021078906134	0.05311650373440345	0.05311978826121736	0.00011352337544565028	2.4129882567412383e-104	2.176643396944219	0.0
6.005597420906502	1.610443472423741	0.2238515498064613	2.3521890687395075	0.7417455963157664	4.32684263408497	0.12417772345045917	0.21253891556524324	0.11868585289554807	1.0974999999999964	0.1505318410015466	0.3782983840117037	0.05676689434738268	0.05677038080697126	0.00012543835181400847	2.354835913435427e-103	2.2385263552333394	0.0
6.047636602852848	1.893556726980913	0.23084417837172264	2.4229845137853543	0.5294277868044412	4.357130532523566	0.7839164629741581	0.23888528305913076	0.7780783783541667	1.1184999999999963	0.053998260209151994	0.36999776279837177	0.060668668279096456	0.060672368767225	0.0001386374017933279	2.309465980881533e-102	2.3015048393372397	0.0
6.089970059072819	2.0559601832957366	0.23463775778322213	2.4954212005081082	0.43946101721237163	4.387630446251231	0.7441764266223168	0.2352104422610154	0.7379691374019011	1.1394999999999962	0.38429838577970443	0.369721460331611	0.06483875991150408	0.06484268719566663	0.0001532616365680508	2.275913875846138e-101	2.3655864917643696	0.0
6.132599849486327	2.0154751742094033	0.23286209820342144	2.569542872103847	0.5540676978944439	4.41834385937499	0.6396912725730634	0.23153221699846993	0.6330902048915612	1.160499999999996	0.47861699750138076	0.37030936047231966	0.06929518035653175	0.06929934790691858	0.00016946787268675128	2.2534086860639817e-100	2.43077887596771	0.0
6.1755280484327315	2.3805841288140925	0.2419810619532473	2.6453954805382196	0.26481135172412706	4.449272266390615	0.5282981645434743	0.22665338435857307	0.5212770496724188	1.181499999999996	-0.3990281416035302	0.3345356046931466	0.07405707770973383	0.07406149973091375	0.00018743038962845633	2.241347577582827e-99	2.497089472707944	0.0
6.2187567447717615	1.9021501573036637	0.22745222198893955	2.7230273101048783	0.8208771528012146	4.48041717225535	0.6692572939590988	0.22813518246422307	0.6617880488347004	1.202499999999996	-0.0670751442669495	0.3398822406836709	0.07914479970033043	0.07914949116357717	0.0002073428835006945	2.2392749806083096e-98	2.56452567635747	0.0
6.262288041985164	2.046217200582511	0.23065884729975844	2.8024891058864068	0.7562719053038958	4.511780092461137	0.8414704284757738	0.2349303819889105	0.8335230277481218	1.2234999999999958	-0.20285964466209983	0.33176722397349706	0.08457995871316917	0.08458493538934596	0.00022942063846836963	2.2468656569949105e-97	2.633094791145423	0.0
6.30612405827906	2.1428329337960115	0.2332679882351304	2.883834207054532	0.7410012732585205	4.5433625531083655	1.0716199278560705	0.24407366260545976	1.0631622668587608	1.2444999999999957	-0.007486392295579236	0.3323687569860325	0.09038549913909799	0.0903907776320025	0.000253902939826219	2.263910919486391e-96	2.702804027343605	0.0
6.350266926687013	2.086623848190012	0.23077841983487893	2.967118684906062	0.8804948367160499	4.575166090980124	0.41251384199263225	0.21662107864356347	0.4035115899960787	1.2654999999999956	-0.32378944020748923	0.3113302689823004	0.09658576698863977	0.09659136476869228	0.00028105575517693764	2.290307402115332e-95	2.7736604973935526	0.0
6.394718795173823	2.312397418374211	0.23653360330696802	3.0524014854849466	0.7400040671107355	4.607192253616985	0.5249708234599183	0.22034038416139395	0.5153872665286272	1.2864999999999955	0.03035922727415885	0.3206129303452144	0.10320658167951578	0.10321251711765728	0.00031117471298391887	2.326047880573099e-94	2.8456712119747896	0.0
6.439481826740039	2.8021743170954543	0.24964765106862388	3.1397445765894543	0.337570259494	4.639442599392304	1.1223858507357898	0.24290141985824443	1.1121817234642357	1.3074999999999954	0.30326444497472105	0.32909337925681775	0.1102753098812374	0.11028160228288582	0.00034458841085546353	2.3712137167522066e-93	2.9188430760144755	0.0
6.4845581995272195	2.6386427702210136	0.2436497986792398	3.2292130989058676	0.590570328684854	4.67191869758805	0.8710966579548463	0.23342593669065057	0.860229963308157	1.3284999999999954	-0.35238800026962336	0.29831938336240976	0.11782094126948241	0.11782761090837227	0.0003816620893116044	2.42596855761509e-92	2.9931828846387014	0.0
6.529950106923911	2.7283811729030654	0.24649551790180987	3.320875520945841	0.5924943480427758	4.704622128471167	0.7150175647416046	0.22454864950677683	0.7034433811758974	1.3494999999999953	0.029647036996127252	0.31658612444947964	0.12587416600901707	0.12588123416072794	0.00042280171051230084	2.490552958522559e-91	3.068697319065584	0.0
6.575659757672378	2.831770327647195	0.2484558478844815	3.414803797393797	0.583033469746602	4.737554483370465	0.9116239523465645	0.23204106454475748	0.8992942273293423	1.3704999999999952	0.08485050513025794	0.3161907696347689	0.13446745374633987	0.13447494272129212	0.0004684584855156606	2.5652796279444563e-90	3.1453929424406493	0.0
6.621689375976085	3.2747813009157034	0.25961980408048174	3.511073530391858	0.2362922294761547	4.7707173647540575	0.7015226360856278	0.22059024647408348	0.6883859650790051	1.391499999999995	-0.716413454615755	0.26911515538686276	0.14363513385172846	0.14364306702740137	0.0005191338981176892	2.6505290061732096e-89	3.2232761956146105	0.0
6.668041201607918	3.0070883109804507	0.25150893907757477	3.609764133204062	0.6026758222236115	4.804112386307336	0.9158838149039278	0.22838159483887893	0.9018852048124635	1.412499999999995	-0.16109695449901684	0.2944549860696553	0.15341347660476412	0.15342187845686286	0.0005753852782333009	2.746744897082541e-88	3.3023533928642017	0.0
6.714717490019173	3.4338910480951124	0.2619310300808408	3.710958995606666	0.27706794751155384	4.837741173011487	1.0632441641981452	0.23417425137167458	1.0483247802185816	1.433499999999995	-0.07579021939053998	0.2968203621009713	0.1638407749674703	0.16384967109973708	0.00063783198314641	2.854429870606709e-87	3.3826307175563124	0.0
6.7617205124493065	3.4215274529383177	0.2605881009782002	3.814745650248552	0.39321819731023444	4.871605361222568	0.9002612656377762	0.22899404935493484	0.8843581603798738	1.4544999999999948	-0.11767549720033932	0.28906769888151373	0.17495742653469218	0.1749668437070291	0.0007071622508208335	2.9741401458603295e-86	3.46411421775601	0.0
6.809052556036452	3.1182926727103037	0.251751488294566	3.921215939113625	0.8029232664033215	4.9057065987511255	1.0098874753600557	0.23094444589532515	0.9929332990358446	1.4754999999999947	-0.12356171906335733	0.2823728372224571	0.18680601519210427	0.18681598134663852	0.000784140795860987	3.106479652049234e-85	3.5468098017790215	0.0
6.856715923928707	3.6449622358251217	0.2625951924468971	4.030466179095689	0.38550394327056736	4.940046544942383	1.1137026125519962	0.23252171618037076	1.0956253029549954	1.4964999999999946	-0.35404353704226077	0.25998343452499934	0.1994313919480454	0.1994419362327353	0.0008696172256812761	3.2520929480424035e-84	3.630723233689227	0.0
6.9047129353962085	3.505670972190518	0.2585963538670472	4.142597325565462	0.6369263533749439	4.97462687075698	1.0657756093879431	0.23025245848026335	1.0464980603041134	1.5174999999999945	0.2983689184441358	0.2909281335915159	0.21288075433613327	0.2128919071254764	0.0009645353620259225	3.41165666337278e-83	3.7158601287418263	0.0
6.953045925943982	4.350470805095437	0.27713962160537153	4.257715132668858	-0.09275567242657878	5.009449258852279	1.0397973742576196	0.2297064643213567	1.0192370808658837	1.5384999999999944	0.20728092802177844	0.28187090039989426	0.22720372371114553	0.2272155166235119	0.0010699435612176824	3.585869105525062e-82	3.8022259487729833	0.0
7.0017172474255895	3.9833353101847173	0.2678435793896519	4.375930308944991	0.3925949987602735	5.044515403664246	0.6299528471364769	0.21149509473647207	0.6080215268684663	1.5594999999999943	0.005882408371509662	0.2669649265991527	0.2424524196809265	0.2424648855919988	0.0011870061354467302	3.7754376630856556e-81	3.8898259975366187	0.0
7.050729268157569	3.8545685025648413	0.2637105360313637	4.497358666692152	0.642790164127311	5.079827011489895	0.8513387919613569	0.21847193643587695	0.8279419791975275	1.5804999999999942	-0.12259806020452757	0.2610075552337486	0.25868153083202977	0.25869470388379634	0.0013170159870813701	3.981063624603689e-80	3.978665415989245	0.0
7.100084373034671	4.268115961786247	0.27212364768559505	4.6221212633398805	0.3540053015536335	5.1153858005703245	1.0294630721778921	0.22477087301947646	1.0044996850602008	1.6014999999999942	0.14841682852467164	0.26601725996416387	0.27594838081648376	0.2759622964211825	0.001461408578431507	4.2034240323420925e-79	4.068749177523783	0.0
7.149784963645914	4.361878048923839	0.2726004657800324	4.7503445329053635	0.3884664839815244	5.151193501174317	0.9583226892306853	0.2210910053662826	0.9316845667705961	1.622499999999994	0.09453068592750835	0.2572179461885111	0.29431298877155565	0.2943276836099277	0.00162177737066409	4.443150202635392e-78	4.160082083153216	0.0
7.199833458391435	4.546068062072751	0.2762602987861863	4.882160405423836	0.3360923433510843	5.187251855682537	1.39037164011846	0.23596208798894147	1.3619430476730905	1.643499999999994	-0.28878471386202165	0.23558577323460847	0.3138381229438516	0.3138536349570206	0.0017998908776946207	4.700802575065939e-77	4.252668756645269	0.0
7.250232292600176	5.173380992374002	0.2873510275407065	5.01770641204482	-0.15567458032918235	5.2235626186723145	1.09220814965986	0.22397583384193237	1.0618652507385813	1.6644999999999939	0.13483529455437004	0.2615142530562774	0.3345893462838103	0.33460571465805733	0.0019977114938951475	4.9768416064885073e-76	4.346513639609057	0.0
7.3009839186483765	5.110354615665687	0.28449528757977083	5.157125773281057	0.04677115761536932	5.260127557003021	1.0416834619685844	0.22057673630025795	1.009293754217373	1.6854999999999938	0.2403757260039141	0.2601422558858585	0.35663505266697254	0.3566523178106363	0.0022174162683965704	5.27159450890077e-75	4.441620986535051	0.0
7.352090806078915	4.731297958735048	0.27674588394320604	5.300567467684402	0.569269508949354	5.296948449902043	1.2244529831261424	0.22555760467311262	1.1898746962174815	1.7064999999999937	0.7814772912332728	0.2835472241696073	0.380046492284827	0.38006469579651514	0.002461419813646201	5.585217748328266e-74	4.537994859789414	0.0
7.403555441721467	5.669040642644523	0.2944386306152799	5.448186278005485	-0.22085436463903818	5.334027089051357	0.9828300308438154	0.2183557068069515	0.9459114838760796	1.7274999999999936	-0.3986378588212194	0.21525114664405176	0.40489778463114595	0.4049169692584018	0.002732399551726247	5.917655381246497e-73	4.635639124564211	0.0
7.455380329813519	5.534237457185308	0.29085024075562216	5.60014281167169	0.06590535448638146	5.371365278674717	0.9416018660707032	0.21612749473973086	0.902180781952831	1.7484999999999935	0.1482129302563533	0.24990558483444883	0.4312659173903159	0.43128612697784807	0.003033323518752289	6.26859351099581e-72	4.734557443784774	0.0
7.507567992122213	5.776805870344372	0.294694343204061	5.7566034921939195	-0.02020237815045256	5.40896483562544	0.9169376472925467	0.21386747853730734	0.8748404214576444	1.7694999999999934	0.26385940421720244	0.24778927067503884	0.4592307294131015	0.4592520088396448	0.003367480965447067	6.637411403277944e-71	4.8347532729757265	0.0
7.560120968067068	6.394062718954407	0.3045409796470338	5.917740517888272	-0.476322201066135	5.446827589474818	1.1637458666133946	0.2209699741249344	1.1187867872689343	1.7904999999999933	0.3648398133167814	0.25345070033846706	0.4888748758437221	0.48889727094656743	0.003738516010704413	7.023130109329808e-70	4.936229855087278	0.0
7.6130418148435375	6.538326054827518	0.30631642626268774	6.083731784076611	-0.4545942707509072	5.484955382601142	1.290566588758599	0.2244870237963133	1.24254700574142	1.8114999999999932	0.16625115698199266	0.24037919749656655	0.5202837733412463	0.5203073308274481	0.004150464624582308	7.424359806733662e-69	5.038990215283334	0.0
7.666333107547443	6.005133048227091	0.2959563256959861	6.254760764713534	0.24962771648644377	5.52335007027935	1.0199889074110746	0.21485195147494215	0.9686963465728501	1.8324999999999931	0.10637623654838402	0.23872475625473133	0.5535455232197187	0.5535702905629636	0.004607795237634555	7.839247476067155e-68	5.143037155693217	0.0
7.7199974393002755	6.535347510937541	0.3044598617040127	6.431016349179071	-0.1043311617584699	5.5620135207713055	1.5293377546460831	0.22997656718300707	1.4745449745497528	1.853499999999993	0.09070798145002623	0.22394098873119572	0.5887508102167166	0.5887768355388204	0.005115453294722352	8.26542697622397e-67	5.248373250128812	0.0
7.774037421375377	6.898587102028101	0.30995123561028537	6.612692629780634	-0.2858944722474668	5.600947615416705	1.2527641798760523	0.21954253234292193	1.1942281674365356	1.874499999999993	0.019260135539173273	0.22000146214505667	0.6259927744911684	0.6260201064271679	0.005678910093326737	8.699974045297008e-66	5.355000838768971	0.0
7.828455683325005	7.372159646908142	0.31746167781709106	6.799988635328589	-0.5721710115795533	5.640154248724622	1.3629938299708497	0.22352900843913354	1.3004547315248032	1.8954999999999929	0.3789095420605211	0.23924811504468385	0.6653668543503954	0.6653955418961796	0.006304216268762173	9.139369212904664e-65	5.462922022813252	0.0
7.88325487310828	7.557090347846199	0.31961284998738915	6.993108005991346	-0.5639823418548522	5.679635328465695	1.316770008984162	0.21997701178128504	1.2499499931244462	1.9164999999999928	0.5590182299411572	0.2478128486530899	0.7069705971157678	0.7070006894572274	0.006998060311381698	9.579472030845521e-64	5.57213865910697	0.0
7.938437657220039	7.629532053184011	0.3190454112188726	7.192258604503808	-0.43727344868020346	5.719392775764955	1.4460347317540654	0.22576858704472222	1.3746367801158592	1.9374999999999927	0.047252040551484686	0.2195687900122328	0.7509034354587939	0.7509349817814711	0.007767832523632381	1.0015510370788333e-62	5.68265235473991	0.0
7.994006720820579	7.755553325827926	0.320373726510395	7.397652058701295	-0.35790126712663106	5.759428525195309	1.3729077188877394	0.22144566493249357	1.2966143409259594	1.9584999999999926	0.13733265737847988	0.22030154274880426	0.7972664264774605	0.7972994757557217	0.008621694847377626	1.0442088751069602e-61	5.794464461620736	0.0
8.049964767866324	8.141573885748828	0.3256521693939524	7.609503230287055	-0.5320706554617729	5.799744524871677	1.2514269414534975	0.21845028216202744	1.169898809106571	1.9794999999999925	0.26978241959516436	0.23343074599732677	0.8461619507393192	0.8461965515041162	0.009568657013906367	1.0853219684457632e-60	5.907576071029713	0.0
8.106314521241387	8.407557688314776	0.3285425083075129	7.828029604718106	-0.5795280835966707	5.840342736545779	1.5565637439166793	0.225163853806792	1.4694382419111964	2.0004999999999926	0.09753185208326531	0.22263115402337502	0.897693368495819	0.8977295685801645	0.010618659490082446	1.1242381826336033e-59	6.02198800815204	0.0
8.163058722890078	8.536192374210579	0.3304726401834773	8.053450597119147	-0.48274177709143196	5.8812251357016	1.5780442843586777	0.22457047625234902	1.4849339717745795	2.0214999999999925	0.4684250570561792	0.24116867928206412	0.9519646302748083	0.9520024765361784	0.011782663713663682	1.1602608191242231e-58	6.137700826594497	0.0
8.220200133950309	8.619451000284709	0.3307022750477793	8.285986769209646	-0.3334642310750624	5.922393711651511	1.8139367015910783	0.22993374147631665	1.7144276801796385	2.0424999999999924	0.42341315508097566	0.24251474122510283	1.0090798390871818	1.0091193771061386	0.013072750128361081	1.1926606845067147e-57	6.254714802887965	0.0
8.277741534887962	9.039459864583163	0.33617757998787945	8.525858952360316	-0.5136009122228469	5.963850467633071	1.5744462775651729	0.22407129308238066	1.4680964621941064	2.0634999999999923	0.06971321931469543	0.2173794068966187	1.0691427615415383	1.0691840352959787	0.014502224544053827	1.2206915235770247e-56	6.373029930978746	0.0
8.335685725632178	9.420287896707464	0.3405549698681128	8.773287272080681	-0.6470006246267825	6.005597420906502	1.610443472423741	0.2238515498064613	1.4967807589175732	2.0844999999999922	0.1418403208174841	0.22575812276710516	1.1322562852478402	1.1322993367624083	0.01608573335894326	1.2436087685165158e-55	6.49264591671149	0.0
8.394035525711603	9.221422684905397	0.3365123279001394	9.028490069478371	-0.19293261542702567	6.047636602852848	1.893556726980913	0.23084417837172264	1.7720770525327982	2.105499999999992	0.2045301633229324	0.22617090589825392	1.1985218200069157	1.1985666889772435	0.017839388187444852	1.2606913548849652e-54	6.613562172306767	0.0
8.452793774391584	9.933044200371727	0.3461314013063737	9.29168271551367	-0.6413614848580576	6.089970059072819	2.0559601832957366	0.23463775778322213	1.9261254745519978	2.126499999999992	0.4062317240530211	0.24139544547231692	1.2680386404232076	1.268085363814799	0.019780900439263536	1.2712661221252427e-53	6.7357778108363995	0.0
8.511963330812325	10.1838555444246	0.34971527732972246	9.563076314184054	-0.6207792302405473	6.132599849486327	2.0154751742094033	0.23286209820342144	1.8767111780732662	2.147499999999992	0.03405827244931481	0.22497416082503047	1.3409031677361087	1.3409517793578178	0.0219297263902373	1.2747340625697685e-52	6.859291640699889	0.0
8.571547074128013	10.382810311364786	0.3509751610235239	9.842876291084014	-0.5399340202807714	6.1755280484327315	2.3805841288140925	0.2419810619532473	2.2322781209838167	2.168499999999992	0.14347703233119313	0.22990288971431008	1.41720818882691	1.4172587188791161	0.02430722327287984	1.2705974242356346e-51	6.984102160105108	0.0
8.631547903646908	10.88640811897046	0.3574717617369551	10.131280864051526	-0.7551272549189338	6.2187567447717615	1.9021501573036637	0.22745222198893955	1.7436485235562553	2.189499999999992	0.2891008261471677	0.23836394933569097	1.4970420105021467	1.4970944850998138	0.026936816892664018	1.2584864294656355e-50	7.110207551556901	0.0
8.691968738972436	10.7796187945187	0.35440710655104285	10.428479392764505	-0.351139401754196	6.262288041985164	2.046217200582511	0.23065884729975844	1.8768228858415275	2.2104999999999917	0.25975089889853	0.2378829623855727	1.5804875472465283	1.5805419879174096	0.02984418124337249	1.238184168074396e-49	7.237605676357194	0.0
8.752812520145245	11.332117318428416	0.3611682200774688	10.73465060408818	-0.5974667143402357	6.30612405827906	2.1428329337960115	0.2332679882351304	1.9618027540850849	2.2314999999999916	0.06108253541717179	0.22585128584180858	1.6676213406301472	1.6676777637883464	0.03305743054952182	1.2096480867306183e-48	7.3662940691201655	0.0
8.81408220778626	11.69165483936664	0.3651291430679656	11.04996068955459	-0.6416941498120501	6.350266926687013	2.086623848190012	0.23077841983487893	1.893165660677503	2.2524999999999915	0.13398007489991803	0.2340447225099619	1.7585125083745374	1.75857092476949	0.03660732410402269	1.1730264524270684e-47	7.496269932306539	0.0
8.875780783240765	11.165432481835001	0.3571875397681655	11.374561270375533	0.20912878854053218	6.394718795173823	2.312397418374211	0.23653360330696802	2.105667144864054	2.2734999999999914	0.17361201836628348	0.2383570855385794	1.8532216206306715	1.8532820347712293	0.04052748419274162	1.1286682404803524e-46	7.627530130780891	0.0
8.93791124872345	12.247465136207659	0.37065094471210114	11.708587223576766	-0.5388779126308929	6.439481826740039	2.8021743170954543	0.24964765106862388	2.5812728165204755	2.2944999999999913	-0.028791673816500163	0.22719255845394765	1.95179950016299	1.9518619097156478	0.04485462730220594	1.0771251033823292e-45	7.760071186395922	0.0
9.000476627464515	12.354961460353838	0.371573235887896	12.052154359827945	-0.302807100525893	6.4845581995272195	2.6386427702210136	0.2436497986792398	2.4026125559538474	2.3154999999999912	0.2164820653964552	0.23807553350800684	2.054285941685246	2.054350336844517	0.049628808689898725	1.0191444226147843e-44	7.893889272608282	0.0
9.063479963856764	12.255614930606809	0.3691119028288284	12.40535693884853	0.1497420082417218	6.529950106923911	2.7283811729030654	0.24649551790180987	2.476202971022808	2.336499999999991	0.03390119591751395	0.2311193600974304	2.160708343317746	2.160774706145104	0.05489368025579469	9.556529244880856e-44	8.028980209129886	0.0
9.126924323603763	12.93219109854972	0.37661818515979884	12.76826500129059	-0.16392609725913054	6.575659757672378	2.831770327647195	0.2484558478844815	2.5623594726940473	2.357499999999991	0.6851489773821127	0.26151468938596195	2.271080239729559	2.2711485434551033	0.06069676148627741	8.877309309520701e-43	8.165339456619652	0.0
9.19081279386899	13.924217053678134	0.38787212979751323	13.140921485980439	-0.7832955676976958	6.621689375976085	3.2747813009157034	0.25961980408048174	2.986983966138456	2.378499999999991	0.5900498749253984	0.26232094992195504	2.3853997216191742	2.385469929896972	0.06708972304444143	8.165779788286988e-42	8.30296211141985	0.0
9.25514848342607	14.054954565957411	0.3892290201065415	13.52333908745555	-0.5316154785018607	6.668041201607918	3.0070883109804507	0.25150893907757477	2.69967757064059	2.399499999999991	0.5521524064604535	0.2587408047597796	2.5036477193291966	2.503719785432972	0.07412868235112594	7.434712231696585e-41	8.441842900342255	0.0
9.319934522810053	14.291439212899908	0.3905065276889513	13.915496789843179	-0.3759424230567294	6.714717490019173	3.4338910480951124	0.2619310300808408	3.1055627700447586	2.4204999999999908	0.43110840299879394	0.2529010815595878	2.6257861190792555	2.625859985019417	0.08187451023578209	6.697186788227898e-40	8.581976175508725	0.0
9.385174064469723	14.56459319493758	0.39274351529632956	14.317335988219028	-0.247257206718551	6.7617205124493065	3.4215274529383177	0.2605881009782002	3.0708960204457756	2.4414999999999907	0.33013763451059	0.2493149856645387	2.7517556679997517	2.7518312635354483	0.09039314743251671	5.966098805819893e-39	8.723355909251312	0.0
9.450870282921011	14.535876349061429	0.391821036018043	14.728756076617497	0.1928797275560683	6.809052556036452	3.1182926727103037	0.251751488294566	2.7438865353757	2.4624999999999906	0.36878631958234687	0.2531485813607087	2.881473608338994	2.8815508498499094	0.09975592935141542	5.25366891547092e-38	8.865975689077178	0.0
9.517026374901459	15.72922798028227	0.4045092346112185	15.14960934201619	-0.57961863826608	6.856715923928707	3.6449622358251217	0.2625951924468971	3.24521929041866	2.4834999999999905	0.6031339420109776	0.2574636110338803	3.0148309614875655	3.0149097506592595	0.11003991716576814	4.570987087200404e-37	9.009828712703596	0.0
9.58364555952577	15.126249751089423	0.3962953288706965	15.579694955540724	0.45344520445130065	6.9047129353962085	3.505670972190518	0.2585963538670472	3.078933775366883	2.5044999999999904	0.5156883354920512	0.2572763305465475	3.1516893586443326	3.1517695809084056	0.12132823281956302	3.9276197225142424e-36	9.154907783168422	0.0
9.650731078442451	15.513926248463667	0.39998300108973744	16.018751796334367	0.5048255478707002	6.953045925943982	4.350470805095437	0.27713962160537153	3.894981621199562	2.5254999999999903	0.6915011527366617	0.2648281848106776	3.291877287290844	3.2919588099473884	0.1337103950743873	3.331304753916005e-35	9.301205304021748	0.0
9.718286195991547	15.818526912263485	0.4024324807918203	16.466449781852454	0.6479228695889692	7.0017172474255895	3.9833353101847173	0.2678435793896519	3.4972309987763452	2.54649999999999	0.17705682193254502	0.2409555405930729	3.4351855920667105	3.43526826200232	0.14728265317896555	2.7877532245512056e-34	9.44871327460446	0.0
9.786314199363488	16.56567981848542	0.4094746221525399	16.922379314562036	0.3566994960766152	7.050729268157569	3.8545685025648413	0.2637105360313637	3.3358752518619337	2.56749999999999	0.4629520189848382	0.25676772494492806	3.5813620370420067	3.5814456779435107	0.16214831415686798	2.3005674890444204e-33	9.597423285419652	0.0
9.854818398759033	17.026908015648544	0.4135999384087006	17.386038395581885	0.3591303799333403	7.100084373034671	4.268115961786247	0.27212364768559505	3.714743875970149	2.58849999999999	0.3290937610652873	0.24664879138385	3.7301047069784072	3.730189115932682	0.17841805906812885	1.8712768332893215e-32	9.747326513602669	0.0
9.923802127550346	17.351056233409217	0.41640798882963653	17.856816910480546	0.5057606770713292	7.149784963645914	4.361878048923839	0.2726004657800324	3.7716155991716915	2.60949999999999	0.11711073102622027	0.24169227790756925	3.88105400285403	3.8811389462207977	0.19621024290926994	1.4994819386320452e-31	9.89841371849645	0.0
9.993268742443199	17.403625899856387	0.4165033757495118	18.333977575049087	0.9303516751926999	7.199833458391435	4.546068062072751	0.2762602987861863	3.9165764132941847	2.63049999999999	0.5507091517614446	0.26208572838226174	4.033782978592135	4.033868187043662	0.21565117207532195	1.183091229013109e-30	10.050675237337966	0.0
10.0632216236403	17.859321371803606	0.4217120650593233	18.81663305755748	0.9573116857538722	7.250232292600176	5.173380992374002	0.2873510275407065	4.5021882199382395	2.6514999999999898	0.36585625948889966	0.25208056910043053	4.187785780665397	4.187870943309417	0.23687535252009406	9.186256451970729e-30	10.20410098106257	0.0
10.133664175005784	18.455336646611055	0.4290551197922979	19.303718891236322	0.8483822446252667	7.3009839186483765	5.110354615665687	0.28449528757977083	4.394849828919682	2.6724999999999897	0.3883129362527984	0.25291619647983554	4.342464001267959	4.342548758813612	0.2600257009219732	7.015644580802627e-29	10.35868043023278	0.0
10.204599824230822	18.78260711394886	0.4334478722452232	19.793961982354528	1.0113548684056681	7.352090806078915	4.731297958735048	0.27674588394320604	3.96872535084006	2.6934999999999896	0.31888502136378216	0.2504152854346359	4.4971108519802705	4.497194788977515	0.2852537102985862	5.2670369942462345e-28	10.514402631098156	0.0
10.27603202300044	20.33512233844274	0.45036878976098627	20.28584483259312	-0.049277505849619985	7.403555441721467	5.669040642644523	0.2944386306152799	4.856493489203249	2.7144999999999895	0.4833887184973853	0.26129933147408474	4.650893221945037	4.650975858231129	0.31271956062363887	3.885006104187033e-27	10.671256191793315	0.0
10.347964247161443	20.36309960216946	0.4512989956789047	20.777566054865055	0.4144664526955957	7.455380329813519	5.534237457185308	0.29085024075562216	4.6686520892983925	2.7354999999999894	-0.3106084842726262	0.21260816671614133	4.802831915231642	4.802912696858187	0.34259216409423965	2.813817794521899e-26	10.829229278680984	0.0
10.420399996891572	20.908293315806407	0.45689414538540835	21.2669983879482	0.3587050721417917	7.507567992122213	5.776805870344372	0.294694343204061	4.854955651126179	2.7564999999999893	0.03013054824819683	0.238586458631517	4.951780675609126	4.951858965700666	0.37504913379107413	1.999986629952785e-25	10.988309612847331	0.0
10.493342796869813	21.235140391550743	0.4592910126160697	21.751646212688247	0.5165058211375033	7.560120968067068	6.394062718954407	0.3045409796470338	5.412552056153413	2.777499999999989	0.4143139931032249	0.2577154385980404	5.0964050060705794	5.096480076277265	0.4102766635835154	1.3942108726318008e-24	11.148484466756887	0.0
10.566796196447902	22.179176449565578	0.46821398630939987	22.228605525566714	0.049429076001135996	7.6130418148435375	6.538326054827518	0.30631642626268774	5.4935844860342415	2.798499999999989	0.5696646390015814	0.2629167348770361	5.235162267386202	5.235233290828777	0.4484693062772476	9.526621061831312e-24	11.309740661074487	0.0
10.640763769823035	22.365605926586444	0.46836131607418846	22.694530389481343	0.32892446289489996	7.666333107547443	6.005133048227091	0.2959563256959861	4.893409439206773	2.819499999999989	0.40607865421287315	0.2596621990536756	5.366285072383083	5.366351119230107	0.489829636206419	6.376648828114937e-23	11.472064561661735	0.0
10.715249116211798	22.285267323357367	0.4668552681567996	23.145610975533195	0.8603436521758283	7.7199974393002755	6.535347510937541	0.3044598617040127	5.352704411887282	2.840499999999989	0.2890599678497412	0.25108574099416425	5.487770539988375	5.487830577026413	0.534567781762497	4.178483427736801e-22	11.635442076755908	0.0
10.79025586002528	23.279196822723033	0.4756792132662158	23.57756931107296	0.29837248834992636	7.774037421375377	6.898587102028101	0.30995123561028537	5.640895311016438	2.861499999999989	-0.024449855277513866	0.23603994610733803	5.597378474127384	5.597431369848608	0.5829008127581137	2.6788106471889283e-21	11.799858654338854	0.0
10.865787651045459	23.64241689993256	0.4775912794912491	23.98567959461932	0.34326269468676074	7.828455683325005	7.372159646908142	0.31746167781709106	6.035093034392805	2.8824999999999887	0.3127214432063776	0.2524778097915031	5.6926419055201025	5.692686442315064	0.635051967080057	1.679121730563151e-20	11.965299279704094	0.0
10.941848164602776	23.600529577432436	0.4765711264461385	24.36482022987666	0.7642906524442239	7.88325487310828	7.557090347846199	0.31961284998738915	6.136121000961822	2.9034999999999886	0.10555012663638408	0.24280327262858245	5.770893580430044	5.77092847538884	0.6912497008277785	1.0283806588318424e-19	12.131748473229997	0.0
11.018441101754995	25.448389297226804	0.4926640847433115	24.709564353658017	-0.7388249435687868	7.938437657220039	7.629532053184011	0.3190454112188726	6.119925803420114	2.9244999999999886	0.3512058438355168	0.2572355055693921	5.82931179182052	5.829335727367982	0.751726546102054	6.149882898960733e-19	12.299190288367459	0.0
11.095570189467281	25.205728808365397	0.4898230477549507	25.01431437977428	-0.19141442859111635	7.994006720820579	7.755553325827926	0.320373726510395	6.152365728747366	2.9454999999999885	0.49037318217403003	0.26412094014178494	5.864988321998256	5.864999987082596	0.816717760843256	3.588604324847443e-18	12.467608309850172	0.0
11.173239180793551	25.469048781052226	0.4905565408259791	25.27348379199913	-0.19556498905309638	8.049964767866324	8.141573885748828	0.3256521693939524	6.439646726491486	2.9664999999999884	0.8672055220553396	0.28308906074917856	5.875020121199344	5.875018263002921	0.8864597556608595	2.0418763768383708e-17	12.636985652136005	0.0
11.251451855059106	25.946643181966863	0.49403888929828527	25.48172602183015	-0.46491716013671436	8.106314521241387	8.407557688314776	0.3285425083075129	6.60151609174871	2.988499999999994	-0.1626623812235155	0.2217239336649016	5.856624647550661	5.856608132709069	0.9611882834823066	1.1320680312146135e-16	12.80730495808811	0.0
11.33021201804452	25.602013858363627	0.4901892128479749	25.634205801984805	0.03219194362117861	8.163058722890078	8.536192374210579	0.3304726401834773	6.6204426036859285	3.0105	0.49844154660318996	0.2601345659457629	5.8072765709098695	5.807244454061892	1.0411363791088615	6.111439740595433e-16	12.97854839790418	0.0
11.409523502170831	26.287779531742466	0.4955480776978935	25.726903126535447	-0.5608764052070185	8.220200133950309	8.619451000284709	0.3307022750477793	6.588179033963028	3.0315735	1.0308171957584178	0.29047998492136823	5.724860912291562	5.724812508529946	1.1265320374112036	3.210153021921457e-15	13.150697668302733	0.0
11.489390166686027	26.127313824403938	0.49337329377756095	25.756934297588295	-0.37037952681564335	8.277741534887962	9.039459864583163	0.33617757998787945	6.886630843201592	3.0527945145	0.519685898029985	0.2664189195523581	5.6078348640584235	5.607769820643697	1.217595620911016	1.6394450623322237e-14	13.323733991975143	0.0
11.56981589785283	26.20755705026493	0.493249828445769	25.722869106902746	-0.4846879433621858	8.335685725632178	9.420287896707464	0.3405549698681128	7.139646541338273	3.0741640761015	0.07024872607569588	0.24359736401811682	5.455387819039041	5.455306180740957	1.31453698981025	8.134466185660338e-14	13.497638117312416	0.0
11.6508046091378	26.450355779218224	0.49466429190625266	25.625018744106434	-0.8253370351117901	8.394035525711603	9.221422684905397	0.3365123279001394	6.806494787733794	3.09568322463421	0.7092924746346019	0.27422625919356375	5.267586906933267	5.267489168757852	1.417552349999533	3.9182192077773395e-13	13.672390318415392	0.0
11.732360241401764	25.450709391358966	0.4847675822031678	25.46566636091945	0.014956969560483202	8.452793774391584	9.933044200371727	0.3461314013063737	7.377139295694457	3.11735300720665	0.647125172714663	0.26994413539899526	5.04549400378997	5.045381144804728	1.5268208169250699	1.8307815082378126e-12	13.847970395397848	0.0
11.814486763091576	25.42593248384539	0.4834067092467446	25.249212121302286	-0.17672036254310441	8.511963330812325	10.1838555444246	0.34971527732972246	7.4800708709404375	3.1391744782570963	0.2597134212678971	0.2490457997180433	4.791240129371054	4.791113621986746	1.6425006949451262	8.291386886946819e-12	14.024357674991066	0.0
11.897188170433218	26.10739205579348	0.48871574377059224	24.982207608216044	-1.1251844475774355	8.571547074128013	10.382810311364786	0.3509751610235239	7.524036180385879	3.1611486996048956	0.5173172284746035	0.2560008433047433	4.508044667032658	4.507906457495582	1.7647254721921142	3.6367170237808604e-11	14.201531011459323	0.0
11.980468487626249	24.722664532187906	0.4747397614295763	24.673260884038136	-0.04940364814977016	8.631547903646908	10.88640811897046	0.3574717617369551	7.865334806475835	3.18327674050213	0.15832172213710072	0.24514377028827777	4.200170054659599	4.2000225126144795	1.8935995287742677	1.5435696687391925e-10	14.379468787835432	0.0
12.064331767039633	23.14861800166848	0.4594110698959354	24.332803110565646	1.1841851088971644	8.691968738972436	10.7796187945187	0.35440710655104285	7.5887450781113905	3.205559677685645	0.42014250071526194	0.2532271730874757	3.872807402596117	3.8726532402460143	2.029193549604668	6.334523315731731e-10	14.558148917485394	0.0
12.14878208940891	23.8030948678619	0.46378722622964835	23.972719713352678	0.16962484549077672	8.752812520145245	11.332117318428416	0.3611682200774688	7.963760783460401	3.227998595429445	0.4003666721947825	0.2530249800427774	3.53189454041366	3.531736704770601	2.171539619645625	2.511325177129274e-09	14.737548846011467	0.0
12.233823564034772	23.849534094696043	0.4630868692289409	23.605862420633578	-0.24367167406246537	8.81408220778626	11.69165483936664	0.3651291430679656	8.13796408211859	3.250594585597451	0.570468305088796	0.2606719647433391	3.1838746787735506	3.183716223417489	2.320625955329899	9.609864427727815e-09	14.917645553502776	0.0
12.319460328983016	22.203359166829497	0.4471231809724623	23.245471538310518	1.0421123714810214	8.875780783240765	11.165432481835001	0.3571875397681655	7.418401342240359	3.273348747696633	0.17558289727820187	0.23884298880067306	2.835410406884447	2.835254352142074	2.476391186678196	3.546291407568174e-08	15.098415557142886	0.0
12.405696551285896	22.02374974599616	0.44393844496766904	22.904548784208274	0.880799038212114	8.93791124872345	12.247465136207659	0.37065094471210114	8.298949099026814	3.2962621889305095	0.18011947568115483	0.2427406902837991	2.493073253687498	2.4929224458357044	2.6387180444105085	1.2609139208340088e-07	15.27983491418317	0.0
12.492536427144898	22.28896230518686	0.44549755463445107	22.59522823874707	0.3062659335602085	9.000476627464515	12.354961460353838	0.371573235887896	8.196696373134177	3.319336024253023	0.5071099704233921	0.25615050950733437	2.163032691251379	2.1628896719510418	2.8074262186796926	4.315734244719291e-07	15.461879225291533	0.0
12.579984182134913	22.135394358657656	0.44328422734141687	22.32819521282319	0.19280085416553305	9.063479963856764	12.255614930606809	0.3691119028288284	7.879238200888164	3.342571376422794	0.27228419092812617	0.24248123197985036	1.850769611337377	1.8506365078562745	2.9822640347181357	1.420626189559207e-06	15.64452363828521	0.0
12.668044071409858	21.687781492024865	0.4375666957150301	22.112199497262385	0.42441800523751994	9.126924323603763	12.93219109854972	0.37661818515979884	8.32926555387878	3.3659693760577536	0.3902001517551388	0.24622712639908176	1.560837637710467	1.5607160826185444	3.162898431519228	4.493157061351683e-06	15.827742852257085	0.0
12.756720379909726	21.35077545642206	0.43276709227511806	21.953700832533325	0.6029253761112656	9.19081279386899	13.924217053678134	0.38787212979751323	9.086257679117548	3.389531161690158	0.7320689459973653	0.26386221603221216	1.296691224758638	1.2965823108779861	3.3489025335514913	1.3641241190192715e-05	16.01151112210402	0.0
12.846017422569096	21.58055552561294	0.43371496889957023	21.856671796304774	0.2761162706918334	9.25514848342607	14.054954565957411	0.3892290201065415	8.973458378844118	3.4132578798219892	0.24441144328663933	0.23828445376565274	1.0605928307416201	1.0604971035715975	3.5397398827105264	3.971581431119955e-05	16.195802263466717	0.0
12.93593954452708	21.461892107297533	0.4313290916385419	21.822568876737797	0.36067676944026417	9.319934522810053	14.291439212899908	0.3905065276889513	8.957918598565453	3.437150684980743	0.3923048489762726	0.24787788344537628	0.85360339090402	0.8535208769892982	3.7347441736579206	0.00011077709751826606	16.38058965808904	0.0
13.026491121338768	22.20512746171248	0.4370091243133101	21.850469254580048	-0.3546582071324309	9.385174064469723	14.56459319493758	0.39274351529632956	8.970613115969863	3.4612107397756082	-0.0709051401090508	0.2253871697347785	0.6756519273133851	0.6755821935795554	3.933093157429078	0.0002957166516438345	16.565846259606385	0.0
13.11767655918814	21.90597139066146	0.43284204842000723	21.93736198088206	0.031390590220599535	9.450870282921011	14.535876349061429	0.391821036018043	8.67309596152111	3.485439214954037	0.37489300248231716	0.24788881137826438	0.5256725434573875	0.5256147798512785	4.133775320445903	0.0007547373567179027	16.751544599770774	0.0
13.209500295102458	21.62836907964165	0.42904395934188183	22.078580264498626	0.4502111848569754	9.517026374901459	15.72922798028227	0.4045092346112185	9.589447350969676	3.5098372894587158	0.5279163440551047	0.24855650235725243	0.40179124678526695	0.4017443629433981	4.335548114488641	0.0018397451598583772	16.937656795121462	0.0
13.301966797168173	22.4082277742928	0.43527838093407256	22.268366319429365	-0.1398614548634356	9.58364555952577	15.126249751089423	0.3962953288706965	8.701462578717122	3.5344061504849265	0.5173438965773571	0.24942700850681981	0.30154170159934507	0.3015044278686725	4.536887041349375	0.004278594502953445	17.12415455410902	0.0
13.395080564748351	23.320991291268218	0.441941243278188	22.500566194905385	-0.8204250963628326	9.650731078442451	15.513926248463667	0.39998300108973744	8.796379756151048	3.559146993538321	0.5749828034072126	0.24851334099260997	0.2220884092284315	0.222059393127046	4.735925931988966	0.009483275880125095	17.311009184680817	0.0
13.488846128701589	23.538383053053717	0.4427696587344734	22.769445799580254	-0.7689372534734638	9.718286195991547	15.818526912263485	0.4024324807918203	8.800790405015489	3.5840610224930893	0.2789026721120762	0.23876898152234413	0.1604377800475461	0.1604156709568774	4.930390439019358	0.020010307220752484	17.49819160233572	0.0
13.5832680516025	24.2817979406583	0.4481691504276285	23.070579814863017	-1.211218125795284	9.786314199363488	16.56567981848542	0.4094746221525399	9.240723789343036	3.6091494496505407	0.6754972770553622	0.25262263317449973	0.11362156478258859	0.11360508196576043	5.11752916029362	0.04015166916578454	17.685672338655262	0.0
13.678350927963718	23.937795051379727	0.44404564225907683	23.401671411618537	-0.5361236397611897	9.854818398759033	17.026908015648544	0.4135999384087006	9.388196133669327	3.6344134957980945	0.07443107158863471	0.22734421484022402	0.07884236117007327	0.07883034272304566	5.294049889357315	0.07652726804971788	17.873421550318387	0.0
13.774099384459465	24.993116508522245	0.4520359056981327	23.763011370808123	-1.2301051377141228	9.923802127550346	17.351056233409217	0.41640798882963653	9.392653041425119	3.659854390268681	0.30381261224136225	0.23358079322850275	0.05357652561023237	0.05356795830537719	5.456072018901213	0.1383858393844167	18.061409028606885	0.0
13.870518080150681	25.324534262692815	0.45364153512384436	24.15712705974055	-1.1674072029522655	9.993268742443199	17.403625899856387	0.4165033757495118	9.120323562145266	3.685473371000562	0.5897152399823993	0.24804229911674094	0.0356349862674672	0.035629018156813345	5.5991096348462195	0.23714921106223252	18.249604209407817	0.0
13.967611706711736	25.367093329891233	0.4525321757402615	24.58711892211237	-0.7799744077788624	10.0632216236403	17.859321371803606	0.4217120650593233	9.246789295308698	3.7112716845975657	-0.22075513879398212	0.2108158246833803	0.023186559284592817	0.02318249822252262	5.718102589105399	0.3846710917809332	18.437976183718924	0.0
14.065384988658717	25.933868488522666	0.456607793522682	25.053393444169572	-0.8804750443530942	10.133664175005784	18.455336646611055	0.4290551197922979	9.510298185607512	3.7372505863897487	0.1309672858625155	0.22726943886327824	0.014751068183791979	0.014748370062088493	5.807513851337213	0.5898864459234571	18.62649370866302	0.0
14.163842683579329	26.944624326625313	0.46416117995382045	25.54905089292621	-1.3955734336991021	10.204599824230822	18.78260711394886	0.4334478722452232	9.503047762692487	3.763411340494477	0.7275103906035878	0.25290934860349845	0.009170793335115631	0.009169043861217498	5.8615096268763835	0.854076209836906	18.81512521901659	0.0
14.262989582364385	26.145667062199536	0.45727077332920507	26.054454112314367	-0.09121294988516837	10.27603202300044	20.33512233844274	0.45036878976098627	10.720533697642935	3.7897552198779385	0.6844201093190128	0.24925517404209527	0.0055687056249402785	0.005567599056562356	5.874233117806969	1.1652458505685974	19.0038388392573	0.0
14.362830509440936	26.62373685496949	0.4607460791539342	26.527925118239814	-0.0958117367296758	10.347964247161443	20.36309960216946	0.4512989956789047	10.41476282598539	3.816283506417084	0.5710521676680149	0.24384071620094547	0.0033008956968168103	0.0033002132469218343	5.840172852298496	1.4885487608625594	19.19260239613502	0.0
14.463370323007023	27.437573745137332	0.4665548230417706	26.879391991778846	-0.5581817533584861	10.420399996891572	20.908293315806407	0.45689414538540835	10.629604540705541	3.842997490962004	0.8027804559498506	0.25073641117410655	0.001908992552140427	0.0019085823688301108	5.754612440936803	1.739578544151215	19.38138343176986	0.0
14.564613915268072	25.996111081838368	0.4545935774343433	26.941094120166902	0.9449830383285338	10.493342796869813	21.235140391550743	0.4592910126160697	10.631978645619384	3.8698984733987376	0.7077981813758862	0.25012033407196227	0.0010765507778502247	0.0010763106243017156	5.61413172153793	1.754660319945914	19.570149217280903	0.0
14.66656621267495	25.64549917971316	0.4515499248245817	26.569391232789478	0.9238920530763188	10.566796196447902	22.179176449565578	0.46821398630939987	11.260311585073351	3.896987762712529	0.13996216331370315	0.22465822681606212	0.0005916756592012431	0.000591538763719999	5.417111973868883	1.392229277549735	19.75886676694794	0.0
14.769232176163673	25.02469606250414	0.4461803964285686	25.89822958374362	0.8735335212394801	10.640763769823035	22.365605926586444	0.46836131607418846	11.143140098766834	3.9242666770515164	0.85405919565518	0.2523424868672341	0.0003167457211337914	0.00031666978302988215	5.164183653069878	0.7859096622611588	19.94750285290842	0.0
14.87261680139682	24.667342333919887	0.4424665339562567	25.285272732028805	0.6179303981089177	10.715249116211798	22.285267323357367	0.4668552681567996	10.775098424580081	3.9517365437908767	0.47613391987239906	0.23834120621400975	0.00016507162199901583	0.0001650306508121827	4.8585477827766494	0.29037082658833124	20.136024020391012	0.0
14.976725119006597	25.13967098476252	0.4460361948846494	24.896749567311648	-0.24292141745087292	10.79025586002528	23.279196822723033	0.4756792132662158	11.501486165988927	3.9793986995974127	0.7714463884405887	0.2464817108821213	8.36995359615012e-05	8.367804680894471e-05	4.506105233898095	0.06608035234474975	20.324396603486033	0.0
15.081562194839643	24.978689079253936	0.4438793421332856	24.63688438739454	-0.34180469185939444	10.865787651045459	23.64241689993256	0.4775912794912491	11.622036585017335	4.007254490494595	0.9383987682687658	0.25137685393937087	4.126810187753601e-05	4.1257150924030314e-05	4.115343626333639	0.008871494354721031	20.51258674145338	0.0
15.18713313020352	24.87438185219042	0.44246321903530755	24.398239756183322	-0.47614209600709856	10.941848164602776	23.600529577432436	0.4765711264461385	11.367457820785773	4.035305271928057	0.43448982799742986	0.2321577442586566	1.977406419501121e-05	1.976864490299362e-05	3.696959200372319	0.0006806175356811974	20.700560395566225	0.0
15.293443062114946	23.794491739197596	0.43295227941930026	24.15155838244002	0.35706664324242254	11.018441101754995	25.448389297226804	0.4926640847433115	13.038015231936248	4.063552408831553	0.7029092205976379	0.2422911719374512	9.202668866487934e-06	9.200065991252522e-06	3.2632275113612903	2.9101854789242397e-05	20.88828336648908	0.0
15.400497163549751	23.34332689351735	0.4282447826989888	23.90290661735211	0.5595797238347586	11.095570189467281	25.205728808365397	0.4898230477549507	12.659022738441289	4.091997275693375	0.549691698985034	0.23664526335283573	4.1573018971864425e-06	4.156089227459557e-06	2.827176312679063	6.790942866859404e-07	21.075721312187635	0.0
15.508300643694598	23.850645874790565	0.431604210682696	23.66449232744052	-0.1861535473500453	11.173239180793551	25.469048781052226	0.4905565408259791	12.832550641189101	4.120641256623228	0.43101314825626025	0.22806904823054344	1.8219217565549737e-06	1.8213740291811911e-06	2.4016489092891007	8.489022835759198e-09	21.26283976636661	0.0
15.61685874820046	23.33717835633407	0.4267023050935609	23.44797464936475	0.11079629303067762	11.251451855059106	25.946643181966863	0.49403888929828527	13.272222118224827	4.149485745419591	0.5351560734793952	0.23274786529466782	7.741152257595837e-07	7.738755250926221e-07	1.9983689438871424	5.5880435561925475e-11	21.449604157430976	0.0
15.726176759437863	24.083329747305203	0.4313739686924617	23.263102748196122	-0.8202269991090816	11.33021201804452	25.602013858363627	0.4901892128479749	12.946356454283004	4.178532145637528	0.9193773248399597	0.24643230573776195	3.1869357924401337e-07	3.18592000395252e-07	1.6271222829454268	1.9057831850558597e-13	21.635979827964924	0.0
15.836259996753927	23.364184244788643	0.4237408491373898	23.11708856286899	-0.24709568191965303	11.409523502170831	26.287779531742466	0.4955480776978935	13.71157407350975	4.207781870656991	0.4248956216601827	0.22506717497491505	1.2704675133998257e-07	1.2700509237139479e-07	1.2951562540952088	3.316465335341497e-16	21.821932054721938	0.0
15.947113816731207	23.40052284271619	0.42316354919647153	23.01428942109478	-0.3862334216214087	11.489390166686027	26.127313824403938	0.49337329377756095	13.694113518790784	4.23723634375159	0.31691130723582006	0.22147703577571623	4.901213575457585e-08	4.899561143734803e-08	1.0068632539691216	0.0	22.007426069117912	0.0
16.058743613448325	23.851027733113963	0.42578088224929983	22.956198252140915	-0.8948294809730477	11.56981589785283	26.20755705026493	0.493249828445769	13.982326060674602	4.266896998157851	0.6384095687498754	0.2322797989157776	1.8285936364676998e-08	1.8279600865489677e-08	0.763771137357025	0.0	22.19242707821835	0.0
16.171154818742465	23.445828637812834	0.42177464889499955	22.941716199267944	-0.5041124385448903	11.6508046091378	26.450355779218224	0.49466429190625266	14.49772735352718	4.2967652771449565	0.7519847576109067	0.23823407453216766	6.59362631205278e-09	6.591279870861921e-09	0.5648158998739661	0.0	22.37690028620907	0.0
16.284352902473664	24.209520147290565	0.4276436333634956	22.96764335537832	-1.2418767919122438	11.732360241401764	25.450709391358966	0.4847675822031678	13.833013425837366	4.32684263408497	0.13791964265043388	0.21253891556524324	2.296366906509181e-09	2.295527955955237e-09	0.40683243444742845	0.0	22.560810916338998	0.0
16.39834337279098	24.195684819623114	0.42781652874685305	23.02929825574293	-1.1663865638801845	11.814486763091576	25.42593248384539	0.4834067092467446	14.201078037534172	4.357130532523566	0.8706672617035176	0.23888528305913076	7.719345257469673e-10	7.7164514149644e-10	0.2851740208774842	0.0	22.744124233321866	0.0
16.513131776400517	24.316029937968736	0.428464913843954	23.121169922829942	-1.1948600151387936	11.897188170433218	26.10739205579348	0.48871574377059224	15.326715459036757	4.387630446251231	0.8265294609751299	0.2352104422610154	2.5029394695654624e-10	2.501977013048346e-10	0.19436435614726932	0.0	22.926805566182182	0.0
16.628723698835323	24.11710592198505	0.4260532743049256	23.23751691502922	-0.879589006955829	11.980468487626249	24.722664532187906	0.4747397614295763	14.428872435985204	4.41834385937499	0.7104816328435595	0.23153221699846993	7.822676002365587e-11	7.819591596973538e-11	0.12869658334310197	0.0	23.108820331529696	0.0
16.74512476472717	24.147289151173894	0.4255329308899091	23.37285141524572	-0.7744377359281742	12.064331767039633	23.14861800166848	0.4594110698959354	13.373963808588229	4.449272266390615	0.5867613936068392	0.22665338435857307	2.3550252724712327e-11	2.354074092512216e-11	0.08271735795382967	0.0	23.2901340572448	0.0
16.862340638080262	24.357091299488786	0.4260930485080733	23.5222761339157	-0.8348151655730867	12.14878208940891	23.8030948678619	0.46378722622964835	14.56792400052069	4.48041717225535	0.743319528327961	0.22813518246422307	6.824448768139554e-12	6.821624205452561e-12	0.05156372734662098	0.0	23.470712406555432	0.0
16.980377022546822	24.279313420226526	0.42425913390639686	23.681670712776043	-0.5976427074504826	12.233823564034772	23.849534094696043	0.4630868692289409	15.16131722756524	4.511780092461137	0.9345903401312281	0.2349303819889105	1.902233873479825e-12	1.9014216766722542e-12	0.031149510287326047	0.0	23.650521202484914	0.0
17.09923966170465	24.341801527735484	0.4236207823590348	23.84774695939988	-0.4940545683356028	12.319460328983016	22.203359166829497	0.4471231809724623	14.056303185661864	4.5433625531083655	1.1902089473073398	0.24407366260545976	5.096479286617449e-13	5.09427234255598e-13	0.018220506750720303	0.0	23.829526452648143	0.0
17.21893433933658	24.810482507385583	0.426542283267405	24.018005738902225	-0.7924767684833576	12.405696551285896	22.02374974599616	0.44393844496766904	14.399035875971055	4.575166090980124	0.45816399346924097	0.21662107864356347	1.3115077246604296e-13	1.3108840470397547e-13	0.010311364530861102	0.0	24.007694374371102	0.0
17.339466879711935	25.109572715235746	0.4279897233925641	24.19063250903785	-0.9189402061978953	12.492536427144898	22.28896230518686	0.44549755463445107	15.155613291731322	4.607192253616985	0.5830658379107869	0.22034038416139395	3.2391950411933443e-14	3.237841114028051e-14	0.005641088929253408	0.0	24.18499142010853	0.0
17.460843147869923	24.363768350707996	0.42137480086779655	24.364365189782887	0.0005968390748911645	12.579984182134913	22.135394358657656	0.44328422734141687	15.45172278411968	4.639442599392304	1.2465927957774214	0.24290141985824443	7.673396701230249e-15	7.672985487418955e-15	0.002980886652791781	0.0	24.36138430313008	0.0
17.583069049905014	25.165134895550572	0.4272124481328176	24.53836024784997	-0.6267746477006035	12.668044071409858	21.687781492024865	0.4375666957150301	15.403324847019565	4.67191869758805	0.9674951065361586	0.23342593669065057	1.7412367188828318e-15	1.7411412702485473e-15	0.0015202244039987886	0.0	24.536840023445965	0.0
17.706150533254345	25.13911789545208	0.4258518999629557	24.712073534074754	-0.4270443613773267	12.756720379909726	21.35077545642206	0.43276709227511806	15.408585745992756	4.704622128471167	0.7941437826188538	0.22454864950677683	3.75586475390614e-16	3.755654229433445e-16	0.0007476401360544711	0.0	24.7113258939387	0.0
17.830093586987125	25.21378698376165	0.4256832240490246	24.885163842586152	-0.3286231411754983	12.846017422569096	21.58055552561294	0.43371496889957023	15.919685992774884	4.737554483370465	1.012507285893148	0.23204106454475748	7.683526051555054e-17	7.683085812657907e-17	0.0003542759187667424	0.0	24.884809566667386	0.0
17.95490424209604	25.018908658872093	0.4232247505181168	25.057420679013276	0.03851202014118371	12.93593954452708	21.461892107297533	0.4313290916385419	16.019912888648776	4.7707173647540575	0.7791554603488939	0.22059024647408348	1.471028959990357e-17	1.4709428320612123e-17	0.00016161970668117975	0.0	25.057259059306595	0.0
18.080588571790713	25.395549189713126	0.4255367336097814	25.228713704814425	-0.16683548489870148	13.026491121338768	22.20512746171248	0.4370091243133101	16.920504466738816	4.804112386307336	1.0172385589856678	0.22838159483887893	4.0461470503752104e-18	4.0459050454964534e-18	7.092313243632486e-05	0.0	25.228642781681987	0.0
18.207152691793247	25.3025218553709	0.42413399724671846	25.398959475159256	0.09643761978835386	13.11767655918814	21.90597139066146	0.43284204842000723	16.720154009550175	4.837741173011487	1.1809062938319248	0.23417425137167458	0.0	0.0	2.9912798566741794e-05	0.0	25.39892956236069	0.0
18.334602760635804	25.549568711194866	0.42520340783846794	25.568100790531	0.018532079336132767	13.209500295102458	21.62836907964165	0.42904395934188183	16.487445610264487	4.871605361222568	0.9998871665442044	0.22899404935493484	0.0	0.0	1.2115278761583176e-05	0.0	25.568088675252238	0.0
18.462944979960255	26.23401806160888	0.4296218983498912	25.736094574272162	-0.4979234873367169	13.301966797168173	22.4082277742928	0.43527838093407256	17.264016008972455	4.9057065987511255	1.1216449766400731	0.23094444589532515	0.0	0.0	4.708097460634116e-06	0.0	25.7360898661747	0.0
18.592185594819973	25.69699510206908	0.42485906396167084	25.90290513328961	0.20591003122052953	13.395080564748351	23.320991291268218	0.441941243278188	18.13143428104365	4.940046544942383	1.236948641624159	0.23252171618037076	0.0	0.0	1.7539534728998989e-06	0.0	25.902903379336138	0.0
18.722330893983717	26.0575035587949	0.42670368319792	26.06850060953363	0.010997050738730252	13.488846128701589	23.538383053053717	0.4427696587344734	18.267128855809183	4.97462687075698	1.1837178771519024	0.23025245848026335	0.0	0.0	6.258531336890996e-07	0.0	26.068499983680496	0.0
18.8533872102416	25.559482765138338	0.4224859734578015	26.232851212753726	0.6733684476153883	13.5832680516025	24.2817979406583	0.4481691504276285	18.896890464450546	5.009449258852279	1.1548648042632488	0.2297064643213567	0.0	0.0	2.1371040253542573e-07	0.0	26.232850999043322	0.0
18.98536092071329	25.417015995073886	0.4207750023817074	26.395928391834207	0.9789123967603217	13.678350927963718	23.937795051379727	0.44404564225907683	18.409545190079577	5.044515403664246	0.6996655209124389	0.21149509473647207	0.0	0.0	6.977352265885099e-08	0.0	26.395928322060684	0.0
19.118258447158283	26.814708497072434	0.4304446265153219	26.557704473532254	-0.2570040235401798	13.774099384459465	24.993116508522245	0.4520359056981327	19.291514166321008	5.079827011489895	0.9455507694872969	0.21847193643587695	0.0	0.0	2.17608484304333e-08	0.0	26.557704451771407	0.0
19.252086256288393	26.21185166011455	0.4251288753640273	26.718152521326825	0.5063008612122744	13.870518080150681	25.324534262692815	0.45364153512384436	19.417011412360083	5.1153858005703245	1.1433868740010928	0.22477087301947646	0.0	0.0	6.477164931402469e-09	0.0	26.71815251484966	0.0
19.38685086008241	26.833214360018722	0.42909725889113803	26.877246292240923	0.044031932222200254	13.967611706711736	25.367093329891233	0.4525321757402615	19.217950591497786	5.151193501174317	1.064373860060568	0.2210910053662826	0.0	0.0	1.838302427478856e-09	0.0	26.87724629040262	0.0
19.522558816102986	27.12614188418983	0.430166433007653	27.034960234762057	-0.0911816494277744	14.065384988658717	25.933868488522666	0.456607793522682	19.506968753016114	5.187251855682537	1.544234782440172	0.23596208798894147	0.0	0.0	4.970106836974145e-10	0.0	27.034960234265046	0.0
19.659216727815707	26.733807867846025	0.42662773755356437	27.191269502846303	0.4574616350002785	14.163842683579329	26.944624326625313	0.46416117995382045	20.210698652715692	5.2235626186723145	1.2130755300976044	0.22397583384193237	0.0	0.0	1.2788508589417915e-10	0.0	27.19126950271842	0.0
19.79683124491042	27.36473613440469	0.43072093744576556	27.346149975591697	-0.018586158812993858	14.262989582364385	26.145667062199536	0.45727077332920507	19.095051789142467	5.260127557003021	1.1569596127029236	0.22057673630025795	0.0	0.0	3.1286917043337336e-11	0.0	27.34614997556041	0.0
19.935409063624792	26.614009906502726	0.425079155234621	27.499578278454408	0.8855683719516811	14.362830509440936	26.62373685496949	0.4607460791539342	19.288414132864695	5.296948449902043	1.359955015944455	0.22555760467311262	0.0	0.0	7.270644168770594e-12	0.0	27.499578278447135	0.0
20.07495692707017	26.749460437933514	0.4261173657796972	27.651531804428817	0.9020713664953028	14.463370323007023	27.437573745137332	0.4665548230417706	19.939565185128345	5.334027089051357	1.0915932654714222	0.2183557068069515	0.0	0.0	1.6033129850667586e-12	0.0	27.651531804427215	0.0
20.215481625559658	26.70806075354426	0.4255025262420562	27.80198873458373	1.0939279810394709	14.564613915268072	25.996111081838368	0.4545935774343433	18.62516617895237	5.371365278674717	1.0458026550894455	0.21612749473973086	0.0	0.0	3.3517418752720696e-13	0.0	27.801988734583396	0.0
20.356989996938573	26.863987128133836	0.4266658091171345	27.950928057694828	1.086940929560992	14.66656621267495	25.64549917971316	0.4515499248245817	18.83497471387162	5.40896483562544	1.0184090119655838	0.21386747853730734	0.0	0.0	6.635445591493712e-14	0.0	27.95092805769476	0.0
20.499488926917145	27.652617900858843	0.4325850796921825	28.098329588829426	0.4457116879705829	14.769232176163673	25.02469606250414	0.4461803964285686	19.07396933166894	5.446827589474818	1.2925298483449157	0.2209699741249344	0.0	0.0	1.242863391268927e-14	0.0	28.098329588829415	0.0
20.642985349405564	27.15750734173098	0.4288508441547152	28.244173986773376	1.0866666450423956	14.87261680139682	24.667342333919887	0.4424665339562567	19.518093622282095	5.484955382601142	1.4333849727015373	0.2244870237963133	0.0	0.0	2.1969725101981704e-15	0.0	28.244173986773372	0.0
20.7874862468514	27.05848950295294	0.4276032842081935	28.388442770199834	1.3299532672468928	14.976725119006597	25.13967098476252	0.4460361948846494	20.567318020936906	5.52335007027935	1.1328642667029158	0.21485195147494215	0.0	0.0	3.672520980566241e-16	0.0	28.388442770199834	0.0
20.932998650579357	27.621713797443757	0.43195255553632755	28.53111833247801	0.9094045350342519	15.081562194839643	24.978689079253936	0.4438793421332856	20.854391433312774	5.5620135207713055	1.6985793486281278	0.22997656718300707	0.0	0.0	5.704436036975355e-17	0.0	28.53111833247801	0.0
21.079529641133412	27.58403279019652	0.4318591129105634	28.672183955018653	1.0881511648221327	15.18713313020352	24.87438185219042	0.44246321903530755	21.176702491573323	5.600947615416705	1.3913992237319448	0.21954253234292193	0.0	0.0	9.150292731172246e-18	0.0	28.672183955018653	0.0
21.22708634862135	28.36289590458062	0.43762847612315253	28.81162381905122	0.44872791447060223	15.293443062114946	23.794491739197596	0.43295227941930026	20.531216723246658	5.640154248724622	1.5138272529156334	0.22352900843913354	0.0	0.0	0.0	0.0	28.81162381905122	0.0
21.375675953061695	27.7148764991227	0.43357502750516164	28.949423015721063	1.234546516598364	15.400497163549751	23.34332689351735	0.4282447826989888	20.516141588352877	5.679635328465695	1.4624881504157798	0.21997701178128504	0.0	0.0	0.0	0.0	28.949423015721063	0.0
21.525305684733127	28.265950712438705	0.437488718664464	29.0855675543971	0.8196168419583962	15.508300643694598	23.850645874790565	0.431604210682696	21.448993313716656	5.719392775764955	1.6060577366213526	0.22576858704472222	0.0	0.0	0.0	0.0	29.0855675543971	0.0
21.67598282452626	28.730242022025354	0.4408874033762976	29.220044369072582	0.48980234704722747	15.61685874820046	23.33717835633407	0.4267023050935609	21.338807864400298	5.759428525195309	1.524838245698401	0.22144566493249357	0.0	0.0	0.0	0.0	29.220044369072582	0.0
21.827714704297946	28.843944997497015	0.4410573609537928	29.352841322742194	0.5088963252451784	15.726176759437863	24.083329747305203	0.4313739686924617	22.456206827074006	5.799744524871677	1.3899140020653489	0.21845028216202744	0.0	0.0	0.0	0.0	29.352841322742194	0.0
21.980508707228033	29.434146554422277	0.4453018856497947	29.48394720963458	0.04980065521230159	15.836259996753927	23.364184244788643	0.4237408491373898	22.06902773664159	5.840342736545779	1.7288182562732919	0.225163853806792	0.0	0.0	0.0	0.0	29.48394720963458	0.0
22.134372268178627	29.359772808024875	0.4443819731902729	29.613351755176506	0.253578947151631	15.947113816731207	23.40052284271619	0.42316354919647153	22.39365949073932	5.8812251357016	1.7526759046451477	0.22457047625234902	0.0	0.0	0.0	0.0	29.613351755176506	0.0
22.289312874055877	29.049529344197328	0.44158948356167765	29.741045613563326	0.691516269365998	16.058743613448325	23.851027733113963	0.42578088224929983	23.0872565591914	5.922393711651511	2.0146729600318114	0.22993374147631665	0.0	0.0	0.0	0.0	29.741045613563326	0.0
22.44533806417427	28.666359325513703	0.4385515579724346	29.86702036280825	1.200661037294548	16.171154818742465	23.445828637812834	0.42177464889499955	22.881012724753962	5.963850467633071	1.7486797304729582	0.22407129308238066	0.0	0.0	0.0	0.0	29.86702036280825	0.0
22.602455430623486	29.430711498564268	0.44379581479999686	29.99126849713844	0.560556998574171	16.284352902473664	24.209520147290565	0.4276436333634956	23.80268770825124	6.005597420906502	1.7886604944405988	0.2238515498064613	0.0	0.0	0.0	0.0	29.99126849713844	0.0
22.76067261863785	29.441115097823534	0.44322810631363707	30.113783416609	0.6726683187854654	16.39834337279098	24.195684819623114	0.42781652874685305	23.91051079720205	6.047636602852848	2.103104001803691	0.23084417837172264	0.0	0.0	0.0	0.0	30.113783416609	0.0
22.919997326968314	29.666795468796284	0.4442982005485134	30.234559413798365	0.5677639450020813	16.513131776400517	24.316029937968736	0.428464913843954	24.121665581320975	6.089970059072819	2.283479563842979	0.23463775778322213	0.0	0.0	0.0	0.0	30.234559413798365	0.0
23.080437308257093	29.99692609756823	0.4459842332970377	30.353591657452707	0.3566655598844761	16.628723698835323	24.11710592198505	0.4260532743049256	23.988409338485525	6.132599849486327	2.2385143492236734	0.23286209820342144	0.0	0.0	0.0	0.0	30.353591657452707	0.0
23.24200036941489	29.51205109877294	0.4420681448682236	30.470876172941654	0.9588250741687148	16.74512476472717	24.147289151173894	0.4255329308899091	24.064571793172973	6.1755280484327315	2.6440274730621987	0.2419810619532473	0.0	0.0	0.0	0.0	30.470876172941654	0.0
23.404694372000794	30.010788075326523	0.44439096274927103	30.586409819390088	0.5756217440635645	16.862340638080262	24.357091299488786	0.4260930485080733	24.30552757212852	6.2187567447717615	2.112648409659807	0.22745222198893955	0.0	0.0	0.0	0.0	30.586409819390088	0.0
23.5685272326048	30.453856131298828	0.44686144594399024	30.700190263349015	0.24633413205018684	16.980377022546822	24.279313420226526	0.42425913390639686	24.248163909935396	6.262288041985164	2.2726583903118542	0.23065884729975844	0.0	0.0	0.0	0.0	30.700190263349015	0.0
23.73350692323303	30.919931472043988	0.4496508344944086	30.81221594886839	-0.10771552317559951	17.09923966170465	24.341801527735484	0.4236207823590348	24.323581020983745	6.30612405827906	2.379965941368157	0.2332679882351304	0.0	0.0	0.0	0.0	30.81221594886839	0.0
23.89964147169566	30.56661831021155	0.44663493603280524	30.92248606383664	0.35586775362509115	17.21893433933658	24.810482507385583	0.426542283267405	24.80017114285446	6.350266926687013	2.3175365717108862	0.23077841983487893	0.0	0.0	0.0	0.0	30.92248606383664	0.0
24.06693896199753	30.444160426418524	0.44519637498959735	31.03100050245179	0.5868400760332655	17.339466879711935	25.109572715235746	0.4279897233925641	25.103931626306426	6.394718795173823	2.568294994836111	0.23653360330696802	0.0	0.0	0.0	0.0	31.03100050245179	0.0
24.23540753473151	30.58686394656419	0.4457674077891363	31.137759823690605	0.5508958771264147	17.460843147869923	24.363768350707996	0.42137480086779655	24.36078746405519	6.439481826740039	3.112272231437817	0.24964765106862388	0.0	0.0	0.0	0.0	31.137759823690605	0.0
24.405055387474633	31.26111842960363	0.44971808016715764	31.24276520564529	-0.01835322395833927	17.583069049905014	25.165134895550572	0.4272124481328176	25.16361467114657	6.4845581995272195	2.9306437405918433	0.2436497986792398	0.0	0.0	0.0	0.0	31.24276520564529	0.0
24.575890775186952	31.332540696832957	0.44964312992288075	31.346018395599707	0.013477698766749313	17.706150533254345	25.13911789545208	0.4258518999629557	25.138370255316026	6.529950106923911	3.03031289288442	0.24649551790180987	0.0	0.0	0.0	0.0	31.346018395599707	0.0
24.74792201061326	32.202010022187366	0.4550247308489414	31.447521655720873	-0.754488366466493	17.830093586987125	25.21378698376165	0.4256832240490246	25.213432707842884	6.575659757672378	3.145143434788577	0.2484558478844815	0.0	0.0	0.0	0.0	31.447521655720873	0.0
24.921157464687553	31.634802836765495	0.4508037624764613	31.547277704245477	-0.08752513252001748	17.95490424209604	25.018908658872093	0.4232247505181168	25.01874703916541	6.621689375976085	3.637179473344152	0.25961980408048174	0.0	0.0	0.0	0.0	31.547277704245477	0.0
25.095605566940364	31.5413922019312	0.44947883104604586	31.645289652047307	0.10389745011610785	18.080588571790713	25.395549189713126	0.4255367336097814	25.39547826658069	6.668041201607918	3.3398626882878886	0.25150893907757477	0.0	0.0	0.0	0.0	31.645289652047307	0.0
25.27127480590895	31.472354989011578	0.4482237574189281	31.74156093447698	0.26920594546540144	18.207152691793247	25.3025218553709	0.42413399724671846	25.302491942572335	6.714717490019173	3.8138968334585823	0.2619310300808408	0.0	0.0	0.0	0.0	31.74156093447698	0.0
25.448173729550312	31.795662822917183	0.45013164409049405	31.836095238373005	0.04043241545582177	18.334602760635804	25.549568711194866	0.42520340783846794	25.549556595916105	6.7617205124493065	3.8001650418093336	0.2605881009782002	0.0	0.0	0.0	0.0	31.836095238373005	0.0
25.626310945657167	32.32923039197224	0.45301476040025107	31.92889642415102	-0.40033396782121855	18.462944979960255	26.23401806160888	0.4296218983498912	26.23401335351142	6.809052556036452	3.463373293932626	0.251751488294566	0.0	0.0	0.0	0.0	31.92889642415102	0.0
25.805695122276767	32.602919245203445	0.45438866741061795	32.01996844288763	-0.5829508023158141	18.592185594819973	25.69699510206908	0.42485906396167084	25.69699334811561	6.856715923928707	4.048325859669063	0.2625951924468971	0.0	0.0	0.0	0.0	32.01996844288763	0.0
25.986334988132704	32.52133274139915	0.4539054082417345	32.109315248327	-0.41201749307214897	18.722330893983717	26.0575035587949	0.42670368319792	26.057502932941766	6.9047129353962085	3.893620162294315	0.2585963538670472	0.0	0.0	0.0	0.0	32.109315248327	0.0
26.168239333049634	32.12167306407285	0.45131934049840217	32.19694070374806	0.07526763967521077	18.8533872102416	25.559482765138338	0.4224859734578015	25.559482551427934	6.953045925943982	4.831908349803858	0.27713962160537153	0.0	0.0	0.0	0.0	32.19694070374806	0.0
26.35141700838098	32.628795192291506	0.4550495214487158	32.28284848364655	-0.34594670864495214	18.98536092071329	25.417015995073886	0.4207750023817074	25.417015925300362	7.0017172474255895	4.42414442198006	0.2678435793896519	0.0	0.0	0.0	0.0	32.28284848364655	0.0
26.53587692743965	33.25321370454386	0.45952195614905567	32.36704197019783	-0.8861717343460285	19.118258447158283	26.814708497072434	0.4304446265153219	26.814708475311587	7.050729268157569	4.281127851868307	0.2637105360313637	0.0	0.0	0.0	0.0	32.36704197019783	0.0
26.721628065931725	33.16786078452422	0.4590463341684637	32.44952414448726	-0.7183366400369593	19.252086256288393	26.21185166011455	0.4251288753640273	26.211851653637385	7.100084373034671	4.740439846080907	0.27212364768559505	0.0	0.0	0.0	0.0	32.44952414448726	0.0
26.90867946239325	33.50449073864819	0.4611252371185262	32.530297472508536	-0.9741932661396504	19.38685086008241	26.833214360018722	0.42909725889113803	26.83321435818042	7.149784963645914	4.8445779571112215	0.2726004657800324	0.0	0.0	0.0	0.0	32.530297472508536	0.0
27.09704021863	33.064859964318536	0.45828546005945314	32.6093637859561	-0.45549617836243783	19.522558816102986	27.12614188418983	0.430166433007653	27.12614188369282	7.199833458391435	5.049151048704509	0.2762602987861863	0.0	0.0	0.0	0.0	32.6093637859561	0.0
27.286719500160412	33.48468006692928	0.46086623870959587	32.68672415785433	-0.7979559090749504	19.659216727815707	26.733807867846025	0.42662773755356437	26.73380786771814	7.250232292600176	5.745884510819087	0.2873510275407065	0.0	0.0	0.0	0.0	32.68672415785433	0.0
27.477726536661535	32.79527170130985	0.4564615545594446	32.7623787730984	-0.032892928211452954	19.79683124491042	27.36473613440469	0.43072093744576556	27.364736134373405	7.3009839186483765	5.675883425989807	0.28449528757977083	0.0	0.0	0.0	0.0	32.7623787730984	0.0
27.670070622418166	32.34702790930807	0.45312683162340534	32.83632679399873	0.48929888469066185	19.935409063624792	26.614009906502726	0.425079155234621	26.614009906495454	7.352090806078915	5.254879100773628	0.27674588394320604	0.0	0.0	0.0	0.0	32.83632679399873	0.0
27.863761116775095	33.008249371453395	0.4574925158156238	32.90856622096216	-0.09968315049123788	20.07495692707017	26.749460437933514	0.4261173657796972	26.749460437931912	7.403555441721467	6.296395503789755	0.2944386306152799	0.0	0.0	0.0	0.0	32.90856622096216	0.0
28.058807444592517	33.350555294703625	0.45941560907042805	32.97909374846572	-0.37146154623790295	20.215481625559658	26.70806075354426	0.4255025262420562	26.708060753543926	7.455380329813519	6.146674550223616	0.29085024075562216	0.0	0.0	0.0	0.0	32.97909374846572	0.0
28.255219096704664	33.99317161661112	0.46329242616583055	33.047904616517535	-0.9452670000935868	20.356989996938573	26.863987128133836	0.4266658091171345	26.86398712813377	7.507567992122213	6.416086389413337	0.294694343204061	0.0	0.0	0.0	0.0	33.047904616517535	0.0
28.453005630381597	33.183324489706635	0.4573123859663789	33.11499245784192	-0.06833203186471337	20.499488926917145	27.652617900858843	0.4325850796921825	27.652617900858832	7.560120968067068	7.101650930446274	0.3045409796470338	0.0	0.0	0.0	0.0	33.11499245784192	0.0
28.65217666979427	33.94374060892736	0.46162137761293537	33.18034914105688	-0.763391467870477	20.642985349405564	27.15750734173098	0.4288508441547152	27.157507341730977	7.6130418148435375	7.261878926082842	0.30631642626268774	0.0	0.0	0.0	0.0	33.18034914105688	0.0
28.85274190648283	33.04158899562459	0.4552980357707144	33.24396461016979	0.20237561454519692	20.7874862468514	27.05848950295294	0.4276032842081935	27.05848950295294	7.666333107547443	6.669681010944065	0.2959563256959861	0.0	0.0	0.0	0.0	33.24396461016979	0.0
29.05471109982821	33.4302334093986	0.4575936479530875	33.30582672075605	-0.12440668864255144	20.932998650579357	27.621713797443757	0.43195255553632755	27.621713797443757	7.7199974393002755	7.258570766635964	0.3044598617040127	0.0	0.0	0.0	0.0	33.30582672075605	0.0
29.25809407752701	34.21908554489195	0.4625117182046309	33.365921073243335	-0.8531644716486184	21.079529641133412	27.58403279019652	0.4318591129105634	27.58403279019652	7.774037421375377	7.662007656986804	0.30995123561028537	0.0	0.0	0.0	0.0	33.365921073243335	0.0
29.4629007360697	34.22900341074847	0.46276879898354656	33.42423084377896	-0.8047725669695112	21.22708634862135	28.36289590458062	0.43762847612315253	28.36289590458062	7.828455683325005	8.187987312145882	0.31746167781709106	0.0	0.0	0.0	0.0	33.42423084377896	0.0
29.669141041222183	33.62614480534483	0.4593035914746788	33.480736613222284	-0.1454081921225452	21.375675953061695	27.7148764991227	0.43357502750516164	27.7148764991227	7.88325487310828	8.39338305849846	0.31961284998738915	0.0	0.0	0.0	0.0	33.480736613222284	0.0
29.87682502851074	33.73086156507374	0.46063191201084797	33.535416194866336	-0.19544537020740194	21.525305684733127	28.265950712438705	0.437488718664464	28.265950712438705	7.938437657220039	8.47384140348628	0.3190454112188726	0.0	0.0	0.0	0.0	33.535416194866336	0.0
30.085962803710316	33.79012718854109	0.46151803616883597	33.588244461567506	-0.20188272697358656	21.67598282452626	28.730242022025354	0.4408874033762976	28.730242022025354	7.994006720820579	8.613808608605286	0.320373726510395	0.0	0.0	0.0	0.0	33.588244461567506	0.0
30.296564543336288	33.68707475286637	0.46133287025676617	33.639193173038954	-0.047881579827418363	21.827714704297946	28.843944997497015	0.4410573609537928	28.843944997497015	8.049964767866324	9.042547485439755	0.3256521693939524	0.0	0.0	0.0	0.0	33.639193173038954	0.0
30.50864049513964	33.94617466974015	0.46333659556043927	33.68823080414409	-0.25794386559606153	21.980508707228033	29.434146554422277	0.4453018856497947	29.434146554422277	8.106314521241387	9.337965938777195	0.3285425083075129	0.0	0.0	0.0	0.0	33.68823080414409	0.0
30.72220097860562	35.168930401272206	0.4715632671912596	33.73532237511872	-1.433608026153486	22.134372268178627	29.359772808024875	0.4443819731902729	29.359772808024875	8.163058722890078	9.480835766136188	0.3304726401834773	0.0	0.0	0.0	0.0	33.73532237511872	0.0
30.93725638545586	34.3185101606116	0.46628907111747897	33.78042928474168	-0.5380808758699231	22.289312874055877	29.049529344197328	0.44158948356167765	29.049529344197328	8.220200133950309	9.573308068225792	0.3307022750477793	0.0	0.0	0.0	0.0	33.78042928474168	0.0
31.15381718015405	34.33103793173306	0.46623378915201774	33.82350914758125	-0.507528784151809	22.44533806417427	28.666359325513703	0.4385515579724346	28.666359325513703	8.277741534887962	10.039796508055884	0.33617757998787945	0.0	0.0	0.0	0.0	33.82350914758125	0.0
31.371893900415127	33.72348899649701	0.46227911048330605	33.86451563654946	0.14102664005245202	22.602455430623486	29.430711498564268	0.44379581479999686	29.430711498564268	8.335685725632178	10.462768234726378	0.3405549698681128	0.0	0.0	0.0	0.0	33.86451563654946	0.0
31.59149715771803	33.825016331945726	0.4628297252058696	33.90339833211832	0.07838200017259567	22.76067261863785	29.441115097823534	0.44322810631363707	29.441115097823534	8.394035525711603	10.241895938269064	0.3365123279001394	0.0	0.0	0.0	0.0	33.90339833211832	0.0
31.812637637822057	34.78649424524647	0.4689836099527748	33.94010257967534	-0.846391665571133	22.919997326968314	29.666795468796284	0.4442982005485134	29.666795468796284	8.452793774391584	11.03226785352351	0.3461314013063737	0.0	0.0	0.0	0.0	33.94010257967534	0.0
32.03532610128681	34.28014855551863	0.4654830679202691	33.97456935663042	-0.3055791988882106	23.080437308257093	29.99692609756823	0.4459842332970377	29.99692609756823	8.511963330812325	11.310834813709794	0.34971527732972246	0.0	0.0	0.0	0.0	33.97456935663042	0.0
32.259573383995814	34.9284350840672	0.4695391606563671	34.00673515103313	-0.9216999330340698	23.24200036941489	29.51205109877294	0.4420681448682236	29.51205109877294	8.571547074128013	11.53180657577417	0.3509751610235239	0.0	0.0	0.0	0.0	34.00673515103313	0.0
32.48539039768379	33.69703850859594	0.4613339277076457	34.03653185360935	0.339493345013409	23.404694372000794	30.010788075326523	0.44439096274927103	30.010788075326523	8.631547903646908	12.091134188928763	0.3574717617369551	0.0	0.0	0.0	0.0	34.03653185360935	0.0
32.71278813046758	34.56929742550865	0.466686159380335	34.06388666529426	-0.5054107602143887	23.5685272326048	30.453856131298828	0.44686144594399024	30.453856131298828	8.691968738972436	11.97252720324712	0.35440710655104285	0.0	0.0	0.0	0.0	34.06388666529426	0.0
32.94177764738085	33.9121044458364	0.4623316656400003	34.08872202251183	0.17661757667543299	23.73350692323303	30.919931472043988	0.4496508344944086	30.919931472043988	8.752812520145245	12.586167048343171	0.3611682200774688	0.0	0.0	0.0	0.0	34.08872202251183	0.0
33.17237009091252	34.263290176858305	0.46446931893388493	34.11095554264148	-0.15233463421682814	23.89964147169566	30.56661831021155	0.44663493603280524	30.56661831021155	8.81408220778626	12.985492185166166	0.3651291430679656	0.0	0.0	0.0	0.0	34.11095554264148	0.0
33.4045766815489	33.91364999180847	0.4619957669881814	34.130499992305765	0.21685000049729553	24.06693896199753	30.444160426418524	0.44519637498959735	30.444160426418524	8.875780783240765	12.401036314267657	0.3571875397681655	0.0	0.0	0.0	0.0	34.130499992305765	0.0
33.63840871831975	33.926020852764154	0.46172589226986593	34.147263281337274	0.22124242857312026	24.23540753473151	30.58686394656419	0.4457674077891363	30.58686394656419	8.93791124872345	13.602810294982596	0.37065094471210114	0.0	0.0	0.0	0.0	34.147263281337274	0.0
33.87387757934799	33.955209865682136	0.46177929867574574	34.16114848549685	0.20593861981471662	24.405055387474633	31.26111842960363	0.44971808016715764	31.26111842960363	9.000476627464515	13.722202519292386	0.371573235887896	0.0	0.0	0.0	0.0	34.16114848549685	0.0
34.11099472240342	34.17560915338446	0.4632173760844966	34.17205390126918	-0.0035552521152766303	24.575890775186952	31.332540696832957	0.44964312992288075	31.332540696832957	9.063479963856764	13.611861972690747	0.3691119028288284	0.0	0.0	0.0	0.0	34.17205390126918	0.0
34.34977168546025	34.23119250851231	0.46357148368834245	34.17987313630688	-0.051319372205426816	24.74792201061326	32.202010022187366	0.4550247308489414	32.202010022187366	9.126924323603763	14.363310305899349	0.37661818515979884	0.0	0.0	0.0	0.0	34.17987313630688	0.0
34.59022008725847	33.70619823346	0.4604790990926995	34.18449523938396	0.47829700592396307	24.921157464687553	31.634802836765495	0.4508037624764613	31.634802836765495	9.19081279386899	15.46511714717109	0.38787212979751323	0.0	0.0	0.0	0.0	34.18449523938396	0.0
34.83235162786928	33.972187522310655	0.46232750259318345	34.18580487399378	0.21361735168312634	25.095605566940364	31.5413922019312	0.44947883104604586	31.5413922019312	9.25514848342607	15.610322506663433	0.3892290201065415	0.0	0.0	0.0	0.0	34.18580487399378	0.0
35.07617808926437	33.38790048063598	0.45870725949125846	34.18368254004791	0.795782059411934	25.27127480590895	31.472354989011578	0.4482237574189281	31.472354989011578	9.319934522810053	15.872977329866366	0.3905065276889513	0.0	0.0	0.0	0.0	34.18368254004791	0.0
35.32171133588922	33.820545459305016	0.46190553573729437	34.17800484846164	0.3574593891566238	25.448173729550312	31.795662822917183	0.45013164409049405	31.795662822917183	9.385174064469723	16.176359438543923	0.39274351529632956	0.0	0.0	0.0	0.0	34.17800484846164	0.0
35.568963315240445	33.77377328291676	0.46175591167656294	34.16864485375444	0.39487157083767954	25.626310945657167	32.32923039197224	0.45301476040025107	32.32923039197224	9.450870282921011	16.144464691150954	0.391821036018043	0.0	0.0	0.0	0.0	34.16864485375444	0.0
35.817946058447134	34.23089771125395	0.46474440155771884	34.15547245017311	-0.07542526108084502	25.805695122276767	32.602919245203445	0.45438866741061795	32.602919245203445	9.517026374901459	17.469876576318526	0.4045092346112185	0.0	0.0	0.0	0.0	34.15547245017311	0.0
36.06867168085626	34.417182003717365	0.4661212567860063	34.138354837239234	-0.27882716647813055	25.986334988132704	32.52133274139915	0.4539054082417345	32.52133274139915	9.58364555952577	16.800170774138586	0.3962953288706965	0.0	0.0	0.0	0.0	34.138354837239234	0.0
36.32115238262226	34.23480854775534	0.4652012729190308	34.11715706103478	-0.11765148672056114	26.168239333049634	32.12167306407285	0.45131934049840217	32.12167306407285	9.650731078442451	17.2307488399634	0.39998300108973744	0.0	0.0	0.0	0.0	34.11715706103478	0.0
36.57540044930061	33.321427623289814	0.45918760796909963	34.091742637999744	0.7703150147099294	26.35141700838098	32.628795192291506	0.4550495214487158	32.628795192291506	9.718286195991547	17.569057624623284	0.4024324807918203	0.0	0.0	0.0	0.0	34.091742637999744	0.0
36.83142825244572	33.61390609489974	0.46115383320346176	34.06197426846788	0.44806817356813866	26.53587692743965	33.25321370454386	0.45952195614905567	33.25321370454386	9.786314199363488	18.39889295231371	0.4094746221525399	0.0	0.0	0.0	0.0	34.06197426846788	0.0
37.08924825021283	33.79883935492381	0.46227450280466587	34.02771464768984	0.22887529276603402	26.721628065931725	33.16786078452422	0.4590463341684637	33.16786078452422	9.854818398759033	18.91116219324902	0.4135999384087006	0.0	0.0	0.0	0.0	34.02771464768984	0.0
37.34887298796433	33.842723337466765	0.46270250914276195	33.98882738260243	0.14610404513566522	26.90867946239325	33.50449073864819	0.4611252371185262	33.50449073864819	9.923802127550346	19.271181729097272	0.41640798882963653	0.0	0.0	0.0	0.0	33.98882738260243	0.0
37.61031509888008	33.86107543613348	0.462612379154103	33.94517802318383	0.08410258705034579	27.09704021863	33.064859964318536	0.45828546005945314	33.064859964318536	9.993268742443199	19.329568929387175	0.4165033757495118	0.0	0.0	0.0	0.0	33.94517802318383	0.0
37.87358730457224	33.360580613326455	0.45944074981829197	33.89663521782095	0.5360546044944954	27.286719500160412	33.48468006692928	0.46086623870959587	33.48468006692928	10.0632216236403	19.835693175363186	0.4217120650593233	0.0	0.0	0.0	0.0	33.89663521782095	0.0
38.138702415704245	34.34220401229725	0.46541966844421184	33.843072002748244	-0.49913200954900816	27.477726536661535	32.79527170130985	0.4564615545594446	32.79527170130985	10.133664175005784	20.497665479505468	0.4290551197922979	0.0	0.0	0.0	0.0	33.843072002748244	0.0
38.40567333261417	33.83285847603713	0.4621299526422066	33.78436723629296	-0.04849123974417324	27.670070622418166	32.34702790930807	0.45312683162340534	32.34702790930807	10.204599824230822	20.861152783436257	0.4334478722452232	0.0	0.0	0.0	0.0	33.78436723629296	0.0
38.674513045942476	33.81827469024316	0.46218749153070937	33.720407189365666	-0.09786750087749141	27.863761116775095	33.008249371453395	0.4574925158156238	33.008249371453395	10.27603202300044	22.585474497684615	0.45036878976098627	0.0	0.0	0.0	0.0	33.720407189365666	0.0
38.94523463726408	32.84028261888979	0.4556130727247752	33.651087304385584	0.8108046854957962	28.058807444592517	33.350555294703625	0.45941560907042805	33.350555294703625	10.347964247161443	22.616547818311766	0.4512989956789047	0.0	0.0	0.0	0.0	33.651087304385584	0.0
39.217851279724925	33.35360342722446	0.45909848495126704	33.57631413562999	0.2227107084055291	28.255219096704664	33.99317161661112	0.46329242616583055	33.99317161661112	10.420399996891572	23.222074478575184	0.45689414538540835	0.0	0.0	0.0	0.0	33.57631413562999	0.0
39.492376238683	33.69418493193362	0.46171186334936754	33.496007484833186	-0.19817744710043428	28.453005630381597	33.183324489706635	0.4573123859663789	33.183324489706635	10.493342796869813	23.58509153699293	0.4592910126160697	0.0	0.0	0.0	0.0	33.496007484833186	0.0
39.76882287235378	33.02130282374358	0.45796551762790655	33.41010274675388	0.3887999230102963	28.65217666979427	33.94374060892736	0.46162137761293537	33.94374060892736	10.566796196447902	24.6335977597896	0.46821398630939987	0.0	0.0	0.0	0.0	33.41010274675388	0.0
40.04720463246026	32.39474116993135	0.45434106167773686	33.318553480369125	0.9238123104377749	28.85274190648283	33.04158899562459	0.4552980357707144	33.04158899562459	10.640763769823035	24.840658141762887	0.46836131607418846	0.0	0.0	0.0	0.0	33.318553480369125	0.0
40.327535064887485	32.503636663682194	0.4555616655058097	33.22133422234882	0.7176975586666288	29.05471109982821	33.4302334093986	0.4575936479530875	33.4302334093986	10.715249116211798	24.75142900194209	0.4668552681567996	0.0	0.0	0.0	0.0	33.22133422234882	0.0
40.6098278103417	32.65034827446952	0.4571503408759551	33.11844356052031	0.4680952860507901	29.25809407752701	34.21908554489195	0.4625117182046309	34.21908554489195	10.79025586002528	25.855350039976955	0.4756792132662158	0.0	0.0	0.0	0.0	33.11844356052031	0.0
40.894096605014084	33.54055560577253	0.4637717596134356	33.00990748614419	-0.5306481196283386	29.4629007360697	34.22900341074847	0.46276879898354656	34.22900341074847	10.865787651045459	26.25876525697589	0.4775912794912491	0.0	0.0	0.0	0.0	33.00990748614419	0.0
41.18035528124919	32.25173730807236	0.4554834718249904	32.895783044990694	0.6440457369183363	29.669141041222183	33.62614480534483	0.4593035914746788	33.62614480534483	10.941848164602776	26.212242544284145	0.4765711264461385	0.0	0.0	0.0	0.0	32.895783044990694	0.0
41.46861776821793	32.82533355454702	0.4599716708753925	32.77616230846678	-0.049171246080241815	29.87682502851074	33.73086156507374	0.46063191201084797	33.73086156507374	11.018441101754995	28.264592556352497	0.4926640847433115	0.0	0.0	0.0	0.0	32.77616230846678	0.0
41.75889809259546	32.80718966363287	0.4600415868908439	32.65117668734134	-0.1560129762915281	30.085962803710316	33.79012718854109	0.46151803616883597	33.79012718854109	11.095570189467281	27.995078452057477	0.4898230477549507	0.0	0.0	0.0	0.0	32.65117668734134	0.0
42.05121037924363	32.372395759343846	0.4576049216374858	32.5210016120088	0.14860585266495718	30.296564543336288	33.68707475286637	0.46133287025676617	33.68707475286637	11.173239180793551	28.28753828725633	0.4905565408259791	0.0	0.0	0.0	0.0	32.5210016120088	0.0
42.345568851898335	31.69062581492562	0.4534801986977161	32.385861604694334	0.6952357897687129	30.50864049513964	33.94617466974015	0.46333659556043927	33.94617466974015	11.251451855059106	28.817984870393065	0.49403888929828527	0.0	0.0	0.0	0.0	32.385861604694334	0.0
42.64198783386162	32.37438088492833	0.45836883523056815	32.246035770563275	-0.1283451143650538	30.72220097860562	35.168930401272206	0.4715632671912596	35.168930401272206	11.33021201804452	28.435217721523713	0.4901892128479749	0.0	0.0	0.0	0.0	32.246035770563275	0.0
42.94048174869865	32.11675434963491	0.45705159508218873	32.10186373630961	-0.014890613325299284	30.93725638545586	34.3185101606116	0.46628907111747897	34.3185101606116	11.409523502170831	29.196872501352857	0.4955480776978935	0.0	0.0	0.0	0.0	32.10186373630961	0.0
43.24106512093954	32.51633144354043	0.4602511836976484	31.9537520665367	-0.5625793770037291	31.15381718015405	34.33103793173306	0.46623378915201774	34.33103793173306	11.489390166686027	29.018649126025736	0.49337329377756095	0.0	0.0	0.0	0.0	31.9537520665367	0.0
43.54375257678612	32.281588210929904	0.45876886518424476	31.80218119006659	-0.479407020863313	31.371893900415127	33.72348899649701	0.46227911048330605	33.72348899649701	11.56981589785283	29.1077723337022	0.493249828445769	0.0	0.0	0.0	0.0	31.80218119006659	0.0
43.84855884482362	31.614501086958942	0.45468079988916626	31.647712870224165	0.033211783265223005	31.59149715771803	33.825016331945726	0.4628297252058696	33.825016331945726	11.6508046091378	29.37743997619669	0.49466429190625266	0.0	0.0	0.0	0.0	31.647712870224165	0.0
44.15549875673739	31.50006176459163	0.4541375975401915	31.49099825516864	-0.009063509422990279	31.812637637822057	34.78649424524647	0.4689836099527748	34.78649424524647	11.732360241401764	28.267169399805024	0.4847675822031678	0.0	0.0	0.0	0.0	31.49099825516864	0.0
44.46458724803455	30.95975112339715	0.45076249342498126	31.332786546498863	0.37303542310171167	32.03532610128681	34.28014855551863	0.4654830679202691	34.28014855551863	11.814486763091576	28.239650597436107	0.4834067092467446	0.0	0.0	0.0	0.0	31.332786546498863	0.0
44.775839358770796	31.60103607526472	0.45555436279471545	31.173934326588878	-0.4271017486758417	32.259573383995814	34.9284350840672	0.4695391606563671	34.9284350840672	11.897188170433218	28.99652274835208	0.48871574377059224	0.0	0.0	0.0	0.0	31.173934326588878	0.0
45.08927023428218	31.345145369390536	0.4543487702048179	31.015415587511637	-0.3297297818788998	32.48539039768379	33.69703850859594	0.4613339277076457	33.69703850859594	11.980468487626249	27.458556679098983	0.4747397614295763	0.0	0.0	0.0	0.0	31.015415587511637	0.0
45.40489512592216	31.874187052998504	0.4584673986791342	30.85833250689805	-1.015854546100453	32.71278813046758	34.56929742550865	0.466686159380335	34.56929742550865	12.064331767039633	25.710320933007186	0.4594110698959354	0.0	0.0	0.0	0.0	30.85833250689805	0.0
45.72272939180361	31.267023711313023	0.4548113606598961	30.703927018725533	-0.5630966925874894	32.94177764738085	33.9121044458364	0.4623316656400003	33.9121044458364	12.14878208940891	26.437224382355602	0.46378722622964835	0.0	0.0	0.0	0.0	30.703927018725533	0.0
46.04278849754624	31.093530625593186	0.45401087298789694	30.55359322984422	-0.5399373957489644	33.17237009091252	34.263290176858305	0.46446931893388493	34.263290176858305	12.233823564034772	26.488802728229228	0.4630868692289409	0.0	0.0	0.0	0.0	30.55359322984422	0.0
46.365088017029066	30.470108877983744	0.45039814694995656	30.40889073591881	-0.061218142064934256	33.4045766815489	33.91364999180847	0.4619957669881814	33.91364999180847	12.319460328983016	24.66045661684287	0.4471231809724623	0.0	0.0	0.0	0.0	30.40889073591881	0.0
46.689643633148265	31.10569234581593	0.45558633088556744	30.271558893651534	-0.8341334521643944	33.63840871831975	33.926020852764154	0.46172589226986593	33.926020852764154	12.405696551285896	24.460971021120315	0.44393844496766904	0.0	0.0	0.0	0.0	30.271558893651534	0.0
47.0164711385803	30.02951240989579	0.4485477238289393	30.143532109329932	0.11401969943414159	33.87387757934799	33.955209865682136	0.46177929867574574	33.955209865682136	12.492536427144898	24.75553288272975	0.44549755463445107	0.0	0.0	0.0	0.0	30.143532109329932	0.0
47.34558643655036	29.583155198441972	0.44615155675002327	30.026956207226892	0.44380100878492	34.11099472240342	34.17560915338446	0.4632173760844966	34.17560915338446	12.579984182134913	24.584970597326613	0.44328422734141687	0.0	0.0	0.0	0.0	30.026956207226892	0.0
47.67700554160622	30.067485810085074	0.45029903555058753	29.92420594499651	-0.14327986508856583	34.34977168546025	34.23119250851231	0.46357148368834245	34.23119250851231	12.668044071409858	24.087823404606816	0.4375666957150301	0.0	0.0	0.0	0.0	29.92420594499651	0.0
48.01074458039746	29.954408773593105	0.4501265064811583	29.83790374699396	-0.11650502659914608	34.59022008725847	33.70619823346	0.4604790990926995	33.70619823346	12.756720379909726	23.71352316210059	0.43276709227511806	0.0	0.0	0.0	0.0	29.83790374699396	0.0
48.346819792460245	29.189587683666353	0.4451829278866291	29.77093973050885	0.5813520468424969	34.83235162786928	33.972187522310655	0.46232750259318345	33.972187522310655	12.846017422569096	23.968731456715858	0.43371496889957023	0.0	0.0	0.0	0.0	29.77093973050885	0.0
48.68524753100746	29.46138570431895	0.4476508221460314	29.72649310408875	0.2651073997697999	35.07617808926437	33.38790048063598	0.45870725949125846	33.38790048063598	12.93593954452708	23.836936350516563	0.4313290916385419	0.0	0.0	0.0	0.0	29.72649310408875	0.0
49.026044263724515	29.84222874761662	0.4510935416050231	29.708055021607045	-0.13417372600957478	35.32171133588922	33.820545459305016	0.46190553573729437	33.820545459305016	13.026491121338768	24.662420597109094	0.4370091243133101	0.0	0.0	0.0	0.0	29.708055021607045	0.0
49.36922657357059	29.320264165920428	0.4479267575221663	29.719452980415824	0.3991888144953961	35.568963315240445	33.77377328291676	0.46175591167656294	33.77377328291676	13.11767655918814	24.33015892190996	0.43284204842000723	0.0	0.0	0.0	0.0	29.719452980415824	0.0
49.714811159585594	29.570374347712708	0.45067646607669287	29.764876856850904	0.19450250913819644	35.817946058447134	34.23089771125395	0.46474440155771884	34.23089771125395	13.209500295102458	24.021836217394757	0.42904395934188183	0.0	0.0	0.0	0.0	29.764876856850904	0.0
					36.06867168085626	34.417182003717365	0.4661212567860063	34.417182003717365	13.301966797168173	24.88799666465912	0.43527838093407256
					36.32115238262226	34.23480854775534	0.4652012729190308	34.23480854775534	13.395080564748351	25.90176962318679	0.441941243278188
					36.57540044930061	33.321427623289814	0.45918760796909963	33.321427623289814	13.488846128701589	26.14321867916474	0.4427696587344734
					36.83142825244572	33.61390609489974	0.46115383320346176	33.61390609489974	13.5832680516025	26.9689023266858	0.4481691504276285
					37.08924825021283	33.79883935492381	0.46227450280466587	33.79883935492381	13.678350927963718	26.58683093544351	0.44404564225907683
					37.34887298796433	33.842723337466765	0.46270250914276195	33.842723337466765	13.774099384459465	27.75893776915027	0.4520359056981327
					37.61031509888008	33.86107543613348	0.462612379154103	33.86107543613348	13.870518080150681	28.127031312445492	0.45364153512384436
					37.87358730457224	33.360580613326455	0.45944074981829197	33.360580613326455	13.967611706711736	28.174300107334325	0.4525321757402615
					38.138702415704245	34.34220401229725	0.46541966844421184	34.34220401229725	14.065384988658717	28.80379648695491	0.456607793522682
					38.40567333261417	33.83285847603713	0.4621299526422066	33.83285847603713	14.163842683579329	29.926405922242	0.46416117995382045
					38.674513045942476	33.81827469024316	0.46218749153070937	33.81827469024316	14.262989582364385	29.03903339405636	0.45727077332920507
					38.94523463726408	32.84028261888979	0.4556130727247752	32.84028261888979	14.362830509440936	29.570007977489627	0.4607460791539342
					39.217851279724925	33.35360342722446	0.45909848495126704	33.35360342722446	14.463370323007023	30.47390676020865	0.4665548230417706
					39.492376238683	33.69418493193362	0.46171186334936754	33.69418493193362	14.564613915268072	28.872927052318854	0.4545935774343433
					39.76882287235378	33.02130282374358	0.45796551762790655	33.02130282374358	14.66656621267495	28.48351527292358	0.4515499248245817
					40.04720463246026	32.39474116993135	0.45434106167773686	32.39474116993135	14.769232176163673	27.794012021433375	0.4461803964285686
					40.327535064887485	32.503636663682194	0.4555616655058097	32.503636663682194	14.87261680139682	27.397112342677357	0.4424665339562567
					40.6098278103417	32.65034827446952	0.4571503408759551	32.65034827446952	14.976725119006597	27.921710450354592	0.4460361948846494
					40.894096605014084	33.54055560577253	0.4637717596134356	33.54055560577253	15.081562194839643	27.742913752653916	0.4438793421332856
					41.18035528124919	32.25173730807236	0.4554834718249904	32.25173730807236	15.18713313020352	27.62706354149912	0.44246321903530755
					41.46861776821793	32.82533355454702	0.4599716708753925	32.82533355454702	15.293443062114946	26.427669202907254	0.43295227941930026
					41.75889809259546	32.80718966363287	0.4600415868908439	32.80718966363287	15.400497163549751	25.926576957344526	0.4282447826989888
					42.05121037924363	32.372395759343846	0.4576049216374858	32.372395759343846	15.508300643694598	26.490037541600593	0.431604210682696
					42.345568851898335	31.69062581492562	0.4534801986977161	31.69062581492562	15.61685874820046	25.919748002620786	0.4267023050935609
					42.64198783386162	32.37438088492833	0.45836883523056815	32.37438088492833	15.726176759437863	26.748470984057292	0.4313739686924617
					42.94048174869865	32.11675434963491	0.45705159508218873	32.11675434963491	15.836259996753927	25.94974245236279	0.4237408491373898
					43.24106512093954	32.51633144354043	0.4602511836976484	32.51633144354043	15.947113816731207	25.99010240019663	0.42316354919647153
					43.54375257678612	32.281588210929904	0.45876886518424476	32.281588210929904	16.058743613448325	26.49046165763399	0.42578088224929983
					43.84855884482362	31.614501086958942	0.45468079988916626	31.614501086958942	16.171154818742465	26.04042188501321	0.42177464889499955
					44.15549875673739	31.50006176459163	0.4541375975401915	31.50006176459163	16.284352902473664	26.888626032710924	0.4276436333634956
					44.46458724803455	30.95975112339715	0.45076249342498126	30.95975112339715	16.39834337279098	26.87325964174461	0.42781652874685305
					44.775839358770796	31.60103607526472	0.45555436279471545	31.60103607526472	16.513131776400517	27.006922550483424	0.428464913843954
					45.08927023428218	31.345145369390536	0.4543487702048179	31.345145369390536	16.628723698835323	26.7859849423785	0.4260532743049256
					45.40489512592216	31.874187052998504	0.4584673986791342	31.874187052998504	16.74512476472717	26.81950834793056	0.4255329308899091
					45.72272939180361	31.267023711313023	0.4548113606598961	31.267023711313023	16.862340638080262	27.052527898610496	0.4260930485080733
					46.04278849754624	31.093530625593186	0.45401087298789694	31.093530625593186	16.980377022546822	26.966142860973378	0.42425913390639686
					46.365088017029066	30.470108877983744	0.45039814694995656	30.470108877983744	17.09923966170465	27.03554610994642	0.4236207823590348
					46.689643633148265	31.10569234581593	0.45558633088556744	31.10569234581593	17.21893433933658	27.55609288302513	0.426542283267405
					47.0164711385803	30.02951240989579	0.4485477238289393	30.02951240989579	17.339466879711935	27.888281406382905	0.4279897233925641
					47.34558643655036	29.583155198441972	0.44615155675002327	29.583155198441972	17.460843147869923	27.05994385448828	0.42137480086779655
					47.67700554160622	30.067485810085074	0.45029903555058753	30.067485810085074	17.583069049905014	27.94999228206148	0.4272124481328176
					48.01074458039746	29.954408773593105	0.4501265064811583	29.954408773593105	17.706150533254345	27.921096154344568	0.4258518999629557
					48.346819792460245	29.189587683666353	0.4451829278866291	29.189587683666353	17.830093586987125	28.004028371899658	0.4256832240490246
					48.68524753100746	29.46138570431895	0.4476508221460314	29.46138570431895	17.95490424209604	27.787584164498757	0.4232247505181168
					49.026044263724515	29.84222874761662	0.4510935416050231	29.84222874761662	18.080588571790713	28.205904987089685	0.4255367336097814
					49.36922657357059	29.320264165920428	0.4479267575221663	29.320264165920428	18.207152691793247	28.10258293903877	0.42413399724671846
					49.714811159585594	29.570374347712708	0.45067646607669287	29.570374347712708	18.334602760635804	28.376968820229024	0.42520340783846794
					50.06281483770269	28.669987098273392	0.4451028845913479	28.669987098273392	18.462944979960255	29.137161608423302	0.4296218983498912
					50.413254541566616	28.596345988990464	0.44575473251936604	28.596345988990464	18.592185594819973	28.540709905035808	0.42485906396167084
					50.76614732335758	28.655419924005994	0.4474063669513461	28.655419924005994	18.722330893983717	28.941113424624575	0.42670368319792
					51.12151035462108	29.158279797473615	0.4520502116900345	29.158279797473615	18.8533872102416	28.387979996300764	0.4224859734578015
					51.47936092710343	28.93812097692303	0.45127520613544886	28.93812097692303	18.98536092071329	28.229747380410608	0.4207750023817074
					51.839716453593155	28.529673532920235	0.4494470626050396	28.529673532920235	19.118258447158283	29.7821131756149	0.4304446265153219
					52.20259446876831	28.183665634060855	0.4472038293070497	28.183665634060855	19.252086256288393	29.112542199337714	0.4251288753640273
					52.56801263004969	27.738471922214366	0.4446948513558193	27.738471922214366	19.38685086008241	29.80266695880217	0.42909725889113803
					52.93598871846004	27.919875706467927	0.44669668150762065	27.919875706467927	19.522558816102986	30.128010815442238	0.430166433007653
					53.306540639489256	26.847564462550405	0.4391562937353386	26.847564462550405	19.659216727815707	29.692259814133738	0.42662773755356437
					53.67968642396568	27.419259860093018	0.44427529100625973	27.419259860093018	19.79683124491042	30.393008697620434	0.43072093744576556
					54.05544422893344	27.144682376627784	0.4428689997882557	27.144682376627784	19.935409063624792	29.55920461260792	0.425079155234621
					54.43383233853597	26.437756746295186	0.43825557924599623	26.437756746295186	20.07495692707017	29.70964454960031	0.4261173657796972
					54.81486916490572	26.348341543374346	0.4386839018626237	26.348341543374346	20.215481625559658	29.66366343867195	0.4255025262420562
					55.19857324906006	25.76130031122952	0.4347854951853168	25.76130031122952	20.356989996938573	29.836845143615605	0.4266658091171345
					55.58496326180349	25.832087199541053	0.43646529532267747	25.832087199541053	20.499488926917145	30.71274841624052	0.4325850796921825
					55.97405800463611	25.8219894791106	0.43726037248756455	25.8219894791106	20.642985349405564	30.16284727866157	0.4288508441547152
					56.36587641066856	25.59873750621369	0.43670239938545213	25.59873750621369	20.7874862468514	30.05287179706294	0.4276032842081935
					56.76043754554324	26.133217971881965	0.4416824658488775	26.133217971881965	20.932998650579357	30.678424362126727	0.43195255553632755
					57.15776060836205	25.075374212159673	0.4340273501512721	25.075374212159673	21.079529641133412	30.636573449500514	0.4318591129105634
					57.55786493262058	25.212025285140324	0.43572365417893866	25.212025285140324	21.22708634862135	31.501628142279724	0.43762847612315253
					57.96076998714892	24.220846830474002	0.4283913939115275	24.220846830474002	21.375675953061695	30.781896757713323	0.43357502750516164
					58.36649537705897	24.44687883666291	0.4311635261708701	24.44687883666291	21.525305684733127	31.39395467327605	0.437488718664464
					58.77506084469838	24.493558763458726	0.4329054736987413	24.493558763458726	21.67598282452626	31.909626000826513	0.4408874033762976
					59.18648627061127	24.45394438191771	0.4337598431802806	24.45394438191771	21.827714704297946	32.03591172510619	0.4410573609537928
					59.600791674505544	24.784631736727565	0.43828271857326306	24.784631736727565	21.980508707228033	32.69142694604142	0.4453018856497947
					60.01799721622709	23.71068323848762	0.4304165349976714	23.71068323848762	22.134372268178627	32.608822753915156	0.4443819731902729
					60.438123196740676	23.793993492771598	0.43274429510882206	23.793993492771598	22.289312874055877	32.264246718239974	0.44158948356167765
					60.86119005911786	23.74692178369428	0.433421033295404	23.74692178369428	22.44533806417427	31.83867383300111	0.4385515579724346
					61.28721838953169	23.604485012093846	0.43385222437340115	23.604485012093846	22.602455430623486	32.68761175549631	0.44379581479999686
					61.71622891825841	22.762346247348567	0.42716091558210384	22.762346247348567	22.76067261863785	32.69916665159399	0.44322810631363707
					62.14824252068621	22.81740740107762	0.42885815425829277	22.81740740107762	22.919997326968314	32.94982156177357	0.4442982005485134
					62.58328021833101	23.186520061767435	0.43343117868322584	23.186520061767435	23.080437308257093	33.316485542099755	0.4459842332970377
					63.021363179859335	22.53452621635543	0.4282999865748102	22.53452621635543	23.24200036941489	32.7779526659462	0.4420681448682236
					63.46251272211835	22.415693985753077	0.42816183500794797	22.415693985753077	23.404694372000794	33.331881532344454	0.44439096274927103
					63.90675031117318	21.939863156262646	0.4252924894916941	21.939863156262646	23.5685272326048	33.823980970565366	0.44686144594399024
					64.35409756335139	21.3187627451891	0.42002231062662865	21.3187627451891	23.73350692323303	34.34163375608608	0.4496508344944086
					64.80457624629484	21.359275093212485	0.4223544739560294	21.359275093212485	23.89964147169566	33.94922178661504	0.44663493603280524
					65.2582082800189	20.79491295415204	0.4180826327757426	20.79491295415204	24.06693896199753	33.81321230678913	0.44519637498959735
					65.71501573797903	20.88276696040773	0.4207061550583724	20.88276696040773	24.23540753473151	33.9717078723106	0.4457674077891363
					66.1750208481449	20.34573134326502	0.41679451982308613	20.34573134326502	24.405055387474633	34.720577595255335	0.44971808016715764
					66.6382459940819	20.84832086730746	0.42302234324340154	20.84832086730746	24.575890775186952	34.799903687728616	0.44964312992288075
					67.10471371604048	21.155739968308644	0.42762551374173835	21.155739968308644	24.74792201061326	35.76559137563533	0.4550247308489414
					67.57444671205276	21.004960977902286	0.42753213741168145	21.004960977902286	24.921157464687553	35.13561515970517	0.4508037624764613
					68.04746783903713	20.344668519054103	0.4228640793130415	20.344668519054103	25.095605566940364	35.031867393857006	0.44947883104604586
					68.5238001139104	20.12065271255054	0.422085326132409	20.12065271255054	25.27127480590895	34.95519029372274	0.4482237574189281
					69.00346671470777	19.23388614709659	0.4144939592836475	19.23388614709659	25.448173729550312	35.31427644604809	0.45013164409049405
					69.48649098171072	19.281797038080324	0.4163927891086719	19.281797038080324	25.626310945657167	35.906890373966434	0.45301476040025107
					69.97289641858268	18.848686479856323	0.41392600396792106	18.848686479856323	25.805695122276767	36.2108665444598	0.45438866741061795
					70.46270669351276	19.05437774115874	0.4171896127830149	19.05437774115874	25.986334988132704	36.12025140724257	0.4539054082417345
					70.95594564036736	19.128464879045488	0.41969791606825785	19.128464879045488	26.168239333049634	35.67636406298294	0.45131934049840217
					71.45263725984992	18.359021469713557	0.4126451361588782	18.359021469713557	26.35141700838098	36.23960600977179	0.4550495214487158
					71.95280572066886	17.921741226208976	0.4103174265356259	17.921741226208976	26.53587692743965	36.93312474792548	0.45952195614905567
					72.45647536071354	18.607577288355618	0.41897877116345333	18.607577288355618	26.721628065931725	36.838326390368415	0.4590463341684637
					72.96367068823854	17.736931900006084	0.41115585881300687	17.736931900006084	26.90867946239325	37.212208932970604	0.4611252371185262
					73.4744163830562	17.552184170894797	0.4104404561195112	17.552184170894797	27.09704021863	36.72392715739216	0.45828546005945314
					73.9887372977376	17.30750780938874	0.4090126243271548	17.30750780938874	27.286719500160412	37.19020594653941	0.46086623870959587
					74.50665845882176	17.56917004643101	0.41361326553652045	17.56917004643101	27.477726536661535	36.42450536205104	0.4564615545594446
					75.02820506803351	17.364778124969767	0.4133701816950867	17.364778124969767	27.670070622418166	35.92665742366598	0.45312683162340534
					75.55340250350974	17.257977499468574	0.41376104686894544	17.257977499468574	27.863761116775095	36.661051848349274	0.4574925158156238
					76.0822763210343	16.32463624098802	0.40464510432985024	16.32463624098802	28.058807444592517	37.041238481667875	0.45941560907042805
					76.61485225528155	16.42656686898092	0.4068040164138698	16.42656686898092	28.255219096704664	37.754968859517625	0.46329242616583055
					77.15115622106853	16.170230370568195	0.40551584726630246	16.170230370568195	28.453005630381597	36.8555013605124	0.4573123859663789
					77.69121431461602	15.584245628201677	0.40006809461926224	15.584245628201677	28.65217666979427	37.700067652391574	0.46162137761293537
					78.23505281481832	15.805398656212281	0.4043955328586668	15.805398656212281	28.85274190648283	36.698080946033016	0.4552980357707144
					78.78269818452205	15.49400758312233	0.4024109567333949	15.49400758312233	29.05471109982821	37.129734041100285	0.4575936479530875
					79.3341770718137	15.374323035136111	0.4023006454171306	15.374323035136111	29.25809407752701	38.005883173232505	0.4625117182046309
					79.88951631131638	14.983218837066685	0.3986829711805726	14.983218837066685	29.4629007360697	38.016898583056246	0.46276879898354656
					80.4487429254956	15.204002574779983	0.4032984156173146	15.204002574779983	29.669141041222183	37.347325642631226	0.4593035914746788
					81.01188412597406	14.833049831019041	0.40073170306382155	14.833049831019041	29.87682502851074	37.463630706695994	0.46063191201084797
					81.5789673148559	14.364056378604165	0.39597947124976224	14.364056378604165	30.085962803710316	37.52945486084336	0.46151803616883597
					82.1500200860599	14.188102006092514	0.3957102945737468	14.188102006092514	30.296564543336288	37.41499830045888	0.46133287025676617
					82.72507022666231	13.868727115334368	0.39338328221565955	13.868727115334368	30.50864049513964	37.70277107445603	0.46333659556043927
					83.30414571824895	13.283801795404292	0.3872387949428999	13.283801795404292	30.72220097860562	39.0608410153094	0.4715632671912596
					83.88727473827669	13.654452633200952	0.39438225616601497	13.654452633200952	30.93725638545586	38.116310447059774	0.46628907111747897
					84.47448566144462	13.538760602383183	0.39450769261834395	13.538760602383183	31.15381718015405	38.13022458293107	0.46623378915201774
					85.06580706107474	13.581291744218714	0.3967169723715454	13.581291744218714	31.371893900415127	37.455442265200496	0.46227911048330605
					85.66126771050226	12.614815703280494	0.38538039479918806	12.614815703280494	31.59149715771803	37.56820495270397	0.4628297252058696
					86.26089658447577	12.856349490103918	0.3909332002077997	12.856349490103918	31.812637637822057	38.63608320440689	0.4689836099527748
					86.8647228605671	12.631826971640562	0.38982763628475997	12.631826971640562	32.03532610128681	38.07370361937034	0.4654830679202691
					87.47277592059106	11.932164113712199	0.3813738761241911	11.932164113712199	32.259573383995814	38.793731687755574	0.4695391606563671
					88.08508535203521	12.384564877640718	0.38995760376578875	12.384564877640718	32.48539039768379	37.4260646784814	0.4613339277076457
					88.70168094949946	12.344631835239301	0.392083853769433	12.344631835239301	32.71278813046758	38.3948506634109	0.466686159380335
					89.32259271614595	11.776784484772769	0.38565930323022957	11.776784484772769	32.94177764738085	37.66493052644743	0.4623316656400003
					89.94785086515898	12.120784856141324	0.393815983295308	12.120784856141324	33.17237009091252	38.05497963655047	0.46446931893388493
					90.57748582121508	10.79517834623389	0.37530466366723403	10.79517834623389	33.4045766815489	37.66664710766864	0.4619957669881814
					91.21152822196359	11.60631821624578	0.39048449159809306	11.60631821624578	33.63840871831975	37.68038696917421	0.46172589226986593
					91.85000891951734	10.924365542567042	0.38185606081792506	10.924365542567042	33.87387757934799	37.71280613518165	0.46177929867574574
					92.49295898195396	11.378759642771053	0.3915337790732202	11.378759642771053	34.11099472240342	37.95759553988065	0.4632173760844966
					93.14040969482764	11.23825606182128	0.39206578607012527	11.23825606182128	34.34977168546025	38.01932993364737	0.46357148368834245
					93.79239256269142	10.567724604422153	0.3835222518927729	10.567724604422153	34.59022008725847	37.43623804891311	0.4604790990926995
					94.44893931063027	10.617151578781495	0.3870182317512573	10.617151578781495	34.83235162786928	37.73166259566574	0.46232750259318345
					95.11008188580468	10.89984593451759	0.3942642682269237	10.89984593451759	35.07617808926437	37.082716409877435	0.45870725949125846
					95.7758524590053	10.70209505679632	0.39372766617621446	10.70209505679632	35.32171133588922	37.56323931845164	0.46190553573729437
					96.44628342621834	10.177155867848729	0.38626451497716247	10.177155867848729	35.568963315240445	37.51129117772071	0.46175591167656294
					97.12140741020188	9.739522251596373	0.380997628558479	9.739522251596373	35.817946058447134	38.01900251314555	0.46474440155771884
					97.8012572620733	10.167927974469258	0.39067747613273973	10.167927974469258	36.06867168085626	38.22590164395618	0.4661212567860063
					98.48586606290782	9.635578081689438	0.3834593638909126	9.635578081689438	36.32115238262226	38.02334613579983	0.4652012729190308
					99.17526712534817	9.33512690332712	0.3806320150758506	9.33512690332712	36.57540044930061	37.008887445419134	0.45918760796909963
					99.86949399522561	8.785484236398776	0.3725811034218415	8.785484236398776	36.83142825244572	37.333732555850546	0.46115383320346176
					100.5685804531922	9.07169659800752	0.3806423733830968	9.07169659800752	37.08924825021283	37.53913114448609	0.46227450280466587
					101.27256051636454	9.296152419981432	0.38664649863547657	9.296152419981432	37.34887298796433	37.587871474250775	0.46270250914276195
					101.9814684399791	8.706261728672423	0.37815286090129746	8.706261728672423	37.61031509888008	37.608254477092736	0.462612379154103
					102.69533871905895	8.858222408780243	0.3834010288332784	8.858222408780243	37.87358730457224	37.05237323533784	0.45944074981829197
					103.41420609009236	8.885041349199957	0.38633935533689445	8.885041349199957	38.138702415704245	38.14262633904664	0.46541966844421184
					104.13810553272302	9.067245461678135	0.39207102271106886	9.067245461678135	38.40567333261417	37.57691493449979	0.4621299526422066
					104.86707227145207	8.703973881798516	0.3877556521042251	8.703973881798516	38.674513045942476	37.56071725854547	0.46218749153070937
					105.60114177735224	8.642494681079082	0.38852561665820673	8.642494681079082	38.94523463726408	36.4744973372258	0.4556130727247752
					106.3403497697937	8.696531313540884	0.39286015965158594	8.696531313540884	39.217851279724925	37.044623930654566	0.45909848495126704
					107.08473221818227	8.996301842839987	0.40078379265787323	8.996301842839987	39.492376238683	37.42289531555054	0.46171186334936754
					107.83432534370954	8.129809863269779	0.3846465092691751	8.129809863269779	39.76882287235378	36.675549839012916	0.45796551762790655
					108.58916562111551	7.766469480707975	0.3787635602673242	7.766469480707975	40.04720463246026	35.97965079213819	0.45434106167773686
					109.34928978046332	8.1581443140463	0.3902191637786914	8.1581443140463	40.327535064887485	36.10059702280694	0.4555616655058097
					110.11473480892656	8.345682496936583	0.3965943061749351	8.345682496936583	40.6098278103417	36.263544227589044	0.4571503408759551
					110.88553795258903	8.269600566681444	0.39757415333837653	8.269600566681444	40.894096605014084	37.25226485804165	0.4637717596134356
					111.66173671825717	7.762051314910638	0.3887196974898155	7.762051314910638	41.18035528124919	35.820821648092135	0.4554834718249904
					112.44336887528496	7.907325949809492	0.39445941048675537	7.907325949809492	41.46861776821793	36.4578939597856	0.4599716708753925
					113.23047245741196	7.6178108450316415	0.39094736038963596	7.6178108450316415	41.75889809259546	36.437742205657436	0.4600415868908439
					114.02308576461385	7.177608559933955	0.3841677746772721	7.177608559933955	42.05121037924363	35.95483256421879	0.4576049216374858
					114.82124736496615	7.398518357880128	0.3910672611602219	7.398518357880128	42.345568851898335	35.19761569398457	0.4534801986977161
					115.62499609652092	7.639039547382555	0.3995114353036447	7.639039547382555	42.64198783386162	35.957037370391916	0.45836883523056815
					116.43437106919656	7.033484875230547	0.38799514869226176	7.033484875230547	42.94048174869865	35.67090102727307	0.45705159508218873
					117.24941166668094	7.5745250755467435	0.40358683597891937	7.5745250755467435	43.24106512093954	36.114696649156365	0.4602511836976484
					118.07015754834771	7.317443952211758	0.4001728418681104	7.317443952211758	43.54375257678612	35.85397595097761	0.45876886518424476
					118.89664865118613	7.070240335692698	0.39727719815315693	7.070240335692698	43.84855884482362	35.113066750854564	0.45468079988916626
					119.72892519174444	7.049347447158639	0.3986879448837871	7.049347447158639	44.15549875673739	34.98596319308678	0.4541375975401915
					120.56702766808665	7.2158098297463775	0.40624979400691	7.2158098297463775	44.46458724803455	34.385859982276195	0.45076249342498126
					121.41099686176327	7.070110540010164	0.4061294778273076	7.070110540010164	44.775839358770796	35.098111656256684	0.45555436279471545
					122.26087383979561	6.9872821340478115	0.40648754049857116	6.9872821340478115	45.08927023428218	34.8139032352043	0.4543487702048179
					123.11669995667417	6.753353774583113	0.4018187977056142	6.753353774583113	45.40489512592216	35.40149042816411	0.4584673986791342
					123.97851685637087	7.074136645032343	0.4139684400562317	7.074136645032343	45.72272939180361	34.72713637504674	0.4548113606598961
					124.84636647436548	6.8416351924591385	0.4098272000338317	6.8416351924591385	46.04278849754624	34.534443968390185	0.45401087298789694
					125.72029103968603	6.580496466146411	0.40562476756899696	6.580496466146411	46.365088017029066	33.842032300164476	0.45039814694995656
					126.60033307696384	6.985385307656012	0.4199344619475422	6.985385307656012	46.689643633148265	34.54795154495487	0.45558633088556744
					127.48653540850259	6.9230195742440745	0.4216416274059015	6.9230195742440745	47.0164711385803	33.35267796394992	0.4485477238289393
					128.3789411563621	7.291438194080534	0.4344457668898086	7.291438194080534	47.34558643655036	32.85692538138051	0.44615155675002327
					129.27759374445662	8.02552917261489	0.45638823613319696	8.02552917261489	47.67700554160622	33.39485362669202	0.45029903555058753
					130.18253690066783	6.930610759777304	0.4298392066297447	6.930610759777304	48.01074458039746	33.26926310987791	0.4501265064811583
					131.09381465897252	7.127388089539906	0.43823683726391915	7.127388089539906	48.346819792460245	32.419804378608	0.4451829278866291
					132.01147136158534	7.315791809332293	0.4459655948973483	7.315791809332293	48.68524753100746	32.72168047071124	0.4476508221460314
					132.93555166111642	7.0497195356755284	0.44100054755548884	7.0497195356755284	49.026044263724515	33.14466886974139	0.4510935416050231
					133.86610052274423	6.860783313464259	0.4389112076483605	6.860783313464259	49.36922657357059	32.56494195428991	0.4479267575221663
					134.80316322640346	6.903408821313494	0.4439878672671746	6.903408821313494	49.714811159585594	32.84273015927168	0.45067646607669287
					135.74678536898827	6.848013834210066	0.44491842182102687	6.848013834210066	50.06281483770269	31.84270306714014	0.4451028845913479
					136.69701286657119	6.714434773472285	0.44265251029718594	6.714434773472285	50.413254541566616	31.760912588184105	0.44575473251936604
					137.6538919566372	7.289444237249406	0.4618002132715957	7.289444237249406	50.76614732335758	31.826523840999084	0.4474063669513461
					138.6174692003337	7.312255252065187	0.4655331981243182	7.312255252065187	51.12151035462108	32.385031857773654	0.4520502116900345
					139.587791484736	7.091206670110492	0.46268278345466174	7.091206670110492	51.47936092710343	32.14050953111986	0.45127520613544886
					140.56490602512915	7.1567368048655355	0.46752068025373644	7.1567368048655355	51.839716453593155	31.686861936744187	0.4494470626050396
					141.54886036730505	7.095940277100753	0.4681653190554306	7.095940277100753	52.20259446876831	31.302563654903388	0.4472038293070497
					142.5397023898762	7.644926966700161	0.48893603508839284	7.644926966700161	52.56801263004969	30.80810332867117	0.4446948513558193
					143.53748030660535	8.324816287444682	0.5112679083788179	8.324816287444682	52.93598871846004	31.00958185802808	0.44669668150762065
					144.54224266875156	7.9240938515564245	0.5036100762460373	7.9240938515564245	53.306540639489256	29.818605091328465	0.4391562937353386
					145.55403836743284	7.123694361607167	0.4825394171496088	7.123694361607167	53.67968642396568	30.45356619983543	0.44427529100625973
					146.5729166360049	7.371567344538274	0.49409591735395236	7.371567344538274	54.05544422893344	30.148603060335706	0.4428689997882557
					147.59892705245693	8.38238518468614	0.5265190956412981	8.38238518468614	54.43383233853597	29.36344669245623	0.43825557924599623
					148.63211954182412	6.753048919637456	0.48143047027142355	6.753048919637456	54.81486916490572	29.264136506283602	0.4386839018626237
					149.67254437861686	7.4943788294147655	0.5066724021952455	7.4943788294147655	55.19857324906006	28.612131342162634	0.4347854951853168
					150.7202521892672	7.551215657213608	0.5113200299042046	7.551215657213608	55.58496326180349	28.690751742577348	0.43646529532267747
					151.7752939545921	7.166167289319591	0.5027815570175859	7.166167289319591	55.97405800463611	28.679536574875325	0.43726037248756455
					152.83772101227422	7.639470780647045	0.5201820483694874	7.639470780647045	56.36587641066856	28.431578797365983	0.43670239938545213
					153.90758505936014	8.357414633629844	0.5463611394238478	8.357414633629844	56.76043754554324	29.025206646067964	0.4416824658488775
					154.98493815477565	7.082654709935676	0.5077012763352595	7.082654709935676	57.15776060836205	27.850298383402833	0.4340273501512721
					156.0698327218591	8.500981501766681	0.5558396559941441	8.500981501766681	57.55786493262058	28.002071717859305	0.43572365417893866
					157.16232155091208	8.469654810975399	0.5585578638956491	8.469654810975399	57.96076998714892	26.901206164264856	0.4283913939115275
					158.26245780176848	8.096111164115005	0.5515666941112398	8.096111164115005	58.36649537705897	27.152251622781186	0.4311635261708701
					159.37029500638084	8.47356618693541	0.5659982985601728	8.47356618693541	58.77506084469838	27.20409730527347	0.4329054736987413
					160.4858870714255	8.141367304743106	0.5586102611815809	8.141367304743106	59.18648627061127	27.160099064734506	0.4337598431802806
					161.6092882809255	7.610975886223083	0.5461147647343972	7.610975886223083	59.600791674505544	27.52738138025052	0.43828271857326306
					162.740553298892	8.496998060866892	0.5780714770389357	8.496998060866892	60.01799721622709	26.334586175228782	0.4304165349976714
					163.87973717198423	8.119301171057828	0.5698786385920345	8.119301171057828	60.438123196740676	26.427115818877365	0.43274429510882206
					165.02689533218813	8.488599568134509	0.58357717534455	8.488599568134509	60.86119005911786	26.37483499817542	0.433421033295404
					166.18208359951348	8.287612420242295	0.5799255909270362	8.287612420242295	61.28721838953169	26.216635700478918	0.43385222437340115
					167.34535818471008	9.737235914982397	0.6304339083188206	9.737235914982397	61.71622891825841	25.28130306376744	0.42716091558210384
					168.51677569200305	8.167673742908018	0.5835832151587127	8.167673742908018	62.14824252068621	25.342457467594638	0.42885815425829277
					169.69639312184705	8.688853876880593	0.6063991721577896	8.688853876880593	62.58328021833101	25.75241736092768	0.43343117868322584
					170.8842678737	8.564142922499611	0.6065768297792328	8.564142922499611	63.021363179859335	25.02827171168504	0.4282999865748102
					172.0804577488159	8.82131582545579	0.6171440268142756	8.82131582545579	63.46251272211835	24.896289111870594	0.42816183500794797
					173.2850209530576	8.572750323306368	0.6125351606013287	8.572750323306368	63.90675031117318	24.367801262827676	0.4252924894916941
					174.498016099729	8.795378353284379	0.6238107517042845	8.795378353284379	64.35409756335139	23.67796781794675	0.42002231062662865
					175.71950221242713	8.74931374250843	0.6267278971537514	8.74931374250843	64.80457624629484	23.722963396920658	0.4223544739560294
					176.9495387279141	7.820618859746082	0.5962436862492582	7.820618859746082	65.2582082800189	23.096147069629037	0.4180826327757426
					178.1881854990095	8.245190997811711	0.6130704990214939	8.245190997811711	65.71501573797903	23.19372329192971	0.4207061550583724
					179.43550279750258	8.260457950846753	0.6193254287497175	8.260457950846753	66.1750208481449	22.597257530206942	0.41679451982308613
					180.6915513170851	8.512269504818939	0.6313546635321822	8.512269504818939	66.6382459940819	23.155465279791265	0.42302234324340154
					181.9563921763047	8.952662991440755	0.6486739367486635	8.952662991440755	67.10471371604048	23.496904399271628	0.42762551374173835
					183.23008692153883	8.928817616485041	0.6533321880208632	8.928817616485041	67.57444671205276	23.329439705136416	0.42753213741168145
					184.51269752998962	8.925998384908272	0.6560867992345841	8.925998384908272	68.04746783903713	22.59607709033982	0.4228640793130415
					185.80428641269953	9.617628311567444	0.683369307047666	9.617628311567444	68.5238001139104	22.347270950860654	0.422085326132409
					187.10491641758844	9.134091029295814	0.6699803088707877	9.134091029295814	69.00346671470777	21.36237185283077	0.4144939592836475
					188.41465083251154	9.10273349921801	0.6727507293703778	9.10273349921801	69.48649098171072	21.415584722095332	0.4163927891086719
					189.73355338833915	9.058470035226424	0.6746034794322804	9.058470035226424	69.97289641858268	20.934544711386685	0.41392600396792106
					191.0616882620575	9.661990796164728	0.6983567405230816	9.661990796164728	70.46270669351276	21.16299845064745	0.4171896127830149
					192.3991200798919	9.606640579529838	0.6993329004374876	9.606640579529838	70.95594564036736	21.24528431721361	0.41969791606825785
					193.74591392045113	9.621846023342478	0.7068398015905089	9.621846023342478	71.45263725984992	20.39069174532507	0.4126451361588782
					195.1021353178943	10.173823029998054	0.7291334335958518	10.173823029998054	71.95280572066886	19.905020618117565	0.4103174265356259
					196.46785026511955	10.40419448514488	0.7415641280514513	10.40419448514488	72.45647536071354	20.666753576169274	0.41897877116345333
					197.8431252169754	9.80670044534278	0.7236182679316635	9.80670044534278	72.96367068823854	19.69975967823136	0.41115585881300687
					199.22802709349423	10.806664416884328	0.7602267817110315	10.806664416884328	73.4744163830562	19.49456715197545	0.4104404561195112
					200.62262328314867	9.475725508559256	0.7197579461249451	9.475725508559256	73.9887372977376	19.222814091875367	0.4090126243271548
					202.0269816461307	10.107918403630558	0.7467994552809541	10.107918403630558	74.50665845882176	19.513432740898843	0.41361326553652045
					203.44117051765363	9.40760842328606	0.724341898857792	9.40760842328606	75.02820506803351	19.286422130740437	0.4133701816950867
					204.8652587112772	10.07255980772105	0.7525476000609522	10.07255980772105	75.55340250350974	19.167802593397706	0.41376104686894544
					206.29931552225614	10.717189325364513	0.779755748571075	10.717189325364513	76.0822763210343	18.13117469216307	0.40464510432985024
					207.74341073091193	9.83564467819441	0.7525313137633443	9.83564467819441	76.61485225528155	18.244385301902778	0.4068040164138698
					209.1976146060283	10.325953138776866	0.7754414268951718	10.325953138776866	77.15115622106853	17.959681755429315	0.40551584726630246
					210.6619979082705	9.639386420766513	0.7538547749740124	9.639386420766513	77.69121431461602	17.30884999575352	0.40006809461926224
					212.13663189362842	11.12323678314314	0.8114003181514873	11.12323678314314	78.23505281481832	17.55447655216605	0.4043955328586668
					213.6215883168838	10.401510927194293	0.7902392544539047	10.401510927194293	78.78269818452205	17.208625908976938	0.4024109567333949
					215.11693943510198	9.842356897053937	0.7748452594282128	9.842356897053937	79.3341770718137	17.075696671506872	0.4023006454171306
					216.6227580111477	9.498517369676073	0.7654121275215905	9.498517369676073	79.88951631131638	16.64131158424652	0.3986829711805726
					218.13911731722578	9.015245795143226	0.7520751761949148	9.015245795143226	80.4487429254956	16.886527983471243	0.4032984156173146
					219.66609113844635	9.719616981756493	0.7790875912562921	9.719616981756493	81.01188412597406	16.474524377364563	0.40073170306382155
					221.20375377641545	8.356721910296322	0.7298437173338953	8.356721910296322	81.5789673148559	15.953630552247384	0.39597947124976224
					222.75218005285038	9.991740405404075	0.7969454151782712	9.991740405404075	82.1500200860599	15.758204484630113	0.3957102945737468
					224.31144531322033	9.723030245842432	0.7913332610627772	9.723030245842432	82.72507022666231	15.403486507999967	0.39338328221565955
					225.8816254304129	8.169579473372526	0.7310893076573827	8.169579473372526	83.30414571824895	14.753831409965162	0.3872387949428999
					227.46279680842576	9.510982371018809	0.7895032275311666	9.510982371018809	83.88727473827669	15.165499700191095	0.39438225616601497
					229.05503638608477	8.714340186311444	0.7623358005628349	8.714340186311444	84.47448566144462	15.0370048050962	0.39450769261834395
					230.65842164078737	9.272351021831913	0.7900473042471914	9.272351021831913	85.06580706107474	15.084242584308761	0.3967169723715454
					232.27303059227287	8.443716133044989	0.7602430675203078	8.443716133044989	85.66126771050226	14.010813095568102	0.38538039479918806
					233.89894180641878	8.784551726339899	0.7785794570123292	8.784551726339899	86.26089658447577	14.279075813236481	0.3909332002077997
					235.5362343990637	8.143324056551021	0.7520157681912201	8.143324056551021	86.8647228605671	14.029706887369555	0.38982763628475997
					237.18498803985716	10.346416264199945	0.8457366995155221	10.346416264199945	87.47277592059106	13.252617014404063	0.3813738761241911
					238.84528295613615	8.927834976456362	0.7934811910815769	8.927834976456362	88.08508535203521	13.755081949032192	0.38995760376578875
					240.51719993682912	8.097192609175327	0.7589510021288299	8.097192609175327	88.70168094949946	13.710729783563918	0.392083853769433
					242.20082033638693	8.836711906597436	0.796130628734577	8.836711906597436	89.32259271614595	13.08004255979963	0.38565930323022957
					243.89622607874162	6.925806097659981	0.7146974650964066	6.925806097659981	89.94785086515898	13.46211115449162	0.393815983295308
					245.6034996612928	7.959565536357736	0.7653839094548048	7.959565536357736	90.57748582121508	11.989808626619451	0.37530466366723403
					247.32272415892186	8.112886474141565	0.7782213965131393	8.112886474141565	91.21152822196359	12.890711927976806	0.39048449159809306
					249.05398322803433	7.5293249260964705	0.7526588227784643	7.5293249260964705	91.85000891951734	12.133292107055361	0.38185606081792506
					250.79736111063056	7.965064158009002	0.778677515966406	7.965064158009002	92.49295898195396	12.637970967169952	0.3915337790732202
					252.55294263840497	7.037693001891841	0.7352562627897735	7.037693001891841	93.14040969482764	12.48191879342053	0.39206578607012527
					254.3208132368738	7.668254573360713	0.7677109761556915	7.668254573360713	93.79239256269142	11.7371840984955	0.3835222518927729
					256.1010589295319	7.816105042533337	0.7800595224009348	7.816105042533337	94.44893931063027	11.79208082595606	0.3870182317512573
					257.89376634203865	7.0660904418102835	0.7475658775718774	7.0660904418102835	95.11008188580468	12.10605907776361	0.3942642682269237
					259.6990227064329	7.378537683501182	0.7680367138509171	7.378537683501182	95.7758524590053	11.886424431296541	0.39372766617621446
					261.51691586537794	7.606463504967487	0.7827392314141687	7.606463504967487	96.44628342621834	11.303393728678257	0.38626451497716247
					263.34753427643557	6.876818263046197	0.747969562600961	6.876818263046197	97.12140741020188	10.817330123321359	0.380997628558479
					265.1909670163707	7.764583762021877	0.7961050086893224	7.764583762021877	97.8012572620733	11.293144645976875	0.39067747613273973
					267.04730378548527	6.891320755117774	0.7568902021405575	6.891320755117774	98.48586606290782	10.701883146433593	0.3834593638909126
					268.91663491198364	7.279625513296445	0.7785242025638291	7.279625513296445	99.17526712534817	10.368183043047784	0.3806320150758506
					270.7990513563675	7.350872500797286	0.7884189386913054	7.350872500797286	99.86949399522561	9.757715093549324	0.3725811034218415
					272.69464471586207	7.157512777342727	0.7834115454649558	7.157512777342727	100.5685804531922	10.075600665440671	0.3806423733830968
					274.6035072288731	7.033930409939431	0.7746934296054799	7.033930409939431	101.27256051636454	10.324895513963172	0.38664649863547657
					276.5257317794752	6.682068197761128	0.7616188181131203	6.682068197761128	101.9814684399791	9.669725560065494	0.37815286090129746
					278.46141190193157	6.326981052726574	0.7432075825171428	6.326981052726574	102.69533871905895	9.838502713608245	0.3834010288332784
					280.41064178524505	5.657162964342441	0.7123068023962099	5.657162964342441	103.41420609009236	9.868289527025114	0.38633935533689445
					282.3735162777418	5.315506549487091	0.694550679941174	5.315506549487091	104.13810553272302	10.070656951585407	0.39207102271106886
					284.35013089168604	6.26548895690724	0.7520402889718243	6.26548895690724	104.86707227145207	9.667184532459896	0.3877556521042251
					286.34058180792783	6.910819786207968	0.7914960689785977	6.910819786207968	105.60114177735224	9.59890183925171	0.38852561665820673
					288.3449658805833	4.518465351527468	0.6524611619496359	4.518465351527468	106.3403497697937	9.658918344886375	0.39286015965158594
					290.36338064174737	6.081245474773114	0.7494615042378583	6.081245474773114	107.08473221818227	9.99186247632359	0.40078379265787323
					292.39592430623964	6.064063353420149	0.7505340889907833	6.064063353420149	107.83432534370954	9.029481617171607	0.3846465092691751
					294.4426957763833	4.723795857952121	0.6737317226882654	4.723795857952121	108.58916562111551	8.625932781430645	0.3787635602673242
					296.50379464681794	5.18791883547911	0.7005551976125161	5.18791883547911	109.34928978046332	9.060951652353506	0.3902191637786914
					298.5793212093457	5.675498016483047	0.7377651207414868	5.675498016483047	110.11473480892656	9.269243433269095	0.3965943061749351
					300.66937645781115	4.726874398166958	0.680664396240703	4.726874398166958	110.88553795258903	9.184742023987498	0.39757415333837653
					302.7740620930158	5.6092834067490545	0.7410298587478293	5.6092834067490545	111.66173671825717	8.621025686735981	0.3887196974898155
					304.8934805276669	3.9534343502650113	0.6357974746292416	3.9534343502650113	112.44336887528496	8.782376895106424	0.39445941048675537
					307.0277348913605	5.989055916296344	0.7686312242131594	5.989055916296344	113.23047245741196	8.460823087520364	0.39094736038963596
					309.1769290356001	4.6098949551642665	0.6815780323787761	4.6098949551642665	114.02308576461385	7.971906555894636	0.3841677746772721
					311.3411675388493	4.107861191147666	0.6534023606910605	4.107861191147666	114.82124736496615	8.217262965596179	0.3910672611602219
					313.5205557116212	4.601457157352371	0.6935810314371896	4.601457157352371	115.62499609652092	8.484401028561765	0.3995114353036447
					315.71519960160254	5.2401193187582304	0.7340668295307207	5.2401193187582304	116.43437106919656	7.811833665689912	0.38799514869226176
					317.9252059988138	4.198610065732922	0.6659734251132613	4.198610065732922	117.24941166668094	8.41274717105707	0.40358683597891937
					320.15068244080544	4.162801916209954	0.669953573064191	4.162801916209954	118.07015754834771	8.127216596994979	0.4001728418681104
					322.3917372178911	3.059867704270787	0.5906641414019678	3.059867704270787	118.89664865118613	7.852656607450593	0.39727719815315693
					324.64847937841637	4.262265090470828	0.6788245283468199	4.262265090470828	119.72892519174444	7.829451642498063	0.3986879448837871
					326.9210187340653	4.5196902664870935	0.7005578522968533	4.5196902664870935	120.56702766808665	8.014335305068991	0.40624979400691
					329.2094658652037	5.151036934872559	0.7497136876122193	5.151036934872559	121.41099686176327	7.852512448146853	0.4061294778273076
					331.51393212626016	4.301058041960838	0.688875835781453	4.301058041960838	122.26087383979561	7.76051797575511	0.40648754049857116
					333.83452965114395	4.90339768357954	0.7372748182026618	4.90339768357954	123.11669995667417	7.500702327290231	0.4018187977056142
					336.171371358702	3.854095857044632	0.6620414824090174	3.854095857044632	123.97851685637087	7.85698409531917	0.4139684400562317
					338.52457095821285	3.079473931455059	0.6037014533485499	3.079473931455059	124.84636647436548	7.598753260000336	0.4098272000338317
					340.89424295492034	3.1061889853993603	0.6022588580365681	3.1061889853993603	125.72029103968603	7.308716055142015	0.40562476756899696
					343.2805026556048	3.79720069077142	0.6702577261811411	3.79720069077142	126.60033307696384	7.758411240256522	0.4199344619475422
					345.683466174194	3.205812696891011	0.6223403681571871	3.205812696891011	127.48653540850259	7.689143907704414	0.4216416274059015
					348.1032504374134	3.915275169707619	0.6809647260579822	3.915275169707619	128.3789411563621	8.098332955318757	0.4344457668898086
					350.5399731904753	2.2361063602317213	0.5328713337017476	2.2361063602317213	129.27759374445662	8.913660879032527	0.45638823613319696
					352.9937530028086	3.653692822295521	0.6682301937154692	3.653692822295521	130.18253690066783	7.697575159034721	0.4298392066297447
					355.46470927382825	3.8210290692131306	0.679878535345688	3.8210290692131306	131.09381465897252	7.916128521493423	0.43823683726391915
					357.95296223874504	2.7150661989490863	0.5873615624577339	2.7150661989490863	132.01147136158534	8.125381622498653	0.4459655948973483
					360.4586329744162	3.4855467903224198	0.6605684477387587	3.4855467903224198	132.93555166111642	7.8298649075657245	0.44100054755548884
					362.98184340523716	4.258054024924729	0.7202018511830789	4.258054024924729	133.86610052274423	7.620020375655803	0.4389112076483605
					365.5227163090738	3.5842238068006202	0.6753908353169163	3.5842238068006202	134.80316322640346	7.667362963738481	0.4439878672671746
					368.08137532323735	3.1925840859781136	0.6443280883886477	3.1925840859781136	135.74678536898827	7.60583778342723	0.44491842182102687
					370.6579449505	4.038401279398522	0.7138265618232106	4.038401279398522	136.69701286657119	7.457476420288814	0.44265251029718594
					373.2525505651535	3.2395712228618905	0.6537800816680085	3.2395712228618905	137.6538919566372	8.09611834060391	0.4618002132715957
					375.8653184191096	3.075333911494164	0.6420447878874767	3.075333911494164	138.6174692003337	8.121453698061492	0.4655331981243182
					378.49637564804334	4.013572489230129	0.72401427202412	4.013572489230129	139.587791484736	7.875943146052223	0.46268278345466174
					381.14585027757965	3.208383356210132	0.65772870328487	3.208383356210132	140.56490602512915	7.948725063107226	0.46752068025373644
					383.8138712295227	4.077772111231635	0.7336507464775521	4.077772111231635	141.54886036730505	7.881200589709618	0.4681653190554306
					386.50056832812936	3.7724199064820017	0.7125391512451971	3.7724199064820017	142.5397023898762	8.490939969249798	0.48893603508839284
					389.2060723064262	3.379465690920309	0.6851308304124663	3.379465690920309	143.53748030660535	9.246068099750113	0.5112679083788179
					391.93051481257123	3.6645858456103393	0.7125964254678052	3.6645858456103393	144.54224266875156	8.80100038853725	0.5036100762460373
					394.67402841625926	3.6063260260258407	0.7081967946937321	3.6063260260258407	145.55403836743284	7.9120260333628964	0.4825394171496088
					397.43674661517304	3.7183135805906047	0.7256571367914137	3.7183135805906047	146.5729166360049	8.187329463629068	0.49409591735395236
					400.21880384147926	4.031561140112025	0.7532076007718385	4.031561140112025	147.59892705245693	9.310007762313576	0.5265190956412981
					403.0203354683696	4.982778309141141	0.8315525404219906	4.982778309141141	148.63211954182412	7.500363736084039	0.48143047027142355
					405.8414778166482	5.200522397548087	0.8540485641863839	5.200522397548087	149.67254437861686	8.323731675208444	0.5066724021952455
					408.6823681613647	4.064366014500309	0.7654463060889446	4.064366014500309	150.7202521892672	8.38685825509399	0.5113200299042046
					411.5431447384942	4.468378005056676	0.8020390342408013	4.468378005056676	151.7752939545921	7.959199156284193	0.5027815570175859
					414.4239467516637	3.95679572728343	0.765126232010614	3.95679572728343	152.83772101227422	8.484879983531181	0.5201820483694874
					417.3249143789253	3.7882342618191935	0.7521910151923284	3.7882342618191935	153.90758505936014	9.282273887164525	0.5463611394238478
					420.2461887795778	5.051639668178908	0.861657106061578	5.051639668178908	154.98493815477565	7.8664447975683105	0.5077012763352595
					423.18791210103484	4.019026769927826	0.7803666900958441	4.019026769927826	156.0698327218591	9.441728341632551	0.5558396559941441
					426.1502274857421	3.443018717858253	0.7338020566619605	3.443018717858253	157.16232155091208	9.406934935220345	0.5585578638956491
					429.13327907814227	3.5723412555459353	0.7536272119670153	3.5723412555459353	158.26245780176848	8.992053708074327	0.5515666941112398
					432.1372120316893	5.504966654555183	0.9169669302247802	5.504966654555183	159.37029500638084	9.411279157031526	0.5659982985601728
					435.16217251591104	2.9923076094553784	0.7029527816169258	2.9923076094553784	160.4858870714255	9.042318043494003	0.5586102611815809
					438.20830772352247	4.689892135864077	0.8634766937203542	4.689892135864077	161.6092882809255	8.453231749475075	0.5461147647343972
					441.2757658775871	4.69601031603048	0.8750373996068754	4.69601031603048	162.740553298892	9.437304079936071	0.5780714770389357
					444.36469623873023	5.086944121158972	0.9009940171589034	5.086944121158972	163.87973717198423	9.017809998186147	0.5698786385920345
					447.47524911240134	5.736875178361399	0.9528712558765944	5.736875178361399	165.02689533218813	9.427976182111347	0.58357717534455
					450.6075758561882	5.123689115980179	0.9117255012701915	5.123689115980179	166.18208359951348	9.204747129070423	0.5799255909270362
					453.7618288871815	3.492062320710073	0.7672987317429033	3.492062320710073	167.34535818471008	10.814790773106068	0.6304339083188206
					456.93816168939173	6.197227302172517	1.0135492779807118	6.197227302172517	168.51677569200305	9.071535639454826	0.5835832151587127
					460.1367288212175	5.744357173190545	0.9797798856509748	5.744357173190545	169.69639312184705	9.650391297592895	0.6063991721577896
					463.35768592296597	5.432883047631489	0.9569439347982485	5.432883047631489	170.8842678737	9.511879414906614	0.6065768297792328
					466.6011897244267	3.250251128672914	0.762952710962268	3.250251128672914	172.0804577488159	9.797511925227527	0.6171440268142756
					469.8673980524977	4.111860162805275	0.8557370641609786	4.111860162805275	173.2850209530576	9.521439339266884	0.6125351606013287
					473.1564698388652	4.451972988158655	0.8883665378452617	4.451972988158655	174.498016099729	9.76870412626217	0.6238107517042845
					476.4685651277373	4.56223381728791	0.9022687197668763	4.56223381728791	175.71950221242713	9.717541852703622	0.6267278971537514
					479.8038450836314	4.650827901136159	0.9192488674958722	4.650827901136159	176.9495387279141	8.686074510552118	0.5962436862492582
					483.1624719992168	4.17646067216727	0.8818473681350747	4.17646067216727	178.1881854990095	9.157631211176474	0.6130704990214939
					486.54460930321136	3.6140027485497175	0.8335357982069438	3.6140027485497175	179.43550279750258	9.174587655927162	0.6193254287497175
					489.9504215683338	4.29623020711488	0.9068295207349348	4.29623020711488	180.6915513170851	9.454265512583552	0.6313546635321822
					493.38007451931213	4.968175812269704	0.9602084336044249	4.968175812269704	181.9563921763047	9.94339440472894	0.6486739367486635
					496.8337350409473	5.443405078029656	1.0170514596624267	5.443405078029656	183.23008692153883	9.916910221403823	0.6533321880208632
					500.31157118623395	3.8567239035011434	0.8684804555515231	3.8567239035011434	184.51269752998962	9.913779004299718	0.6560867992345841
					503.8137521845376	4.230288131250829	0.9064976757022751	4.230288131250829	185.80428641269953	10.681946995149014	0.683369307047666
					507.34044844982935	5.117423302084709	1.0071157070126742	5.117423302084709	187.10491641758844	10.144899871671422	0.6699803088707877
					510.8918315889782	4.839607856694224	0.9770480951013385	4.839607856694224	188.41465083251154	10.110072213194847	0.6727507293703778
					514.468074410101	4.338180833567775	0.9417313920097431	4.338180833567775	189.73355338833915	10.060910407304394	0.6746034794322804
					518.0693509309717	4.8633941645866035	0.9970664994986004	4.8633941645866035	191.0616882620575	10.731218779594183	0.6983567405230816
					521.6958363874886	4.607748570640817	0.9816233086733175	4.607748570640817	192.3991200798919	10.669743324200176	0.6993329004374876
					525.3477072422011	3.3390043568016314	0.8472095245967171	3.3390043568016314	193.74591392045113	10.686631452913673	0.7068398015905089
					529.0251411928964	3.978620539249553	0.9243071589172196	3.978620539249553	195.1021353178943	11.299692067924585	0.7291334335958518
					532.7283171812467	4.327182903895151	0.9621441303323265	4.327182903895151	196.46785026511955	11.555557193229337	0.7415641280514513
					536.4574154015154	5.015184364279173	1.0330814814944969	5.015184364279173	197.8431252169754	10.891942479047968	0.7236182679316635
					540.212617309326	3.100686643981509	0.8400799608968793	3.100686643981509	199.22802709349423	12.002565783986714	0.7602267817110315
					543.9941056304913	3.642659297703308	0.900820498356417	3.642659297703308	200.62262328314867	10.524340756782177	0.7197579461249451
					547.8020643699047	3.793153144506077	0.9095055336587612	3.793153144506077	202.0269816461307	11.226494216771822	0.7467994552809541
					551.636678820494	4.681799266586316	1.021134757475404	4.681799266586316	203.44117051765363	10.448685608674907	0.724341898857792
					555.4981355722375	4.869553478412429	1.0460546875011183	4.869553478412429	204.8652587112772	11.187222721233365	0.7525476000609522
					559.3866225212431	2.9254816258270675	0.8436387349380559	2.9254816258270675	206.29931552225614	11.903189081743895	0.779755748571075
					563.3023288788918	3.9672397778584796	0.9630065813225009	3.9672397778584796	207.74341073091193	10.924089776814142	0.7525313137633443
					567.245445181044	3.2070461057460795	0.8743466534051133	3.2070461057460795	209.1976146060283	11.468657399677635	0.7754414268951718
					571.2161632973114	3.5061732316439373	0.9289294093194056	3.5061732316439373	210.6619979082705	10.706112928958245	0.7538547749740124
					575.2146764403926	3.866060632936572	0.9663295299711178	3.866060632936572	212.13663189362842	12.354171099450857	0.8114003181514873
					579.2411791754753	3.86223924623097	0.9727090776129782	3.86223924623097	213.6215883168838	11.552576663845382	0.7902392544539047
					583.2958674297037	3.164657879398708	0.8857844084558603	3.164657879398708	215.11693943510198	10.931544792100091	0.7748452594282128
					587.3789385017116	3.6843876082965656	0.9618360379427069	3.6843876082965656	216.6227580111477	10.549654840928872	0.7654121275215905
					591.4905910712235	2.5540539899410324	0.8197220820474849	2.5540539899410324	218.13911731722578	10.012902829290697	0.7520751761949148
					595.6310252087221	2.225596705644177	0.7731651523464651	2.225596705644177	219.66609113844635	10.795222070227021	0.7790875912562921
					599.8004423851831	2.78802689376894	0.8589913569031488	2.78802689376894	221.20375377641545	9.281504504766778	0.7298437173338953
					603.9990454818794	3.448604542556333	0.9542249936217487	3.448604542556333	222.75218005285038	11.097459575501146	0.7969454151782712
					608.2270388002526	3.84441025147758	1.0089556481346995	3.84441025147758	224.31144531322033	10.799013057450201	0.7913332610627772
					612.4846280718543	3.4131612874763557	0.9640285808084161	3.4131612874763557	225.8816254304129	9.073652264380373	0.7310893076573827
					616.7720204683573	2.2450287518120886	0.8040596763212396	2.2450287518120886	227.46279680842576	10.563499260709309	0.7895032275311666
					621.0894246116358	2.348560423366381	0.8274023604264175	2.348560423366381	229.05503638608477	9.678698006650771	0.7623358005628349
					625.4370505839172	2.7644763955304983	0.8779088594840173	2.7644763955304983	230.65842164078737	10.298460174063646	0.7900473042471914
					629.8151099380046	1.7803481403623067	0.7462921788551816	1.7803481403623067	232.27303059227287	9.378125797062694	0.7602430675203078
					634.2238157075707	2.283519450970475	0.8401024373798409	2.283519450970475	233.89894180641878	9.756679388831	0.7785794570123292
					638.6633824175237	2.938026291066826	0.9379847398309701	2.938026291066826	235.5362343990637	9.044491335954232	0.7520157681912201
					643.1340260944464	1.9943836208301706	0.8149965998870518	1.9943836208301706	237.18498803985716	11.491385042506327	0.8457366995155221
					647.6359642771075	1.290139368809899	0.6555022150837471	1.290139368809899	238.84528295613615	9.915818839166786	0.7934811910815769
					652.1694160270473	3.7386236980881153	1.0455307633587676	3.7386236980881153	240.51719993682912	8.993254829435884	0.7589510021288299
					656.7346019392367	1.9524376479350587	0.8033773807393024	1.9524376479350587	242.20082033638693	9.814611787829858	0.796130628734577
					661.3317441528113	1.485028331022585	0.7088115171488458	1.485028331022585	243.89622607874162	7.69223879705397	0.7146974650964066
					665.961066361881	2.0329729660757003	0.8317074805328489	2.0329729660757003	245.6034996612928	8.84039748775978	0.7653839094548048
					670.6227938264142	1.978716203277368	0.8125495840740827	1.978716203277368	247.32272415892186	9.010685429609604	0.7782213965131393
					675.3171533831991	2.4579196473927047	0.9150445823974794	2.4579196473927047	249.05398322803433	8.362545022984877	0.7526588227784643
					680.0443734568814	2.5041434410896155	0.9201565256647886	2.5041434410896155	250.79736111063056	8.846504605140742	0.778677515966406
					684.8046840710797	2.5058829821014434	0.9231765683884271	2.5058829821014434	252.55294263840497	7.816507477620319	0.7352562627897735
					689.5983168595773	2.775269614136116	0.9656221529496819	2.775269614136116	254.3208132368738	8.516849086320999	0.7677109761556915
					694.4255050775944	2.5033825250224626	0.9392153777176085	2.5033825250224626	256.1010589295319	8.681061179338814	0.7800595224009348
					699.2864836131375	3.176656401170349	1.0513267167510745	3.176656401170349	257.89376634203865	7.848047472531735	0.7475658775718774
					704.1814889984294	1.8764793823824206	0.8493358038012766	1.8764793823824206	259.6990227064329	8.195071163446107	0.7680367138509171
					709.1107594214184	3.5621439726465454	1.0928988486097266	3.5621439726465454	261.51691586537794	8.448220013126706	0.7827392314141687
					714.0745347373684	1.770893785567274	0.8271886202607809	1.770893785567274	263.34753427643557	7.637829806001343	0.747969562600961
					719.0730564805299	3.177889376690295	1.0738613286800474	3.177889376690295	265.1909670163707	8.623838382853354	0.7961050086893224
					724.1065678758937	3.558462630186488	1.1172779360306884	3.558462630186488	267.04730378548527	7.653937192000013	0.7568902021405575
					729.175313851025	2.094320177200446	0.885568471925633	2.094320177200446	268.91663491198364	8.085213044055967	0.7785242025638291
					734.2795410479821	2.2727084501581407	0.943561542885529	2.2727084501581407	270.7990513563675	8.164344459764004	0.7884189386913054
					739.419497835318	2.2923930137153747	0.9537145447328031	2.2923930137153747	272.69464471586207	7.949586907275302	0.7834115454649558
					744.5954343201652	1.2767692996853413	0.7881494196566783	1.2767692996853413	274.6035072288731	7.812328504749046	0.7746934296054799
					749.8076023604063	0.9967700153506243	0.7046734771182974	0.9967700153506243	276.5257317794752	7.421528051838639	0.7616188181131203
					755.0562555769293	3.4395533593705205	1.1397341992145331	3.4395533593705205	278.46141190193157	7.027145784293958	0.7432075825171428
					760.3416493659677	1.7759085772103937	0.9020591352701525	1.7759085772103937	280.41064178524505	6.283203402167811	0.7123068023962099
					765.6640409115295	1.5523388432495064	0.8403911110118748	1.5523388432495064	282.3735162777418	5.9037381539997105	0.694550679941174
					771.0236891979102	2.3686165442656355	0.995725394376696	2.3686165442656355	284.35013089168604	6.9588487689713	0.7520402889718243
					776.4208550222957	2.3866492583646544	0.9792979327780946	2.3866492583646544	286.34058180792783	7.6755940506157385	0.7914960689785977
					781.8558010074516	1.2958639249100552	0.8010527686509102	1.2958639249100552	288.3449658805833	5.018493730557526	0.6524611619496359
					787.3287916145039	1.9455440762673768	0.9349995814822673	1.9455440762673768	290.36338064174737	6.754216291337356	0.7494615042378583
					792.8400931558053	1.244194702414742	0.7780522843382491	1.244194702414742	292.39592430623964	6.735132739383508	0.7505340889907833
					798.389973807896	1.325828592328194	0.7990780644247115	1.325828592328194	294.4426957763833	5.246546792607891	0.6737317226882654
					803.9787036245513	2.8807942714600165	1.1151588162424506	2.8807942714600165	296.50379464681794	5.762031159914038	0.7005551976125161
					809.6065545499231	2.6222426108401065	1.0931626202577263	2.6222426108401065	298.5793212093457	6.303567472058482	0.7377651207414868
					815.2738004317725	2.413726399312119	1.0404204321094626	2.413726399312119	300.66937645781115	5.249966014304967	0.680664396240703
					820.9807170347949	2.099288612789341	1.0106666670510813	2.099288612789341	302.7740620930158	6.230025333750611	0.7410298587478293
					826.7275820540385	2.852103127721265	1.1339680036900996	2.852103127721265	304.8934805276669	4.390934522551714	0.6357974746292416
					832.5146751284168	3.9436598967134566	1.3293195036086085	3.9436598967134566	307.0277348913605	6.651824730210935	0.7686312242131594
					838.3422778543157	1.9244338898597193	0.9993238239228442	1.9244338898597193	309.1769290356001	5.1200412377180085	0.6815780323787761
					844.2106737992959	2.694600093027985	1.115403690711738	2.694600093027985	311.3411675388493	4.562450750409347	0.6534023606910605
					850.1201485158911	2.828304498612716	1.1699846706742474	2.828304498612716	313.5205557116212	5.110669685183165	0.6935810314371896
					856.0709895555023	2.021580109755796	1.0035354533875684	2.021580109755796	315.71519960160254	5.820008322000671	0.7340668295307207
					862.0634864823908	1.4283539628645228	0.9221931369980674	1.4283539628645228	317.9252059988138	4.663242196781133	0.6659734251132613
					868.0979308877675	2.5466480654645753	1.1121431643333337	2.5466480654645753	320.15068244080544	4.623471398533642	0.669953573064191
					874.1746164039819	2.959263896256971	1.2000128897347606	2.959263896256971	322.3917372178911	3.3984828244898058	0.5906641414019678
					880.2938387188098	3.3453823687808617	1.2782927850734809	3.3453823687808617	324.64847937841637	4.733941497918339	0.6788245283468199
					886.4558955898415	4.967668089331503	1.5353550849389128	4.967668089331503	326.9210187340653	5.019854198673822	0.7005578522968533
					892.6610868589703	2.6387374614595953	1.198148637901739	2.6387374614595953	329.2094658652037	5.721067785722743	0.7497136876122193
					898.9097144669831	2.5145665006109366	1.1894435626210467	2.5145665006109366	331.51393212626016	4.777027406229359	0.688875835781453
					905.202082468252	1.9456229204501188	1.0517477852594685	1.9456229204501188	333.83452965114395	5.446023952613819	0.7372748182026618
					911.5384970455298	2.715261744882754	1.2214332081381483	2.715261744882754	336.171371358702	4.280602901825447	0.6620414824090174
					917.9192665248484	2.5565772078734925	1.1965004244506798	2.5565772078734925	338.52457095821285	3.4202587418753163	0.6037014533485499
					924.3447013905223	2.946140343747967	1.3002530141185022	2.946140343747967	340.89424295492034	3.449930172394455	0.6022588580365681
					930.815114300256	2.1645055241094484	1.1403452081687964	2.1645055241094484	343.2805026556048	4.21741152753625	0.6702577261811411
					937.3308201003579	4.406859000724277	1.5541479219563918	4.406859000724277	345.683466174194	3.560578574592938	0.6223403681571871
					943.8921358410604	3.168042385932446	1.3816669877191234	3.168042385932446	348.1032504374134	4.348552520369103	0.6809647260579822
					950.4993807919478	3.1557365964772934	1.3906566432430945	3.1557365964772934	350.5399731904753	2.483561314880757	0.5328713337017476
					957.1528764574914	3.4133624225529244	1.427069057441752	3.4133624225529244	352.9937530028086	4.058022601827544	0.6682301937154692
					963.8529465926938	1.2224884441423214	0.9852146677406578	1.2224884441423214	355.46470927382825	4.243876833456688	0.679878535345688
					970.5999172188426	1.74044229921048	1.0673259046859072	1.74044229921048	357.95296223874504	3.0155244397013075	0.5873615624577339
					977.3941166393745	1.864916663331313	1.13879300137811	1.864916663331313	360.4586329744162	3.8712689716398354	0.6605684477387587
					984.2358754558502	1.8397690756331035	1.1663486628050506	1.8397690756331035	362.98184340523716	4.729264421876377	0.7202018511830789
									365.5227163090738	3.980865914411249	0.6753908353169163
									368.08137532323735	3.545886041671795	0.6443280883886477
									370.6579449505	4.485304174189542	0.7138265618232106
									373.2525505651535	3.598072931140444	0.6537800816680085
									375.8653184191096	3.4156605735589185	0.6420447878874767
									378.49637564804334	4.457727747658954	0.72401427202412
									381.14585027757965	3.5634337116079973	0.65772870328487
									383.8138712295227	4.529031913001243	0.7336507464775521
									386.50056832812936	4.189888419374602	0.7125391512451971
									389.2060723064262	3.753448585543442	0.6851308304124663
									391.93051481257123	4.070121083271858	0.7125964254678052
									394.67402841625926	4.005414038604717	0.7081967946937321
									397.43674661517304	4.12979450780401	0.7256571367914137
									400.21880384147926	4.477707082377425	0.7532076007718385
									403.0203354683696	5.534189101777564	0.8315525404219906
									405.8414778166482	5.776029474010764	0.8540485641863839
									408.6823681613647	4.514142253091676	0.7654463060889446
									411.5431447384942	4.962863552014946	0.8020390342408013
									414.4239467516637	4.394667880712194	0.765126232010614
									417.3249143789253	4.2074528437838055	0.7521910151923284
									420.2461887795778	5.6106708874555	0.861657106061578
									423.18791210103484	4.463785617169193	0.7803666900958441
									426.1502274857421	3.8240346014654647	0.7338020566619605
									429.13327907814227	3.967668400579588	0.7536272119670153
									432.1372120316893	6.114164543382905	0.9169669302247802
									435.16217251591104	3.3234463052538255	0.7029527816169258
									438.20830772352247	5.208891172058782	0.8634766937203542
									441.2757658775871	5.215686410357365	0.8750373996068754
									444.36469623873023	5.649882248428162	0.9009940171589034
									447.47524911240134	6.371736834468619	0.9528712558765944
									450.6075758561882	5.690693566385322	0.9117255012701915
									453.7618288871815	3.878505532254523	0.7672987317429033
									456.93816168939173	6.883033052865856	1.0135492779807118
									460.1367288212175	6.3800468116889695	0.9797798856509748
									463.35768592296597	6.03410392516875	0.9569439347982485
									466.6011897244267	3.6099347107903528	0.762952710962268
									469.8673980524977	4.566892261548877	0.8557370641609786
									473.1564698388652	4.944643101475344	0.8883665378452617
									476.4685651277373	5.067105760068971	0.9022687197668763
									479.8038450836314	5.165503959405971	0.9192488674958722
									483.1624719992168	4.638641677778083	0.8818473681350747
									486.54460930321136	4.013940292733075	0.8335357982069438
									489.9504215683338	4.771665307148879	0.9068295207349348
									493.38007451931213	5.517970644115823	0.9602084336044249
									496.8337350409473	6.045790358388401	1.0170514596624267
									500.31157118623395	4.28352177662907	0.8684804555515231
									503.8137521845376	4.698425862213925	0.9064976757022751
									507.34044844982935	5.6837343567190075	1.0071157070126742
									510.8918315889782	5.375174931675972	0.9770480951013385
									514.468074410101	4.818258329219004	0.9417313920097431
									518.0693509309717	5.401593511380399	0.9970664994986004
									521.6958363874886	5.117657327156284	0.9816233086733175
									525.3477072422011	3.7085096658423238	0.8472095245967171
									529.0251411928964	4.418907898838162	0.9243071589172196
									532.7283171812467	4.806043332130995	0.9621441303323265
									536.4574154015154	5.570181318579079	1.0330814814944969
									540.212617309326	3.443818923605187	0.8400799608968793
									543.9941056304913	4.045768070767954	0.900820498356417
									547.8020643699047	4.212916066361606	0.9095055336587612
									551.636678820494	5.199902718994971	1.021134757475404
									555.4981355722375	5.408434435325735	1.0460546875011183
									559.3866225212431	3.2492251363864693	0.8436387349380559
									563.3023288788918	4.406267704602576	0.9630065813225009
									567.245445181044	3.561948476567351	0.8743466534051133
									571.2161632973114	3.894178003446565	0.9289294093194056
									575.2146764403926	4.293891739545742	0.9663295299711178
									579.2411791754753	4.289647465498667	0.9727090776129782
									583.2958674297037	3.514869428345409	0.8857844084558603
									587.3789385017116	4.0921141747672305	0.9618360379427069
									591.4905910712235	2.8366940850152904	0.8197220820474849
									595.6310252087221	2.4718886270200247	0.7731651523464651
									599.8004423851831	3.0965592072705177	0.8589913569031488
									603.9990454818794	3.830238572071952	0.9542249936217487
									608.2270388002526	4.269845454986008	1.0089556481346995
									612.4846280718543	3.790873048698117	0.9640285808084161
									616.7720204683573	2.493471087939549	0.8040596763212396
									621.0894246116358	2.608459918037298	0.8274023604264175
									625.4370505839172	3.070402532699322	0.8779088594840173
									629.8151099380046	1.9773673770891305	0.7462921788551816
									634.2238157075707	2.5362212956723225	0.8401024373798409
									638.6633824175237	3.2631580359352927	0.9379847398309701
									643.1340260944464	2.2150887345145516	0.8149965998870518
									647.6359642771075	1.4329104751747617	0.6555022150837471
									652.1694160270473	4.1523522103420385	1.0455307633587676
									656.7346019392367	2.168500880980366	0.8033773807393024
									661.3317441528113	1.649366497060289	0.7088115171488458
									665.961066361881	2.257948504838019	0.8317074805328489
									670.6227938264142	2.1976875085128547	0.8125495840740827
									675.3171533831991	2.7299211969135904	0.9150445823974794
									680.0443734568814	2.7812602691036896	0.9201565256647886
									684.8046840710797	2.7831923134999035	0.9231765683884271
									689.5983168595773	3.082390164713922	0.9656221529496819
									694.4255050775944	2.78041514753798	0.9392153777176085
									699.2864836131375	3.528195746376504	1.0513267167510745
									704.1814889984294	2.0841368215478697	0.8493358038012766
									709.1107594214184	3.956342652495228	1.0928988486097266
									714.0745347373684	1.9668667719999935	0.8271886202607809
									719.0730564805299	3.529565167061491	1.0738613286800474
									724.1065678758937	3.9522539204549147	1.1172779360306884
									729.175313851025	2.3260846020447064	0.885568471925633
									734.2795410479821	2.5242139136129667	0.943561542885529
									739.419497835318	2.5460768363345814	0.9537145447328031
									744.5954343201652	1.4180608298065547	0.7881494196566783
									749.8076023604063	1.1070758949504422	0.7046734771182974
									755.0562555769293	3.820185754901013	1.1397341992145331
									760.3416493659677	1.9724365171375857	0.9020591352701525
									765.6640409115295	1.7241258140698195	0.8403911110118748
									771.0236891979102	2.63073551587013	0.995725394376696
									776.4208550222957	2.6507637899876397	0.9792979327780946
									781.8558010074516	1.4392685296609264	0.8010527686509102
									787.3287916145039	2.1608444437823433	0.9349995814822673
									792.8400931558053	1.3818814194404496	0.7780522843382491
									798.389973807896	1.4725491866710185	0.7990780644247115
									803.9787036245513	3.1995925310041056	1.1151588162424506
									809.6065545499231	2.9124286851183285	1.0931626202577263
									815.2738004317725	2.680837377259995	1.0404204321094626
									820.9807170347949	2.331602861213191	1.0106666670510813
									826.7275820540385	3.167726330032403	1.1339680036900996
									832.5146751284168	4.3800783955147935	1.3293195036086085
									838.3422778543157	2.1373981340520016	0.9993238239228442
									844.2106737992959	2.9927934865427863	1.115403690711738
									850.1201485158911	3.141294065605114	1.1699846706742474
									856.0709895555023	2.2452948772086168	1.0035354533875684
									862.0634864823908	1.5864203551388076	0.9221931369980674
									868.0979308877675	2.828468596345444	1.1121431643333337
									874.1746164039819	3.2867458650336765	1.2000128897347606
									880.2938387188098	3.715593489804893	1.2782927850734809
									886.4558955898415	5.5174067348714235	1.5353550849389128
									892.6610868589703	2.930748910677302	1.198148637901739
									898.9097144669831	2.792836779000638	1.1894435626210467
									905.202082468252	2.160932013124144	1.0517477852594685
									911.5384970455298	3.015741625397291	1.2214332081381483
									917.9192665248484	2.839496530622315	1.1965004244506798
									924.3447013905223	3.272170016628241	1.3002530141185022
									930.815114300256	2.4040368924879125	1.1403452081687964
									937.3308201003579	4.89453665039382	1.5541479219563918
									943.8921358410604	3.5186284756101736	1.3816669877191234
									950.4993807919478	3.5049608866334503	1.3906566432430945
									957.1528764574914	3.791096442050113	1.427069057441752
									963.8529465926938	1.3577730745535779	0.9852146677406578
									970.5999172188426	1.9330454230510483	1.0673259046859072
									977.3941166393745	2.071294533613413	1.13879300137811
									984.2358754558502	2.0433640303598146	1.1663486628050506
									991.1255265840412	2.9121034627203444	1.3464597669079772
									997.2911834928398	0.7552813794428275	0.8697600649369025
