# Supplementary material for: Formation of a super-dense hydrogen monolayer on mesoporous silica
Source: Nat Chem. 2022 Aug 29;14(11):1319–24. doi: 10.1038/s41557-022-01019-7 (PMC9630099; doi:10.1038/s41557-022-01019-7)
Supplement: Source Data Fig. 2 — Compressed folder with ‘.csv’ files of all INS results including spectra and analysis and source data of Fig. 2b.. [file 41557_2022_1019_MOESM3_ESM.zip › Fig2_INS_spectra_and_analysis/INS+AnalysisGaussian/23414_5.1mmol_25.0K_B.csv]

x	y	err	fit	residual_fit	x_full	y_full	err_full	background_full	x_f	y_f	err_f	GS_Peak0_	GS_Peak1_	GS_Peak2_	Background1_	Sigmoid1_
2.0004999999999926	0.6719593884166309	0.22245159330242223	0.8895083186127671	0.2175489301961362	1.0134999999999967	0.4043640725957686	0.3895265135442791	0.4040981870816548	-1.9895	0.3808663476609123	0.1386099966656682	0.0012905569311076849	0.00028318667302073126	5.913101925975719e-07	0.8879339836984461	0.0
2.0214999999999925	0.3949593646165099	0.21396074120928274	0.8799587250925794	0.48499936047606956	1.0344999999999966	0.3421185304601652	0.3787871171457312	0.34184189654062824	-1.9685000000000001	0.4203727573672079	0.14557070288890397	0.0013370428181154964	0.00029434053107421003	6.214385611558006e-07	0.8783267203048286	0.0
2.0424999999999924	0.8390038519267419	0.23629398698043827	0.870634871635537	0.031631019708795116	1.0554999999999966	0.7737312299861019	0.39135530188675666	0.7734434355514892	-1.9475000000000002	0.35835560318155024	0.1413329437215685	0.0013850933485464552	0.0003059094598769171	6.530502676674209e-07	0.868943215776846	0.0
2.0634999999999923	1.0669748343336989	0.24646253778899307	0.861535704134749	-0.20543913019894988	1.0764999999999965	0.25834801793489215	0.3623826447813305	0.2580486360200685	-1.9265000000000003	0.4084849399306151	0.14497963360402036	0.0014347569994321518	0.0003179079038650313	6.862156294716394e-07	0.8597823530158224	0.0
2.0844999999999922	0.46482182354090623	0.21686789212494995	0.8526601740119322	0.38783835047102594	1.0974999999999964	0.7166998125319033	0.37626986189115236	0.7163884008190563	-1.9055000000000004	0.542878769648909	0.15716842748277643	0.0014860835975761938	0.00033035077049068	7.210081591562935e-07	0.8508430186357061	0.0
2.105499999999992	0.6246613316786627	0.2273788571584906	0.8440072382545072	0.21934590657584452	1.1184999999999963	0.15609618234591635	0.3486369072151637	0.1557722826522075	-1.8845000000000005	0.3383585820925145	0.13664588311472192	0.0015391243518735546	0.0003432534435642341	7.575047029349063e-07	0.8421241029543665	0.0
2.126499999999992	0.3371048612306719	0.20876069272021128	0.8355758594536306	0.49847099822295865	1.1394999999999962	0.503365683657762	0.35623155467374823	0.5030288214074153	-1.8635000000000006	0.307648043916119	0.13554499756726734	0.001593931886229972	0.00035663179692691817	7.957855846911096e-07	0.833624499984889	0.0
2.147499999999992	0.5692944772304673	0.22610790068055628	0.8273650058431993	0.25807052861273194	1.160499999999996	0.4997965126348826	0.3494600224720501	0.49944619631529613	-1.8425000000000007	0.5074791142375417	0.1536156678529848	0.0016505602730869555	0.0003705022084600391	8.359347559075286e-07	0.8253431074268964	0.0
2.168499999999992	0.5004872246916343	0.2219072019380687	0.8193736513398194	0.3188864266481851	1.181499999999996	0.6819960759567021	0.3488408094583197	0.6816317965581562	-1.8215000000000008	0.31190224580954257	0.1354448344215714	0.0017090650675578038	0.00038488157443720104	8.780399517039224e-07	0.8172788266578728	0.0
2.189499999999992	0.348440347661729	0.21425662918738228	0.8116007755837668	0.46316042792203777	1.202499999999996	0.6411061629166036	0.3456922703703771	0.6407273933551326	-1.8005000000000009	0.29341266368400115	0.13562434061875278	0.0017695033421798588	0.00039978732422589496	9.221928532172645e-07	0.8094305627245078	0.0
2.2104999999999917	0.8552028196435566	0.24724592100958045	0.8040453639809406	-0.05115745566261598	1.2234999999999958	0.7063864647263036	0.3460786329971455	0.7059926592492869	-1.779500000000001	0.3228615212276256	0.13764496420740843	0.0018319337222880937	0.0004152374353449425	9.684892565645457e-07	0.801797224334051	0.0
2.2314999999999916	0.9420478558936414	0.2561839290879297	0.7967064077458258	-0.14534144814781558	1.2444999999999957	0.3441327576634584	0.3255391974059055	0.34372335123747794	-1.758500000000001	0.21322794044671667	0.1303713041711236	0.0018964164220149104	0.0004312504488843024	1.0170292486375265e-06	0.794377723845678	0.0
2.2524999999999915	0.5613535444417818	0.235534428476076	0.7895829039454776	0.22822935950369583	1.2654999999999956	0.45575156474745454	0.326062086602781	0.455325972427956	-1.7375000000000012	0.3452456402275196	0.14052350933886165	0.0019630132809208586	0.00044784548529380606	1.0679173899872506e-06	0.7871709772618729	0.0
2.2734999999999914	0.3117240240967898	0.22025799840963345	0.7826738555445344	0.4709498314477446	1.2864999999999955	0.6827219288077865	0.3329625576548054	0.6822795450900719	-1.7165000000000012	0.5621330711120873	0.1591892470941766	0.0020317878012608946	0.00046504226054740563	1.1212629050652128e-06	0.7801759042198211	0.0
2.2944999999999913	0.632963041173951	0.23486482850179002	0.7759782714512771	0.1430152302773261	1.3074999999999954	0.6811561454796687	0.3254846524734742	0.6806963436307379	-1.6955000000000013	0.5822333469026917	0.15969180648636597	0.0021028051858904442	0.00048286110268960574	1.1771798800970645e-06	0.7733914279828169	0.0
2.3154999999999912	0.4471277960453007	0.22341479441382275	0.7694951665647384	0.3223673705194377	1.3284999999999954	0.6007072413689749	0.31805484900013586	0.6002293727397234	-1.6745000000000014	0.14937540823392004	0.11976368566409243	0.0021761323768153982	0.0005013229687707641	1.2357874688743652e-06	0.7668164754316833	0.0
2.336499999999991	0.8726107492863137	0.25358562617663866	0.7632235618228791	-0.10938718746343457	1.3494999999999953	0.30524218753534366	0.2965897156718081	0.30474558085261527	-1.6535000000000015	0.34566772321196515	0.14142317220054768	0.0022518380943899905	0.0005204494621779722	1.2972101067596194e-06	0.7604499770562043	0.0
2.357499999999991	0.8881202644773857	0.25024516259591323	0.7571624842518397	-0.13095778022554594	1.3704999999999952	0.6227300537201205	0.31108900642836934	0.622214014358101	-1.6325000000000016	0.47489693605880806	0.15247222478106837	0.002329992877166221	0.0005402628503682864	1.3615777332099026e-06	0.754290866946572	0.0
2.378499999999991	0.9454838718208295	0.2547999325450739	0.7513109670162768	-0.19417290480455274	1.391499999999995	0.05039596680422676	0.2788778775378489	0.04985977603465632	-1.6115000000000017	0.2604015864225735	0.1335523252126253	0.0024106691223982775	0.0005607860830110957	1.429026023134761e-06	0.7483380827848443	0.0
2.399499999999991	0.4451915465569374	0.22612985135114766	0.745668049470797	0.30047650291385963	1.412499999999995	0.6070608077835722	0.30237630709458646	0.6065037220042423	-1.5905000000000018	0.47485123198687174	0.15211785659884042	0.0024939411272051426	0.0005820428105464533	1.499696627414708e-06	0.742590565836418	0.0
2.4204999999999908	0.6849631632360453	0.24047198315758256	0.7402327772124967	0.05526961397645136	1.433499999999995	0.4439639407624718	0.29102931390192177	0.4433851907034635	-1.569500000000002	0.32520306089305673	0.14193719587149933	0.0025798851303942653	0.0006040574031662088	1.5737374229176635e-06	0.7370472609415133	0.0
2.4414999999999907	0.5714056519602029	0.23427715160762178	0.7350042021346178	0.16359855017441494	1.4544999999999948	0.47910122603956534	0.2927525932495457	0.47850001594667296	-1.548500000000002	0.15592579778866594	0.1252373463074642	0.0026685793549490796	0.0006268549702247998	1.6513027723620995e-06	0.7317071165066715	0.0
2.4624999999999906	0.7313351352725475	0.242078789899377	0.7299813824813318	-0.0013537527912156344	1.4754999999999947	0.7266648284905233	0.29658589561837667	0.7260403352852988	-1.527500000000002	0.3544206902068594	0.14190202506085647	0.002760104051182656	0.000650461380086596	1.7325537943871447e-06	0.7265690844962682	0.0
2.4834999999999905	0.6952401378814536	0.24196473117425576	0.7251633829036539	0.02992324502220034	1.4964999999999946	1.0058217134147303	0.3124172572326176	1.0051730858305707	-1.5065000000000022	0.25639301118201796	0.1369264756366099	0.0028545415405595866	0.0006749032804166889	1.8176586442020285e-06	0.7216321204240335	0.0
2.5044999999999904	0.3241755148534044	0.22094364237313643	0.7205492745165053	0.3963737596631009	1.5174999999999945	0.5191434980505583	0.27560003264151256	0.51846985574425	-1.4855000000000023	0.050815312858237816	0.12096409208202359	0.002951976260187864	0.0007002081189220395	1.906792805199532e-06	0.7168951833445902	0.0
2.5254999999999903	1.0044644520192678	0.25966342434421064	0.7161381349569307	-0.28832631706233713	1.5384999999999944	0.3521299626648854	0.26245165906620566	0.3514303953030043	-1.4645000000000024	0.18997611934984293	0.1337137064843167	0.0030524948079822937	0.0007264041645498816	2.0001393919309358e-06	0.7123572358450065	0.0
2.54649999999999	0.895195233158181	0.2548668238538196	0.7119290484434707	-0.18326618471471023	1.5594999999999943	0.33199554630425276	0.2611107289461963	0.33126911262381276	-1.4435000000000024	0.09225631053204619	0.13137867963105113	0.003156185988500522	0.0007535205291503002	2.0978894648528904e-06	0.708017244036355	0.0
2.56749999999999	0.4505114778189998	0.22900449204596002	0.7079211058367095	0.2574096280177097	1.5804999999999942	0.7475467603258573	0.2741044026067166	0.7467924871685835	-1.4225000000000025	0.6779894883171419	0.17535993618334986	0.0032631408594524314	0.0007815871896099017	2.200242357270158e-06	0.7038741775452899	0.0
2.58849999999999	0.7318319138606393	0.24586052896885652	0.7041134047009983	-0.027718509159641025	1.6014999999999942	0.2750393346407991	0.2450499875842119	0.2742562159603944	-1.4015000000000026	0.6312729296374279	0.17159244400258353	0.003373452778883417	0.0008106350104634906	2.307406014912042e-06	0.6999270095056365	0.0
2.60949999999999	1.0663341277943135	0.26477526890697395	0.7005050493673618	-0.36582907842695167	1.622499999999994	1.059218386695436	0.2885295009443679	1.0584053825371957	-1.3805000000000027	0.4686152076346337	0.16462487428690353	0.0034872174530315788	0.0008406957669906106	2.419597348594549e-06	0.696174716549991	0.0
2.63049999999999	0.9461226405731369	0.26214927994625886	0.6970951509975979	-0.249027489575539	1.643499999999994	1.0265501071172853	0.27999090357404927	1.0257061425694038	-1.3595000000000028	0.4017985089430758	0.16213938305548903	0.0036045329848585885	0.000871802168803848	2.5370426004348955e-06	0.692616278801335	0.0
2.6514999999999898	0.7136011837510191	0.2459514966242805	0.6938828276495786	-0.01971835610144046	1.6644999999999939	0.46331388856497285	0.24609602709195832	0.46243785268087584	-1.338500000000003	0.5794850448503887	0.17746619022609963	0.0037254999232534097	0.000903987883935746	2.6599777241001375e-06	0.6892506798646654	0.0
2.6724999999999897	0.6601615293013672	0.24128617414997355	0.6908672043437498	0.03070567504238264	1.6854999999999938	0.608863065716736	0.2543047036983865	0.6079538104077568	-1.317500000000003	0.551356451414033	0.1794634297652189	0.003850221312907903	0.0009372875634311757	2.788648779586941e-06	0.6860769068186312	0.0
2.6934999999999896	0.6765686294746963	0.24106577064801996	0.6880474131308466	0.011478783656150293	1.7064999999999937	0.5888735052226634	0.24681520699846188	0.587929844120373	-1.296500000000003	0.5833111078470605	0.18126670418332097	0.003978802744862736	0.0009717368664519041	2.9233123430458414e-06	0.6830939502071889	0.0
2.7144999999999895	0.8823584160111371	0.25492773352529363	0.6854225931608213	-0.19693582285031574	1.7274999999999936	0.5850277707754464	0.24281201861003146	0.5840484780629347	-1.2755000000000032	0.3629622868257888	0.17030828262687206	0.004111352407721755	0.0010073724859001605	3.0642359321791756e-06	0.6803008040312672	0.0
2.7354999999999894	0.9607798192819677	0.2647026481744554	0.6829918907529946	-0.27778792852897305	1.7484999999999935	0.32161944711641066	0.22411502642593012	0.3206032563278011	-1.2545000000000033	0.39906828873808053	0.17102912725696773	0.004247981139532248	0.0010442321745678927	3.2116984477589225e-06	0.6776964657404467	0.0
2.7564999999999893	0.75451249617038	0.2498616144375283	0.6807544594674286	-0.07375803670295134	1.7694999999999934	0.5439009600059364	0.2396538517026503	0.5428465627934097	-1.2335000000000034	0.12913864513867113	0.15091386891601755	0.00438880248032841	0.001082354771818394	3.3659906318279214e-06	0.67527993622465	0.0
2.777499999999989	0.3113126993463917	0.2225977695995271	0.6787094601775324	0.3673967608311407	1.7904999999999933	0.7069934079597818	0.2411122870681762	0.7058994528273669	-1.2125000000000035	0.12538709134594128	0.149549593979039	0.00453393272533474	0.0011217802308068497	3.527415543165653e-06	0.6730502198058477	0.0
2.798499999999989	0.24284909853509076	0.21994478479558985	0.6768560611438973	0.43400696260880656	1.8114999999999932	1.0607887184049516	0.2588704489255371	1.0596538094083325	-1.1915000000000036	0.4823699153584968	0.17338551284810227	0.004683490978825461	0.0011625496462464124	3.696289050617835e-06	0.6710063242297748	0.0
2.819499999999989	1.1323285027165517	0.2739458597987414	0.6751934380893687	-0.457135064627183	1.8324999999999931	0.6537198114072039	0.23328554135941254	0.6525425068187795	-1.1705000000000036	0.41078039111194875	0.16768151128833372	0.004837599208635702	0.0012047052827262306	3.8729403449078495e-06	0.6691472606576618	0.0
2.840499999999989	0.7074368267702863	0.24902825590183597	0.6737207742753532	-0.033716052494933146	1.853499999999993	0.500675406022019	0.22725996401803547	0.4994542169604387	-1.1495000000000037	0.42389318656251995	0.16973361645634807	0.004996382301319722	0.0012482906035878585	4.057712469567075e-06	0.667472043657976	0.0
2.861499999999989	0.7190640980577166	0.24669391234020413	0.6724372605793671	-0.0466268374783495	1.874499999999993	0.8241936274153091	0.2380196565108626	0.8229270164386964	-1.1285000000000038	0.3326365741998345	0.16347657547831285	0.005159968117950781	0.001293350300366339	4.250962871641218e-06	0.6659796911981783	0.0
2.8824999999999887	0.742015253340348	0.2484325917072098	0.6713420955738231	-0.07067315776652494	1.8954999999999929	0.8184042113368568	0.2387939367441738	0.8170905909989189	-1.107500000000004	0.500697225602254	0.17335689695242198	0.005328487550556938	0.0013399303228021683	4.453063972849336e-06	0.6646692246364911	0.0
2.9034999999999886	0.9147835499872756	0.26128823422136394	0.6704344856060589	-0.24434906438121673	1.9164999999999928	0.49894703829100917	0.21845151439958393	0.4975847696592211	-1.086500000000004	0.454970637251769	0.1734052929077903	0.005502074579186122	0.001388077909430332	4.664403761893536e-06	0.6635396687136805	0.0
2.9244999999999886	1.0952373783446907	0.26782208314144346	0.6697136448796029	-0.42552373346508776	1.9374999999999927	0.38787631687595603	0.20597280897137074	0.3864637080109923	-1.065500000000004	0.3033286010581435	0.1622002526794799	0.005680866329593774	0.0014378416187523753	4.885386408638076e-06	0.6625900515448482	0.0
2.9454999999999885	1.025536237606733	0.26676623256015397	0.6691787955366846	-0.3563574420700484	1.9584999999999926	0.5418927984031243	0.21516952046601703	0.5404281027987009	-1.0445000000000042	0.2912387538197816	0.16267689985450265	0.005865003131545325	0.0014892713609974352	5.116432900898909e-06	0.6618194046112409	0.0
2.9664999999999884	0.6190655724598783	0.24622075061234408	0.6688291677419769	0.049763595282098616	1.9794999999999925	0.607675407524334	0.2227394911136126	0.6061568225066104	-1.0235000000000043	0.199720920630161	0.1588929033745062	0.006054628577725581	0.0015424184304780272	5.357981704606634e-06	0.6612267627520687	0.0
2.988499999999994	0.7530316950738678	0.24185803456044178	0.6686607228023408	-0.08437097227152701	2.0004999999999926	0.6719593884166309	0.22245159330242223	0.6703850535023099	-1.0025000000000044	0.40864867431197793	0.17710769936907284	0.006259330840799827	0.001599995705685252	5.622794995633828e-06	0.66079577346086	0.0
3.0105	0.6987188223677262	0.24804772632494793	0.6686938574715309	-0.030024964896195327	2.0214999999999925	0.3949593646165099	0.21396074120928274	0.393327359828759	-0.9815000000000043	0.5827975935623089	0.1924545792840601	0.006470391094044149	0.0016595779355511409	5.900183205336281e-06	0.6605579882587302	0.0
3.0315735	0.5861035871484923	0.24156030365238093	0.6689138295249115	0.08281024237641921	2.0424999999999924	0.8390038519267419	0.23629398698043827	0.8373121960680509	-0.9605000000000044	0.778683070051087	0.20420635906996487	0.006678688477167222	0.0017185902702447936	6.178208896041191e-06	0.6605103725686035	0.0
3.0527945145	1.083662889055103	0.271909400728468	0.669320699291689	-0.41434218976341397	2.0634999999999923	1.0669748343336989	0.24646253778899307	1.0652214832147722	-0.9395000000000042	0.3096476360517444	0.18145363497607697	0.006894664533170527	0.0017799927861383874	6.470899184110146e-06	0.660639571073196	0.0
3.0741640761015	0.6952462935362059	0.24445816524323383	0.6699176205147087	-0.025328673021497217	2.0844999999999922	0.46482182354090623	0.21686789212494995	0.4630046681646802	-0.9185000000000043	0.7443823224445298	0.20969963554420126	0.00711862850144767	0.0018438914009966867	6.779097420406452e-06	0.660948321514844	0.0
3.09568322463421	1.1116890246196214	0.2675666427323039	0.6707077881416702	-0.4409812364779512	2.105499999999992	0.6246613316786627	0.2273788571584906	0.6227781963785219	-0.8975000000000042	0.5784378467056834	0.19799175428177004	0.00735090285634926	0.001910397048263763	7.103698985492553e-06	0.6614393845380717	0.0
3.11735300720665	0.7037023824579398	0.24762179667287082	0.6716944391046009	-0.0320079433533389	2.126499999999992	0.3371048612306719	0.20876069272021128	0.3351535017619303	-0.8765000000000043	0.3194650716466958	0.18781138705616612	0.007591823895771773	0.0019796259263828095	7.445654693252057e-06	0.662115543627753	0.0
3.1391744782570963	0.7809549409293643	0.2519905831503132	0.6728808531318706	-0.10807408779749372	2.147499999999992	0.5692944772304673	0.22610790068055628	0.5672725788141645	-0.8555000000000041	0.445221834869197	0.1997621037908316	0.007841742356330667	0.0020516997609193554	7.8059744284649e-06	0.6629796050401922	0.0
3.1611486996048956	0.7499074085890671	0.24961990974285345	0.674270353594474	-0.07563705499459317	2.168499999999992	0.5004872246916343	0.2219072019380687	0.4983924000096876	-0.8345000000000042	0.34638791677048264	0.19451172555616403	0.008101024056301946	0.0021267460801557133	8.18573103510605e-06	0.6640343977269811	0.0
3.18327674050213	0.8013779938730718	0.24899358954316617	0.6758663083883487	-0.12551168548472313	2.189499999999992	0.348440347661729	0.21425662918738228	0.34627013480247004	-0.8135000000000041	0.4384945354074692	0.20250018965766825	0.008370050567565082	0.0022048985048594805	8.58606447338194e-06	0.6652827732514508	0.0
3.205559677685645	1.051417445154009	0.26287769162669855	0.677672130854625	-0.37374531429938407	2.2104999999999917	0.8552028196435566	0.24724592100958045	0.852954679996667	-0.7925000000000042	0.4997456163049776	0.21183493980162824	0.008649219917832145	0.0022862970529649467	9.00818626486026e-06	0.6667276056975631	0.0
3.227998595429445	0.8789314346936266	0.2548657532440462	0.679691280739764	-0.19924015395386252	2.2314999999999916	0.9420478558936414	0.2561839290879297	0.9397191719934935	-0.7715000000000041	0.335670167466952	0.20628916455663585	0.008938947324500414	0.0023710884599448005	9.4533842464914e-06	0.6683717915710723	0.0
3.250594585597451	0.7025068140687035	0.24206943697379993	0.6819272651976408	-0.020579548871062725	2.2524999999999915	0.5613535444417818	0.235534428476076	0.5589416177581771	-0.7505000000000042	0.5828076838339504	0.22808949302921042	0.009239665961520751	0.0024594265156894796	9.923027655872915e-06	0.6702182496927747	0.0
3.273348747696633	0.7431045605723847	0.24401762729731302	0.6843836398357485	-0.05872092073663626	2.2734999999999914	0.3117240240967898	0.22025799840963345	0.3092260727720764	-0.729500000000004	1.0434796219531062	0.2553509410501813	0.009551827760729858	0.002551472418753462	1.0418572571782422e-05	0.6722699210836933	0.0
3.2962621889305095	0.88450061578088	0.24784357680653524	0.6870640098077683	-0.19743660597311175	2.2944999999999913	0.632963041173951	0.23486482850179002	0.6303761977054908	-0.7085000000000041	0.8862268428331685	0.25317273790262906	0.009875904249153447	0.002647395148872312	1.0941567735804741e-05	0.6745297688420067	0.0
3.319336024253023	1.0429784513862073	0.2568358700189351	0.689972030954888	-0.35300642043131925	2.3154999999999912	0.4471277960453007	0.22341479441382275	0.44444910491224565	-0.687500000000004	0.7010637818124472	0.25178359985653626	0.010212387423846659	0.002747371858700164	1.1493660782819934e-05	0.6770007780115583	0.0
3.342571376422794	0.86396918781159	0.24911598009868852	0.6931114109983358	-0.1708577768132542	2.336499999999991	0.8726107492863137	0.25358562617663866	0.8698371645196389	-0.6665000000000041	0.3997864500099908	0.24506499721656716	0.010561790665900442	0.0028515882857661017	1.2076604910210324e-05	0.6796859554417591	0.0
3.3659693760577536	0.3739486350898193	0.2198051818434805	0.6964859107857311	0.3225372756959118	2.357499999999991	0.8881202644773857	0.25024516259591323	0.8852486471721179	-0.645500000000004	0.9892519213691755	0.2794623432797781	0.010924649695305693	0.0029602391856987597	1.2692266017893384e-05	0.6825883296387087	0.0
3.389531161690158	1.0311987077981448	0.2562069837118551	0.7000993455939631	-0.3310993622041817	2.378499999999991	0.9454838718208295	0.2547999325450739	0.942510987589397	-0.624500000000004	0.7639120532487778	0.2802733572282769	0.011301523568432555	0.0030735287878215895	1.3342630353716304e-05	0.6857109506073553	0.0
3.4132578798219892	0.941749096535519	0.24969296085513926	0.7039555864914363	-0.23779351004408267	2.399499999999991	0.4451915465569374	0.22612985135114766	0.4421140629225584	-0.6035000000000039	0.7710982545893508	0.2941865680391137	0.01169299571994898	0.0031916712742773115	1.4029812701359425e-05	0.6890568896845086	0.0
3.437150684980743	0.9647375304437213	0.25151081719838814	0.708058561762641	-0.2566789686810803	2.4204999999999908	0.6849631632360453	0.24047198315758256	0.6817776469650619	-0.582500000000004	0.6265364219817409	0.29708293558436827	0.012099675051071925	0.0033148912838982464	1.4756065150714082e-05	0.6926292393625202	0.0
3.4612107397756082	1.0975550633891304	0.2571511162539115	0.7124122583981635	-0.385142804990967	2.4414999999999907	0.5714056519602029	0.23427715160762178	0.5681085663322566	-0.5615000000000039	0.7795700825871044	0.31782366908144616	0.012522197066114451	0.003443424442100638	1.55237864937342e-05	0.6964311131034546	0.0
3.485439214954037	0.6572642674962047	0.235585553478022	0.7170207236533428	0.059756456157138094	2.4624999999999906	0.7313351352725475	0.242078789899377	0.7279228372874839	-0.540500000000004	0.9316187304460444	0.3374793181690725	0.01296122505936435	0.003577517918144813	1.6335532292034057e-05	0.7004656451435416	0.0
3.5098372894587158	0.7075092386720326	0.23475835965711692	0.72188806667899	0.014378828006957334	2.4834999999999905	0.6952401378814536	0.24196473117425576	0.6917088754018331	-0.5195000000000038	1.202781825362817	0.3578008215251285	0.013417451354403266	0.0037174310111703175	1.7194025666029183e-05	0.7047359902877504	0.0
3.5344061504849265	0.8123761978432238	0.23916468043651418	0.7270184602276599	-0.08535773761556387	2.5044999999999904	0.3241755148534044	0.22094364237313643	0.3205214236814893	-0.4985000000000039	1.2065948692227666	0.37398367898243856	0.013891598598050258	0.0038634357664847196	1.810216885922004e-05	0.7092453236942657	0.0
3.559146993538321	0.6283823297950739	0.2297410241976568	0.7324161424391779	0.10403381264410394	2.5254999999999903	1.0044644520192678	0.25966342434421064	1.0006835529073437	-0.47750000000000387	1.3925131747974842	0.39768377817433753	0.014384421111190308	0.004015817623658174	1.9063055635315396e-05	0.7139968406486941	0.0
3.5840610224930893	0.9666057169081643	0.24545950956031665	0.7380854187092455	-0.22852029819891884	2.54649999999999	0.895195233158181	0.2548668238538196	0.8912834287510653	-0.45650000000000385	0.9262051791021433	0.4029918588921218	0.014896706298825526	0.004174876098052171	2.0079984570309666e-05	0.7189937563277975	0.0
3.6091494496505407	0.549299056503227	0.2244474523084449	0.7440306636451169	0.19473160714188997	2.56749999999999	0.4505114778189998	0.22900449204596002	0.4464645495275802	-0.43550000000000383	0.6240178960656468	0.42018396475123687	0.01542927612176554	0.0043409254974903595	2.115647330639374e-05	0.7242393055525547	0.0
3.6344134957980945	0.6506391929725578	0.22826370288446188	0.7502563231125249	0.09961713013996709	2.58849999999999	0.7318319138606393	0.24586052896885652	0.7276455186652775	-0.4145000000000038	0.647917766180564	0.4571088327220946	0.01598298863245321	0.004514295675862842	2.229627383971374e-05	0.7297367425303691	0.0
3.659854390268681	1.1918519504852205	0.25498787710952275	0.7567669163781733	-0.43508503410704724	2.60949999999999	1.0663341277943135	0.26477526890697395	1.0620037949769427	-0.3935000000000038	1.43007266485556	0.5130740393597273	0.016558739577501844	0.004695332825541769	2.3503388919533133e-05	0.7354893405862102	0.0
3.685473371000562	0.7132196000172425	0.2310190837935096	0.7635670383523091	0.05034743833506661	2.63049999999999	0.9461226405731369	0.26214927994625886	0.941643768376874	-0.3725000000000038	0.942524432162438	0.5565661294769355	0.017157464069601294	0.004884400310576526	2.4782089642326244e-05	0.741500391882489	0.0
3.7112716845975657	0.9313944538684203	0.2434322273486631	0.7706613619360786	-0.16073309193234175	2.6514999999999898	0.7136011837510191	0.2459514966242805	0.7089690359661058	-0.35150000000000375	0.11672469940407737	0.6033494149915893	0.017780138331530658	0.005081879542730869	2.6136934330773545e-05	0.7477732071274863	0.0
3.7372505863897487	0.9195487703685031	0.24159629355408788	0.7780546404785249	-0.14149412988997823	2.6724999999999897	0.6601615293013672	0.24128617414997355	0.6553712317762486	-0.33050000000000374	-0.26883817289508016	0.6739414386521595	0.01842778151509745	0.005288170902522451	2.757278879458126e-05	0.7543111152721105	0.0
3.763411340494477	0.684975071501138	0.23056036247264758	0.7857517103482985	0.10077663884716048	2.6934999999999896	0.6765686294746963	0.24106577064801996	0.6716151665510386	-0.3095000000000037	-0.2435083449319393	0.7667215593684547	0.01910145759790307	0.00550369470752682	2.9094848077538588e-05	0.761117463194791	0.0
3.7897552198779385	0.8995133798798887	0.2378478453927006	0.7937574936253403	-0.10575588625454835	2.7144999999999895	0.8823584160111371	0.25492773352529363	0.877236626881583	-0.2885000000000037	-0.7373583537115138	0.8710455043791634	0.01980227736091472	0.00572889223031392	3.070865980331546e-05	0.7681956153743084	0.0
3.816283506417084	0.9204848467865079	0.2381112992797927	0.8020770009179925	-0.11840784586851538	2.7354999999999894	0.9607798192819677	0.2647026481744554	0.9554843942694198	-0.2675000000000037	-1.9940640795422553	0.9895095597450043	0.02053140044990348	0.00596422676849518	3.242014924122389e-05	0.7755489535503526	0.0
3.842997490962004	1.18213596637817	0.25100210306593684	0.8107153343111841	-0.37142063206698595	2.7564999999999893	0.75451249617038	0.2498616144375283	0.7490379729276013	-0.24650000000000366	-2.080530325813008	1.1601572407986953	0.02129003752388579	0.006210184769473181	3.42356462225743e-05	0.7831808763716026	0.0
3.8698984733987376	0.6934008622553867	0.22691230813943475	0.8196776904515599	0.12627682819617325	2.777499999999989	0.3113126993463917	0.2225977695995271	0.30565345897470697	-0.2255000000000037	-6.150900085735358	1.3274953248518218	0.022079452493781	0.006467277012604108	3.6161914048412034e-05	0.7910947990311263	0.0
3.896987762712529	0.9272368847232879	0.23626462346062324	0.8289693637756123	-0.09826752094767566	2.798499999999989	0.24284909853509076	0.21994478479558985	0.23699936162096827	-0.20450000000000368	-1.9543506832611968	1.6059647620581345	0.02290096485457191	0.006736039851605846	3.820618054036782e-05	0.7992941528888942	0.0
3.9242666770515164	0.965485523282642	0.24005141680887007	0.8385957498870822	-0.12688977339555985	2.819499999999989	1.1323285027165517	0.2739458597987414	1.1262823252848448	-0.18350000000000372	-2.3626839072452697	1.8725175714250768	0.023755952114325116	0.0070170365201711275	4.0376171398172715e-05	0.8077823850811878	0.0
3.9517365437908767	0.9177330501070065	0.23656746526773853	0.848562349090136	-0.0691707010168705	2.840499999999989	0.7074368267702863	0.24902825590183597	0.7011880961529091	-0.1625000000000037	8.137284299173444	2.2335105969019153	0.02464585232349459	0.007310858503875949	4.268014604013725e-05	0.8165629581167253	0.0
3.9793986995974127	0.9143692315003668	0.23416325523500636	0.8588747700849781	-0.05549446141538861	2.861499999999989	0.7190640980577166	0.24669391234020413	0.7126065286765279	-0.14150000000000373	25.572697906119345	2.6268980203227676	0.025572166707995395	0.007618126981609237	4.512693611664553e-05	0.8256393494592569	0.0
4.007254490494595	0.955446457284069	0.23596509155632375	0.8695387338328365	-0.08590772345123243	2.8824999999999887	0.742015253340348	0.2484325917072098	0.7353423824030161	-0.12050000000000372	52.11019159676778	3.0473604000450156	0.026536462409590695	0.007939494339888071	4.772598690156217e-05	0.8350150510964562	0.0
4.035305271928057	1.2545626153080753	0.2468944990383488	0.8805600775974182	-0.37400253771065717	2.9034999999999886	0.9147835499872756	0.26128823422136394	0.9078887330948973	-0.09950000000000372	87.06470555055387	3.4859608340052466	0.027540375337187784	0.008275645763567492	5.0487401782453925e-05	0.8446935690948805	0.0
4.063552408831553	0.9343075179288817	0.23232403793177941	0.8919447591701704	-0.042362758758711316	2.9244999999999886	1.0952373783446907	0.26782208314144346	1.0881137850099358	-0.0785000000000037	122.57178404320632	3.8934860972221825	0.02858561313268311	0.008627300906600764	5.3421990087811435e-05	0.8546784231407987	0.0
4.091997275693375	0.881767917283045	0.2300179762111296	0.903698861286877	0.021930944003831998	2.9454999999999885	1.025536237606733	0.26676623256015397	1.0181768466812893	-0.05750000000000371	166.4930023826654	4.290475664278603	0.029673958255033498	0.008995215646657118	5.654131850809998e-05	0.8649731460666783	0.0
4.120641256623228	0.8917144887484508	0.22981413981633775	0.9158285962433295	0.024114107494878634	2.9664999999999884	0.6190655724598783	0.24622075061234408	0.6114631674699701	-0.0365000000000037	199.31926144534077	4.609161271550175	0.030807271186258256	0.00938018392756046	5.9857766387571365e-05	0.8755812833631231	0.0
4.149485745419591	1.2129281038633106	0.24438080476849805	0.92834031071801	-0.2845877931453006	2.988499999999994	0.7530316950738678	0.24185803456044178	0.7451667457323871	-0.015500000000003704	217.61450225813155	4.826466787482071	0.03198749376309664	0.009783039693670219	6.338458518548506e-05	0.8865063926760577	0.0
4.178532145637528	1.059124769446787	0.23387698548134564	0.9412404908099014	-0.11788427863688555	3.0105	0.6987188223677262	0.24804772632494793	0.6905829531549256	0.005499999999996298	188.45973948735605	4.840652065165301	0.0332166526380492	0.010204658920488142	6.713596242879246e-05	0.8977520432889352	0.0
4.207781870656991	1.129022380721484	0.2370743074228012	0.954535767299767	-0.17448661342171712	3.0315735	0.5861035871484923	0.24156030365238093	0.5777001301921842	0.026499999999996297	173.2562405432376	4.773397257857716	0.03449686287352852	0.010645961745940178	7.11270905036024e-05	0.9093218155897946	0.0
4.23723634375159	1.2116343999800636	0.24147191614307123	0.9682329211433661	-0.2434014788366975	3.0527945145	1.083662889055103	0.271909400728468	1.07498176083661	0.0474999999999963	121.68109795390274	4.489869847051294	0.03583033167282272	0.011107914706950836	7.537424066000481e-05	0.9212193005229325	0.0
4.266896998157851	0.8402989773071798	0.2264028945547957	0.9823388892052572	0.1420399118980774	3.0741640761015	0.6952462935362059	0.24445816524323383	0.6862769945363412	0.06849999999999631	80.05100156851404	4.107352750065321	0.037219362251539746	0.011591533086096529	7.989484263422993e-05	0.9334480990249867	0.0
4.2967652771449565	0.8146155643790576	0.22091471271368443	0.9968607702420215	0.1822452058629639	3.09568322463421	1.1116890246196214	0.2675666427323039	1.1024206210160228	0.0894999999999963	48.660192050066144	3.636411196644511	0.03866635785314826	0.01209788337329852	8.470757032384424e-05	0.9460118214452509	0.0
4.32684263408497	1.4100590140113904	0.24556511288368302	1.0118058311438218	-0.3982531828675686	3.11735300720665	0.7037023824579398	0.24762179667287082	0.6941234869810919	0.11049999999999632	28.525464108402787	3.1390775535934927	0.04017382591215515	0.012628085847687686	8.983243398589749e-05	0.958914086949993	0.0
4.357130532523566	1.1607331006141781	0.23386973649344414	1.0271815134433728	-0.13355158717080529	3.1391744782570963	0.7809549409293643	0.2519905831503132	0.7710536928376859	0.13149999999999631	9.930409854400011	2.6223374140147655	0.04174438236837005	0.013183317284949115	9.52908794648532e-05	0.9721585229105889	0.0
4.387630446251231	0.8527308049444657	0.2192831292769522	1.0429954401014658	0.1902646351570001	3.1611486996048956	0.7499074085890671	0.24961990974285345	0.7396714527215743	0.1524999999999963	1.3185215623348086	2.1498824972823516	0.04338075613558325	0.01376481379562746	0.00010110589499693452	0.9857487642752583	0.0
4.41834385937499	0.9887552153866418	0.22639003960200849	1.0592554225783115	0.07050020719166972	3.18327674050213	0.8013779938730718	0.24899358954316617	0.7907944587361739	0.17349999999999632	0.45953066985401847	1.764765170363343	0.045085793727846775	0.014373873800048982	0.00010730212618046722	0.9996884529242354	0.0
4.449272266390615	1.37613318877059	0.24048128084458367	1.0759694681999337	-0.30016372057065643	3.205559677685645	1.051417445154009	0.26287769162669855	1.0404729199969471	0.1944999999999963	-0.8413466692574332	1.4346057164381953	0.04686246404636921	0.01501186114568676	0.00011390599974809127	1.0139812370081296	0.0
4.48041717225535	1.5859553317543156	0.24747110545599268	1.093145787828957	-0.4928095439253586	3.227998595429445	0.8789314346936266	0.2548657532440462	0.8676119455249348	0.2154999999999963	2.017150858710963	1.2151711211484162	0.04871386332983685	0.015680208372965538	0.00012094585682665524	1.028630770269328	0.0
4.511780092461137	1.2525834857809535	0.23124978017216416	1.110792803849044	-0.14179068193190947	3.250594585597451	0.7025068140687035	0.24206943697379993	0.6907977985638374	0.23649999999999627	-0.1075023177415062	1.028903511366865	0.05064322027073335	0.016380420135668018	0.00012845209642443146	1.0436407113462183	0.0
4.5433625531083655	1.3333191619416498	0.2357424873297344	1.1289191584722218	-0.204400003469428	3.273348747696633	0.7431045605723847	0.24401762729731302	0.7309908418203296	0.2574999999999963	1.1699736968888175	0.9521652905046717	0.052653901299957694	0.01711407678226477	0.00013645732994333934	1.059014723060056	0.0
4.575166090980124	1.0863222872887306	0.22482374407447892	1.1475337223782227	0.06121143508949212	3.2962621889305095	0.88450061578088	0.24784357680653524	0.8719663748151184	0.2784999999999963	2.281906513627618	0.9225461906908135	0.054749416041723786	0.017882838104643774	0.00014499654757642723	1.0747564716842788	0.0
4.607192253616985	1.0087011841358497	0.22232318953512298	1.1666456036948398	0.15794441955899008	3.319336024253023	1.0429784513862073	0.2568358700189351	1.0300071984428776	0.2994999999999963	2.8287286333513286	0.9091461250703645	0.05693342294036952	0.018688447260861975	0.00015410729751828833	1.09086962619609	0.0
4.639442599392304	1.1910971463184292	0.22666390904142966	1.1862641573280897	-0.004832988990339571	3.342571376422794	0.86396918781159	0.24911598009868852	0.8505437322550133	0.32049999999999634	2.2331819015158914	0.8993201895432887	0.0592097350602948	0.019532734878677353	0.00016382987898877529	1.1073578575101288	0.0
4.67191869758805	0.8502503715842749	0.21518291208064128	1.2063989946507294	0.35614862306645456	3.3659693760577536	0.3739486350898193	0.2198051818434805	0.36005105394279696	0.34149999999999636	3.0458575772731535	0.9049280229373505	0.06158232605979285	0.02041762334674443	0.00017420755014866846	1.1242248376940436	0.0
4.704622128471167	1.2922104166383448	0.22911748566927104	1.2270599935573647	-0.06515042308098007	3.389531161690158	1.0311987077981448	0.2562069837118551	1.0168103128115369	0.3624999999999964	2.8650518219042524	0.8939953549766069	0.06405533633902699	0.021345131300467668	0.00018528675207032407	1.1414742391657997	0.0
4.737554483370465	1.2322784770674426	0.22671961451299558	1.2482573088939908	0.015978831826548134	3.4132578798219892	0.941749096535519	0.24969296085513926	0.9268503997285913	0.3834999999999964	3.1471226614563825	0.8806045391357136	0.06663307936183221	0.0223173783096017	0.00019711735001719518	1.1591097338725396	0.0
4.7707173647540575	1.247218225622252	0.22774351187153893	1.2700013832693682	0.022783157647116248	3.437150684980743	0.9647375304437213	0.25151081719838814	0.9493082080436005	0.4044999999999964	2.797069624135741	0.8551016189509164	0.06932004815038564	0.023336589774763983	0.00020975289338398897	1.1771349924508345	0.0
4.804112386307336	1.4054877495003224	0.23321539380199563	1.292302958255097	-0.11318479124522551	3.4612107397756082	1.0975550633891304	0.2571511162539115	1.0815739180944217	0.42549999999999644	3.0733118017866587	0.8240213724841752	0.07212092195108427	0.024405102040080284	0.00022325089575459263	1.1955536833681777	0.0
4.837741173011487	1.044447026129671	0.214820143462047	1.31517308598056	0.27072605985088893	3.485439214954037	0.6572642674962047	0.235585553478022	0.6407091889864035	0.44649999999999646	2.119208230759213	0.7799978973289863	0.07504057306918786	0.0255253677292143	0.00023767313664833554	1.2143694720455094	0.0
4.871605361222568	1.3359494278608275	0.22715286042430155	1.338623141128306	0.0026737132674785613	3.5098372894587158	0.7075092386720326	0.23475835965711692	0.690357162280793	0.4674999999999965	2.112511443295009	0.7314925648998295	0.07808407386892875	0.026699961312035753	0.00025308598664727056	1.2335860199606943	0.0
4.9057065987511255	1.2004587420444999	0.22016195621414772	1.3626648333344442	0.16220609128994434	3.5344061504849265	0.8123761978432238	0.23916468043651418	0.7946030613098296	0.4884999999999965	2.0647410529231642	0.6937857768368375	0.08125670393484133	0.02793158490915228	0.0002695607577284882	1.2532069837327222	0.0
4.940046544942383	1.1666098057011964	0.21825629014480544	1.3873102199978247	0.22070041429662823	3.559146993538321	0.6283823297950739	0.2297410241976568	0.6099630280045901	0.5094999999999965	1.9639374512123364	0.6463541408451666	0.08456395738903454	0.029223074341468442	0.00028717408076685513	1.2732360141865549	0.0
4.97462687075698	1.3793397685133573	0.22769971872033773	1.4125717195005616	0.03323195098720433	3.5840610224930893	0.9666057169081643	0.24545950956031665	0.9475140545267163	0.5304999999999964	1.7461803466812462	0.6018950897244084	0.08801155035799249	0.030577405431829817	0.0003060083123255074	1.2936767553984139	0.0
5.009449258852279	1.3616217054504145	0.22430944401581626	1.4384621248413771	0.07684041939096264	3.6091494496505407	0.549299056503227	0.2244474523084449	0.5295076984106647	0.5514999999999965	2.558779160840974	0.5820704930058477	0.09160542858125832	0.031997700565665387	0.00032615197301488454	1.3145328437214385	0.0
5.044515403664246	1.1167274903954472	0.21525136992833108	1.4649946176817616	0.3482671272863145	3.6344134957980945	0.6506391929725578	0.22826370288446188	0.630119612390402	0.5724999999999965	1.4789998219906426	0.5315108525039747	0.095351775153007	0.03348723551734336	0.0003477002198767116	1.3358079067915345	0.0
5.079827011489895	1.5618137205173683	0.23023295177597997	1.4921827828035097	-0.06963093771385864	3.659854390268681	1.1918519504852205	0.25498787710952275	1.1705743746932573	0.5934999999999966	2.068043561967663	0.5190322279683822	0.09925701838605382	0.035049446548705704	0.0003707553554380705	1.3575055625133121	0.0
5.1153858005703245	1.3537883030010458	0.22226342248331732	1.520040622974482	0.16625231997343626	3.685473371000562	0.7132196000172425	0.2310190837935096	0.6911529535474223	0.6144999999999965	0.8840860371670356	0.4707747088454363	0.10332783978625769	0.0366879377859355	0.0003954273762834204	1.3796294180260054	0.0
5.151193501174317	1.2771273184885445	0.21705242016941245	1.5485825742175379	0.2714552557289933	3.7112716845975657	0.9313944538684203	0.2434322273486631	0.908506299059828	0.6354999999999966	1.1915994991821108	0.4620581727483712	0.1075711821235638	0.03840648888053302	0.0004218345642101024	1.402183068649231	0.0
5.187251855682537	1.3918117109140689	0.2222291155457911	1.5778235214755996	0.1860118105615307	3.7372505863897487	0.9195487703685031	0.24159629355408788	0.8958052451620886	0.6564999999999965	0.6009069098628439	0.43975155438062	0.11199425758407532	0.040209062959726205	0.00045010412326649515	1.4251700968085315	0.0
5.2235626186723145	1.512448272657634	0.2249570415035541	1.6077788146634338	0.09533054200579971	3.763411340494477	0.684975071501138	0.23056036247264758	0.6603408243476305	0.6774999999999967	0.910486590229798	0.44304341168538514	0.11660455598554675	0.04209981487111038	0.0004803728662226659	1.448594070940554	0.0
5.260127557003021	1.6137775175097786	0.22905828615031162	1.6384642850943427	0.024686767584564118	3.7897552198779385	0.8995133798798887	0.2378478453927006	0.8739515016288567	0.6984999999999966	0.8395729848594868	0.4410265023861108	0.1214098530365358	0.044083099725690106	0.0005127879542922068	1.4724585443778246	0.0
5.296948449902043	1.3549574891674503	0.21663893991535482	1.6698962622671343	0.314938773099684	3.816283506417084	0.9204848467865079	0.2381112992797927	0.893956799418868	0.7194999999999967	1.0899700461509587	0.44482079581350265	0.1264182186171415	0.046163481742783806	0.0005475076942121213	1.4967670542129967	0.0
5.334027089051357	1.631238566436291	0.22655659897569141	1.7020915909958383	0.07085302455954734	3.842997490962004	1.18213596637817	0.25100210306593684	1.1546015084385886	0.7404999999999966	0.7974582905433012	0.4355842853632607	0.1316380250567766	0.0483457433994275	0.000584702397096479	1.5215231201425377	0.0
5.371365278674717	1.6234602019521702	0.22619096989365722	1.7350676488613221	0.11160744690915192	3.8698984733987376	0.6934008622553867	0.22691230813943475	0.6648179708349531	0.7614999999999967	1.2474714964573304	0.4459299759603314	0.13707795538176365	0.05063489488598185	0.0006245553038102142	1.5467302432897665	0.0
5.40896483562544	1.6725703778323213	0.22693984583432797	1.76884236396045	0.0962719861281287	3.896987762712529	0.9272368847232879	0.23626462346062324	0.8975616738365698	0.7824999999999966	1.2618036440897447	0.4468919538540601	0.14274701150270838	0.05303618386858319	0.0006672635819634972	1.5723919050071948	0.0
5.446827589474818	1.8745612724342917	0.23423902068804464	1.8034342329245958	-0.0711270395096959	3.9242666770515164	0.965485523282642	0.24005141680887007	0.9346721584767477	0.8034999999999968	1.4652472734773836	0.45160293894907183	0.148654522308576	0.055555105557889305	0.0007130394000058118	1.5985115656581248	0.0
5.484955382601142	2.1747469202563603	0.24026123278574044	1.838862339175189	-0.33588458108117125	3.9517365437908767	0.9177330501070065	0.23656746526773853	0.8857336591335958	0.8244999999999967	1.0398262088144143	0.4418426632392688	0.15481015163117054	0.05819741308222706	0.0007621110843037811	1.6250926633774876	0.0
5.52335007027935	1.8875746161018774	0.23145587121318487	1.8751463713794096	-0.01242824472246773	3.9793986995974127	0.9143692315003668	0.23416325523500636	0.8811338108746455	0.8454999999999968	1.0046309331463412	0.4346609415336368	0.16122390604028697	0.060969128161753136	0.000814724365519518	1.65213861281185	0.0
5.5620135207713055	1.9332068208746587	0.23203572216316853	1.9123066420644492	-0.020900178810209447	4.007254490494595	0.955446457284069	0.23596509155632375	0.9209227745476887	0.8664999999999967	1.704141598923873	0.45489116294479187	0.1679061424261723	0.06387655207857246	0.0008711437210682408	1.6796528038386362	0.0
5.600947615416705	1.8868226372779755	0.23143824706350405	1.9503641063434145	0.063541469065439	4.035305271928057	1.2545626153080753	0.2468944990383488	1.2186961068055375	0.8874999999999968	1.391058973679569	0.44479823402747565	0.1748675753220755	0.06692627693590802	0.0009316538209270448	1.7076386002645039	0.0
5.640154248724622	1.5778981414512214	0.21958900361122655	1.9893403807004852	0.4114422392492638	4.063552408831553	0.9343075179288817	0.23232403793177941	0.89704118189951	0.9084999999999968	1.158090579331759	0.43259639797195326	0.18211928391559087	0.07012519719737186	0.0009965610845923476	1.7360993385029302	0.0
5.679635328465695	1.565395064578973	0.21939418480078732	2.0292577617768552	0.4638626971978823	4.091997275693375	0.881767917283045	0.2300179762111296	0.8430422020628463	0.9294999999999969	0.6256054602189165	0.41201839656473915	0.18967271869320884	0.07348052149513071	0.001066195357543854	1.7650383262309717	0.0
5.719392775764955	2.091768851257674	0.23471372026788961	2.070139245092698	-0.021629606164976334	4.120641256623228	0.8917144887484508	0.22981413981633775	0.8514671758682445	0.9504999999999968	0.9425402795894335	0.41901447013106335	0.19753970765795575	0.07699978469328234	0.0011409117161692058	1.7944588410252904	0.0
5.759428525195309	1.9998292168725533	0.2305156872837345	2.112008543633469	0.11217932676091547	4.149485745419591	1.2129281038633106	0.24438080476849805	1.1710941858213584	0.9714999999999969	1.0959813068212778	0.419581485616856	0.20573246205525517	0.08069086019003785	0.001221092410737973	1.8243641289774377	0.0
5.799744524871677	2.3211833165152056	0.23948251761852435	2.1548901062216554	-0.16629321029355015	4.178532145637528	1.059124769446787	0.23387698548134564	1.0156363219258209	0.9924999999999968	0.9877141838913506	0.41321670480466555	0.21426358153715963	0.0845619724393354	0.0013071489566878452	1.8547574032884724	0.0
5.840342736545779	1.5977444295120085	0.21652724186705108	2.1988091355873425	0.601064706075334	4.207781870656991	1.129022380721484	0.2370743074228012	1.0838084290115118	1.0134999999999967	0.4570196432474969	0.3895265135442791	0.22314605868988205	0.08862170966926232	0.0013995243852017306	1.8856418428429964	0.0
5.8812251357016	1.9536071230096046	0.22756812919757385	2.243791606042732	0.29018448303312727	4.23723634375159	1.2116343999800636	0.24147191614307123	1.1646207793596302	1.0344999999999966	0.3866685972756194	0.3787871171457312	0.23239328284412802	0.09287903677113944	0.001498695664813764	1.9170205907626507	0.0
5.922393711651511	2.339718993169152	0.23708350269913583	2.2898642806571226	-0.049854712512029664	4.266896998157851	0.8402989773071798	0.2264028945547957	0.7914081871269093	1.0554999999999966	0.8744851352093033	0.39135530188675666	0.24201904308205657	0.09734330832928113	0.0016051763065865212	1.9488967529391983	0.0
5.963850467633071	1.8779766736536745	0.22192030674519006	2.3370547278197	0.4590780541660253	4.2967652771449565	0.8146155643790576	0.22091471271368443	0.763766615582287	1.0764999999999965	0.29198963753719465	0.3623826447813305	0.25203753034882853	0.1020242817572979	0.0017195191662530516	1.9812733965473202	0.0
6.005597420906502	2.2855022540861487	0.23278729275765486	2.385391337067724	0.0998890829815755	4.32684263408497	1.4100590140113904	0.24556511288368302	1.3571672698175616	1.0974999999999964	0.8100271879651304	0.37626986189115236	0.26246333857061177	0.10693213050231423	0.001842319457616864	2.0141535485371813	0.0
6.047636602852848	2.183991001082307	0.22997904564009403	2.434903334047725	0.25091233296541793	4.357130532523566	1.1607331006141781	0.23386973649344414	1.1057101100813942	1.1184999999999963	0.17642274970195615	0.3486369072151637	0.27331146467463785	0.11207745727363823	0.00197421799245258	2.0475401941069964	0.0
6.089970059072819	1.853346904121393	0.22009977754431587	2.485620794466476	0.6322738903450831	4.387630446251231	0.8527308049444657	0.2192831292769522	0.795484129118258	1.1394999999999962	0.5689130680961245	0.35623155467374823	0.28459730740044364	0.11747130724720384	0.002115904663150703	2.081436275155678	0.0
6.132599849486327	2.431696143315962	0.2363670953914706	2.5375746568775237	0.10587851356156186	4.41834385937499	0.9887552153866418	0.22639003960200849	0.9291882457325655	1.160499999999996	0.5648791259679466	0.3494600224720501	0.2963366647848122	0.12312518119151547	0.0022681221854030987	2.115844688715793	0.0
6.1755280484327315	2.233444090674681	0.22924557084375133	2.5907967341372844	0.3573526434626033	4.449272266390615	1.37613318877059	0.24048128084458367	1.314144957578786	1.181499999999996	0.7708043925096879	0.3488408094583197	0.30854573019616127	0.1290510484548275	0.0024316701193320958	2.1507682853669636	0.0
6.2187567447717615	2.0523337578862675	0.2227202907358192	2.6453197233527286	0.5929859654664611	4.48041717225535	1.5859553317543156	0.24747110545599268	1.5214403141946866	1.202499999999996	0.7245898676879232	0.3456922703703771	0.32124108678725005	0.13526135974688072	0.0026074091886264935	2.1862098676299713	0.0
6.262288041985164	2.46568066156935	0.23506054030008278	2.7011772141300217	0.2354965525606718	4.511780092461137	1.2525834857809535	0.23124978017216416	1.1854313932781277	1.2234999999999958	0.798370854343438	0.3460786329971455	0.33443970022811154	0.1417690596416842	0.0027962659184621905	2.2221721883417636	0.0
6.30612405827906	2.5155276477280566	0.2350960710164287	2.7584036949204984	0.24287604719244182	4.5433625531083655	1.3333191619416498	0.2357424873297344	1.263414726529484	1.2444999999999957	0.3889451135644162	0.3255391974059055	0.34815890957409523	0.14858759872055333	0.0029992376142537027	2.2586579490115963	0.0
6.350266926687013	2.6861289858795443	0.23945185975263464	2.817034557246929	0.1309055713673848	4.575166090980124	1.0863222872887306	0.22482374407447892	1.0135450365947867	1.2654999999999956	0.5150987232700794	0.326062086602781	0.3624164161168619	0.15573094526688572	0.0032173977046046766	2.2956697981585767	0.0
6.394718795173823	2.0409239985918295	0.21988344826773573	2.877106097579281	0.8361820989874515	4.607192253616985	1.0087011841358497	0.22232318953512298	0.9329252066371	1.2864999999999955	0.7716247646286134	0.3329625576548054	0.3772302700591745	0.1632135964159832	0.0034519014731999582	2.3332103296309237	0.0
6.439481826740039	2.7667391869413005	0.2416409113241945	2.9386555166148955	0.17191632967359505	4.639442599392304	1.1910971463184292	0.22666390904142966	1.1121908465004684	1.3074999999999954	0.7698550877791703	0.3254846524734742	0.3926188548473644	0.1710505886545687	0.003703992205806214	2.3712820809071564	0.0
6.4845581995272195	2.7795172870718052	0.24114462157092606	3.0017209157037836	0.2222036286319784	4.67191869758805	0.8502503715842749	0.21518291208064128	0.7680762146275889	1.3284999999999954	0.6789302703978892	0.31805484900013586	0.408600868988556	0.17925750755555417	0.003975007780021013	2.4098875313796526	0.0
6.529950106923911	2.808909750552032	0.24206767693945647	3.066341290144792	0.2574315395927602	4.704622128471167	1.2922104166383448	0.22911748566927104	1.2066246622467798	1.3494999999999953	0.34499028253418595	0.2965897156718081	0.4251953051730627	0.18785049662401954	0.004266387726927051	2.4490291006207827	0.0
6.575659757672378	3.066482737068953	0.24805251478430554	3.1325565190637716	0.0660737819948185	4.737554483370465	1.2322784770674426	0.22671961451299558	1.1431309020459914	1.3704999999999952	0.7038208542210684	0.31108900642836934	0.4424214265159596	0.19684626512034528	0.004579680795365524	2.488709146632101	0.0
6.621689375976085	3.18249516503169	0.25100926089949155	3.200407351569665	0.017912186537975217	4.7707173647540575	1.247218225622252	0.22774351187153893	1.1543518348037183	1.391499999999995	0.05695844000711903	0.2788778775378489	0.4602987397257144	0.20626209471594548	0.004916553051134487	2.528929964076871	0.0
6.668041201607918	2.718544882981911	0.23760264745985712	3.269935388869545	0.5513905058876336	4.804112386307336	1.4054877495003224	0.23321539380199563	1.3087384746134032	1.412499999999995	0.686111186935574	0.30237630709458646	0.478846965001953	0.21611584482612575	0.005278796545037094	2.569693782496429	0.0
6.714717490019173	3.572139909703163	0.25909564136855107	3.3411830620083607	-0.2309568476948023	4.837741173011487	1.044447026129671	0.214820143462047	0.9436434121946204	1.433499999999995	0.5017761358459047	0.29102931390192177	0.4980860024590685	0.2264259564532545	0.005668338585343783	2.611002764510694	0.0
6.7617205124493065	3.3782050600074265	0.2531331773238351	3.4141936048844306	0.03598854487700409	4.871605361222568	1.3359494278608275	0.22715286042430155	1.2309123066932157	1.4544999999999948	0.5414889359444337	0.2927525932495457	0.5180358948674366	0.237211454361704	0.006087251651881421	2.6528590040034086	0.0
6.809052556036452	3.5907834736107715	0.2564337440492382	3.4890110221765362	-0.1017724514342353	4.9057065987511255	1.2004587420444999	0.22016195621414772	1.0910008924427779	1.4754999999999947	0.8212898305859966	0.29658589561837667	0.5387167864995414	0.24849194739392938	0.006537763990608611	2.695264524292457	0.0
6.856715923928707	3.704826774448427	0.2582271658161351	3.5656800518040055	-0.1391467226444214	4.940046544942383	1.1666098057011964	0.21825629014480544	1.0525355998899266	1.4964999999999946	1.136798028777684	0.3124172572326176	0.5601488778643663	0.26028762672464933	0.007022270929167468	2.7382212762858225	0.0
6.9047129353962085	3.91373050214812	0.2626500664525294	3.6442461215265958	-0.26948438062152436	4.97462687075698	1.3793397685133573	0.22769971872033773	1.2604448044112095	1.5174999999999945	0.5867454414292257	0.27560003264151256	0.5823523761099514	0.2726192618374249	0.007543346955502604	2.781731136623717	0.0
6.953045925943982	4.279443159966679	0.2700835532761651	3.7247552992765955	-0.5546878606900831	5.009449258852279	1.3616217054504145	0.22430944401581626	1.2376924243304759	1.5384999999999944	0.39798370038363373	0.26245165906620566	0.6053474408710057	0.2855081939950468	0.008103758603186783	2.8257959058073565	0.0
7.0017172474255895	3.551525556841865	0.2529547450472466	3.8072542368015516	0.25572867995968673	5.044515403664246	1.1167274903954472	0.21525136992833108	0.9875407795052201	1.5594999999999943	0.3752274161196465	0.2611107289461963	0.6291541253358093	0.29897632696212945	0.008706478188572146	2.8704173063150407	0.0
7.050729268157569	3.9753278976261086	0.26143648344360737	3.8917901061817233	-0.08353779144438533	5.079827011489895	1.5618137205173683	0.23023295177597997	1.4271365002271708	1.5804999999999942	0.8448909704608618	0.2741044026067166	0.6537923123041756	0.31304611472522514	0.009354698446269778	2.9155969807060527	0.0
7.100084373034671	3.5283240984909603	0.2495928019768608	3.9784105287721783	0.450086430281218	5.1153858005703245	1.3537883030010458	0.22226342248331732	1.213377098052569	1.6014999999999942	0.310854467830588	0.2450499875842119	0.6792816450056763	0.3277405459427226	0.010051848110721006	2.9613364897130583	0.0
7.149784963645914	4.2381803834779666	0.2661137225437644	4.067163496104551	-0.17101688737341547	5.151193501174317	1.2771273184885445	0.21705242016941245	1.1307278129202376	1.622499999999994	1.1971479219239691	0.2885295009443679	0.7056414524443205	0.3430831248438813	0.010801608492732156	3.007637310323617	0.0
7.199833458391435	4.05910760792707	0.2603816203714389	4.158097282267725	0.09898967434065575	5.187251855682537	1.3918117109140689	0.2222291155457911	1.2391582862470008	1.643499999999994	1.1602256370570811	0.27999090357404927	0.7328906690317976	0.35909784828367297	0.011607931100762487	3.0545008338514923	0.0
7.250232292600176	4.3545632918643316	0.2657872777786124	4.251260347269263	-0.10330294459506817	5.2235626186723145	1.512448272657634	0.2249570415035541	1.3532635289347543	1.6644999999999939	0.5236457994507551	0.24609602709195832	0.761047748265536	0.3758091786478055	0.012475056357447282	3.1019283639984745	0.0
7.3009839186483765	4.489666833330242	0.26763399101786794	4.346701230859271	-0.14296560247097112	5.260127557003021	1.6137775175097786	0.22905828615031162	1.4477717767932605	1.6854999999999938	0.6881481316927258	0.2543047036983865	0.7901305701990917	0.39324201229050826	0.013407533462255306	3.149921114907415	0.0
7.352090806078915	4.409797852395644	0.26618624755328407	4.444468436274494	0.03467058387885036	5.296948449902043	1.3549574891674503	0.21663893991535482	1.181828281113313	1.7064999999999937	0.665555566168716	0.24681520699846188	0.8201563424394155	0.4114216431765197	0.014410241451278864	3.19848020920728	0.0
7.403555441721467	4.570984734277271	0.2686800683262538	4.544610303330669	-0.026374430946602523	5.334027089051357	1.631238566436291	0.22655659897569141	1.4506700955829903	1.7274999999999936	0.6612090470187602	0.24281201861003146	0.8511414943864634	0.4303737213883758	0.015488411504876056	3.247606676050953	0.0
7.455380329813519	4.67713092795745	0.2697666383200089	4.647174870253698	-0.029956057703751426	5.371365278674717	1.6234602019521702	0.22619096989365722	1.4351227963806146	1.7484999999999935	0.363500159742276	0.22411502642593012	0.8831015644031447	0.45012420615073684	0.01664765055317165	3.297301449146645	0.0
7.507567992122213	4.80134333174103	0.27159632708906406	4.752209723591751	-0.049133608149279695	5.40896483562544	1.6725703778323213	0.22693984583432797	1.4761199188790664	1.7694999999999934	0.6147267760664186	0.2396538517026503	0.9160510795645748	0.47069931301522927	0.017893966228206135	3.3475653647837404	0.0
7.560120968067068	4.910012124579773	0.2733713693057277	4.85976183548739	-0.05025028909238305	5.446827589474818	1.8745612724342917	0.23423902068804464	1.6696386051678207	1.7904999999999933	0.7990568326457512	0.2411122870681762	0.9500034275813805	0.4921254548423047	0.01923379320973234	3.398399159853973	0.0
7.6130418148435375	5.48441477636466	0.28314252939614615	4.969877387506466	-0.5145373888581934	5.484955382601142	2.1747469202563603	0.24026123278574044	1.9609772444586588	1.8114999999999932	1.1989227394369495	0.2588704489255371	0.9849707204174435	0.514429176211006	0.02067402100921081	3.449803469868806	0.0
7.666333107547443	5.261243722459582	0.2780468382335073	5.082601580113055	-0.17864214234652742	5.52335007027935	1.8875746161018774	0.23145587121318487	1.6645668575343178	1.8324999999999931	0.7388460430603241	0.23328554135941254	1.0209636490222673	0.5376370808834454	0.022222023233367347	3.5017788269739745	0.0
7.7199974393002755	5.391743917135801	0.28038228993554043	5.197978426739882	-0.1937654903959194	5.5620135207713055	1.9332068208746587	0.23203572216316853	1.7005529826488457	1.853499999999993	0.5658724672894522	0.22725996401803547	1.057991328464883	0.561775751948187	0.02388568836464909	3.554325657962163	0.0
7.774037421375377	5.6811301594327634	0.2848678513005255	5.31605053122274	-0.36507962821002327	5.600947615416705	1.8868226372779755	0.23143824706350405	1.6440971311990649	1.874499999999993	0.9315186563192868	0.2380196565108626	1.0960611325813585	0.5868716642656278	0.025673452090949293	3.6074442822848045	0.0
7.828455683325005	5.969976176117703	0.28874002762680107	5.43685884713515	-0.5331173289825522	5.640154248724622	1.5778981414512214	0.21958900361122655	1.3246570992536664	1.8954999999999929	0.9249753527715687	0.2387939367441738	1.135178517021524	0.6129510888386372	0.027594331210954875	3.6611349100640345	0.0
7.88325487310828	5.838259370861259	0.28575690209180254	5.5604424172636975	-0.2778169535975614	5.679635328465695	1.565395064578973	0.21939418480078732	1.3011756290330896	1.9164999999999928	0.5639190345852163	0.21845151439958393	1.1753468292906748	0.6400399887328679	0.02965795913428347	3.715397640105871	0.0
7.938437657220039	5.979058425273075	0.2878410967675374	5.686838091091174	-0.2922203341819003	5.719392775764955	2.091768851257674	0.23471372026788961	1.816088447190267	1.9374999999999927	0.4383848812899147	0.20597280897137074	1.2165671040157044	0.6681639061726787	0.0318746229870959	3.770232457915695	0.0
7.994006720820579	6.002747789443705	0.28745249785030097	5.816080217688221	-0.18666757175548465	5.759428525195309	1.9998292168725533	0.2305156872837345	1.7121848022165223	1.9584999999999926	0.6124571152298142	0.21516952046601703	1.258837841207477	0.6973478404396054	0.03425530232395281	3.825639233717185	0.0
8.049964767866324	5.88556459959041	0.2839635040082145	5.948200310837343	0.06263571124693357	5.799744524871677	2.3211833165152056	0.23948251761852435	2.0210506135820228	1.9794999999999925	0.6868058187619375	0.2227394911136126	1.3021547647268046	0.7276161161994964	0.036811709435196995	3.881617720475845	0.0
8.106314521241387	6.263218142681637	0.29053763406695404	6.083226682507864	-0.1799914601737731	5.840342736545779	1.5977444295120085	0.21652724186705108	1.2845771367676624	2.0004999999999926	0.7594607453614524	0.22245159330242223	1.3465105574738132	0.7589922418798094	0.03955633122592179	3.9381675519283195	0.0
8.163058722890078	6.138550023244246	0.2873212783152071	6.221184039948389	0.08263401670414261	5.8812251357016	1.9536071230096046	0.22756812919757385	1.6268361077295235	2.0214999999999925	0.4463902709149443	0.21396074120928274	1.3918945689945283	0.7914987577076239	0.04250247262748877	3.995288240618748	0.0
8.220200133950309	6.576982211354	0.29479145295651876	6.362093040647009	-0.2148891707069911	5.922393711651511	2.339718993169152	0.23708350269913583	1.998751465451228	2.0424999999999924	0.9482574419368623	0.23629398698043827	1.4382924902203618	0.8251570729978955	0.0456643014853974	4.052979175943355	0.0
8.277741534887962	6.552960222119651	0.2929863853340326	6.505969798215284	-0.04699042390436681	5.963850467633071	1.8779766736536745	0.22192030674519006	1.522195342381295	2.0634999999999923	1.2059144003842117	0.24646253778899307	1.4856859889169514	0.8599872922457544	0.049056894847942754	4.111239622204636	0.0
8.335685725632178	6.921706632567024	0.2993052536144454	6.652825330869765	-0.26888130169725866	6.005597420906502	2.2855022540861487	0.23278729275765486	1.9142644655556058	2.0844999999999922	0.5253500950384355	0.21686789212494995	1.534052298115353	0.8960080295196594	0.0526962865583166	4.170068716676436	0.0
8.394035525711603	7.327283313362235	0.30508845429507614	6.802664942614815	-0.5246183707474206	6.047636602852848	2.183991001082307	0.22997904564009403	1.7966278611415782	2.105499999999992	0.7060036197619306	0.2273788571584906	1.5833637483391627	0.9332362105659393	0.05659951602846651	4.229465467681246	0.0
8.452793774391584	7.422977263792605	0.30638231361848267	6.955487525483788	-0.46748973830881724	6.089970059072819	1.853346904121393	0.22009977754431587	1.4491623848105948	2.126499999999992	0.38100205695240286	0.20876069272021128	1.6335872328476706	0.971686861909028	0.060784678045917154	4.2894287526811725	0.0
8.511963330812325	6.979986392981477	0.29769366541459363	7.111284769301211	0.13129837631973373	6.132599849486327	2.431696143315962	0.2363670953914706	2.009966175154231	2.147499999999992	0.6434269919591293	0.22610790068055628	1.6846835934301787	1.0113728860523779	0.065270973434725	4.349957316383929	0.0
8.571547074128013	7.5519709835969735	0.3061672611542927	7.270040263438281	-0.2819307201586927	6.1755280484327315	2.233444090674681	0.22924557084375133	1.7934156419043603	2.168499999999992	0.5656597813207751	0.2219072019380687	1.736606912578131	1.0523048216361826	0.07007876035858351	4.411049768865384	0.0
8.631547903646908	7.159224890314038	0.29873520815134225	7.4317284730281274	0.2725035827140898	6.2187567447717615	2.0523337578862675	0.2227202907358192	1.5932239021635102	2.189499999999992	0.39381363027419347	0.21425662918738228	1.7893036962307072	1.0944905870696755	0.07522960601767205	4.4727045837100725	0.0
8.691968738972436	7.302265913670894	0.30000861230126796	7.596313570203096	0.2940476565322019	6.262288041985164	2.46568066156935	0.23506054030008278	1.986675635781092	2.2104999999999917	0.9665658104311059	0.24724592100958045	1.842711929876775	1.1379352057040693	0.08074633845097434	4.534920096171278	0.0
8.752812520145245	7.710230467619794	0.30608614949398505	7.763748099272565	0.053517631652771236	6.30612405827906	2.5155276477280566	0.2350960710164287	2.0157819018191545	2.2314999999999916	1.0647196529078744	0.2561839290879297	1.89675998978894	1.182640510019128	0.08665309811234166	4.597694501352156	0.0
8.81408220778626	8.141279769471682	0.3129498950993227	7.933971453585881	-0.20730831588580045	6.350266926687013	2.6861289858795443	0.23945185975263464	2.164764226791192	2.2524999999999915	0.6344520050201552	0.235534428476076	1.951365390804516	1.2286048215303804	0.0929753888414237	4.661025852409561	0.0
8.875780783240765	7.855779274217248	0.3070251118980647	8.106908141382256	0.2511288671650078	6.394718795173823	2.0409239985918295	0.21988344826773573	1.497028230643472	2.2734999999999914	0.35231617232920254	0.22025799840963345	2.006433352650682	1.2758226021498271	0.09974012779962688	4.724912058782119	0.0
8.93791124872345	8.411249566483399	0.3154023331705998	8.282465818536924	-0.12878374794647485	6.439481826740039	2.7667391869413005	0.2416409113241945	2.199365751233561	2.2944999999999913	0.7153863631088495	0.23486482850179002	2.0618551686923117	1.324284071513934	0.10697569388640585	4.789350884444271	0.0
9.000476627464515	8.438845874712282	0.3150684240548775	8.46053306814301	0.021687193430727447	6.4845581995272195	2.7795172870718052	0.24114462157092606	2.1876839027476738	2.3154999999999912	0.5053519827389363	0.22341479441382275	2.11750636457035	1.3739747832922802	0.11471197409245325	4.854339946187926	0.0
9.063479963856764	8.56255610970084	0.3164422064411018	8.640976910740955	0.0784208010401155	6.529950106923911	2.808909750552032	0.24206767693945647	2.191597561028023	2.336499999999991	0.9862405697239858	0.25358562617663866	2.1732446399484084	1.424875151675469	0.12298040718367885	4.919876711933399	0.0
9.126924323603763	9.08587275181983	0.32391228322424076	8.823640035175748	-0.2622327166440819	6.575659757672378	3.066482737068953	0.24805251478430554	2.4226353646372827	2.357499999999991	1.0037697064102986	0.25024516259591323	2.22890759497238	1.4769599170885026	0.13181402404338438	4.985958499071481	0.0
9.19081279386899	8.995678370659133	0.32157446335269124	9.00833774898815	0.012659378329017201	6.621689375976085	3.18249516503169	0.25100926089949155	2.5110177775388958	2.378499999999991	1.0686031007205243	0.2547999325450739	2.284310254542517	1.5301975376775225	0.14124748392982175	5.052582472838289	0.0
9.25514848342607	9.383042132471752	0.32658455837600064	9.194854659370844	-0.18818747310090878	6.668041201607918	2.718544882981911	0.23760264745985712	2.0183032766087954	2.399499999999991	0.5031635982844782	0.22612985135114766	2.3392424185219833	1.5845494902914612	0.15131710583261365	5.1197456447247855	0.0
9.319934522810053	9.336573391267516	0.32536103164186747	9.38294111141482	0.046367720147303615	6.714717490019173	3.572139909703163	0.25909564136855107	2.841959612205496	2.4204999999999908	0.7741578486196357	0.24047198315758256	2.393465884878107	1.63996946157942	0.16206089403454219	5.187444870922749	0.0
9.385174064469723	9.661672258732453	0.3292695131826917	9.572309429887328	-0.08936282884512536	6.7617205124493065	3.3782050600074265	0.2531331773238351	2.6168704591264045	2.4414999999999907	0.6458130801089077	0.23427715160762178	2.4467116156177044	1.696402406555175	0.17351855690539816	5.255676850809051	0.0
9.450870282921011	10.030929034511603	0.33378484215794846	9.762630034183296	-0.268299000328307	6.809052556036452	3.5907834736107715	0.2564337440492382	2.797036975726692	2.4624999999999906	0.8265682964142671	0.242078789899377	2.498676942126346	1.7537834487144328	0.18573151787237593	5.324438125470142	0.0
9.517026374901459	10.172752355317991	0.33438833514829447	9.953527523183546	-0.21922483213444544	6.856715923928707	3.704826774448427	0.2582271658161351	2.877367998930244	2.4834999999999905	0.7857730726328809	0.24196473117425576	2.5490229367007795	1.8120365927866433	0.1987429174274939	5.3937250762686295	0.0
9.58364555952577	9.45125960483143	0.3236374457235533	10.144576857010836	0.6933172521794067	6.9047129353962085	3.91373050214812	0.2626500664525294	3.0512155172452413	2.5044999999999904	0.36638907407578336	0.22094364237313643	2.597372109786124	1.8710732188233705	0.21259760494745342	5.4635339234538876	0.0
9.650731078442451	10.380276591580774	0.3356691095821536	10.3352997951745	-0.04497679640627439	6.953045925943982	4.279443159966679	0.2700835532761651	3.3804837664974396	2.5254999999999903	1.1352640272162546	0.25966342434421064	2.643306626287226	1.9307903250525607	0.22734211901606793	5.533860724818645	0.0
9.718286195991547	10.513720394748452	0.3366062784599268	10.525161783959689	0.011441389211237052	7.0017172474255895	3.551525556841865	0.2529547450472466	2.614688626355354	2.54649999999999	1.011765964934771	0.2548668238538196	2.686367267322162	1.991068487379055	0.2430246548549314	5.60470137440354	0.0
9.786314199363488	10.274261648102621	0.33202454648991253	10.713569518288736	0.4393078701861146	7.050729268157569	3.9753278976261086	0.26143648344360737	2.999134772150438	2.56749999999999	0.5091762815376699	0.22900449204596002	2.726053393310374	2.05176950634125	0.2596950173855171	5.6760516012515945	0.0
9.854818398759033	10.685738287580033	0.33709730780704533	10.899869432326584	0.21413114474655082	7.100084373034671	3.5283240984909603	0.2495928019768608	2.5112500594318403	2.58849999999999	0.8271297646269233	0.24586052896885652	2.7618241871181852	2.112733718626928	0.27740455836677086	5.747906968214699	0.0
9.923802127550346	10.709318598207004	0.3370546700790628	11.083347396065939	0.3740287978589354	7.149784963645914	4.2381803834779666	0.2661137225437644	3.1786541976970324	2.60949999999999	1.2051902621783206	0.26477526890697395	2.793101468376856	2.173776960897027	0.29620609597802544	5.820262870814031	0.0
9.993268742443199	11.167699200562577	0.34274407926631384	11.263229908952901	0.09553070839032429	7.199833458391435	4.05910760792707	0.2603816203714389	2.9555111595108365	2.63049999999999	1.069325048804149	0.26214927994625886	2.8192743679392707	2.234687189707617	0.31615381514941693	5.893114536156596	0.0
10.0632216236403	11.41902069030243	0.3471137503551033	11.43868708311154	0.019666392809110533	7.250232292600176	4.3545632918643316	0.2657872777786124	3.2052313085935427	2.6514999999999898	0.8065250612531667	0.2459514966242805	2.8397061305440916	2.295220783774834	0.3373031468828573	5.966457021909758	0.0
10.133664175005784	11.442960147483715	0.34736071245232897	11.608837694822995	0.16587754733927973	7.3009839186483765	4.489666833330242	0.26763399101786794	3.2928867173783867	2.6724999999999897	0.7461265900065275	0.24128617414997355	2.8537432701560457	2.3550985845728056	0.35971062475806515	6.040285215336079	0.0
10.204599824230822	11.985152814938346	0.3558416949500354	11.772756550942518	-0.2123962639958279	7.352090806078915	4.409797852395644	0.26618624755328407	3.16380962532843	2.6934999999999896	0.7646701935957532	0.24106577064801996	2.8607272328922444	2.4140017688775988	0.3834337167823722	6.114593832390302	0.0
10.27603202300044	12.157809564825566	0.35853200337378865	11.929484364976645	-0.2283251998489213	7.403555441721467	4.570984734277271	0.2686800683262538	3.2739811069975557	2.7144999999999895	0.9972575602802356	0.25492773352529363	2.8600086248908463	2.4715676924826333	0.4085306307223952	6.18937741688077	0.0
10.347964247161443	12.11375765808901	0.35866164953624763	12.078040264753827	-0.03571739333518309	7.455380329813519	4.67713092795745	0.2697666383200089	3.3272575068503967	2.7354999999999894	1.0858908592667937	0.2647026481744554	2.850963936670357	2.5273858973338093	0.4350600910523805	6.2646303396972804	0.0
10.420399996891572	11.728627373847587	0.3536103717652519	12.21743696057468	0.4888095867270934	7.507567992122213	4.80134333174103	0.27159632708906406	3.39669897293302	2.7564999999999893	0.8527637720433172	0.2498616144375283	2.8330145435265957	2.580994533270059	0.46308108567053097	6.340346798107495	0.0
10.493342796869813	12.086935983022652	0.3579881161174197	12.34669849163238	0.25976250860972705	7.560120968067068	4.910012124579773	0.2733713693057277	3.4486494489463557	2.777499999999989	0.35185128560106405	0.2225977695995271	2.8056475881627323	2.631877507773043	0.4926525805726219	6.416520815123982	0.0
10.566796196447902	11.769941445774647	0.3529166667225459	12.464880343327328	0.6949388975526816	7.6130418148435375	5.48441477636466	0.28314252939614615	3.9643408587269993	2.798499999999989	0.27447247640725436	0.21994478479558985	2.7684381649718266	2.6794627386780148	0.5238332007333374	6.493146238944149	0.0
10.640763769823035	13.194993397787323	0.3710103403571935	12.571091594559626	-0.6239018032276977	7.666333107547443	5.261243722459582	0.2780468382335073	3.680420969320502	2.819499999999989	1.2797783072776034	0.2739458597987414	2.7210720362562633	2.723121940308214	0.5566808755302352	6.570216742464912	0.0
10.715249116211798	12.280481533760149	0.3583401358499522	12.664518619347998	0.384037085587849	7.7199974393002755	5.391743917135801	0.28038228993554043	3.748091148358082	2.840499999999989	0.7995579926654461	0.24902825590183597	2.663367933113794	2.7621724162077026	0.5912524471520385	6.647725822874464	0.0
10.79025586002528	13.249488267962509	0.3693962865663495	12.744449739404006	-0.5050385285585026	7.774037421375377	5.6811301594327634	0.2848678513005255	3.972523910494828	2.861499999999989	0.8126993465488694	0.24669391234020413	2.5952983439122503	2.795881353610343	0.6276032405583645	6.725666801323047	0.0
10.865787651045459	12.85019489844056	0.3644256353300001	12.8103001121908	-0.03989478624975895	7.828455683325005	5.969976176117703	0.28874002762680107	4.194252239046587	2.8824999999999887	0.838639160469657	0.2484325917072098	2.5170075885535317	2.8234731072675783	0.6657865936947804	6.80403282267491	0.0
10.941848164602776	12.831983439376776	0.3633077080534328	12.861636050732127	0.0296526113553508	7.88325487310828	5.838259370861259	0.28575690209180254	3.9932145937034327	2.9034999999999886	1.0339050375570835	0.26128823422136394	2.4288259341605194	2.844139914425773	0.70585334680239	6.882816855343444	0.0
11.018441101754995	12.630001116472094	0.36054174733897304	12.898197913997905	0.2681967975258104	7.938437657220039	5.979058425273075	0.2878410967675374	4.062452792097596	2.9244999999999886	1.2378572426309373	0.26782208314144346	2.3312785424478286	2.857056390563909	0.7478512897744988	6.962011691211669	0.0
11.095570189467281	12.372673484837629	0.35624725896721826	12.919920685047579	0.5472472002099504	7.994006720820579	6.002747789443705	0.28745249785030097	4.0123068054726705	2.9454999999999885	1.15907974326133	0.26676623256015397	2.2250881619372436	2.8613980108979313	0.7918245665725326	7.041609945639872	0.0
11.173239180793551	12.23880058984955	0.3543568867182561	12.926951370599237	0.6881507807496874	8.049964767866324	5.88556459959041	0.2839635040082145	3.818982009228912	2.9664999999999884	0.6996791907258617	0.24622075061234408	2.1111706945520896	2.85636358281199	0.8378130356724434	7.121604057562715	0.0
11.251451855059106	13.360483247195237	0.36743385328730865	12.919662409693956	-0.4408208375012812	8.106314521241387	6.263218142681637	0.29053763406695404	4.118159012102092	2.988499999999994	0.8510901436605973	0.24185803456044178	1.9906230736383934	2.841201461074357	0.8858515853037492	7.201986289677456	0.0
11.33021201804452	13.223495727126345	0.36533554969871107	12.898660367142735	-0.32483535998360935	8.163058722890078	6.138550023244246	0.2873212783152071	3.912654223914605	3.0105	0.7897047452285229	0.24804772632494793	1.8647032781076798	2.8152389585383233	0.9359694017712055	7.282748728725527	0.0
11.409523502170831	12.875122238620571	0.3605575201315012	12.864789303588545	-0.010332935032026924	8.220200133950309	6.576982211354	0.29479145295651876	4.267868346650346	3.0315735	0.6624249542873091	0.24156030365238093	1.7348027551238083	2.777914074311251	0.9881891882843945	7.3638832858690915	0.0
11.489390166686027	13.083733710420342	0.3625512741245906	12.819128350913958	-0.2646053595063833	8.277741534887962	6.552960222119651	0.2929863853340326	4.1582300461090025	3.0527945145	1.2247755439232795	0.271909400728468	1.6024120030576618	2.7288083204012614	1.042526330290273	7.445381697164762	0.0
11.56981589785283	12.917285664694196	0.36016014142298797	12.762983171690518	-0.15430249300367826	8.335685725632178	6.921706632567024	0.2993052536144454	4.438950018373695	3.0741640761015	0.7857800298660516	0.24445816524323383	1.4690805420058684	2.6676791044645474	1.0989880010840603	7.527235524136042	0.0
11.6508046091378	12.839547155481574	0.358621498183741	12.69787113768884	-0.14167601779273475	8.394035525711603	7.327283313362235	0.30508845429507614	4.7540838384286666	3.09568322463421	1.2564511930359206	0.2675666427323039	1.3363729316183655	2.594489853440026	1.157572198184101	7.609436154446348	0.0
11.732360241401764	13.118181941909308	0.3618190642033579	12.625500220531878	-0.49268172137742994	8.452793774391584	7.422977263792605	0.30638231361848267	4.756918490989989	3.11735300720665	0.7953372556538709	0.24762179667287082	1.2058228453958586	2.5094358762037845	1.2182666962577704	7.691974802674464	0.0
11.814486763091576	12.98225937663992	0.3589754336286862	12.547741745564686	-0.43451763107523433	8.511963330812325	6.979986392981477	0.29769366541459363	4.218658940064195	3.1391744782570963	0.882649504949226	0.2519905831503132	1.0788874407083602	2.4129638977725856	1.2810478958898308	7.774842511193908	0.0
11.897188170433218	12.428172396865213	0.3509339619577856	12.466597318986146	0.0384249221209334	8.571547074128013	7.5519709835969735	0.3061672611542927	4.692980489024077	3.1611486996048956	0.8475590181441275	0.24961990974285345	0.9569043461018815	2.305783282949569	1.3458795387767069	7.8580301511579895	0.0
11.980468487626249	12.136065224032587	0.34665205718761616	12.384160401445115	0.2480951774125284	8.631547903646908	7.159224890314038	0.29873520815134225	4.200201000995983	3.18327674050213	0.9057320115389957	0.24899358954316617	0.8410535051994863	2.1888672240409375	1.4127112486127897	7.9415284235919	0.0
12.064331767039633	12.761440452655634	0.3533336383568816	12.30257317253239	-0.4588672801232434	8.691968738972436	7.302265913670894	0.30000861230126796	4.240872439639075	3.205559677685645	1.1883311556435938	0.26287769162669855	0.7323258673324563	2.0634426019012846	1.4814768427050484	8.0253278605936	0.0
12.14878208940891	12.211393163321693	0.3458262718161553	12.223979512435012	0.012586349113318462	8.752812520145245	7.710230467619794	0.30608614949398505	4.544176869699385	3.227998595429445	0.9933843235480737	0.2548657532440462	0.6315005124689639	1.9309678312048586	1.5520923421166422	8.109418826644546	0.0
12.233823564034772	12.322047784491115	0.3460181147898309	12.150475118432336	-0.17157266605877908	8.81408220778626	8.141279769471682	0.3129498950993227	4.8683341682953625	3.250594585597451	0.7939860024744794	0.24206943697379993	0.5391312709974166	1.793098739222973	1.6244535881800555	8.19379152003189	0.0
12.319460328983016	11.961430242210582	0.3405052494272312	12.084055968416902	0.12262572620631929	8.875780783240765	7.855779274217248	0.3070251118980647	4.4737831916171125	3.273348747696633	0.8398703153528704	0.24401762729731302	0.4555432895948133	1.6516433530321697	1.6984333514067442	8.278435974383175	0.0
12.405696551285896	12.123289597238806	0.3415970164067919	12.026566528264798	-0.09672306897400773	8.93791124872345	8.411249566483399	0.3154023331705998	4.918134632390747	3.2962621889305095	0.9996787134955745	0.24784357680653524	0.3808393540634994	1.5085073170058338	1.773877796880719	8.363342060314746	0.0
12.492536427144898	11.81409558468856	0.3369332307501971	11.979649255591784	0.1655536709032237	9.000476627464515	8.438845874712282	0.3150684240548775	4.832652752757198	3.319336024253023	1.1787932511102597	0.2568358700189351	0.3149151638238613	1.3656324535362279	1.8506021510368518	8.448499487194843	0.0
12.579984182134913	11.353590145025622	0.33073431348334276	11.944697056027646	0.591106911002024	9.063479963856764	8.56255610970084	0.3164422064411018	4.841455910893283	3.342571376422794	0.976473719477061	0.24911598009868852	0.25748221378592917	1.224931634604848	1.9283854026144445	8.533897805022423	0.0
12.668044071409858	11.988759021905576	0.3371835599138671	11.922810375924797	-0.06594864598077876	9.126924323603763	9.08587275181983	0.32391228322424076	5.248191215715563	3.3659693760577536	0.4226435615423316	0.2198051818434805	0.2080965227180319	1.088223575246874	2.0069638715374847	8.619526406422406	0.0
12.756720379909726	11.662793921528278	0.3325847734151706	11.91476054798084	0.2519666264525622	9.19081279386899	8.995678370659133	0.32157446335269124	5.0399230945092715	3.389531161690158	1.1654795702542824	0.2562069837118551	0.16619118519429762	0.9571713327852673	2.086023501243122	8.705374528758153	0.0
12.846017422569096	11.628858058098869	0.33081851248639166	11.920960833669445	0.2921027755705765	9.25514848342607	9.383042132471752	0.32658455837600064	5.307933117825694	3.4132578798219892	1.0643819896372742	0.24969296085513926	0.13111063263213638	0.8332281628330266	2.16519078184266	8.791431256361623	0.0
12.93593954452708	11.843611197987975	0.33242781868481486	11.941446332704034	0.09783513471605865	9.319934522810053	9.336573391267516	0.32536103164186747	5.1410771507754465	3.437150684980743	1.0903639365399804	0.25151081719838814	0.10214456606749364	0.7175939400795891	2.244022303675129	8.877685522881823	0.0
13.026491121338768	11.941096274978321	0.33308714494571184	11.975863575693914	0.03476730071559331	9.385174064469723	9.661672258732453	0.3292695131826917	5.345039679654176	3.4612107397756082	1.240476732501465	0.2571511162539115	0.07855975061387188	0.6111846280201849	2.3219930833080955	8.964126113751762	0.0
13.11767655918814	11.63436100515319	0.32817441884713716	12.023470218730878	0.38910921357768835	9.450870282921011	10.030929034511603	0.33378484215794846	5.592737125798449	3.485439214954037	0.742852051919872	0.235585553478022	0.05962820660254874	0.5146163385134322	2.3984840048408396	9.050741668774059	0.0
13.209500295102458	12.18350842554249	0.33372322807207583	12.08314486739007	-0.10036355815242004	9.517026374901459	10.172752355317991	0.33438833514829447	5.612949908403074	3.5098372894587158	0.7996398339163033	0.23475835965711692	0.04465075345034457	0.4282044471556826	2.4727689819586676	9.137520684825375	0.0
13.301966797168173	12.035596156413343	0.33100252821387316	12.153406727094843	0.11781057068150069	9.58364555952577	9.45125960483143	0.3236374457235533	4.770216671274482	3.5344061504849265	0.9181623820774456	0.23916468043651418	0.032975313663101975	0.3519771282463375	2.544002766506097	9.224451518679306	0.0
13.395080564748351	11.913467392043994	0.3288700555929098	12.23244455624851	0.31897716420451516	9.650731078442451	10.380276591580774	0.3356691095821536	5.578837521224919	3.559146993538321	0.7102091596378406	0.2297410241976568	0.024009821969067917	0.28570165189449603	2.61121069243725	9.311522389947696	0.0
13.488846128701589	12.31481514245882	0.3324640735322008	12.318154320303012	0.003339177844193131	9.718286195991547	10.513720394748452	0.3366062784599268	5.5932599851923035	3.5840610224930893	1.0924753949245463	0.24545950956031665	0.017229970754599613	0.22892094445975986	2.673282020948963	9.39872138413969	0.0
13.5832680516025	12.496210448688117	0.33400098074298146	12.408185013589637	-0.08802543509847993	9.786314199363488	10.274261648102621	0.33202454648991253	5.236743731065481	3.6091494496505407	0.6208278030928072	0.2244474523084449	0.012182330146822044	0.18099732912283925	2.728968898481918	9.486036455838057	0.0
13.678350927963718	12.602739688506531	0.33455992105112753	12.499992300590833	-0.1027473879156986	9.854818398759033	10.685738287580033	0.33709730780704533	5.533775823468148	3.6344134957980945	0.7353642719698665	0.22826370288446188	0.00848359360564171	0.14116008188843893	2.776893193104943	9.573455431991809	0.0
13.774099384459465	12.765635856855116	0.33574393385270135	12.590899861645315	-0.17473599520980088	9.923802127550346	10.709318598207004	0.3370546700790628	5.446234072955095	3.659854390268681	1.3470527925934452	0.25498787710952275	0.0058168142165999975	0.10855346958834575	2.815563562516203	9.660966015324167	0.0
13.870518080150681	12.944113130539971	0.337193050487067	12.678168510753936	-0.2659446197860351	9.993268742443199	11.167699200562577	0.34274407926631384	5.797583827766272	3.685473371000562	0.8060937883639603	0.2310190837935096	0.003925520194789682	0.08228225445861909	2.8434049482457717	9.748555787854755	0.0
13.967611706711736	13.633156517363236	0.34416682199683685	12.75907316861711	-0.8740833487461259	10.0632216236403	11.41902069030243	0.3471137503551033	5.946790629100647	3.7112716845975657	1.0526789838106327	0.2434322273486631	0.0026065457444092804	0.06145219794624033	2.8588022103920836	9.836212214534378	0.0
14.065384988658717	13.096332138395946	0.33717149934956625	12.830987509479264	-0.2653446289166812	10.133664175005784	11.442960147483715	0.34736071245232897	5.874407667996799	3.7372505863897487	1.0392907764647075	0.24159629355408788	0.001702305642812604	0.04520379650627296	2.860158760339174	9.923922646991006	0.0
14.163842683579329	12.75272331249082	0.33272590453325196	12.891475472833944	0.13875216034312388	10.204599824230822	11.985152814938346	0.3558416949500354	6.32699009638613	3.763411340494477	0.774171307557838	0.23056036247264758	0.0010931006718632875	0.032738246510249806	2.845969798266994	10.011674327384837	0.0
14.262989582364385	12.968845539730957	0.33523734894277823	12.938387814268768	-0.03045772546218828	10.27603202300044	12.157809564825566	0.35853200337378865	6.417702616729692	3.7897552198779385	1.0166464130457435	0.2378478453927006	0.0006898870194918577	0.02333537863111964	2.814908156247517	10.099454392370639	0.0
14.362830509440936	12.955966463057065	0.33452015178932354	12.969960516196721	0.013994053139656515	10.347964247161443	12.11375765808901	0.35866164953624763	6.3003477330324635	3.816283506417084	1.0403487470897006	0.2381112992797927	0.0004277933558471359	0.016363951889769256	2.765918893786249	10.187249877164856	0.0
14.463370323007023	13.529185337481124	0.3410997323412655	12.984910331861439	-0.544275005619685	10.420399996891572	11.728627373847587	0.3536103717652519	5.851537211380402	3.842997490962004	1.3360716103091292	0.25100210306593684	0.0002605371407959875	0.011285202363559699	2.6983168726420583	10.275047719715024	0.0
14.564613915268072	13.109210519687615	0.336074448649236	12.982521224197836	-0.12668929548977914	10.493342796869813	12.086935983022652	0.3579881161174197	6.156758306514255	3.8698984733987376	0.7836942898046666	0.22691230813943475	0.00015578450734418558	0.007650874321633047	2.6118798004002963	10.362834764968563	0.0
14.66656621267495	12.94758332156021	0.33428319700287445	12.962714277889951	0.015130956329741707	10.566796196447902	11.769941445774647	0.3529166667225459	5.798207341391468	3.896987762712529	1.047980023402781	0.23626462346062324	9.141879216162934e-05	0.005097119548119534	2.5069279703115193	10.45059776923815	0.0
14.769232176163673	13.393194341178091	0.3388662674830079	12.926093123287533	-0.4671012178905585	10.640763769823035	13.194993397787323	0.3710103403571935	7.194118545692611	3.9242666770515164	1.0912093316765976	0.24005141680887007	5.26306708158388e-05	0.0033356518127263543	2.384381436143992	10.53832340466	0.0
14.87261680139682	12.311816986826196	0.32615605281402543	12.873957295310959	0.5621403084847625	10.715249116211798	12.280481533760149	0.3583401358499522	6.263688737286614	3.9517365437908767	1.0372386163387608	0.23656746526773853	2.9714480950686192e-05	0.0021434204971106513	2.2457858965911397	10.625998263741758	0.0
14.976725119006597	12.925230436826336	0.3328229377268796	12.808277442538213	-0.11695299428812334	10.79025586002528	13.249488267962509	0.3693962865663495	7.23070532988155	3.9793986995974127	1.0334367672533882	0.23416325523500636	1.6445789753569083e-05	0.0013518605638052118	2.0933002721886824	10.71360886399597	0.0
15.081562194839643	12.33417332663529	0.3260463507161759	12.731628930476656	0.397455603841367	10.865787651045459	12.85019489844056	0.3644256353300001	6.843927608924669	4.007254490494595	1.0798629963512225	0.23596509155632375	8.919244089977128e-06	0.0008365264731199651	1.9296418321043376	10.801141652655108	0.0
15.18713313020352	12.192896926702996	0.3236334281961573	12.647083985318446	0.4541870586154495	10.941848164602776	12.831983439376776	0.3633077080534328	6.853164243988094	4.035305271928057	1.4179295287020093	0.2468944990383488	4.738220693214663e-06	0.0005076617301531508	1.7579885739040513	10.888583011463549	0.0
15.293443062114946	12.569312641126873	0.3279667625518912	12.558066737841516	-0.011245903285356462	11.018441101754995	12.630001116472094	0.36054174733897304	6.693814893685858	4.063552408831553	1.0559713818941787	0.23232403793177941	2.46457123857758e-06	0.00030202156341136745	1.5818429901649207	10.975919261541945	0.0
15.400497163549751	12.544804563156273	0.3272639734091885	12.468179822280304	-0.07662474087596927	11.095570189467281	12.372673484837629	0.35624725896721826	6.494362745429921	4.091997275693375	0.9965901678575648	0.2300179762111296	1.2546683516048481e-06	0.00017607195847989563	1.4048658273345858	11.063136668318887	0.0
15.508300643694598	11.89083063406991	0.3191199859500072	12.381014937516763	0.4901843034468527	11.173239180793551	12.23880058984955	0.3543568867182561	6.433453276813027	4.120641256623228	1.007831964176101	0.22981413981633775	6.248823209188323e-07	0.00010054236271397912	1.2306923237471912	11.150221446524537	0.0
15.61685874820046	11.969634873185681	0.3197612754613954	12.299962370425376	0.33032749723969523	11.251451855059106	13.360483247195237	0.36743385328730865	7.642807127178738	4.149485745419591	1.3708734451950757	0.24438080476849805	3.043456394554027e-07	5.621218659980502e-05	1.062746088652492	11.237159765240644	0.0
15.726176759437863	12.198580049024534	0.3212227353793559	12.228035418435883	0.029455369411349963	11.33021201804452	13.223495727126345	0.36533554969871107	7.607584088709136	4.178532145637528	1.1970421140036342	0.23387698548134564	1.448941401143948e-07	3.075729011247095e-05	0.9040667632508324	11.323937753000799	0.0
15.836259996753927	12.481547517091503	0.3232126420581543	12.167724662092885	-0.31382285499861773	11.409523502170831	12.875122238620571	0.3605575201315012	7.3742162209011175	4.207781870656991	1.2760416679539883	0.2370743074228012	6.740036591951257e-08	1.6463164624822842e-05	0.7571666285928402	11.410541502935054	0.0
15.947113816731207	12.356206669138333	0.3209412234914023	12.120894157341372	-0.23531251179696078	11.489390166686027	13.083733710420342	0.3625512741245906	7.709987056671145	4.23723634375159	1.3694112774921094	0.24147191614307123	3.062045144841092e-08	8.616589301947233e-06	0.6239284321797819	11.496957077951837	0.0
16.058743613448325	11.996360442490856	0.316170154076974	12.088727183525572	0.09236674103471643	11.56981589785283	12.917285664694196	0.36016014142298797	7.6815380171397205	4.266896998157851	0.9497212162418567	0.2264028945547957	1.3580206873708274e-08	4.4077917276788085e-06	0.5055522462028544	11.583170515950783	0.0
16.171154818742465	12.472465138453531	0.32109806725038387	12.071723806247551	-0.40074133220598007	11.6508046091378	12.839547155481574	0.358621498183741	7.751112172239082	4.2967652771449565	0.9206933549424119	0.22091471271368443	5.8769432651022306e-09	2.202797961715678e-06	0.4025537625139528	11.669167835058694	0.0
16.284352902473664	11.881851690505028	0.31432190464853266	12.069746969236093	0.18789527873106415	11.732360241401764	13.118181941909308	0.3618190642033579	8.184656524051894	4.32684263408497	1.5936743920017247	0.24556511288368302	2.4805559199926463e-09	1.074974104844945e-06	0.3148108528999194	11.754935038881513	0.0
16.39834337279098	12.074020879967605	0.31667529211393614	12.08210891751231	0.008088037544704108	11.814486763091576	12.98225937663992	0.3589754336286862	8.209360142269144	4.357130532523566	1.3118817014155368	0.23386973649344414	1.0207003045901273e-09	5.120239713186597e-07	0.2416502827032393	11.8404581217644	0.0
16.513131776400517	12.411811072645623	0.3201480385284149	12.107686156649445	-0.3041249159961783	11.897188170433218	12.428172396865213	0.3509339619577856	7.819605229037055	4.387630446251231	0.963771894372667	0.2192831292769522	4.092564809061338e-10	2.3792939475641865e-07	0.1819628442594522	11.92572307405134	0.0
16.628723698835323	12.507580027108004	0.3206243166753445	12.145049309347097	-0.3625307177609063	11.980468487626249	12.136065224032587	0.34665205718761616	7.693433246179373	4.41834385937499	1.117509161717335	0.22639003960200849	1.598212440050723e-10	1.0781154185215918e-07	0.13433331403961565	12.010715887336119	0.0
16.74512476472717	12.542819683018614	0.32056065244681237	12.192594268499002	-0.35022541451961153	12.064331767039633	12.761440452655634	0.3533336383568816	8.484195140716846	4.449272266390615	1.5553308061116717	0.24048128084458367	6.075828589153323e-11	4.761379644119047e-08	0.09717166112873142	12.095422559695717	0.0
16.862340638080262	12.451890919167772	0.31898331016600984	12.248662776648167	-0.2032281425196043	12.14878208940891	12.211393163321693	0.3458262718161553	8.096832477531228	4.48041717225535	1.7924756155312487	0.24747110545599268	2.2474821960098503e-11	2.0485140630358362e-08	0.06883365524358906	12.179829100896963	0.0
16.980377022546822	12.55628481845914	0.3189248314926333	12.311643539409534	-0.2446412790496062	12.233823564034772	12.322047784491115	0.3460181147898309	8.36536418609067	4.511780092461137	1.4156926804463779	0.23124978017216416	8.085201924931281e-12	8.581613339695287e-09	0.047721993253041495	12.263921537566794	0.0
17.09923966170465	12.718005173505095	0.3201533912139078	12.380048608599504	-0.3379565649055909	12.319460328983016	11.961430242210582	0.3405052494272312	8.155810248176856	4.5433625531083655	1.5069416128241873	0.2357424873297344	2.8272876900569385e-12	3.498686830516208e-09	0.03236268678137606	12.347685918316614	0.0
17.21893433933658	12.947906852364861	0.32201600499830924	12.452563428225291	-0.4953434241395698	12.405696551285896	12.123289597238806	0.3415970164067919	8.460065129288754	4.575166090980124	1.2277812442669904	0.22482374407447892	9.605375317909738e-13	1.3874794717606057e-09	0.02145510802657782	12.431108318810274	0.0
17.339466879711935	12.235509090339166	0.3134090367578055	12.528072093269136	0.2925630029299704	12.492536427144898	11.81409558468856	0.3369332307501971	8.282945816291619	4.607192253616985	1.1400524590569614	0.22232318953512298	3.168797887652599e-13	5.349455247442791e-10	0.013897245968169365	12.514174846765705	0.0
17.460843147869923	12.92051069879102	0.3206159419648188	12.605661670599767	-0.3148490281912526	12.579984182134913	11.353590145025622	0.33073431348334276	7.9427908940204	4.639442599392304	1.3461996991699514	0.22666390904142966	1.0146128316619037e-13	2.004135052345588e-10	0.008790023520144456	12.596871646879109	0.0
17.583069049905014	12.785368899588955	0.3188277194693456	12.684610724121944	-0.1007581754670106	12.668044071409858	11.988759021905576	0.3371835599138671	8.685475052403184	4.67191869758805	0.9609684633900464	0.21518291208064128	3.1509999195559025e-14	7.292031409487681e-11	0.005425818387999474	12.679184905660993	0.0
17.706150533254345	12.624190474218459	0.3164214704463356	12.764367517595954	0.14017704337749493	12.756720379909726	11.662793921528278	0.3325847734151706	8.453407902305592	4.704622128471167	1.4604797597909431	0.22911748566927104	9.486579253027643e-15	2.5753753841818927e-11	0.003266661397597356	12.761100856172593	0.0
17.830093586987125	12.80748501808161	0.3179003139346297	12.8445229286455	0.03703791056388894	12.846017422569096	11.628858058098869	0.33081851248639166	8.499328480791046	4.737554483370465	1.3927435895966012	0.22671961451299558	2.769972869503749e-15	8.824013565962327e-12	0.0019171459852768335	12.842605782651397	0.0
17.95490424209604	12.905565121318492	0.31801098147169204	12.92478216388111	0.019217042562617692	12.93593954452708	11.843611197987975	0.33242781868481486	8.779850388165764	4.7707173647540575	1.4096287656482127	0.22774351187153893	7.830134357594065e-16	2.9314697675408307e-12	0.0010961388642462856	12.923686025013932	0.0
18.080588571790713	13.149161996474422	0.3202250111099281	13.004938195297244	-0.14422380117717815	13.026491121338768	11.941096274978321	0.33308714494571184	8.929358813036169	4.804112386307336	1.5885078655528562	0.23321539380199563	2.1416878856757824e-16	9.437405165762435e-13	0.0006102120725470471	13.004327983223753	0.0
18.207152691793247	12.826029574498563	0.31643836580193435	13.084848677102448	0.2588191026038853	13.11767655918814	11.63436100515319	0.32817441884713716	8.661632455196369	4.837741173011487	1.1804530610459734	0.214820143462047	5.720541328019843e-17	2.942534764581932e-13	0.00033055558967651883	13.084518121512478	0.0
18.334602760635804	12.957406091772881	0.31767541132613303	13.164417112360677	0.20701102058779597	13.209500295102458	12.18350842554249	0.33372322807207583	9.237884242977795	4.871605361222568	1.5099143872952523	0.22715286042430155	1.5429838075333746e-17	8.880827741724241e-14	0.00017413991877286274	13.164242972441816	0.0
18.462944979960255	13.30000880419977	0.3205264967013489	13.24357830318493	-0.05643050101483915	13.301966797168173	12.035596156413343	0.33100252821387316	9.106640947997807	4.9057065987511255	1.356780345248351	0.22016195621414772	4.375284036018494e-18	2.5929098778737656e-14	8.91623914541347e-05	13.24348914079345	0.0
18.592185594819973	13.2975796148205	0.3198210601505349	13.322287650945913	0.024708036125414168	13.395080564748351	11.913467392043994	0.3288700555929098	8.99254522574318	4.940046544942383	1.318523660591333	0.21825629014480544	0.0	7.316787246167576e-15	4.4343671144694926e-05	13.32224330727476	0.0
18.722330893983717	12.894161412514887	0.3152677520285567	13.400513640348638	0.5063522278337516	13.488846128701589	12.31481514245882	0.3324640735322008	9.395382206295498	4.97462687075698	1.558954940967859	0.22769971872033773	0.0	1.994841196824258e-15	2.140832156002742e-05	13.400492232027077	0.0
18.8533872102416	13.731523445594599	0.32376821593462923	13.47823278481711	-0.2532906607774894	13.5832680516025	12.496210448688117	0.33400098074298146	9.574061890936537	5.009449258852279	1.5389296632321743	0.22430944401581626	0.0	5.258628572264185e-16	1.0026893269835938e-05	13.478222757923838	0.0
18.98536092071329	13.75523488253498	0.3230021408287342	13.555426366794707	-0.1998085157402727	13.678350927963718	12.602739688506531	0.33455992105112753	9.676202819907509	5.044515403664246	1.2621457588676497	0.21525136992833108	0.0	1.3300581789764435e-16	4.5531489881181695e-06	13.555421813645719	0.0
19.118258447158283	14.041286164129058	0.3254318068518973	13.63207841981477	-0.40920774431428875	13.774099384459465	12.765635856855116	0.33574393385270135	9.835702010533968	5.079827011489895	1.765190326598176	0.23023295177597997	0.0	3.3916342887381214e-17	2.003295063302951e-06	13.632076416519705	0.0
19.252086256288393	13.734875982418028	0.322499046113188	13.708174528579198	-0.026701453838830602	13.870518080150681	12.944113130539971	0.337193050487067	10.01450040764079	5.1153858005703245	1.5300762090421345	0.22226342248331732	0.0	7.175944538871056e-18	8.534701206049213e-07	13.708173675109077	0.0
19.38685086008241	13.205687357630381	0.3161788396390797	13.783701143394927	0.5780137857645453	13.967611706711736	13.633156517363236	0.34416682199683685	10.710295563280503	5.151193501174317	1.4434325674149289	0.21705242016941245	0.0	2.0154313503863306e-18	3.518532291289679e-07	13.783700791541698	0.0
19.522558816102986	13.647447640763692	0.31993676461270765	13.858645203838595	0.21119756307490256	14.065384988658717	13.096332138395946	0.33717149934956625	10.189267275907685	5.187251855682537	1.5730509575352718	0.2222291155457911	0.0	0.0	1.4027512290192748e-07	13.858645063563472	0.0
19.659216727815707	13.895754245238765	0.3216000168127121	13.93299394034981	0.037239695111045634	14.163842683579329	12.75272331249082	0.33272590453325196	9.872922167041713	5.2235626186723145	1.7093965978804366	0.2249570415035541	0.0	0.0	5.4045336778108374e-08	13.932993886304473	0.0
19.79683124491042	13.769234810946738	0.32005571249948345	14.006734773854879	0.23749996290814046	14.262989582364385	12.968845539730957	0.33523734894277823	10.129912117832827	5.260127557003021	1.823920756853283	0.22905828615031162	0.0	0.0	2.0109587662413117e-08	14.006734753745292	0.0
19.935409063624792	13.65944754645872	0.31890666441995597	14.079855267092608	0.42040772063388765	14.362830509440936	12.955966463057065	0.33452015178932354	10.1732558240252	5.296948449902043	1.5313976445525397	0.21663893991535482	0.0	0.0	7.221387222371259e-09	14.07985525987122	0.0
20.07495692707017	14.592874609689463	0.3278647564072308	14.152343102003655	-0.44053150768580807	14.463370323007023	13.529185337481124	0.3410997323412655	10.81932272533471	5.334027089051357	1.843655552528613	0.22655659897569141	0.0	0.0	2.500989820243339e-09	14.152343099502666	0.0
20.215481625559658	13.943641816262671	0.3216238984762287	14.224186069624103	0.2805442533614322	14.564613915268072	13.109210519687615	0.336074448649236	10.489524060458342	5.371365278674717	1.8348643032498086	0.22619096989365722	0.0	0.0	8.347844676082746e-10	14.224186068789319	0.0
20.356989996938573	13.818856855039426	0.3204070793352292	14.295372065626582	0.47651521058715574	14.66656621267495	12.94758332156021	0.33428319700287445	10.435466812908409	5.40896483562544	1.8903695189246084	0.22693984583432797	0.0	0.0	2.6834974692807975e-10	14.295372065358233	0.0
20.499488926917145	14.525695747299313	0.3270041924910184	14.365889088186666	-0.1598066591126468	14.769232176163673	13.393194341178091	0.3388662674830079	11.005424622550557	5.446827589474818	2.118663308720614	0.23423902068804464	0.0	0.0	8.301975048825759e-11	14.365889088103646	0.0
20.642985349405564	14.23597776403827	0.32398472490175273	14.435725236634132	0.19974747259586323	14.87261680139682	12.311816986826196	0.32615605281402543	10.063857955256996	5.484955382601142	2.457938597929619	0.24026123278574044	0.0	0.0	2.470017378208437e-11	14.435725236609432	0.0
20.7874862468514	14.272502561527833	0.3245405176761487	14.504868710200984	0.23236614867315097	14.976725119006597	12.925230436826336	0.3328229377268796	10.830561858284096	5.52335007027935	2.133371226865366	0.23145587121318487	0.0	0.0	7.062144183145163e-12	14.504868710193922	0.0
20.932998650579357	14.511496426291712	0.3270854474753452	14.573307806570458	0.06181138027874589	15.081562194839643	12.33417332663529	0.3260463507161759	10.403686048813741	5.5620135207713055	2.184945576218359	0.23203572216316853	0.0	0.0	1.938959641514232e-12	14.573307806568518	0.0
21.079529641133412	14.478698847268818	0.3266463084585702	14.641030920102583	0.16233207283376494	15.18713313020352	12.192896926702996	0.3236334281961573	10.4343959528481	5.600947615416705	2.1325213266958896	0.23143824706350405	0.0	0.0	5.108167494387362e-13	14.641030920102072	0.0
21.22708634862135	14.581130696606282	0.3277423682179748	14.708026539683091	0.12689584307680946	15.293443062114946	12.569312641126873	0.3279667625518912	10.987165164827301	5.640154248724622	1.783369232231023	0.21958900361122655	0.0	0.0	1.290321781136575e-13	14.708026539682962	0.0
21.375675953061695	14.957587544235853	0.3319203054188193	14.774283246173695	-0.18330429806215776	15.400497163549751	12.544804563156273	0.3272639734091885	11.139761409194856	5.679635328465695	1.7692380269165406	0.21939418480078732	0.0	0.0	3.122748459282904e-14	14.774283246173663	0.0
21.525305684733127	14.537053160893823	0.32741859283372077	14.839789709451747	0.30273654855792387	15.508300643694598	11.89083063406991	0.3191199859500072	10.660037143077684	5.719392775764955	2.364155272305001	0.23471372026788961	0.0	0.0	7.233227584215053e-15	14.83978970945174	0.0
21.67598282452626	15.088173230306657	0.33283646222981556	14.904534685032766	-0.18363854527389023	15.61685874820046	11.969634873185681	0.3197612754613954	10.90683226800095	5.759428525195309	2.2602434221812695	0.2305156872837345	0.0	0.0	1.6038596849524073e-15	14.904534685032765	0.0
21.827714704297946	15.17404951846937	0.3332581938679001	14.968507010273097	-0.20554250819627384	15.726176759437863	12.198580049024534	0.3212227353793559	11.294482383589449	5.799744524871677	2.623443681373491	0.23948251761852435	0.0	0.0	3.407266607150279e-16	14.968507010273097	0.0
21.980508707228033	14.894850271529075	0.33058770262364806	15.031695600149817	0.13684532862074228	15.836259996753927	12.481547517091503	0.3232126420581543	11.724364357933672	5.840342736545779	1.8057998686401957	0.21652724186705108	0.0	0.0	6.773931099287404e-17	15.031695600149817	0.0
22.134372268178627	15.222117235100548	0.3332262388088432	15.094089442618571	-0.12802779248197638	15.947113816731207	12.356206669138333	0.3209412234914023	11.732269589748798	5.8812251357016	2.208002369429497	0.22756812919757385	0.0	0.0	1.2728733186493228e-17	15.094089442618571	0.0
22.289312874055877	15.010395921738183	0.3310347875943189	15.155677593549267	0.14528167181108387	16.058743613448325	11.996360442490856	0.316170154076974	11.490803774916067	5.922393711651511	2.64439304088844	0.23708350269913583	0.0	0.0	2.092988566661725e-18	15.155677593549267	0.0
22.44533806417427	14.784646576067104	0.32850208662337027	15.216449171244243	0.4318025951771389	16.171154818742465	12.472465138453531	0.32109806725038387	12.069909167264672	5.963850467633071	2.1225234574148573	0.22192030674519006	0.0	0.0	0.0	15.216449171244243	0.0
22.602455430623486	15.192595708397517	0.3320358261624245	15.276393350541852	0.08379764214433472	16.284352902473664	11.881851690505028	0.31432190464853266	11.567039760150449	6.005597420906502	2.5831162944290016	0.23278729275765486	0.0	0.0	0.0	15.276393350541852	0.0
22.76067261863785	15.53475804562199	0.3349706592888297	15.335499356513523	-0.19925868910846667	16.39834337279098	12.074020879967605	0.31667529211393614	11.832370084219695	6.047636602852848	2.4683864265265196	0.22997904564009403	0.0	0.0	0.0	15.335499356513523	0.0
22.919997326968314	15.317426666020706	0.3326425022259835	15.393756457761963	0.07632979174125687	16.513131776400517	12.411811072645623	0.3201480385284149	12.229847990047519	6.089970059072819	2.094686443081084	0.22009977754431587	0.0	0.0	0.0	15.393756457761963	0.0
23.080437308257093	15.345002648280058	0.33214270201496204	15.451153959331354	0.1061513110512955	16.628723698835323	12.507580027108004	0.3206243166753445	12.373246605097025	6.132599849486327	2.7483472920096514	0.2363670953914706	0.0	0.0	0.0	15.451153959331354	0.0
23.24200036941489	15.778094258232446	0.3358105262252639	15.50768119524339	-0.2704130629890571	16.74512476472717	12.542819683018614	0.32056065244681237	12.445647974215328	6.1755280484327315	2.524279209527513	0.22924557084375133	0.0	0.0	0.0	15.50768119524339	0.0
23.404694372000794	15.359694298424508	0.3314065714602311	15.563327520673536	0.20363322224902802	16.862340638080262	12.451890919167772	0.31898331016600984	12.383057243416568	6.2187567447717615	2.319585011182795	0.2227202907358192	0.0	0.0	0.0	15.563327520673536	0.0
23.5685272326048	15.96971493650288	0.3364830847475576	15.618082303785947	-0.35163263271693346	16.980377022546822	12.55628481845914	0.3189248314926333	12.5085628166164	6.262288041985164	2.7867572138120464	0.23506054030008278	0.0	0.0	0.0	15.618082303785947	0.0
23.73350692323303	15.282151112566867	0.3298454883486566	15.671934917248109	0.3897838046812421	17.09923966170465	12.718005173505095	0.3201533912139078	12.685642483222205	6.30612405827906	2.8430951858899682	0.2350960710164287	0.0	0.0	0.0	15.671934917248109	0.0
23.89964147169566	15.585094127120385	0.33220835084876654	15.724874729448032	0.13978060232764733	17.21893433933658	12.947906852364861	0.32201600499830924	12.926451742949844	6.350266926687013	3.035911926999115	0.23945185975263464	0.0	0.0	0.0	15.724874729448032	0.0
24.06693896199753	15.973330278507243	0.33527040780198214	15.776891095441389	-0.19643918306585384	17.339466879711935	12.235509090339166	0.3134090367578055	12.221611843835735	6.394718795173823	2.306689493317397	0.21988344826773573	0.0	0.0	0.0	15.776891095441389	0.0
24.23540753473151	16.311363538044485	0.33761556325235303	15.827973347657053	-0.48339019038743203	17.460843147869923	12.92051069879102	0.3206159419648188	12.911720675070361	6.439481826740039	3.127019045133671	0.2416409113241945	0.0	0.0	0.0	15.827973347657053	0.0
24.405055387474633	15.635551196167723	0.3309675079825688	15.8781107863953	0.242559590227577	17.583069049905014	12.785368899588955	0.3188277194693456	12.779943081128003	6.4845581995272195	3.141461086746161	0.24114462157092606	0.0	0.0	0.0	15.8781107863953	0.0
24.575890775186952	15.963090305427281	0.3333417361694261	15.92729267015427	-0.03579763527301161	17.706150533254345	12.624190474218459	0.3164214704463356	12.620923812795098	6.529950106923911	3.174680984566625	0.24206767693945647	0.0	0.0	0.0	15.92729267015427	0.0
24.74792201061326	16.198670764048643	0.33531771567321456	15.975508205823978	-0.22316255822466502	17.830093586987125	12.80748501808161	0.3179003139346297	12.805567872087508	6.575659757672378	3.4657946674724576	0.24805251478430554	0.0	0.0	0.0	15.975508205823978	0.0
24.921157464687553	16.46755337737459	0.3370254116039755	16.022746538793324	-0.4448068385812647	17.95490424209604	12.905565121318492	0.31801098147169204	12.904468982451315	6.621689375976085	3.596914027556677	0.25100926089949155	0.0	0.0	0.0	16.022746538793324	0.0
25.095605566940364	16.03752431791986	0.3323372934591958	16.068996743015344	0.0314724250954832	18.080588571790713	13.149161996474422	0.3202250111099281	13.148551784400931	6.668041201607918	3.07254896459291	0.23760264745985712	0.0	0.0	0.0	16.068996743015344	0.0
25.27127480590895	15.776112424692734	0.3296106724958	16.11424781108391	0.33813538639117624	18.207152691793247	12.826029574498563	0.31643836580193435	12.825699018908592	6.714717490019173	4.037297618165716	0.25909564136855107	0.0	0.0	0.0	16.11424781108391	0.0
25.448173729550312	16.211467515432588	0.3330440000039829	16.15848864437639	-0.05297887105619736	18.334602760635804	12.957406091772881	0.31767541132613303	12.95723195185402	6.7617205124493065	3.818108917121532	0.2531331773238351	0.0	0.0	0.0	16.15848864437639	0.0
25.626310945657167	16.267089503186625	0.33283803643888576	16.201708043322373	-0.06538145986425192	18.462944979960255	13.30000880419977	0.3205264967013489	13.29991964180829	6.809052556036452	4.058368913820695	0.2564337440492382	0.0	0.0	0.0	16.201708043322373	0.0
25.805695122276767	16.37747929813114	0.33364321553054066	16.243894697862387	-0.13358460026875107	18.592185594819973	13.2975796148205	0.3198210601505349	13.297535271149346	6.856715923928707	4.187262730546335	0.2582271658161351	0.0	0.0	0.0	16.243894697862387	0.0
25.986334988132704	16.393187251981914	0.3338406910775736	16.285037178166363	-0.1081500738155512	18.722330893983717	12.894161412514887	0.3152677520285567	12.894140004193325	6.9047129353962085	4.423369530276359	0.2626500664525294	0.0	0.0	0.0	16.285037178166363	0.0
26.168239333049634	15.91287252851505	0.32938363288142614	16.32512392568235	0.4122513971673012	18.8533872102416	13.731523445594599	0.32376821593462923	13.731513418701327	6.953045925943982	4.836704640229153	0.2700835532761651	0.0	0.0	0.0	16.32512392568235	0.0
26.35141700838098	16.731160954619085	0.33703404157226835	16.36414324459693	-0.36701771002215366	18.98536092071329	13.75523488253498	0.3230021408287342	13.755230329385991	7.0017172474255895	4.013998900923181	0.2529547450472466	0.0	0.0	0.0	16.36414324459693	0.0
26.53587692743965	16.424885908290122	0.3344297620048118	16.40208329378638	-0.022802614503742547	19.118258447158283	14.041286164129058	0.3254318068518973	14.041284160833994	7.050729268157569	4.492988029085147	0.26143648344360737	0.0	0.0	0.0	16.40208329378638	0.0
26.721628065931725	16.610422451583574	0.33642214373900153	16.438932079348536	-0.17149037223503782	19.252086256288393	13.734875982418028	0.322499046113188	13.734875128947907	7.100084373034671	3.9877761899135606	0.2495928019768608	0.0	0.0	0.0	16.438932079348536	0.0
26.90867946239325	16.42240216105137	0.3345945952716744	16.474677447806084	0.052275286754714045	19.38685086008241	13.205687357630381	0.3161788396390797	13.205687005777152	7.149784963645914	4.790068698343376	0.2661137225437644	0.0	0.0	0.0	16.474677447806084	0.0
27.09704021863	16.135930490560245	0.3318806358533082	16.50930708007821	0.3733765895179637	19.522558816102986	13.647447640763692	0.31993676461270765	13.64744750048857	7.199833458391435	4.587677384317258	0.2603816203714389	0.0	0.0	0.0	16.50930708007821	0.0
27.286719500160412	16.276233315457954	0.3329970028319577	16.542808486323818	0.26657517086586324	19.659216727815707	13.895754245238765	0.3216000168127121	13.895754191193427	7.250232292600176	4.921606782153345	0.2657872777786124	0.0	0.0	0.0	16.542808486323818	0.0
27.477726536661535	16.428482477547	0.3343638283427775	16.575169001761253	0.1466865242142532	19.79683124491042	13.769234810946738	0.32005571249948345	13.769234790837151	7.3009839186483765	5.074303266600786	0.26763399101786794	0.0	0.0	0.0	16.575169001761253	0.0
27.670070622418166	16.97332703962364	0.33904339622458757	16.60637578357625	-0.36695125604738976	19.935409063624792	13.65944754645872	0.31890666441995597	13.659447539237332	7.352090806078915	4.9840338889605995	0.26618624755328407	0.0	0.0	0.0	16.60637578357625	0.0
27.863761116775095	16.857418111393237	0.33809180151184803	16.636415809035697	-0.22100230235754026	20.07495692707017	14.592874609689463	0.3278647564072308	14.592874607188474	7.403555441721467	5.16621024004152	0.2686800683262538	0.0	0.0	0.0	16.636415809035697	0.0
28.058807444592517	16.33267015632684	0.3333191729482023	16.665275874924664	0.3326057185978222	20.215481625559658	13.943641816262671	0.3216238984762287	13.943641815427886	7.455380329813519	5.286178602355177	0.2697666383200089	0.0	0.0	0.0	16.665275874924664	0.0
28.255219096704664	17.146003279950882	0.3401232093841184	16.692942598434293	-0.4530606815165896	20.356989996938573	13.818856855039426	0.3204070793352292	13.818856854771077	7.507567992122213	5.426565724533647	0.27159632708906406	0.0	0.0	0.0	16.692942598434293	0.0
28.453005630381597	16.796405252568984	0.33650119856202565	16.719402419627606	-0.07700283294137833	20.499488926917145	14.525695747299313	0.3270041924910184	14.525695747216293	7.560120968067068	5.5493851743836	0.2733713693057277	0.0	0.0	0.0	16.719402419627606	0.0
28.65217666979427	16.446319112779943	0.3327000110502247	16.744641605617186	0.29832249283724366	20.642985349405564	14.23597776403827	0.32398472490175273	14.235977764013569	7.6130418148435375	6.198585518306271	0.28314252939614615	0.0	0.0	0.0	16.744641605617186	0.0
28.85274190648283	16.458388047249112	0.33246401359201855	16.768646256588905	0.31025820933979276	20.7874862468514	14.272502561527833	0.3245405176761487	14.27250256152077	7.666333107547443	5.9463535265169645	0.2780468382335073	0.0	0.0	0.0	16.768646256588905	0.0
29.05471109982821	16.509439342713275	0.3325238200414409	16.791402313813943	0.28196297110066837	20.932998650579357	14.511496426291712	0.3270854474753452	14.511496426289773	7.7199974393002755	6.093847224539628	0.28038228993554043	0.0	0.0	0.0	16.791402313813943	0.0
29.25809407752701	16.565274324210787	0.3329861622618483	16.812895569787027	0.24762124557624077	21.079529641133412	14.478698847268818	0.3266463084585702	14.478698847268307	7.774037421375377	6.420916828835317	0.2848678513005255	0.0	0.0	0.0	16.812895569787027	0.0
29.4629007360697	16.822367774268443	0.3355280585649081	16.8331116806386	0.010743906370155543	21.22708634862135	14.581130696606282	0.3277423682179748	14.581130696606152	7.828455683325005	6.7473758603002025	0.28874002762680107	0.0	0.0	0.0	16.8331116806386	0.0
29.669141041222183	16.642798281098568	0.33433036666920546	16.85203618096349	0.2092378998649238	21.375675953061695	14.957587544235853	0.3319203054188193	14.957587544235821	7.88325487310828	6.598507126830458	0.28575690209180254	0.0	0.0	0.0	16.85203618096349	0.0
29.87682502851074	16.978134436199642	0.33753214992919967	16.86965450121307	-0.1084799349865726	21.525305684733127	14.537053160893823	0.32741859283372077	14.537053160893816	7.938437657220039	6.757640783794092	0.2878410967675374	0.0	0.0	0.0	16.86965450121307	0.0
30.085962803710316	17.071483552465526	0.3391088004640355	16.885951987797352	-0.18553156466817455	21.67598282452626	15.088173230306657	0.33283646222981556	15.088173230306655	7.994006720820579	6.78441493485188	0.28745249785030097	0.0	0.0	0.0	16.885951987797352	0.0
30.296564543336288	16.63717447467352	0.3352215457613789	16.900913926040413	0.2637394513668916	21.827714704297946	15.17404951846937	0.3332581938679001	15.17404951846937	8.049964767866324	6.651972358345104	0.2839635040082145	0.0	0.0	0.0	16.900913926040413	0.0
30.50864049513964	17.179860724019402	0.3405064987466637	16.914525566134074	-0.26533515788532824	21.980508707228033	14.894850271529075	0.33058770262364806	14.894850271529075	8.106314521241387	7.078803274422172	0.29053763406695404	0.0	0.0	0.0	16.914525566134074	0.0
30.72220097860562	16.788444144222378	0.33705514496359523	16.92677215222716	0.1383280080047804	22.134372268178627	15.222117235100548	0.3332262388088432	15.222117235100548	8.163058722890078	6.937901094107627	0.2873212783152071	0.0	0.0	0.0	16.92677215222716	0.0
30.93725638545586	17.355244401372854	0.3423330609460445	16.93763895478759	-0.417605446585263	22.289312874055877	15.010395921738183	0.3310347875943189	15.010395921738183	8.220200133950309	7.433425142304771	0.29479145295651876	0.0	0.0	0.0	16.93763895478759	0.0
31.15381718015405	16.998912343601983	0.33901001415821885	16.947111306363716	-0.0518010372382669	22.44533806417427	14.784646576067104	0.32850208662337027	14.784646576067104	8.277741534887962	7.406275052338811	0.2929863853340326	0.0	0.0	0.0	16.947111306363716	0.0
31.371893900415127	17.005408180822524	0.3391874005299206	16.95517464086911	-0.05023353995341395	22.602455430623486	15.192595708397517	0.3320358261624245	15.192595708397517	8.335685725632178	7.823038964794313	0.2993052536144454	0.0	0.0	0.0	16.95517464086911	0.0
31.59149715771803	16.86339248259515	0.3376620650030335	16.96181453650038	0.09842205390523162	22.76067261863785	15.53475804562199	0.3349706592888297	15.53475804562199	8.394035525711603	8.2814291199252	0.30508845429507614	0.0	0.0	0.0	16.96181453650038	0.0
31.812637637822057	17.30126845707799	0.3413821080171227	16.96701676239002	-0.3342516946879712	22.919997326968314	15.317426666020706	0.3326425022259835	15.317426666020706	8.452793774391584	8.389584166455139	0.30638231361848267	0.0	0.0	0.0	16.96701676239002	0.0
32.03532610128681	17.239661831436997	0.34063518839741225	16.97076732907939	-0.2688945023576075	23.080437308257093	15.345002648280058	0.33214270201496204	15.345002648280058	8.511963330812325	7.888907811999711	0.29769366541459363	0.0	0.0	0.0	16.97076732907939	0.0
32.259573383995814	17.15924327980354	0.33984371861119245	16.97305254288391	-0.18619073691963095	23.24200036941489	15.778094258232446	0.3358105262252639	15.778094258232446	8.571547074128013	8.535375219126362	0.3061672611542927	0.0	0.0	0.0	16.97305254288391	0.0
32.48539039768379	16.980188350866694	0.33794963761849167	16.973859064201715	-0.006329286664978895	23.404694372000794	15.359694298424508	0.3314065714602311	15.359694298424508	8.631547903646908	8.091486427803279	0.29873520815134225	0.0	0.0	0.0	16.973859064201715	0.0
32.71278813046758	17.093449475257717	0.3389307192467008	16.973173969794516	-0.12027550546320143	23.5685272326048	15.96971493650288	0.3364830847475576	15.96971493650288	8.691968738972436	8.253153998922185	0.30000861230126796	0.0	0.0	0.0	16.973173969794516	0.0
32.94177764738085	17.075343961480392	0.33877310593196286	16.97098481904802	-0.10435914243237221	23.73350692323303	15.282151112566867	0.3298454883486566	15.282151112566867	8.752812520145245	8.714242971803653	0.30608614949398505	0.0	0.0	0.0	16.97098481904802	0.0
33.17237009091252	17.144174783255835	0.3393459976669091	16.96727972418544	-0.1768950590703966	23.89964147169566	15.585094127120385	0.33220835084876654	15.585094127120385	8.81408220778626	9.201422747419787	0.3129498950993227	0.0	0.0	0.0	16.96727972418544	0.0
33.4045766815489	16.645953210660654	0.33458322713964433	16.962047424379758	0.3160942137191043	24.06693896199753	15.973330278507243	0.33527040780198214	15.973330278507243	8.875780783240765	8.878744885238392	0.3070251118980647	0.0	0.0	0.0	16.962047424379758	0.0
33.63840871831975	16.709762653097197	0.3351713059224437	16.955277363669772	0.245514710572575	24.23540753473151	16.311363538044485	0.33761556325235303	16.311363538044485	8.93791124872345	9.506547531443898	0.3154023331705998	0.0	0.0	0.0	16.955277363669772	0.0
33.87387757934799	16.472954911905646	0.33280493499573416	16.94695977254981	0.4740048606441647	24.405055387474633	15.635551196167723	0.3309675079825688	15.635551196167723	9.000476627464515	9.537737381869409	0.3150684240548775	0.0	0.0	0.0	16.94695977254981	0.0
34.11099472240342	16.878965339235798	0.3368434839170782	16.937085753043707	0.05812041380790944	24.575890775186952	15.963090305427281	0.3333417361694261	15.963090305427281	9.063479963856764	9.677556943725127	0.3164422064411018	0.0	0.0	0.0	16.937085753043707	0.0
34.34977168546025	17.40412176419595	0.3416250337410943	16.925647367041737	-0.47847439715421203	24.74792201061326	16.198670764048643	0.33531771567321456	16.198670764048643	9.126924323603763	10.269018948624327	0.32391228322424076	0.0	0.0	0.0	16.925647367041737	0.0
34.59022008725847	16.982597045726678	0.33781916506797105	16.912637727596895	-0.06995931812978284	24.921157464687553	16.46755337737459	0.3370254116039755	16.46755337737459	9.19081279386899	10.16707961549718	0.32157446335269124	0.0	0.0	0.0	16.912637727596895	0.0
34.83235162786928	17.30237726504665	0.3410753166538908	16.898051092835427	-0.40432617221122413	25.095605566940364	16.03752431791986	0.3323372934591958	16.03752431791986	9.25514848342607	10.604885197714635	0.32658455837600064	0.0	0.0	0.0	16.898051092835427	0.0
35.07617808926437	16.322185902498028	0.3325551117789002	16.881882962047747	0.5596970595497197	25.27127480590895	15.776112424692734	0.3296106724958	15.776112424692734	9.319934522810053	10.552365379643284	0.32536103164186747	0.0	0.0	0.0	16.881882962047747	0.0
35.32171133588922	16.790801981940277	0.3368213953929511	16.864130173454768	0.07332819151449144	25.448173729550312	16.211467515432588	0.3330440000039829	16.211467515432588	9.385174064469723	10.91979804366613	0.3292695131826917	0.0	0.0	0.0	16.864130173454768	0.0
35.568963315240445	16.86617099656794	0.3374720115276347	16.84479100305812	-0.02137999350982156	25.626310945657167	16.267089503186625	0.33283803643888576	16.267089503186625	9.450870282921011	11.337138780319581	0.33378484215794846	0.0	0.0	0.0	16.84479100305812	0.0
35.817946058447134	16.532071615641588	0.33462138211305387	16.82386526387792	0.29179364823633236	25.805695122276767	16.37747929813114	0.33364321553054066	16.37747929813114	9.517026374901459	11.49743008182674	0.33438833514829447	0.0	0.0	0.0	16.82386526387792	0.0
36.06867168085626	16.74813403742084	0.3368079044780319	16.801354404782344	0.05322036736150437	25.986334988132704	16.393187251981914	0.3338406910775736	16.393187251981914	9.58364555952577	10.681985828047418	0.3236374457235533	0.0	0.0	0.0	16.801354404782344	0.0
36.32115238262226	17.320526939810875	0.3421608075061746	16.77726160799803	-0.5432653318128438	26.168239333049634	15.91287252851505	0.32938363288142614	15.91287252851505	9.650731078442451	11.73197775519741	0.3356691095821536	0.0	0.0	0.0	16.77726160799803	0.0
36.57540044930061	16.885405183835523	0.3378818383279554	16.75159188425019	-0.13381329958533428	26.35141700838098	16.731160954619085	0.33703404157226835	16.731160954619085	9.718286195991547	11.882798373176119	0.3366062784599268	0.0	0.0	0.0	16.75159188425019	0.0
36.83142825244572	16.992943707111582	0.33910963434112557	16.724352164353352	-0.26859154275823016	26.53587692743965	16.424885908290122	0.3344297620048118	16.424885908290122	9.786314199363488	11.61215773425375	0.33202454648991253	0.0	0.0	0.0	16.724352164353352	0.0
37.08924825021283	16.460521646486303	0.3341453590343084	16.69555138591155	0.23502973942524719	26.721628065931725	16.610422451583574	0.33642214373900153	16.610422451583574	9.854818398759033	12.077216130197439	0.33709730780704533	0.0	0.0	0.0	16.69555138591155	0.0
37.34887298796433	17.22217154449364	0.34099051774286165	16.665200573619785	-0.5569709708738557	26.90867946239325	16.42240216105137	0.3345945952716744	16.42240216105137	9.923802127550346	12.103867026952987	0.3370546700790628	0.0	0.0	0.0	16.665200573619785	0.0
37.61031509888008	16.517472854239575	0.33407173156859815	16.633312911475784	0.11584005723620905	27.09704021863	16.135930490560245	0.3318806358533082	16.135930490560245	9.993268742443199	12.62193713643459	0.34274407926631384	0.0	0.0	0.0	16.633312911475784	0.0
37.87358730457224	16.865092702660494	0.33743488094716867	16.59990380500641	-0.2651888976540846	27.286719500160412	16.276233315457954	0.3329970028319577	16.276233315457954	10.0632216236403	12.905985263767008	0.3471137503551033	0.0	0.0	0.0	16.59990380500641	0.0
38.138702415704245	16.304058148058278	0.33203376328393325	16.564990931395805	0.2609327833375268	27.477726536661535	16.428482477547	0.3343638283427775	16.428482477547	10.133664175005784	12.93304207450268	0.34736071245232897	0.0	0.0	0.0	16.564990931395805	0.0
38.40567333261417	16.594698421342233	0.33472863772525663	16.528594275168622	-0.06610414617361116	27.670070622418166	16.97332703962364	0.33904339622458757	16.97332703962364	10.204599824230822	13.545838107198778	0.3558416949500354	0.0	0.0	0.0	16.528594275168622	0.0
38.674513045942476	16.390516403720177	0.332664016674763	16.490736146808704	0.10021974308852677	27.863761116775095	16.857418111393237	0.33809180151184803	16.857418111393237	10.27603202300044	13.740977912105757	0.35853200337378865	0.0	0.0	0.0	16.490736146808704	0.0
38.94523463726408	16.80245976617003	0.3361412978883143	16.451441181429182	-0.35101858474084935	28.058807444592517	16.33267015632684	0.3333191729482023	16.33267015632684	10.347964247161443	13.6911896443898	0.35866164953624763	0.0	0.0	0.0	16.451441181429182	0.0
39.217851279724925	16.00758090278141	0.32847503878401363	16.410736314283728	0.4031554115023184	28.255219096704664	17.146003279950882	0.3401232093841184	17.146003279950882	10.420399996891572	13.255908379222168	0.3536103717652519	0.0	0.0	0.0	16.410736314283728	0.0
39.492376238683	16.382317758080227	0.33252732532895135	16.368650729599214	-0.013667028481012977	28.453005630381597	16.796405252568984	0.33650119856202565	16.796405252568984	10.493342796869813	13.66087529848009	0.3579881161174197	0.0	0.0	0.0	16.368650729599214	0.0
39.76882287235378	16.73641463507992	0.3358750652090707	16.325215778823484	-0.41119885625643704	28.65217666979427	16.446319112779943	0.3327000110502247	16.446319112779943	10.566796196447902	13.30260229614708	0.3529166667225459	0.0	0.0	0.0	16.325215778823484	0.0
40.04720463246026	15.732869931033317	0.32689471798899256	16.280464864018125	0.5475949329848078	28.85274190648283	16.458388047249112	0.33246401359201855	16.458388047249112	10.640763769823035	14.913221979882053	0.3710103403571935	0.0	0.0	0.0	16.280464864018125	0.0
40.327535064887485	16.25121418879862	0.33193853624061515	16.234433281679674	-0.016780907118945976	29.05471109982821	16.509439342713275	0.3325238200414409	16.509439342713275	10.715249116211798	13.87962400674779	0.3583401358499522	0.0	0.0	0.0	16.234433281679674	0.0
40.6098278103417	15.814435679240658	0.3281914879380346	16.18715802183346	0.37272234259280346	29.25809407752701	16.565274324210787	0.3329861622618483	16.565274324210787	10.79025586002528	14.974813075170033	0.3693962865663495	0.0	0.0	0.0	16.18715802183346	0.0
40.894096605014084	15.975172675830967	0.3299138628563356	16.138677516738387	0.1635048409074198	29.4629007360697	16.822367774268443	0.3355280585649081	16.822367774268443	10.865787651045459	14.523524432935893	0.3644256353300001	0.0	0.0	0.0	16.138677516738387	0.0
41.18035528124919	15.501409564318507	0.32573462739236864	16.089031333015818	0.5876217686973106	29.669141041222183	16.642798281098568	0.33433036666920546	16.642798281098568	10.941848164602776	14.502941510049302	0.3633077080534328	0.0	0.0	0.0	16.089031333015818	0.0
41.46861776821793	15.819209770147818	0.32888104702925947	16.038259800425003	0.2190500302771845	29.87682502851074	16.978134436199642	0.33753214992919967	16.978134436199642	11.018441101754995	14.274657408141767	0.36054174733897304	0.0	0.0	0.0	16.038259800425003	0.0
41.75889809259546	15.935509182140477	0.3306196411299657	15.986403569906429	0.05089438776595223	30.085962803710316	17.071483552465526	0.3391088004640355	17.071483552465526	11.095570189467281	13.983821029794989	0.35624725896721826	0.0	0.0	0.0	15.986403569906429	0.0
42.05121037924363	16.095104578417576	0.33184251957757815	15.933503092820992	-0.16160148559658438	30.296564543336288	16.63717447467352	0.3352215457613789	16.63717447467352	11.173239180793551	13.832515444421869	0.3543568867182561	0.0	0.0	0.0	15.933503092820992	0.0
42.345568851898335	15.681604988051047	0.32855901588847786	15.879598012604138	0.19799302455309054	30.50864049513964	17.179860724019402	0.3405064987466637	17.179860724019402	11.251451855059106	15.100261623270685	0.36743385328730865	0.0	0.0	0.0	15.879598012604138	0.0
42.64198783386162	15.895279450839972	0.33073873170675866	15.824726459265026	-0.07055299157494588	30.72220097860562	16.788444144222378	0.33705514496359523	16.788444144222378	11.33021201804452	14.945435831875933	0.36533554969871107	0.0	0.0	0.0	15.824726459265026	0.0
42.94048174869865	16.362394428903798	0.3354654051842072	15.768924236328907	-0.5934701925748911	30.93725638545586	17.355244401372854	0.3423330609460445	17.355244401372854	11.409523502170831	14.551697767038121	0.3605575201315012	0.0	0.0	0.0	15.768924236328907	0.0
43.24106512093954	15.386556217572215	0.3264135514967119	15.712223888910831	0.32566767133861596	31.15381718015405	16.998912343601983	0.33901001415821885	16.998912343601983	11.489390166686027	14.787474253824508	0.3625512741245906	0.0	0.0	0.0	15.712223888910831	0.0
43.54375257678612	15.98250217563764	0.33249452413604696	15.65465364063683	-0.32784853500080935	31.371893900415127	17.005408180822524	0.3391874005299206	17.005408180822524	11.56981589785283	14.599351639496575	0.36016014142298797	0.0	0.0	0.0	15.65465364063683	0.0
43.84855884482362	15.710413553370586	0.3299239519440533	15.596236186084443	-0.11417736728614258	31.59149715771803	16.86339248259515	0.3376620650030335	16.86339248259515	11.6508046091378	14.51149015981843	0.358621498183741	0.0	0.0	0.0	15.596236186084443	0.0
44.15549875673739	15.328790472201119	0.326457389159966	15.536987324292536	0.20819685209141703	31.812637637822057	17.30126845707799	0.3413821080171227	17.30126845707799	11.732360241401764	14.826408272775625	0.3618190642033579	0.0	0.0	0.0	15.536987324292536	0.0
44.46458724803455	14.952806151599084	0.32270737455678383	15.47691441767062	0.5241082660715364	32.03532610128681	17.239661831436997	0.34063518839741225	17.239661831436997	11.814486763091576	14.672786112701084	0.3589754336286862	0.0	0.0	0.0	15.47691441767062	0.0
44.775839358770796	15.44134329632199	0.32787013600040965	15.416014659356112	-0.02532863696587917	32.259573383995814	17.15924327980354	0.33984371861119245	17.15924327980354	11.897188170433218	14.046546911480394	0.3509339619577856	0.0	0.0	0.0	15.416014659356112	0.0
45.08927023428218	15.887853581480647	0.33254228842242634	15.35427313065949	-0.533580450821157	32.48539039768379	16.980188350866694	0.33794963761849167	16.980188350866694	11.980468487626249	13.716402061911978	0.34665205718761616	0.0	0.0	0.0	15.35427313065949	0.0
45.40489512592216	15.7708482219707	0.33179204584661753	15.291660628753942	-0.47918759321675886	32.71278813046758	17.093449475257717	0.3389307192467008	17.093449475257717	12.064331767039633	14.423212541009221	0.3533336383568816	0.0	0.0	0.0	15.291660628753942	0.0
45.72272939180361	15.280727422461604	0.32733509666868316	15.228131243146727	-0.052596179314877034	32.94177764738085	17.075343961480392	0.33877310593196286	17.075343961480392	12.14878208940891	13.801539071536698	0.3458262718161553	0.0	0.0	0.0	15.228131243146727	0.0
46.04278849754624	15.151295677128484	0.3264578753165255	15.163619657769019	0.012323980640534415	33.17237009091252	17.144174783255835	0.3393459976669091	17.144174783255835	12.233823564034772	13.92660294075213	0.3460181147898309	0.0	0.0	0.0	15.163619657769019	0.0
46.365088017029066	15.249690517926785	0.32797224709327855	15.098038153650304	-0.15165236427648132	33.4045766815489	16.645953210660654	0.33458322713964433	16.645953210660654	12.319460328983016	13.519026423224584	0.3405052494272312	0.0	0.0	0.0	15.098038153650304	0.0
46.689643633148265	14.7219602363993	0.3230864187221964	15.03127328519102	0.3093130487917204	33.63840871831975	16.709762653097197	0.3351713059224437	16.709762653097197	12.405696551285896	13.701962815709724	0.3415970164067919	0.0	0.0	0.0	15.03127328519102	0.0
47.0164711385803	14.613420383889284	0.32210985249691504	14.963182200905724	0.3497618170164394	33.87387757934799	16.472954911905646	0.33280493499573416	16.472954911905646	12.492536427144898	13.352506108532783	0.3369332307501971	0.0	0.0	0.0	14.963182200905724	0.0
47.34558643655036	14.875379951820802	0.32558360884182413	14.893588577259255	0.018208625438452586	34.11099472240342	16.878965339235798	0.3368434839170782	16.878965339235798	12.579984182134913	12.832034469207201	0.33073431348334276	0.0	0.0	0.0	14.893588577259255	0.0
47.67700554160622	14.98803172543857	0.3271245115253559	14.822278131775516	-0.1657535936630552	34.34977168546025	17.40412176419595	0.3416250337410943	17.40412176419595	12.668044071409858	13.549913908026138	0.3371835599138671	0.0	0.0	0.0	14.822278131775516	0.0
48.01074458039746	14.950088608150553	0.3270203246315698	14.748993678992527	-0.2010949291580264	34.59022008725847	16.982597045726678	0.33781916506797105	16.982597045726678	12.756720379909726	13.181502211781078	0.3325847734151706	0.0	0.0	0.0	14.748993678992527	0.0
48.346819792460245	14.668399363297487	0.3247953495885592	14.673429690082823	0.005030326785336214	34.83235162786928	17.30237726504665	0.3410753166538908	17.30237726504665	12.846017422569096	13.143147280547343	0.33081851248639166	0.0	0.0	0.0	14.673429690082823	0.0
48.68524753100746	14.795645196851954	0.32629766927534287	14.595226313937879	-0.20041888291407517	35.07617808926437	16.322185902498028	0.3325551117789002	16.322185902498028	12.93593954452708	13.385865192522953	0.33242781868481486	0.0	0.0	0.0	14.595226313937879	0.0
49.026044263724515	14.387515573344961	0.32247155390504567	14.513962814369126	0.12644724102416482	35.32171133588922	16.790801981940277	0.3368213953929511	16.790801981940277	13.026491121338768	13.496044602929228	0.33308714494571184	0.0	0.0	0.0	14.513962814369126	0.0
49.36922657357059	14.541416998851492	0.32464898940822645	14.429150374646849	-0.1122666242046435	35.568963315240445	16.86617099656794	0.3374720115276347	16.86617099656794	13.11767655918814	13.149366811583894	0.32817441884713716	0.0	0.0	0.0	14.429150374646849	0.0
49.714811159585594	14.058531554352943	0.3203079405327309	14.34022421697216	0.28169266261921777	35.817946058447134	16.532071615641588	0.33462138211305387	16.532071615641588	13.209500295102458	13.770023232777598	0.33372322807207583	0.0	0.0	0.0	14.34022421697216	0.0
					36.06867168085626	16.74813403742084	0.3368079044780319	16.74813403742084	13.301966797168173	13.602850090922072	0.33100252821387316
					36.32115238262226	17.320526939810875	0.3421608075061746	17.320526939810875	13.395080564748351	13.464817935978044	0.3288700555929098
					36.57540044930061	16.885405183835523	0.3378818383279554	16.885405183835523	13.488846128701589	13.918428476932636	0.3324640735322008
					36.83142825244572	16.992943707111582	0.33910963434112557	16.992943707111582	13.5832680516025	14.123444757453083	0.33400098074298146
					37.08924825021283	16.460521646486303	0.3341453590343084	16.460521646486303	13.678350927963718	14.243846045492113	0.33455992105112753
					37.34887298796433	17.22217154449364	0.34099051774286165	17.22217154449364	13.774099384459465	14.427954263284937	0.33574393385270135
					37.61031509888008	16.517472854239575	0.33407173156859815	16.517472854239575	13.870518080150681	14.629672530250703	0.337193050487067
					37.87358730457224	16.865092702660494	0.33743488094716867	16.865092702660494	13.967611706711736	15.408441921919232	0.34416682199683685
					38.138702415704245	16.304058148058278	0.33203376328393325	16.304058148058278	14.065384988658717	14.80171322669351	0.33717149934956625
					38.40567333261417	16.594698421342233	0.33472863772525663	16.594698421342233	14.163842683579329	14.413360270349546	0.33272590453325196
					38.674513045942476	16.390516403720177	0.332664016674763	16.390516403720177	14.262989582364385	14.657625549797064	0.33523734894277823
					38.94523463726408	16.80245976617003	0.3361412978883143	16.80245976617003	14.362830509440936	14.643069382655224	0.33452015178932354
					39.217851279724925	16.00758090278141	0.32847503878401363	16.00758090278141	14.463370323007023	15.290931799833668	0.3410997323412655
					39.492376238683	16.382317758080227	0.33252732532895135	16.382317758080227	14.564613915268072	14.816268607901689	0.336074448649236
					39.76882287235378	16.73641463507992	0.3358750652090707	16.73641463507992	14.66656621267495	14.633594603376263	0.33428319700287445
					40.04720463246026	15.732869931033317	0.32689471798899256	15.732869931033317	14.769232176163673	15.13723229775794	0.3388662674830079
					40.327535064887485	16.25121418879862	0.33193853624061515	16.25121418879862	14.87261680139682	13.915039906803678	0.32615605281402543
					40.6098278103417	15.814435679240658	0.3281914879380346	15.814435679240658	14.976725119006597	14.608330965731483	0.3328229377268796
					40.894096605014084	15.975172675830967	0.3299138628563356	15.975172675830967	15.081562194839643	13.94030744943743	0.3260463507161759
					41.18035528124919	15.501409564318507	0.32573462739236864	15.501409564318507	15.18713313020352	13.780634287868272	0.3236334281961573
					41.46861776821793	15.819209770147818	0.32888104702925947	15.819209770147818	15.293443062114946	14.206066187429547	0.3279667625518912
					41.75889809259546	15.935509182140477	0.3306196411299657	15.935509182140477	15.400497163549751	14.178366711116276	0.3272639734091885
					42.05121037924363	16.095104578417576	0.33184251957757815	16.095104578417576	15.508300643694598	13.439233459624385	0.3191199859500072
					42.345568851898335	15.681604988051047	0.32855901588847786	15.681604988051047	15.61685874820046	13.528299446659002	0.3197612754613954
					42.64198783386162	15.895279450839972	0.33073873170675866	15.895279450839972	15.726176759437863	13.78705745627502	0.3212227353793559
					42.94048174869865	16.362394428903798	0.3354654051842072	16.362394428903798	15.836259996753927	14.106872444971835	0.3232126420581543
					43.24106512093954	15.386556217572215	0.3264135514967119	15.386556217572215	15.947113816731207	13.965209934630167	0.3209412234914023
					43.54375257678612	15.98250217563764	0.33249452413604696	15.98250217563764	16.058743613448325	13.558505172086166	0.316170154076974
					43.84855884482362	15.710413553370586	0.3299239519440533	15.710413553370586	16.171154818742465	14.09660737513435	0.32109806725038387
					44.15549875673739	15.328790472201119	0.326457389159966	15.328790472201119	16.284352902473664	13.429085293991323	0.31432190464853266
					44.46458724803455	14.952806151599084	0.32270737455678383	14.952806151599084	16.39834337279098	13.646278413665788	0.31667529211393614
					44.775839358770796	15.44134329632199	0.32787013600040965	15.44134329632199	16.513131776400517	14.028055044708223	0.3201480385284149
					45.08927023428218	15.887853581480647	0.33254228842242634	15.887853581480647	16.628723698835323	14.13629486216188	0.3206243166753445
					45.40489512592216	15.7708482219707	0.33179204584661753	15.7708482219707	16.74512476472717	14.176123363415826	0.32056065244681237
					45.72272939180361	15.280727422461604	0.32733509666868316	15.280727422461604	16.862340638080262	14.073354017590214	0.31898331016600984
					46.04278849754624	15.151295677128484	0.3264578753165255	15.151295677128484	16.980377022546822	14.191341904854992	0.3189248314926333
					46.365088017029066	15.249690517926785	0.32797224709327855	15.249690517926785	17.09923966170465	14.374121197027286	0.3201533912139078
					46.689643633148265	14.7219602363993	0.3230864187221964	14.7219602363993	17.21893433933658	14.633960263787122	0.32201600499830924
					47.0164711385803	14.613420383889284	0.32210985249691504	14.613420383889284	17.339466879711935	13.828795331696897	0.3134090367578055
					47.34558643655036	14.875379951820802	0.32558360884182413	14.875379951820802	17.460843147869923	14.602996631799996	0.3206159419648188
					47.67700554160622	14.98803172543857	0.3271245115253559	14.98803172543857	17.583069049905014	14.450256907762013	0.3188277194693456
					48.01074458039746	14.950088608150553	0.3270203246315698	14.950088608150553	17.706150533254345	14.26809011438407	0.3164214704463356
					48.346819792460245	14.668399363297487	0.3247953495885592	14.668399363297487	17.830093586987125	14.47525294788657	0.3179003139346297
					48.68524753100746	14.795645196851954	0.32629766927534287	14.795645196851954	17.95490424209604	14.586104867799364	0.31801098147169204
					49.026044263724515	14.387515573344961	0.32247155390504567	14.387515573344961	18.080588571790713	14.86142249496962	0.3202250111099281
					49.36922657357059	14.541416998851492	0.32464898940822645	14.541416998851492	18.207152691793247	14.496212343471475	0.31643836580193435
					49.714811159585594	14.058531554352943	0.3203079405327309	14.058531554352943	18.334602760635804	14.64469647726303	0.31767541132613303
					50.06281483770269	14.551326435829136	0.3260320954683784	14.551326435829136	18.462944979960255	15.031912305820297	0.3205264967013489
					50.413254541566616	13.858892337352941	0.3195043433408222	13.858892337352941	18.592185594819973	15.02916679171869	0.3198210601505349
					50.76614732335758	14.328030617264837	0.3253478752203628	14.328030617264837	18.722330893983717	14.573216188308958	0.3152677520285567
					51.12151035462108	14.49714138078287	0.3279387494852567	14.49714138078287	18.8533872102416	15.519618016667367	0.32376821593462923
					51.47936092710343	14.095648889328807	0.3245608038545322	14.095648889328807	18.98536092071329	15.546417114771744	0.3230021408287342
					51.839716453593155	13.975931833073517	0.3236506335725958	13.975931833073517	19.118258447158283	15.869717485710739	0.3254318068518973
					52.20259446876831	13.776576073337088	0.32180395100287357	13.776576073337088	19.252086256288393	15.523407114875779	0.322499046113188
					52.56801263004969	13.815301756123505	0.3229255705070144	13.815301756123505	19.38685086008241	14.925308488164067	0.3161788396390797
					52.93598871846004	13.611005127186905	0.3209882106087123	13.611005127186905	19.522558816102986	15.424594010002021	0.31993676461270765
					53.306540639489256	13.49007670018189	0.320205375254256	13.49007670018189	19.659216727815707	15.705234659070364	0.3216000168127121
					53.67968642396568	13.963676685519347	0.32574927104018814	13.963676685519347	19.79683124491042	15.562240088972095	0.32005571249948345
					54.05544422893344	12.777118948189555	0.31326286234700995	12.777118948189555	19.935409063624792	15.438156522083128	0.31890666441995597
					54.43383233853597	13.218078230262517	0.3192082635521972	13.218078230262517	20.07495692707017	16.493132798033656	0.3278647564072308
					54.81486916490572	13.205251162391223	0.319530740398505	13.205251162391223	20.215481625559658	15.759358064458096	0.3216238984762287
					55.19857324906006	12.598570267419593	0.3134258357255078	12.598570267419593	20.356989996938573	15.618323827428066	0.3204070793352292
					55.58496326180349	13.08936671530885	0.3195803755581309	13.08936671530885	20.499488926917145	16.41720602361418	0.3270041924910184
					55.97405800463611	12.680747775444766	0.31557620192702185	12.680747775444766	20.642985349405564	16.08976147963584	0.32398472490175273
					56.36587641066856	12.659717081692168	0.31616314822761027	12.659717081692168	20.7874862468514	16.131042471320416	0.3245405176761487
					56.76043754554324	12.630239354539235	0.31615299704203537	12.630239354539235	20.932998650579357	16.401157692268637	0.3270854474753452
					57.15776060836205	12.402589247975577	0.3143548213054446	12.402589247975577	21.079529641133412	16.36408927081318	0.3266463084585702
					57.55786493262058	11.947519599990551	0.30949996198413077	11.947519599990551	21.22708634862135	16.479859613467205	0.3277423682179748
					57.96076998714892	12.4139183546656	0.3158858479608537	12.4139183546656	21.375675953061695	16.905338002527095	0.3319203054188193
					58.36649537705897	12.364983651116894	0.31541967705068047	12.364983651116894	21.525305684733127	16.430042379415667	0.32741859283372077
					58.77506084469838	11.743117620745346	0.30929222275953605	11.743117620745346	21.67598282452626	17.05292832448176	0.33283646222981556
					59.18648627061127	12.343275785894013	0.31749397186473033	12.343275785894013	21.827714704297946	17.149987270217466	0.3332581938679001
					59.600791674505544	11.681700103876251	0.31037475848473234	11.681700103876251	21.980508707228033	16.834431193703267	0.33058770262364806
					60.01799721622709	12.129984226284913	0.316888454669789	12.129984226284913	22.134372268178627	17.204314279453182	0.3332262388088432
					60.438123196740676	11.717485810066519	0.3125974184185287	11.717485810066519	22.289312874055877	16.965022993064622	0.3310347875943189
					60.86119005911786	11.469212504463288	0.31076745370203557	11.469212504463288	22.44533806417427	16.709876968939252	0.32850208662337027
					61.28721838953169	11.4109672934273	0.31117311897831557	11.4109672934273	22.602455430623486	17.17094851202649	0.3320358261624245
					61.71622891825841	11.10354586043032	0.3079612800418292	11.10354586043032	22.76067261863785	17.557666620505387	0.3349706592888297
					62.14824252068621	11.544529432321728	0.3140101596323573	11.544529432321728	22.919997326968314	17.312034735025893	0.3326425022259835
					62.58328021833101	11.592587527532139	0.3156365971963357	11.592587527532139	23.080437308257093	17.343201612670256	0.33214270201496204
					63.021363179859335	11.151515940120387	0.3108065169633437	11.151515940120387	23.24200036941489	17.832689642116904	0.3358105262252639
					63.46251272211835	11.14405427963583	0.3113229108946354	11.14405427963583	23.404694372000794	17.35980638337758	0.3314065714602311
					63.90675031117318	10.740256499856024	0.30683703636896864	10.740256499856024	23.5685272326048	18.049262824446934	0.3364830847475576
					64.35409756335139	11.010078365750399	0.3110264862296078	11.010078365750399	23.73350692323303	17.272165661714457	0.3298454883486566
					64.80457624629484	10.630610533864822	0.3070290456884273	10.630610533864822	23.89964147169566	17.614557377048612	0.33220835084876654
					65.2582082800189	10.879851830774452	0.31120574669789064	10.879851830774452	24.06693896199753	18.05334894985972	0.33527040780198214
					65.71501573797903	10.691206143063834	0.31006756912524386	10.691206143063834	24.23540753473151	18.435400299495665	0.33761556325235303
					66.1750208481449	10.746476693811926	0.311647454648297	10.746476693811926	24.405055387474633	17.671584875924314	0.3309675079825688
					66.6382459940819	10.467158077712176	0.3090911968829837	10.467158077712176	24.575890775186952	18.041775545689994	0.3333417361694261
					67.10471371604048	9.786370335467769	0.3006673812642888	9.786370335467769	24.74792201061326	18.3080328728162	0.33531771567321456
					67.57444671205276	9.922062118963433	0.3034651617806173	9.922062118963433	24.921157464687553	18.611928902027785	0.3370254116039755
					68.04746783903713	10.159567297502107	0.3079905773542744	10.159567297502107	25.095605566940364	18.125902222959972	0.3323372934591958
					68.5238001139104	9.69242609380838	0.30267957803505174	9.69242609380838	25.27127480590895	17.83044973773697	0.3296106724958
					69.00346671470777	9.70259834389689	0.30395176410409963	9.70259834389689	25.448173729550312	18.322495994415195	0.3330440000039829
					69.48649098171072	9.501732052364313	0.3022015025360685	9.501732052364313	25.626310945657167	18.38536097852935	0.33283803643888576
					69.97289641858268	9.437247933565208	0.3019623491019995	9.437247933565208	25.805695122276767	18.510125536319674	0.33364321553054066
					70.46270669351276	9.542872955845729	0.3045272100361991	9.542872955845729	25.986334988132704	18.52787895199517	0.3338406910775736
					70.95594564036736	9.398469863317313	0.3036966099722297	9.398469863317313	26.168239333049634	17.98501849914582	0.32938363288142614
					71.45263725984992	9.190509934793948	0.30148438121130616	9.190509934793948	26.35141700838098	18.90986298933739	0.33703404157226835
					71.95280572066886	8.966086031586595	0.2989855974216444	8.966086031586595	26.53587692743965	18.563705350973706	0.3344297620048118
					72.45647536071354	8.732304948414585	0.29668423137679034	8.732304948414585	26.721628065931725	18.773402133086474	0.33642214373900153
					72.96367068823854	8.75413397042874	0.29807557263393897	8.75413397042874	26.90867946239325	18.560898174585148	0.3345945952716744
					73.4744163830562	8.729275036018292	0.2986716419637148	8.729275036018292	27.09704021863	18.237122672454305	0.3318806358533082
					73.9887372977376	8.543215770686098	0.29649415134429724	8.543215770686098	27.286719500160412	18.395695481778706	0.3329970028319577
					74.50665845882176	8.75203955428644	0.3011951643278976	8.75203955428644	27.477726536661535	18.567770259085204	0.3343638283427775
					75.02820506803351	8.252851621324117	0.2944550391256317	8.252851621324117	27.670070622418166	19.18356351140643	0.33904339622458757
					75.55340250350974	8.322206230929302	0.2964459006503246	8.322206230929302	27.863761116775095	19.05256112860569	0.33809180151184803
					76.0822763210343	8.245082044452754	0.2962563133112038	8.245082044452754	28.058807444592517	18.45948142773167	0.3333191729482023
					76.61485225528155	8.347545021425729	0.29885923921399193	8.347545021425729	28.255219096704664	19.378725344763883	0.3401232093841184
					77.15115622106853	7.935352611063697	0.2934791093689248	7.935352611063697	28.453005630381597	18.98360328377449	0.33650119856202565
					77.69121431461602	8.112327486053822	0.2976683356898807	8.112327486053822	28.65217666979427	18.587929549248067	0.3327000110502247
					78.23505281481832	7.844411902313667	0.29351351868161435	7.844411902313667	28.85274190648283	18.601570078907564	0.33246401359201855
					78.78269818452205	7.581920671136744	0.29036233245270177	7.581920671136744	29.05471109982821	18.659269183307668	0.3325238200414409
					79.3341770718137	7.28127793092307	0.28639472988828407	7.28127793092307	29.25809407752701	18.72237489683191	0.3329861622618483
					79.88951631131638	7.481547317612367	0.2909545478161565	7.481547317612367	29.4629007360697	19.012946598893272	0.3355280585649081
					80.4487429254956	7.445824101628199	0.29149748920013097	7.445824101628199	29.669141041222183	18.809993885562903	0.33433036666920546
					81.01188412597406	7.470465070487134	0.2931168701421341	7.470465070487134	29.87682502851074	19.18899691861793	0.33753214992919967
					81.5789673148559	7.532382605915001	0.2954092856405006	7.532382605915001	30.085962803710316	19.29450179084715	0.3391088004640355
					82.1500200860599	6.686397549747138	0.2814299350106358	6.686397549747138	30.296564543336288	18.803637757063235	0.3352215457613789
					82.72507022666231	6.58368519393291	0.2803034835541156	6.58368519393291	30.50864049513964	19.416991645006966	0.3405064987466637
					83.30414571824895	6.917985462662058	0.28774231687459384	6.917985462662058	30.72220097860562	18.974605494052312	0.33705514496359523
					83.88727473827669	6.6649108905194385	0.2843589394501139	6.6649108905194385	30.93725638545586	19.615213473026877	0.3423330609460445
					84.47448566144462	6.4842005457085845	0.28275912447555185	6.4842005457085845	31.15381718015405	19.212480488183076	0.33901001415821885
					85.06580706107474	6.419289817116584	0.282695341824592	6.419289817116584	31.371893900415127	19.219822201778122	0.3391874005299206
					85.66126771050226	6.880133314507921	0.29329939492068746	6.880133314507921	31.59149715771803	19.059313471804227	0.3376620650030335
					86.26089658447577	6.138415981252643	0.28033792816630676	6.138415981252643	31.812637637822057	19.554208877224806	0.3413821080171227
					86.8647228605671	6.401817929324772	0.2868439680090951	6.401817929324772	32.03532610128681	19.484579946317595	0.34063518839741225
					87.47277592059106	6.490369442527541	0.2903326148142973	6.490369442527541	32.259573383995814	19.393689433859173	0.33984371861119245
					88.08508535203521	5.9957058525044085	0.28216035789927824	5.9957058525044085	32.48539039768379	19.191318290401462	0.33794963761849167
					88.70168094949946	6.222644508047117	0.28789945298270336	6.222644508047117	32.71278813046758	19.31932807705415	0.3389307192467008
					89.32259271614595	6.079677561621049	0.2870357693235767	6.079677561621049	32.94177764738085	19.298864895460866	0.33877310593196286
					89.94785086515898	6.058811494658706	0.2888343371878556	6.058811494658706	33.17237009091252	19.376658744479922	0.3393459976669091
					90.57748582121508	6.07638090494644	0.29120059162951595	6.07638090494644	33.4045766815489	18.813559644443703	0.33458322713964433
					91.21152822196359	5.700718016422084	0.2853719966060635	5.700718016422084	33.63840871831975	18.885678239033396	0.3351713059224437
					91.85000891951734	5.893407421430808	0.2916380858800415	5.893407421430808	33.87387757934799	18.61803381478258	0.33280493499573416
					92.49295898195396	5.769851526977025	0.29062059884005853	5.769851526977025	34.11099472240342	19.076914198151073	0.3368434839170782
					93.14040969482764	5.3496355234778825	0.2836252367017103	5.3496355234778825	34.34977168546025	19.670455559142226	0.3416250337410943
					93.79239256269142	5.382654312628223	0.28622406688047103	5.382654312628223	34.59022008725847	19.194040641223914	0.33781916506797105
					94.44893931063027	5.496385561478912	0.29183852950135986	5.496385561478912	34.83235162786928	19.555462072195894	0.3410753166538908
					95.11008188580468	5.263444032894403	0.28736623261884253	5.263444032894403	35.07617808926437	18.44763193300826	0.3325551117789002
					95.7758524590053	5.544806985476965	0.2959045650827578	5.544806985476965	35.32171133588922	18.977270365206053	0.3368213953929511
					96.44628342621834	5.2939974518299495	0.2920327210976306	5.2939974518299495	35.568963315240445	19.062453798926892	0.3374720115276347
					97.12140741020188	5.0451944227874135	0.28686342560786715	5.0451944227874135	35.817946058447134	18.68484859058087	0.33462138211305387
					97.8012572620733	5.296420072745795	0.29514124812981196	5.296420072745795	36.06867168085626	18.92904627680671	0.3368079044780319
					98.48586606290782	4.796480983094706	0.28468904744474915	4.796480983094706	36.32115238262226	19.57597516534128	0.3421608075061746
					99.17526712534817	5.326235547661374	0.2997519267609629	5.326235547661374	36.57540044930061	19.084192627865768	0.3378818383279554
					99.86949399522561	5.08561484989606	0.2944216096695946	5.08561484989606	36.83142825244572	19.205734626459986	0.33910963434112557
					100.5685804531922	4.124526364773822	0.27193200847660814	4.124526364773822	37.08924825021283	18.603981511644292	0.3341453590343084
					101.27256051636454	4.709319644262148	0.2891900514821335	4.709319644262148	37.34887298796433	19.464812105302848	0.34099051774286165
					101.9814684399791	4.592717496450355	0.28847060990638856	4.592717496450355	37.61031509888008	18.66834880442288	0.33407173156859815
					102.69533871905895	4.8156536747759535	0.29585847852928826	4.8156536747759535	37.87358730457224	19.061235091503818	0.33743488094716867
					103.41420609009236	4.177646526833112	0.27995548514592494	4.177646526833112	38.138702415704245	18.427143614613033	0.33203376328393325
					104.13810553272302	4.107110737844055	0.2805490577983885	4.107110737844055	38.40567333261417	18.755630547581415	0.33472863772525663
					104.86707227145207	4.34057857905945	0.28933669496796693	4.34057857905945	38.674513045942476	18.524860310621044	0.332664016674763
					105.60114177735224	4.421678158275446	0.29338969250013636	4.421678158275446	38.94523463726408	18.9904462053729	0.3361412978883143
					106.3403497697937	3.8776707901436143	0.27997394751431476	3.8776707901436143	39.217851279724925	18.092059629535836	0.32847503878401363
					107.08473221818227	4.6138822114889235	0.3015076141850965	4.6138822114889235	39.492376238683	18.51559405192148	0.33252732532895135
					107.83432534370954	4.1647809963186715	0.2894035930743996	4.1647809963186715	39.76882287235378	18.915800794727804	0.3358750652090707
					108.58916562111551	3.8601169601581833	0.2825730474937385	3.8601169601581833	40.04720463246026	17.781576283430077	0.32689471798899256
					109.34928978046332	3.8877966148381184	0.2846805398885818	3.8877966148381184	40.327535064887485	18.367418408924998	0.33193853624061515
					110.11473480892656	3.843508168107362	0.2856065668441421	3.843508168107362	40.6098278103417	17.873763378360735	0.3281914879380346
					110.88553795258903	3.885769937229348	0.28852924690389986	3.885769937229348	40.894096605014084	18.055431260887513	0.3299138628563356
					111.66173671825717	3.981657362398114	0.2930953843590811	3.981657362398114	41.18035528124919	17.519975559253762	0.32573462739236864
					112.44336887528496	3.3373842023400315	0.2748455741199916	3.3373842023400315	41.46861776821793	17.87915914289841	0.32888104702925947
					113.23047245741196	4.029378579548065	0.298438401255094	4.029378579548065	41.75889809259546	18.010602857562723	0.3306196411299657
					114.02308576461385	3.6295058218764273	0.28871387886065	3.6295058218764273	42.05121037924363	18.19098048261305	0.33184251957757815
					114.82124736496615	3.5064827484286005	0.2862787541866456	3.5064827484286005	42.345568851898335	17.723635710711882	0.32855901588847786
					115.62499609652092	3.9064791257269604	0.30102912597087833	3.9064791257269604	42.64198783386162	17.965134482173006	0.33073873170675866
					116.43437106919656	3.932830847715993	0.30365513552583256	3.932830847715993	42.94048174869865	18.493076342239547	0.3354654051842072
					117.24941166668094	3.8188709043192466	0.30276689477579244	3.8188709043192466	43.24106512093954	17.39016621388137	0.3264135514967119
					118.07015754834771	3.9051141911264087	0.30712434440391584	3.9051141911264087	43.54375257678612	18.063715195128566	0.33249452413604696
					118.89664865118613	3.6323594604595186	0.30117418630408704	3.6323594604595186	43.84855884482362	17.756195676191233	0.3299239519440533
					119.72892519174444	3.4938521081296945	0.2989626446539002	3.4938521081296945	44.15549875673739	17.324878315844455	0.326457389159966
					120.56702766808665	3.340584291374773	0.2946105154534316	3.340584291374773	44.46458724803455	16.899933985441564	0.32270737455678383
					121.41099686176327	3.623402907694043	0.30759184717979765	3.623402907694043	44.775839358770796	17.452087568625032	0.32787013600040965
					122.26087383979561	3.7802290144417032	0.31552419730568027	3.7802290144417032	45.08927023428218	17.95674162930748	0.33254228842242634
					123.11669995667417	3.7350778949906753	0.31576063387267117	3.7350778949906753	45.40489512592216	17.824500039895216	0.33179204584661753
					123.97851685637087	3.4985797643123417	0.30867079059688846	3.4985797643123417	45.72272939180361	17.270556581214734	0.32733509666868316
					124.84636647436548	3.648568135036011	0.31657511511961794	3.648568135036011	46.04278849754624	17.12427046410913	0.3264578753165255
					125.72029103968603	3.630611177273336	0.3170388575518088	3.630611177273336	46.365088017029066	17.23547810614905	0.32797224709327855
					126.60033307696384	3.4142705688227233	0.3108651809266572	3.4142705688227233	46.689643633148265	16.639027725564183	0.3230864187221964
					127.48653540850259	3.452414173850005	0.3149231038075841	3.452414173850005	47.0164711385803	16.516354006423335	0.32210985249691504
					128.3789411563621	3.238046372926261	0.30860107577417756	3.238046372926261	47.34558643655036	16.812425483577073	0.32558360884182413
					129.27759374445662	3.553756244988965	0.3238876365270316	3.553756244988965	47.67700554160622	16.93974657088212	0.3271245115253559
					130.18253690066783	3.456714537165923	0.3214846571717157	3.456714537165923	48.01074458039746	16.896862568316436	0.3270203246315698
					131.09381465897252	3.5701321429082715	0.32771977458327	3.5701321429082715	48.346819792460245	16.578492250788003	0.3247953495885592
					132.01147136158534	3.7063796114971153	0.3341624485915953	3.7063796114971153	48.68524753100746	16.72230781056927	0.32629766927534287
					132.93555166111642	3.5076089300479434	0.3296229854089601	3.5076089300479434	49.026044263724515	16.261032273065315	0.32247155390504567
					133.86610052274423	3.4217367377806163	0.3282851029978004	3.4217367377806163	49.36922657357059	16.434974468594117	0.32464898940822645
					134.80316322640346	4.137581859595046	0.3583771472047109	4.137581859595046	49.714811159585594	15.889208539990584	0.3203079405327309
					135.74678536898827	3.8479978693068664	0.3486530338242224	3.8479978693068664	50.06281483770269	16.446174294837913	0.3260320954683784
					136.69701286657119	3.6754765313719826	0.3434440833722834	3.6754765313719826	50.413254541566616	15.663572659073045	0.3195043433408222
					137.6538919566372	3.6853832032734806	0.3456515904603976	3.6853832032734806	50.76614732335758	16.193801291757268	0.3253478752203628
					138.6174692003337	3.925654264961426	0.3556966789584854	3.925654264961426	51.12151035462108	16.38493335825415	0.3279387494852567
					139.587791484736	3.2809409347845744	0.33384682469646537	3.2809409347845744	51.47936092710343	15.93115922833951	0.3245608038545322
					140.56490602512915	3.669356158495122	0.35097499232669277	3.669356158495122	51.839716453593155	15.795852829852599	0.3236506335725958
					141.54886036730505	3.96492976623977	0.3658426842700958	3.96492976623977	52.20259446876831	15.57053731749956	0.32180395100287357
					142.5397023898762	3.954315997482158	0.3691056726904613	3.954315997482158	52.56801263004969	15.614305789851596	0.3229255705070144
					143.53748030660535	4.240518240021057	0.38071417852263256	4.240518240021057	52.93598871846004	15.383406017095059	0.3209882106087123
					144.54224266875156	3.8902770914759692	0.37100981637238084	3.8902770914759692	53.306540639489256	15.246730505312978	0.320205375254256
					145.55403836743284	3.7776024559789714	0.36804195513542765	3.7776024559789714	53.67968642396568	15.782001838771226	0.32574927104018814
					146.5729166360049	4.153110645305236	0.38546272705636303	4.153110645305236	54.05544422893344	14.440932662358213	0.31326286234700995
					147.59892705245693	5.020093638059522	0.42097004719284337	5.020093638059522	54.43383233853597	14.939312878201767	0.3192082635521972
					148.63211954182412	3.826918002073541	0.37676162733978574	3.826918002073541	54.81486916490572	14.924815492356336	0.319530740398505
					149.67254437861686	3.492137948836927	0.36487678699699855	3.492137948836927	55.19857324906006	14.239133689803664	0.3134258357255078
					150.7202521892672	3.760275827091305	0.37836528370859446	3.760275827091305	55.58496326180349	14.793840778595198	0.3195803755581309
					151.7752939545921	3.951721558044093	0.3881042657500312	3.951721558044093	55.97405800463611	14.332012206828043	0.31557620192702185
					152.83772101227422	3.295447963334709	0.36120691341751826	3.295447963334709	56.36587641066856	14.308242933523516	0.31616314822761027
					153.90758505936014	4.22054452861688	0.40297922027286803	4.22054452861688	56.76043754554324	14.274926669146469	0.31615299704203537
					154.98493815477565	3.7479655141462445	0.3880063796620825	3.7479655141462445	57.15776060836205	14.017632370424277	0.3143548213054446
					156.0698327218591	4.284286954805286	0.410001915593046	4.284286954805286	57.55786493262058	13.503304361905114	0.30949996198413077
					157.16232155091208	3.887087140279692	0.39563971521451435	3.887087140279692	57.96076998714892	14.0304367332465	0.3158858479608537
					158.26245780176848	4.014605438481893	0.40559494752937264	4.014605438481893	58.36649537705897	13.975129839598189	0.31541967705068047
					159.37029500638084	3.955569523454205	0.40542257333377396	3.955569523454205	58.77506084469838	13.272285520310076	0.30929222275953605
					160.4858870714255	3.415565771472817	0.3827503812888494	3.415565771472817	59.18648627061127	13.950595214758401	0.31749397186473033
					161.6092882809255	4.363166906088419	0.4265432821134337	4.363166906088419	59.600791674505544	13.202870323582841	0.31037475848473234
					162.740553298892	4.39406895118229	0.42972626021370924	4.39406895118229	60.01799721622709	13.70952920744845	0.316888454669789
					163.87973717198423	3.4779775336054466	0.39206256749324714	3.4779775336054466	60.438123196740676	13.24331598081309	0.3125974184185287
					165.02689533218813	4.420976512262101	0.4392560279062493	4.420976512262101	60.86119005911786	12.96271296673648	0.31076745370203557
					166.18208359951348	4.533256267338052	0.4458077644826746	4.533256267338052	61.28721838953169	12.89688316786819	0.31117311897831557
					167.34535818471008	3.9999372672931326	0.424756701680864	3.9999372672931326	61.71622891825841	12.549429862402635	0.3079612800418292
					168.51677569200305	3.6818001781273444	0.4132713453401427	3.6818001781273444	62.14824252068621	13.047837531041608	0.3140101596323573
					169.69639312184705	4.216489038571351	0.44090331067207217	4.216489038571351	62.58328021833101	13.102153665972253	0.3156365971963357
					170.8842678737	4.650964604622463	0.46081585688241705	4.650964604622463	63.021363179859335	12.603646520588349	0.3108065169633437
					172.0804577488159	4.30804351187802	0.4481730734160124	4.30804351187802	63.46251272211835	12.595213215940893	0.3113229108946354
					173.2850209530576	4.851089935276873	0.4756858614346978	4.851089935276873	63.90675031117318	12.138833607153094	0.30683703636896864
					174.498016099729	4.408964411050903	0.45817751280724744	4.408964411050903	64.35409756335139	12.443791196732755	0.3110264862296078
					175.71950221242713	4.956951084791538	0.486032443438041	4.956951084791538	64.80457624629484	12.014909738399995	0.3070290456884273
					176.9495387279141	4.124383367350234	0.4497676816614965	4.124383367350234	65.2582082800189	12.296606793890021	0.31120574669789064
					178.1881854990095	4.434168776591722	0.4649122206434957	4.434168776591722	65.71501573797903	12.083396000101542	0.31006756912524386
					179.43550279750258	4.619355037250882	0.47894412320057034	4.619355037250882	66.1750208481449	12.145863783707624	0.311647454648297
					180.6915513170851	4.383055905394903	0.46915365374325063	4.383055905394903	66.6382459940819	11.83017279399424	0.3090911968829837
					181.9563921763047	3.859105548097338	0.44776810912341786	3.859105548097338	67.10471371604048	11.060734082264677	0.3006673812642888
					183.23008692153883	4.316829691845053	0.47306665213972865	4.316829691845053	67.57444671205276	11.214095408573206	0.3034651617806173
					184.51269752998962	4.967585268393259	0.5054672813332957	4.967585268393259	68.04746783903713	11.482528089222573	0.3079905773542744
					185.80428641269953	3.7815212896808577	0.451911858873577	3.7815212896808577	68.5238001139104	10.95455658847123	0.30267957803505174
					187.10491641758844	4.993850581202375	0.5102328472979926	4.993850581202375	69.00346671470777	10.966053450881956	0.30395176410409963
					188.41465083251154	5.30425478787287	0.5271759220709689	5.30425478787287	69.48649098171072	10.73903070796771	0.3022015025360685
					189.73355338833915	4.821338099478815	0.5066411804984977	4.821338099478815	69.97289641858268	10.666149581858972	0.3019623491019995
					191.0616882620575	4.561921702256285	0.49940160429869407	4.561921702256285	70.46270669351276	10.78552890675985	0.3045272100361991
					192.3991200798919	3.9424427605718746	0.4705071621796676	3.9424427605718746	70.95594564036736	10.62232190024336	0.3036966099722297
					193.74591392045113	4.687121952706396	0.5112338178283244	4.687121952706396	71.45263725984992	10.387281799540512	0.30148438121130616
					195.1021353178943	4.4485918552221655	0.5018266255861558	4.4485918552221655	71.95280572066886	10.133633814640113	0.2989855974216444
					196.46785026511955	4.614965567663943	0.5117342589619762	4.614965567663943	72.45647536071354	9.86941017443533	0.29668423137679034
					197.8431252169754	4.712998948291392	0.520587829049331	4.712998948291392	72.96367068823854	9.894081732888356	0.29807557263393897
					199.22802709349423	5.293274776029225	0.5496682382228063	5.293274776029225	73.4744163830562	9.865985712233394	0.2986716419637148
					200.62262328314867	4.9994588211521656	0.5399271916501655	4.9994588211521656	73.9887372977376	9.655698140147297	0.29649415134429724
					202.0269816461307	5.013319459066484	0.544046684039034	5.013319459066484	74.50665845882176	9.891714585599479	0.3011951643278976
					203.44117051765363	5.029230727586261	0.5492963425729194	5.029230727586261	75.02820506803351	9.327523287467113	0.2944550391256317
					204.8652587112772	4.771732630776858	0.5370836454915616	4.771732630776858	75.55340250350974	9.405909131035903	0.2964459006503246
					206.29931552225614	4.879557545177488	0.5445893464867875	4.879557545177488	76.0822763210343	9.318741970108377	0.2962563133112038
					207.74341073091193	5.60037531417955	0.5846389014363946	5.60037531417955	76.61485225528155	9.43454749378327	0.29885923921399193
					209.1976146060283	4.640273767889494	0.5382443661587124	4.640273767889494	77.15115622106853	8.968680120542869	0.2934791093689248
					210.6619979082705	4.919769499764777	0.5576724814963556	4.919769499764777	77.69121431461602	9.168700349126855	0.2976683356898807
					212.13663189362842	3.5801959162274986	0.4855367033952678	3.5801959162274986	78.23505281481832	8.865897274374532	0.29351351868161435
					213.6215883168838	5.441324121911943	0.5888589976926828	5.441324121911943	78.78269818452205	8.569224901732767	0.29036233245270177
					215.11693943510198	5.533036075795195	0.5975313116030836	5.533036075795195	79.3341770718137	8.229432998373545	0.28639472988828407
					216.6227580111477	5.850237969832439	0.614625605270855	5.850237969832439	79.88951631131638	8.455781108556998	0.2909545478161565
					218.13911731722578	4.753475135654731	0.5629961813076052	4.753475135654731	80.4487429254956	8.415406078896392	0.29149748920013097
					219.66609113844635	3.984065876911296	0.5241479163338114	3.984065876911296	81.01188412597406	8.443255750913226	0.2931168701421341
					221.20375377641545	4.193669548745557	0.5361422047094985	4.193669548745557	81.5789673148559	8.513236077727019	0.2954092856405006
					222.75218005285038	4.122988616314524	0.5377090161761267	4.122988616314524	82.1500200860599	7.557088351543997	0.2814299350106358
					224.31144531322033	5.7599998402824415	0.62888505188939	5.7599998402824415	82.72507022666231	7.44100097535849	0.2803034835541156
					225.8816254304129	3.85439426507823	0.5278549319773342	3.85439426507823	83.30414571824895	7.818833230759848	0.28774231687459384
					227.46279680842576	4.358846847407322	0.5551339663008223	4.358846847407322	83.88727473827669	7.532803737750822	0.2843589394501139
					229.05503638608477	4.999746712878403	0.5983182678386156	4.999746712878403	84.47448566144462	7.328561613106999	0.28275912447555185
					230.65842164078737	5.323518193672311	0.613440073527336	5.323518193672311	85.06580706107474	7.255198324836562	0.282695341824592
					232.27303059227287	4.77376451220944	0.5895113667017782	4.77376451220944	85.66126771050226	7.776052043166932	0.29329939492068746
					233.89894180641878	3.9296963711452166	0.5435459466291108	3.9296963711452166	86.26089658447577	6.937749597406178	0.28033792816630676
					235.5362343990637	3.735631968298198	0.5282866613342679	3.735631968298198	86.8647228605671	7.235451278878163	0.2868439680090951
					237.18498803985716	5.225566572449234	0.6213175630663905	5.225566572449234	87.47277592059106	7.3355338127026055	0.2903326148142973
					238.84528295613615	4.582134294608583	0.5840953896562243	4.582134294608583	88.08508535203521	6.77645600940356	0.28216035789927824
					240.51719993682912	4.582986158269255	0.5889157826319915	4.582986158269255	88.70168094949946	7.032946213217678	0.28789945298270336
					242.20082033638693	4.388127848704285	0.5796349761175923	4.388127848704285	89.32259271614595	6.871362365195792	0.2870357693235767
					243.89622607874162	4.382364158186564	0.5844829363523891	4.382364158186564	89.94785086515898	6.847779156089474	0.2888343371878556
					245.6034996612928	3.8230108515449635	0.55426771088368	3.8230108515449635	90.57748582121508	6.867636423749838	0.29120059162951595
					247.32272415892186	4.284194392483943	0.5869445147255775	4.284194392483943	91.21152822196359	6.443055381738338	0.2853719966060635
					249.05398322803433	3.980658190492058	0.5666166990307951	3.980658190492058	91.85000891951734	6.660836458502527	0.2916380858800415
					250.79736111063056	3.9323494049638077	0.5667500002784054	3.9323494049638077	92.49295898195396	6.521191335131633	0.29062059884005853
					252.55294263840497	3.1921056454578514	0.5176385299026656	3.1921056454578514	93.14040969482764	6.046255550720215	0.2836252367017103
					254.3208132368738	3.443275436525678	0.5403297294972252	3.443275436525678	93.79239256269142	6.0835739878926445	0.28622406688047103
					256.1010589295319	4.1717348880654805	0.5921586714834172	4.1717348880654805	94.44893931063027	6.212115117776344	0.29183852950135986
					257.89376634203865	4.635943494913814	0.6230338974176307	4.635943494913814	95.11008188580468	5.948840357464879	0.28736623261884253
					259.6990227064329	3.7258909275900254	0.5667592868732925	3.7258909275900254	95.7758524590053	6.266841893523427	0.2959045650827578
					261.51691586537794	2.826158986246685	0.5004463686472331	2.826158986246685	96.44628342621834	5.9833723882960985	0.2920327210976306
					263.34753427643557	4.170951763522851	0.5989516714453492	4.170951763522851	97.12140741020188	5.702170671135665	0.28686342560786715
					265.1909670163707	3.56670324939066	0.5605464149082302	3.56670324939066	97.8012572620733	5.98611047860065	0.29514124812981196
					267.04730378548527	3.0749964478142515	0.5254300700614458	3.0749964478142515	98.48586606290782	5.421070209490921	0.28468904744474915
					268.91663491198364	3.635011152728568	0.5707539675004755	3.635011152728568	99.17526712534817	6.019808471653545	0.2997519267609629
					270.7990513563675	2.673302007960729	0.5058059227332953	2.673302007960729	99.86949399522561	5.7478545744026395	0.2944216096695946
					272.69464471586207	3.066212514998058	0.5351545635876159	3.066212514998058	100.5685804531922	4.661614855378604	0.27193200847660814
					274.6035072288731	3.3652279247311077	0.5560047869629046	3.3652279247311077	101.27256051636454	5.3225588760717155	0.2891900514821335
					276.5257317794752	2.936482927784144	0.5273947057479461	2.936482927784144	101.9814684399791	5.190773003868104	0.28847060990638856
					278.46141190193157	2.5438300360089476	0.5060070584144388	2.5438300360089476	102.69533871905895	5.442739534997536	0.29585847852928826
					280.41064178524505	3.585425655113443	0.5832238605247922	3.585425655113443	103.41420609009236	4.721652230503805	0.27995548514592494
					282.3735162777418	2.378701946550038	0.4893360336553152	2.378701946550038	104.13810553272302	4.6419313964716835	0.2805490577983885
					284.35013089168604	3.6738784557003825	0.5961559803967975	3.6738784557003825	104.86707227145207	4.905801004909146	0.28933669496796693
					286.34058180792783	2.2696358682888165	0.484346845142999	2.2696358682888165	105.60114177735224	4.997461227151167	0.29338969250013636
					288.3449658805833	3.337865059564193	0.5768196505643662	3.337865059564193	106.3403497697937	4.382614186681872	0.27997394751431476
					290.36338064174737	3.187536671236284	0.564180165314977	3.187536671236284	107.08473221818227	5.214693750472195	0.3015076141850965
					292.39592430623964	2.717535885920807	0.5321133727524793	2.717535885920807	107.83432534370954	4.707111373478217	0.2894035930743996
					294.4426957763833	2.111085137732459	0.4704237251442281	2.111085137732459	108.58916562111551	4.362774528163078	0.2825730474937385
					296.50379464681794	4.587690837578017	0.6734191520880063	4.587690837578017	109.34928978046332	4.394058578266322	0.2846805398885818
					298.5793212093457	3.46679852234843	0.5965719977490349	3.46679852234843	110.11473480892656	4.344002968738643	0.2856065668441421
					300.66937645781115	2.7119394868527613	0.5324820735164347	2.7119394868527613	110.88553795258903	4.391767990302381	0.28852924690389986
					302.7740620930158	2.0460948816095055	0.4838967141832763	2.0460948816095055	111.66173671825717	4.50014170550719	0.2930953843590811
					304.8934805276669	2.1154644207638715	0.4896903383321206	2.1154644207638715	112.44336887528496	3.7719724399403374	0.2748455741199916
					307.0277348913605	2.1863427991590507	0.49659342146611163	2.1863427991590507	113.23047245741196	4.554077094715245	0.298438401255094
					309.1769290356001	1.749232531997258	0.4511716029620242	1.749232531997258	114.02308576461385	4.102133617436603	0.28871387886065
					311.3411675388493	2.7455977072801874	0.5535779376052362	2.7455977072801874	114.82124736496615	3.963090698075808	0.2862787541866456
					313.5205557116212	2.393795299275211	0.5250242220982643	2.393795299275211	115.62499609652092	4.415173892509191	0.30102912597087833
					315.71519960160254	2.5993804260587186	0.5464419464381053	2.5993804260587186	116.43437106919656	4.444957088887333	0.30365513552583256
					317.9252059988138	2.163352301704147	0.5115226797151836	2.163352301704147	117.24941166668094	4.316157484260364	0.30276689477579244
					320.15068244080544	2.0998035811939593	0.5007716032512808	2.0998035811939593	118.07015754834771	4.413631218551547	0.30712434440391584
					322.3917372178911	1.4235863205529156	0.43279457535633775	1.4235863205529156	118.89664865118613	4.105358851762763	0.30117418630408704
					324.64847937841637	2.003576411208664	0.4995828384119318	2.003576411208664	119.72892519174444	3.948815318252032	0.2989626446539002
					326.9210187340653	1.3552118877119794	0.42971902393125255	1.3552118877119794	120.56702766808665	3.775589238880039	0.2946105154534316
					329.2094658652037	2.4082160111588666	0.5325930951740913	2.4082160111588666	121.41099686176327	4.095235992619199	0.30759184717979765
					331.51393212626016	1.7276932316176277	0.47221932214193635	1.7276932316176277	122.26087383979561	4.272483716180829	0.31552419730568027
					333.83452965114395	2.0667578257894554	0.5160643463045863	2.0667578257894554	123.11669995667417	4.22145309822491	0.31576063387267117
					336.171371358702	1.5655455189397032	0.45931881450166234	1.5655455189397032	123.97851685637087	3.9541586014179186	0.30867079059688846
					338.52457095821285	1.5964620633974076	0.4623802952622265	1.5964620633974076	124.84636647436548	4.123678191126695	0.31657511511961794
					340.89424295492034	2.1987733762364643	0.5294128189163311	2.1987733762364643	125.72029103968603	4.103382910248188	0.3170388575518088
					343.2805026556048	1.9473604340331567	0.5082381656378745	1.9473604340331567	126.60033307696384	3.858870812377206	0.3108651809266572
					345.683466174194	1.6872406361207388	0.46994099076838186	1.6872406361207388	127.48653540850259	3.9019814098391334	0.3149231038075841
					348.1032504374134	2.350207889466735	0.5541453368149247	2.350207889466735	128.3789411563621	3.659699014983896	0.30860107577417756
					350.5399731904753	1.9521501090142337	0.516067178714356	1.9521501090142337	129.27759374445662	4.016520065315062	0.3238876365270316
					352.9937530028086	2.329773612286524	0.5491479427575578	2.329773612286524	130.18253690066783	3.9068417588208297	0.3214846571717157
					355.46470927382825	1.1615674208129907	0.41912315941299705	1.1615674208129907	131.09381465897252	4.035028403548218	0.32771977458327
					357.95296223874504	1.5126338299941495	0.4619424110133174	1.5126338299941495	132.01147136158534	4.189017775274857	0.3341624485915953
					360.4586329744162	1.793822592490746	0.5003527404922294	1.793822592490746	132.93555166111642	3.964363529063487	0.3296229854089601
					362.98184340523716	1.4021008924309473	0.4540264476171101	1.4021008924309473	133.86610052274423	3.867309212583381	0.3282851029978004
					365.5227163090738	2.6841859829835206	0.5972305594098565	2.6841859829835206	134.80316322640346	4.676370413525284	0.3583771472047109
					368.08137532323735	2.77430208088813	0.6062891532047808	2.77430208088813	135.74678536898827	4.3490773108465195	0.3486530338242224
					370.6579449505	1.4326099023333143	0.4749757130511283	1.4326099023333143	136.69701286657119	4.154090550995574	0.3434440833722834
					373.2525505651535	1.4681311040648442	0.47153809201370706	1.4681311040648442	137.6538919566372	4.165287252099924	0.3456515904603976
					375.8653184191096	1.21019633732659	0.4479409432761897	1.21019633732659	138.6174692003337	4.4368459842850525	0.3556966789584854
					378.49637564804334	1.6918454316572757	0.4976025105583869	1.6918454316572757	139.587791484736	3.7081792304291024	0.33384682469646537
					381.14585027757965	1.4702086117711182	0.4831851530388409	1.4702086117711182	140.56490602512915	4.147173194043536	0.35097499232669277
					383.8138712295227	2.118946693832129	0.5552036617219224	2.118946693832129	141.54886036730505	4.481235871515561	0.3658426842700958
					386.50056832812936	1.3578549301129894	0.46988531645958614	1.3578549301129894	142.5397023898762	4.469239996659576	0.3691056726904613
					389.2060723064262	1.289658996157171	0.4561411846127683	1.289658996157171	143.53748030660535	4.792710986409247	0.38071417852263256
					391.93051481257123	1.6141261005807015	0.5044082561597291	1.6141261005807015	144.54224266875156	4.396862058162142	0.37100981637238084
					394.67402841625926	2.90641434650228	0.6510142508761744	2.90641434650228	145.55403836743284	4.269515131944597	0.36804195513542765
					397.43674661517304	1.807160034055524	0.535746330386397	1.807160034055524	146.5729166360049	4.693921330103455	0.38546272705636303
					400.21880384147926	1.0109039383187273	0.42583935071109097	1.0109039383187273	147.59892705245693	5.673801306844883	0.42097004719284337
					403.0203354683696	1.9722422765628895	0.5607021068102379	1.9722422765628895	148.63211954182412	4.325252460778027	0.37676162733978574
					405.8414778166482	1.8371739729427503	0.5417645041959313	1.8371739729427503	149.67254437861686	3.946877944183606	0.36487678699699855
					408.6823681613647	2.040729997353771	0.575092288347122	2.040729997353771	150.7202521892672	4.249932260246598	0.37836528370859446
					411.5431447384942	2.1786408158369968	0.5933444285936759	2.1786408158369968	151.7752939545921	4.466307713930302	0.3881042657500312
					414.4239467516637	1.7730649341497793	0.5401277331427811	1.7730649341497793	152.83772101227422	3.724575338446324	0.36120691341751826
					417.3249143789253	2.3023034559490534	0.6107595449144303	2.3023034559490534	153.90758505936014	4.770136333815443	0.40297922027286803
					420.2461887795778	2.4592299854791753	0.633825847038367	2.4592299854791753	154.98493815477565	4.236018920235205	0.3880063796620825
					423.18791210103484	2.6880031935867326	0.6588334423980269	2.6880031935867326	156.0698327218591	4.8421791854203065	0.410001915593046
					426.1502274857421	2.0131118224401723	0.5892034653279777	2.0131118224401723	157.16232155091208	4.393256717192207	0.39563971521451435
					429.13327907814227	1.642544099585404	0.5333057816497195	1.642544099585404	158.26245780176848	4.537380221483245	0.40559494752937264
					432.1372120316893	2.657809502011667	0.6669332189859261	2.657809502011667	159.37029500638084	4.470656754555175	0.40542257333377396
					435.16217251591104	2.040457483839767	0.6040916914357513	2.040457483839767	160.4858870714255	3.8603346740137736	0.3827503812888494
					438.20830772352247	2.3820228902730296	0.6469513498538156	2.3820228902730296	161.6092882809255	4.931330743726119	0.4265432821134337
					441.2757658775871	1.7802022682487952	0.5771815784686891	1.7802022682487952	162.740553298892	4.96625679819421	0.42972626021370924
					444.36469623873023	2.995481749720819	0.7166013892730487	2.995481749720819	163.87973717198423	3.9308735848551826	0.39206256749324714
					447.47524911240134	2.8280627730465895	0.7026922137182887	2.8280627730465895	165.02689533218813	4.996668214041356	0.4392560279062493
					450.6075758561882	2.779409258579502	0.7001937715552212	2.779409258579502	166.18208359951348	5.123568839211448	0.4458077644826746
					453.7618288871815	1.0959306961087771	0.4921726883104378	1.0959306961087771	167.34535818471008	4.5208019871194765	0.424756701680864
					456.93816168939173	2.870647459629663	0.7195693554841225	2.870647459629663	168.51677569200305	4.161237651789189	0.4132713453401427
					460.1367288212175	2.5700157920765894	0.6925125370011885	2.5700157920765894	169.69639312184705	4.765552745066067	0.44090331067207217
					463.35768592296597	1.4357160976550447	0.5403367485003018	1.4357160976550447	170.8842678737	5.256604946914209	0.46081585688241705
					466.6011897244267	2.604549500143732	0.7068123711421839	2.604549500143732	172.0804577488159	4.869029279120453	0.4481730734160124
					469.8673980524977	2.286827426244666	0.6682058856140468	2.286827426244666	173.2850209530576	5.482790242342016	0.4756858614346978
					473.1564698388652	2.6448743752349717	0.707638933746119	2.6448743752349717	174.498016099729	4.983091918365646	0.45817751280724744
					476.4685651277373	2.0748176624846133	0.6482591059987101	2.0748176624846133	175.71950221242713	5.602436442545681	0.486032443438041
					479.8038450836314	2.1594711933523576	0.6657918294946511	2.1594711933523576	176.9495387279141	4.661453237084738	0.4497676816614965
					483.1624719992168	2.04446208702885	0.6526568991350924	2.04446208702885	178.1881854990095	5.011578351578667	0.4649122206434957
					486.54460930321136	2.5284648141640913	0.7148329901080299	2.5284648141640913	179.43550279750258	5.220879237875242	0.47894412320057034
					489.9504215683338	2.7308497872158877	0.7394363608236937	2.7308497872158877	180.6915513170851	4.95380965316347	0.46915365374325063
					493.38007451931213	1.3096073065483333	0.5528479219797104	1.3096073065483333	181.9563921763047	4.361631411821766	0.44776810912341786
					496.8337350409473	2.537129070863513	0.7211138254734585	2.537129070863513	183.23008692153883	4.878959579822652	0.47306665213972865
					500.31157118623395	2.1368380590997544	0.6802846403142752	2.1368380590997544	184.51269752998962	5.614455390630481	0.5054672813332957
					503.8137521845376	2.4925839332572726	0.7222201898242215	2.4925839332572726	185.80428641269953	4.2739442692042084	0.451911858873577
					507.34044844982935	2.417631522973228	0.7165098739432265	2.417631522973228	187.10491641758844	5.644140925778916	0.5102328472979926
					510.8918315889782	1.2981023672905594	0.5619551361306075	1.2981023672905594	188.41465083251154	5.9949654164029536	0.5271759220709689
					514.468074410101	1.4927346395723868	0.5999418587925458	1.4927346395723868	189.73355338833915	5.449164175379389	0.5066411804984977
					518.0693509309717	2.079959549569078	0.6896902793649152	2.079959549569078	191.0616882620575	5.1559670361030925	0.49940160429869407
					521.6958363874886	2.549418561512902	0.7560074852093007	2.549418561512902	192.3991200798919	4.455820647947172	0.4705071621796676
					525.3477072422011	2.190749950560836	0.7100106571090145	2.190749950560836	193.74591392045113	5.297470640584807	0.5112338178283244
					529.0251411928964	1.6706899074661772	0.6390901720696246	1.6706899074661772	195.1021353178943	5.027879577866901	0.5018266255861558
					532.7283171812467	3.206841327068814	0.8502553526458	3.206841327068814	196.46785026511955	5.215918179362326	0.5117342589619762
					536.4574154015154	2.5911060088636315	0.7769181475847899	2.5911060088636315	197.8431252169754	5.326717292530551	0.520587829049331
					540.212617309326	2.5435650563231	0.7625368161531869	2.5435650563231	199.22802709349423	5.982555606937383	0.5496682382228063
					543.9941056304913	2.9206859254410538	0.8216038377790909	2.9206859254410538	200.62262328314867	5.650479460764594	0.5399271916501655
					547.8020643699047	2.205073834327939	0.7308492046699119	2.205073834327939	202.0269816461307	5.666145006306562	0.544046684039034
					551.636678820494	1.8819723968419904	0.6929209631418892	1.8819723968419904	203.44117051765363	5.684128211925803	0.5492963425729194
					555.4981355722375	2.14212718706917	0.7439930330925115	2.14212718706917	204.8652587112772	5.393099170732063	0.5370836454915616
					559.3866225212431	1.5836872305023917	0.6501987695781903	1.5836872305023917	206.29931552225614	5.514964853793945	0.5445893464867875
					563.3023288788918	1.8243580461117004	0.7015677456315185	1.8243580461117004	207.74341073091193	6.329646231199841	0.5846389014363946
					567.245445181044	1.3409478135630861	0.6323179002106972	1.3409478135630861	209.1976146060283	5.244521968428127	0.5382443661587124
					571.2161632973114	0.3141210301277878	0.4039256967434391	0.3141210301277878	210.6619979082705	5.560413137618455	0.5576724814963556
					575.2146764403926	1.8178466421145372	0.7068710810528601	1.8178466421145372	212.13663189362842	4.046402663537617	0.4855367033952678
					579.2411791754753	1.1379079786540585	0.5868994949258888	1.1379079786540585	213.6215883168838	6.149883675437632	0.5888589976926828
					583.2958674297037	3.3166292592044395	0.9318375340155877	3.3166292592044395	215.11693943510198	6.2535381969093145	0.5975313116030836
					587.3789385017116	1.445256327168693	0.6633671078237147	1.445256327168693	216.6227580111477	6.6120455576640165	0.614625605270855
					591.4905910712235	2.383740120991105	0.7992893534328624	2.383740120991105	218.13911731722578	5.372464217053453	0.5629961813076052
					595.6310252087221	0.9269516196779929	0.5369533219020016	0.9269516196779929	219.66609113844635	4.502863852498402	0.5241479163338114
					599.8004423851831	2.4468970844181337	0.8232881052731489	2.4468970844181337	221.20375377641545	4.739761741843831	0.5361422047094985
					603.9990454818794	1.6695125190237132	0.7189807602863808	1.6695125190237132	222.75218005285038	4.659876864048758	0.5377090161761267
					608.2270388002526	1.0446070354356831	0.591874038155835	1.0446070354356831	224.31144531322033	6.510056779310088	0.62888505188939
					612.4846280718543	2.338777489017639	0.8168474667942308	2.338777489017639	225.8816254304129	4.3563066339036665	0.5278549319773342
					616.7720204683573	1.0440893584590805	0.6086539036074001	1.0440893584590805	227.46279680842576	4.926448134683804	0.5551339663008223
					621.0894246116358	2.2995083394019007	0.8359284416747713	2.2995083394019007	229.05503638608477	5.650804841239607	0.5983182678386156
					625.4370505839172	0.2804028034613535	0.412970874264911	0.2804028034613535	230.65842164078737	6.016737268658961	0.613440073527336
					629.8151099380046	0.8243849041253659	0.5792018898738858	0.8243849041253659	232.27303059227287	5.3953956401525005	0.5895113667017782
					634.2238157075707	0.8978038267655466	0.5604521273448088	0.8978038267655466	233.89894180641878	4.441414446350008	0.5435459466291108
					638.6633824175237	0.8087373590319568	0.5540802589743448	0.8087373590319568	235.5362343990637	4.222079321973503	0.5282866613342679
					643.1340260944464	0.2180654598867323	0.442451061570511	0.2180654598867323	237.18498803985716	5.906030561459393	0.6213175630663905
					647.6359642771075	1.8952850210911945	0.797181671008056	1.8952850210911945	238.84528295613615	5.178811676297398	0.5840953896562243
					652.1694160270473	0.6925076346854134	0.5717978040468654	0.6925076346854134	240.51719993682912	5.179774468129512	0.5889157826319915
					656.7346019392367	3.045814886258986	0.9789020655540225	3.045814886258986	242.20082033638693	4.959542055913659	0.5796349761175923
					661.3317441528113	1.5015491853878353	0.7440098516966852	1.5015491853878353	243.89622607874162	4.953027827863456	0.5844829363523891
					665.961066361881	1.3211201607703364	0.7067394777138672	1.3211201607703364	245.6034996612928	4.320836528053782	0.55426771088368
					670.6227938264142	1.2902683557863273	0.68666634945202	1.2902683557863273	247.32272415892186	4.8420745697980365	0.5869445147255775
					675.3171533831991	3.654166917204007	1.0769634749042354	3.654166917204007	249.05398322803433	4.499012423211863	0.5666166990307951
					680.0443734568814	0.7721668800561265	0.5885037524100447	0.7721668800561265	250.79736111063056	4.4444129535158705	0.5667500002784054
					684.8046840710797	0.6777672292150229	0.5654245871471822	0.6777672292150229	252.55294263840497	3.607775967658344	0.5176385299026656
					689.5983168595773	0.9326566989742372	0.6475781343961686	0.9326566989742372	254.3208132368738	3.891652642387353	0.5403297294972252
					694.4255050775944	1.783231862849285	0.824835691151913	1.783231862849285	256.1010589295319	4.71497078864561	0.5921586714834172
					699.2864836131375	1.2226952835793632	0.7341536336119121	1.2226952835793632	257.89376634203865	5.239627815003948	0.6230338974176307
					704.1814889984294	1.223196594944649	0.7049083034226641	1.223196594944649	259.6990227064329	4.211069820262012	0.5667592868732925
					709.1107594214184	1.2781096921634898	0.7293011021895917	1.2781096921634898	261.51691586537794	3.1941763850676064	0.5004463686472331
					714.0745347373684	0.24870500951124355	0.4834926458738317	0.24870500951124355	263.34753427643557	4.714085687017285	0.5989516714453492
					719.0730564805299	1.307368207222833	0.730036345221873	1.307368207222833	265.1909670163707	4.031153005612657	0.5605464149082302
					724.1065678758937	2.0082598633467277	0.8851342425982076	2.0082598633467277	267.04730378548527	3.4754170184952655	0.5254300700614458
					729.175313851025	1.2342422401354907	0.7452534542011434	1.2342422401354907	268.91663491198364	4.1083558426848885	0.5707539675004755
					734.2795410479821	0.717799503735956	0.6338744881606121	0.717799503735956	270.7990513563675	3.021414642819616	0.5058059227332953
					739.419497835318	0.9786639347816652	0.7117188898195598	0.9786639347816652	272.69464471586207	3.4654892575638936	0.5351545635876159
					744.5954343201652	0.8358815610134603	0.636858712528834	0.8358815610134603	274.6035072288731	3.8034419223603866	0.5560047869629046
					749.8076023604063	0.4574941812784745	0.5553582129530741	0.4574941812784745	276.5257317794752	3.3188665141372846	0.5273947057479461
					755.0562555769293	1.3195902216389368	0.7665000176458805	1.3195902216389368	278.46141190193157	2.875083060856584	0.5060070584144388
					760.3416493659677	1.0208155866798667	0.7292435042583315	1.0208155866798667	280.41064178524505	4.052313409723817	0.5832238605247922
					765.6640409115295	1.527292692114849	0.8538776047044463	1.527292692114849	282.3735162777418	2.6884522851543773	0.4893360336553152
					771.0236891979102	0.9040039309799547	0.6617972618833725	0.9040039309799547	284.35013089168604	4.15228437675109	0.5961559803967975
					776.4208550222957	1.5701059837145468	0.8500250490981324	1.5701059837145468	286.34058180792783	2.5651838160805287	0.484346845142999
					781.8558010074516	0.9606717021552887	0.7138806420115028	0.9606717021552887	288.3449658805833	3.772515913537357	0.5768196505643662
					787.3287916145039	0.8216426169511692	0.6683588453363662	0.8216426169511692	290.36338064174737	3.602612029736403	0.564180165314977
					792.8400931558053	0.9481592267474751	0.7529970152627383	0.9481592267474751	292.39592430623964	3.071408577728312	0.5321133727524793
					798.389973807896	0.7896265043075408	0.6722441869225623	0.7896265043075408	294.4426957763833	2.385986891263883	0.4704237251442281
					803.9787036245513	2.393470977230853	1.04018772576782	2.393470977230853	296.50379464681794	5.185091782413845	0.6734191520880063
					809.6065545499231	1.12971583757735	0.801911987129928	1.12971583757735	298.5793212093457	3.918238862626413	0.5965719977490349
					815.2738004317725	1.9707848600016862	0.9813407983466774	1.9707848600016862	300.66937645781115	3.0650834255229484	0.5324820735164347
					820.9807170347949	1.8058392861330734	0.9501523665141125	1.8058392861330734	302.7740620930158	2.3125337195287976	0.4838967141832763
					826.7275820540385	1.5327575554714827	0.8954291855695852	1.5327575554714827	304.8934805276669	2.390936436746122	0.4896903383321206
					832.5146751284168	2.704144954208259	1.1218450151085633	2.704144954208259	307.0277348913605	2.4710444715677715	0.49659342146611163
					838.3422778543157	1.4033974435776793	0.8501440982295213	1.4033974435776793	309.1769290356001	1.9770144825143101	0.4511716029620242
					844.2106737992959	1.7197654140262677	0.9427401676060143	1.7197654140262677	311.3411675388493	3.1031245595765795	0.5535779376052362
					850.1201485158911	1.122725125135893	0.835628129244267	1.122725125135893	313.5205557116212	2.705511067438339	0.5250242220982643
					856.0709895555023	0.9389669431471978	0.7824456377157738	0.9389669431471978	315.71519960160254	2.937867123940707	0.5464419464381053
					862.0634864823908	1.8341667015224652	0.9651211669955337	1.8341667015224652	317.9252059988138	2.4450601924069812	0.5115226797151836
					868.0979308877675	1.480227313804967	0.918962776491993	1.480227313804967	320.15068244080544	2.373236270489382	0.5007716032512808
					874.1746164039819	1.39937471877089	0.9143700759613779	1.39937471877089	322.3917372178911	1.608963200352133	0.43279457535633775
					880.2938387188098	1.8451635838719702	1.0065089163353707	1.8451635838719702	324.64847937841637	2.264478569502036	0.4995828384119318
					886.4558955898415	1.0515608343051044	0.8334363133825142	1.0515608343051044	326.9210187340653	1.5316851704232657	0.42971902393125255
					892.6610868589703	1.7644665009442286	1.0209296367728873	1.7644665009442286	329.2094658652037	2.7218096187862266	0.5325930951740913
					898.9097144669831	0.09432115148606876	0.5720224685250521	0.09432115148606876	331.51393212626016	1.9526703727319854	0.47221932214193635
					905.202082468252	0.5427848393619029	0.7087303828575826	0.5427848393619029	333.83452965114395	2.3358873555651125	0.5160643463045863
					911.5384970455298	1.3422400218268755	0.9095384241173946	1.3422400218268755	336.171371358702	1.7694080731766464	0.45931881450166234
					917.9192665248484	0.9510487726531405	0.824016558262684	0.9510487726531405	338.52457095821285	1.8043505150899521	0.4623802952622265
					924.3447013905223	0.6361675703618976	0.7216360422026525	0.6361675703618976	340.89424295492034	2.485093736293026	0.5294128189163311
					930.815114300256	2.0902057449333666	1.1108932533822424	2.0902057449333666	343.2805026556048	2.20094224771995	0.5082381656378745
					937.3308201003579	0.3608696675294871	0.670694033882534	0.3608696675294871	345.683466174194	1.9069501121664407	0.46994099076838186
					943.8921358410604	1.3545076757159733	0.9561273093153951	1.3545076757159733	348.1032504374134	2.65624778261465	0.5541453368149247
					950.4993807919478	1.5581042040857476	1.0265449603021473	1.5581042040857476	350.5399731904753	2.20635562566194	0.516067178714356
					957.1528764574914	3.344642533971207	1.3845758068471934	3.344642533971207	352.9937530028086	2.6331525901882538	0.5491479427575578
					963.8529465926938	0.3252133811986771	0.738859568486181	0.3252133811986771	355.46470927382825	1.3128246653073776	0.41912315941299705
					970.5999172188426	0.3723586956541899	0.7408814684999351	0.3723586956541899	357.95296223874504	1.7096063181634278	0.4619424110133174
					977.3941166393745	1.0975762696674736	0.973838454569754	1.0975762696674736	360.4586329744162	2.027410981412693	0.5003527404922294
					984.2358754558502	1.036487149593123	0.9531446131964468	1.036487149593123	362.98184340523716	1.5846799779770886	0.4540264476171101
									365.5227163090738	3.033715909720257	0.5972305594098565
									368.08137532323735	3.135566765684883	0.6062891532047808
									370.6579449505	1.6191618169097794	0.4749757130511283
									373.2525505651535	1.6593085263809115	0.47153809201370706
									375.8653184191096	1.3677859528765	0.4479409432761897
									378.49637564804334	1.912154535991303	0.4976025105583869
									381.14585027757965	1.6616565634472866	0.4831851530388409
									383.8138712295227	2.3948721652225147	0.5552036617219224
									386.50056832812936	1.534672385106913	0.46988531645958614
									389.2060723064262	1.4575960978706466	0.4561411846127683
									391.93051481257123	1.8243147317919877	0.5044082561597291
									394.67402841625926	3.2848824556570615	0.6510142508761744
									397.43674661517304	2.0424852009066257	0.535746330386397
									400.21880384147926	1.1425420519734593	0.42583935071109097
									403.0203354683696	2.229064159548765	0.5607021068102379
									405.8414778166482	2.076407501556725	0.5417645041959313
									408.6823681613647	2.3064702295830157	0.575092288347122
									411.5431447384942	2.462339549670167	0.5933444285936759
									414.4239467516637	2.003950297705697	0.5401277331427811
									417.3249143789253	2.602105318929182	0.6107595449144303
									420.2461887795778	2.779466542149473	0.633825847038367
									423.18791210103484	3.0380301907019516	0.6588334423980269
									426.1502274857421	2.275255665031981	0.5892034653279777
									429.13327907814227	1.8564332721053358	0.5333057816497195
									432.1372120316893	3.0039047302885686	0.6669332189859261
									435.16217251591104	2.306162229843695	0.6040916914357513
									438.20830772352247	2.6922056762649764	0.6469513498538156
									441.2757658775871	2.012017042762277	0.5771815784686891
									444.36469623873023	3.385548057777975	0.7166013892730487
									447.47524911240134	3.196328079600027	0.7026922137182887
									450.6075758561882	3.141338990975644	0.7001937715552212
									453.7618288871815	1.238640843001677	0.4921726883104378
									456.93816168939173	3.244458068362551	0.7195693554841225
									460.1367288212175	2.9046786795261066	0.6925125370011885
									463.35768592296597	1.6226724954640865	0.5403367485003018
									466.6011897244267	2.9437093056634493	0.7068123711421839
									469.8673980524977	2.5846140281500993	0.6682058856140468
									473.1564698388652	2.989285214299184	0.707638933746119
									476.4685651277373	2.344996729865872	0.6482591059987101
									479.8038450836314	2.440673693025487	0.6657918294946511
									483.1624719992168	2.3106883053406446	0.6526568991350924
									486.54460930321136	2.857717007139505	0.7148329901080299
									489.9504215683338	3.0864561915804773	0.7394363608236937
									493.38007451931213	1.4801420417766797	0.5528479219797104
									496.8337350409473	2.8675095079429402	0.7211138254734585
									500.31157118623395	2.4150933122678775	0.6802846403142752
									503.8137521845376	2.817163781710318	0.7222201898242215
									507.34044844982935	2.7324512018100817	0.7165098739432265
									510.8918315889782	1.467138949782332	0.5619551361306075
									514.468074410101	1.6871158905418837	0.5999418587925458
									518.0693509309717	2.350808184345187	0.6896902793649152
									521.6958363874886	2.881399314216338	0.7560074852093007
									525.3477072422011	2.4760255143900283	0.7100106571090145
									529.0251411928964	1.8882441770505003	0.6390901720696246
									532.7283171812467	3.6244305035314732	0.8502553526458
									536.4574154015154	2.9285152268488006	0.7769181475847899
									540.212617309326	2.874783575987128	0.7625368161531869
									543.9941056304913	3.3010124542331147	0.8216038377790909
									547.8020643699047	2.4922146288361673	0.7308492046699119
									551.636678820494	2.127039496573127	0.6929209631418892
									555.4981355722375	2.4210711810784162	0.7439930330925115
									559.3866225212431	1.7899121661665478	0.6501987695781903
									563.3023288788918	2.0619227075179936	0.7015677456315185
									567.245445181044	1.5155636538974888	0.6323179002106972
									571.2161632973114	0.3550253122241406	0.4039256967434391
									575.2146764403926	2.054563400068346	0.7068710810528601
									579.2411791754753	1.2860843326524554	0.5868994949258888
									583.2958674297037	3.748514825007933	0.9318375340155877
									587.3789385017116	1.6334550367043053	0.6633671078237147
									591.4905910712235	2.6941465217142535	0.7992893534328624
									595.6310252087221	1.0476576116504341	0.5369533219020016
									599.8004423851831	2.765527672637793	0.8232881052731489
									603.9990454818794	1.8869134711782292	0.7189807602863808
									608.2270388002526	1.1806339064793485	0.591874038155835
									612.4846280718543	2.6433289357401306	0.8168474667942308
									616.7720204683573	1.1800488185271831	0.6086539036074001
									621.0894246116358	2.59894622727444	0.8359284416747713
									625.4370505839172	0.3169163580257371	0.412970874264911
									629.8151099380046	0.9317348407424739	0.5792018898738858
									634.2238157075707	1.0147142449641091	0.5604521273448088
									638.6633824175237	0.9140497001453323	0.5540802589743448
									643.1340260944464	0.24646155639465828	0.442451061570511
									647.6359642771075	2.142085667084772	0.797181671008056
									652.1694160270473	0.7826847477285186	0.5717978040468654
									656.7346019392367	3.442435485873488	0.9789020655540225
									661.3317441528113	1.6970782508428495	0.7440098516966852
									665.961066361881	1.4931540794078275	0.7067394777138672
									670.6227938264142	1.458284807227387	0.68666634945202
									675.3171533831991	4.130006036755048	1.0769634749042354
									680.0443734568814	0.8727170784125604	0.5885037524100447
									684.8046840710797	0.7660248728633848	0.5654245871471822
									689.5983168595773	1.0541055962300996	0.6475781343961686
									694.4255050775944	2.015441145785605	0.824835691151913
									699.2864836131375	1.3819124896895822	0.7341536336119121
									704.1814889984294	1.3824790809296201	0.7049083034226641
									709.1107594214184	1.4445428640433535	0.7293011021895917
									714.0745347373684	0.28109093370003624	0.4834926458738317
									719.0730564805299	1.4776113709177017	0.730036345221873
									724.1065678758937	2.26977189245124	0.8851342425982076
									729.175313851025	1.3949630704001765	0.7452534542011434
									734.2795410479821	0.8112700790027351	0.6338744881606121
									739.419497835318	1.106103812492338	0.7117188898195598
									744.5954343201652	0.9447285718516871	0.636858712528834
									749.8076023604063	0.5170682602277312	0.5553582129530741
									755.0562555769293	1.4914249143226752	0.7665000176458805
									760.3416493659677	1.1537443775631782	0.7292435042583315
									765.6640409115295	1.726174031248842	0.8538776047044463
									771.0236891979102	1.0217217157267224	0.6617972618833725
									776.4208550222957	1.7745623935668393	0.8500250490981324
									781.8558010074516	1.0857686633200903	0.7138806420115028
									787.3287916145039	0.9286354578077135	0.6683588453363662
									792.8400931558053	1.0716268356094503	0.7529970152627383
									798.389973807896	0.8924502638941336	0.6722441869225623
									803.9787036245513	2.7051445127539466	1.04018772576782
									809.6065545499231	1.2768254255287919	0.801911987129928
									815.2738004317725	2.2274169607939687	0.9813407983466774
									820.9807170347949	2.04099246753775	0.9501523665141125
									826.7275820540385	1.7323505193962987	0.8954291855695852
									832.5146751284168	3.0562739026946617	1.1218450151085633
									838.3422778543157	1.586145363709129	0.8501440982295213
									844.2106737992959	1.9437102088280165	0.9427401676060143
									850.1201485158911	1.2689243949413531	0.835628129244267
									856.0709895555023	1.0612375491808603	0.7824456377157738
									862.0634864823908	2.073008628598442	0.9651211669955337
									868.0979308877675	1.6729798830486544	0.918962776491993
									874.1746164039819	1.581598806829632	0.9143700759613779
									880.2938387188098	2.0854375054171537	1.0065089163353707
									886.4558955898415	1.1884932166750264	0.8334363133825142
									892.6610868589703	1.9942321918144832	1.0209296367728873
									898.9097144669831	0.10660348414768472	0.5720224685250521
									905.202082468252	0.6134653161763673	0.7087303828575826
									911.5384970455298	1.5170241312240909	0.9095384241173946
									917.9192665248484	1.0748926530458935	0.824016558262684
									924.3447013905223	0.719008180390613	0.7216360422026525
									930.815114300256	2.3623886210540452	1.1108932533822424
									937.3308201003579	0.4078614740781865	0.670694033882534
									943.8921358410604	1.5308892571930934	0.9561273093153951
									950.4993807919478	1.7609977635316378	1.0265449603021473
									957.1528764574914	3.7801759386126044	1.3845758068471934
									963.8529465926938	0.36756208953141034	0.738859568486181
									970.5999172188426	0.42084658302000166	0.7408814684999351
									977.3941166393745	1.2405007002236732	0.973838454569754
									984.2358754558502	1.1714566635379684	0.9531446131964468
									991.1255265840412	2.8133591092468393	1.2608839104843526
									997.2911834928398	2.214202895753922	1.3294836368976146
