# Supplementary material for: Formation of a super-dense hydrogen monolayer on mesoporous silica
Source: Nat Chem. 2022 Aug 29;14(11):1319–24. doi: 10.1038/s41557-022-01019-7 (PMC9630099; doi:10.1038/s41557-022-01019-7)
Supplement: Source Data Fig. 2 — Compressed folder with ‘.csv’ files of all INS results including spectra and analysis and source data of Fig. 2b.. [file 41557_2022_1019_MOESM3_ESM.zip › Fig2_INS_spectra_and_analysis/INS+AnalysisGaussian/22969_1.25mmol_20.3K_B.csv]

x	y	err	fit	residual_fit	x_full	y_full	err_full	background_full	x_f	y_f	err_f	GS_Peak0_	GS_Peak1_	GS_Peak2_	Background1_	Sigmoid1_
2.0004999999999926	0.21326394724120346	0.1917346951893842	0.11049945892056008	-0.10276448832064337	1.0134999999999967	0.43407029770779904	0.3870566530350984	0.4340418909351453	-1.9895	0.09171041037326788	0.10494998216500055	0.00017554694492549517	4.349793870597081e-05	2.836211493285487e-08	0.11028038567481369	0.0
2.0214999999999925	0.33414902243076616	0.19961736614308234	0.11086971620538898	-0.22327930622537717	1.0344999999999966	-0.0707240932080957	0.36621313364123687	-0.07075382479594215	-1.9685000000000001	0.13622840507043066	0.11139144239093823	0.0001828274813539131	4.544223982422262e-05	3.00348960693316e-08	0.11064141644931477	0.0
2.0424999999999924	-0.11407553875862586	0.16992945312861674	0.11128116775313213	0.225356706511758	1.0554999999999966	0.24711228446749622	0.36304131640615767	0.2470811691470125	-1.9475000000000002	-0.015008337571402464	0.09461606540488662	0.0001903921473210455	4.746900589688441e-05	3.180336029618782e-08	0.1110432747965539	0.0
2.0634999999999923	-0.1788127934393564	0.16588612245499013	0.11173358660641297	0.2905463800457694	1.0764999999999965	0.37063969677876507	0.3659961371363291	0.370607136327065	-1.9265000000000003	0.00346401332670232	0.09338768025383551	0.00019825125380528154	4.9581527130895274e-05	3.367280071851533e-08	0.11148572015267608	0.0
2.0844999999999922	-0.021185343418843372	0.18125371047162564	0.11222674722593064	0.133412090644774	1.0974999999999964	0.1443055023986375	0.35065828463229515	0.14427143283801183	-1.9055000000000004	0.0030490835430486696	0.10076491950802029	0.00020641545353825228	5.1783215706919464e-05	3.5648792656281886e-08	0.11196851290789281	0.0
2.105499999999992	-0.04774921149156608	0.1769594265839298	0.11276042550191522	0.1605096369934813	1.1184999999999963	0.6439250390673976	0.36379543456141916	0.6438893937394318	-1.8845000000000005	0.18331404723475564	0.1205456379953724	0.0002148957510420873	5.407760990190078e-05	3.773720808498073e-08	0.11249141440376315	0.0
2.126499999999992	0.3268952678831496	0.20769637899683593	0.11333439876595862	-0.21356086911719097	1.1394999999999962	0.2696979983141041	0.3456452609227385	0.26966070777440504	-1.8635000000000006	0.043239618711798156	0.10604836238802354	0.00022370351291251542	5.646837833457243e-05	3.994423078152619e-08	0.11305418693048075	0.0
2.147499999999992	0.2063043488055636	0.1940546096443938	0.1139484458032266	-0.09235590300233698	1.160499999999996	0.3661468405601829	0.3390853883727638	0.3661078324692864	-1.8425000000000007	-0.17375356328245628	0.07119067636765994	0.0002328504783520351	5.895932433694333e-05	4.227637220802956e-08	0.11365659372416542	0.0
2.168499999999992	0.3978307991039307	0.20782163959711375	0.11460234686506018	-0.2832284522388705	1.181499999999996	0.15659907129400086	0.32747838476906793	0.1565582703043344	-1.8215000000000008	-0.11319964582353514	0.08561730898134112	0.00024234876995740467	6.155439045483817e-05	4.4740488167500175e-08	0.11429839896415978	0.0
2.189499999999992	0.4435980656811802	0.21636137321006274	0.11529588368197308	-0.32830218199920713	1.202499999999996	-0.2043882203408116	0.3056920716269385	-0.20443089270204007	-1.8005000000000009	-0.032006044382444476	0.09394038815700483	0.0002522109047656843	6.42576630806103e-05	4.7343796266993875e-08	0.11497936777033052	0.0
2.2104999999999917	-0.23128736329712085	0.17171109219769526	0.11602883947705336	0.3473162027741742	1.2234999999999958	-0.291601782905309	0.29973107249987946	-0.29164640835742717	-1.779500000000001	0.021871130611157086	0.10283197682269844	0.0002624498055630826	6.707337722120265e-05	5.0093894225259225e-08	0.11569926620037485	0.0
2.2314999999999916	0.14299885334587503	0.1946875293148526	0.11680099897977679	-0.02619785436609824	1.2444999999999957	-0.32777946205427	0.2909551728990966	-0.3278261256887995	-1.758500000000001	0.1061847596948512	0.11298579870706991	0.00027307881246084275	7.000592140477495e-05	5.299877906352892e-08	0.11645786124713212	0.0
2.2524999999999915	-0.160648387820441	0.1758345690680601	0.11761214844023837	0.27826053626067937	1.2654999999999956	0.1592551973274996	0.3076042282045683	0.15920640691670332	-1.7375000000000012	0.06385978010576776	0.10742449758221294	0.0002841116947424013	7.305984272916876e-05	5.606686721975197e-08	0.11725492083589958	0.0
2.2734999999999914	-0.01862723609985828	0.1870268942262692	0.11846207564381135	0.13708931174366962	1.2864999999999955	0.12787114274638967	0.301721288840951	0.12782013332837228	-1.7165000000000012	0.009469010884375184	0.09958404552214907	0.0002955626629860561	7.623985205553e-05	5.930701562828652e-08	0.11809021382175414	0.0
2.2944999999999913	-0.06333739017181284	0.1833604096807531	0.1193505699262396	0.18268796009805244	1.3074999999999954	-0.1608729683383623	0.2836068565746873	-0.1609262927711918	-1.6955000000000013	0.10199559469822944	0.11239839836231713	0.0003074463814673498	7.955082935045493e-05	6.272854380886391e-08	0.11896350998687799	0.0
2.3154999999999912	0.07794219558658821	0.19350944363922326	0.12027742218917209	0.042335226602583875	1.3284999999999954	0.6162766345729045	0.313255656782239	0.6162208951965725	-1.6745000000000014	0.0670924164343834	0.10811662810435288	0.0003197779808453648	8.299782918007274e-05	6.634125701048527e-08	0.11987458003788964	0.0
2.336499999999991	0.22542788276993297	0.20385661098021635	0.12124242491614731	-0.10418545785378566	1.3494999999999953	-0.25662201945836216	0.27093058856860947	-0.2566802777775291	-1.6535000000000015	-0.03698670966130835	0.09705467141004533	0.00033257307113710946	8.658608635952733e-05	7.015547045785216e-08	0.12082319560318022	0.0
2.357499999999991	0.16139887487494797	0.2000567593168694	0.12224537218903396	-0.03915350268591401	1.3704999999999952	0.1049106439778762	0.28291573575434714	0.10484975849111634	-1.6325000000000016	-0.08758175963223302	0.0912410911519744	0.00034584775498414864	9.032102176136726e-05	7.418203474992607e-08	0.1218091292302537	0.0
2.378499999999991	0.12237152848543897	0.19915615430914052	0.12328605970493735	0.000914531219498374	1.391499999999995	-0.004704862934450382	0.2742146280367541	-0.004768488199174533	-1.6115000000000017	-0.08645728793159302	0.08993733904213329	0.0003596186412156051	9.420824828639691e-05	7.843236246230353e-08	0.12283215438307288	0.0
2.399499999999991	0.12555596884674292	0.1956824658345819	0.12436428479357839	-0.0011916840531645267	1.412499999999995	0.04782385885670193	0.27077493041012013	0.047757376652267286	-1.5905000000000018	-0.09281536016154507	0.09260864064505633	0.00037390285871161095	9.825357700058641e-05	8.291845600725565e-08	0.12389204543941018	0.0
2.4204999999999908	0.20998535859893108	0.20190062127688804	0.1254798464351524	-0.08450551216377869	1.433499999999995	0.46817190574320344	0.2862917241864447	0.46810244471442947	-1.569500000000002	-0.03950021064947146	0.09551031468054243	0.0003887180705712767	0.00010246302344168461	8.765293680752295e-08	0.12498857768820262	0.0
2.4414999999999907	0.1676216743956962	0.20102765452545238	0.1266325452786766	-0.0409891291170196	1.4544999999999948	0.19854295240447017	0.2717192617627977	0.1984703857664132	-1.548500000000002	0.07980176314349652	0.11272662811062445	0.00040408248858918457	0.00010684281409922249	9.264907584228683e-08	0.12612152732691234	0.0
2.4624999999999906	0.15286552503385398	0.2010704832532428	0.12782218366083375	-0.025043341373020223	1.4754999999999947	0.13242392257907643	0.2611609799181971	0.13234811846293942	-1.527500000000002	-0.08128920520840122	0.09542221988636972	0.0004200148880443733	0.00011139939307163729	9.792082562616338e-08	0.1272906714588921	0.0
2.4834999999999905	-0.11790536364637494	0.1841404920631355	0.12904856562531883	0.24695392927169377	1.4964999999999946	0.030023925379485394	0.25171363005186786	0.02994474664278563	-1.5065000000000022	0.001265601914189174	0.10849052355143649	0.0004365346228057221	0.00011613942890428304	1.0348285368457825e-07	0.12849578809075513	0.0
2.5044999999999904	0.13740188058553993	0.20052806906819357	0.13031149694269728	-0.007090383642842646	1.5174999999999945	0.15999192168395693	0.2512392173783143	0.15990922571420818	-1.4855000000000023	-0.007999399078411629	0.10668598262706402	0.00045366164075760133	0.0001210698216121424	1.0935057759148205e-07	0.12973665612974994	0.0
2.5254999999999903	0.4034603567755308	0.21344659085278853	0.13161078513078284	-0.271849571644748	1.5384999999999944	-0.10701585641347955	0.23073485452766662	-0.10710221790176709	-1.4645000000000024	0.2211403009901175	0.1302716248399511	0.00047141649954957564	0.00012619770989108947	1.1554020163806929e-07	0.13101305538114053	0.0
2.54649999999999	0.17419449519621355	0.20385081515003486	0.13294623947554127	-0.04124825572067228	1.5594999999999943	0.30713926606720166	0.2489026692898845	0.3070490848919977	-1.4435000000000024	0.17991344398697018	0.13164863531682286	0.000489820382673905	0.0001315304785215924	1.2206875520397373e-07	0.13232476654559056	0.0
2.56749999999999	-0.13672976769951206	0.18543926406931285	0.13431767105252973	0.2710474387520418	1.5804999999999942	0.01624267307891225	0.23353873878020764	0.016148511948551453	-1.4225000000000025	0.33541482902371056	0.14553840962473588	0.0005088951158744799	0.00013707576596877716	1.2895413290532415e-07	0.13367157121655357	0.0
2.58849999999999	0.27865543060661313	0.20822174733620188	0.13572489274887695	-0.14293053785773618	1.6014999999999942	-0.3541080989144927	0.20942657422496708	-0.354206406592392	-1.4015000000000026	0.08872090401630128	0.12921015576979877	0.0005286631838907778	0.00014284147218281238	1.362151365970555e-07	0.13505325187766676	0.0
2.60949999999999	0.13487413143987004	0.20453594040127177	0.1371677192858139	0.0022935878459438563	1.622499999999994	-0.008873704544727357	0.21529287240634284	-0.0089763319184865	-1.3805000000000027	-0.04958980954703629	0.11934251215537968	0.0005491477475403447	0.00014883576660361267	1.438715193099941e-07	0.13646959190015062	0.0
2.63049999999999	-0.02245022832368515	0.19733683827190537	0.1386459672417611	0.16109619556544624	1.643499999999994	-0.010795923755889891	0.21597159113788658	-0.010903050769311355	-1.3595000000000028	0.09327620172226603	0.13491579011935378	0.0005703726611431985	0.00015506709637388118	1.519440312064964e-07	0.1379203755402128	0.0
2.6514999999999898	0.388182650611967	0.21877739090021717	0.1401594550759806	-0.2480231955359864	1.6644999999999939	-0.1151145085764731	0.20490975140107157	-0.11522632221635327	-1.338500000000003	0.22788795750731305	0.14785468830510795	0.0005923624902914622	0.00016154419476454833	1.604544676417642e-07	0.13940538793645696	0.0
2.6724999999999897	0.20195464013796882	0.2107430918099057	0.14170800315280052	-0.0602466369851683	1.6854999999999938	0.27770147835415004	0.23052881031868397	0.2775847838023034	-1.317500000000003	0.29980312756171323	0.15814837759792505	0.0006151425299674267	0.00016827608981668547	1.6942571942145399e-07	0.14092441510729697	0.0
2.6934999999999896	0.2270807440871494	0.21186104699200578	0.14329143376641748	-0.08378931032073192	1.7064999999999937	-0.15159341191215203	0.20173876817797007	-0.15171518922434588	-1.296500000000003	0.17240867172964125	0.15108507472771607	0.0006387388230131651	0.00017527211320401368	1.7888182534979957e-07	0.14247724394837497	0.0
2.7144999999999895	0.15313008545301132	0.20700740566219406	0.14490957116628703	-0.008220514286724295	1.7274999999999936	0.3598425572588404	0.22674519666507514	0.35971548750219506	-1.2755000000000032	0.19873553632005725	0.1509556566204578	0.0006631781789546707	0.00018254190932013182	1.8884802716621147e-07	0.14406366222998507	0.0
2.7354999999999894	0.21334525567078644	0.21157223410194811	0.14656224158310652	-0.06678301408767992	1.7484999999999935	0.03585578911797582	0.20905496153075873	0.03572320911526054	-1.2545000000000033	-0.09806704680006384	0.13216868090967435	0.0006884881931833583	0.00019009544459462415	1.993508269721963e-07	0.14568345859450157	0.0
2.7564999999999893	0.19836837389326822	0.20944299047146414	0.14824927325539897	-0.05011910063786926	1.7694999999999934	0.1208444965221167	0.20464103887739482	0.12070618006321183	-1.2335000000000034	0.17416477347918735	0.15506601901115766	0.0007146972664976943	0.00019794301704222376	2.1041804725444116e-07	0.1473364225538118	0.0
2.777499999999989	0.10131539351520535	0.2041966417691578	0.14997049645670482	0.04865510294149947	1.7904999999999933	0.69317323913598	0.23612027593059481	0.6930289513018182	-1.2125000000000035	0.0802192212482733	0.14333702659768374	0.0007418346250075374	0.00020609526604922537	2.220788936140628e-07	0.14902234448675444	0.0
2.798499999999989	0.09986114921346978	0.2021053457037176	0.15172574352338689	0.051864594309917106	1.8114999999999932	-0.06860549794110304	0.19145944656167624	-0.06875600108871094	-1.1915000000000036	0.039237704790801464	0.1394430671802227	0.000769930340403657	0.00021456318240136045	2.3436402031632944e-07	0.15074101563656156	0.0
2.819499999999989	0.6311710781389939	0.2340781849064941	0.15351484888305747	-0.4776562292559364	1.8324999999999931	0.306838899626791	0.21035575416436375	0.3066819278882484	-1.1705000000000036	0.09987336361731713	0.14349959247263414	0.0007990153505947023	0.00022335811855734848	2.4730559877962096e-07	0.15249222810830665	0.0
2.840499999999989	0.12261547757201474	0.2005758501516176	0.1553376490836321	0.032722171511617354	1.853499999999993	0.2395084474236091	0.2008879530776135	0.2393447441468826	-1.1495000000000037	0.0842119824232126	0.13644050052079532	0.0008291214807137997	0.00023249179917235986	2.6093738912698004e-07	0.1542757748663568	0.0
2.861499999999989	0.3078352406551519	0.2148059617515201	0.15719398282301664	-0.15064125783213525	1.874499999999993	0.11148022921577949	0.19334206347853278	0.11130952144282631	-1.1285000000000038	0.06522653963298852	0.13773405874613842	0.0008602814644967571	0.00024197633187563445	2.7529481492840297e-07	0.1560914497318293	0.0
2.8824999999999887	0.09134323197127858	0.2046293996485074	0.15908369097943564	0.06774045900815706	1.8954999999999929	0.004740307380397102	0.18313578369670902	0.004562311790482692	-1.107500000000004	0.08760444322551841	0.13974448362514263	0.0008925289660336702	0.0002518242183064893	2.9041504126692463e-07	0.1579390473800542	0.0
2.9034999999999886	0.3427878733349903	0.2242361044202631	0.16100661664240518	-0.1817812566925851	1.9164999999999928	-0.08956139560677956	0.1764937060604285	-0.08974697306014566	-1.086500000000004	-0.005549832690506573	0.1326025854862956	0.0009258986018955627	0.0002620483654129643	3.0633705626668593e-07	0.1598183633380404	0.0
2.9244999999999886	0.31643654063359383	0.2204370897299074	0.16296260514435856	-0.15347393548923527	1.9374999999999927	0.010016920529803075	0.17706924619748846	0.009823456066202108	-1.065500000000004	0.24710544283405866	0.1542810887344838	0.0009604259636374953	0.0002726620970173427	3.2310175622643366e-07	0.1617291939819475	0.0
2.9454999999999885	0.09043590191485329	0.2060159832459408	0.1649515040929284	0.07451560217807512	1.9584999999999926	0.047987057960495294	0.17725408403206566	0.0477853898532604	-1.0445000000000042	0.22817504031776936	0.15493846898935493	0.0009961476406793982	0.00028367916565278994	3.407520345073611e-07	0.16367133653456173	0.0
2.9664999999999884	-0.08180180130652848	0.19702522284645035	0.16697316340389237	0.24877496471042085	1.9794999999999925	-0.022618452646593123	0.17411715020434712	-0.02282865291590671	-1.0235000000000043	0.26791819696710717	0.15855701306655812	0.0010331012435656588	0.0002951137646753353	3.5933287432983947e-07	0.16564458906277704	0.0
2.988499999999994	0.077350164703476	0.19999134694570667	0.16912606878984535	0.09177590408636935	2.0004999999999926	0.21326394724120346	0.1917346951893842	0.21304487399545705	-1.0025000000000044	-0.0666140708616696	0.13978668472257255	0.0010731779912469717	0.0003075566605163011	3.79848026516081e-07	0.16774495429005556	0.0
3.0105	-0.04925935880765553	0.1972004342498795	0.17131459966062604	0.22057395846828157	2.0214999999999925	0.33414902243076616	0.19961736614308234	0.33392072267469197	-0.9815000000000043	0.04338590720426061	0.15067885908060363	0.0011146949218996329	0.0003204912661092442	4.014931954752964e-07	0.16987901197942168	0.0
3.0315735	0.1460122289549295	0.21101233780013226	0.1734442183285649	0.027431989373635418	2.0424999999999924	-0.11407553875862586	0.16992945312861674	-0.11431343171520408	-0.9605000000000044	0.04993569907749085	0.1546905499417021	0.0011558573675940723	0.0003333588378974788	4.233417200444511e-07	0.1719545787813533	0.0
3.0527945145	0.12225271095747559	0.20783566821504487	0.17562148058103724	0.05336876962356166	2.0634999999999923	-0.1788127934393564	0.16588612245499013	-0.1790606598930933	-0.9395000000000042	0.11850187364495901	0.1613872985355614	0.0011987299197921085	0.0003468055650055388	4.46502279219398e-07	0.17407549859396038	0.0
3.0741640761015	0.04186625980588232	0.20442878384908755	0.17784703618446956	0.13598077637858724	2.0844999999999922	-0.021185343418843372	0.18125371047162564	-0.0214435777368812	-0.9185000000000043	0.15698530472778827	0.16460586513269412	0.0012433895777435693	0.0003608597290593436	4.710600530121844e-07	0.17624231581761363	0.0
3.09568322463421	0.059045544114053605	0.20329050156593964	0.1801215435848845	0.12107599947083089	2.105499999999992	-0.04774921149156608	0.1769594265839298	-0.048018222589718156	-0.8975000000000042	0.05935082698659544	0.16234881840108514	0.0012899170111967395	0.0003755510798210303	4.971061202845169e-07	0.17845557838774645	0.0
3.11735300720665	0.2834984837617178	0.21977556824814998	0.18244567013995194	-0.10105281362176588	2.126499999999992	0.3268952678831496	0.20769637899683593	0.3266150560476717	-0.8765000000000043	0.12307942492622859	0.1723425457352636	0.0013383967421335356	0.0003909109149367995	5.247378902057282e-07	0.1807158377449914	0.0
3.1391744782570963	-0.0626730922246348	0.19419102347877037	0.18482009236320457	0.24749318458783937	2.147499999999992	0.2063043488055636	0.1940546096443938	0.2060124967265024	-0.8555000000000041	0.19282261610004658	0.17782923228206626	0.0013889173356755311	0.0004069721641536449	5.540595667821245e-07	0.18302364880380861	0.0
3.1611486996048956	-0.12410151769701527	0.1919662548201219	0.18724549618111247	0.31134701387812774	2.168499999999992	0.3978307991039307	0.20782163959711375	0.3975268512030303	-0.8345000000000042	-0.2409452706144064	0.15434311408731835	0.0014415716006219799	0.00042376947825958265	5.851826490967784e-07	0.18537956991958182	0.0
3.18327674050213	0.48214458194986376	0.22344042494429214	0.18972257720374103	-0.29242200474612273	2.189499999999992	0.4435980656811802	0.21636137321006274	0.44328154976953765	-0.8135000000000041	0.04146705790075811	0.17376267250095706	0.0014964568001029658	0.0004413393230163941	6.182264701170055e-07	0.18778416285415156	0.0
3.205559677685645	0.4924410427484407	0.2244094161675869	0.19225204100976048	-0.30018900173868024	2.2104999999999917	-0.23128736329712085	0.17171109219769526	-0.23161693657379936	-0.7925000000000042	0.15236987786032152	0.18821672015347857	0.0015536748728543655	0.00045972007836923216	6.5331877716317e-07	0.19023799273975972	0.0
3.227998595429445	0.0964229995584922	0.20247138774446338	0.19483460344661147	0.09841160388811926	2.2314999999999916	0.14299885334587503	0.1946875293148526	0.14265571561323034	-0.7715000000000041	-0.0733721327275354	0.18070179267136302	0.0016133326656454232	0.00047895214323356974	6.905963573892938e-07	0.1927416280413751	0.0
3.250594585597451	-0.24440107495511043	0.18162776819596685	0.19747099094667778	0.4418720659017882	2.2524999999999915	-0.160648387820441	0.1758345690680601	-0.16100561542477979	-0.7505000000000042	-0.03927790851298618	0.18949278580419396	0.0016755421774150645	0.0004990780461769204	7.302057119044923e-07	0.1952956405173739	0.0
3.273348747696633	0.4010374087176254	0.2177771172616906	0.20016194086035685	-0.20087546785726854	2.2734999999999914	-0.01862723609985828	0.1870268942262692	-0.018999097921915495	-0.729500000000004	0.3034631701300905	0.2148494745068452	0.001740420815699406	0.0005201425623307803	7.723037824667597e-07	0.1979006051785442	0.0
3.2962621889305095	0.34207759666457593	0.21277118166458853	0.20290820180697133	-0.1391693948576046	2.2944999999999913	-0.06333739017181284	0.1833604096807531	-0.06372445011117445	-0.7085000000000041	-0.2470354362169489	0.18903774532909515	0.0018080916659603734	0.0005421928368870739	8.170587350090404e-07	0.20055710024538886	0.0
3.319336024253023	-0.03213870336664537	0.19322460608008782	0.205710534044507	0.23784923741115238	2.3154999999999912	0.07794219558658821	0.19350944363922326	0.07753935343530577	-0.687500000000004	0.06499440439053572	0.21701949410407267	0.0018786837744539013	0.0005652785155533802	8.646508046140458e-07	0.20326570710369513	0.0
3.342571376422794	0.15136682668139878	0.20290992594543203	0.20856970985921877	0.05720288317781999	2.336499999999991	0.22542788276993297	0.20385661098021635	0.22500865345696588	-0.6665000000000041	0.31164089554875574	0.23811151686042903	0.0019523324453057636	0.0005894518823622249	9.15273206941539e-07	0.20602701025834383	0.0
3.3659693760577536	0.28218410492024004	0.21013407876466936	0.2114865139761979	-0.07069759094404215	2.357499999999991	0.16139887487494797	0.2000567593168694	0.16096263191616772	-0.645500000000004	0.04846778741807123	0.2359304530058736	0.002029179552494114	0.0006147680052518167	9.691331215324652e-07	0.20884159728533042	0.0
3.389531161690158	0.31892885907799107	0.21362558876971963	0.21446174399204693	-0.10446711508594414	2.378499999999991	0.12237152848543897	0.19915615430914052	0.1219176231635745	-0.624500000000004	0.1737806207154624	0.253197223499061	0.0021093738674696385	0.0006412848898589899	1.0264527528711098e-06	0.21171005878196542	0.0
3.4132578798219892	0.15515450816238285	0.2033085263543159	0.21749621083087234	0.062341702668489485	2.399499999999991	0.12555596884674292	0.1956824658345819	0.1250837294925747	-0.6035000000000039	0.33854026305479934	0.26758486558308114	0.0021930714031776232	0.0006690636419896054	1.087470475583019e-06	0.21463298831522953	0.0
3.437150684980743	0.3515356600132966	0.2152009100577561	0.2205907392248597	-0.13094492078843692	2.4204999999999908	0.20998535859893108	0.20190062127688804	0.2094940898519813	-0.582500000000004	0.30602642507677214	0.2791485451533738	0.002280435775280578	0.000698168639257555	1.1524420706856322e-06	0.21761098236825088	0.0
3.4612107397756082	-0.021319691791429785	0.18974896228378432	0.22374616822076512	0.2450658600121949	2.4414999999999907	0.1676216743956962	0.20102765452545238	0.16711065644393194	-0.5615000000000039	0.14660826544825056	0.28978751948139414	0.002371638581415848	0.0007286677124106872	1.2216420603948446e-06	0.2206446402848782	0.0
3.485439214954037	0.4199331734352727	0.21495506524657357	0.2269633517137175	-0.1929698217215552	2.4624999999999906	0.15286552503385398	0.2010704832532428	0.15233401283191234	-0.540500000000004	-0.07724613805104319	0.2932684773614227	0.002466859799359463	0.0007606323368905712	1.2953651496278045e-06	0.22373456421231785	0.0
3.5098372894587158	0.09540438613232571	0.19741271937127824	0.23024315900980113	0.13483877287747542	2.4834999999999905	-0.11790536364637494	0.1841404920631355	-0.11845814118093863	-0.5195000000000038	0.42881323554565487	0.3290325978366461	0.002566288205005816	0.0007941378352031109	1.373927783034676e-06	0.22688135904180917	0.0
3.5344061504849265	0.2867395964822175	0.20733290238234606	0.233586475418953	-0.053153121063264475	2.5044999999999904	0.13740188058553993	0.20052806906819357	0.13682703977259258	-0.4985000000000039	0.09952442121406602	0.3381406056686673	0.00267012181111205	0.000829263590708627	1.4576698271450164e-06	0.23008563234730517	0.0
3.559146993538321	-0.015877900030835557	0.1938698156286151	0.2369942028797917	0.25287210291062723	2.5254999999999903	0.4034603567755308	0.21344659085278853	0.40286262702588854	-0.47750000000000387	-0.2246329229282491	0.3464861167708682	0.002778568327796871	0.0008660932734732613	1.5469563880328193e-06	0.23334799432213355	0.0
3.5840610224930893	0.3630624002070202	0.20979220539461244	0.24046726061806517	-0.12259513958895502	2.54649999999999	0.17419449519621355	0.20385081515003486	0.17357302226626284	-0.45650000000000385	-0.0031795166429171573	0.3741650934907216	0.0028918456458253052	0.0009047150788583634	1.6421797757945308e-06	0.23666905771360572	0.0
3.6091494496505407	0.2996231183568565	0.2057844358271739	0.24400658584049054	-0.055616532516365974	2.56749999999999	-0.13672976769951206	0.18543926406931285	-0.13737586753548822	-0.43550000000000383	0.5490025877833968	0.4170346348289321	0.0030101823437541724	0.0009452219795612753	1.743761628102009e-06	0.240049437755547	0.0
3.6344134957980945	0.5903400647799355	0.2215607529704785	0.2476131344658412	-0.3427269303140943	2.58849999999999	0.27865543060661313	0.20822174733620188	0.27798378973540294	-0.4145000000000038	1.0932414075819548	0.46094294310939415	0.0031338182200573764	0.0009877119918591784	1.8521552061452799e-06	0.2434897520987185	0.0
3.659854390268681	0.021346733225048764	0.19059328005004594	0.2512878818952219	0.22994114867017312	2.60949999999999	0.13487413143987004	0.20453594040127177	0.13417600405420677	-0.3935000000000038	1.5184638563694755	0.5119314237430506	0.0032630048513955837	0.0010322884568480769	1.9678478774250873e-06	0.24699062073910077	0.0
3.685473371000562	0.28158197891724046	0.20320819554851882	0.2550318238235678	-0.026550155093672645	2.63049999999999	-0.02245022832368515	0.19733683827190537	-0.023175820025233437	-0.3725000000000038	2.10955300297643	0.5750091057043962	0.0033980061782415256	0.0010790603375111522	2.0913638011006392e-06	0.25055266594401404	0.0
3.7112716845975657	0.10695547434577346	0.19477563452252053	0.25884597709448925	0.1518905027487158	2.6514999999999898	0.388182650611967	0.21877739090021717	0.38742858347244336	-0.35150000000000375	1.5535914271655873	0.6235990922011647	0.003539099119119836	0.0011281425324949357	2.223266832953489e-06	0.25417651217604154	0.0
3.7372505863897487	0.4690842906631576	0.21334265070284653	0.2627313806006891	-0.20635291006246848	2.6724999999999897	0.20195464013796882	0.2107430918099057	0.20117105209246527	-0.33050000000000374	1.3347751920258872	0.6961841603230015	0.0036865742147690586	0.0011796562075180915	2.3641636685027938e-06	0.25786278601473345	0.0
3.763411340494477	-0.05521047600062312	0.18381341988227798	0.26668909623227033	0.32189957223289345	2.6934999999999896	0.2270807440871494	0.21186104699200578	0.22626655426910688	-0.3095000000000037	2.0950599486530983	0.7979734526562067	0.003840736303583007	0.001233729145385959	2.5147072444118777e-06	0.26161211607605694	0.0
3.7897552198779385	0.41150157542674637	0.2065988505380564	0.27072020987536416	-0.1407813655513822	2.7144999999999895	0.15313008545301132	0.20700740566219406	0.15228417651670936	-0.2885000000000037	3.9573209965659473	0.9279709529148604	0.004001905229739025	0.0012904961156346732	2.6756004200720233e-06	0.2654251329295704	0.0
3.816283506417084	0.3492982658645014	0.20520286591081646	0.2748258324636071	-0.07447243340089432	2.7354999999999894	0.21334525567078644	0.21157223410194811	0.2124664726821815	-0.2675000000000037	5.631501912778965	1.0744996300082648	0.00417041658547196	0.0013500992648815713	2.847599963149825e-06	0.2693024690132904	0.0
3.842997490962004	0.23067499233495514	0.19689254390017222	0.27900710108510735	0.0483321087501522	2.7564999999999893	0.19836837389326822	0.20944299047146414	0.19745552319168105	-0.24650000000000366	9.35477112547413	1.266280404147968	0.0043466224890042135	0.0014126885290137573	3.031520864952927e-06	0.27324475854622443	0.0
3.8698984733987376	-0.021074308118868457	0.18540087910258726	0.28326518014765645	0.3043394882665249	2.777499999999989	0.10131539351520535	0.2041966417691578	0.10036724154525498	-0.2255000000000037	9.352913353171786	1.451825193748933	0.004530892399694354	0.001478422068404381	3.2282410137201934e-06	0.277252637438544	0.0
3.896987762712529	0.41137697333211487	0.2045337989014346	0.2876012626050511	-0.12377571072706378	2.798499999999989	0.09986114921346978	0.2021053457037176	0.09887642132664444	-0.20450000000000368	15.336164003408499	1.7251334659026267	0.004723613972019159	0.0015474667274060381	3.438706256393416e-06	0.2813267431993695	0.0
3.9242666770515164	0.36404487717661493	0.2046891182243627	0.29201657124751157	-0.07202830592910336	2.819499999999989	0.6311710781389939	0.2340781849064941	0.6301484573642431	-0.18350000000000372	14.790608296621315	1.980029252438004	0.004925193950056326	0.001619998519433356	3.663935882095827e-06	0.2854677148421398	0.0
3.9517365437908767	0.4378934387239748	0.20700313053512584	0.2965123600593057	-0.1413810786646691	2.840499999999989	0.12261547757201474	0.2005758501516176	0.12155360335473946	-0.1625000000000037	19.201688333619387	2.2910707513217132	0.0051360591041873325	0.0016962031390116929	3.905028563447435e-06	0.28967619278754325	0.0
3.9793986995974127	0.30061705096935265	0.2001795109120359	0.3010899156468038	0.000472864677451168	2.861499999999989	0.3078352406551519	0.2148059617515201	0.3067327075639646	-0.14150000000000373	20.172032812579005	2.6063676729679575	0.005356657211791637	0.0017762765022364673	4.163168795010098e-06	0.2939528187639807	0.0
4.007254490494595	0.7980895108505723	0.22310844788997297	0.30575055874032175	-0.4923389521102506	2.8824999999999887	0.09134323197127858	0.2046293996485074	0.09019858837189716	-0.12050000000000372	15.71150830825411	2.9196332315750393	0.005587458083754577	0.0018604253171577347	4.439633871598861e-06	0.2982982357055378	0.0
4.035305271928057	0.6556330502102767	0.21439485295900468	0.31049564577323063	-0.3451374044370461	2.9034999999999886	0.3427878733349903	0.2242361044202631	0.3415996200306255	-0.09950000000000372	15.89504338468214	3.255973165734001	0.005828954638661238	0.0019488676856772604	4.735801452946244e-06	0.3027130876474392	0.0
4.063552408831553	0.5086884247108017	0.20799317221765934	0.31532657054194607	-0.1933618541688556	2.9244999999999886	0.31643654063359383	0.2204370897299074	0.3152031294711828	-0.0785000000000037	27.433965875391777	3.6122027300093924	0.006081664026597353	0.0020418337386206133	5.0531577652893365e-06	0.3071980196189628	0.0
4.091997275693375	0.24873494804992435	0.19592220363898885	0.32024476595053253	0.07150981790060817	2.9454999999999885	0.09043590191485329	0.2060159832459408	0.08915573435648659	-0.05750000000000371	17.917295628567217	3.8852932018533743	0.006346128804525009	0.002139566305724611	5.393306494896034e-06	0.311753677533788	0.0
4.120641256623228	0.49451457978881375	0.20662425579355367	0.32525170584379376	-0.16926287394502	2.9664999999999884	-0.08180180130652848	0.19702522284645035	-0.0831303756476438	-0.0365000000000037	22.423776431742453	4.158618206256613	0.006622918165245472	0.0022423216223606975	5.757978433389965e-06	0.3163807080777542	0.0
4.149485745419591	0.3087376051511188	0.19675143578774962	0.3303489069328497	0.021611301781730874	2.988499999999994	0.077350164703476	0.19999134694570667	0.0759690502036862	-0.015500000000003704	31.735030223658555	4.376526284171784	0.00691262922200381	0.0023503700748977673	6.149041940006789e-06	0.3210797585940081	0.0
4.178532145637528	0.5131528647615688	0.20368990396244435	0.3355379308173297	-0.17761493394423916	3.0105	-0.04925935880765553	0.1972004342498795	-0.05069494648885988	0.005499999999996298	25.391874912248227	4.448118638564542	0.0072158883508278895	0.0024639969866930493	6.568514291658089e-06	0.3258514769655171	0.0
4.207781870656991	0.46705926340534676	0.20225959496661464	0.34082038610843973	-0.12623887729690703	3.0315735	0.1460122289549295	0.21101233780013226	0.1445225894077179	0.026499999999996297	28.03164791262077	4.414366492827317	0.0075333525927297786	0.0025835034467872092	7.018573997934289e-06	0.3306965114949248	0.0
4.23723634375159	0.3576303260766196	0.19584883653311916	0.3461979306572925	-0.011432395419327113	3.0527945145	0.12225271095747559	0.20783566821504487	0.12070672897039872	0.0474999999999963	25.182902143412548	4.236561798974139	0.007865711117927613	0.002709207183469653	7.5015741649904096e-06	0.33561551078173024	0.0
4.266896998157851	0.29396070348744696	0.1941955920108345	0.35167227389301076	0.057711570405563795	3.0741640761015	0.04186625980588232	0.20442878384908755	0.0402615394390264	0.06849999999999631	24.34734196824388	3.94357482194078	0.00821368675427084	0.0028414434849716166	8.020056999676817e-06	0.34060912359676865	0.0
4.2967652771449565	0.3875294132217011	0.1957398488189346	0.35724517927523824	-0.030284233946462846	3.09568322463421	0.059045544114053605	0.20329050156593964	0.05737957891691555	0.0894999999999963	26.19692593362487	3.5635586790227634	0.008578037582071417	0.002980566169638497	8.576769553359016e-06	0.345677998753975	0.0
4.32684263408497	0.304737700595461	0.19114709162583807	0.3629184668658062	0.058180766270345186	3.11735300720665	0.2834984837617178	0.21977556824814998	0.2817686513667573	0.11049999999999632	22.840927092887227	3.1080722315707914	0.008959558597554868	0.003126948608027894	9.174680813668129e-06	0.3508227849794098	0.0
4.357130532523566	0.09316784745592366	0.18231782109854605	0.36869401602442115	0.2755261685684975	3.1391744782570963	-0.0626730922246348	0.19419102347877037	-0.06446953578403075	0.13149999999999631	24.572200542550206	2.677356839230156	0.009359083447150555	0.0032809847994769536	9.817000262009753e-06	0.3560441307775316	0.0
4.387630446251231	0.13910008503020377	0.18492585806945996	0.37457376823333494	0.23547368320313117	3.1611486996048956	-0.12410151769701527	0.1919662548201219	-0.12596744395854592	0.1524999999999963	19.44477484239377	2.2397303213828654	0.009777486234834954	0.0034430905057798397	1.050719802509278e-05	0.36134268429469507	0.0
4.41834385937499	0.1758581664498129	0.1863725905514168	0.38055973005606525	0.20470156360625236	3.18327674050213	0.48214458194986376	0.22344042494429214	0.4802061676002743	0.17349999999999632	12.403724037111928	1.8350117972795916	0.010215683404728518	0.00361370444471543	1.1249026760108146e-05	0.3667190931798612	0.0
4.449272266390615	0.6391074201276068	0.2032458828602287	0.38665397623531106	-0.25245344389229574	3.205559677685645	0.4924410427484407	0.2244094161675869	0.49042699447843996	0.1944999999999963	7.849742523312742	1.4982851523755336	0.010674635701120276	0.003793289546263487	1.2046545425561454e-05	0.37217400444250176	0.0
4.48041717225535	0.010778609922033944	0.1740451140960718	0.3928586529352946	0.38208004301326065	3.227998595429445	0.0964229995584922	0.20247138774446338	0.09433002415325582	0.2154999999999963	5.569208755667582	1.2419148797248492	0.011155350208057087	0.003982334274447055	1.2904145103240767e-05	0.3777080643076872	0.0
4.511780092461137	0.45493052839848236	0.19351000022250303	0.39917598113380703	-0.055754547264675325	3.250594585597451	-0.24440107495511043	0.18162776819596685	-0.24657642538441432	0.23649999999999627	2.9639553341448064	1.0630881304242534	0.011658882470582294	0.004181354017836459	1.3826577051475145e-05	0.3833219180683368	0.0
4.5433625531083655	0.23698851616500582	0.18521944896114478	0.4056082601693025	0.1686197440042967	3.273348747696633	0.4010374087176254	0.2177771172616906	0.39877607303581275	0.2574999999999963	1.266153524238959	0.9511100223010229	0.012186338699641728	0.004390892551847605	1.4818983185814178e-05	0.3890162099346274	0.0
4.575166090980124	0.71495959163883	0.20483765179689686	0.41215787144839433	-0.3028017201904357	3.2962621889305095	0.34207759666457593	0.21277118166458853	0.33972649510299346	0.2784999999999963	1.2020364675507054	0.9013221179915231	0.012738878062590626	0.0046115235760620195	1.588692920065175e-05	0.39479158288054106	0.0
4.607192253616985	0.32511506236536025	0.18954472469866301	0.4188272823191324	0.09371221995377216	3.319336024253023	-0.03213870336664537	0.19322460608008782	-0.03458353030745727	0.2994999999999963	0.2450834947198608	0.8723690337795023	0.013317715061132442	0.004843852329888668	1.703644056425148e-05	0.40064867848754704	0.0
4.639442599392304	0.5671105220189978	0.19570438912358482	0.4256190501154181	-0.1414914719035797	3.342571376422794	0.15136682668139878	0.20290992594543203	0.14882412708052384	0.32049999999999634	0.22324906962557023	0.8687689951169716	0.013924121998396809	0.005088517289976203	1.827404164023831e-05	0.4065881367854049	0.0
4.67191869758805	0.8039312256434503	0.203931413239146	0.43253582637788035	-0.37139539926556997	3.3659693760577536	0.28218410492024004	0.21013407876466936	0.27953918822937257	0.34149999999999636	1.112886139655874	0.8728271886465594	0.014559431536717637	0.00534619195286886	1.9606798211051677e-05	0.4126105960900828	0.0
4.704622128471167	0.47439949632922773	0.19153255051222492	0.43958036125646327	-0.03481913507276446	3.389531161690158	0.31892885907799107	0.21362558876971963	0.31617717386790956	0.3624999999999964	-0.11271038926233246	0.8483332494297093	0.015225039347501461	0.0056175867064778015	2.1042363703264052e-05	0.41871669283878077	0.0
4.737554483370465	0.4949019871588898	0.19083052597358224	0.44675550809989034	-0.048146479058999436	3.4132578798219892	0.15515450816238285	0.2033085263543159	0.15229128564674005	0.3834999999999964	0.03253995348301686	0.8286744974107623	0.015922406854378023	0.005903450794012063	2.258902944122924e-05	0.42490706142205903	0.0
4.7707173647540575	0.4113560826268343	0.187603266323688	0.45406422823701825	0.042708145610183934	3.437150684980743	0.3515356600132966	0.2152009100577561	0.3485559031566878	0.4044999999999964	0.3374813267157357	0.8148910009052023	0.01665306407059642	0.006204574374077051	2.4255779284419083e-05	0.4311823340130604	0.0
4.804112386307336	0.40391547146639284	0.18688125112339055	0.46150959595493735	0.05759412448854451	3.4612107397756082	-0.021319691791429785	0.18974896228378432	-0.024421219727316715	0.42549999999999644	-0.24778526402996803	0.7733730633169068	0.01741861253137104	0.006521790680703269	2.6052349035242915e-05	0.4375431403938278	0.0
4.837741173011487	0.7384166982354206	0.19747603910109024	0.46909480367845025	-0.2693218945569703	3.485439214954037	0.4199331734352727	0.21495506524657357	0.41670438593387304	0.44649999999999646	0.5332784700710604	0.7440062650367488	0.018220728321585045	0.006855978287111339	2.7989291038329917e-05	0.44399010777871556	0.0
4.871605361222568	0.15536930386403824	0.1766789961859372	0.4768231673552974	0.32145386349125915	3.5098372894587158	0.09540438613232571	0.19741271937127824	0.09204258616433375	0.4674999999999965	1.257783424936548	0.7169115617439392	0.019061165198927005	0.007208063477050125	3.0078044429432876e-05	0.4505238606348908	0.0
4.9057065987511255	0.5114041979816046	0.1900278121819941	0.48469813205118306	-0.026706065930421574	3.5344061504849265	0.2867395964822175	0.20733290238234606	0.28323875341056964	0.4884999999999965	-0.7123419773515565	0.6331855656585978	0.01994175781216049	0.007579022727560404	3.233101153253311e-05	0.4571450204999296	0.0
4.940046544942383	0.4459751397325704	0.1860205306977579	0.4927232777582839	0.04674813802571348	3.559146993538321	-0.015877900030835557	0.1938698156286151	-0.01952410858849372	0.5094999999999965	-0.3578515360042136	0.5984360130896337	0.02086442501380867	0.007969885307015789	3.476164094766405e-05	0.46385420579651176	0.0
4.97462687075698	0.6964735751985325	0.1952251437487382	0.5009023254204726	-0.19557124977805984	3.5840610224930893	0.3630624002070202	0.20979220539461244	0.3592641973025607	0.5304999999999964	-0.2554188029324269	0.5553747120615088	0.021831173266067525	0.008381735992271957	3.738451791972629e-05	0.47065203164421343	0.0
5.009449258852279	0.4293287352149504	0.18322264423844503	0.5092391431779987	0.07991040796304827	3.6091494496505407	0.2996231183568565	0.2057844358271739	0.29566597027191294	0.5514999999999965	-0.3894158448656828	0.5101139687970673	0.02284410013824414	0.008815717908713685	4.021546263045163e-05	0.4775391096684104	0.0
5.044515403664246	0.5439843360031997	0.18735701114160502	0.5177377528337711	-0.026246583169428628	3.6344134957980945	0.5903400647799355	0.2215607529704785	0.5862166824128128	0.5724999999999965	-0.21593711445918196	0.4859877166388774	0.02390539789344088	0.00927303549692234	4.3271637112038304e-05	0.48451604780629587	0.0
5.079827011489895	0.8612989892384286	0.19687860810046046	0.5264023365427305	-0.3348966526956981	3.659854390268681	0.021346733225048764	0.19059328005004594	0.01704947206892768	0.5934999999999966	0.35900214178773027	0.4735579916963293	0.025017357161573932	0.009754957609592675	4.65716615421941e-05	0.4915834501100217	0.0
5.1153858005703245	0.384015024052752	0.17971425984755912	0.5352372437250477	0.15122221967229565	3.685473371000562	0.28158197891724046	0.20320819554851882	0.2771028210376867	0.6144999999999965	0.29071306194004976	0.4477824493443852	0.02618237069511646	0.010262820742203334	5.01357407467834e-05	0.49874191654698113	0.0
5.151193501174317	0.4530378383205984	0.18118204619341016	0.5442469982030235	0.09120915988242506	3.7112716845975657	0.10695547434577346	0.19477563452252053	0.10228600942732574	0.6354999999999966	0.18096340299501357	0.43436952700275516	0.027402937203191785	0.010798032400786186	5.3985801808410586e-05	0.5059920427972371	0.0
5.187251855682537	0.49919367864190556	0.1833436200660266	0.5534363055606233	0.05424262691871773	3.7372505863897487	0.4690842906631576	0.21334265070284653	0.4642156960772019	0.6564999999999965	-0.2063498789462752	0.41710654574777994	0.028681665258804324	0.011362074609943144	5.814564375755052e-05	0.5133344200481182	0.0
5.2235626186723145	0.4906588350678731	0.17963096098556103	0.5628100607235085	0.07215122565563536	3.763411340494477	-0.05521047600062312	0.18381341988227798	-0.0602874561568365	0.6774999999999967	0.5563673195201391	0.4299352962907134	0.030021277273081532	0.011956507564020278	6.264110040773899e-05	0.5207696347859989	0.0
5.260127557003021	0.35695202507408075	0.17827854249787947	0.572373355756235	0.2154213306821543	3.7897552198779385	0.41150157542674637	0.2065988505380564	0.4062064984809526	0.6984999999999966	0.2184096251400076	0.4170000296973684	0.03142461352940263	0.012582973424063436	6.750021748840686e-05	0.5282982685852806	0.0
5.296948449902043	0.27563781466327764	0.17051468241296033	0.5821314878719764	0.3064936732086988	3.816283506417084	0.3492982658645014	0.20520286591081646	0.34377490241418474	0.7194999999999967	0.5557051731916287	0.425477920213445	0.032894636269207994	0.013243200262843329	7.275344532874438e-05	0.5359208978945964	0.0
5.334027089051357	0.6907891903776575	0.18746470880274205	0.5920899676486716	-0.0986992227289859	3.842997490962004	0.23067499233495514	0.19689254390017222	0.22491264979607223	0.7404999999999966	0.1598605341255892	0.41341156037049276	0.03443443382010775	0.01393900615984588	7.843384845411138e-05	0.5436380938202638	0.0
5.371365278674717	0.5646931171634062	0.18301311552409916	0.6022545274438942	0.037561410280487983	3.8698984733987376	-0.021074308118868457	0.18540087910258726	-0.027086850827980912	0.7614999999999967	-0.06907034152461655	0.4088171888837199	0.03604722475563754	0.014672303447669037	8.45773335736368e-05	0.551450421907014	0.0
5.40896483562544	0.5434852797771492	0.1810377621509916	0.6126311299989623	0.06914585022181308	3.896987762712529	0.41137697333211487	0.2045337989014346	0.4051024539264333	0.7824999999999966	-0.0318610277967295	0.4065446943746627	0.037736362074635876	0.01544510311074636	9.122289756444921e-05	0.5593584419160156	0.0
5.446827589474818	0.6016008877432091	0.18093959263867246	0.6232259772208961	0.021625089477687043	3.9242666770515164	0.36404487717661493	0.2046891182243627	0.35749602077124315	0.8034999999999968	0.10726617526298643	0.4120134290929972	0.039505337386740474	0.01625951933672338	9.841289719519126e-05	0.5673627076002371	0.0
5.484955382601142	0.7353422140853443	0.18717514968658425	0.6340455191286966	-0.10129669495664773	3.9517365437908767	0.4378934387239748	0.20700313053512584	0.43105727145221234	0.8244999999999967	0.16380460812295805	0.4141059193101618	0.04135778508890913	0.01711777422013842	0.00010619334247989426	0.5754637664771691	0.0
5.52335007027935	0.7378412095010047	0.18588497940434445	0.6450964629481292	-0.09274474655287557	3.9793986995974127	0.30061705096935265	0.2001795109120359	0.29347995408652955	0.8454999999999968	-0.06986097910080247	0.4015227968016706	0.04329748651616579	0.018022202617299005	0.00011461421571371462	0.5836621595989506	0.0
5.5620135207713055	0.5710757672493392	0.17966729859053432	0.656385782336679	0.08531001508733982	4.007254490494595	0.7980895108505723	0.22310844788997297	0.7906371878157884	0.8664999999999967	-0.1519692119907372	0.39896112261534017	0.045328374047945326	0.01897525715039095	0.00012372981841541687	0.5919584213199273	0.0
5.600947615416705	0.6265744126338022	0.18106816070050943	0.6679207267176429	0.04134631408384071	4.035305271928057	0.6556330502102767	0.21439485295900468	0.6478504920844853	0.8874999999999968	-0.33942047717352253	0.38918478122940664	0.0474545351494595	0.019979513357901973	0.00013359914858865392	0.6003530790616928	0.0
5.640154248724622	0.33698924146981746	0.1698896740029756	0.6797088306993629	0.3427195892295455	4.063552408831553	0.5086884247108017	0.20799317221765934	0.5005598737878184	0.9084999999999968	1.0063968548115474	0.4282489786067353	0.04968021632542503	0.021037674987377283	0.00014428631091616573	0.6088466530756445	0.0
5.679635328465695	0.46916372970979703	0.17389705844086167	0.6917579235524579	0.22259419384266088	4.091997275693375	0.24873494804992435	0.19592220363898885	0.24024385963317985	0.9294999999999969	0.2154595719147201	0.3997083035799947	0.052009826961283825	0.022152579425343336	0.00015586096271887078	0.6174396562031119	0.0
5.719392775764955	0.8697305194415952	0.1871359475314113	0.7040761387144598	-0.16565438072713534	4.120641256623228	0.49451457978881375	0.20662425579355367	0.4856435820227742	0.9504999999999968	0.3010334072010066	0.39831454317289916	0.05444794302469408	0.02332720325792913	0.0001683987987467104	0.6261325936330899	0.0
5.759428525195309	0.9551173493362952	0.1903384176901508	0.7166719232876227	-0.23844542604867247	4.149485745419591	0.3087376051511188	0.19675143578774962	0.29946845681227724	0.9714999999999969	0.20218483308457103	0.38991074536014986	0.05699931059758634	0.02456466795427215	0.0001819820781210165	0.6349259626576432	0.0
5.799744524871677	0.8408109195598217	0.18581023760184312	0.7295540474917118	-0.11125687206810986	4.178532145637528	0.5131528647615688	0.20368990396244435	0.5034664109097563	0.9924999999999968	0.1580510245846316	0.3818126744242453	0.059668849206450894	0.025868245663212462	0.00019670019702041524	0.643820252425028	0.0
5.840342736545779	0.8768947355918308	0.18519651649007512	0.7427316140293689	-0.1341631215624619	4.207781870656991	0.46705926340534676	0.20225959496661464	0.4569353887918318	1.0134999999999967	0.43407029770779904	0.3870566530350984	0.0624616549157531	0.027241365112038396	0.00021265031099499215	0.6528159436905825	0.0
5.8812251357016	0.9144448932819269	0.18685174549480885	0.7562140673171834	-0.15823082596474347	4.23723634375159	0.3576303260766196	0.19584883653311916	0.34704790620105735	1.0344999999999966	-0.0707240932080957	0.36621313364123687	0.06538300314646821	0.028687617594149745	0.00022993801110801797	0.6619135085654575	0.0
5.922393711651511	0.9065444597026713	0.18490747413074637	0.7700112025307819	-0.13653325717188936	4.266896998157851	0.29396070348744696	0.1941955920108345	0.28289755319120485	1.0554999999999966	0.24711228446749622	0.36304131640615767	0.06843835117867243	0.03021076303042947	0.0002486780584421441	0.6711134102632379	0.0
5.963850467633071	0.6422611186188492	0.17473227398679048	0.7841331744072075	0.14187205578835838	4.2967652771449565	0.3875294132217011	0.1957398488189346	0.3759622327004378	1.0764999999999965	0.37063969677876507	0.3659961371363291	0.07163334029394561	0.031814736086864186	0.00026899518186915657	0.6804161028445286	0.0
6.005597420906502	0.6461766875485657	0.17600031864243385	0.7985905057424592	0.15241381819389344	4.32684263408497	0.304737700595461	0.19114709162583807	0.2926420187090646	1.0974999999999964	0.1443055023986375	0.35065828463229515	0.07497379751001436	0.033503652328506314	0.0002910249443703237	0.6898220309595682	0.0
6.047636602852848	0.6025174506469069	0.17343937245142718	0.8133940955163991	0.2108766448694922	4.357130532523566	0.09316784745592366	0.18231782109854605	0.08051796220903414	1.1184999999999963	0.6439250390673976	0.36379543456141916	0.07846573685661934	0.03528181438722759	0.00031491468360966905	0.6993316295889425	0.0
6.089970059072819	0.7706099726326998	0.1782366608355941	0.8285552265712525	0.057945253938552654	4.387630446251231	0.13910008503020377	0.18492585806945996	0.12586900109156388	1.1394999999999962	0.2696979983141041	0.3456452609227385	0.08211536013801622	0.037153718117857504	0.00034082453290640053	0.7089453237824723	0.0
6.132599849486327	0.6283981655812876	0.1730160014052419	0.8440855727636476	0.21568740718236	4.41834385937499	0.1758581664498129	0.1863725905514168	0.16201752957360885	1.160499999999996	0.3661468405601829	0.3390853883727638	0.08592905712383676	0.03912405871422712	0.0003689285292267484	0.7186635283963569	0.0
6.1755280484327315	0.9937932449345996	0.18431331379772045	0.8599972055035621	-0.13379603943103757	4.449272266390615	0.6391074201276068	0.2032458828602287	0.6246274483347974	1.181499999999996	0.15659907129400086	0.32747838476906793	0.0899134051062538	0.04119773675333801	0.0003994158153209497	0.7284866478286494	0.0
6.2187567447717615	0.7416883294793701	0.17613234521292417	0.8763025995866756	0.13461427010730542	4.48041717225535	0.010778609922033944	0.1740451140960718	-0.00437197870557344	1.202499999999996	-0.2043882203408116	0.3056920716269385	0.0940751677575184	0.0433798641323406	0.000432491943669374	0.7384150757531471	0.0
6.262288041985164	1.1300969169617132	0.18748832572680715	0.8930146382194939	-0.23708227874221932	4.511780092461137	0.45493052839848236	0.19351000022250303	0.43907646533301214	1.2234999999999958	-0.291601782905309	0.29973107249987946	0.09842129321799942	0.045675769859230254	0.00046838029047420183	0.7484491948517901	0.0
6.30612405827906	0.8047163701088926	0.17648080385263337	0.9101466171292012	0.10543024702030857	4.5433625531083655	0.23698851616500582	0.18521944896114478	0.2203964659303307	1.2444999999999957	-0.32777946205427	0.2909551728990966	0.10295891134086	0.04809100565414623	0.0005073235885407534	0.7585893765456542	0.0
6.350266926687013	0.9237013808621206	0.18094799578408283	0.9277122476425328	0.004010866780412181	4.575166090980124	0.71495959163883	0.20483765179689686	0.6975933030709768	1.2654999999999956	0.1592551973274996	0.3076042282045683	0.10769533001548164	0.05063135131388193	0.000549585588536596	0.7688359807246327	0.0
6.394718795173823	0.9976003370860493	0.18198901062164446	0.9457256586101154	-0.051874678475933966	4.607192253616985	0.32511506236536025	0.18954472469866301	0.3069364585337749	1.2864999999999955	0.12787114274638967	0.301721288840951	0.11263803048772353	0.05330281978768811	0.0005954528587979939	0.7791893554759057	0.0
6.439481826740039	0.949904427662533	0.1797432359839019	0.9642013970446316	0.014296969382098568	4.639442599392304	0.5671105220189978	0.19570438912358482	0.5480796086889845	1.3074999999999954	-0.1608729683383623	0.2836068565746873	0.11779466159109961	0.056111661907662584	0.00064523673457266	0.7896498368112967	0.0
6.4845581995272195	0.9354570749885931	0.1793437048149212	0.9831544273329769	0.04769735234438377	4.67191869758805	0.8039312256434503	0.203931413239146	0.7840059953556527	1.3284999999999954	0.6162766345729045	0.313255656782239	0.12317303279902049	0.059064370711985906	0.0006992754283458418	0.8002177483936247	0.0
6.529950106923911	1.03729885908339	0.18301020829294873	1.0026001288741944	-0.03469873020919567	4.704622128471167	0.47439949632922773	0.19153255051222492	0.45353582791154523	1.3494999999999953	-0.25662201945836216	0.27093058856860947	0.1287811060043859	0.062167685293966234	0.0007579363136935033	0.8108934012621487	0.0
6.575659757672378	0.7083174494715427	0.17135917104472184	1.0225542919866133	0.31423684251507056	4.737554483370465	0.4949019871588898	0.19083052597358224	0.47305354048105847	1.3704999999999952	0.1049106439778762	0.28291573575434714	0.1346269859291092	0.06542859410432908	0.000821618395941922	0.8216770935572331	0.0
6.621689375976085	1.1154167815231044	0.18375268293266747	1.0430331119191347	-0.07238366960396969	4.7707173647540575	0.4113560826268343	0.187603266323688	0.38847418840287645	1.391499999999995	-0.004704862934450382	0.2742146280367541	0.14071890906260298	0.06885433762841495	0.0008907549837866074	0.8325691102443302	0.0
6.668041201607918	0.9574453385369464	0.17840237482209176	1.0640531807932365	0.10660784225629016	4.804112386307336	0.40391547146639284	0.18688125112339055	0.3799490159052833	1.412499999999995	0.04782385885670193	0.27077493041012013	0.1470652310249318	0.07245241035395802	0.0009658165769341548	0.8435697228374126	0.0
6.714717490019173	1.1245151465609309	0.1822633751532408	1.0856314772939524	-0.038883669266978504	4.837741173011487	0.7384166982354206	0.19747603910109024	0.7133120023356858	1.433499999999995	0.46817190574320344	0.2862917241864447	0.15367441224727824	0.07623056193892655	0.0010473139857770104	0.8546791891219705	0.0
6.7617205124493065	0.7961438846271416	0.1720973783364389	1.1077853539199285	0.3116414692927869	4.871605361222568	0.15536930386403824	0.1766789961859372	0.12906999714363168	1.4544999999999948	0.19854295240447017	0.2717192617627977	0.16055500185961347	0.08019679748252641	0.0011358017000905928	0.8658977528776981	0.0
6.809052556036452	1.0244778653268176	0.1788407557681253	1.1305325215947593	0.10605465626794164	4.9057065987511255	0.5114041979816046	0.1900278121819941	0.4838510864303512	1.4754999999999947	0.13242392257907643	0.2611609799181971	0.16771561967306423	0.08435937679593843	0.001231881524752139	0.8772256436010044	0.0
6.856715923928707	1.0763605190055179	0.1803627066921066	1.1538910314341457	0.07753051242862785	4.940046544942383	0.4459751397325704	0.1860205306977579	0.4171060677707983	1.4964999999999946	0.030023925379485394	0.25171363005186786	0.17516493614245326	0.08872681256270276	0.0013362065015168456	0.888663076227473	0.0
6.9047129353962085	0.9225782907936728	0.17375998295524117	1.177879253456188	0.2553009626625151	4.97462687075698	0.6964735751985325	0.1952251437487382	0.6662232814222733	1.5174999999999945	0.15999192168395693	0.2512392173783143	0.18291165019290734	0.09330786727192411	0.0014494851369445457	0.9002102508544119	0.0
6.953045925943982	1.1170420222144095	0.17818883594351673	1.2025158520152266	0.08547382980081708	5.009449258852279	0.4293287352149504	0.18322264423844503	0.39762870170536213	1.5384999999999944	-0.10701585641347955	0.23073485452766662	0.19096446479326157	0.09811154880068716	0.0015724859576433463	0.9118673524636345	0.0
7.0017172474255895	1.1800771207888792	0.18202850796744138	1.227819757733255	0.04774263694437586	5.044515403664246	0.5439843360031997	0.18735701114160502	0.5107626309757245	1.5594999999999943	0.30713926606720166	0.2489026692898845	0.19933206015826643	0.10314710451530332	0.0017060424150778372	0.9236345506446075	0.0
7.050729268157569	1.4543500904099709	0.18763698828095587	1.253810135696956	-0.2005399547130149	5.079827011489895	0.8612989892384286	0.19687860810046046	0.8264801028057198	1.5804999999999942	0.01624267307891225	0.23353873878020764	0.20802306446125934	0.10842401375430726	0.0018510581632699228	0.9355119993181193	0.0
7.100084373034671	1.0971501867494982	0.1756127430876474	1.2805063496828875	0.1833561629333893	5.1153858005703245	0.384015024052752	0.17971425984755912	0.3475196968746854	1.6014999999999942	-0.3541080989144927	0.20942657422496708	0.2170460219389278	0.11395197854955418	0.002008512733789568	0.947499836460616	0.0
7.149784963645914	1.466424634945342	0.1865820815692462	1.3079279221681634	-0.15849671277717858	5.151193501174317	0.4530378383205984	0.18118204619341016	0.414782882914812	1.622499999999994	-0.008873704544727357	0.21529287240634284	0.2264093582699121	0.11974091243541546	0.0021794676334784026	0.9595981838293575	0.0
7.199833458391435	1.5126232994312154	0.18675377764773674	1.3360944898789593	-0.17652880955225614	5.187251855682537	0.49919367864190556	0.1833436200660266	0.4590917931294005	1.643499999999994	-0.010795923755889891	0.21597159113788658	0.2361213431090443	0.12580092719000385	0.002365072891356872	0.9718071466885543	0.0
7.250232292600176	1.1944309933047657	0.17767912897283514	1.3650257546240794	0.17059476131931373	5.2235626186723145	0.4906588350678731	0.17963096098556103	0.44861840913036355	1.6644999999999939	-0.1151145085764731	0.20490975140107157	0.24619004965865068	0.13214231734667106	0.0025665740821185705	0.984126813536639	0.0
7.3009839186483765	1.4158985270930293	0.1832807118115534	1.394741429155208	-0.02115709793782128	5.260127557003021	0.35695202507408075	0.17827854249787947	0.31287693790312626	1.6854999999999938	0.27770147835415004	0.23052881031868397	0.256623311157062	0.1387755423088105	0.0027853198544947047	0.9965572558348408	0.0
7.352090806078915	1.3004830558000287	0.17852892300215578	1.425261177788739	0.1247781219887103	5.296948449902043	0.27563781466327764	0.17051468241296033	0.22942722468589757	1.7064999999999937	-0.15159341191215203	0.20173876817797007	0.2674286741615944	0.1457112058963588	0.0030227699935548467	1.0090985277372309	0.0
7.403555441721467	1.4663622647862293	0.1814596557796345	1.4566045515153205	-0.009757713270908797	5.334027089051357	0.6907891903776575	0.18746470880274205	0.6423373165492497	1.7274999999999936	0.3598425572588404	0.22674519666507514	0.2786133484978238	0.15296003314842183	0.0032805040466722868	1.0217506658224025	0.0
7.455380329813519	1.2940165516856363	0.1779047219401823	1.4887909173113647	0.19477436562572836	5.371365278674717	0.5646931171634062	0.18301311552409916	0.513889011626526	1.7484999999999935	0.03585578911797582	0.20905496153075873	0.2901841537377435	0.1605328442032628	0.0035602305433953155	1.034513688826963	0.0
7.507567992122213	1.6090873204455876	0.18537034769591773	1.521839381350031	-0.0872479390955565	5.40896483562544	0.5434852797771492	0.1810377621509916	0.49021259169420256	1.7694999999999934	0.1208444965221167	0.20464103887739482	0.30214746205465615	0.16844052507456322	0.0038637968397967856	1.047387597381015	0.0
7.560120968067068	1.754703135268533	0.18863296646685832	1.5557687057855678	-0.19893442948296514	5.446827589474818	0.6016008877432091	0.18093959263867246	0.5457376181225501	1.7904999999999933	0.69317323913598	0.23612027593059481	0.31450913728028645	0.1766939951414928	0.004193199617988026	1.0603723737458006	0.0
7.6130418148435375	1.6550164046282279	0.1860202220787041	1.590597218751534	-0.06441918587669382	5.484955382601142	0.7353422140853443	0.18717514968658425	0.6767604614338169	1.8114999999999932	-0.06860549794110304	0.19145944656167624	0.3272744699567666	0.18530417116973144	0.00455059607133876	1.0734679815536972	0.0
7.666333107547443	1.8784721195367964	0.19093559363888074	1.6263427171668536	-0.25212940236994275	5.52335007027935	0.7378412095010047	0.18588497940434445	0.6764069061518262	1.8324999999999931	0.306838899626791	0.21035575416436375	0.3404481081293949	0.1942819276812193	0.004938315805497346	1.0866743655507423	0.0
7.7199974393002755	1.4271951542724197	0.17811412304147967	1.6630223618793218	0.23582720760690212	5.5620135207713055	0.5710757672493392	0.17966729859053432	0.5066484062325874	1.853499999999993	0.2395084474236091	0.2008879530776135	0.35403398356095667	0.20363805349198053	0.005358873484506064	1.0999914513418785	0.0
7.774037421375377	1.9471490772653293	0.1921052498386218	1.7006525645885664	-0.24649651267676287	5.600947615416705	0.6265744126338022	0.18106816070050943	0.5590067649778521	1.874499999999993	0.11148022921577949	0.19334206347853278	0.3680352329596035	0.21338320423975538	0.005814982250098202	1.1134191451391091	0.0
7.828455683325005	1.9230367974836575	0.19060504938971545	1.7392488658727854	-0.18378793161087215	5.640154248724622	0.33698924146981746	0.1698896740029756	0.26612706384609897	1.8954999999999929	0.004740307380397102	0.18313578369670902	0.382454113693344	0.22352785072609718	0.006309567940588713	1.1269573335127556	0.0
7.88325487310828	1.5865748730738274	0.17995615058689574	1.7788258034876177	0.19225093041379027	5.679635328465695	0.46916372970979703	0.17389705844086167	0.394845462360451	1.9164999999999928	-0.08956139560677956	0.1764937060604285	0.3972919133074553	0.23408222290059538	0.006845784133559936	1.1406058831460069	0.0
7.938437657220039	1.8467543770857653	0.18701506042025354	1.8193967699018052	-0.027357607183960075	5.719392775764955	0.8697305194415952	0.1871359475314113	0.7917869743602253	1.9374999999999927	0.010016920529803075	0.17706924619748846	0.4125488519578356	0.24505624931727693	0.007427028033728671	1.154364640592964	0.0
7.994006720820579	2.1829530568174746	0.19432895570696185	1.8609738577717518	-0.3219791990457228	5.759428525195309	0.9551173493362952	0.1903384176901508	0.8733713887063157	1.9584999999999926	0.047987057960495294	0.17725408403206566	0.42822397661354084	0.25645949189395956	0.008056957223880197	1.1682334320403713	0.0
8.049964767866324	1.787858902454844	0.18400790767408642	1.903567691723552	0.11570878926870809	5.799744524871677	0.8408109195598217	0.18581023760184312	0.7550771244931379	1.9794999999999925	-0.022618452646593123	0.17411715020434712	0.4443150455548796	0.2683010758029421	0.008739507292486655	1.1822120630732438	0.0
8.106314521241387	2.117781441223549	0.19194675025857547	1.9471872443932663	-0.17059419683028287	5.840342736545779	0.8768947355918308	0.18519651649007512	0.7869790652530444	2.0004999999999926	0.21326394724120346	0.1917346951893842	0.4608184012883866	0.2805896143138049	0.00947891034649886	1.196300318444576	0.0
8.163058722890078	2.4183640264996153	0.19812215720530463	1.9918396341608358	-0.4265243923387796	5.8812251357016	0.9144448932819269	0.18685174549480885	0.820144334530201	2.0214999999999925	0.33414902243076616	0.19961736614308234	0.4777288295062499	0.29333312839351083	0.010279714411717815	1.2104979618493572	0.0
8.220200133950309	2.0423990792250475	0.18916556654441874	2.0375299013869874	-0.004869177838060068	5.922393711651511	0.9065444597026713	0.18490747413074637	0.8076466674351273	2.0424999999999924	-0.11407553875862586	0.16992945312861674	0.4950394011263103	0.30653896084159377	0.011146803716009254	1.2248047357030742	0.0
8.277741534887962	2.200232072103946	0.1925451710934387	2.0842607592153373	-0.11597131288860885	5.963850467633071	0.6422611186188492	0.17473227398679048	0.5385440470561702	2.0634999999999923	-0.1788127934393564	0.16588612245499013	0.5127412937539512	0.3202136846941433	0.012085419842317395	1.2392203609249253	0.0
8.335685725632178	2.055828315196311	0.18808798716416206	2.132032314126557	0.0762039989302461	6.005597420906502	0.6461766875485657	0.17600031864243385	0.5374082127656747	2.0844999999999922	-0.021185343418843372	0.18125371047162564	0.5308235881087823	0.33436300556299337	0.013101183728844286	1.253744536725937	0.0
8.394035525711603	2.295825509468986	0.1927679879964221	2.1808417504281703	-0.11498375904081559	6.047636602852848	0.6025174506469069	0.17343937245142718	0.48845498471945026	2.105499999999992	-0.04774921149156608	0.1769594265839298	0.5492730340652611	0.34899165747793065	0.014200118482775624	1.268376940402203	0.0
8.452793774391584	2.206872321484908	0.19115408286656774	2.23068297174182	0.02381065025691198	6.089970059072819	0.7706099726326998	0.1782366608355941	0.6510000698439197	2.126499999999992	0.3268952678831496	0.20769637899683593	0.5680737799874115	0.36410329165954225	0.01538867296142791	1.2831172271334386	0.0
8.511963330812325	2.2269728492191643	0.19014127461173896	2.281546191333791	0.05457334211462683	6.132599849486327	0.6283981655812876	0.1730160014052419	0.5029761212139969	2.147499999999992	0.2063043488055636	0.1940546096443938	0.5872070580301518	0.3797003574560324	0.016673746060542605	1.297965029787064	0.0
8.571547074128013	2.4434266816289014	0.19524902687448875	2.333417461866614	-0.11000921976228728	6.1755280484327315	0.9937932449345996	0.18431331379772045	0.8622826872596869	2.168499999999992	0.3978307991039307	0.20782163959711375	0.6066508170911434	0.39578397441391083	0.018062711633535827	1.312919958728024	0.0
8.631547903646908	2.6321724862513243	0.1991799480757087	2.386278133896428	-0.2458943523548962	6.2187567447717615	0.7416883294793701	0.17613234521292417	0.6038008056458417	2.189499999999992	0.4435980656811802	0.21636137321006274	0.6263792942118399	0.4123537941023457	0.01956344394770243	1.3279816016345403	0.0
8.691968738972436	2.302707359709311	0.1902720724097134	2.44010423129873	0.13739687158941916	6.262288041985164	1.1300969169617132	0.18748832572680715	0.9855314735940094	2.2104999999999917	-0.23128736329712085	0.17171109219769526	0.6463625145607709	0.42940784985439157	0.021184343563549656	1.343149523320018	0.0
8.752812520145245	2.6783523692650757	0.19811697394001848	2.4948657309053375	-0.18348663835973822	6.30612405827906	0.8047163701088926	0.17648080385263337	0.6531591295253456	2.2314999999999916	0.14299885334587503	0.1946875293148526	0.6665657098388178	0.44694239200375807	0.022934363501480492	1.3584232655612811	0.0
8.81408220778626	2.5468287932416374	0.1963063774990274	2.5505257331488593	0.0036969399072219744	6.350266926687013	0.9237013808621206	0.18094799578408283	0.7648251139442205	2.2524999999999915	-0.160648387820441	0.1758345690680601	0.6869486452181972	0.4649517054614406	0.02482303553585621	1.3738023469333653	0.0
8.875780783240765	2.5908057235041206	0.19574004030289602	2.607039510650427	0.016233787146306522	6.394718795173823	0.9976003370860493	0.18198901062164446	0.8310640339518397	2.2734999999999914	-0.01862723609985828	0.1870268942262692	0.707464845997452	0.48342790557197274	0.02686049642994069	1.3892862626510616	0.0
8.93791124872345	2.924119614116078	0.20280769386059871	2.6643534227071877	-0.25976619140889046	6.439481826740039	0.949904427662533	0.1797432359839019	0.7753528674291982	2.2944999999999913	-0.06333739017181284	0.1833604096807531	0.728060717295059	0.5023607070984588	0.029057513896284377	1.4048744844173855	0.0
9.000476627464515	2.951814338020477	0.2030759231732462	2.722403685831126	-0.22941065218935108	6.4845581995272195	0.9354570749885931	0.1793437048149212	0.7525203960492408	2.3154999999999912	0.07794219558658821	0.19350944363922326	0.7486745536143568	0.5217371599018813	0.03142551203569138	1.4205664602791963	0.0
9.063479963856764	2.4347186564830494	0.19163325841399956	2.7811149941803333	0.34639633769728384	6.529950106923911	1.03729885908339	0.18301020829294873	0.8455921314713444	2.336499999999991	0.22542788276993297	0.20385661098021635	0.769235440305465	0.5415413434107519	0.033976595973975926	1.43636161449014	0.0
9.126924323603763	3.079535202479544	0.205342253590072	2.8403989892395085	-0.23913621324003564	6.575659757672378	0.7083174494715427	0.17135917104472184	0.5074402510421625	2.357499999999991	0.16139887487494797	0.2000567593168694	0.789662056127705	0.5617540103514335	0.03672357537926886	1.452259347381101	0.0
9.19081279386899	2.774353421326091	0.1975386655729063	2.9001525857641344	0.1257991644380434	6.621689375976085	1.1154167815231044	0.18375268293266747	0.9049527798482999	2.378499999999991	0.12237152848543897	0.19915615430914052	0.809861395534608	0.5823521684874845	0.03967998650369133	1.4682590352383504	0.0
9.25514848342607	3.1312846792300797	0.20487583276980412	2.9602561710696826	-0.17102850816039705	6.668041201607918	0.9574453385369464	0.17840237482209176	0.7369618805811224	2.399499999999991	0.12555596884674292	0.1956824658345819	0.8297274411280511	0.6033085874001872	0.042860112351865175	1.484360030189579	0.0
9.319934522810053	2.8846695174582546	0.19993145959644326	3.0205717073970164	0.1359021899387618	6.714717490019173	1.1245151465609309	0.1822633751532408	0.8935628583889491	2.4204999999999908	0.20998535859893108	0.20190062127688804	0.8491398309771248	0.6245912157868463	0.04627900053508409	1.5005616600979612	0.0
9.385174064469723	3.025787323251354	0.20266309278725197	3.0809407823482067	0.055153459096852764	6.7617205124493065	0.7961438846271416	0.1720973783364389	0.5542562835849112	2.4414999999999907	0.1676216743956962	0.20102765452545238	0.8679625819808476	0.6461624935786887	0.049952478324223434	1.5168632284644468	0.0
9.450870282921011	3.04606848307976	0.20187644667185806	3.141182670092274	0.09511418701251362	6.809052556036452	1.0244778653268176	0.1788407557681253	0.7711709873330628	2.4624999999999906	0.15286552503385398	0.2010704832532428	0.8860429487053568	0.6679785426816304	0.053897164366865515	1.5332640143384213	0.0
9.517026374901459	3.0143794686077725	0.20139106518531671	3.201092485759796	0.18671301715202349	6.856715923928707	1.0763605190055179	0.1803627066921066	0.811132563798845	2.4834999999999905	-0.11790536364637494	0.1841404920631355	0.9032105163392968	0.6899882206986157	0.05813047648498361	1.5497632722368997	0.0
9.58364555952577	3.352746596434261	0.20750280482836858	3.260439536441303	-0.09230705999295807	6.9047129353962085	0.9225782907936728	0.17375998295524117	0.6449092881918969	2.5044999999999904	0.13740188058553993	0.20052806906819357	0.9192766453869599	0.7121320240626637	0.0626706349192807	1.5663602320723986	0.0
9.650731078442451	3.4307132574141903	0.2081698842926628	3.3189659933921467	-0.1117472640220436	6.953045925943982	1.1170420222144095	0.17818883594351673	0.8263935226628174	2.5254999999999903	0.4034603567755308	0.21344659085278853	0.934034402837117	0.7343408311299868	0.0675366603354186	1.5830540990896245	0.0
9.718286195991547	3.2763839504766983	0.20589983980982088	3.3763860299787027	0.10000207950200446	7.0017172474255895	1.1800771207888792	0.18202850796744138	0.8758919137002317	2.54649999999999	0.17419449519621355	0.20385081515003486	0.9472591277723833	0.7565344825386978	0.07274836585651182	1.5998440538111098	0.0
9.786314199363488	3.1960141733231877	0.20218463046420843	3.4323855867846014	0.23637141346141366	7.050729268157569	1.4543500904099709	0.18763698828095587	1.1360519540311342	2.56749999999999	-0.13672976769951206	0.18543926406931285	0.9587097863292758	0.778620206127278	0.07832634233611975	1.6167292519919276	0.0
9.854818398759033	3.1216393494162515	0.2002354487659488	3.4866229370514956	0.3649835876352441	7.100084373034671	1.0971501867494982	0.1756127430876474	0.7641436735272267	2.58849999999999	0.27865543060661313	0.20822174733620188	0.9681312689573163	0.8004909074732072	0.08429193603739506	1.633708824583577	0.0
9.923802127550346	3.296869089688455	0.2042150271514637	3.538730229996518	0.24186114030806305	7.149784963645914	1.466424634945342	0.1865820815692462	1.118094896606536	2.60949999999999	0.13487413143987004	0.20453594040127177	0.9752577693877754	0.8220233650635672	0.09066721783800924	1.650781877707166	0.0
9.993268742443199	3.6792781480100683	0.2112888386580331	3.588316184243984	-0.09096196376608434	7.199833458391435	1.5126232994312154	0.18675377764773674	1.1483359562408104	2.63049999999999	-0.02245022832368515	0.19733683827190537	0.9798173571635114	0.8430763914064278	0.09747494303807977	1.6679474926359652	0.0
10.0632216236403	3.8222558124567256	0.21476207222337934	3.6349700865281824	-0.1872857259285432	7.250232292600176	1.1944309933047657	0.17767912897283514	0.8135320522173253	2.6514999999999898	0.388182650611967	0.21877739090021717	0.9815378121121039	0.8634890478178524	0.104738500810809	1.685204725787417	0.0
10.133664175005784	3.870159767866162	0.21526221802282947	3.6782672202829416	-0.19189254758322027	7.3009839186483765	1.4158985270930293	0.1832807118115534	1.017714353772662	2.6724999999999897	0.20195464013796882	0.2107430918099057	0.9801537288148201	0.8830790304391438	0.11248185230429565	1.702552608724682	0.0
10.204599824230822	3.670220356269457	0.21248138912090853	3.7177758037252397	0.04755544745578266	7.352090806078915	1.3004830558000287	0.17852892300215578	0.8843204057485206	2.6934999999999896	0.2270807440871494	0.21186104699200578	0.9754148223184664	0.9016413768595658	0.12072945637947058	1.7199901481677369	0.0
10.27603202300044	3.5082317577990474	0.2092385538825748	3.7530654574846176	0.24483369968557023	7.403555441721467	1.4663622647862293	0.1814596557796345	1.0315083790933115	2.7144999999999895	0.15313008545301132	0.20700740566219406	0.9670952751402192	0.9189476743753014	0.129506181954973	1.7375163260141238	0.0
10.347964247161443	3.57868364078921	0.2111706079666519	3.7837171487829346	0.20503350799372466	7.455380329813519	1.2940165516856363	0.1779047219401823	0.8397393232012347	2.7354999999999894	0.21334525567078644	0.21157223410194811	0.9550038640855408	0.9347459794014465	0.13883720592664023	1.7551300993693066	0.0
10.420399996891572	3.703017349431695	0.21327664470480234	3.809334474958084	0.10631712552638906	7.507567992122213	1.6090873204455876	0.18537034769591773	1.1346355364765714	2.7564999999999893	0.19836837389326822	0.20944299047146414	0.9389944996878191	0.9487616790446816	0.14874789563886548	1.7728304005867181	0.0
10.493342796869813	3.817576788060606	0.2161806649133779	3.829556057379275	0.011979269318668884	7.560120968067068	1.754703135268533	0.18863296646685832	1.2593068032287658	2.777499999999989	0.10131539351520535	0.2041966417691578	0.9189767093295393	0.960699535823427	0.1592636749088878	1.7906161373174208	0.0
10.566796196447902	3.8644709338520133	0.21737159369925743	3.844068722354575	-0.020402211497438483	7.6130418148435375	1.6550164046282279	0.1860202220787041	1.137887167430391	2.798499999999989	0.09986114921346978	0.2021053457037176	0.8949255070831033	0.970247150057542	0.17040987264451007	1.8084861925694193	0.0
10.640763769823035	3.4675071102771886	0.2092531556339691	3.852621054284981	0.3851139440077924	7.666333107547443	1.8784721195367964	0.19093559363888074	1.3388037679206848	2.819499999999989	0.6311710781389939	0.2340781849064941	0.8668900297279464	0.9770800466289038	0.1822115531515972	1.8264394247765339	0.0
10.715249116211798	3.8021803297913386	0.21555879214360688	3.8550368244785442	0.05285649468720566	7.7199974393002755	1.4271951542724197	0.17811412304147967	0.8641642437349765	2.840499999999989	0.12261547757201474	0.2005758501516176	0.8350002899569454	0.9808685393448027	0.19469332729998104	1.8444746678768151	0.0
10.79025586002528	3.872170927653177	0.21605602993796688	3.8512277332431193	-0.020943194410057764	7.774037421375377	1.9471490772653293	0.1921052498386218	1.359915657815872	2.861499999999989	0.3078352406551519	0.2148059617515201	0.7994714139583543	0.9812864440806817	0.20787914380369787	1.8625907314003858	0.0
10.865787651045459	4.264317954611658	0.22332683927147445	3.8412048592801957	-0.4231130953314626	7.828455683325005	1.9230367974836575	0.19060504938971545	1.3107452651236278	2.8824999999999887	0.09134323197127858	0.2046293996485074	0.7606047982717381	0.9780216004716035	0.22179205997021242	1.8807864005666421	0.0
10.941848164602776	4.193017082960915	0.22172447426980574	3.8250881942499344	-0.3679288887109804	7.88325487310828	1.5865748730738274	0.17995615058689574	0.9483549527322167	2.9034999999999886	0.3427878733349903	0.2242361044202631	0.7187857431096119	0.9707880233732251	0.23645399137643522	1.8990604363906622	0.0
11.018441101754995	3.7295147819246575	0.2127512692717158	3.8031136555521696	0.07359887362751216	7.938437657220039	1.8467543770857653	0.18701506042025354	1.181722247776924	2.9244999999999886	0.31643654063359383	0.2204370897299074	0.6744772942510858	0.9593393454773604	0.251885440025018	1.9174115757987054	0.0
11.095570189467281	3.9449537201589093	0.21739558462298617	3.7756370190548987	-0.16931670110401065	7.994006720820579	2.1829530568174746	0.19432895570696185	1.4902126310860941	2.9454999999999885	0.09043590191485329	0.2060159832459408	0.6282102454705171	0.9434830412285505	0.26810520060321896	1.9358385317526123	0.0
11.173239180793551	3.4776821821890334	0.20747979781312129	3.743134296007109	0.26545211381807565	8.049964767866324	1.787858902454844	0.18400790767408642	1.0665032738045355	2.9664999999999884	-0.08180180130652848	0.19702522284645035	0.5805695047333287	0.9230947534119055	0.2851300444789386	1.9543399933829364	0.0
11.251451855059106	3.790443314717198	0.2130810978736312	3.7061981931014394	-0.08424512161575848	8.106314521241387	2.117781441223549	0.19194675025857547	1.3668945152748588	2.988499999999994	0.077350164703476	0.19999134694570667	0.5321772912877232	0.8981318947030928	0.3029743809800543	1.9729146261305692	0.0
11.33021201804452	3.6971236634629783	0.2113937526950996	3.6655304382184593	-0.03159322524451902	8.163058722890078	2.4183640264996153	0.19812215720530463	1.6370223541881368	3.0105	-0.04925935880765553	0.1972004342498795	0.48367388463560673	0.868645586436101	0.3216498952501226	1.991561071896629	0.0
11.409523502170831	3.5343634600430516	0.207848263548073	3.6219299218011924	0.08756646175814087	8.220200133950309	2.0423990792250475	0.18916556654441874	1.2296739135411343	3.0315735	0.1460122289549295	0.21101233780013226	0.4356968657165926	0.8347899454177607	0.34116516146648745	2.0102779492003515	0.0
11.489390166686027	3.8246506453236297	0.21351504945792363	3.576276788690773	-0.2483738566328566	8.277741534887962	2.200232072103946	0.1925451710934387	1.3551916738135343	3.0527945145	0.12225271095747559	0.20783566821504487	0.3888599518640986	0.7968277541578563	0.36152522932415426	2.029063853344664	0.0
11.56981589785283	3.465526443859627	0.2071211226750476	3.5295128099723168	0.06398636611268982	8.335685725632178	2.055828315196311	0.18808798716416206	1.177540537795691	3.0741640761015	0.04186625980588232	0.20442878384908755	0.34373261029173546	0.7551316628208963	0.3827311802705499	2.047917356589135	0.0
11.6508046091378	3.6269732195201314	0.20926511069925052	3.4826185601355	-0.1443546593846312	8.394035525711603	2.295825509468986	0.1927679879964221	1.3833606994430185	3.09568322463421	0.059045544114053605	0.20329050156593964	0.3008216266112249	0.7101802773742785	0.40477964782006337	2.0668370083299337	0.0
11.732360241401764	3.5885170694371817	0.2080936457930618	3.4365881116935357	-0.151928957743646	8.452793774391584	2.206872321484908	0.19115408286656774	1.2593065768765266	3.11735300720665	0.2834984837617178	0.21977556824814998	0.2605557004154256	0.6625487828527601	0.4276622931389267	2.0858213352864237	0.0
11.814486763091576	3.29364109376109	0.20244140157591198	3.3924021262451793	0.0987610324840893	8.511963330812325	2.2269728492191643	0.19014127461173896	1.2433916876724374	3.1391744782570963	-0.0626730922246348	0.19419102347877037	0.22327394448083437	0.6128941173760011	0.45136522269439106	2.104868841693953	0.0
11.897188170433218	3.3944649754684733	0.20374811478148294	3.3510003557619212	-0.04346461970655202	8.571547074128013	2.4434266816289014	0.19524902687448875	1.4229291784903113	3.1611486996048956	-0.12410151769701527	0.1919662548201219	0.18921889287606897	0.5619351245599843	0.47586832882345415	2.123978009502414	0.0
11.980468487626249	3.3558939882079315	0.20222056375378572	3.313254658077773	-0.04263933013015864	8.631547903646908	2.6321724862513243	0.1991799480757087	1.5738759539894362	3.18327674050213	0.48214458194986376	0.22344042494429214	0.15853430019468806	0.5104285329527936	0.5011445263502277	2.1431472985800637	0.0
12.064331767039633	3.250633357123081	0.19987623987513262	3.2799436639454047	0.029310306822323717	8.691968738972436	2.302707359709311	0.1902720724097134	1.205752651730599	3.205559677685645	0.4924410427484407	0.2244094161675869	0.13126766950980975	0.45914199877688777	0.5271588487365989	2.162375146922108	0.0
12.14878208940891	3.050837158802571	0.1947336533816235	3.2517301990852174	0.20089304028264632	8.752812520145245	2.6783523692650757	0.19811697394001848	1.5419099039210193	3.227998595429445	0.0964229995584922	0.20247138774446338	0.10737711351455359	0.40882575892149065	0.5538673557856958	2.1816599708634774	0.0
12.233823564034772	3.3086233321874197	0.20008237455362993	3.229142456333724	-0.07948087585369557	8.81408220778626	2.5468287932416374	0.1963063774990274	1.3701054070261434	3.250594585597451	-0.24440107495511043	0.18162776819596685	0.08674186353321021	0.36018463539106954	0.5812157921142337	2.201000165295211	0.0
12.319460328983016	3.146325529052345	0.1952630698149924	3.212559728680261	0.0662341996279161	8.875780783240765	2.5908057235041206	0.19574004030289602	1.3730524755047553	3.273348747696633	0.4010374087176254	0.2177771172616906	0.06917552145991088	0.31385218080367844	0.6091379225328458	2.220394103883826	0.0
12.405696551285896	3.2924262447499224	0.19822553588250155	3.202203259384739	-0.09022298536518347	8.93791124872345	2.924119614116078	0.20280769386059871	1.664640675826276	3.2962621889305095	0.34207759666457593	0.21277118166458853	0.05444101868309253	0.2703686424123325	0.6375534589963181	2.239840139292996	0.0
12.492536427144898	3.19167759576007	0.19481422213418523	3.198132454904396	0.006454859144326086	9.000476627464515	2.951814338020477	0.2030759231732462	1.6499771124685476	3.319336024253023	-0.03213870336664537	0.19322460608008782	0.0422662117414711	0.23016415294210787	0.666365486813983	2.259336603406834	0.0
12.579984182134913	3.1047289130705495	0.19236055935370597	3.2002463635131755	0.09551745044262594	9.063479963856764	2.4347186564830494	0.19163325841399956	1.0899652767928565	3.342571376422794	0.15136682668139878	0.20290992594543203	0.03235910381619243	0.19354815269088577	0.6954572994520449	2.2788818075540522	0.0
12.668044071409858	2.955720315795605	0.18868346205242686	3.208289978888044	0.252569663092439	9.126924323603763	3.079535202479544	0.205342253590072	1.6913955606211366	3.3659693760577536	0.28218410492024004	0.21013407876466936	0.02442182099612239	0.16070554830090147	0.7246885668588313	2.298474042732189	0.0
12.756720379909726	3.255520969428395	0.19396074636562602	3.2218646208159463	-0.033656348612448816	9.19081279386899	2.774353421326091	0.1975386655729063	1.342459870800307	3.389531161690158	0.31892885907799107	0.21362558876971963	0.018162671422703853	0.13169957138378283	0.7538907981783529	2.3181115798311067	0.0
12.846017422569096	3.051299665918337	0.18978648532941322	3.240441413465493	0.18914174754715596	9.25514848342607	3.1312846792300797	0.20487583276980412	1.655388538349976	3.4132578798219892	0.15515450816238285	0.2033085263543159	0.013305848063960894	0.10648077271057724	0.7828621228361027	2.3377926698548523	0.0
12.93593954452708	3.129655897053291	0.19099644404030747	3.2633767608351	0.13372086378180903	9.319934522810053	2.8846695174582546	0.19993145959644326	1.3646594701591994	3.437150684980743	0.3515356600132966	0.2152009100577561	0.009598575030789957	0.08490113109175886	0.8113615105715224	2.357515544141029	0.0
13.026491121338768	3.179929233440156	0.19051645055299243	3.2899287353390436	0.10999950189888752	9.385174064469723	3.025787323251354	0.20266309278725197	1.4617097693675942	3.4612107397756082	-0.021319691791429785	0.18974896228378432	0.006815718472132535	0.0667319170815741	0.8391026852086655	2.377278414576671	0.0
13.11767655918814	3.2967690681191324	0.19287612162224976	3.3192734606521497	0.02250439253301728	9.450870282921011	3.04606848307976	0.20187644667185806	1.4381498273259075	3.485439214954037	0.4199331734352727	0.21495506524657357	0.004762066812049971	0.051683761298908226	0.8657481587315305	2.397079473809661	0.0
13.209500295102458	3.3015572374132534	0.1928271617832207	3.350520876365611	0.04896363895235778	9.517026374901459	3.0143794686077725	0.20139106518531671	1.3630502550848762	3.5098372894587158	0.09540438613232571	0.19741271937127824	0.0032726190417798227	0.039427347035140725	0.8909040148340425	2.4169168954546483	0.0
13.301966797168173	3.4241138537968547	0.19469859086134653	3.3827296903854704	-0.04138416341138429	9.58364555952577	3.352746596434261	0.20750280482836858	1.6586672920653565	3.5344061504849265	0.2867395964822175	0.20733290238234606	0.00221129913109755	0.029613268222689955	0.9141162887393188	2.436788834292364	0.0
13.395080564748351	3.4241135768922	0.19425272399087476	3.4149218041633427	-0.009191772728857295	9.650731078442451	3.4307132574141903	0.2081698842926628	1.6948013631116678	3.559146993538321	-0.015877900030835557	0.1938698156286151	0.0014685415529941473	0.021889840115973832	0.9348699960331239	2.4566934264612508	0.0
13.488846128701589	3.5451988166337016	0.1962873566962475	3.4460969658135143	-0.0991018508201873	9.718286195991547	3.2763839504766983	0.20589983980982088	1.4998419743091054	3.5840610224930893	0.3630624002070202	0.20979220539461244	0.0009581751483130772	0.015917981500145114	0.9525920195248699	2.476628789640186	0.0
13.5832680516025	3.4597864841447548	0.19420929899419118	3.4752487845694784	0.01546230042472363	9.786314199363488	3.1960141733231877	0.20218463046420843	1.3803578385305142	3.6091494496505407	0.2996231183568565	0.2057844358271739	0.0006139813751973092	0.011382657729426655	0.9666591222437216	2.496593023221133	0.0
13.678350927963718	3.4058847776820316	0.19250097611424977	3.501383441805485	0.09549866412345365	9.854818398759033	3.1216393494162515	0.2002354487659488	1.268725236948333	3.6344134957980945	0.5903400647799355	0.2215607529704785	0.00038623110201949676	0.00800073777834817	0.9764122644546949	2.5165842084704226	0.0
13.774099384459465	3.9654643561115774	0.20146110261679376	3.523542383788646	-0.4419219723229313	9.923802127550346	3.296869089688455	0.2042150271514637	1.408920737399103	3.659854390268681	0.021346733225048764	0.19059328005004594	0.0002384237313188385	0.0055254369150294184	0.9811781144648881	2.5366004086774097	0.0
13.870518080150681	3.2358651531496077	0.18868295534781784	3.5408299284131752	0.3049647752635676	9.993268742443199	3.6792781480100683	0.2112888386580331	1.7589094564020495	3.685473371000562	0.28158197891724046	0.20320819554851882	0.00014437386523741892	0.003747762005134708	0.9802981232536986	2.5566396692891047	0.0
13.967611706711736	3.1833956174246905	0.18737867254134039	3.5524460499671733	0.3690504325424828	10.0632216236403	3.8222558124567256	0.21476207222337934	1.8724904517159602	3.7112716845975657	0.10695547434577346	0.19477563452252053	8.572142496016019e-05	0.002495534736976897	0.9731647757757796	2.5767000180294564	0.0
14.065384988658717	4.007469476588513	0.20144776553943272	3.5577236606773726	-0.4497458159111405	10.133664175005784	3.870159767866162	0.21526221802282947	1.8944451563079023	3.7372505863897487	0.4690842906631576	0.21334265070284653	4.988555129911269e-05	0.0016306384281871	0.9592636716960807	2.5967794650018057	0.0
14.163842683579329	3.539654366461545	0.1934128036293202	3.5561685808152803	0.016514214353735124	10.204599824230822	3.670220356269457	0.21248138912090853	1.6724347007119542	3.763411340494477	-0.05521047600062312	0.18381341988227798	2.8442362257431246e-05	0.001045126837629004	0.9382190088423308	2.616876002773063	0.0
14.262989582364385	3.678300568596243	0.1961414299599255	3.5474992313433384	-0.13080133725290466	10.27603202300044	3.5082317577990474	0.2092385538825748	1.4926826263285538	3.7897552198779385	0.41150157542674637	0.2065988505380564	1.5881110226127402e-05	0.0006567664412641291	0.9098389773537295	2.636987606438119	0.0
14.362830509440936	4.312155046984933	0.20617730517428287	3.5316820876310886	-0.7804729593538444	10.347964247161443	3.57868364078921	0.2111706079666519	1.5500965913755822	3.816283506417084	0.3492982658645014	0.20520286591081646	8.680345798635772e-06	0.0004044783574222103	0.8741566952649701	2.6571122336628976	0.0
14.463370323007023	3.437105487942069	0.1916557472899885	3.5089583102122517	0.07185282227018286	10.420399996891572	3.703017349431695	0.21327664470480234	1.6665132750603289	3.842997490962004	0.23067499233495514	0.19689254390017222	4.642464546010488e-06	0.00024402372556425593	0.8314618193176452	2.677247824704496	0.0
14.564613915268072	3.6132626311422147	0.1945536263416033	3.4798569111997457	-0.13340571994246897	10.493342796869813	3.817576788060606	0.2161806649133779	1.778636867998752	3.8698984733987376	-0.021074308118868457	0.18540087910258726	2.4284418123361696e-06	0.0001441549244081642	0.7823180254267283	2.6973923024067967	0.0
14.66656621267495	3.360660785523801	0.19107862370557907	3.4451904555889588	0.08452967006515788	10.566796196447902	3.8644709338520133	0.21737159369925743	1.8288884040668578	3.896987762712529	0.41137697333211487	0.2045337989014346	1.241892802042808e-06	8.334775305073895e-05	0.7275622937732531	2.717543572169853	0.0
14.769232176163673	3.52883335903183	0.19398569602015586	3.406030669107869	-0.12280268992396115	10.640763769823035	3.4675071102771886	0.2092531556339691	1.4413254807687412	3.9242666770515164	0.36404487717661493	0.2046891182243627	6.206191154138186e-07	4.7144344214193994e-05	0.6682833822531175	2.737699521891422	0.0
14.87261680139682	3.3293730940280954	0.19004761890166855	3.3636633357443046	0.0342902417162092	10.715249116211798	3.8021803297913386	0.21555879214360688	1.7916181731896095	3.9517365437908767	0.4378934387239748	0.20700313053512584	3.02939315073515e-07	2.6075868687484196e-05	0.6057789350574503	2.7578580218788518	0.0
14.976725119006597	2.994442010111972	0.1845504825930846	3.319524292644955	0.3250822825329829	10.79025586002528	3.872170927653177	0.21605602993796688	1.8835339258104433	3.9793986995974127	0.30061705096935265	0.2001795109120359	1.4437029230406234e-07	1.4096829487225887e-05	0.5414931267155145	2.778016924729661	0.0
15.081562194839643	3.2473481593859645	0.18905715519536573	3.2751208297052816	0.027772670319317072	10.865787651045459	4.264317954611658	0.22332683927147445	2.3038994958981043	4.007254490494595	0.7980895108505723	0.22310844788997297	6.714154852876862e-08	7.445181349094391e-06	0.47693925220341477	2.7981740651789693	0.0
15.18713313020352	2.806252475513597	0.1809770973006437	3.2319449753794958	0.42569249986589863	10.941848164602776	4.193017082960915	0.22172447426980574	2.2669893251016426	4.035305271928057	0.6556330502102767	0.21439485295900468	3.045741961769724e-08	3.83968506647615e-06	0.4136138453249911	2.8183272599120186	0.0
15.293443062114946	3.4159424831089567	0.19184871329214753	3.191386607848319	-0.2245558752606378	11.018441101754995	3.7295147819246575	0.2127512692717158	1.8438127021711934	4.063552408831553	0.5086884247108017	0.20799317221765934	1.3470299272576142e-08	1.9327481646928695e-06	0.35291035428987305	2.838474307339982	0.0
15.400497163549751	2.874064594305396	0.18246330374773728	3.154654770063807	0.2805901757584106	11.095570189467281	3.9449537201589093	0.21739558462298617	2.1051552328566228	4.091997275693375	0.24873494804992435	0.19592220363898885	5.8054393020817455e-09	9.490838364227437e-07	0.2960408278373151	2.858612987337216	0.0
15.508300643694598	3.044008514708965	0.18462638402247106	3.1227148468683614	0.07870633215939637	11.173239180793551	3.4776821821890334	0.20747979781312129	1.6888878795648605	4.120641256623228	0.49451457978881375	0.20662425579355367	2.4369974061260886e-09	4.5443439966819004e-07	0.24397332905882205	2.8787410609381423	0.0
15.61685874820046	2.8179616839740116	0.18110205606350338	3.0962474434667815	0.2782857594927699	11.251451855059106	3.790443314717198	0.2130810978736312	2.0571597477463275	4.149485745419591	0.3087376051511188	0.19675143578774962	9.95915873535569e-10	2.1206065453285977e-07	0.19739096041832663	2.8988562699918843	0.0
15.726176759437863	3.154565454063956	0.18651436182222153	3.0756321515534295	-0.07893330251052655	11.33021201804452	3.6971236634629783	0.2113937526950996	2.023154297141148	4.178532145637528	0.5131528647615688	0.20368990396244435	3.960229152426359e-10	9.639476468036008e-08	0.15667571798976473	2.9189563367728772	0.0
15.836259996753927	2.9189155251762475	0.18237884115717334	3.0609563257319126	0.14204080055566504	11.409523502170831	3.5343634600430516	0.207848263548073	1.9227114874422107	4.207781870656991	0.46705926340534676	0.20225959496661464	1.531536722772503e-10	4.266095369984971e-08	0.12191731937227454	2.9390389635455305	0.0
15.947113816731207	3.1483925231200374	0.18485796809631777	3.0520460185877023	-0.09634650453233506	11.489390166686027	3.8246506453236297	0.21351504945792363	2.2774377099775207	4.23723634375159	0.3576303260766196	0.19584883653311916	5.757317819908912e-11	1.8372481050735753e-08	0.09294416807644414	2.959101832081204	0.0
16.058743613448325	2.9580050489973253	0.18203257813169416	3.0485138134338587	0.09050876443653344	11.56981589785283	3.465526443859627	0.2071211226750476	1.9839309904764453	4.266896998157851	0.29396070348744696	0.1941955920108345	2.102672892814665e-11	7.695530279497935e-09	0.06937120259170088	2.979142603125601	0.0
16.171154818742465	2.9494472444117394	0.18166662074394585	3.0498168043857157	0.10036955997397623	11.6508046091378	3.6269732195201314	0.20926511069925052	2.211191667714565	4.2967652771449565	0.3875294132217011	0.1957398488189346	7.456788330386313e-12	3.1333799862733507e-09	0.050657885430011124	2.999158915814868	0.0
16.284352902473664	3.1400747231658954	0.18498205757686864	3.0553175713194345	-0.08475715184646093	11.732360241401764	3.5885170694371817	0.2080936457930618	2.2377502930300697	4.32684263408497	0.304737700595461	0.19114709162583807	2.5664154618010737e-12	1.2395340619098224e-09	0.036169183038772604	3.0191483870385616	0.0
16.39834337279098	3.3765807761516933	0.18864870503493064	3.064341639356372	-0.3122391367953212	11.814486763091576	3.29364109376109	0.20244140157591198	2.0061078092098636	4.357130532523566	0.09316784745592366	0.18231782109854605	8.56762478910256e-13	4.761443594545252e-10	0.02523302813155764	3.0391086107478134	0.0
16.513131776400517	3.3436734539395645	0.18798672665503902	3.076226371053321	-0.2674470828862434	11.897188170433218	3.3944649754684733	0.20374811478148294	2.167442629208966	4.387630446251231	0.13910008503020377	0.18492585806945996	2.7727416990826987e-13	1.7750646664760692e-10	0.017189213668538837	3.0590371572069985	0.0
16.628723698835323	3.2932047822622565	0.1875799225826095	3.0903581667994056	-0.202846615462851	11.980468487626249	3.3558939882079315	0.20222056375378572	2.1857866287102223	4.41834385937499	0.1758581664498129	0.1863725905514168	8.69430470397493e-14	6.418629626115284e-11	0.011426594547889033	3.0789315721872432	0.0
16.74512476472717	3.388998740881488	0.18886557743326995	3.106196862136296	-0.28280187874519225	12.064331767039633	3.250633357123081	0.19987623987513262	2.1330648400997845	4.449272266390615	0.6391074201276068	0.2032458828602287	2.6397845022263226e-14	2.2499702662304574e-11	0.007407486013496225	3.0987893761002736	0.0
16.862340638080262	3.188972670733228	0.18522515558584682	3.123287973716939	-0.0656846970162892	12.14878208940891	3.050837158802571	0.1947336533816235	1.980766930580831	4.48041717225535	0.010778609922033944	0.1740451140960718	7.75708511029715e-15	7.641309835274588e-12	0.004679910638252337	3.1186080630710378	0.0
16.980377022546822	3.2601195251273314	0.18580394179270182	3.141264728778226	-0.11885479634910556	12.233823564034772	3.3086233321874197	0.20008237455362993	2.2804810411489065	4.511780092461137	0.45493052839848236	0.19351000022250303	2.204966886866027e-15	2.512824778929911e-12	0.0028796288279769574	3.1383850999477336	0.0
17.09923966170465	3.1843877932277223	0.1845136658791627	3.1598425194452795	-0.024545273782442756	12.319460328983016	3.146325529052345	0.1952630698149924	2.15415990425591	4.5433625531083655	0.23698851616500582	0.18521944896114478	6.055214038550649e-16	7.996558765718102e-13	0.0017245941965890212	3.15811792524789	0.0
17.21893433933658	3.0464400462337324	0.18200237588685472	3.17880858084377	0.1323685346100376	12.405696551285896	3.2924262447499224	0.19822553588250155	2.3300631246581793	4.575166090980124	0.71495959163883	0.20483765179689686	1.6086948860579887e-16	2.4611159477412615e-13	0.0010046328042065322	3.177803948039317	0.0
17.339466879711935	2.7825715809055067	0.17807892158732264	3.198009419878883	0.4154378389733764	12.492536427144898	3.19167759576007	0.19481422213418523	2.252881744262508	4.607192253616985	0.32511506236536025	0.18954472469866301	4.16865711793345e-17	7.321004563065393e-14	0.0005688731240232241	3.1974405467547866	0.0
17.460843147869923	3.1213543092202025	0.18332081865209401	3.217337983695794	0.09598367447559131	12.579984182134913	3.1047289130705495	0.19236055935370597	2.1833643571114263	4.639442599392304	0.5671105220189978	0.19570438912358482	1.0544753142770972e-17	2.1037550765367006e-14	0.0003129157563019889	3.217025067939471	0.0
17.583069049905014	3.1398510858239166	0.1832904033516828	3.2367219178994024	0.09687083207548586	12.668044071409858	2.955720315795605	0.18868346205242686	2.04590437963975	4.67191869758805	0.8039312256434503	0.203931413239146	2.436414190553334e-18	5.835996549220444e-15	0.00016709296907496457	3.2365548249303218	0.0
17.706150533254345	3.129813782871663	0.1832057584768512	3.256113657136397	0.12629987426473388	12.756720379909726	3.255520969428395	0.19396074636562602	2.3517679284435555	4.704622128471167	0.47439949632922773	0.19153255051222492	6.850472589930459e-19	1.5617704002821506e-15	8.656066966592585e-05	3.2560270964667293	0.0
17.830093586987125	3.5022749742643065	0.18919430927686087	3.2754825988335705	-0.22679237543073594	12.846017422569096	3.051299665918337	0.18978648532941322	2.1486509223076964	4.737554483370465	0.4949019871588898	0.19083052597358224	0.0	4.031990204721571e-16	4.3473601710037e-05	3.27543912523186	0.0
17.95490424209604	3.5089184929835078	0.18934421937175963	3.294809269804347	-0.2141092231791606	12.93593954452708	3.129655897053291	0.19099644404030747	2.2237946803592195	4.7707173647540575	0.4113560826268343	0.187603266323688	0.0	9.987541635447572e-17	2.115347984954536e-05	3.2947881163244976	0.0
18.080588571790713	3.5762647855177514	0.18992188050680794	3.3140812010739085	-0.26218358444384293	13.026491121338768	3.179929233440156	0.19051645055299243	2.267278912677784	4.804112386307336	0.40391547146639284	0.18688125112339055	0.0	2.4341017412945375e-17	9.965412815230015e-06	3.314071235661093	0.0
18.207152691793247	3.1992952305155145	0.18444721114197749	3.3332901505413637	0.13399492002584923	13.11767655918814	3.2967690681191324	0.19287612162224976	2.3745750812766437	4.837741173011487	0.7384166982354206	0.19747603910109024	0.0	5.3583476939988395e-18	4.542233057454104e-06	3.333285608308306	0.0
18.334602760635804	3.445252287422539	0.18808836277586669	3.3524303184722655	-0.09282196895027361	13.209500295102458	3.3015572374132534	0.1928271617832207	2.3679532565022905	4.871605361222568	0.15536930386403824	0.1766789961859372	0.0	1.5002732844304258e-18	2.0017260607166313e-06	3.3524283167462046	0.0
18.462944979960255	3.0114573807762395	0.18099390880188593	3.371497251374322	0.3600398705980825	13.301966797168173	3.4241138537968547	0.19469859086134653	2.4781729977037483	4.9057065987511255	0.5114041979816046	0.1900278121819941	0.0	0.0	8.523115103000721e-07	3.3714963990628117	0.0
18.592185594819973	3.6125291407964766	0.18976518590195063	3.3904871974652036	-0.22204194333127303	13.395080564748351	3.4241135768922	0.19425272399087476	2.465885199190108	4.940046544942383	0.4459751397325704	0.1860205306977579	0.0	0.0	3.5038430880972263e-07	3.390486847080895	0.0
18.722330893983717	3.2496040730449547	0.18441749919010725	3.4093967433922105	0.15979267034725586	13.488846128701589	3.5451988166337016	0.1962873566962475	2.5757306404603737	4.97462687075698	0.6964735751985325	0.1952251437487382	0.0	0.0	1.3897420679478424e-07	3.4093966044180037	0.0
18.8533872102416	3.4400635398985155	0.1869745073726479	3.428222617625442	-0.011840922273073762	13.5832680516025	3.4597864841447548	0.19420929899419118	2.4811307227964092	5.009449258852279	0.4293287352149504	0.18322264423844503	0.0	0.0	5.314398354442158e-08	3.4282225644814583	0.0
18.98536092071329	3.2868261276847295	0.1849933505025732	3.4469615879787714	0.1601354602940419	13.678350927963718	3.4058847776820316	0.19250097611424977	2.421085544346969	5.044515403664246	0.5439843360031997	0.18735701114160502	0.0	0.0	1.9578873512871106e-08	3.4469615683998978	0.0
19.118258447158283	3.3818739635003516	0.18619934980232997	3.465610409837802	0.08373644633745059	13.774099384459465	3.9654643561115774	0.20146110261679376	2.978522381000341	5.079827011489895	0.8612989892384286	0.19687860810046046	0.0	0.0	6.944075882944347e-09	3.4656104028937262	0.0
19.252086256288393	3.39469259785361	0.18659470437603373	3.484165800456167	0.08947320260255687	13.870518080150681	3.2358651531496077	0.18868295534781784	2.2516748940255367	5.1153858005703245	0.384015024052752	0.17971425984755912	0.0	0.0	2.369244180682175e-09	3.4841657980869227	0.0
19.38685086008241	3.826879685290984	0.19218768943239756	3.502624426040291	-0.3242552592506929	13.967611706711736	3.1833956174246905	0.18737867254134039	2.2076495854869735	5.151193501174317	0.4530378383205984	0.18118204619341016	0.0	0.0	7.770430644835547e-10	3.502624425263248	0.0
19.522558816102986	3.7749165229908925	0.19099394196579902	3.520982894815022	-0.2539336281758704	14.065384988658717	4.007469476588513	0.20144776553943272	3.046525280912946	5.187251855682537	0.49919367864190556	0.1833436200660266	0.0	0.0	2.4478638583784443e-10	3.5209828945702357	0.0
19.659216727815707	3.51645503294272	0.18715870773135518	3.5392377527488805	0.022782719806160312	14.163842683579329	3.539654366461545	0.1934128036293202	2.600361788419328	5.2235626186723145	0.4906588350678731	0.17963096098556103	0.0	0.0	7.401145440115531e-11	3.539237752674869	0.0
19.79683124491042	3.5406373714851296	0.1867036057193291	3.5573854803967127	0.01674810891158307	14.262989582364385	3.678300568596243	0.1961414299599255	2.7677889436910235	5.260127557003021	0.35695202507408075	0.17827854249787947	0.0	0.0	2.146041577972085e-11	3.557385480375252	0.0
19.935409063624792	3.843893560927185	0.1917851860740597	3.575422490179228	-0.2684710707479572	14.362830509440936	4.312155046984933	0.20617730517428287	3.437585193016742	5.296948449902043	0.27563781466327764	0.17051468241296033	0.0	0.0	5.96291232444092e-12	3.575422490173265	0.0
20.07495692707017	3.421016274122892	0.18527437851398595	3.59334512381505	0.17232884969215778	14.463370323007023	3.437105487942069	0.1916557472899885	2.6053950024343133	5.334027089051357	0.6907891903776575	0.18746470880274205	0.0	0.0	1.5863834328283518e-12	3.5933451238134637	0.0
20.215481625559658	3.598931296899801	0.18795912154929148	3.6111496497948563	0.01221835289505524	14.564613915268072	3.6132626311422147	0.1945536263416033	2.8307980223492657	5.371365278674717	0.5646931171634062	0.18301311552409916	0.0	0.0	4.0376744800431297e-13	3.6111496497944526	0.0
20.356989996938573	3.4595201827899316	0.18618237983051827	3.6288322608591974	0.16931207806926585	14.66656621267495	3.360660785523801	0.19107862370557907	2.633013902104695	5.40896483562544	0.5434852797771492	0.1810377621509916	0.0	0.0	9.823521946295865e-14	3.6288322608590993	0.0
20.499488926917145	3.5943855585511986	0.18772640894774284	3.6463890714710665	0.052003512919867934	14.769232176163673	3.52883335903183	0.19398569602015586	2.8605022118153833	5.446827589474818	0.6016008877432091	0.18093959263867246	0.0	0.0	2.2827111196045978e-14	3.646389071471044	0.0
20.642985349405564	3.625053471760726	0.18767626506659044	3.6638161152852824	0.038762643524556495	14.87261680139682	3.3293730940280954	0.19004761890166855	2.7235677801626426	5.484955382601142	0.7353422140853443	0.18717514968658425	0.0	0.0	5.0617322734450935e-15	3.6638161152852775	0.0
20.7874862468514	3.8101302665473487	0.19037394247686132	3.6811093426214434	-0.12902092392590525	14.976725119006597	2.994442010111972	0.1845504825930846	2.452934642196678	5.52335007027935	0.7378412095010047	0.18588497940434445	0.0	0.0	1.070068133726415e-15	3.6811093426214425	0.0
20.932998650579357	3.651499475966332	0.18825067829480374	3.698264617949298	0.046765141982965996	15.081562194839643	3.2473481593859645	0.18905715519536573	2.770401394859652	5.5620135207713055	0.5710757672493392	0.17966729859053432	0.0	0.0	2.1551565054490815e-16	3.698264617949298	0.0
21.079529641133412	3.4146614287791293	0.18493011268526421	3.715277717396272	0.30061628861714285	15.18713313020352	2.806252475513597	0.1809770973006437	2.39263476004612	5.600947615416705	0.6265744126338022	0.18106816070050943	0.0	0.0	4.170104196281447e-17	3.715277717396272	0.0
21.22708634862135	3.395837111463866	0.18457383837528352	3.732144326288152	0.33630721482428605	15.293443062114946	3.4159424831089567	0.19184871329214753	3.0630301826006194	5.640154248724622	0.33698924146981746	0.1698896740029756	0.0	0.0	7.405915345870841e-18	3.732144326288152	0.0
21.375675953061695	3.5798998210031994	0.18717713755304605	3.7488600367346425	0.16896021573144315	15.400497163549751	2.874064594305396	0.18246330374773728	2.5780228115788053	5.679635328465695	0.46916372970979703	0.17389705844086167	0.0	0.0	1.5115979375520077e-18	3.7488600367346425	0.0
21.525305684733127	3.6997786968961837	0.18896407851395153	3.7654203452723554	0.0656416483761717	15.508300643694598	3.044008514708965	0.18462638402247106	2.800034728778746	5.719392775764955	0.8697305194415952	0.1871359475314113	0.0	0.0	0.0	3.7654203452723554	0.0
21.67598282452626	3.850361855671665	0.1914180927630634	3.781820650578668	-0.06854120509299699	15.61685874820046	2.8179616839740116	0.18110205606350338	2.6205705104991144	5.759428525195309	0.9551173493362952	0.1903384176901508	0.0	0.0	0.0	3.781820650578668	0.0
21.827714704297946	3.7947662876069366	0.19057438299234378	3.7980562512711207	0.0032899636641841035	15.726176759437863	3.154565454063956	0.18651436182222153	2.997889639283404	5.799744524871677	0.8408109195598217	0.18581023760184312	0.0	0.0	0.0	3.7980562512711207	0.0
21.980508707228033	3.7934464177529668	0.18947547873092016	3.8141223438074268	0.020675926054460003	15.836259996753927	2.9189155251762475	0.18237884115717334	2.7969981629898655	5.840342736545779	0.8768947355918308	0.18519651649007512	0.0	0.0	0.0	3.8141223438074268	0.0
22.134372268178627	3.9487209810766135	0.19200716673497611	3.830014020502732	-0.1187069605738813	15.947113816731207	3.1483925231200374	0.18485796809631777	3.055448336613539	5.8812251357016	0.9144448932819269	0.18685174549480885	0.0	0.0	0.0	3.830014020502732	0.0
22.289312874055877	3.999835325842335	0.19211537005502316	3.8457262676814628	-0.15410905816087217	16.058743613448325	2.9580050489973253	0.18203257813169416	2.8886338386890675	5.922393711651511	0.9065444597026713	0.18490747413074637	0.0	0.0	0.0	3.8457262676814628	0.0
22.44533806417427	3.8340091306198913	0.188915131316452	3.86125396398217	0.027244833362278786	16.171154818742465	2.9494472444117394	0.18166662074394585	2.8987893558408917	5.963850467633071	0.6422611186188492	0.17473227398679048	0.0	0.0	0.0	3.86125396398217	0.0
22.602455430623486	4.017063569372967	0.19194373481951715	3.8765918788350997	-0.14047169053786712	16.284352902473664	3.1400747231658954	0.18498205757686864	3.1039055388850225	6.005597420906502	0.6461766875485657	0.17600031864243385	0.0	0.0	0.0	3.8765918788350997	0.0
22.76067261863785	3.7361382328131	0.18790523081684832	3.8917346711328764	0.15559643831977654	16.39834337279098	3.3765807761516933	0.18864870503493064	3.3513477475431346	6.047636602852848	0.6025174506469069	0.17343937245142718	0.0	0.0	0.0	3.8917346711328764	0.0
22.919997326968314	3.978500509891182	0.19155185878761935	3.906676888116493	-0.07182362177468926	16.513131776400517	3.3436734539395645	0.18798672665503902	3.326484240093242	6.089970059072819	0.7706099726326998	0.1782366608355941	0.0	0.0	0.0	3.906676888116493	0.0
23.080437308257093	3.852384447632781	0.18911028503631738	3.921412964499237	0.06902851686645617	16.628723698835323	3.2932047822622565	0.1875799225826095	3.281778187650094	6.132599849486327	0.6283981655812876	0.1730160014052419	0.0	0.0	0.0	3.921412964499237	0.0
23.24200036941489	3.7538206151357025	0.1869222033934983	3.935937221852814	0.18211660671711138	16.74512476472717	3.388998740881488	0.18886557743326995	3.381591254845466	6.1755280484327315	0.9937932449345996	0.18431331379772045	0.0	0.0	0.0	3.935937221852814	0.0
23.404694372000794	3.9346190448480547	0.18911150218478423	3.950243868281177	0.015624823433122437	16.862340638080262	3.188972670733228	0.18522515558584682	3.184292760087327	6.2187567447717615	0.7416883294793701	0.17613234521292417	0.0	0.0	0.0	3.950243868281177	0.0
23.5685272326048	3.8978984598912683	0.1887797785806244	3.9643269984084064	0.06642853851713815	16.980377022546822	3.2601195251273314	0.18580394179270182	3.257239896296839	6.262288041985164	1.1300969169617132	0.18748832572680715	0.0	0.0	0.0	3.9643269984084064	0.0
23.73350692323303	4.151379061613703	0.19171080056279943	3.97818059370847	-0.17319846790523297	17.09923966170465	3.1843877932277223	0.1845136658791627	3.182663199030333	6.30612405827906	0.8047163701088926	0.17648080385263337	0.0	0.0	0.0	3.97818059370847	0.0
23.89964147169566	4.27444624430275	0.1929261480249444	3.9917985232060818	-0.282647721096668	17.21893433933658	3.0464400462337324	0.18200237588685472	3.0454354134292796	6.350266926687013	0.9237013808621206	0.18094799578408283	0.0	0.0	0.0	3.9917985232060818	0.0
24.06693896199753	3.8251107988867936	0.18617310837550513	4.005174544578654	0.1800637456918608	17.339466879711935	2.7825715809055067	0.17807892158732264	2.7820027077814102	6.394718795173823	0.9976003370860493	0.18198901062164446	0.0	0.0	0.0	4.005174544578654	0.0
24.23540753473151	4.127577573649112	0.18953555018373888	4.018302305690951	-0.10927526795816078	17.460843147869923	3.1213543092202025	0.18332081865209401	3.1210413934638797	6.439481826740039	0.949904427662533	0.1797432359839019	0.0	0.0	0.0	4.018302305690951	0.0
24.405055387474633	4.075296453125652	0.18895172815817415	4.031175346595095	-0.04412110653055734	17.583069049905014	3.1398510858239166	0.1832904033516828	3.139683992854836	6.4845581995272195	0.9354570749885931	0.1793437048149212	0.0	0.0	0.0	4.031175346595095	0.0
24.575890775186952	4.115342714180313	0.1882398342385844	4.043787102029939	-0.07155561215037398	17.706150533254345	3.129813782871663	0.1832057584768512	3.1297272222019954	6.529950106923911	1.03729885908339	0.18301020829294873	0.0	0.0	0.0	4.043787102029939	0.0
24.74792201061326	4.494008496074287	0.1934189281214967	4.0561309044545935	-0.437877591619694	17.830093586987125	3.5022749742643065	0.18919430927686087	3.502231500662596	6.575659757672378	0.7083174494715427	0.17135917104472184	0.0	0.0	0.0	4.0561309044545935	0.0
24.921157464687553	4.017234044478238	0.18607751882258156	4.068199987652615	0.05096594317437653	17.95490424209604	3.5089184929835078	0.18934421937175963	3.5088973395036582	6.621689375976085	1.1154167815231044	0.18375268293266747	0.0	0.0	0.0	4.068199987652615	0.0
25.095605566940364	4.080867151073297	0.18631877852990986	4.079987490943966	-0.000879660129330162	18.080588571790713	3.5762647855177514	0.18992188050680794	3.576254820104936	6.668041201607918	0.9574453385369464	0.17840237482209176	0.0	0.0	0.0	4.079987490943966	0.0
25.27127480590895	4.2180372268799715	0.18755048212575404	4.091486464043063	-0.12655076283690825	18.207152691793247	3.1992952305155145	0.18444721114197749	3.1992906882824568	6.714717490019173	1.1245151465609309	0.1822633751532408	0.0	0.0	0.0	4.091486464043063	0.0
25.448173729550312	3.9892323285260978	0.18330046724719093	4.10268987260236	0.11345754407626218	18.334602760635804	3.445252287422539	0.18808836277586669	3.445250285696478	6.7617205124493065	0.7961438846271416	0.1720973783364389	0.0	0.0	0.0	4.10268987260236	0.0
25.626310945657167	4.10277312680629	0.18508496613549588	4.113590604481519	0.010817477675229448	18.462944979960255	3.0114573807762395	0.18099390880188593	3.011456528464729	6.809052556036452	1.0244778653268176	0.1788407557681253	0.0	0.0	0.0	4.113590604481519	0.0
25.805695122276767	4.026869177319563	0.18330274274137656	4.124181476783136	0.09731229946357267	18.592185594819973	3.6125291407964766	0.18976518590195063	3.612528790412168	6.856715923928707	1.0763605190055179	0.1803627066921066	0.0	0.0	0.0	4.124181476783136	0.0
25.986334988132704	4.365028726132351	0.18752054707522914	4.134455243696925	-0.2305734824354264	18.722330893983717	3.2496040730449547	0.18441749919010725	3.249603934070748	6.9047129353962085	0.9225782907936728	0.17375998295524117	0.0	0.0	0.0	4.134455243696925	0.0
26.168239333049634	3.893694230318615	0.18106350309647215	4.144404605194388	0.25071037487577286	18.8533872102416	3.4400635398985155	0.1869745073726479	3.440063486754532	6.953045925943982	1.1170420222144095	0.17818883594351673	0.0	0.0	0.0	4.144404605194388	0.0
26.35141700838098	4.1062121249445696	0.18375566147518108	4.154022216616694	0.047810091672124244	18.98536092071329	3.2868261276847295	0.1849933505025732	3.286826108105856	7.0017172474255895	1.1800771207888792	0.18202850796744138	0.0	0.0	0.0	4.154022216616694	0.0
26.53587692743965	4.204288392551209	0.18527534761362885	4.163300699198822	-0.04098769335238739	19.118258447158283	3.3818739635003516	0.18619934980232997	3.3818739565562757	7.050729268157569	1.4543500904099709	0.18763698828095587	0.0	0.0	0.0	4.163300699198822	0.0
26.721628065931725	4.233931839758013	0.18570204442646104	4.172232651572668	-0.06169918818534459	19.252086256288393	3.39469259785361	0.18659470437603373	3.394692595484366	7.100084373034671	1.0971501867494982	0.1756127430876474	0.0	0.0	0.0	4.172232651572668	0.0
26.90867946239325	4.100513934079467	0.18365838382810937	4.180810662292421	0.08029672821295364	19.38685086008241	3.826879685290984	0.19218768943239756	3.826879684513941	7.149784963645914	1.466424634945342	0.1865820815692462	0.0	0.0	0.0	4.180810662292421	0.0
27.09704021863	4.40843885085609	0.18833027572956595	4.189027323424305	-0.2194115274317845	19.522558816102986	3.7749165229908925	0.19099394196579902	3.774916522746106	7.199833458391435	1.5126232994312154	0.18675377764773674	0.0	0.0	0.0	4.189027323424305	0.0
27.286719500160412	4.23312234203555	0.18540082309456613	4.1968752452426585	-0.0362470967928914	19.659216727815707	3.51645503294272	0.18715870773135518	3.5164550328687088	7.250232292600176	1.1944309933047657	0.17767912897283514	0.0	0.0	0.0	4.1968752452426585	0.0
27.477726536661535	4.165526905185347	0.18468458506798574	4.204347072073203	0.038820166887855834	19.79683124491042	3.5406373714851296	0.1867036057193291	3.540637371463669	7.3009839186483765	1.4158985270930293	0.1832807118115534	0.0	0.0	0.0	4.204347072073203	0.0
27.670070622418166	4.266453058740681	0.18567528102116276	4.2114354993235645	-0.0550175594171165	19.935409063624792	3.843893560927185	0.1917851860740597	3.8438935609212224	7.352090806078915	1.3004830558000287	0.17852892300215578	0.0	0.0	0.0	4.2114354993235645	0.0
27.863761116775095	4.340276751120259	0.1869042489501981	4.218133291738215	-0.12214345938204385	20.07495692707017	3.421016274122892	0.18527437851398595	3.421016274121306	7.403555441721467	1.4663622647862293	0.1814596557796345	0.0	0.0	0.0	4.218133291738215	0.0
28.058807444592517	3.9584733738477547	0.18095525753382877	4.224433302914682	0.26595992906692745	20.215481625559658	3.598931296899801	0.18795912154929148	3.5989312968993974	7.455380329813519	1.2940165516856363	0.1779047219401823	0.0	0.0	0.0	4.224433302914682	0.0
28.255219096704664	4.291374043504456	0.18553428965900162	4.2303284961139065	-0.06104554739054979	20.356989996938573	3.4595201827899316	0.18618237983051827	3.4595201827898334	7.507567992122213	1.6090873204455876	0.18537034769591773	0.0	0.0	0.0	4.2303284961139065	0.0
28.453005630381597	4.266988950001238	0.18492868647494282	4.23581196639575	-0.03117698360548804	20.499488926917145	3.5943855585511986	0.18772640894774284	3.594385558551176	7.560120968067068	1.754703135268533	0.18863296646685832	0.0	0.0	0.0	4.23581196639575	0.0
28.65217666979427	4.103136945490807	0.18180931008318707	4.240876964106347	0.1377400186155402	20.642985349405564	3.625053471760726	0.18767626506659044	3.625053471760721	7.6130418148435375	1.6550164046282279	0.1860202220787041	0.0	0.0	0.0	4.240876964106347	0.0
28.85274190648283	3.99603647520665	0.17974296238378118	4.245516919740149	0.24948044453349905	20.7874862468514	3.8101302665473487	0.19037394247686132	3.8101302665473478	7.666333107547443	1.8784721195367964	0.19093559363888074	0.0	0.0	0.0	4.245516919740149	0.0
29.05471109982821	4.40366558293975	0.1857490717131971	4.249725470195316	-0.15394011274443375	20.932998650579357	3.651499475966332	0.18825067829480374	3.651499475966332	7.7199974393002755	1.4271951542724197	0.17811412304147967	0.0	0.0	0.0	4.249725470195316	0.0
29.25809407752701	3.995584991645244	0.1797027032272296	4.253496486434399	0.25791149478915454	21.079529641133412	3.4146614287791293	0.18493011268526421	3.4146614287791293	7.774037421375377	1.9471490772653293	0.1921052498386218	0.0	0.0	0.0	4.253496486434399	0.0
29.4629007360697	4.183006861497974	0.1826902790638637	4.2568241025572	0.07381724105922594	21.22708634862135	3.395837111463866	0.18457383837528352	3.395837111463866	7.828455683325005	1.9230367974836575	0.19060504938971545	0.0	0.0	0.0	4.2568241025572	0.0
29.669141041222183	4.197488803513376	0.18292231345601098	4.259702746285273	0.062213942771896846	21.375675953061695	3.5798998210031994	0.18717713755304605	3.5798998210031994	7.88325487310828	1.5865748730738274	0.17995615058689574	0.0	0.0	0.0	4.259702746285273	0.0
29.87682502851074	4.060891531965627	0.18104977459409913	4.262127170848579	0.20123563888295237	21.525305684733127	3.6997786968961837	0.18896407851395153	3.6997786968961837	7.938437657220039	1.8467543770857653	0.18701506042025354	0.0	0.0	0.0	4.262127170848579	0.0
30.085962803710316	4.36878691664666	0.185771144202286	4.264092488257149	-0.10469442838951082	21.67598282452626	3.850361855671665	0.1914180927630634	3.850361855671665	7.994006720820579	2.1829530568174746	0.19432895570696185	0.0	0.0	0.0	4.264092488257149	0.0
30.296564543336288	4.208605792008598	0.1839986796212627	4.265594203929616	0.05698841192101867	21.827714704297946	3.7947662876069366	0.19057438299234378	3.7947662876069366	8.049964767866324	1.787858902454844	0.18400790767408642	0.0	0.0	0.0	4.265594203929616	0.0
30.50864049513964	4.55084756502359	0.18807380831630832	4.2666282526390695	-0.28421931238452025	21.980508707228033	3.7934464177529668	0.18947547873092016	3.7934464177529668	8.106314521241387	2.117781441223549	0.19194675025857547	0.0	0.0	0.0	4.2666282526390695	0.0
30.72220097860562	4.122525427674766	0.18176217102742562	4.267191035724253	0.14466560804948703	22.134372268178627	3.9487209810766135	0.19200716673497611	3.9487209810766135	8.163058722890078	2.4183640264996153	0.19812215720530463	0.0	0.0	0.0	4.267191035724253	0.0
30.93725638545586	4.032158549372268	0.18109171785463105	4.267279459500266	0.23512091012799807	22.289312874055877	3.999835325842335	0.19211537005502316	3.999835325842335	8.220200133950309	2.0423990792250475	0.18916556654441874	0.0	0.0	0.0	4.267279459500266	0.0
31.15381718015405	4.219315295317147	0.18378871389345092	4.266890974786469	0.04757567946932273	22.44533806417427	3.8340091306198913	0.188915131316452	3.8340091306198913	8.277741534887962	2.200232072103946	0.1925451710934387	0.0	0.0	0.0	4.266890974786469	0.0
31.371893900415127	4.328378075280321	0.18564837696761588	4.266023617453062	-0.06235445782725968	22.602455430623486	4.017063569372967	0.19194373481951715	4.017063569372967	8.335685725632178	2.055828315196311	0.18808798716416206	0.0	0.0	0.0	4.266023617453062	0.0
31.59149715771803	4.107153475313271	0.1820310414548164	4.264676049867793	0.15752257455452234	22.76067261863785	3.7361382328131	0.18790523081684832	3.7361382328131	8.394035525711603	2.295825509468986	0.1927679879964221	0.0	0.0	0.0	4.264676049867793	0.0
31.812637637822057	4.355901308533288	0.18561760279542236	4.262847603103623	-0.09305370542966518	22.919997326968314	3.978500509891182	0.19155185878761935	3.978500509891182	8.452793774391584	2.206872321484908	0.19115408286656774	0.0	0.0	0.0	4.262847603103623	0.0
32.03532610128681	4.430821346192269	0.1860915432629581	4.2605383197451685	-0.17028302644710092	23.080437308257093	3.852384447632781	0.18911028503631738	3.852384447632781	8.511963330812325	2.2269728492191643	0.19014127461173896	0.0	0.0	0.0	4.2605383197451685	0.0
32.259573383995814	4.290295918828192	0.18406425401492604	4.25774899710557	-0.03254692172262175	23.24200036941489	3.7538206151357025	0.1869222033934983	3.7538206151357025	8.571547074128013	2.4434266816289014	0.19524902687448875	0.0	0.0	0.0	4.25774899710557	0.0
32.48539039768379	4.354157870327223	0.1850715771046611	4.254481230638633	-0.09967663968858975	23.404694372000794	3.9346190448480547	0.18911150218478423	3.9346190448480547	8.631547903646908	2.6321724862513243	0.1991799480757087	0.0	0.0	0.0	4.254481230638633	0.0
32.71278813046758	4.212426164768004	0.18277522756859843	4.2507374572994445	0.038311292531440166	23.5685272326048	3.8978984598912683	0.1887797785806244	3.8978984598912683	8.691968738972436	2.302707359709311	0.1902720724097134	0.0	0.0	0.0	4.2507374572994445	0.0
32.94177764738085	4.409095143265486	0.18593413793573035	4.246520998573668	-0.16257414469181874	23.73350692323303	4.151379061613703	0.19171080056279943	4.151379061613703	8.752812520145245	2.6783523692650757	0.19811697394001848	0.0	0.0	0.0	4.246520998573668	0.0
33.17237009091252	4.427640222476002	0.18664117580059253	4.241836102859216	-0.1858041196167859	23.89964147169566	4.27444624430275	0.1929261480249444	4.27444624430275	8.81408220778626	2.5468287932416374	0.1963063774990274	0.0	0.0	0.0	4.241836102859216	0.0
33.4045766815489	4.69636922342147	0.19028208115248102	4.236687986844844	-0.45968123657662563	24.06693896199753	3.8251107988867936	0.18617310837550513	3.8251107988867936	8.875780783240765	2.5908057235041206	0.19574004030289602	0.0	0.0	0.0	4.236687986844844	0.0
33.63840871831975	4.331780033556273	0.18493057113501588	4.231082875484285	-0.10069715807198776	24.23540753473151	4.127577573649112	0.18953555018373888	4.127577573649112	8.93791124872345	2.924119614116078	0.20280769386059871	0.0	0.0	0.0	4.231082875484285	0.0
33.87387757934799	4.143928111133081	0.1821675164558925	4.225028040121138	0.08109992898805718	24.405055387474633	4.075296453125652	0.18895172815817415	4.075296453125652	9.000476627464515	2.951814338020477	0.2030759231732462	0.0	0.0	0.0	4.225028040121138	0.0
34.11099472240342	4.245369415226177	0.18410385579990307	4.218531834264623	-0.026837580961553975	24.575890775186952	4.115342714180313	0.1882398342385844	4.115342714180313	9.063479963856764	2.4347186564830494	0.19163325841399956	0.0	0.0	0.0	4.218531834264623	0.0
34.34977168546025	4.240105641958383	0.1843397569025905	4.211603726462135	-0.02850191549624803	24.74792201061326	4.494008496074287	0.1934189281214967	4.494008496074287	9.126924323603763	3.079535202479544	0.205342253590072	0.0	0.0	0.0	4.211603726462135	0.0
34.59022008725847	4.279577987430501	0.184978443025344	4.204254329654605	-0.075323657775896	24.921157464687553	4.017234044478238	0.18607751882258156	4.017234044478238	9.19081279386899	2.774353421326091	0.1975386655729063	0.0	0.0	0.0	4.204254329654605	0.0
34.83235162786928	3.859292553938519	0.17910348092696127	4.196495426332149	0.3372028723936298	25.095605566940364	4.080867151073297	0.18631877852990986	4.080867151073297	9.25514848342607	3.1312846792300797	0.20487583276980412	0.0	0.0	0.0	4.196495426332149	0.0
35.07617808926437	3.9957172437634334	0.18160024620003248	4.188339988739659	0.19262274497622567	25.27127480590895	4.2180372268799715	0.18755048212575404	4.2180372268799715	9.319934522810053	2.8846695174582546	0.19993145959644326	0.0	0.0	0.0	4.188339988739659	0.0
35.32171133588922	4.054456033191148	0.18271231024329257	4.179802193301467	0.12534616011031918	25.448173729550312	3.9892323285260978	0.18330046724719093	3.9892323285260978	9.385174064469723	3.025787323251354	0.20266309278725197	0.0	0.0	0.0	4.179802193301467	0.0
35.568963315240445	3.987023125378532	0.1819679506495524	4.170897428352447	0.18387430297391472	25.626310945657167	4.10277312680629	0.18508496613549588	4.10277312680629	9.450870282921011	3.04606848307976	0.20187644667185806	0.0	0.0	0.0	4.170897428352447	0.0
35.817946058447134	4.052944972084631	0.1833050973245792	4.161642294172023	0.10869732208739258	25.805695122276767	4.026869177319563	0.18330274274137656	4.026869177319563	9.517026374901459	3.0143794686077725	0.20139106518531671	0.0	0.0	0.0	4.161642294172023	0.0
36.06867168085626	4.064717001307789	0.18352496936815435	4.152054594219359	0.0873375929115694	25.986334988132704	4.365028726132351	0.18752054707522914	4.365028726132351	9.58364555952577	3.352746596434261	0.20750280482836858	0.0	0.0	0.0	4.152054594219359	0.0
36.32115238262226	4.077923190863286	0.18305299538251574	4.1421533163629904	0.0642301254997042	26.168239333049634	3.893694230318615	0.18106350309647215	3.893694230318615	9.650731078442451	3.4307132574141903	0.2081698842926628	0.0	0.0	0.0	4.1421533163629904	0.0
36.57540044930061	4.10122643786885	0.18377292684421828	4.131958602783453	0.030732164914603288	26.35141700838098	4.1062121249445696	0.18375566147518108	4.1062121249445696	9.718286195991547	3.2763839504766983	0.20589983980982088	0.0	0.0	0.0	4.131958602783453	0.0
36.83142825244572	3.946940255235192	0.18114140307277504	4.121491707104813	0.1745514518696205	26.53587692743965	4.204288392551209	0.18527534761362885	4.204288392551209	9.786314199363488	3.1960141733231877	0.20218463046420843	0.0	0.0	0.0	4.121491707104813	0.0
37.08924825021283	4.216744860586749	0.184948716799377	4.11077493717883	-0.105969923407919	26.721628065931725	4.233931839758013	0.18570204442646104	4.233931839758013	9.854818398759033	3.1216393494162515	0.2002354487659488	0.0	0.0	0.0	4.11077493717883	0.0
37.34887298796433	4.421077586011591	0.18725606288743543	4.099831581801168	-0.3212460042104226	26.90867946239325	4.100513934079467	0.18365838382810937	4.100513934079467	9.923802127550346	3.296869089688455	0.2042150271514637	0.0	0.0	0.0	4.099831581801168	0.0
37.61031509888008	4.13991811564907	0.18334176086785722	4.088685819487301	-0.05123229616176861	27.09704021863	4.40843885085609	0.18833027572956595	4.40843885085609	9.993268742443199	3.6792781480100683	0.2112888386580331	0.0	0.0	0.0	4.088685819487301	0.0
37.87358730457224	4.149023051025565	0.18268565194168282	4.077362607266683	-0.0716604437588817	27.286719500160412	4.23312234203555	0.18540082309456613	4.23312234203555	10.0632216236403	3.8222558124567256	0.21476207222337934	0.0	0.0	0.0	4.077362607266683	0.0
38.138702415704245	4.409628128030713	0.1860747997545386	4.065887547279641	-0.3437405807510716	27.477726536661535	4.165526905185347	0.18468458506798574	4.165526905185347	10.133664175005784	3.870159767866162	0.21526221802282947	0.0	0.0	0.0	4.065887547279641	0.0
38.40567333261417	4.182208432005704	0.18228041910560144	4.054286728765782	-0.12792170323992202	27.670070622418166	4.266453058740681	0.18567528102116276	4.266453058740681	10.204599824230822	3.670220356269457	0.21248138912090853	0.0	0.0	0.0	4.054286728765782	0.0
38.674513045942476	3.9782239646819857	0.1790640256023442	4.042586542829379	0.0643625781473931	27.863761116775095	4.340276751120259	0.1869042489501981	4.340276751120259	10.27603202300044	3.5082317577990474	0.2092385538825748	0.0	0.0	0.0	4.042586542829379	0.0
38.94523463726408	4.023415926753637	0.17910480674565502	4.030813467142669	0.007397540389031398	28.058807444592517	3.9584733738477547	0.18095525753382877	3.9584733738477547	10.347964247161443	3.57868364078921	0.2111706079666519	0.0	0.0	0.0	4.030813467142669	0.0
39.217851279724925	4.048586720287658	0.17863951881078557	4.018993817513891	-0.029592902773766916	28.255219096704664	4.291374043504456	0.18553428965900162	4.291374043504456	10.420399996891572	3.703017349431695	0.21327664470480234	0.0	0.0	0.0	4.018993817513891	0.0
39.492376238683	4.257796260173816	0.18176559052495472	4.007153462987393	-0.2506427971864227	28.453005630381597	4.266988950001238	0.18492868647494282	4.266988950001238	10.493342796869813	3.817576788060606	0.2161806649133779	0.0	0.0	0.0	4.007153462987393	0.0
39.76882287235378	3.519359042760362	0.1697165887200589	3.9953175008719657	0.47595845811160364	28.65217666979427	4.103136945490807	0.18180931008318707	4.103136945490807	10.566796196447902	3.8644709338520133	0.21737159369925743	0.0	0.0	0.0	3.9953175008719657	0.0
40.04720463246026	3.9828307023192826	0.17703676539081994	3.983509887796253	0.0006791854769705452	28.85274190648283	3.99603647520665	0.17974296238378118	3.99603647520665	10.640763769823035	3.4675071102771886	0.2092531556339691	0.0	0.0	0.0	3.983509887796253	0.0
40.327535064887485	3.916262777795997	0.17612247853288227	3.971753022579461	0.05549024478346398	29.05471109982821	4.40366558293975	0.1857490717131971	4.40366558293975	10.715249116211798	3.8021803297913386	0.21555879214360688	0.0	0.0	0.0	3.971753022579461	0.0
40.6098278103417	3.9395571126735742	0.17634570808979724	3.9600672763604465	0.020510163686872307	29.25809407752701	3.995584991645244	0.1797027032272296	3.995584991645244	10.79025586002528	3.872170927653177	0.21605602993796688	0.0	0.0	0.0	3.9600672763604465	0.0
40.894096605014084	3.8462372386049646	0.17437005240532935	3.948470465073341	0.10223322646837651	29.4629007360697	4.183006861497974	0.1826902790638637	4.183006861497974	10.865787651045459	4.264317954611658	0.22332683927147445	0.0	0.0	0.0	3.948470465073341	0.0
41.18035528124919	4.0194528210898754	0.1774760600461269	3.9369772589622416	-0.08247556212763385	29.669141041222183	4.197488803513376	0.18292231345601098	4.197488803513376	10.941848164602776	4.193017082960915	0.22172447426980574	0.0	0.0	0.0	3.9369772589622416	0.0
41.46861776821793	3.797950202085209	0.1736430121712959	3.925598523417926	0.12764832133271664	29.87682502851074	4.060891531965627	0.18104977459409913	4.060891531965627	11.018441101754995	3.7295147819246575	0.2127512692717158	0.0	0.0	0.0	3.925598523417926	0.0
41.75889809259546	3.906726295043671	0.1755297470060976	3.9143405849703656	0.00761428992669444	30.085962803710316	4.36878691664666	0.185771144202286	4.36878691664666	11.095570189467281	3.9449537201589093	0.21739558462298617	0.0	0.0	0.0	3.9143405849703656	0.0
42.05121037924363	4.08960165328884	0.17771738073627158	3.903204415794421	-0.18639723749441917	30.296564543336288	4.208605792008598	0.1839986796212627	4.208605792008598	11.173239180793551	3.4776821821890334	0.20747979781312129	0.0	0.0	0.0	3.903204415794421	0.0
42.345568851898335	3.782330808178302	0.17314294484311277	3.89218472957907	0.10985392140076788	30.50864049513964	4.55084756502359	0.18807380831630832	4.55084756502359	11.251451855059106	3.790443314717198	0.2130810978736312	0.0	0.0	0.0	3.89218472957907	0.0
42.64198783386162	3.866345392878105	0.1745989929932997	3.8812689810624272	0.014923588184322156	30.72220097860562	4.122525427674766	0.18176217102742562	4.122525427674766	11.33021201804452	3.6971236634629783	0.2113937526950996	0.0	0.0	0.0	3.8812689810624272	0.0
42.94048174869865	3.8098857780008375	0.17357269185925747	3.8704362609502816	0.060550482949444095	30.93725638545586	4.032158549372268	0.18109171785463105	4.032158549372268	11.409523502170831	3.5343634600430516	0.207848263548073	0.0	0.0	0.0	3.8704362609502816	0.0
43.24106512093954	3.7306064698591186	0.17242146108670423	3.859656077319559	0.12904960746044036	31.15381718015405	4.219315295317147	0.18378871389345092	4.219315295317147	11.489390166686027	3.8246506453236297	0.21351504945792363	0.0	0.0	0.0	3.859656077319559	0.0
43.54375257678612	3.821606787869106	0.17394504297155197	3.8488870139307654	0.027280226061659363	31.371893900415127	4.328378075280321	0.18564837696761588	4.328378075280321	11.56981589785283	3.465526443859627	0.2071211226750476	0.0	0.0	0.0	3.8488870139307654	0.0
43.84855884482362	3.9666425226192787	0.17644135334619115	3.838075255172663	-0.12856726744661584	31.59149715771803	4.107153475313271	0.1820310414548164	4.107153475313271	11.6508046091378	3.6269732195201314	0.20926511069925052	0.0	0.0	0.0	3.838075255172663	0.0
44.15549875673739	3.9254862405915416	0.17531644724962775	3.827152966592406	-0.0983332739991356	31.812637637822057	4.355901308533288	0.18561760279542236	4.355901308533288	11.732360241401764	3.5885170694371817	0.2080936457930618	0.0	0.0	0.0	3.827152966592406	0.0
44.46458724803455	3.9160961091870217	0.17555667720973622	3.8160365191612198	-0.10005959002580189	32.03532610128681	4.430821346192269	0.1860915432629581	4.430821346192269	11.814486763091576	3.29364109376109	0.20244140157591198	0.0	0.0	0.0	3.8160365191612198	0.0
44.775839358770796	3.7828413378710204	0.17307660911809317	3.8046245445501405	0.02178320667912015	32.259573383995814	4.290295918828192	0.18406425401492604	4.290295918828192	11.897188170433218	3.3944649754684733	0.20374811478148294	0.0	0.0	0.0	3.8046245445501405	0.0
45.08927023428218	3.901173254964359	0.1752018549582455	3.7927958077704456	-0.1083774471939134	32.48539039768379	4.354157870327223	0.1850715771046611	4.354157870327223	11.980468487626249	3.3558939882079315	0.20222056375378572	0.0	0.0	0.0	3.7927958077704456	0.0
45.40489512592216	3.7281412211007425	0.17293673421587696	3.780406882545845	0.052265661445102474	32.71278813046758	4.212426164768004	0.18277522756859843	4.212426164768004	12.064331767039633	3.250633357123081	0.19987623987513262	0.0	0.0	0.0	3.780406882545845	0.0
45.72272939180361	3.7080255007896525	0.17223965175491132	3.7672896137239476	0.05926411293429501	32.94177764738085	4.409095143265486	0.18593413793573035	4.409095143265486	12.14878208940891	3.050837158802571	0.1947336533816235	0.0	0.0	0.0	3.7672896137239476	0.0
46.04278849754624	3.673489984954969	0.1718143292845513	3.7532483499197693	0.07975836496480015	33.17237009091252	4.427640222476002	0.18664117580059253	4.427640222476002	12.233823564034772	3.3086233321874197	0.20008237455362993	0.0	0.0	0.0	3.7532483499197693	0.0
46.365088017029066	3.654477385878673	0.17148626021444857	3.738056928375761	0.08357954249708799	33.4045766815489	4.69636922342147	0.19028208115248102	4.69636922342147	12.319460328983016	3.146325529052345	0.1952630698149924	0.0	0.0	0.0	3.738056928375761	0.0
46.689643633148265	3.6413710375247605	0.17200032710116417	3.7214553927542644	0.08008435522950386	33.63840871831975	4.331780033556273	0.18493057113501588	4.331780033556273	12.405696551285896	3.2924262447499224	0.19822553588250155	0.0	0.0	0.0	3.7214553927542644	0.0
47.0164711385803	3.585078836416674	0.17081434860449454	3.7031464232076776	0.11806758679100371	33.87387757934799	4.143928111133081	0.1821675164558925	4.143928111133081	12.492536427144898	3.19167759576007	0.19481422213418523	0.0	0.0	0.0	3.7031464232076776	0.0
47.34558643655036	4.009239379490116	0.1777998786146248	3.6827914566258433	-0.3264479228642725	34.11099472240342	4.245369415226177	0.18410385579990307	4.245369415226177	12.579984182134913	3.1047289130705495	0.19236055935370597	0.0	0.0	0.0	3.6827914566258433	0.0
47.67700554160622	3.7996211212866164	0.1747106444039378	3.660006473410964	-0.1396146478756526	34.34977168546025	4.240105641958383	0.1843397569025905	4.240105641958383	12.668044071409858	2.955720315795605	0.18868346205242686	0.0	0.0	0.0	3.660006473410964	0.0
48.01074458039746	3.8019719177159033	0.17471291053818486	3.6343574254808173	-0.16761449223508595	34.59022008725847	4.279577987430501	0.184978443025344	4.279577987430501	12.756720379909726	3.255520969428395	0.19396074636562602	0.0	0.0	0.0	3.6343574254808173	0.0
48.346819792460245	3.263593555225107	0.16569644588150362	3.6053552784502543	0.3417617232251473	34.83235162786928	3.859292553938519	0.17910348092696127	3.859292553938519	12.846017422569096	3.051299665918337	0.18978648532941322	0.0	0.0	0.0	3.6053552784502543	0.0
48.68524753100746	3.5902059443873675	0.171633390112947	3.572450639066671	-0.01775530532069647	35.07617808926437	3.9957172437634334	0.18160024620003248	3.9957172437634334	12.93593954452708	3.129655897053291	0.19099644404030747	0.0	0.0	0.0	3.572450639066671	0.0
49.026044263724515	3.597592240368029	0.17196409757066336	3.5350279369877895	-0.06256430338023966	35.32171133588922	4.054456033191148	0.18271231024329257	4.054456033191148	13.026491121338768	3.179929233440156	0.19051645055299243	0.0	0.0	0.0	3.5350279369877895	0.0
49.36922657357059	3.4060472200061076	0.168741456073301	3.492399127870194	0.0863519078640862	35.568963315240445	3.987023125378532	0.1819679506495524	3.987023125378532	13.11767655918814	3.2967690681191324	0.19287612162224976	0.0	0.0	0.0	3.492399127870194	0.0
49.714811159585594	3.4769172423582595	0.17001371002182344	3.443796882484838	-0.033120359873421545	35.817946058447134	4.052944972084631	0.1833050973245792	4.052944972084631	13.209500295102458	3.3015572374132534	0.1928271617832207	0.0	0.0	0.0	3.443796882484838	0.0
					36.06867168085626	4.064717001307789	0.18352496936815435	4.064717001307789	13.301966797168173	3.4241138537968547	0.19469859086134653
					36.32115238262226	4.077923190863286	0.18305299538251574	4.077923190863286	13.395080564748351	3.4241135768922	0.19425272399087476
					36.57540044930061	4.10122643786885	0.18377292684421828	4.10122643786885	13.488846128701589	3.5451988166337016	0.1962873566962475
					36.83142825244572	3.946940255235192	0.18114140307277504	3.946940255235192	13.5832680516025	3.4597864841447548	0.19420929899419118
					37.08924825021283	4.216744860586749	0.184948716799377	4.216744860586749	13.678350927963718	3.4058847776820316	0.19250097611424977
					37.34887298796433	4.421077586011591	0.18725606288743543	4.421077586011591	13.774099384459465	3.9654643561115774	0.20146110261679376
					37.61031509888008	4.13991811564907	0.18334176086785722	4.13991811564907	13.870518080150681	3.2358651531496077	0.18868295534781784
					37.87358730457224	4.149023051025565	0.18268565194168282	4.149023051025565	13.967611706711736	3.1833956174246905	0.18737867254134039
					38.138702415704245	4.409628128030713	0.1860747997545386	4.409628128030713	14.065384988658717	4.007469476588513	0.20144776553943272
					38.40567333261417	4.182208432005704	0.18228041910560144	4.182208432005704	14.163842683579329	3.539654366461545	0.1934128036293202
					38.674513045942476	3.9782239646819857	0.1790640256023442	3.9782239646819857	14.262989582364385	3.678300568596243	0.1961414299599255
					38.94523463726408	4.023415926753637	0.17910480674565502	4.023415926753637	14.362830509440936	4.312155046984933	0.20617730517428287
					39.217851279724925	4.048586720287658	0.17863951881078557	4.048586720287658	14.463370323007023	3.437105487942069	0.1916557472899885
					39.492376238683	4.257796260173816	0.18176559052495472	4.257796260173816	14.564613915268072	3.6132626311422147	0.1945536263416033
					39.76882287235378	3.519359042760362	0.1697165887200589	3.519359042760362	14.66656621267495	3.360660785523801	0.19107862370557907
					40.04720463246026	3.9828307023192826	0.17703676539081994	3.9828307023192826	14.769232176163673	3.52883335903183	0.19398569602015586
					40.327535064887485	3.916262777795997	0.17612247853288227	3.916262777795997	14.87261680139682	3.3293730940280954	0.19004761890166855
					40.6098278103417	3.9395571126735742	0.17634570808979724	3.9395571126735742	14.976725119006597	2.994442010111972	0.1845504825930846
					40.894096605014084	3.8462372386049646	0.17437005240532935	3.8462372386049646	15.081562194839643	3.2473481593859645	0.18905715519536573
					41.18035528124919	4.0194528210898754	0.1774760600461269	4.0194528210898754	15.18713313020352	2.806252475513597	0.1809770973006437
					41.46861776821793	3.797950202085209	0.1736430121712959	3.797950202085209	15.293443062114946	3.4159424831089567	0.19184871329214753
					41.75889809259546	3.906726295043671	0.1755297470060976	3.906726295043671	15.400497163549751	2.874064594305396	0.18246330374773728
					42.05121037924363	4.08960165328884	0.17771738073627158	4.08960165328884	15.508300643694598	3.044008514708965	0.18462638402247106
					42.345568851898335	3.782330808178302	0.17314294484311277	3.782330808178302	15.61685874820046	2.8179616839740116	0.18110205606350338
					42.64198783386162	3.866345392878105	0.1745989929932997	3.866345392878105	15.726176759437863	3.154565454063956	0.18651436182222153
					42.94048174869865	3.8098857780008375	0.17357269185925747	3.8098857780008375	15.836259996753927	2.9189155251762475	0.18237884115717334
					43.24106512093954	3.7306064698591186	0.17242146108670423	3.7306064698591186	15.947113816731207	3.1483925231200374	0.18485796809631777
					43.54375257678612	3.821606787869106	0.17394504297155197	3.821606787869106	16.058743613448325	2.9580050489973253	0.18203257813169416
					43.84855884482362	3.9666425226192787	0.17644135334619115	3.9666425226192787	16.171154818742465	2.9494472444117394	0.18166662074394585
					44.15549875673739	3.9254862405915416	0.17531644724962775	3.9254862405915416	16.284352902473664	3.1400747231658954	0.18498205757686864
					44.46458724803455	3.9160961091870217	0.17555667720973622	3.9160961091870217	16.39834337279098	3.3765807761516933	0.18864870503493064
					44.775839358770796	3.7828413378710204	0.17307660911809317	3.7828413378710204	16.513131776400517	3.3436734539395645	0.18798672665503902
					45.08927023428218	3.901173254964359	0.1752018549582455	3.901173254964359	16.628723698835323	3.2932047822622565	0.1875799225826095
					45.40489512592216	3.7281412211007425	0.17293673421587696	3.7281412211007425	16.74512476472717	3.388998740881488	0.18886557743326995
					45.72272939180361	3.7080255007896525	0.17223965175491132	3.7080255007896525	16.862340638080262	3.188972670733228	0.18522515558584682
					46.04278849754624	3.673489984954969	0.1718143292845513	3.673489984954969	16.980377022546822	3.2601195251273314	0.18580394179270182
					46.365088017029066	3.654477385878673	0.17148626021444857	3.654477385878673	17.09923966170465	3.1843877932277223	0.1845136658791627
					46.689643633148265	3.6413710375247605	0.17200032710116417	3.6413710375247605	17.21893433933658	3.0464400462337324	0.18200237588685472
					47.0164711385803	3.585078836416674	0.17081434860449454	3.585078836416674	17.339466879711935	2.7825715809055067	0.17807892158732264
					47.34558643655036	4.009239379490116	0.1777998786146248	4.009239379490116	17.460843147869923	3.1213543092202025	0.18332081865209401
					47.67700554160622	3.7996211212866164	0.1747106444039378	3.7996211212866164	17.583069049905014	3.1398510858239166	0.1832904033516828
					48.01074458039746	3.8019719177159033	0.17471291053818486	3.8019719177159033	17.706150533254345	3.129813782871663	0.1832057584768512
					48.346819792460245	3.263593555225107	0.16569644588150362	3.263593555225107	17.830093586987125	3.5022749742643065	0.18919430927686087
					48.68524753100746	3.5902059443873675	0.171633390112947	3.5902059443873675	17.95490424209604	3.5089184929835078	0.18934421937175963
					49.026044263724515	3.597592240368029	0.17196409757066336	3.597592240368029	18.080588571790713	3.5762647855177514	0.18992188050680794
					49.36922657357059	3.4060472200061076	0.168741456073301	3.4060472200061076	18.207152691793247	3.1992952305155145	0.18444721114197749
					49.714811159585594	3.4769172423582595	0.17001371002182344	3.4769172423582595	18.334602760635804	3.445252287422539	0.18808836277586669
					50.06281483770269	3.5063275385786694	0.1707724330303873	3.5063275385786694	18.462944979960255	3.0114573807762395	0.18099390880188593
					50.413254541566616	3.5411665352157353	0.17173638199309751	3.5411665352157353	18.592185594819973	3.6125291407964766	0.18976518590195063
					50.76614732335758	3.2017395949229734	0.16646803332451246	3.2017395949229734	18.722330893983717	3.2496040730449547	0.18441749919010725
					51.12151035462108	3.4253131955456624	0.17076458766017263	3.4253131955456624	18.8533872102416	3.4400635398985155	0.1869745073726479
					51.47936092710343	3.4380900284214224	0.1708818705691243	3.4380900284214224	18.98536092071329	3.2868261276847295	0.1849933505025732
					51.839716453593155	3.30135270192993	0.16857465570077804	3.30135270192993	19.118258447158283	3.3818739635003516	0.18619934980232997
					52.20259446876831	3.3126984313285357	0.16923670800839744	3.3126984313285357	19.252086256288393	3.39469259785361	0.18659470437603373
					52.56801263004969	3.272858269725247	0.16867585000180182	3.272858269725247	19.38685086008241	3.826879685290984	0.19218768943239756
					52.93598871846004	3.4402426309809275	0.1719935378772556	3.4402426309809275	19.522558816102986	3.7749165229908925	0.19099394196579902
					53.306540639489256	3.437278120122639	0.17199796203894585	3.437278120122639	19.659216727815707	3.51645503294272	0.18715870773135518
					53.67968642396568	3.376296811401955	0.17118572031962231	3.376296811401955	19.79683124491042	3.5406373714851296	0.1867036057193291
					54.05544422893344	3.417219141679042	0.1720458518915773	3.417219141679042	19.935409063624792	3.843893560927185	0.1917851860740597
					54.43383233853597	3.4310819328412956	0.17249987830340005	3.4310819328412956	20.07495692707017	3.421016274122892	0.18527437851398595
					54.81486916490572	3.3731469928236	0.17164544425759548	3.3731469928236	20.215481625559658	3.598931296899801	0.18795912154929148
					55.19857324906006	2.9884965160378387	0.16476473537858977	2.9884965160378387	20.356989996938573	3.4595201827899316	0.18618237983051827
					55.58496326180349	3.1092905507392303	0.16826214144478502	3.1092905507392303	20.499488926917145	3.5943855585511986	0.18772640894774284
					55.97405800463611	2.949895995507852	0.16446529872415283	2.949895995507852	20.642985349405564	3.625053471760726	0.18767626506659044
					56.36587641066856	3.0524285471261052	0.1670217280618439	3.0524285471261052	20.7874862468514	3.8101302665473487	0.19037394247686132
					56.76043754554324	3.009736807743932	0.16589280092925146	3.009736807743932	20.932998650579357	3.651499475966332	0.18825067829480374
					57.15776060836205	2.9654652486845627	0.1655548054083425	2.9654652486845627	21.079529641133412	3.4146614287791293	0.18493011268526421
					57.55786493262058	3.0767721989384427	0.16788702610496212	3.0767721989384427	21.22708634862135	3.395837111463866	0.18457383837528352
					57.96076998714892	2.887177119602507	0.16416680389670374	2.887177119602507	21.375675953061695	3.5798998210031994	0.18717713755304605
					58.36649537705897	2.788062600342683	0.16261225879000182	2.788062600342683	21.525305684733127	3.6997786968961837	0.18896407851395153
					58.77506084469838	2.863781330202623	0.1647238236264795	2.863781330202623	21.67598282452626	3.850361855671665	0.1914180927630634
					59.18648627061127	2.7016083909728548	0.16149254245146216	2.7016083909728548	21.827714704297946	3.7947662876069366	0.19057438299234378
					59.600791674505544	3.148908906519269	0.17096436493455164	3.148908906519269	21.980508707228033	3.7934464177529668	0.18947547873092016
					60.01799721622709	3.005694636767399	0.16859648480890344	3.005694636767399	22.134372268178627	3.9487209810766135	0.19200716673497611
					60.438123196740676	2.851918090522447	0.1662657324954912	2.851918090522447	22.289312874055877	3.999835325842335	0.19211537005502316
					60.86119005911786	2.522974085085878	0.15931704062407295	2.522974085085878	22.44533806417427	3.8340091306198913	0.188915131316452
					61.28721838953169	2.7989320484743914	0.16645779971443872	2.7989320484743914	22.602455430623486	4.017063569372967	0.19194373481951715
					61.71622891825841	2.8464236632022675	0.16741645582618586	2.8464236632022675	22.76067261863785	3.7361382328131	0.18790523081684832
					62.14824252068621	2.365460151625017	0.15733901162969832	2.365460151625017	22.919997326968314	3.978500509891182	0.19155185878761935
					62.58328021833101	2.888894259860579	0.16836176616077683	2.888894259860579	23.080437308257093	3.852384447632781	0.18911028503631738
					63.021363179859335	2.5651348649569177	0.16177111134565117	2.5651348649569177	23.24200036941489	3.7538206151357025	0.1869222033934983
					63.46251272211835	2.928155340226917	0.1696357639902612	2.928155340226917	23.404694372000794	3.9346190448480547	0.18911150218478423
					63.90675031117318	2.618059421228012	0.1635837338702927	2.618059421228012	23.5685272326048	3.8978984598912683	0.1887797785806244
					64.35409756335139	2.6048544108127363	0.1631620590938168	2.6048544108127363	23.73350692323303	4.151379061613703	0.19171080056279943
					64.80457624629484	2.4321283437577703	0.15991958781662388	2.4321283437577703	23.89964147169566	4.27444624430275	0.1929261480249444
					65.2582082800189	2.4006269335082173	0.1599226044978521	2.4006269335082173	24.06693896199753	3.8251107988867936	0.18617310837550513
					65.71501573797903	2.537726108604968	0.16320300636569843	2.537726108604968	24.23540753473151	4.127577573649112	0.18953555018373888
					66.1750208481449	2.6776543405756614	0.166814438953611	2.6776543405756614	24.405055387474633	4.075296453125652	0.18895172815817415
					66.6382459940819	2.8497933783051432	0.17044879326881468	2.8497933783051432	24.575890775186952	4.115342714180313	0.1882398342385844
					67.10471371604048	2.2879249694698585	0.15899463477698045	2.2879249694698585	24.74792201061326	4.494008496074287	0.1934189281214967
					67.57444671205276	2.61676412952026	0.16742813922786187	2.61676412952026	24.921157464687553	4.017234044478238	0.18607751882258156
					68.04746783903713	2.776018085877088	0.17063266143210407	2.776018085877088	25.095605566940364	4.080867151073297	0.18631877852990986
					68.5238001139104	2.5902769019302174	0.16719366908431413	2.5902769019302174	25.27127480590895	4.2180372268799715	0.18755048212575404
					69.00346671470777	2.444251062534387	0.16422452295441722	2.444251062534387	25.448173729550312	3.9892323285260978	0.18330046724719093
					69.48649098171072	2.109665166553263	0.1564599450146767	2.109665166553263	25.626310945657167	4.10277312680629	0.18508496613549588
					69.97289641858268	2.295016368613529	0.1621275780666213	2.295016368613529	25.805695122276767	4.026869177319563	0.18330274274137656
					70.46270669351276	2.2462024741544004	0.16116072691577676	2.2462024741544004	25.986334988132704	4.365028726132351	0.18752054707522914
					70.95594564036736	2.3019902897434883	0.1629387266953442	2.3019902897434883	26.168239333049634	3.893694230318615	0.18106350309647215
					71.45263725984992	2.448617956690004	0.16660684362930298	2.448617956690004	26.35141700838098	4.1062121249445696	0.18375566147518108
					71.95280572066886	2.314286958609377	0.16373889454326523	2.314286958609377	26.53587692743965	4.204288392551209	0.18527534761362885
					72.45647536071354	2.2167144843637687	0.16112456042420378	2.2167144843637687	26.721628065931725	4.233931839758013	0.18570204442646104
					72.96367068823854	2.255165491593962	0.16230972300425334	2.255165491593962	26.90867946239325	4.100513934079467	0.18365838382810937
					73.4744163830562	1.9144159670931042	0.15448255980480172	1.9144159670931042	27.09704021863	4.40843885085609	0.18833027572956595
					73.9887372977376	2.058005153668786	0.1580297645092649	2.058005153668786	27.286719500160412	4.23312234203555	0.18540082309456613
					74.50665845882176	2.0228271305038543	0.1579303981054615	2.0228271305038543	27.477726536661535	4.165526905185347	0.18468458506798574
					75.02820506803351	2.1882365223405746	0.1631977353393061	2.1882365223405746	27.670070622418166	4.266453058740681	0.18567528102116276
					75.55340250350974	2.2215984492260916	0.16379739678613378	2.2215984492260916	27.863761116775095	4.340276751120259	0.1869042489501981
					76.0822763210343	2.0536454618472515	0.15990827134180452	2.0536454618472515	28.058807444592517	3.9584733738477547	0.18095525753382877
					76.61485225528155	2.2084866141514836	0.164353950574001	2.2084866141514836	28.255219096704664	4.291374043504456	0.18553428965900162
					77.15115622106853	1.8228304790586902	0.1537666625677794	1.8228304790586902	28.453005630381597	4.266988950001238	0.18492868647494282
					77.69121431461602	1.9437240540902738	0.15770801895701114	1.9437240540902738	28.65217666979427	4.103136945490807	0.18180931008318707
					78.23505281481832	1.8716089431738734	0.155487787932502	1.8716089431738734	28.85274190648283	3.99603647520665	0.17974296238378118
					78.78269818452205	1.8445108686466098	0.15553998576292347	1.8445108686466098	29.05471109982821	4.40366558293975	0.1857490717131971
					79.3341770718137	2.012772063793677	0.16092469707983978	2.012772063793677	29.25809407752701	3.995584991645244	0.1797027032272296
					79.88951631131638	1.7062617179561874	0.15273928962002978	1.7062617179561874	29.4629007360697	4.183006861497974	0.1826902790638637
					80.4487429254956	1.6818231322354427	0.1520094877295226	1.6818231322354427	29.669141041222183	4.197488803513376	0.18292231345601098
					81.01188412597406	1.6982840389308966	0.1541812511746063	1.6982840389308966	29.87682502851074	4.060891531965627	0.18104977459409913
					81.5789673148559	1.6263102730093646	0.15165137853937127	1.6263102730093646	30.085962803710316	4.36878691664666	0.185771144202286
					82.1500200860599	1.7994310963568605	0.1564187795994004	1.7994310963568605	30.296564543336288	4.208605792008598	0.1839986796212627
					82.72507022666231	1.202746243450405	0.13770040857176263	1.202746243450405	30.50864049513964	4.55084756502359	0.18807380831630832
					83.30414571824895	1.7818742058002117	0.15756501172824175	1.7818742058002117	30.72220097860562	4.122525427674766	0.18176217102742562
					83.88727473827669	1.7837883238090284	0.15808725960224812	1.7837883238090284	30.93725638545586	4.032158549372268	0.18109171785463105
					84.47448566144462	1.6233813418920309	0.15463221522526754	1.6233813418920309	31.15381718015405	4.219315295317147	0.18378871389345092
					85.06580706107474	1.5058851282815695	0.1511533590326685	1.5058851282815695	31.371893900415127	4.328378075280321	0.18564837696761588
					85.66126771050226	1.5244867244809064	0.15297166182877137	1.5244867244809064	31.59149715771803	4.107153475313271	0.1820310414548164
					86.26089658447577	1.7599386219176494	0.16090871417285996	1.7599386219176494	31.812637637822057	4.355901308533288	0.18561760279542236
					86.8647228605671	1.3312728341070135	0.1480269000935505	1.3312728341070135	32.03532610128681	4.430821346192269	0.1860915432629581
					87.47277592059106	1.4378244949431243	0.15189934250311568	1.4378244949431243	32.259573383995814	4.290295918828192	0.18406425401492604
					88.08508535203521	1.4909564599576064	0.15533687368910054	1.4909564599576064	32.48539039768379	4.354157870327223	0.1850715771046611
					88.70168094949946	1.4167637808649083	0.15415493555045226	1.4167637808649083	32.71278813046758	4.212426164768004	0.18277522756859843
					89.32259271614595	1.502413049919896	0.1583963479270287	1.502413049919896	32.94177764738085	4.409095143265486	0.18593413793573035
					89.94785086515898	1.226623525993356	0.14939882100778987	1.226623525993356	33.17237009091252	4.427640222476002	0.18664117580059253
					90.57748582121508	1.5813758029877443	0.1633317001346589	1.5813758029877443	33.4045766815489	4.69636922342147	0.19028208115248102
					91.21152822196359	1.31483224972213	0.15678531122193146	1.31483224972213	33.63840871831975	4.331780033556273	0.18493057113501588
					91.85000891951734	1.4522226476861928	0.16292575296072787	1.4522226476861928	33.87387757934799	4.143928111133081	0.1821675164558925
					92.49295898195396	1.6842311609881082	0.17247576125836753	1.6842311609881082	34.11099472240342	4.245369415226177	0.18410385579990307
					93.14040969482764	1.4434938715020793	0.16696597136241573	1.4434938715020793	34.34977168546025	4.240105641958383	0.1843397569025905
					93.79239256269142	1.4850219168641752	0.17088328008970508	1.4850219168641752	34.59022008725847	4.279577987430501	0.184978443025344
					94.44893931063027	1.5564343921728707	0.17455874900380852	1.5564343921728707	34.83235162786928	3.859292553938519	0.17910348092696127
					95.11008188580468	1.3166447503106682	0.16755232728613276	1.3166447503106682	35.07617808926437	3.9957172437634334	0.18160024620003248
					95.7758524590053	1.321141329986578	0.16818792793856796	1.321141329986578	35.32171133588922	4.054456033191148	0.18271231024329257
					96.44628342621834	1.0314090236087778	0.15800511036338244	1.0314090236087778	35.568963315240445	3.987023125378532	0.1819679506495524
					97.12140741020188	1.1159209714815874	0.16214248543073387	1.1159209714815874	35.817946058447134	4.052944972084631	0.1833050973245792
					97.8012572620733	1.6507887104710466	0.18136647557316338	1.6507887104710466	36.06867168085626	4.064717001307789	0.18352496936815435
					98.48586606290782	0.8607321499541545	0.15226990970709295	0.8607321499541545	36.32115238262226	4.077923190863286	0.18305299538251574
					99.17526712534817	1.4676060432112412	0.17725488138798712	1.4676060432112412	36.57540044930061	4.10122643786885	0.18377292684421828
					99.86949399522561	1.2062433073624788	0.16828247889738757	1.2062433073624788	36.83142825244572	3.946940255235192	0.18114140307277504
					100.5685804531922	1.0195308809626213	0.16208695995193192	1.0195308809626213	37.08924825021283	4.216744860586749	0.184948716799377
					101.27256051636454	0.9688761921553763	0.1616445464783772	0.9688761921553763	37.34887298796433	4.421077586011591	0.18725606288743543
					101.9814684399791	1.2252167347691347	0.1715877367046227	1.2252167347691347	37.61031509888008	4.13991811564907	0.18334176086785722
					102.69533871905895	0.720797855934725	0.15429042638381346	0.720797855934725	37.87358730457224	4.149023051025565	0.18268565194168282
					103.41420609009236	1.1042684764136794	0.17057832342982107	1.1042684764136794	38.138702415704245	4.409628128030713	0.1860747997545386
					104.13810553272302	1.182491075536325	0.17408151098835895	1.182491075536325	38.40567333261417	4.182208432005704	0.18228041910560144
					104.86707227145207	1.150399832329791	0.1746576097945276	1.150399832329791	38.674513045942476	3.9782239646819857	0.1790640256023442
					105.60114177735224	1.2245834205492154	0.1773571294843456	1.2245834205492154	38.94523463726408	4.023415926753637	0.17910480674565502
					106.3403497697937	0.9438506152515946	0.16703348711400554	0.9438506152515946	39.217851279724925	4.048586720287658	0.17863951881078557
					107.08473221818227	0.7638162334305174	0.15869460584025158	0.7638162334305174	39.492376238683	4.257796260173816	0.18176559052495472
					107.83432534370954	0.8986283257177826	0.16671927524308072	0.8986283257177826	39.76882287235378	3.519359042760362	0.1697165887200589
					108.58916562111551	0.6687988537039936	0.15633604645793867	0.6687988537039936	40.04720463246026	3.9828307023192826	0.17703676539081994
					109.34928978046332	1.0363972748067587	0.1734087249808825	1.0363972748067587	40.327535064887485	3.916262777795997	0.17612247853288227
					110.11473480892656	0.6477709415818186	0.15572093254670633	0.6477709415818186	40.6098278103417	3.9395571126735742	0.17634570808979724
					110.88553795258903	1.1763701760929646	0.18181274530564415	1.1763701760929646	40.894096605014084	3.8462372386049646	0.17437005240532935
					111.66173671825717	0.8810649544673943	0.1699283668972542	0.8810649544673943	41.18035528124919	4.0194528210898754	0.1774760600461269
					112.44336887528496	0.7673661253110436	0.16395942015159085	0.7673661253110436	41.46861776821793	3.797950202085209	0.1736430121712959
					113.23047245741196	0.8482420253525021	0.1701914910389312	0.8482420253525021	41.75889809259546	3.906726295043671	0.1755297470060976
					114.02308576461385	0.9888245638845122	0.17739997475136232	0.9888245638845122	42.05121037924363	4.08960165328884	0.17771738073627158
					114.82124736496615	0.6020927976083913	0.15982693146468685	0.6020927976083913	42.345568851898335	3.782330808178302	0.17314294484311277
					115.62499609652092	1.5056533006610222	0.2034015833975008	1.5056533006610222	42.64198783386162	3.866345392878105	0.1745989929932997
					116.43437106919656	0.9127737332697187	0.1776552515045629	0.9127737332697187	42.94048174869865	3.8098857780008375	0.17357269185925747
					117.24941166668094	0.7069032095434759	0.16996120470704404	0.7069032095434759	43.24106512093954	3.7306064698591186	0.17242146108670423
					118.07015754834771	0.8699172415301868	0.18001930301200575	0.8699172415301868	43.54375257678612	3.821606787869106	0.17394504297155197
					118.89664865118613	0.8088528265062291	0.17725071856790978	0.8088528265062291	43.84855884482362	3.9666425226192787	0.17644135334619115
					119.72892519174444	0.9885396325659563	0.1854444016384913	0.9885396325659563	44.15549875673739	3.9254862405915416	0.17531644724962775
					120.56702766808665	1.1201088919879818	0.19538097226034212	1.1201088919879818	44.46458724803455	3.9160961091870217	0.17555667720973622
					121.41099686176327	0.9061315998949986	0.1892806173490035	0.9061315998949986	44.775839358770796	3.7828413378710204	0.17307660911809317
					122.26087383979561	0.8626075398266345	0.18427051784140344	0.8626075398266345	45.08927023428218	3.901173254964359	0.1752018549582455
					123.11669995667417	0.5933423313466223	0.17256818697601878	0.5933423313466223	45.40489512592216	3.7281412211007425	0.17293673421587696
					123.97851685637087	1.2875319073422449	0.20812886871121786	1.2875319073422449	45.72272939180361	3.7080255007896525	0.17223965175491132
					124.84636647436548	0.8414230456116553	0.18851533419584876	0.8414230456116553	46.04278849754624	3.673489984954969	0.1718143292845513
					125.72029103968603	1.0540091018885136	0.1992235823492598	1.0540091018885136	46.365088017029066	3.654477385878673	0.17148626021444857
					126.60033307696384	0.9353347953903282	0.19624837978514886	0.9353347953903282	46.689643633148265	3.6413710375247605	0.17200032710116417
					127.48653540850259	0.8023676392113718	0.18860893859293787	0.8023676392113718	47.0164711385803	3.585078836416674	0.17081434860449454
					128.3789411563621	0.3868089570051002	0.1640109908359979	0.3868089570051002	47.34558643655036	4.009239379490116	0.1777998786146248
					129.27759374445662	1.16994732568019	0.21064547089583993	1.16994732568019	47.67700554160622	3.7996211212866164	0.1747106444039378
					130.18253690066783	1.1807573601337875	0.21124172059932997	1.1807573601337875	48.01074458039746	3.8019719177159033	0.17471291053818486
					131.09381465897252	0.9710468703900543	0.20148985671036468	0.9710468703900543	48.346819792460245	3.263593555225107	0.16569644588150362
					132.01147136158534	0.5637099494920521	0.17870245252377745	0.5637099494920521	48.68524753100746	3.5902059443873675	0.171633390112947
					132.93555166111642	1.0586121894318796	0.20912472681337763	1.0586121894318796	49.026044263724515	3.597592240368029	0.17196409757066336
					133.86610052274423	0.3814683399409461	0.17084209148053264	0.3814683399409461	49.36922657357059	3.4060472200061076	0.168741456073301
					134.80316322640346	0.9004252892243554	0.20376620509114757	0.9004252892243554	49.714811159585594	3.4769172423582595	0.17001371002182344
					135.74678536898827	0.8638201948626911	0.1988154366879864	0.8638201948626911	50.06281483770269	3.5063275385786694	0.1707724330303873
					136.69701286657119	1.1255088937699615	0.21428657200693896	1.1255088937699615	50.413254541566616	3.5411665352157353	0.17173638199309751
					137.6538919566372	0.8450495251616791	0.19933248230416156	0.8450495251616791	50.76614732335758	3.2017395949229734	0.16646803332451246
					138.6174692003337	0.8620611761173939	0.20224006550128318	0.8620611761173939	51.12151035462108	3.4253131955456624	0.17076458766017263
					139.587791484736	0.8751515413654556	0.20252115322322545	0.8751515413654556	51.47936092710343	3.4380900284214224	0.1708818705691243
					140.56490602512915	0.8018252148676294	0.19891188660271422	0.8018252148676294	51.839716453593155	3.30135270192993	0.16857465570077804
					141.54886036730505	0.7349822381508242	0.19509078196583604	0.7349822381508242	52.20259446876831	3.3126984313285357	0.16923670800839744
					142.5397023898762	1.1764945167740126	0.22475542161634846	1.1764945167740126	52.56801263004969	3.272858269725247	0.16867585000180182
					143.53748030660535	1.2060765427056452	0.22832850084658013	1.2060765427056452	52.93598871846004	3.4402426309809275	0.1719935378772556
					144.54224266875156	1.114971993947513	0.22569940045007209	1.114971993947513	53.306540639489256	3.437278120122639	0.17199796203894585
					145.55403836743284	1.3128909560212652	0.23964428773073718	1.3128909560212652	53.67968642396568	3.376296811401955	0.17118572031962231
					146.5729166360049	1.114187729735908	0.22647106960115254	1.114187729735908	54.05544422893344	3.417219141679042	0.1720458518915773
					147.59892705245693	1.0557646592710266	0.22444183782240332	1.0557646592710266	54.43383233853597	3.4310819328412956	0.17249987830340005
					148.63211954182412	1.0231011169081339	0.22369335922888717	1.0231011169081339	54.81486916490572	3.3731469928236	0.17164544425759548
					149.67254437861686	0.9975517396142953	0.22314788474451996	0.9975517396142953	55.19857324906006	2.9884965160378387	0.16476473537858977
					150.7202521892672	0.9617758670954152	0.22426372138269335	0.9617758670954152	55.58496326180349	3.1092905507392303	0.16826214144478502
					151.7752939545921	1.2092302877834051	0.23801340889302716	1.2092302877834051	55.97405800463611	2.949895995507852	0.16446529872415283
					152.83772101227422	0.9178203529424374	0.2229223068868622	0.9178203529424374	56.36587641066856	3.0524285471261052	0.1670217280618439
					153.90758505936014	1.143695607307965	0.23613199034414192	1.143695607307965	56.76043754554324	3.009736807743932	0.16589280092925146
					154.98493815477565	1.05514425248458	0.23343417473888722	1.05514425248458	57.15776060836205	2.9654652486845627	0.1655548054083425
					156.0698327218591	1.0281803087973365	0.22982408963020728	1.0281803087973365	57.55786493262058	3.0767721989384427	0.16788702610496212
					157.16232155091208	0.9966147217267639	0.228686432672952	0.9966147217267639	57.96076998714892	2.887177119602507	0.16416680389670374
					158.26245780176848	1.322628190849747	0.2506044586945012	1.322628190849747	58.36649537705897	2.788062600342683	0.16261225879000182
					159.37029500638084	0.9179410358574002	0.22751736070384718	0.9179410358574002	58.77506084469838	2.863781330202623	0.1647238236264795
					160.4858870714255	1.2847797695976513	0.2496423049964697	1.2847797695976513	59.18648627061127	2.7016083909728548	0.16149254245146216
					161.6092882809255	0.9732184586288583	0.2305538648317139	0.9732184586288583	59.600791674505544	3.148908906519269	0.17096436493455164
					162.740553298892	1.1567579634598906	0.24846371643340098	1.1567579634598906	60.01799721622709	3.005694636767399	0.16859648480890344
					163.87973717198423	1.1439134477356392	0.24662119046188594	1.1439134477356392	60.438123196740676	2.851918090522447	0.1662657324954912
					165.02689533218813	1.1206665686077284	0.24793960292189518	1.1206665686077284	60.86119005911786	2.522974085085878	0.15931704062407295
					166.18208359951348	0.9179891549113143	0.2347457327915522	0.9179891549113143	61.28721838953169	2.7989320484743914	0.16645779971443872
					167.34535818471008	0.9022614499981516	0.23157708688189663	0.9022614499981516	61.71622891825841	2.8464236632022675	0.16741645582618586
					168.51677569200305	0.9979404642774976	0.24193850077980802	0.9979404642774976	62.14824252068621	2.365460151625017	0.15733901162969832
					169.69639312184705	0.7301873020917449	0.22638200236205222	0.7301873020917449	62.58328021833101	2.888894259860579	0.16836176616077683
					170.8842678737	0.9234813841361901	0.23971443688539096	0.9234813841361901	63.021363179859335	2.5651348649569177	0.16177111134565117
					172.0804577488159	0.9230974457679059	0.24369471335709572	0.9230974457679059	63.46251272211835	2.928155340226917	0.1696357639902612
					173.2850209530576	1.3236370897075584	0.2719209283748822	1.3236370897075584	63.90675031117318	2.618059421228012	0.1635837338702927
					174.498016099729	1.532561834587248	0.2872881484071215	1.532561834587248	64.35409756335139	2.6048544108127363	0.1631620590938168
					175.71950221242713	0.8188806930592444	0.23902288623854145	0.8188806930592444	64.80457624629484	2.4321283437577703	0.15991958781662388
					176.9495387279141	1.1844498540937507	0.2674831094813266	1.1844498540937507	65.2582082800189	2.4006269335082173	0.1599226044978521
					178.1881854990095	1.0124075168803286	0.25592161473201847	1.0124075168803286	65.71501573797903	2.537726108604968	0.16320300636569843
					179.43550279750258	0.9723892791747076	0.2516289833225541	0.9723892791747076	66.1750208481449	2.6776543405756614	0.166814438953611
					180.6915513170851	0.607919171491324	0.22424167031891026	0.607919171491324	66.6382459940819	2.8497933783051432	0.17044879326881468
					181.9563921763047	1.2478279368034566	0.2752652457407178	1.2478279368034566	67.10471371604048	2.2879249694698585	0.15899463477698045
					183.23008692153883	0.6966869328284279	0.23334564830955892	0.6966869328284279	67.57444671205276	2.61676412952026	0.16742813922786187
					184.51269752998962	1.3004861340375236	0.28121987185255587	1.3004861340375236	68.04746783903713	2.776018085877088	0.17063266143210407
					185.80428641269953	0.9981834980892988	0.25753534304895087	0.9981834980892988	68.5238001139104	2.5902769019302174	0.16719366908431413
					187.10491641758844	1.2918465521688047	0.28800161734978685	1.2918465521688047	69.00346671470777	2.444251062534387	0.16422452295441722
					188.41465083251154	0.6177724097212802	0.23207812197892233	0.6177724097212802	69.48649098171072	2.109665166553263	0.1564599450146767
					189.73355338833915	0.845205262428385	0.25070232276670507	0.845205262428385	69.97289641858268	2.295016368613529	0.1621275780666213
					191.0616882620575	0.8891555358717914	0.25746417391472726	0.8891555358717914	70.46270669351276	2.2462024741544004	0.16116072691577676
					192.3991200798919	0.89260536531531	0.2600875862347732	0.89260536531531	70.95594564036736	2.3019902897434883	0.1629387266953442
					193.74591392045113	1.1451153550835043	0.2757699886744949	1.1451153550835043	71.45263725984992	2.448617956690004	0.16660684362930298
					195.1021353178943	1.2463457417481933	0.28758290483003657	1.2463457417481933	71.95280572066886	2.314286958609377	0.16373889454326523
					196.46785026511955	1.3860467769147184	0.2988245602914495	1.3860467769147184	72.45647536071354	2.2167144843637687	0.16112456042420378
					197.8431252169754	1.2665941340289186	0.29356218396300976	1.2665941340289186	72.96367068823854	2.255165491593962	0.16230972300425334
					199.22802709349423	1.247552977571123	0.29081423436316167	1.247552977571123	73.4744163830562	1.9144159670931042	0.15448255980480172
					200.62262328314867	1.3248342225730223	0.2985135065053492	1.3248342225730223	73.9887372977376	2.058005153668786	0.1580297645092649
					202.0269816461307	1.0661408281030953	0.28117105436473155	1.0661408281030953	74.50665845882176	2.0228271305038543	0.1579303981054615
					203.44117051765363	1.1092453465300247	0.28971524325828785	1.1092453465300247	75.02820506803351	2.1882365223405746	0.1631977353393061
					204.8652587112772	1.2949594745639084	0.30542842002079945	1.2949594745639084	75.55340250350974	2.2215984492260916	0.16379739678613378
					206.29931552225614	1.0940149108723158	0.2831358126478607	1.0940149108723158	76.0822763210343	2.0536454618472515	0.15990827134180452
					207.74341073091193	0.9879761239702303	0.2791408637634586	0.9879761239702303	76.61485225528155	2.2084866141514836	0.164353950574001
					209.1976146060283	1.3060704035121447	0.3072808316502598	1.3060704035121447	77.15115622106853	1.8228304790586902	0.1537666625677794
					210.6619979082705	1.9968508736964647	0.35953425648083037	1.9968508736964647	77.69121431461602	1.9437240540902738	0.15770801895701114
					212.13663189362842	0.6384507114423399	0.251264108162057	0.6384507114423399	78.23505281481832	1.8716089431738734	0.155487787932502
					213.6215883168838	1.6197258375992565	0.3367103561503709	1.6197258375992565	78.78269818452205	1.8445108686466098	0.15553998576292347
					215.11693943510198	1.2601771877032326	0.3041929063900891	1.2601771877032326	79.3341770718137	2.012772063793677	0.16092469707983978
					216.6227580111477	1.3942292623535226	0.32591949358061795	1.3942292623535226	79.88951631131638	1.7062617179561874	0.15273928962002978
					218.13911731722578	1.0796577598288255	0.2968989763434131	1.0796577598288255	80.4487429254956	1.6818231322354427	0.1520094877295226
					219.66609113844635	1.2218610818945725	0.3126564932388256	1.2218610818945725	81.01188412597406	1.6982840389308966	0.1541812511746063
					221.20375377641545	1.521269516121097	0.34195964840514964	1.521269516121097	81.5789673148559	1.6263102730093646	0.15165137853937127
					222.75218005285038	0.9269128196288575	0.28804656670644685	0.9269128196288575	82.1500200860599	1.7994310963568605	0.1564187795994004
					224.31144531322033	0.7331652612601698	0.272596940153673	0.7331652612601698	82.72507022666231	1.202746243450405	0.13770040857176263
					225.8816254304129	0.85572140985433	0.2825182190575142	0.85572140985433	83.30414571824895	1.7818742058002117	0.15756501172824175
					227.46279680842576	0.9941465335185085	0.29864768375643674	0.9941465335185085	83.88727473827669	1.7837883238090284	0.15808725960224812
					229.05503638608477	1.2053728516029918	0.31486149929884194	1.2053728516029918	84.47448566144462	1.6233813418920309	0.15463221522526754
					230.65842164078737	1.41228836613357	0.3382702552204611	1.41228836613357	85.06580706107474	1.5058851282815695	0.1511533590326685
					232.27303059227287	0.817606466997513	0.2803322358237638	0.817606466997513	85.66126771050226	1.5244867244809064	0.15297166182877137
					233.89894180641878	1.0258823198011249	0.30599706425179585	1.0258823198011249	86.26089658447577	1.7599386219176494	0.16090871417285996
					235.5362343990637	1.0597630586091844	0.3097707839139627	1.0597630586091844	86.8647228605671	1.3312728341070135	0.1480269000935505
					237.18498803985716	0.8543343660658181	0.2885696942561884	0.8543343660658181	87.47277592059106	1.4378244949431243	0.15189934250311568
					238.84528295613615	1.0316284693239517	0.31315444065650383	1.0316284693239517	88.08508535203521	1.4909564599576064	0.15533687368910054
					240.51719993682912	0.682052387352498	0.2797590219146977	0.682052387352498	88.70168094949946	1.4167637808649083	0.15415493555045226
					242.20082033638693	1.1774653141281852	0.32746624765097754	1.1774653141281852	89.32259271614595	1.502413049919896	0.1583963479270287
					243.89622607874162	0.8712851056990243	0.2897638439730306	0.8712851056990243	89.94785086515898	1.226623525993356	0.14939882100778987
					245.6034996612928	0.6631082187309492	0.2792319020177219	0.6631082187309492	90.57748582121508	1.5813758029877443	0.1633317001346589
					247.32272415892186	0.9013990876193917	0.30259642530298514	0.9013990876193917	91.21152822196359	1.31483224972213	0.15678531122193146
					249.05398322803433	1.338269214941354	0.3451964489985542	1.338269214941354	91.85000891951734	1.4522226476861928	0.16292575296072787
					250.79736111063056	0.9240250760867481	0.31481589613129873	0.9240250760867481	92.49295898195396	1.6842311609881082	0.17247576125836753
					252.55294263840497	0.7617053627413318	0.29747725011510867	0.7617053627413318	93.14040969482764	1.4434938715020793	0.16696597136241573
					254.3208132368738	0.5317446957299948	0.2751075860230691	0.5317446957299948	93.79239256269142	1.4850219168641752	0.17088328008970508
					256.1010589295319	0.8503457728497958	0.31068550029681946	0.8503457728497958	94.44893931063027	1.5564343921728707	0.17455874900380852
					257.89376634203865	1.4766655635080481	0.36681194568539904	1.4766655635080481	95.11008188580468	1.3166447503106682	0.16755232728613276
					259.6990227064329	0.8115012092206737	0.30476618060677585	0.8115012092206737	95.7758524590053	1.321141329986578	0.16818792793856796
					261.51691586537794	0.43657588933394564	0.26000923475535714	0.43657588933394564	96.44628342621834	1.0314090236087778	0.15800511036338244
					263.34753427643557	0.6958004672872217	0.29094150226739973	0.6958004672872217	97.12140741020188	1.1159209714815874	0.16214248543073387
					265.1909670163707	0.36367790601689576	0.25246838695060714	0.36367790601689576	97.8012572620733	1.6507887104710466	0.18136647557316338
					267.04730378548527	1.4424816422674165	0.37604048813516816	1.4424816422674165	98.48586606290782	0.8607321499541545	0.15226990970709295
					268.91663491198364	0.7854072500351141	0.30484976134034647	0.7854072500351141	99.17526712534817	1.4676060432112412	0.17725488138798712
					270.7990513563675	0.5532543442983605	0.2762033565851683	0.5532543442983605	99.86949399522561	1.2062433073624788	0.16828247889738757
					272.69464471586207	0.8476396828376556	0.3104590727299048	0.8476396828376556	100.5685804531922	1.0195308809626213	0.16208695995193192
					274.6035072288731	0.5923731264872567	0.27919836963999306	0.5923731264872567	101.27256051636454	0.9688761921553763	0.1616445464783772
					276.5257317794752	0.8526462893492754	0.3200694200863495	0.8526462893492754	101.9814684399791	1.2252167347691347	0.1715877367046227
					278.46141190193157	0.7661396465485171	0.30399299534932483	0.7661396465485171	102.69533871905895	0.720797855934725	0.15429042638381346
					280.41064178524505	0.9440743030115495	0.33390061264765425	0.9440743030115495	103.41420609009236	1.1042684764136794	0.17057832342982107
					282.3735162777418	0.45068146084660987	0.2655635749051387	0.45068146084660987	104.13810553272302	1.182491075536325	0.17408151098835895
					284.35013089168604	0.45036737335405047	0.26763787459468047	0.45036737335405047	104.86707227145207	1.150399832329791	0.1746576097945276
					286.34058180792783	0.7015700891374592	0.3121947941635975	0.7015700891374592	105.60114177735224	1.2245834205492154	0.1773571294843456
					288.3449658805833	0.623897683653615	0.2965899810694357	0.623897683653615	106.3403497697937	0.9438506152515946	0.16703348711400554
					290.36338064174737	0.7291619167438759	0.3047332714826145	0.7291619167438759	107.08473221818227	0.7638162334305174	0.15869460584025158
					292.39592430623964	0.9037013644602584	0.33854632708255944	0.9037013644602584	107.83432534370954	0.8986283257177826	0.16671927524308072
					294.4426957763833	0.9227725658920349	0.330458852073354	0.9227725658920349	108.58916562111551	0.6687988537039936	0.15633604645793867
					296.50379464681794	0.31613851643238805	0.2538268492802783	0.31613851643238805	109.34928978046332	1.0363972748067587	0.1734087249808825
					298.5793212093457	1.0601397988942887	0.35403410188098505	1.0601397988942887	110.11473480892656	0.6477709415818186	0.15572093254670633
					300.66937645781115	0.12713766838391705	0.223300199359046	0.12713766838391705	110.88553795258903	1.1763701760929646	0.18181274530564415
					302.7740620930158	0.7530159003870881	0.3132191602287994	0.7530159003870881	111.66173671825717	0.8810649544673943	0.1699283668972542
					304.8934805276669	0.39650384375514736	0.2747745049621952	0.39650384375514736	112.44336887528496	0.7673661253110436	0.16395942015159085
					307.0277348913605	0.2223451234620435	0.25120652537395743	0.2223451234620435	113.23047245741196	0.8482420253525021	0.1701914910389312
					309.1769290356001	0.6525615475227107	0.3066132043181982	0.6525615475227107	114.02308576461385	0.9888245638845122	0.17739997475136232
					311.3411675388493	0.22973581552761807	0.24407183442619693	0.22973581552761807	114.82124736496615	0.6020927976083913	0.15982693146468685
					313.5205557116212	0.22579461380571286	0.2446049518540701	0.22579461380571286	115.62499609652092	1.5056533006610222	0.2034015833975008
					315.71519960160254	0.3958723779206366	0.2704749101185055	0.3958723779206366	116.43437106919656	0.9127737332697187	0.1776552515045629
					317.9252059988138	0.9038551688546763	0.33802058118762085	0.9038551688546763	117.24941166668094	0.7069032095434759	0.16996120470704404
					320.15068244080544	0.5184340180859464	0.2881859816141604	0.5184340180859464	118.07015754834771	0.8699172415301868	0.18001930301200575
					322.3917372178911	0.8410706486410059	0.3369520561796286	0.8410706486410059	118.89664865118613	0.8088528265062291	0.17725071856790978
					324.64847937841637	1.345843340511978	0.40324669915615285	1.345843340511978	119.72892519174444	0.9885396325659563	0.1854444016384913
					326.9210187340653	0.8396677713458746	0.34158994655292807	0.8396677713458746	120.56702766808665	1.1201088919879818	0.19538097226034212
					329.2094658652037	0.12265957023588181	0.22867872739686246	0.12265957023588181	121.41099686176327	0.9061315998949986	0.1892806173490035
					331.51393212626016	0.22269017955950876	0.2548554317541563	0.22269017955950876	122.26087383979561	0.8626075398266345	0.18427051784140344
					333.83452965114395	0.4376272225179536	0.2954464301914094	0.4376272225179536	123.11669995667417	0.5933423313466223	0.17256818697601878
					336.171371358702	0.44661042121343597	0.2910435900884964	0.44661042121343597	123.97851685637087	1.2875319073422449	0.20812886871121786
					338.52457095821285	0.5322572678042448	0.3090677278744299	0.5322572678042448	124.84636647436548	0.8414230456116553	0.18851533419584876
					340.89424295492034	0.8996007104890125	0.36350766300853266	0.8996007104890125	125.72029103968603	1.0540091018885136	0.1992235823492598
					343.2805026556048	0.30735582808028067	0.2765149402422442	0.30735582808028067	126.60033307696384	0.9353347953903282	0.19624837978514886
					345.683466174194	-0.04463327531824218	0.21809136592446565	-0.04463327531824218	127.48653540850259	0.8023676392113718	0.18860893859293787
					348.1032504374134	0.30370530993691	0.2771603342751698	0.30370530993691	128.3789411563621	0.3868089570051002	0.1640109908359979
					350.5399731904753	0.6289283559943224	0.33564543427833304	0.6289283559943224	129.27759374445662	1.16994732568019	0.21064547089583993
					352.9937530028086	0.8964971805036526	0.36524345524410706	0.8964971805036526	130.18253690066783	1.1807573601337875	0.21124172059932997
					355.46470927382825	0.18415148617391391	0.24846471973992035	0.18415148617391391	131.09381465897252	0.9710468703900543	0.20148985671036468
					357.95296223874504	-0.06956486939692741	0.18709975306768553	-0.06956486939692741	132.01147136158534	0.5637099494920521	0.17870245252377745
					360.4586329744162	0.4084835114414329	0.29000439302899256	0.4084835114414329	132.93555166111642	1.0586121894318796	0.20912472681337763
					362.98184340523716	0.31321054633861534	0.2851107366480975	0.31321054633861534	133.86610052274423	0.3814683399409461	0.17084209148053264
					365.5227163090738	0.38045307521683136	0.29403094707716226	0.38045307521683136	134.80316322640346	0.9004252892243554	0.20376620509114757
					368.08137532323735	0.19699710408116972	0.2571498234406353	0.19699710408116972	135.74678536898827	0.8638201948626911	0.1988154366879864
					370.6579449505	0.6292648814980886	0.3335456201689365	0.6292648814980886	136.69701286657119	1.1255088937699615	0.21428657200693896
					373.2525505651535	0.775208581302439	0.3577176614737635	0.775208581302439	137.6538919566372	0.8450495251616791	0.19933248230416156
					375.8653184191096	0.6128992204889914	0.32772765645946467	0.6128992204889914	138.6174692003337	0.8620611761173939	0.20224006550128318
					378.49637564804334	0.4093518252641984	0.3066098384773039	0.4093518252641984	139.587791484736	0.8751515413654556	0.20252115322322545
					381.14585027757965	0.48209340540151296	0.3100325537650342	0.48209340540151296	140.56490602512915	0.8018252148676294	0.19891188660271422
					383.8138712295227	0.5383749871517067	0.33760777093956634	0.5383749871517067	141.54886036730505	0.7349822381508242	0.19509078196583604
					386.50056832812936	0.5782707055147831	0.3451287269508793	0.5782707055147831	142.5397023898762	1.1764945167740126	0.22475542161634846
					389.2060723064262	0.15758604146326582	0.2634176356690539	0.15758604146326582	143.53748030660535	1.2060765427056452	0.22832850084658013
					391.93051481257123	0.562961814671616	0.33024775144355056	0.562961814671616	144.54224266875156	1.114971993947513	0.22569940045007209
					394.67402841625926	-0.01795179075366793	0.22011626003044957	-0.01795179075366793	145.55403836743284	1.3128909560212652	0.23964428773073718
					397.43674661517304	0.28043291791499175	0.2956338672758168	0.28043291791499175	146.5729166360049	1.114187729735908	0.22647106960115254
					400.21880384147926	0.7150257583032638	0.36300025239532097	0.7150257583032638	147.59892705245693	1.0557646592710266	0.22444183782240332
					403.0203354683696	0.4380512431112498	0.31422928094536395	0.4380512431112498	148.63211954182412	1.0231011169081339	0.22369335922888717
					405.8414778166482	0.5709082358790099	0.3518260705290949	0.5709082358790099	149.67254437861686	0.9975517396142953	0.22314788474451996
					408.6823681613647	0.008651046350782177	0.21544538632091653	0.008651046350782177	150.7202521892672	0.9617758670954152	0.22426372138269335
					411.5431447384942	0.28832168408507325	0.28947026817943045	0.28832168408507325	151.7752939545921	1.2092302877834051	0.23801340889302716
					414.4239467516637	0.16230845495286467	0.2640796316286899	0.16230845495286467	152.83772101227422	0.9178203529424374	0.2229223068868622
					417.3249143789253	0.45868837482127567	0.31768255479635293	0.45868837482127567	153.90758505936014	1.143695607307965	0.23613199034414192
					420.2461887795778	1.0455741758322143	0.43550429463139295	1.0455741758322143	154.98493815477565	1.05514425248458	0.23343417473888722
					423.18791210103484	0.7328338233548747	0.3793575059284082	0.7328338233548747	156.0698327218591	1.0281803087973365	0.22982408963020728
					426.1502274857421	0.8315872695047909	0.4113501458124965	0.8315872695047909	157.16232155091208	0.9966147217267639	0.228686432672952
					429.13327907814227	0.29126182335113704	0.30363704078088116	0.29126182335113704	158.26245780176848	1.322628190849747	0.2506044586945012
					432.1372120316893	0.9497354019257346	0.42663790294145537	0.9497354019257346	159.37029500638084	0.9179410358574002	0.22751736070384718
					435.16217251591104	0.9790704532258903	0.426820543013665	0.9790704532258903	160.4858870714255	1.2847797695976513	0.2496423049964697
					438.20830772352247	0.7203255998267848	0.39328702012737465	0.7203255998267848	161.6092882809255	0.9732184586288583	0.2305538648317139
					441.2757658775871	1.0979212999438022	0.4544130280044715	1.0979212999438022	162.740553298892	1.1567579634598906	0.24846371643340098
					444.36469623873023	0.4874633433783636	0.37403996196034767	0.4874633433783636	163.87973717198423	1.1439134477356392	0.24662119046188594
					447.47524911240134	0.48953421428135563	0.3543123386368874	0.48953421428135563	165.02689533218813	1.1206665686077284	0.24793960292189518
					450.6075758561882	0.17981200748522003	0.29882219520799186	0.17981200748522003	166.18208359951348	0.9179891549113143	0.2347457327915522
					453.7618288871815	0.17982550889516508	0.2967580642024694	0.17982550889516508	167.34535818471008	0.9022614499981516	0.23157708688189663
					456.93816168939173	1.2194573048080304	0.49167852211285007	1.2194573048080304	168.51677569200305	0.9979404642774976	0.24193850077980802
					460.1367288212175	1.261085872021338	0.4937584269208472	1.261085872021338	169.69639312184705	0.7301873020917449	0.22638200236205222
					463.35768592296597	0.7769163717413634	0.414697445526673	0.7769163717413634	170.8842678737	0.9234813841361901	0.23971443688539096
					466.6011897244267	0.20225986135433638	0.32387852451422544	0.20225986135433638	172.0804577488159	0.9230974457679059	0.24369471335709572
					469.8673980524977	0.8912006795991728	0.45615509872604965	0.8912006795991728	173.2850209530576	1.3236370897075584	0.2719209283748822
					473.1564698388652	0.057686655765951333	0.3007371576911362	0.057686655765951333	174.498016099729	1.532561834587248	0.2872881484071215
					476.4685651277373	0.34012110390698935	0.3497726126353556	0.34012110390698935	175.71950221242713	0.8188806930592444	0.23902288623854145
					479.8038450836314	1.2319596833726378	0.5102601341059261	1.2319596833726378	176.9495387279141	1.1844498540937507	0.2674831094813266
					483.1624719992168	0.3432611768300623	0.35106821450359943	0.3432611768300623	178.1881854990095	1.0124075168803286	0.25592161473201847
					486.54460930321136	0.2788824009021103	0.3433322335521021	0.2788824009021103	179.43550279750258	0.9723892791747076	0.2516289833225541
					489.9504215683338	0.8530558227110343	0.44883430165919325	0.8530558227110343	180.6915513170851	0.607919171491324	0.22424167031891026
					493.38007451931213	1.9224249402427438	0.5998170812946163	1.9224249402427438	181.9563921763047	1.2478279368034566	0.2752652457407178
					496.8337350409473	0.22234496717978258	0.3285965546239441	0.22234496717978258	183.23008692153883	0.6966869328284279	0.23334564830955892
					500.31157118623395	0.804890350636468	0.4475199889895016	0.804890350636468	184.51269752998962	1.3004861340375236	0.28121987185255587
					503.8137521845376	0.3154669721495475	0.358509885409514	0.3154669721495475	185.80428641269953	0.9981834980892988	0.25753534304895087
					507.34044844982935	0.9646883588600086	0.45907911485539477	0.9646883588600086	187.10491641758844	1.2918465521688047	0.28800161734978685
					510.8918315889782	-0.18035706624353953	0.2175652501879364	-0.18035706624353953	188.41465083251154	0.6177724097212802	0.23207812197892233
					514.468074410101	1.3185544755734446	0.5422990475234301	1.3185544755734446	189.73355338833915	0.845205262428385	0.25070232276670507
					518.0693509309717	0.9840850723702215	0.5095443047348817	0.9840850723702215	191.0616882620575	0.8891555358717914	0.25746417391472726
					521.6958363874886	0.8397201242849295	0.45594157440417743	0.8397201242849295	192.3991200798919	0.89260536531531	0.2600875862347732
					525.3477072422011	0.09870528774820952	0.3308818455861997	0.09870528774820952	193.74591392045113	1.1451153550835043	0.2757699886744949
					529.0251411928964	1.0802753641386504	0.5191396470894512	1.0802753641386504	195.1021353178943	1.2463457417481933	0.28758290483003657
					532.7283171812467	0.2933337693900238	0.3692212145276593	0.2933337693900238	196.46785026511955	1.3860467769147184	0.2988245602914495
					536.4574154015154	0.46426195337357073	0.3950559102516283	0.46426195337357073	197.8431252169754	1.2665941340289186	0.29356218396300976
					540.212617309326	-0.14305403942690176	0.24884135532485438	-0.14305403942690176	199.22802709349423	1.247552977571123	0.29081423436316167
					543.9941056304913	1.151816814100101	0.5404202588193708	1.151816814100101	200.62262328314867	1.3248342225730223	0.2985135065053492
					547.8020643699047	1.1375794087750608	0.5462282785853254	1.1375794087750608	202.0269816461307	1.0661408281030953	0.28117105436473155
					551.636678820494	0.22827435683093544	0.382658162104039	0.22827435683093544	203.44117051765363	1.1092453465300247	0.28971524325828785
					555.4981355722375	-0.10855367922001968	0.26345299357158247	-0.10855367922001968	204.8652587112772	1.2949594745639084	0.30542842002079945
					559.3866225212431	0.46281795493369093	0.42737288009665036	0.46281795493369093	206.29931552225614	1.0940149108723158	0.2831358126478607
					563.3023288788918	0.5859888427292741	0.453962278201223	0.5859888427292741	207.74341073091193	0.9879761239702303	0.2791408637634586
					567.245445181044	0.25843308219988187	0.37909009997267407	0.25843308219988187	209.1976146060283	1.3060704035121447	0.3072808316502598
					571.2161632973114	-0.19405503407836772	0.23530935257871	-0.19405503407836772	210.6619979082705	1.9968508736964647	0.35953425648083037
					575.2146764403926	-0.12526275115622265	0.2814195398383085	-0.12526275115622265	212.13663189362842	0.6384507114423399	0.251264108162057
					579.2411791754753	-0.1554394349426096	0.22310065889977196	-0.1554394349426096	213.6215883168838	1.6197258375992565	0.3367103561503709
					583.2958674297037	1.4796148207308297	0.6277272635797725	1.4796148207308297	215.11693943510198	1.2601771877032326	0.3041929063900891
					587.3789385017116	0.9099518726565431	0.5467779550998804	0.9099518726565431	216.6227580111477	1.3942292623535226	0.32591949358061795
					591.4905910712235	0.10851357277036733	0.36201062206216134	0.10851357277036733	218.13911731722578	1.0796577598288255	0.2968989763434131
					595.6310252087221	-0.10717282413898566	0.23074117173634348	-0.10717282413898566	219.66609113844635	1.2218610818945725	0.3126564932388256
					599.8004423851831	-0.10714606761412845	0.22069124034761503	-0.10714606761412845	221.20375377641545	1.521269516121097	0.34195964840514964
					603.9990454818794	0.7262437703035414	0.5125406615894156	0.7262437703035414	222.75218005285038	0.9269128196288575	0.28804656670644685
					608.2270388002526	-0.43501579064595197	0.132179001128091	-0.43501579064595197	224.31144531322033	0.7331652612601698	0.272596940153673
					612.4846280718543	0.20056309733693706	0.38283812843787424	0.20056309733693706	225.8816254304129	0.85572140985433	0.2825182190575142
					616.7720204683573	0.25795256822381757	0.3951596285968798	0.25795256822381757	227.46279680842576	0.9941465335185085	0.29864768375643674
					621.0894246116358	1.459590526599863	0.640531397536721	1.459590526599863	229.05503638608477	1.2053728516029918	0.31486149929884194
					625.4370505839172	0.31148913400080647	0.41341163880531284	0.31148913400080647	230.65842164078737	1.41228836613357	0.3382702552204611
					629.8151099380046	0.18085133554257848	0.3986715849025359	0.18085133554257848	232.27303059227287	0.817606466997513	0.2803322358237638
					634.2238157075707	0.14798888516915265	0.4092269625521882	0.14798888516915265	233.89894180641878	1.0258823198011249	0.30599706425179585
					638.6633824175237	1.0281991495719278	0.5859613255453933	1.0281991495719278	235.5362343990637	1.0597630586091844	0.3097707839139627
					643.1340260944464	-0.09678583086497367	0.2915758942909611	-0.09678583086497367	237.18498803985716	0.8543343660658181	0.2885696942561884
					647.6359642771075	1.287635835295607	0.6377126228688504	1.287635835295607	238.84528295613615	1.0316284693239517	0.31315444065650383
					652.1694160270473	0.3512978027876913	0.41645020745229844	0.3512978027876913	240.51719993682912	0.682052387352498	0.2797590219146977
					656.7346019392367	0.46614502344840375	0.4860794789646519	0.46614502344840375	242.20082033638693	1.1774653141281852	0.32746624765097754
					661.3317441528113	0.5717608585200534	0.5042209511508465	0.5717608585200534	243.89622607874162	0.8712851056990243	0.2897638439730306
					665.961066361881	-0.1495633128536042	0.33331062170642783	-0.1495633128536042	245.6034996612928	0.6631082187309492	0.2792319020177219
					670.6227938264142	0.47118421320455833	0.4683113858014468	0.47118421320455833	247.32272415892186	0.9013990876193917	0.30259642530298514
					675.3171533831991	0.6322576280368679	0.5310823069736604	0.6322576280368679	249.05398322803433	1.338269214941354	0.3451964489985542
					680.0443734568814	1.0163704738188655	0.6078470798972889	1.0163704738188655	250.79736111063056	0.9240250760867481	0.31481589613129873
					684.8046840710797	0.009382565085536865	0.3411970288402657	0.009382565085536865	252.55294263840497	0.7617053627413318	0.29747725011510867
					689.5983168595773	-0.22202982989904546	0.30644952250890894	-0.22202982989904546	254.3208132368738	0.5317446957299948	0.2751075860230691
					694.4255050775944	0.4485426100738533	0.49255832380359077	0.4485426100738533	256.1010589295319	0.8503457728497958	0.31068550029681946
					699.2864836131375	0.784308377697223	0.5759765122998556	0.784308377697223	257.89376634203865	1.4766655635080481	0.36681194568539904
					704.1814889984294	0.3433346538018754	0.4615718382531218	0.3433346538018754	259.6990227064329	0.8115012092206737	0.30476618060677585
					709.1107594214184	0.019838253065768696	0.3771265276251837	0.019838253065768696	261.51691586537794	0.43657588933394564	0.26000923475535714
					714.0745347373684	-0.1978005470314833	0.30786731648247573	-0.1978005470314833	263.34753427643557	0.6958004672872217	0.29094150226739973
					719.0730564805299	0.5238987374800318	0.5416733132142629	0.5238987374800318	265.1909670163707	0.36367790601689576	0.25246838695060714
					724.1065678758937	0.6491045046881676	0.5524973297049405	0.6491045046881676	267.04730378548527	1.4424816422674165	0.37604048813516816
					729.175313851025	-0.12378900831786943	0.3051522138656427	-0.12378900831786943	268.91663491198364	0.7854072500351141	0.30484976134034647
					734.2795410479821	0.6227240043261746	0.6127534219478596	0.6227240043261746	270.7990513563675	0.5532543442983605	0.2762033565851683
					739.419497835318	0.0994511997791146	0.4165827247044758	0.0994511997791146	272.69464471586207	0.8476396828376556	0.3104590727299048
					744.5954343201652	-0.4742404148422212	0.05920069622272214	-0.4742404148422212	274.6035072288731	0.5923731264872567	0.27919836963999306
					749.8076023604063	-0.5618951955656201	0.06484499453526066	-0.5618951955656201	276.5257317794752	0.8526462893492754	0.3200694200863495
					755.0562555769293	-0.22443699479320606	0.33851996261474815	-0.22443699479320606	278.46141190193157	0.7661396465485171	0.30399299534932483
					760.3416493659677	1.1057456933428145	0.7124465122835769	1.1057456933428145	280.41064178524505	0.9440743030115495	0.33390061264765425
					765.6640409115295	0.7913085654898412	0.6499497455572762	0.7913085654898412	282.3735162777418	0.45068146084660987	0.2655635749051387
					771.0236891979102	-0.01892053770078128	0.4226279525575945	-0.01892053770078128	284.35013089168604	0.45036737335405047	0.26763787459468047
					776.4208550222957	0.7604512635423877	0.620776887980969	0.7604512635423877	286.34058180792783	0.7015700891374592	0.3121947941635975
					781.8558010074516	-0.4503285665934983	0.25137038594221156	-0.4503285665934983	288.3449658805833	0.623897683653615	0.2965899810694357
					787.3287916145039	2.113505801960365	0.922446368985553	2.113505801960365	290.36338064174737	0.7291619167438759	0.3047332714826145
					792.8400931558053	0.48968582831042706	0.5598260379797615	0.48968582831042706	292.39592430623964	0.9037013644602584	0.33854632708255944
					798.389973807896	0.9907158422222169	0.6859144926192238	0.9907158422222169	294.4426957763833	0.9227725658920349	0.330458852073354
					803.9787036245513	0.05049929983682666	0.4504941654599248	0.05049929983682666	296.50379464681794	0.31613851643238805	0.2538268492802783
					809.6065545499231	0.3340217934715146	0.5451217062869799	0.3340217934715146	298.5793212093457	1.0601397988942887	0.35403410188098505
					815.2738004317725	1.1071238406055515	0.7362083282896958	1.1071238406055515	300.66937645781115	0.12713766838391705	0.223300199359046
					820.9807170347949	1.0811760643792054	0.7379502303325013	1.0811760643792054	302.7740620930158	0.7530159003870881	0.3132191602287994
					826.7275820540385	1.5819036827868456	0.8820885537523987	1.5819036827868456	304.8934805276669	0.39650384375514736	0.2747745049621952
					832.5146751284168	0.9783516620807821	0.698583463667673	0.9783516620807821	307.0277348913605	0.2223451234620435	0.25120652537395743
					838.3422778543157	-0.14344200428790738	0.3618606144751759	-0.14344200428790738	309.1769290356001	0.6525615475227107	0.3066132043181982
					844.2106737992959	-0.1343825444774442	0.3645755825074979	-0.1343825444774442	311.3411675388493	0.22973581552761807	0.24407183442619693
					850.1201485158911	0.009269970135941774	0.4689255129521329	0.009269970135941774	313.5205557116212	0.22579461380571286	0.2446049518540701
					856.0709895555023	-0.0011636392239112725	0.4404086861296113	-0.0011636392239112725	315.71519960160254	0.3958723779206366	0.2704749101185055
					862.0634864823908	0.6566122908016677	0.6327523287936981	0.6566122908016677	317.9252059988138	0.9038551688546763	0.33802058118762085
					868.0979308877675	0.07575262834428786	0.5340332894014364	0.07575262834428786	320.15068244080544	0.5184340180859464	0.2881859816141604
					874.1746164039819	0.584271072495368	0.6685896605939512	0.584271072495368	322.3917372178911	0.8410706486410059	0.3369520561796286
					880.2938387188098	0.6382624115259726	0.6816550510251034	0.6382624115259726	324.64847937841637	1.345843340511978	0.40324669915615285
					886.4558955898415	1.0787106970507754	0.8414292318595354	1.0787106970507754	326.9210187340653	0.8396677713458746	0.34158994655292807
					892.6610868589703	0.11234170106444608	0.578766551388422	0.11234170106444608	329.2094658652037	0.12265957023588181	0.22867872739686246
					898.9097144669831	0.6676971043628076	0.745206769808603	0.6676971043628076	331.51393212626016	0.22269017955950876	0.2548554317541563
					905.202082468252	0.16986996838268265	0.5576640940646949	0.16986996838268265	333.83452965114395	0.4376272225179536	0.2954464301914094
					911.5384970455298	-0.3897323062598139	0.42669030243388617	-0.3897323062598139	336.171371358702	0.44661042121343597	0.2910435900884964
					917.9192665248484	0.07236486897702143	0.5878972762695782	0.07236486897702143	338.52457095821285	0.5322572678042448	0.3090677278744299
					924.3447013905223	0.05196510597396642	0.5755036436648341	0.05196510597396642	340.89424295492034	0.8996007104890125	0.36350766300853266
					930.815114300256	0.2943068186659348	0.6428368116094166	0.2943068186659348	343.2805026556048	0.30735582808028067	0.2765149402422442
					937.3308201003579	0.66549205288402	0.7770656890158126	0.66549205288402	345.683466174194	-0.04463327531824218	0.21809136592446565
					943.8921358410604	1.6625991444934636	0.961136431290514	1.6625991444934636	348.1032504374134	0.30370530993691	0.2771603342751698
					950.4993807919478	0.04653387414278454	0.530550487401857	0.04653387414278454	350.5399731904753	0.6289283559943224	0.33564543427833304
					957.1528764574914	0.8650650270357165	0.8395348161112497	0.8650650270357165	352.9937530028086	0.8964971805036526	0.36524345524410706
					963.8529465926938	-0.15213227562337683	0.48712219229072806	-0.15213227562337683	355.46470927382825	0.18415148617391391	0.24846471973992035
					970.5999172188426	2.1021024292254675	1.122735159492121	2.1021024292254675	357.95296223874504	-0.06956486939692741	0.18709975306768553
					977.3941166393745	0.2723515781120819	0.6944964922336037	0.2723515781120819	360.4586329744162	0.4084835114414329	0.29000439302899256
					984.2358754558502	0.5494099395753778	0.8012667932526503	0.5494099395753778	362.98184340523716	0.31321054633861534	0.2851107366480975
									365.5227163090738	0.38045307521683136	0.29403094707716226
									368.08137532323735	0.19699710408116972	0.2571498234406353
									370.6579449505	0.6292648814980886	0.3335456201689365
									373.2525505651535	0.775208581302439	0.3577176614737635
									375.8653184191096	0.6128992204889914	0.32772765645946467
									378.49637564804334	0.4093518252641984	0.3066098384773039
									381.14585027757965	0.48209340540151296	0.3100325537650342
									383.8138712295227	0.5383749871517067	0.33760777093956634
									386.50056832812936	0.5782707055147831	0.3451287269508793
									389.2060723064262	0.15758604146326582	0.2634176356690539
									391.93051481257123	0.562961814671616	0.33024775144355056
									394.67402841625926	-0.01795179075366793	0.22011626003044957
									397.43674661517304	0.28043291791499175	0.2956338672758168
									400.21880384147926	0.7150257583032638	0.36300025239532097
									403.0203354683696	0.4380512431112498	0.31422928094536395
									405.8414778166482	0.5709082358790099	0.3518260705290949
									408.6823681613647	0.008651046350782177	0.21544538632091653
									411.5431447384942	0.28832168408507325	0.28947026817943045
									414.4239467516637	0.16230845495286467	0.2640796316286899
									417.3249143789253	0.45868837482127567	0.31768255479635293
									420.2461887795778	1.0455741758322143	0.43550429463139295
									423.18791210103484	0.7328338233548747	0.3793575059284082
									426.1502274857421	0.8315872695047909	0.4113501458124965
									429.13327907814227	0.29126182335113704	0.30363704078088116
									432.1372120316893	0.9497354019257346	0.42663790294145537
									435.16217251591104	0.9790704532258903	0.426820543013665
									438.20830772352247	0.7203255998267848	0.39328702012737465
									441.2757658775871	1.0979212999438022	0.4544130280044715
									444.36469623873023	0.4874633433783636	0.37403996196034767
									447.47524911240134	0.48953421428135563	0.3543123386368874
									450.6075758561882	0.17981200748522003	0.29882219520799186
									453.7618288871815	0.17982550889516508	0.2967580642024694
									456.93816168939173	1.2194573048080304	0.49167852211285007
									460.1367288212175	1.261085872021338	0.4937584269208472
									463.35768592296597	0.7769163717413634	0.414697445526673
									466.6011897244267	0.20225986135433638	0.32387852451422544
									469.8673980524977	0.8912006795991728	0.45615509872604965
									473.1564698388652	0.057686655765951333	0.3007371576911362
									476.4685651277373	0.34012110390698935	0.3497726126353556
									479.8038450836314	1.2319596833726378	0.5102601341059261
									483.1624719992168	0.3432611768300623	0.35106821450359943
									486.54460930321136	0.2788824009021103	0.3433322335521021
									489.9504215683338	0.8530558227110343	0.44883430165919325
									493.38007451931213	1.9224249402427438	0.5998170812946163
									496.8337350409473	0.22234496717978258	0.3285965546239441
									500.31157118623395	0.804890350636468	0.4475199889895016
									503.8137521845376	0.3154669721495475	0.358509885409514
									507.34044844982935	0.9646883588600086	0.45907911485539477
									510.8918315889782	-0.18035706624353953	0.2175652501879364
									514.468074410101	1.3185544755734446	0.5422990475234301
									518.0693509309717	0.9840850723702215	0.5095443047348817
									521.6958363874886	0.8397201242849295	0.45594157440417743
									525.3477072422011	0.09870528774820952	0.3308818455861997
									529.0251411928964	1.0802753641386504	0.5191396470894512
									532.7283171812467	0.2933337693900238	0.3692212145276593
									536.4574154015154	0.46426195337357073	0.3950559102516283
									540.212617309326	-0.14305403942690176	0.24884135532485438
									543.9941056304913	1.151816814100101	0.5404202588193708
									547.8020643699047	1.1375794087750608	0.5462282785853254
									551.636678820494	0.22827435683093544	0.382658162104039
									555.4981355722375	-0.10855367922001968	0.26345299357158247
									559.3866225212431	0.46281795493369093	0.42737288009665036
									563.3023288788918	0.5859888427292741	0.453962278201223
									567.245445181044	0.25843308219988187	0.37909009997267407
									571.2161632973114	-0.19405503407836772	0.23530935257871
									575.2146764403926	-0.12526275115622265	0.2814195398383085
									579.2411791754753	-0.1554394349426096	0.22310065889977196
									583.2958674297037	1.4796148207308297	0.6277272635797725
									587.3789385017116	0.9099518726565431	0.5467779550998804
									591.4905910712235	0.10851357277036733	0.36201062206216134
									595.6310252087221	-0.10717282413898566	0.23074117173634348
									599.8004423851831	-0.10714606761412845	0.22069124034761503
									603.9990454818794	0.7262437703035414	0.5125406615894156
									608.2270388002526	-0.43501579064595197	0.132179001128091
									612.4846280718543	0.20056309733693706	0.38283812843787424
									616.7720204683573	0.25795256822381757	0.3951596285968798
									621.0894246116358	1.459590526599863	0.640531397536721
									625.4370505839172	0.31148913400080647	0.41341163880531284
									629.8151099380046	0.18085133554257848	0.3986715849025359
									634.2238157075707	0.14798888516915265	0.4092269625521882
									638.6633824175237	1.0281991495719278	0.5859613255453933
									643.1340260944464	-0.09678583086497367	0.2915758942909611
									647.6359642771075	1.287635835295607	0.6377126228688504
									652.1694160270473	0.3512978027876913	0.41645020745229844
									656.7346019392367	0.46614502344840375	0.4860794789646519
									661.3317441528113	0.5717608585200534	0.5042209511508465
									665.961066361881	-0.1495633128536042	0.33331062170642783
									670.6227938264142	0.47118421320455833	0.4683113858014468
									675.3171533831991	0.6322576280368679	0.5310823069736604
									680.0443734568814	1.0163704738188655	0.6078470798972889
									684.8046840710797	0.009382565085536865	0.3411970288402657
									689.5983168595773	-0.22202982989904546	0.30644952250890894
									694.4255050775944	0.4485426100738533	0.49255832380359077
									699.2864836131375	0.784308377697223	0.5759765122998556
									704.1814889984294	0.3433346538018754	0.4615718382531218
									709.1107594214184	0.019838253065768696	0.3771265276251837
									714.0745347373684	-0.1978005470314833	0.30786731648247573
									719.0730564805299	0.5238987374800318	0.5416733132142629
									724.1065678758937	0.6491045046881676	0.5524973297049405
									729.175313851025	-0.12378900831786943	0.3051522138656427
									734.2795410479821	0.6227240043261746	0.6127534219478596
									739.419497835318	0.0994511997791146	0.4165827247044758
									744.5954343201652	-0.4742404148422212	0.05920069622272214
									749.8076023604063	-0.5618951955656201	0.06484499453526066
									755.0562555769293	-0.22443699479320606	0.33851996261474815
									760.3416493659677	1.1057456933428145	0.7124465122835769
									765.6640409115295	0.7913085654898412	0.6499497455572762
									771.0236891979102	-0.01892053770078128	0.4226279525575945
									776.4208550222957	0.7604512635423877	0.620776887980969
									781.8558010074516	-0.4503285665934983	0.25137038594221156
									787.3287916145039	2.113505801960365	0.922446368985553
									792.8400931558053	0.48968582831042706	0.5598260379797615
									798.389973807896	0.9907158422222169	0.6859144926192238
									803.9787036245513	0.05049929983682666	0.4504941654599248
									809.6065545499231	0.3340217934715146	0.5451217062869799
									815.2738004317725	1.1071238406055515	0.7362083282896958
									820.9807170347949	1.0811760643792054	0.7379502303325013
									826.7275820540385	1.5819036827868456	0.8820885537523987
									832.5146751284168	0.9783516620807821	0.698583463667673
									838.3422778543157	-0.14344200428790738	0.3618606144751759
									844.2106737992959	-0.1343825444774442	0.3645755825074979
									850.1201485158911	0.009269970135941774	0.4689255129521329
									856.0709895555023	-0.0011636392239112725	0.4404086861296113
									862.0634864823908	0.6566122908016677	0.6327523287936981
									868.0979308877675	0.07575262834428786	0.5340332894014364
									874.1746164039819	0.584271072495368	0.6685896605939512
									880.2938387188098	0.6382624115259726	0.6816550510251034
									886.4558955898415	1.0787106970507754	0.8414292318595354
									892.6610868589703	0.11234170106444608	0.578766551388422
									898.9097144669831	0.6676971043628076	0.745206769808603
									905.202082468252	0.16986996838268265	0.5576640940646949
									911.5384970455298	-0.3897323062598139	0.42669030243388617
									917.9192665248484	0.07236486897702143	0.5878972762695782
									924.3447013905223	0.05196510597396642	0.5755036436648341
									930.815114300256	0.2943068186659348	0.6428368116094166
									937.3308201003579	0.66549205288402	0.7770656890158126
									943.8921358410604	1.6625991444934636	0.961136431290514
									950.4993807919478	0.04653387414278454	0.530550487401857
									957.1528764574914	0.8650650270357165	0.8395348161112497
									963.8529465926938	-0.15213227562337683	0.48712219229072806
									970.5999172188426	2.1021024292254675	1.122735159492121
									977.3941166393745	0.2723515781120819	0.6944964922336037
									984.2358754558502	0.5494099395753778	0.8012667932526503
									991.1255265840412	-0.6042381508627317	0.08432378622931233
									997.2911834928398	-0.6608177945107906	0.10006894532136429
