# Supplementary material for: Formation of a super-dense hydrogen monolayer on mesoporous silica
Source: Nat Chem. 2022 Aug 29;14(11):1319–24. doi: 10.1038/s41557-022-01019-7 (PMC9630099; doi:10.1038/s41557-022-01019-7)
Supplement: Source Data Fig. 2 — Compressed folder with ‘.csv’ files of all INS results including spectra and analysis and source data of Fig. 2b.. [file 41557_2022_1019_MOESM3_ESM.zip › Fig2_INS_spectra_and_analysis/INS+AnalysisGaussian/22979_2.5mmol_5.0K_B.csv]

x	y	err	fit	residual_fit	x_full	y_full	err_full	background_full	x_f	y_f	err_f	GS_Peak0_	GS_Peak1_	GS_Peak2_	GS_Peak3_	Background1_	Sigmoid1_
2.0004999999999926	-0.6255898127388246	0.18380830579679577	-0.2971363276743675	0.32845348506445715	1.0134999999999967	-1.1341065528365002	0.3636842211722734	-1.1341403563367998	-1.9895	-0.35924588944159114	0.07949299293500132	0.00023567044505694635	4.4762069074983325e-05	3.537435985552877e-08	0.0	-0.29741679556285927	0.0
2.0214999999999925	-0.48455841645055653	0.18733305250917587	-0.2939788333248036	0.1905795831257529	1.0344999999999966	-0.553142354498009	0.3706925071111804	-0.5531777912918548	-1.9685000000000001	-0.34316055314181043	0.08051371177871203	0.00024582342860164695	4.6859634500882255e-05	3.7519351426766714e-08	0.0	-0.29427155390725757	0.0
2.0424999999999924	-0.4164448754398229	0.1972832558432056	-0.29078517606918936	0.12565969937063354	1.0554999999999966	-0.706502194154643	0.36234015468452424	-0.7065393396555415	-1.9475000000000002	-0.35273386466202944	0.08555982386960521	0.0002563892339367087	4.9050789722134644e-05	3.97905936582197e-08	0.0	-0.29109065588344185	0.0
2.0634999999999923	-0.5807796622113091	0.17973155599277088	-0.2875553731689173	0.29322428904239173	1.0764999999999965	-1.0494811587533208	0.33963188298040803	-1.0495200916812695	-1.9265000000000003	-0.2861232113401141	0.09620809670697669	0.0002673835353039216	5.133948105235434e-05	4.219528050501212e-08	0.0	-0.2878741383805541	0.0
2.0844999999999922	-0.49859300679665375	0.18947734914231915	-0.28428944175457116	0.2143035650420826	1.0974999999999964	-0.46579922915825467	0.35756647576984757	-0.46584003167623345	-1.9055000000000004	-0.2920006006057807	0.09638538132798016	0.00027882255398192443	5.3729810430660935e-05	4.474100150559613e-08	0.0	-0.28462203885998527	0.0
2.105499999999992	-0.19624284068262576	0.20467759194085816	-0.28098739880008505	-0.08474455811745929	1.1184999999999963	-0.663546069697218	0.34509067603273863	-0.6635888275529219	-1.8845000000000005	-0.295502526107248	0.0977437088044901	0.00029072307539044324	5.622604107352388e-05	4.7435762690110306e-08	0.0	-0.2813343953523117	0.0
2.126499999999992	-0.1399177610570861	0.21216755832208775	-0.27764926109626853	-0.13773150003918244	1.1394999999999962	-0.8451098243724893	0.3269414252115692	-0.8451546270454845	-1.8635000000000006	-0.2576968397177347	0.09849024012371017	0.0003031024666509434	5.883260331093439e-05	5.02880085455893e-08	0.0	-0.27801124645423897	0.0
2.147499999999992	-0.3943485760504184	0.19780402594134153	-0.2742750452236828	0.12007353082673561	1.160499999999996	-0.6812852905406706	0.3287892725484251	-0.6813322313951643	-1.8425000000000007	-0.41769891772810736	0.08074343557850212	0.0003159786946129156	6.155410061205277e-05	5.3306645088772174e-08	0.0	-0.27465263132555284	0.0
2.168499999999992	-0.47565860839847884	0.19506287166088987	-0.2708647675248523	0.20479384087362656	1.181499999999996	-0.7485862295119157	0.32080861213722195	-0.7486354059553347	-1.8215000000000008	-0.3157707358046512	0.09093788007298749	0.0003293703443550645	6.439531580558863e-05	5.650106409955131e-08	0.0	-0.271258589686077	0.0
2.189499999999992	-0.04085106140909378	0.22004070763161945	-0.26741844407579846	-0.22656738266670468	1.202499999999996	-0.1498710351171626	0.337755869145183	-0.14992254876474176	-1.8005000000000009	-0.361460980091665	0.08730197236175381	0.00034329663817076004	6.736121750027836e-05	5.988116857049427e-08	0.0	-0.26782916181263805	0.0
2.2104999999999917	-0.5821911783393778	0.18910049665600584	-0.26393609065687995	0.3182550876824979	1.2234999999999958	-0.6537938021951906	0.31369003966829123	-0.6538477590407783	-1.779500000000001	-0.17720700080725194	0.11373131247898977	0.000357777455047177	7.045696671094022e-05	6.345739943035641e-08	0.0	-0.2643643885360375	0.0
2.2314999999999916	-0.36659312980176684	0.1996854022434826	-0.2604177227229236	0.10617540707884326	1.2444999999999957	-0.12431463910764684	0.3262654620993505	-0.12437114970094139	-1.758500000000001	-0.3627105481989307	0.09196674587773045	0.00037283335064759856	7.368792369569658e-05	6.724076360210043e-08	0.0	-0.26086431123803044	0.0
2.2524999999999915	-0.2885212496982401	0.2084764001288991	-0.2568633553726323	0.03165789432560784	1.2654999999999956	-0.10087853918631451	0.32161883127389324	-0.1009377188167511	-1.7375000000000012	-0.4224233744792453	0.08347718318969954	0.00038848557780643425	7.705965501006742e-05	7.124286345863527e-08	0.0	-0.2573289718483122	0.0
2.2734999999999914	-0.17629137880811663	0.21717166950904865	-0.25327300331725255	-0.07698162450913593	1.2864999999999955	-0.24895550017736534	0.309214445736022	-0.24901746906488056	-1.7165000000000012	-0.4454546843895995	0.0836049411082052	0.000404756107546527	8.057794078374901e-05	7.547592774230523e-08	0.0	-0.25375841284151057	0.0
2.2944999999999913	-0.4622611020675924	0.20040470555697526	-0.249646680848488	0.2126144212191044	1.3074999999999954	-0.7717534255422378	0.28291556735033174	-0.7718183090351449	-1.6955000000000013	-0.34987601247264877	0.09568968401723373	0.0004216676506283926	8.424878222600909e-05	7.995284401708495e-08	0.0	-0.25015267723418644	0.0
2.3154999999999912	-0.1692750570770074	0.21642695463830142	-0.2459844018056409	-0.0767093447286335	1.3284999999999954	-1.079131950996282	0.2663361938248149	-1.079199879776497	-1.6745000000000014	-0.36917145458830564	0.09076559380849408	0.00043924367964107955	8.807840936574727e-05	8.468719272548151e-08	0.0	-0.24651180858184046	0.0
2.336499999999991	-0.17177096048589036	0.21816335742572385	-0.24228617954196774	-0.07051521905607738	1.3494999999999953	-0.41253684415660485	0.29603254236500975	-0.4126079544524717	-1.6535000000000015	-0.4673232455430012	0.07923097376223527	0.00045750845164435085	9.207328903237698e-05	8.96932829253248e-08	0.0	-0.2428358509759274	0.0
2.357499999999991	0.027232194507726293	0.22627348007489304	-0.23855202689023125	-0.26578422139795754	1.3704999999999952	-0.39998132790729723	0.2940343199151266	-0.40005576171426527	-1.6325000000000016	-0.27206247399987216	0.10624159437774708	0.0004764870313719306	9.624013308380731e-05	9.498618978492809e-08	0.0	-0.23912484904087677	0.0
2.378499999999991	-0.3581885069994466	0.20930113054908064	-0.23478195612743366	0.12340655087201294	1.391499999999995	-0.372898287769063	0.28666484826716404	-0.3729761930784801	-1.6115000000000017	-0.3396423889205216	0.10100957676323748	0.0004962053150055657	0.00010058590688791623	1.0058179391853191e-07	0.0	-0.23537884793112107	0.0
2.399499999999991	-0.14016246680828925	0.2206879884251206	-0.23097597893871433	-0.09081351213042507	1.412499999999995	-0.7247277353331709	0.2678319152445009	-0.7248092663694617	-1.5905000000000018	-0.36157006382662366	0.096160145632452	0.0005166900545297185	0.0001051178380640251	1.0649682264752632e-07	0.0	-0.23159789332813072	0.0
2.4204999999999908	-0.2670434064136864	0.21401446446778016	-0.22713410638039494	0.03990930003329146	1.433499999999995	-0.4252798573788086	0.27954549643306026	-0.4253651748453142	-1.569500000000002	-0.5016455746560693	0.07927889940548476	0.0005379688826766396	0.00010984342549100106	1.1274889327665667e-07	0.0	-0.22778203143745585	0.0
2.4414999999999907	0.09695630642015773	0.237188282745972	-0.22325634884215653	-0.32021265526231424	1.4544999999999948	-0.46664088966277006	0.2729271094711313	-0.4667301609965363	-1.548500000000002	-0.38769302654759696	0.09529189198877838	0.000560070338471621	0.00011477044858872332	1.1935655847830422e-07	0.0	-0.22393130898577535	0.0
2.4624999999999906	-0.27739344624445295	0.21709493645840067	-0.2193427160083308	0.058050730236122144	1.4754999999999947	-0.6935827791443399	0.25232958342317124	-0.693676178780146	-1.527500000000002	-0.37557094068149904	0.10257607673523446	0.0005830238933882193	0.00011990697687977714	1.2633935388192924e-07	0.0	-0.22004577321795268	0.0
2.4834999999999905	-0.21452077891785337	0.2119599415912415	-0.21539321681828913	-0.0008724379004357574	1.4964999999999946	0.0844806348567193	0.2840564953904922	0.08438292521278831	-1.5065000000000022	-0.4249290901183915	0.09525169748385609	0.0006068599781232094	0.00012526137983834802	1.3371784796996825e-07	0.0	-0.21612547189409867	0.0
2.5044999999999904	-0.352912412949701	0.20914112549379466	-0.2114078594259123	0.14150455352378868	1.5174999999999945	-0.49510337009080274	0.25045288767349233	-0.4952055790036744	-1.4855000000000023	-0.40910756419644606	0.09598620912520218	0.0006316100100010173	0.00013084233703340996	1.4151369438581317e-07	0.0	-0.2121704532866411	0.0
2.5254999999999903	-0.27493208449016193	0.21190090279823687	-0.20738665115812402	0.06754543333203791	1.5384999999999944	-0.14708703565870884	0.26669984952376885	-0.14719394094966545	-1.4645000000000024	-0.36713747813711783	0.11378588087519297	0.0006573064210173399	0.00013665884857340686	1.4974968676402983e-07	0.0	-0.20818076617740153	0.0
2.54649999999999	-0.49942368266824855	0.2002213447030235	-0.2033295984724713	0.2960940841957772	1.5594999999999943	0.254243963613042	0.28051343360409625	0.25413215668243005	-1.4435000000000024	-0.5075684037103031	0.09745339354603534	0.0006839826865316245	0.00014272024585975664	1.5844981619765505e-07	0.0	-0.2041564598546789	0.0
2.56749999999999	-0.22447934165604955	0.219449530447985	-0.19923670691373377	0.025242634742315778	1.5804999999999942	-0.18904905344673617	0.2559038630263583	-0.18916597574593477	-1.4225000000000025	-0.39344399551979603	0.11519221352069337	0.0007116733546180478	0.00014903620265661112	1.6763933146231042e-07	0.0	-0.2000975841103399	0.0
2.58849999999999	-0.31794731062115833	0.21097098914335033	-0.19510798106954538	0.12283932955161295	1.6014999999999942	-0.5158600678877678	0.22930928790550203	-0.5159823280779628	-1.4015000000000026	-0.5364977343583068	0.09829681786404423	0.0007404140760845456	0.0001556167464844271	1.7734480212191345e-07	0.0	-0.19600418923691648	0.0
2.60949999999999	-0.5345879119581687	0.2044641565360989	-0.19094342452501128	0.3436444874331574	1.622499999999994	-0.6239521681844762	0.21564560000909283	-0.6240799979192126	-1.3805000000000027	-0.4023353249562678	0.12153705587264396	0.0007702416351693904	0.00016247227034500326	1.87594184646079e-07	0.0	-0.19187632602471033	0.0
2.63049999999999	-0.20351713825312978	0.2216260892958906	-0.18674303981630153	0.016774098436828255	1.643499999999994	-0.2752628480707209	0.23585175874009892	-0.2753964884842389	-1.3595000000000028	-0.45671893522530727	0.12127275983512463	0.0008011939809247363	0.00016961354478576705	1.9841689167473075e-07	0.0	-0.1877140457589037	0.0
2.6514999999999898	-0.10819188259040158	0.22633054655730112	-0.18250682838320587	-0.07431494579280429	1.6644999999999939	-0.18976130253052537	0.2397624860398178	-0.18990100459959994	-1.338500000000003	-0.4646407036424204	0.12303436051883158	0.0008333102592964642	0.000177051730311198	2.098438645711289e-07	0.0	-0.1835174002166781	0.0
2.6724999999999897	-0.19155577341563057	0.22055889528550818	-0.1782347905206303	0.013320982895000277	1.6854999999999938	-0.7033187600481867	0.20886555839853282	-0.7034647849666302	-1.317500000000003	-0.27132831035396543	0.1443883511048013	0.0008666308459095721	0.0001847983901493838	2.2190764941046092e-07	0.0	-0.17928644166433866	0.0
2.6934999999999896	-0.16167932245766825	0.22410485763270932	-0.17392692532901993	-0.012247602871351682	1.7064999999999937	-0.43836446629070136	0.21894775726081558	-0.4385170858569261	-1.296500000000003	-0.4819811469567771	0.12968622237325614	0.000901197379568177	0.00019286550338181013	2.3464247655720302e-07	0.0	-0.1750212228544465	0.0
2.7144999999999895	-0.0628625721160061	0.2320917536853119	-0.1695832306636896	-0.1067206585476835	1.7274999999999936	-0.4015296856491637	0.2069795434310069	-0.4016891826672086	-1.2755000000000032	-0.4226356242338356	0.13460358055887114	0.0009370527964791656	0.00020126547844460238	2.4808434399087085e-07	0.0	-0.17072179702295737	0.0
2.7354999999999894	-0.10140620450460092	0.2248514519097599	-0.16520370308304483	-0.06379749857844391	1.7484999999999935	-0.371037832863649	0.21793294387972514	-0.3712045015580876	-1.2545000000000033	-0.40424852294046765	0.13521819982077254	0.0009742413652083524	0.00021001116700953556	2.6227110454632875e-07	0.0	-0.16638821788636726	0.0
2.7564999999999893	-0.2663548813414969	0.22149574151027368	-0.16078833779567644	0.10556654354582043	1.7694999999999934	-0.4053657705300082	0.21063702642161536	-0.40553991697516445	-1.2335000000000034	-0.28136405089117433	0.14932319733483068	0.001012808722377838	0.0002191158782532315	2.7724255724170315e-07	0.0	-0.16202053963886476	0.0
2.777499999999989	0.10364858043956993	0.2414095835216065	-0.1563371286063116	-0.25998570904588153	1.7904999999999933	-0.3119373900078253	0.2038417345882961	-0.31211933257173585	-1.2125000000000035	-0.6758466713423688	0.1136972172081077	0.001052801909113117	0.00022859339352306542	2.930405428740335e-07	0.0	-0.15761881694949065	0.0
2.798499999999989	-0.07197693728213572	0.2293655629191229	-0.15185006786060293	-0.0798731305784672	1.8114999999999932	-0.4441616916526321	0.20715925752810366	-0.44435176145620386	-1.1915000000000036	-0.49750169603890393	0.13078950412411783	0.0010942694082483149	0.0002384579814083966	3.097090440701565e-07	0.0	-0.1531831049593037	0.0
2.819499999999989	-0.33600225087162405	0.21974937672148873	-0.14732714638874062	0.18867510448288344	1.8324999999999931	-0.605837862613231	0.1981006606252549	-0.6060364040050549	-1.1705000000000036	-0.4480538037587658	0.13407390224206925	0.00113726118229777	0.0002487244132258517	3.2729428998796087e-07	0.0	-0.14871345927855423	0.0
2.840499999999989	-0.13913674315441837	0.22769899683826542	-0.14276835344786826	-0.003631610293449883	1.853499999999993	-0.6794301788391603	0.18573154980109757	-0.6796375498864532	-1.1495000000000037	-0.4358161876428228	0.1354880457737992	0.0011818287122019148	0.0002594079789274622	3.458448658710512e-07	0.0	-0.1442099359838635	0.0
2.861499999999989	0.05697485141643055	0.2396056528033424	-0.1381736766632871	-0.19514852807971764	1.874499999999993	-0.34539457890946523	0.20452977608128578	-0.3456111519056252	-1.1285000000000038	-0.37968678062373395	0.1422046670439761	0.0012280250368552651	0.0002705245034405562	3.65411827668128e-07	0.0	-0.13967259161541057	0.0
2.8824999999999887	0.030976214010756564	0.23679241670197598	-0.13354310196843144	-0.164519315979188	1.8954999999999929	-0.35939173105594424	0.19985152176665516	-0.35961789304521424	-1.107500000000004	-0.6360220273057507	0.1180393793449768	0.001275904793424005	0.00028209036344839256	3.860488219368187e-07	0.0	-0.1351014831741258	0.0
2.9034999999999886	0.4685994578583714	0.26145271779542545	-0.12887661354359878	-0.5974760714019702	1.9164999999999928	-0.1993304444888928	0.20410409427781692	-0.19956659780864183	-1.086500000000004	-0.5706760705029138	0.12637829136154977	0.0013255242584605522	0.00029412250462062053	4.078122112605882e-07	0.0	-0.1304966681188912	0.0
2.9244999999999886	-0.0068432573266346	0.23868267988390443	-0.12417419375341716	-0.11733093642678256	1.9374999999999927	-0.1514454066467581	0.21765142863142253	-0.1516919694879003	-1.065500000000004	-0.5970815761596409	0.12369468555729653	0.0013769413898221058	0.0003066384593027071	4.307612054164521e-07	0.0	-0.1258582043637474	0.0
2.9454999999999885	-0.009070032225246827	0.23867410290917856	-0.11943582308303563	-0.1103657908577888	1.9584999999999926	-0.22081745799574448	0.20068026342332734	-0.22107486498183032	-1.0445000000000042	-0.49439715163085374	0.1382578954603445	0.0014302158693999074	0.0003196563646735703	4.549579985407136e-07	0.0	-0.12118615027510765	0.0
2.9664999999999884	0.08044134858463892	0.24491268720931464	-0.11466148007301953	-0.19510282865765843	1.9794999999999925	-0.8155559680305384	0.16498701332561988	-0.8158246708160636	-1.0235000000000043	-0.5686736175891172	0.13087794297936908	0.0014854091466657503	0.0003331949813807117	4.804679125497628e-07	0.0	-0.11648056466897855	0.0
2.988499999999994	0.005253591881126063	0.23047121871313567	-0.10962117921855133	-0.11487477109967739	2.0004999999999926	-0.6255898127388246	0.18380830579679577	-0.6258702806273164	-1.0025000000000044	-0.4068879070234147	0.15086201105938696	0.0015453576582131186	0.0003479579395598005	5.086757778383158e-07	0.0	-0.11151500349210208	0.0
3.0105	-0.3344415485188592	0.21552373876660832	-0.10454134330548834	0.22990020521337087	2.0214999999999925	-0.48455841645055653	0.18733305250917587	-0.48485113703301047	-0.9815000000000043	-0.4274074099827332	0.15300630128103787	0.0016075564307979388	0.0003633367717470427	5.384830409356364e-07	0.0	-0.10651277499107425	0.0
3.0315735	-0.08326246703755125	0.23560635958021783	-0.09963833550159382	-0.01637586846404257	2.0424999999999924	-0.4164448754398229	0.1972832558432056	-0.4167503552540754	-0.9605000000000044	0.021819082932180933	0.1859958955352197	0.0016693172631557323	0.00037866756052494673	5.686154304378924e-07	0.0	-0.10168688894070493	0.0
3.0527945145	0.0015874071731967199	0.2407550537893212	-0.0946642890927848	-0.09625169626598153	2.0634999999999923	-0.5807796622113091	0.17973155599277088	-0.5810984274229458	-0.9395000000000042	-0.22115277519296295	0.17473728283224596	0.0017337392485609821	0.0003947208995245496	6.0060425976309e-07	0.0	-0.0967933498451301	0.0
3.0741640761015	-0.5658385977678311	0.20753743846384745	-0.08961815711928213	0.47622044064854896	2.0844999999999922	-0.49859300679665375	0.18947734914231915	-0.49892560390206786	-0.9185000000000043	-0.30733641050018323	0.17603068234902694	0.0018009465609780855	0.00041153369624574504	6.345730129334716e-07	0.0	-0.0918312719495189	0.0
3.09568322463421	-0.24131870105871123	0.2266515531087471	-0.08449887429304802	0.1568198267656632	2.105499999999992	-0.19624284068262576	0.20467759194085816	-0.19658983723485243	-0.8975000000000042	-0.5958762883060711	0.159267300534093	0.0018710695121157707	0.00042914486289370615	6.706539279238985e-07	0.0	-0.08679975932198541	0.0
3.11735300720665	-0.13974819571946417	0.23055367203766616	-0.07930535648869633	0.06044283923076785	2.126499999999992	-0.1399177610570861	0.21216755832208775	-0.1402797464150565	-0.8765000000000043	-0.676711320762829	0.1574817276228769	0.0019442448671333702	0.00044759543049547094	7.089886517586596e-07	0.0	-0.08169790577497693	0.0
3.1391744782570963	-0.0666205006040097	0.2322763734202481	-0.07403650021157494	-0.007415999607565241	2.147499999999992	-0.3943485760504184	0.19780402594134153	-0.39472616215228845	-0.8555000000000041	-0.5181051951018907	0.17416271386085785	0.0020206161769595952	0.0004669286697381725	7.497289469678198e-07	0.0	-0.07652479478721969	0.0
3.1611486996048956	0.25657709171177023	0.24281454412542225	-0.06869118204177964	-0.3252682737535499	2.168499999999992	-0.47565860839847884	0.19506287166088987	-0.4760524305597036	-0.8345000000000042	-0.5763129392516229	0.172340493518361	0.0021003341281004254	0.0004871902189333901	7.930374535949299e-07	0.0	-0.07127949942626705	0.0
3.18327674050213	-0.23922068921193063	0.2235980814797533	-0.06326825805279583	0.17595243115913478	2.189499999999992	-0.04085106140909378	0.22004070763161945	-0.04126177914593339	-0.8135000000000041	-0.7602181907284074	0.17046103803631601	0.0021835569108583828	0.0005084282195367113	8.390885113019592e-07	0.0	-0.06596108227170222	0.0
3.205559677685645	-0.23090936750307844	0.22027878556014915	-0.05776656320338687	0.1731428042996916	2.2104999999999917	-0.5821911783393778	0.18910049665600584	-0.5826194762185354	-0.7925000000000042	-0.2956675773675137	0.2009988524454948	0.0022704506069321415	0.0005306934596774485	8.880690465024864e-07	0.0	-0.06056859533904296	0.0
3.227998595429445	-0.5094485182722064	0.20590645857751438	-0.052184910701273075	0.4572636075709333	2.2314999999999916	-0.36659312980176684	0.1996854022434826	-0.3670397183168737	-0.7715000000000041	-0.6482811198962246	0.18702063722085574	0.002361189597415586	0.0005540395261811353	9.401795298726723e-07	0.0	-0.05510108000439967	0.0
3.250594585597451	-0.06842988377079262	0.22844147073626425	-0.046522091337068694	0.021907792433723927	2.2524999999999915	-0.2885212496982401	0.2084764001288991	-0.28898686617392005	-0.7505000000000042	-0.7471539490263683	0.1875489066587492	0.0024559569922668464	0.0005785229655964819	9.95635010044669e-07	0.0	-0.049557566929942065	0.0
3.273348747696633	0.3226766789777149	0.24591216303256339	-0.040776872786855205	-0.3634535517645701	2.2734999999999914	-0.17629137880811663	0.21717166950904865	-0.17677678833237465	-0.729500000000004	-0.549771227371074	0.2084016230091375	0.0025549450823723354	0.0006042034547694586	1.054666229782244e-06	0.0	-0.04393707599022678	0.0
3.2962621889305095	-0.15945640015586848	0.22536667287856604	-0.03494799888168481	0.12450840127418367	2.2944999999999913	-0.4622611020675924	0.20040470555697526	-0.46276709845329084	-0.7085000000000041	-0.49178564843399863	0.2193544752408157	0.0026583558153876713	0.000631143981539899	1.1175208314766036e-06	0.0	-0.03823861619944385	0.0
3.319336024253023	0.5367223375338885	0.25731190577528706	-0.02903418884221368	-0.5657565263761022	2.3154999999999912	-0.1692750570770074	0.21642695463830142	-0.16980246385320696	-0.687500000000004	-0.5916650557997225	0.22588821669715747	0.0027664012965965246	0.0006594110361706984	1.184464659386359e-06	0.0	-0.03246118563964029	0.0
3.342571376422794	0.22888086313262335	0.24031945563846108	-0.023034136476565256	-0.2519149996091886	2.336499999999991	-0.17177096048589036	0.21816335742572385	-0.17232063191985	-0.6665000000000041	-1.0178480507586056	0.21468521768024995	0.0028793043160906767	0.0006890748141563743	1.2557831666827613e-06	0.0	-0.026603771389978992	0.0
3.3659693760577536	0.5055441421906055	0.2515187163903278	-0.016946509339423394	-0.5224906515300289	2.357499999999991	0.027232194507726293	0.22627348007489304	0.02665937235708077	-0.645500000000004	-0.6654122031393452	0.24235909505838651	0.00299729890363932	0.0007202094310967023	1.3317829360548403e-06	0.0	-0.020665349457095472	0.0
3.389531161690158	0.14716597038069823	0.23773363926794266	-0.010769947850248499	-0.15793591823094671	2.378499999999991	-0.3581885069994466	0.20930113054908064	-0.358785398803134	-0.624500000000004	-0.6983397438898593	0.2543694936614903	0.0031206309126832633	0.0007528931503621993	1.412793323383968e-06	0.0	-0.014644884706617345	0.0
3.4132578798219892	-0.3822748780565415	0.20691388464124721	-0.00450306436839101	0.3777718136881505	2.399499999999991	-0.14016246680828925	0.2206879884251206	-0.14078438119770564	-0.6035000000000039	-0.5588469162492946	0.27261786799368115	0.003249558634960362	0.0007872086243218844	1.4991682348189034e-06	0.0	-0.008541330795908075	0.0
3.437150684980743	0.14560726555338022	0.2363908619413823	0.0018555577772351225	-0.1437517077761451	2.4204999999999908	-0.2670434064136864	0.21401446446778016	-0.2676913314707473	-0.582500000000004	-0.9924373785519949	0.2670009293715117	0.003384353447342011	0.0008232431499497104	1.5912880484768753e-06	0.0	-0.002353630108105076	0.0
3.4612107397756082	-0.0049903309890981795	0.22799016773146688	0.008307365306385244	0.013297696295483424	2.4414999999999907	0.09695630642015773	0.237188282745972	0.0962813462765389	-0.5615000000000039	-0.647027942753422	0.29775933515144487	0.00352530049253733	0.0008610889396748814	1.6895616929702284e-06	0.0	0.003919286312480064	0.0
3.485439214954037	0.11048602495750881	0.23523404068636614	0.014853836056218277	-0.09563218890129054	2.4624999999999906	-0.27739344624445295	0.21709493645840067	-0.27809650345407483	-0.540500000000004	-0.7738246337054209	0.30774970194188833	0.0036726993954014028	0.0009008434083927513	1.7944288960187429e-06	0.0	0.010278498823528104	0.0
3.5098372894587158	0.1906833635255878	0.233160842561453	0.021496480103265235	-0.16918688342232255	2.4834999999999905	-0.21452077891785337	0.2119599415912415	-0.2152530339936629	-0.5195000000000038	-0.4104331016650331	0.33798311140187204	0.003826865016667186	0.0009426094776075447	1.9063626175626934e-06	0.0	0.016725099246372943	0.0
3.5344061504849265	0.2800549454627026	0.2390404635094617	0.02823684094150672	-0.2518181045211959	2.5044999999999904	-0.352912412949701	0.20914112549379466	-0.3536750068104298	-0.4985000000000039	-0.9716480721866692	0.33816827046621944	0.003988128246006891	0.0009864958977356647	2.0258716830501755e-06	0.0	0.023260190926081115	0.0
3.559146993538321	0.07144929524291754	0.2255241809535954	0.035076496719586014	-0.03637279852333153	2.5254999999999903	-0.27493208449016193	0.21190090279823687	-0.27572619950943944	-0.47750000000000387	-0.8077679273165854	0.3661247694343594	0.004156836836418612	0.0010326175896592396	2.1535036339428613e-06	0.0	0.02988488878987422	0.0
3.5840610224930893	-0.01590001776755079	0.22528080916728277	0.04201706154033824	0.05791707930788903	2.54649999999999	-0.49942368266824855	0.2002213447030235	-0.5002505440504561	-0.45650000000000385	-0.5688769820698569	0.3952277922058055	0.00433335628202693	0.001081096006683861	2.28984781397748e-06	0.0	0.036600319403813475	0.0
3.6091494496505407	-0.00206899314559017	0.22241657223212552	0.04906018682598332	0.05112917997157349	2.56749999999999	-0.22447934165604955	0.219449530447985	-0.22534021885265568	-0.43550000000000383	-0.41932951754225734	0.42736941690042896	0.004518070741482863	0.001132059518122236	2.4355387113483183e-06	0.0	0.043407621027666876	0.0
3.6344134957980945	0.020983856551727076	0.2245827135402491	0.0562075627525003	0.035223706200773225	2.58849999999999	-0.31794731062115833	0.21097098914335033	-0.3188435187885294	-0.4145000000000038	-0.35904569007471565	0.461572742783752	0.004711384009248754	0.0011856438157972415	2.5912595787489565e-06	0.0	0.050307943667875554	0.0
3.659854390268681	0.02965584451210468	0.22096983166750123	0.06346091975687664	0.03380507524477196	2.60949999999999	-0.5345879119581687	0.2044641565360989	-0.5355208134578677	-0.3935000000000038	0.44548606544975655	0.5224503978457579	0.004913720537156998	0.0012419923448333788	2.7577463551447223e-06	0.0	0.05730244912853111	0.0
3.685473371000562	-0.01266310112819502	0.2216678370434833	0.07082203012111907	0.08348513124931409	2.63049999999999	-0.20351713825312978	0.2216260892958906	-0.20448814419573197	-0.3725000000000038	-0.008923306567735878	0.5613558122479215	0.0051255265087386745	0.0013012567601853719	2.935791915254594e-06	0.0	0.06439231106027976	0.0
3.7112716845975657	0.021481623205929612	0.2223572516346075	0.07829270963710137	0.05681108643117176	2.6514999999999898	-0.10819188259040158	0.22633054655730112	-0.10920245442387382	-0.35150000000000375	0.3222996123442421	0.6311563597859756	0.0053472709689286885	0.00136359741043674	3.1262506750180417e-06	0.0	0.07157871500706092	0.0
3.7372505863897487	0.010105424366645188	0.22122290993394939	0.08587481935652934	0.07576939498988415	2.6724999999999897	-0.19155577341563057	0.22055889528550818	-0.19260742455933894	-0.33050000000000374	2.0229486198556934	0.7267000222735557	0.005579447011867913	0.001429183850489777	3.3300435838272553e-06	0.0	0.07886285845058782	0.0
3.763411340494477	0.14447695377705205	0.22859346299863606	0.09357026743051446	-0.0509066863465376	2.6934999999999896	-0.16167932245766825	0.22410485763270932	-0.1627736199830948	-0.3095000000000037	3.2678362481498446	0.8278233193260998	0.0058225730296401585	0.0014981953848617056	3.5481635370357854e-06	0.0	0.08624595085247555	0.0
3.7897552198779385	0.3379547543217676	0.23466826479576797	0.10138101104346656	-0.23657374327830102	2.7144999999999895	-0.0628625721160061	0.2320917536853119	-0.06400113847527386	-0.2885000000000037	5.938397070233066	0.9625651646315749	0.006077194024902372	0.0015708216433999904	3.781681245232972e-06	0.0	0.09372921369391896	0.0
3.816283506417084	0.43457235630201874	0.23748474270119194	0.10930905844624514	-0.32526329785577357	2.7354999999999894	-0.10140620450460092	0.2248514519097599	-0.10259071930792335	-0.2675000000000037	6.7099965250848825	1.0931868319474491	0.006343882990490388	0.001647263191333315	4.031751600021661e-06	0.0	0.10131388051282142	0.0
3.842997490962004	0.34865824443805904	0.2314628656858432	0.1173564710937424	-0.23130177334431662	2.7564999999999893	-0.2663548813414969	0.22149574151027368	-0.26758708318468516	-0.24650000000000366	11.635513800998538	1.286864621787447	0.006623242359209322	0.0017277321756834644	4.299620579579032e-06	0.0	0.10900119693827004	0.0
3.8698984733987376	0.21973645355400162	0.23027198779944102	0.12552536589231997	-0.09421108766168165	2.777499999999989	0.10364858043956993	0.2414095835216065	0.10236689209639087	-0.2255000000000037	16.517713531821613	1.5011335617995376	0.006915905527147393	0.001812453010177717	4.5866327411454935e-06	0.0	0.11679242072225371	0.0
3.896987762712529	-0.10216096896206617	0.21445831165414259	0.13381791756277608	0.23597888652484225	2.798499999999989	-0.07197693728213572	0.2293655629191229	-0.0733099743808365	-0.20450000000000368	22.465694430828393	1.7501431903429217	0.007222538453984448	0.0019016631009214718	4.8942393518013726e-06	0.0	0.12468882176851837	0.0
3.9242666770515164	-0.13885759879331605	0.20981713155997148	0.14223636112477486	0.28109395991809094	2.819499999999989	-0.33600225087162405	0.21974937672148873	-0.33738856376143767	-0.18350000000000372	30.729850129761587	2.0427999996210504	0.007543841343901269	0.0019956136152171435	5.224007213491529e-06	0.0	0.13269168215844296	0.0
3.9517365437908767	0.17162975775107014	0.2257866134055091	0.1507829945089546	-0.02084676324211554	2.840499999999989	-0.13913674315441837	0.22769899683826542	-0.14057832569041362	-0.1625000000000037	39.12708094497896	2.3517142480617093	0.00788055041083245	0.002094570296047542	5.577628243275437e-06	0.0	0.14080229617383133	0.0
3.9793986995974127	-0.11881038261107735	0.2083495336299135	0.15946018130319836	0.27827056391427574	2.861499999999989	0.05697485141643055	0.2396056528033424	0.05547593646430706	-0.14150000000000373	52.25021717602465	2.6976194825524153	0.00823343973194469	0.0021988143248809714	5.9569298752565245e-06	0.0	0.14902197031649744	0.0
4.007254490494595	0.26727478788761383	0.22470837861910062	0.16827035363984913	-0.0990044342477647	2.8824999999999887	0.030976214010756564	0.23679241670197598	0.02941783280506223	-0.12050000000000372	64.97871646947209	3.043397638334175	0.008603323193361961	0.002308643235600531	6.363886356619592e-06	0.0	0.15735202332453002	0.0
4.035305271928057	0.46482107631765546	0.23331566023298178	0.17721601523094097	-0.28760506108671446	2.9034999999999886	0.4685994578583714	0.26145271779542545	0.466979403283079	-0.09950000000000372	78.99159852674433	3.3942747306607965	0.008991056532300205	0.0024243718825125975	6.800631016725864e-06	0.0	0.16579378618511142	0.0
4.063552408831553	0.201518548112968	0.22121642382344336	0.18629974455882947	-0.015218803554138516	2.9244999999999886	-0.0068432573266346	0.23868267988390443	-0.008527267936964828	-0.0785000000000037	98.67408686565597	3.7463498888611317	0.009397539479915295	0.002546333465548723	7.269469595331495e-06	0.0	0.17434860214377013	0.0
4.091997275693375	0.31920157602551	0.22653784442456773	0.1955241982299123	-0.12367737779559773	2.9454999999999885	-0.009070032225246827	0.23867410290917856	-0.010820359417318844	-0.05750000000000371	113.2830634357282	4.060788043621967	0.009823718009309151	0.0026748806159414373	7.772894723763358e-06	0.0	0.18301782670993794	0.0
4.120641256623228	0.38252925940002447	0.22643081244551902	0.20489211449944816	-0.1776371449005763	2.9664999999999884	0.08044134858463892	0.24491268720931464	0.0786222639886799	-0.0365000000000037	137.4822265378882	4.362996663666552	0.01027058669327846	0.002810386545828827	8.31360166136143e-06	0.0	0.1918028276586795	0.0
4.149485745419591	0.3080488570821758	0.22395353661212491	0.21440631697581938	-0.09364254010635639	2.988499999999994	0.005253591881126063	0.23047121871313567	0.0033597676075753057	-0.015500000000003704	148.52019872164635	4.56071620756729	0.01073919117652958	0.0029532462654237165	8.894505398752452e-06	0.0	0.20070498502846734	0.0
4.178532145637528	0.11340489203275883	0.21448705998951573	0.2240697185128975	0.11066482648013867	3.0105	-0.3344415485188592	0.21552373876660832	-0.3364129802044451	0.005499999999996298	142.89132326492347	4.629689228186478	0.011230630767217593	0.0031038778715724662	9.518759249618057e-06	0.0	0.20972569111485784	0.0
4.207781870656991	0.41452014342858856	0.2247393769067357	0.23388532529952577	-0.1806348181290628	3.0315735	-0.08326246703755125	0.23560635958021783	-0.08531102047666236	0.026499999999996297	140.49017484859064	4.592796066517532	0.011746061152800606	0.0032627239117252135	1.0189775063646835e-05	0.0	0.2188663504599363	0.0
4.23723634375159	0.05305371584000218	0.21085977704083614	0.24385624115546015	0.19080252531545797	3.0527945145	0.0015874071731967199	0.2407550537893212	-0.000541653579148575	0.0474999999999963	118.48143723373789	4.388981154096106	0.012286697245326833	0.0034302528275438177	1.0911245205394225e-05	0.0	0.2281283798373841	0.0
4.266896998157851	0.6530035944180979	0.23232227744749126	0.25398567204345923	-0.3990179223746386	3.0741640761015	-0.5658385977678311	0.20753743846384745	-0.5680517125980679	0.06849999999999631	110.54152522784364	4.10926128232819	0.012853816161393574	0.003606960482586259	1.1687166456912934e-05	0.0	0.23751320823302247	0.0
4.2967652771449565	0.2732558671155756	0.2188578098391434	0.26427693080756287	-0.00897893630801272	3.09568322463421	-0.24131870105871123	0.2266515531087471	-0.24361958608764864	0.0894999999999963	89.256291416299	3.6956563525179735	0.01344876034213138	0.003793371778726438	1.2521866016357612e-05	0.0	0.24702227682068867	0.0
4.32684263408497	0.43789650728134344	0.22385844063893917	0.27473344214793133	-0.1631630651334121	3.11735300720665	-0.13974819571946417	0.23055367203766616	-0.14214074500574478	0.11049999999999632	63.16693550857167	3.2078521591622176	0.014072940818670783	0.003990042366196186	1.3420029780423706e-05	0.0	0.25665703893328395	0.0
4.357130532523566	0.18416652552911827	0.21247036269957867	0.2853587478429809	0.1011922223138626	3.1391744782570963	-0.0666205006040097	0.2322763734202481	-0.06910879517965444	0.13149999999999631	45.71954389632231	2.7325300448999155	0.014727840628645095	0.004197560452372292	1.438673311557237e-05	0.0	0.2664189600288479	0.0
4.387630446251231	0.25640888225234626	0.21329481219804397	0.29615651222986894	0.03974762997752268	3.1611486996048956	0.25657709171177023	0.24281454412542225	0.25398877432728284	0.1524999999999963	34.48545335264615	2.2986792693456786	0.015415018389362975	0.004416548714673942	1.542747434164806e-05	0.0	0.27630951765149037	0.0
4.41834385937499	0.4453768168994241	0.22157346661130306	0.3071305279547404	-0.13824628894468372	3.18327674050213	-0.23922068921193063	0.2235980814797533	-0.24191351343083703	0.17349999999999632	20.413604948028762	1.875691039510069	0.016136112033354275	0.004647666323187125	1.6548211171864322e-05	0.0	0.28633020138702714	0.0
4.449272266390615	0.1504687272658276	0.20981871877571193	0.31828472200445485	0.16781599473862724	3.205559677685645	-0.23090936750307844	0.22027878556014915	-0.23371139963873452	0.1944999999999963	11.566578082257251	1.5355328821505905	0.016892842712041733	0.004891611078889138	1.7755400375361485e-05	0.0	0.29648251281314864	0.0
4.48041717225535	0.3427535131286241	0.21276953583036723	0.32962316203184255	-0.013130351096781567	3.227998595429445	-0.5094485182722064	0.20590645857751438	-0.5123646875753329	0.2154999999999963	6.908832807481161	1.2770077291409145	0.017687018873324738	0.005149121673610859	1.905604095281025e-05	0.0	0.3067679654439541	0.0
4.511780092461137	0.4470250442726105	0.21652860463809276	0.3411500629868349	-0.10587498128577555	3.250594585597451	-0.06842988377079262	0.22844147073626425	-0.07146535936366599	0.23649999999999627	2.701364809219875	1.0832110489247389	0.01852054051887086	0.005420980078144038	2.0457721142018724e-05	0.0	0.317188084668678	0.0
4.5433625531083655	0.6709609279075255	0.22569141953185773	0.3528697940661058	-0.3180911338414197	3.273348747696633	0.3226766789777149	0.24591216303256339	0.31951647577434333	0.2574999999999963	0.46338952054836824	0.9759069241911691	0.019395403646896302	0.005708014065176396	2.196866959941286e-05	0.0	0.3277444076844337	0.0
4.575166090980124	0.3081758955734397	0.21087008966313667	0.36478688599412157	0.05661099042068185	3.2962621889305095	-0.15945640015586848	0.22536667287856604	-0.16274701747362752	0.2784999999999963	-2.0045556229828634	0.8920292982923256	0.020313704886174958	0.00601109987401731	2.3597811134812473e-05	0.0	0.3384384834227945	0.0
4.607192253616985	0.34423626696569887	0.21158610619731105	0.37690603864873945	0.03266977168304058	3.319336024253023	0.5367223375338885	0.25731190577528706	0.5332953407364619	0.2994999999999963	-1.8886153296221266	0.87411856891659	0.021277646326941343	0.0063311650243608525	2.5354827411355625e-05	0.0	0.3492718724700259	0.0
4.639442599392304	0.45992417110235184	0.21481467260877699	0.3892321290447117	-0.07069204205764013	3.342571376422794	0.22888086313262335	0.24031945563846108	0.22531122821920962	0.32049999999999634	-0.7994874933140395	0.8869044494120848	0.022289540554245004	0.006669191286619547	2.7250223060004056e-05	0.0	0.36024614698078716	0.0
4.67191869758805	0.3034561669288163	0.20918944964877248	0.40177021968862225	0.09831405275980598	3.3659693760577536	0.5055441421906055	0.2515187163903278	0.5018253020729334	0.34149999999999636	-1.903363093600312	0.8654729037364475	0.02335181588916597	0.007026217816650595	2.9295397699059465e-05	0.0	0.37136289058510663	0.0
4.704622128471167	0.6029071592077702	0.21740343008766333	0.4145255673189262	-0.18838159188884396	3.389531161690158	0.14716597038069823	0.23773363926794266	0.14329103352432937	0.3624999999999964	-1.2939811509306196	0.8609500095136683	0.024467021843109792	0.007403344462984777	3.1502724393856204e-05	0.0	0.3826236982884378	0.0
4.737554483370465	0.49786511800766897	0.21344204703880945	0.42750363204485986	-0.07036148596280911	3.4132578798219892	-0.3822748780565415	0.20691388464124721	-0.38631314448405857	0.3834999999999964	-3.141990527633844	0.816082671377419	0.025637834790162278	0.0078017352549555425	3.388563514059774e-05	0.0	0.39403017636460147	0.0
4.7707173647540575	0.47139003517424216	0.2091705493922298	0.44071008689801816	-0.030679948276224	3.437150684980743	0.14560726555338022	0.2363908619413823	0.14139807766804002	0.4044999999999964	-1.760227804466762	0.8094223442791061	0.026867063862190673	0.008222622080409681	3.645871401153984e-05	0.0	0.40558394224140626	0.0
4.804112386307336	0.3743064421852309	0.20542286583607497	0.45415082781039157	0.07984438562516066	3.4612107397756082	-0.0049903309890981795	0.22799016773146688	-0.00937840998300336	0.42549999999999644	-2.3884169096572663	0.7659020391657375	0.028157657071028158	0.008667308561959759	3.9237798656783066e-05	0.0	0.41728662437874686	0.0
4.837741173011487	0.43496060562418526	0.20805246713956543	0.4678319840325594	0.03287137840837412	3.485439214954037	0.11048602495750881	0.23523404068636614	0.10591068772481864	0.44649999999999646	-1.2619377858930747	0.7415807725437388	0.02951270766166212	0.00913717414100994	4.224009092125655e-05	0.0	0.42913986213896604	0.0
4.871605361222568	0.3221826141605333	0.2051269059400374	0.48175992900558706	0.15957731484505377	3.5098372894587158	0.1906833635255878	0.233160842561453	0.1859119826686955	0.4674999999999965	-2.174749089402912	0.6841798868330167	0.030935460699861247	0.009633678379047644	4.548427740451794e-05	0.0	0.4411453056492737	0.0
4.9057065987511255	0.8371852124425172	0.22160493591228522	0.4959412916999155	-0.3412439207426017	3.5344061504849265	0.2800549454627026	0.2390404635094617	0.27507829544727697	0.4884999999999965	-1.1598512843332074	0.6546262627210268	0.032429319897111605	0.010158365485941564	4.899066086625872e-05	0.0	0.4533046156559961	0.0
4.940046544942383	0.595515295930837	0.21065345292372825	0.5103829684342122	-0.0851323274966248	3.559146993538321	0.07144929524291754	0.2255241809535954	0.06625768731320575	0.5094999999999965	-1.4425383602127617	0.6061097543739581	0.033997854675085246	0.010712869085218228	5.27813034624528e-05	0.0	0.46561946337044624	0.0
4.97462687075698	0.7599033281456014	0.21572966356424367	0.5250921351866866	-0.23481119295891473	3.5840610224930893	-0.01590001776755079	0.22528080916728277	-0.02131675990407556	0.5304999999999964	-1.9546090641688707	0.5516250883681202	0.035644807471121816	0.011298917226500284	5.6880182886493145e-05	0.0	0.478091530306178	0.0
5.009449258852279	0.4173476411769581	0.20442453028436014	0.5400762604108372	0.12272861923387912	3.6091494496505407	-0.00206899314559017	0.22241657223212552	-0.007721558943906618	0.5514999999999965	-1.7635571123577218	0.5131554832681431	0.037374101285365995	0.011918337655477632	6.13133625870887e-05	0.0	0.4907225081074065	0.0
5.044515403664246	0.6097537321287421	0.20851468891930355	0.5553431183668854	-0.05441061376185663	3.6344134957980945	0.020983856551727076	0.2245827135402491	0.015084237467102331	0.5724999999999965	-0.8997326013656242	0.5010131679652517	0.03918984746925065	0.012573063351940281	6.610917734082237e-05	0.0	0.5035140983683537	0.0
5.079827011489895	0.6390720502363161	0.208148314532143	0.5709008029793382	-0.06817124725697787	3.659854390268681	0.02965584451210468	0.22096983166750123	0.023497373883759158	0.5934999999999966	-0.817688615772596	0.4742028135749276	0.041096353753950564	0.013265138346527199	7.12984355728569e-05	0.0	0.5164680124432875	0.0
5.1153858005703245	0.4040397106472686	0.19931030195594132	0.5867577422301257	0.18271803158285704	3.685473371000562	-0.01266310112819502	0.2216678370434833	-0.01909282018903432	0.6144999999999965	-1.596081659278183	0.42885762601131744	0.043098132516236266	0.013996723826930492	7.691463994513635e-05	0.0	0.5295859712470138	0.0
5.151193501174317	0.8984335008208366	0.21569379806893163	0.6029227130955983	-0.2955107877252383	3.7112716845975657	0.021481623205929612	0.2223572516346075	0.014767628575889166	0.6354999999999966	-0.8251257985121772	0.4388262750761185	0.04519990927782346	0.014770104544334306	8.299422786843167e-05	0.0	0.5428697050455721	0.0
5.187251855682537	0.6224758360537952	0.2061854249759582	0.6194048570343308	-0.0030709790194644038	3.7372505863897487	0.010105424366645188	0.22122290993394939	0.003093463460703671	0.6564999999999965	-1.481043923565883	0.41021173821283086	0.0474066314328375	0.015587695530856089	8.957683374368588e-05	0.0	0.5563209532368936	0.0
5.2235626186723145	0.3817594518594123	0.1960415746919106	0.6362136960311224	0.25445424417171014	3.763411340494477	0.14447695377705205	0.22859346299863606	0.13715263719901316	0.6774999999999967	-1.0336964622015516	0.41405866379995804	0.04972347719636902	0.016452049138686285	9.67055749003213e-05	0.0	0.5699414641211668	0.0
5.260127557003021	0.9116686417515378	0.21242909051073874	0.6533591492008016	-0.2583094925507362	3.7897552198779385	0.3379547543217676	0.23466826479576797	0.33030295697222	0.6984999999999966	-1.026030239994836	0.415580773391591	0.052155864765292076	0.017365862411482948	0.00010442736337560277	0.0	0.583732994660651	0.0
5.296948449902043	0.6465439176513557	0.20252266257333867	0.6708515499534399	0.024307632302084214	3.816283506417084	0.43457235630201874	0.23748474270119194	0.426577178368595	0.7194999999999967	-0.9913091211004179	0.41517746928349863	0.05470946168052159	0.018331984798363885	0.0001127932458709658	0.0	0.5976973102286834	0.0
5.334027089051357	0.573395016430744	0.2013277373931757	0.6887016637202855	0.11530664728954154	3.842997490962004	0.34865824443805904	0.2314628656858432	0.34030297028258666	0.7404999999999966	-0.5501976601520324	0.42789367736443734	0.057390194377705275	0.019353426220536724	0.00012185877442971954	0.0	0.6118361843476138	0.0
5.371365278674717	0.6033988545915849	0.20173848808838	0.706920706237169	0.10352185164558403	3.8698984733987376	0.21973645355400162	0.23027198779944102	0.21100350838393536	0.7614999999999967	-1.2650076553098293	0.40362796171432536	0.06020425791095023	0.02043336550021164	0.00013168441060703307	0.0	0.6261513984154	0.0
5.40896483562544	1.0821686153264247	0.2157939352510192	0.7255203623792502	-0.3566482529471745	3.896987762712529	-0.10216096896206617	0.21445831165414259	-0.11129006475632389	0.7824999999999966	-1.4525819754369804	0.39893720304571123	0.06315812583157347	0.021575159160936136	0.00014233596614913815	0.0	0.6406447414205915	0.0
5.446827589474818	0.6130075059388345	0.19895292311157295	0.7445128055377838	0.1315052995989493	3.9242666770515164	-0.13885759879331605	0.20981713155997148	-0.14840227775964795	0.8034999999999968	-0.7720351740959224	0.41323363988526074	0.06625856020102126	0.022782350607868974	0.00015388508346574582	0.0	0.6553180096454277	0.0
5.484955382601142	0.696925600458504	0.20104568393274794	0.7639107175260057	0.06698511706750165	3.9517365437908767	0.17162975775107014	0.2257866134055091	0.16164905941594687	0.8244999999999967	-1.0838009537320223	0.4071373022051375	0.06951262171401011	0.02405867969575408	0.00016640975946947422	0.0	0.670173006356772	0.0
5.52335007027935	0.6628639303823052	0.19923019985080329	0.7837273089973145	0.12086337861500929	3.9793986995974127	-0.11881038261107735	0.2083495336299135	-0.12924859359777827	0.8454999999999968	-0.688170848374078	0.411925064993638	0.07292767990459144	0.02540809269145331	0.0001799949166704225	0.0	0.6852115414845993	0.0
5.5620135207713055	0.6622287772406521	0.1977630078049367	0.8039763403545551	0.14174756311390302	4.007254490494595	0.26727478788761383	0.22470837861910062	0.2563564575722947	0.8664999999999967	-1.1511372086217113	0.395286878921586	0.07651142340421634	0.026834752636833593	0.00019473302575477534	0.0	0.7004354312877504	0.0
5.600947615416705	0.6712261346982498	0.1970585365356438	0.8246721431244423	0.1534460084261925	4.035305271928057	0.46482107631765546	0.23331566023298178	0.45339884727182594	0.8874999999999968	-0.8853495657263206	0.40133923739110416	0.08027187021696675	0.0283430501165637	0.0002107247842455767	0.0	0.7158464980066662	0.0
5.640154248724622	0.6204841781526365	0.19530525176525926	0.8458296417658955	0.22534546361325902	4.063552408831553	0.201518548112968	0.22121642382344336	0.18956740569790864	0.9084999999999968	-0.0436851720868745	0.42475108784723337	0.08421737797290733	0.02993761443394016	0.00022807985624361836	0.0	0.7314465695028044	0.0
5.679635328465695	0.9647085823332486	0.2044611018368344	0.8674643758753295	-0.09724420645791909	4.091997275693375	0.31920157602551	0.22653784442456773	0.30669520450553567	0.9294999999999969	0.041193044569342696	0.41759126392987755	0.08835665411598811	0.03162332519621424	0.00024691767867921356	0.0	0.7472374788844479	0.0
5.719392775764955	1.0173069700167452	0.20820161189061523	0.8895925227456655	-0.12771444727107972	4.120641256623228	0.38252925940002447	0.22643081244551902	0.3694399725592558	0.9504999999999968	-0.9359484788064565	0.38734987714194025	0.09269876597807948	0.03340532430901203	0.00026736833997366823	0.0	0.7632210641186002	0.0
5.759428525195309	1.0457991053427564	0.20694196493721229	0.9122309202290266	-0.1335681851137298	4.149485745419591	0.3080488570821758	0.22395353661212491	0.2943475251348237	0.9714999999999969	-1.024123162249956	0.3752736122290895	0.09725315068553546	0.03528902837730681	0.00028957353751531736	0.0	0.779399167628669	0.0
5.799744524871677	1.0251393946611085	0.20786008126387015	0.9353970898456805	-0.089742304815428	4.178532145637528	0.11340489203275883	0.21448705998951573	0.09906086463471915	0.9924999999999968	-0.9606919255579607	0.3757889332824764	0.10202962483915198	0.03728014150799732	0.00031368762090154713	0.0	0.7957736358776296	0.0
5.840342736545779	0.8117503980817822	0.198008646730043	0.959109260073779	0.14735886199199677	4.207781870656991	0.41452014342858856	0.2247393769067357	0.3995011685889991	1.0134999999999967	-1.1341065528365002	0.3636842211722734	0.10703839390249302	0.03938466850643999	0.00033987872848824136	0.0	0.8123463189363577	0.0
5.8812251357016	0.9142933669955835	0.199808233196146	0.9833863897458281	0.06909302275024465	4.23723634375159	0.05305371584000218	0.21085977704083614	0.03732585452192613	1.0344999999999966	-0.553142354498009	0.3706925071111804	0.11229006122731583	0.04160892845626278	0.0003683300254245168	0.0	0.8291190700368251	0.0
5.922393711651511	0.9553030421281723	0.19941249914886008	1.0082481914684818	0.05294514934030947	4.266896998157851	0.6530035944180979	0.23232227744749126	0.6365311306076611	1.0554999999999966	-0.706502194154643	0.36234015468452424	0.1177956366381962	0.043959568668415196	0.00039924105203642513	0.0	0.8460937451098339	0.0
5.963850467633071	1.0738054102937329	0.2046036688243871	1.0337151549722905	-0.04009025532144239	4.2967652771449565	0.2732558671155756	0.2188578098391434	0.2560012131287014	1.0764999999999965	-1.0494811587533208	0.33963188298040803	0.12356654449146925	0.04644357898167391	0.00043282919216194155	0.0	0.8632722023069853	0.0
6.005597420906502	1.1013184020010542	0.20387458494450522	1.0598085702872888	-0.04150983171376543	4.32684263408497	0.43789650728134344	0.22385844063893917	0.41982010406669606	1.0974999999999964	-0.46579922915825467	0.35756647576984757	0.12961463111622765	0.04906830639268038	0.0004693312718340537	0.0	0.8806563015065468	0.0
6.047636602852848	1.0631607396028482	0.2014387196603116	1.0865505506288824	0.023389811026034213	4.357130532523566	0.18416652552911827	0.21247036269957867	0.1652267377149853	1.1184999999999963	-0.663546069697218	0.34509067603273863	0.13595217153738232	0.05184146998903037	0.0005090052995628633	0.0	0.8982479038029069	0.0
6.089970059072819	1.2515612337412971	0.20652266545568	1.11396405486627	-0.1375971788750272	4.387630446251231	0.25640888225234626	0.21329481219804397	0.23656188767396769	1.1394999999999962	-0.8451098243724893	0.3269414252115692	0.14259187537268211	0.05477117615391625	0.0005521323603845536	0.0	0.916048870979287	0.0
6.132599849486327	1.031577052790388	0.1991093145080242	1.1420729094326671	0.11049585664227912	4.41834385937499	0.4453768168994241	0.22157346661130306	0.42457649033171085	1.160499999999996	-0.6812852905406706	0.3287892725484251	0.14954689178712277	0.05786593400532997	0.0005990186768286076	0.0	0.9340610649633857	0.0
6.1755280484327315	1.2299488848534064	0.2041693422071021	1.1709018295228282	-0.05904705533057819	4.449272266390615	0.1504687272658276	0.20981871877571193	0.12866651807452137	1.181499999999996	-0.7485862295119157	0.32080861213722195	0.1568308133793646	0.06113467102682847	0.0006499978510082993	0.0	0.9522863472656268	0.0
6.2187567447717615	1.3717528123140048	0.20715284123647112	1.200476439408798	-0.17127637290520692	4.48041717225535	0.3427535131286241	0.21276953583036723	0.3198983165407357	1.202499999999996	-0.1498710351171626	0.337755869145183	0.16445767886563784	0.06458674884031919	0.0007054333031668943	0.0	0.970726578399674	0.0
6.262288041985164	1.2837343901987515	0.2035509842845183	1.230823291689495	-0.05291109850925646	4.511780092461137	0.4470250442726105	0.21652860463809276	0.42306306595445353	1.2234999999999958	-0.6537938021951906	0.31369003966829123	0.1724419744171758	0.06823197906421648	0.0007657209232167922	0.0	0.9893836172848859	0.0
6.30612405827906	0.9733135752536026	0.19473554015032352	1.261969885273592	0.2886563100199895	4.5433625531083655	0.6709609279075255	0.22569141953185773	0.6458355415258534	1.2444999999999957	-0.12431463910764684	0.3262654620993505	0.1807986334975015	0.07208063919261556	0.0008312919530944004	0.0	1.0082593206303807	0.0
6.350266926687013	0.9697352672784456	0.19342520050613551	1.2939446818782234	0.3242094145997778	4.575166090980124	0.3081758955734397	0.21087008966313667	0.28182749300211263	1.2654999999999956	-0.10087853918631451	0.32161883127389324	0.1895430350359318	0.0761434884228059	0.0009026161191234034	0.0	1.0273555423003624	0.0
6.394718795173823	0.8657730058882609	0.18996318180173216	1.3267771208084345	0.46100411492017357	4.607192253616985	0.34423626696569887	0.21158610619731105	0.3166021007869853	1.2864999999999955	-0.24895550017736534	0.309214445736022	0.1986909997635289	0.08043178334948216	0.0009802050350363673	0.0	1.046674132660387	0.0
6.439481826740039	1.090984668730317	0.19697340934942087	1.3604976317638624	0.2695129630335453	4.639442599392304	0.45992417110235184	0.21481467260877699	0.4309381890384273	1.3074999999999954	-0.7717534255422378	0.28291556735033174	0.20825878452742244	0.08495729343436827	0.0010646158978521504	0.0	1.0662169379042195	0.0
6.4845581995272195	0.9826316740969756	0.1918401024731794	1.3951376454001279	0.41250597130315225	4.67191869758805	0.3034561669288163	0.20918944964877248	0.27304883782530065	1.3284999999999954	-1.079131950996282	0.2663361938248149	0.2182630743890722	0.08973231614965282	0.0011564555004471787	0.0	1.0859857993609556	0.0
6.529950106923911	1.2240426329610825	0.1993255897160129	1.430729601352681	0.2066869683915984	4.704622128471167	0.6029071592077702	0.21740343008766333	0.5710052901772817	1.3494999999999953	-0.41253684415660485	0.29603254236500975	0.22872097230163144	0.09476969168259447	0.0012563845863939643	0.0	1.105982552782061	0.0
6.575659757672378	1.3221151061241736	0.20149947715780048	1.4673069534106502	0.1451918472864766	4.737554483370465	0.49786511800766897	0.21344204703880945	0.4643916623274106	1.3704999999999952	-0.39998132790729723	0.2940343199151266	0.23964998615126754	0.10008281707691405	0.0013651225744724606	0.0	1.1262090276079961	0.0
6.621689375976085	1.433674479188141	0.20500996196149748	1.504904171507497	0.07122969231935583	4.7707173647540575	0.47139003517424216	0.2091705493922298	0.43626389051763026	1.391499999999995	-0.372898287769063	0.28666484826716404	0.2510680129371138	0.10568565967410816	0.0014834526821890957	0.0	1.1466670462140858	0.0
6.668041201607918	1.3926022271892768	0.20234171590888075	1.5435567401741825	0.1509545129849057	4.804112386307336	0.3743064421852309	0.20542286583607497	0.3374422387535862	1.412499999999995	-0.7247277353331709	0.2678319152445009	0.26299331985460545	0.11159276970460857	0.001612227479665172	0.0	1.1673584231353034	0.0
6.714717490019173	1.4076627339350143	0.20239802960968872	1.5833011530791792	0.1756384191441649	4.837741173011487	0.43496060562418526	0.20805246713956543	0.3962684837305919	1.433499999999995	-0.4252798573788086	0.27954549643306026	0.2754445220373933	0.11781929186478121	0.0017523749073794772	0.0	1.1882849642696254	0.0
6.7617205124493065	1.037174876305225	0.19102607542338285	1.6241749032581276	0.5870000269529025	4.871605361222568	0.3221826141605333	0.2051269059400374	0.2815679908042199	1.4544999999999948	-0.46664088966277006	0.2729271094711313	0.28844055670393254	0.12438097570110086	0.001904904793467261	0.0	1.209448466059627	0.0
6.809052556036452	1.7481163913839026	0.20976551573577173	1.666216468614422	-0.08189992276948055	4.9057065987511255	0.8371852124425172	0.22160493591228522	0.7945485363985978	1.4754999999999947	-0.6935827791443399	0.25232958342317124	0.3020006534463537	0.13129418460749134	0.0020709159085854304	0.0	1.2308507146519916	0.0
6.856715923928707	1.7011522850561462	0.20669024352043613	1.7094652922505813	0.008313007194435063	4.940046544942383	0.595515295930837	0.21065345292372825	0.550751790867071	1.4964999999999946	0.0844806348567193	0.2840564953904922	0.3161443003914465	0.13857590322580232	0.0022516035987468794	0.0	1.2524934850345857	0.0
6.9047129353962085	1.6139019317445062	0.20382066584413625	1.7539617571692423	0.14005982542473605	4.97462687075698	0.7599033281456014	0.21572966356424367	0.7129027232650927	1.5174999999999945	-0.49510337009080274	0.25045288767349233	0.3308912059566927	0.14624374302275525	0.0024482680389977976	0.0	1.2743785401507965	0.0
6.953045925943982	1.4067370612438261	0.19759254303782858	1.7997471548619508	0.39301009361812467	5.009449258852279	0.4173476411769581	0.20442453028436014	0.3679938888735274	1.5384999999999944	-0.14708703565870884	0.26669984952376885	0.3462612559183428	0.154315945799472	0.0026623231533512834	0.0	1.296507629990785	0.0
7.0017172474255895	1.7936365273832826	0.20737853775991624	1.8468636472840267	0.053227119900744135	5.044515403664246	0.6097537321287421	0.20851468891930355	0.5579247121302103	1.5594999999999943	0.254243963613042	0.28051343360409625	0.3622744655037179	0.16281138487198002	0.0028953062489864593	0.0	1.3188824906593424	0.0
7.050729268157569	1.875203289147323	0.20838256434614663	1.8953542216946504	0.02015093254732747	5.079827011489895	0.6390720502363161	0.208148314532143	0.5846392597002654	1.5804999999999942	-0.18904905344673617	0.2559038630263583	0.378950926216304	0.17174956364294813	0.0031488884153600223	0.0	1.3415048434200383	0.0
7.100084373034671	2.0065408807290708	0.21121714070325157	1.9452626378231344	-0.06127824290593642	5.1153858005703245	0.4040397106472686	0.19931030195594132	0.34686793966415674	1.6014999999999942	-0.5158600678877678	0.22930928790550203	0.3963107470998375	0.1811506112664352	0.0034248857415377716	0.0	1.364376393715324	0.0
7.149784963645914	1.8441368808733447	0.20533287923294197	1.9966333668053122	0.15249648593196752	5.151193501174317	0.8984335008208366	0.21569379806893163	0.8383804927708104	1.622499999999994	-0.6239521681844762	0.21564560000909283	0.41437399014651094	0.19103527508877258	0.003725271407716135	0.0	1.3874988301623126	0.0
7.199833458391435	2.0303827972549384	0.2100648921944036	2.049511521317945	0.019128724063006697	5.187251855682537	0.6224758360537952	0.2061854249759582	0.559391932256358	1.643499999999994	-0.2752628480707209	0.23585175874009892	0.43316059955454	0.20142490952996067	0.00405218870954081	0.0	1.4108738235239033	0.0
7.250232292600176	1.890032028138731	0.2045255196088513	2.1039427763241694	0.21391074818543832	5.2235626186723145	0.3817594518594123	0.1960415746919106	0.31548721994945667	1.6644999999999939	-0.18976130253052537	0.2397624860398178	0.45269032454146435	0.21234146105132395	0.004407965076411073	0.0	1.43450302565497	0.0
7.3009839186483765	2.1836717637678174	0.2105109516405888	2.1599732798289235	-0.023698483938893844	5.260127557003021	0.9116686417515378	0.21242909051073874	0.8420424872113872	1.6854999999999938	-0.7033187600481867	0.20886555839853282	0.47298263542135766	0.22380744883680725	0.004795127147447581	0.0	1.4583880684233108	0.0
7.352090806078915	2.317767500591405	0.21440042849463942	2.217649553029667	-0.10011794756173797	5.296948449902043	0.6465439176513557	0.20252266257333867	0.5733896779265992	1.7064999999999937	-0.43836446629070136	0.21894775726081558	0.49405663265600636	0.2358459407974193	0.005216416971156207	0.0	1.4825305626050853	0.0
7.403555441721467	2.1079930358714387	0.20830236327138896	2.2770183792338137	0.16902534336237496	5.334027089051357	0.573395016430744	0.2013277373931757	0.49652953705807223	1.7274999999999936	-0.4015296856491637	0.2069795434310069	0.5159309485912157	0.2484805244911638	0.005674809396992137	0.0	1.5069320967544422	0.0
7.455380329813519	2.4817738938258067	0.21658016320757953	2.3381266808991117	-0.14364721292669502	5.371365278674717	0.6033988545915849	0.20173848808838	0.522629546769816	1.7484999999999935	-0.371037832863649	0.21793294387972514	0.5386236415884481	0.26173527253461304	0.00617353072896108	0.0	1.5315942360470896	0.0
7.507567992122213	2.340895797304794	0.2125544659506212	2.4010213841350105	0.060125586830216626	5.40896483562544	1.0821686153264247	0.2157939352510192	0.997292994367766	1.7694999999999934	-0.4053657705300082	0.21063702642161536	0.5621520822571405	0.275634702067318	0.006716078713023862	0.0	1.5565185210975283	0.0
7.560120968067068	2.0495527537060743	0.20379525164624976	2.4657492699797245	0.4161965162736503	5.446827589474818	0.6130075059388345	0.19895292311157295	0.5238127100464784	1.7904999999999933	-0.3119373900078253	0.2038417345882961	0.5865328314818303	0.29020372781686166	0.0073062439313249326	0.0	1.5817064667497074	0.0
7.6130418148435375	2.2471862065638746	0.20798053600067012	2.532356811735871	0.28517060517199644	5.484955382601142	0.696925600458504	0.20104568393274794	0.6031878892892704	1.8114999999999932	-0.4441616916526321	0.20715925752810366	0.6117815099171721	0.3054676083007832	0.007948132677061239	0.0	1.6071595608408544	0.0
7.666333107547443	2.4989480244608293	0.21404315820054914	2.6008899976031437	0.10194197314231435	5.52335007027935	0.6628639303823052	0.19923019985080329	0.56434816286959	1.8324999999999931	-0.605837862613231	0.1981006606252549	0.6379126585885998	0.3214518846922391	0.00864619138405477	0.0	1.6328792629382503	0.0
7.7199974393002755	2.80760206648509	0.21989154334659694	2.6713941377835475	-0.13620792870154252	5.5620135207713055	0.6622287772406521	0.1977630078049367	0.5586878681738474	1.853499999999993	-0.6794301788391603	0.18573154980109757	0.6649395901807791	0.3381823118693531	0.009405232684685268	0.0	1.65886700304873	0.0
7.774037421375377	2.811596735818676	0.21919504452549723	2.7439136551458816	-0.06768308067279438	5.600947615416705	0.6712261346982498	0.1970585365356438	0.5624004895804737	1.874499999999993	-0.34539457890946523	0.20452977608128578	0.6928742305124477	0.35568478116407215	0.010230463168664319	0.0	1.6851241803006975	0.0
7.828455683325005	2.5520134622172734	0.2128323093867348	2.818491858411818	0.2664783961945445	5.640154248724622	0.6204841781526365	0.19530525176525926	0.5061011058895454	1.8954999999999929	-0.35939173105594424	0.19985152176665516	0.7217269495750498	0.3739852343252371	0.011127512913061174	0.0	1.7116521615984701	0.0
7.88325487310828	2.9103369863845097	0.21998195397502399	2.8951706966536714	-0.015166289730838223	5.679635328465695	0.9647085823332486	0.2044611018368344	0.8444816853423671	1.9164999999999928	-0.1993304444888928	0.20410409427781692	0.7515063813414391	0.3931095682125977	0.0121024668508816	0.0	1.7384522802487532	0.0
7.938437657220039	2.905356010918678	0.21803915089209738	2.9739904936589827	0.06863448274030493	5.719392775764955	1.0173069700167452	0.20820161189061523	0.89093551138968	1.9374999999999927	-0.1514454066467581	0.21765142863142253	0.7822192313149365	0.4130835297437408	0.013161898041200782	0.0	1.7655258345591047	0.0
7.994006720820579	3.14889632234647	0.22284543030091833	3.054989660400391	-0.09390666194607888	5.759428525195309	1.0457991053427564	0.20694196493721229	0.9129673527423988	1.9584999999999926	-0.22081745799574448	0.20068026342332734	0.8138700704699111	0.4339326006240808	0.014312902898186663	0.0	1.7928740864082124	0.0
8.049964767866324	3.181388718245712	0.22286029149386472	3.1382043834292457	-0.04318433481646622	5.799744524871677	1.0251393946611085	0.20786008126387015	0.8855159406930576	1.9794999999999925	-0.8155559680305384	0.16498701332561988	0.8464611138114743	0.4556818714007597	0.01556313842914052	0.0	1.820498259787871	0.0
8.106314521241387	2.9247724686489454	0.21599402394793843	3.2236682864616517	0.29889581781270635	5.840342736545779	0.8117503980817822	0.198008646730043	0.6649874569443609	2.0004999999999926	-0.6255898127388246	0.18380830579679577	0.8799919812289139	0.4783559043934911	0.016920861522719925	0.0	1.8483995393165271	0.0
8.163058722890078	3.278432526793595	0.22412614427232772	3.311412061717159	0.0329795349235642	5.8812251357016	0.9142933669955835	0.199808233196146	0.7600260472865803	2.0214999999999925	-0.48455841645055653	0.18733305250917587	0.9144594376076642	0.5019785850675947	0.01839497031758762	0.0	1.8765790687243125	0.0
8.220200133950309	3.0704986826184637	0.21848521696213635	3.4014630666701255	0.33096438405166184	5.922393711651511	0.9553030421281723	0.19941249914886008	0.7931485957695245	2.0424999999999924	-0.4164448754398229	0.1972832558432056	0.949857108267906	0.5265729614241565	0.0199950476686052	0.0	1.9050379493094578	0.0
8.277741534887962	3.803913590834758	0.23300799225474392	3.4938448807485583	-0.31006871008619985	5.963850467633071	1.0738054102937329	0.2046036688243871	0.9033624576284278	2.0634999999999923	-0.5807796622113091	0.17973155599277088	0.986175164684358	0.5521610709860081	0.0217314067121275	0.0	1.9337772383660647	0.0
8.335685725632178	4.26412949449558	0.24085047197829781	3.5885768151305557	-0.6755526793650244	6.005597420906502	1.1013184020010542	0.20387458494450522	0.9221661332203122	2.0844999999999922	-0.49859300679665375	0.18947734914231915	1.023399974082965	0.5787637549507457	0.02361513851367664	0.0	1.962797947583168	0.0
8.394035525711603	3.9740965016036665	0.23431692877123178	3.685673367115301	-0.28842313448836565	6.047636602852848	1.0631607396028482	0.2014387196603116	0.8748580927768727	2.105499999999992	-0.19624284068262576	0.20467759194085816	1.0615137048838676	0.6064004590563167	0.02565816176001994	0.0	1.9921010414150966	0.0
8.452793774391584	4.258097449082635	0.2388888540625658	3.7851436085618584	-0.47295384052077694	6.089970059072819	1.2515612337412971	0.20652266545568	1.053646049854314	2.126499999999992	-0.1399177610570861	0.21216755832208775	1.1004938780547038	0.6350890206508825	0.027873274433143625	0.0	2.0216874354231282	0.0
8.511963330812325	3.826427818761364	0.2309054448751384	3.8869904955886216	0.0605626768272578	6.132599849486327	1.031577052790388	0.1991093145080242	0.8235652083211067	2.147499999999992	-0.3943485760504184	0.19780402594134153	1.14031285226095	0.6648454413636756	0.0302742073755132	0.0	2.051557994588483	0.0
8.571547074128013	4.169049614099528	0.23619427499641898	3.9912100841254774	-0.1778395299740505	6.1755280484327315	1.2299488848534064	0.2041693422071021	1.011333402596205	2.168499999999992	-0.47565860839847884	0.19506287166088987	1.1809372282846835	0.6956836446200555	0.03287567962403147	0.0	2.081713531596707	0.0
8.631547903646908	3.972651486357343	0.2321255293655419	4.097790633059483	0.12513914670213966	6.2187567447717615	1.3717528123140048	0.20715284123647112	1.1420029513048808	2.189499999999992	-0.04085106140909378	0.22004070763161945	1.2223271556024558	0.7276152170095546	0.03569345535393271	0.0	2.1121548050935397	0.0
8.691968738972436	4.444743939174707	0.23989485971226523	4.206711573708808	-0.2380323654658989	6.262288041985164	1.2837343901987515	0.2035509842845183	1.0422947157941425	2.2104999999999917	-0.5821911783393778	0.18910049665600584	1.2644355213912442	0.7606491321719837	0.038744402233181874	0.0	2.142882517912398	0.0
8.752812520145245	4.69995260208292	0.24383300359683127	4.317942321353607	-0.38201028072931287	6.30612405827906	0.9733135752536026	0.19473554015032352	0.7196030106103912	2.2314999999999916	-0.36659312980176684	0.1996854022434826	1.3072069997593472	0.7947914553782137	0.042046550942461736	0.0	2.1738973152735843	0.0
8.81408220778626	4.486155687653502	0.23923837390151745	4.431440901776262	-0.054714785877240324	6.350266926687013	0.9697352672784456	0.19342520050613551	0.7031461277005845	2.2524999999999915	-0.2885212496982401	0.2084764001288991	1.350576936949359	0.830045026306218	0.04561915556524802	0.0	2.205199782955437	0.0
8.875780783240765	4.57700896387068	0.24059064390876625	4.547152363534373	-0.029856600336307437	6.394718795173823	0.8657730058882609	0.18996318180173216	0.5856700177402134	2.2734999999999914	-0.17629137880811663	0.21717166950904865	1.3944700470017966	0.8664091165984587	0.049482754496497056	0.0	2.2367904454376206	0.0
8.93791124872345	4.9783871528639585	0.24687486386199428	4.665006945426878	-0.3133802074370804	6.439481826740039	1.090984668730317	0.19697340934942087	0.7967039748706741	2.2944999999999913	-0.4622611020675924	0.20040470555697526	1.4387988923775785	0.9038790575756515	0.053659231456857595	0.0	2.2686697640167903	0.0
9.000476627464515	5.001223742488243	0.24727311719608594	4.784917968843567	-0.21630577364467563	6.4845581995272195	0.9826316740969756	0.1918401024731794	0.6734798280578034	2.3154999999999912	-0.1692750570770074	0.21642695463830142	1.4834621259059009	0.9424458319108825	0.05817187613185431	0.0	2.300838134894929	0.0
9.063479963856764	5.060926312388301	0.24742248558715205	4.906779427044249	-0.1541468853440522	6.529950106923911	1.2240426329610825	0.1993255897160129	0.8992955843904626	2.336499999999991	-0.17177096048589036	0.21816335742572385	1.5283424748504815	0.9820956210711178	0.06304544388198695	0.0	2.3332958872406624	0.0
9.126924323603763	5.324080688009566	0.25097247376381726	5.030463248625407	-0.2936174393841595	6.575659757672378	1.3221151061241736	0.20149947715780048	0.9810171803215195	2.357499999999991	0.027232194507726293	0.22627348007489304	1.5733044556623759	1.0228092978490513	0.06830621389005213	0.0	2.366043281223927	0.0
9.19081279386899	5.554315277276737	0.25389592099685176	5.155816221293485	-0.39849905598325197	6.621689375976085	1.433674479188141	0.20500996196149748	1.07543735389473	2.378499999999991	-0.3581885069994466	0.20930113054908064	1.6181918199545544	1.064561850288417	0.07398204502615932	0.0	2.3990805060243536	0.0
9.25514848342607	5.343329425716956	0.2508301910078018	5.282656575388759	-0.06067285032819658	6.668041201607918	1.3926022271892768	0.20234171590888075	1.0164039101503977	2.399499999999991	-0.14016246680828925	0.2206879884251206	1.6628247492268926	1.1073217197290606	0.08010242861895547	0.0	2.4324076778138504	0.0
9.319934522810053	5.357543526923515	0.24948852421250858	5.410770245149832	0.05322671822631708	6.714717490019173	1.4076627339350143	0.20239802960968872	1.0126465451254605	2.4204999999999908	-0.2670434064136864	0.21401446446778016	1.7069968386251415	1.1510500315872552	0.08669853722359937	0.0	2.466024837713836	0.0
9.385174064469723	6.229342045363648	0.2631784342822575	5.539906850085286	-0.689435195278362	6.7617205124493065	1.037174876305225	0.19102607542338285	0.6224484391067244	2.4414999999999907	0.09695630642015773	0.237188282745972	1.7504719390499848	1.1956996929342913	0.09380326837335354	0.0	2.4999319497276566	0.0
9.450870282921011	5.662055826867253	0.2541278024581675	5.6697754693614755	0.007719642494222079	6.809052556036452	1.7481163913839026	0.20976551573577173	1.3127506374214721	2.4624999999999906	-0.27739344624445295	0.21709493645840067	1.792980962388075	1.2412143261319526	0.10145128219267636	0.0	2.5341288986487718	0.0
9.517026374901459	5.736964547464626	0.2540921377907589	5.800040318747575	0.06307577128294906	6.856715923928707	1.7011522850561462	0.20669024352043613	1.2441804778401506	2.4834999999999905	-0.21452077891785337	0.2119599415912415	1.8342187961173106	1.2875270030489603	0.10967903163597721	0.0	2.5686154879453267	0.0
9.58364555952577	5.77812207139017	0.2541836032002856	5.930316481741091	0.15219441035092096	6.9047129353962085	1.6139019317445062	0.20382066584413625	1.1343187147260605	2.5044999999999904	-0.352912412949701	0.20914112549379466	1.8738415199121556	1.334558740208634	0.118524783998524	0.0	2.6033914376217773	0.0
9.650731078442451	5.759624938870954	0.25381724701790237	6.060165892679001	0.30054095380804746	6.953045925943982	1.4067370612438261	0.19759254303782858	0.9034975363726602	2.5254999999999903	-0.27493208449016193	0.21190090279823687	1.9114641660942284	1.3822167123011453	0.1280286322253187	0.0	2.638456382058309	0.0
9.718286195991547	5.72064326146627	0.25240669172249663	6.189093817740289	0.46845055627401955	7.0017172474255895	1.7936365273832826	0.20737853775991624	1.2656553707585982	2.54649999999999	-0.49942368266824855	0.2002213447030235	1.9466593147235722	1.430392140766591	0.13823249442130392	0.0	2.673809867828822	0.0
9.786314199363488	6.24511211713061	0.25977998178626477	6.316546126681285	0.07143400955067492	7.050729268157569	1.875203289147323	0.20838256434614663	1.3213539108727108	2.56749999999999	-0.22447934165604955	0.219449530447985	1.978956858535567	1.4789578168039184	0.14918009984348263	0.0	2.7094513514983163	0.0
9.854818398759033	6.589419443189132	0.2647268557349161	6.44190768993818	-0.147511753250952	7.100084373034671	2.0065408807290708	0.21121714070325157	1.4256546366212604	2.58849999999999	-0.31794731062115833	0.21097098914335033	2.0078453073845437	1.5277652256188885	0.16091695953417515	0.0	2.745380197400573	0.0
9.923802127550346	6.76760793654659	0.2667334984588705	6.564502267624524	-0.20310566892206605	7.149784963645914	1.8441368808733447	0.20533287923294197	1.235002344230345	2.60949999999999	-0.5345879119581687	0.2044641565360989	2.032775019960859	1.5766412526298181	0.1734903196367494	0.0	2.781595675397098	0.0
9.993268742443199	6.66831506876193	0.26464277981917844	6.683594273655498	0.015279204893567488	7.199833458391435	2.0303827972549384	0.2100648921944036	1.3917450994608969	2.63049999999999	-0.20351713825312978	0.2216260892958906	2.053163745260538	1.6253844744535406	0.18694909532309428	0.0	2.8180969586183253	0.0
10.0632216236403	6.378532104144583	0.26034165359774286	6.79839279431152	0.4198606901669377	7.250232292600176	1.890032028138731	0.2045255196088513	1.2205922774695317	2.6514999999999898	-0.10819188259040158	0.22633054655730112	2.0684048204599943	1.6737610695047784	0.20134378315857707	0.0	2.8548831211881702	0.0
10.133664175005784	6.637502035186563	0.2652840047130163	6.908058210961126	0.2705561757745638	7.3009839186483765	2.1836717637678174	0.2105109516405888	1.4820865523622049	2.6724999999999897	-0.19155577341563057	0.22055889528550818	2.0778782989907416	1.7215004263990232	0.21672634963827217	0.0	2.8919531359330892	0.0
10.204599824230822	6.876584979694108	0.2693780800955779	7.011711717370543	0.13512673767643513	7.352090806078915	2.317767500591405	0.21440042849463942	1.5826485101668233	2.6934999999999896	-0.16167932245766825	0.22410485763270932	2.0809651678266565	1.7682905839158092	0.2331500935512405	0.0	2.9293058720768372	0.0
10.27603202300044	7.204344007887122	0.27491771483675603	7.108447930730902	-0.09589607715621984	7.403555441721467	2.1079930358714387	0.20830236327138896	1.3379067533920672	2.7144999999999895	-0.0628625721160061	0.2320917536853119	2.077064654069961	1.8137737039674087	0.25066947977129916	0.0	2.966940092922233	0.0
10.347964247161443	7.191919218018188	0.2751695254879266	7.197350672326246	0.00543145430805847	7.455380329813519	2.4817738938258067	0.21658016320757953	1.6752414489737846	2.7354999999999894	-0.10140620450460092	0.2248514519097599	2.0656144194105837	1.8575418573574207	0.26933994203697315	0.0	3.004854453521268	0.0
10.420399996891572	7.00016022920313	0.2724105721322217	7.27751184168971	0.27735161248658	7.507567992122213	2.340895797304794	0.2125544659506212	1.4963929342673117	2.7564999999999893	-0.2663548813414969	0.22149574151027368	2.0461132032669846	1.8991334878133066	0.2892176522744082	0.0	3.0430474983350106	0.0
10.493342796869813	7.293004396712106	0.2760452605610443	7.348053133454831	0.0550487367427257	7.560120968067068	2.0495527537060743	0.20379525164624976	1.1655099504760573	2.777499999999989	0.10364858043956993	0.2414095835216065	2.0181452131998503	1.9380310073311542	0.3103592540390319	0.0	3.081517658884796	0.0
10.566796196447902	7.510399624075574	0.2795224344286861	7.408150158435367	-0.10224946564020687	7.6130418148435375	2.2471862065638746	0.20798053600067012	1.321988955668858	2.798499999999989	-0.07197693728213572	0.2293655629191229	1.9814052920298917	1.9736600573003436	0.33282155770882804	0.0	3.120263251396304	0.0
10.640763769823035	7.574355303843305	0.27916413842724636	7.457058342052097	-0.11729696179120808	7.666333107547443	2.4989480244608293	0.21404315820054914	1.5309372897959357	2.819499999999989	-0.33600225087162405	0.21974937672148873	1.9357236377613634	2.005391034694922	0.3566611951576261	0.0	3.1592824744381858	0.0
10.715249116211798	6.930112516537584	0.26961719506551696	7.4941397981978675	0.5640272816602838	7.7199974393002755	2.80760206648509	0.21989154334659694	1.7950749317502728	2.840499999999989	-0.13913674315441837	0.22769899683826542	1.8810886417238961	2.032543518143775	0.3819342317731974	0.0	3.198573406556999	0.0
10.79025586002528	7.40779550165284	0.2769528607357319	7.51889022961169	0.11109472795885011	7.774037421375377	2.811596735818676	0.21919504452549723	1.752807260973492	2.861499999999989	0.05697485141643055	0.2396056528033424	1.8176662710543026	2.0543942207845713	0.4086957338625502	0.0	3.238134003910267	0.0
10.865787651045459	7.4215908706259475	0.2755828404872218	7.530964800289642	0.10937392966369419	7.828455683325005	2.5520134622172734	0.2128323093867348	1.4451737654039254	2.8824999999999887	0.030976214010756564	0.23679241670197598	1.745814381564349	2.070189031122905	0.4369992897027543	0.0	3.2779620978996333	0.0
10.941848164602776	7.619208346591179	0.27869784877513776	7.530201871991839	-0.08900647459934063	7.88325487310828	2.9103369863845097	0.21998195397502399	1.7536185699795914	2.9034999999999886	0.4685994578583714	0.26145271779542545	1.666090429567567	2.0791595668766067	0.46689648274159745	0.0	3.3180553928060674	0.0
11.018441101754995	7.671543763068913	0.2787024788933928	7.516643501704573	-0.15490026136433954	7.938437657220039	2.905356010918678	0.21803915089209738	1.6968913518187998	2.9244999999999886	-0.0068432573266346	0.23868267988390443	1.5792512715790004	2.080544450984048	0.4984363157122365	0.0	3.3584114634292885	0.0
11.095570189467281	7.497138912832346	0.27606993260718765	7.490551660733544	-0.0065872520988019545	7.994006720820579	3.14889632234647	0.22284543030091833	1.8867807483542913	2.9454999999999885	-0.009070032225246827	0.23867410290917856	1.4862441024671182	2.0736152208618357	0.5316645846710218	0.0	3.3990277527335686	0.0
11.173239180793551	7.098462166031464	0.2688653757288933	7.452419253968621	0.3539570879371574	8.049964767866324	3.181388718245712	0.22286029149386472	1.8636825946043374	2.9664999999999884	0.08044134858463892	0.24491268720931464	1.388188074694476	2.0577064076204477	0.566623202151468	0.0	3.4399015695022293	0.0
11.251451855059106	7.721899008898496	0.2775961428631578	7.402975179742743	-0.3189238291557528	8.106314521241387	2.9247724686489454	0.21599402394793843	1.5495037215038205	2.988499999999994	0.005253591881126063	0.23047121871313567	1.2863467369729629	2.0322488880891174	0.6033494686774253	0.0	3.4810300860032375	0.0
11.33021201804452	7.636314302592423	0.2763433943454335	7.343182863126226	-0.2931314394661966	8.163058722890078	3.278432526793595	0.22412614427232772	1.8435995338007485	3.0105	-0.3344415485188592	0.21552373876660832	1.1820920878496	1.9968051479219113	0.6418752916863232	0.0	3.5224103356683916	0.0
11.409523502170831	7.362810882709105	0.27215936258630435	7.2742319038844485	-0.08857897882465693	8.220200133950309	3.0704986826184637	0.21848521696213635	1.574073565257796	3.0315735	-0.08326246703755125	0.23560635958021783	1.076861703525868	1.9511046392486437	0.6822263503212376	0.0	3.5640392107886987	0.0
11.489390166686027	7.4317734186317885	0.2728497316572792	7.1975226917492074	-0.23425072688258108	8.277741534887962	3.803913590834758	0.23300799225474392	2.2438459484522646	3.0527945145	0.0015874071731967199	0.2407550537893212	0.9721110066727263	1.8950770215118389	0.7244212033359719	0.0	3.60591346022867	0.0
11.56981589785283	7.115737244995259	0.2677346075960001	7.1146440473318915	-0.0010931976633674623	8.335685725632178	4.26412949449558	0.24085047197829781	2.638350626948193	3.0741640761015	-0.5658385977678311	0.20753743846384745	0.8692632297624553	1.828880795190677	0.7684703352164328	0.0	3.648029687162326	0.0
11.6508046091378	6.90998080380421	0.26448546555893004	7.0273441439924245	0.1173633401882146	8.394035525711603	3.9740965016036665	0.23431692877123178	2.2805241759034622	3.09568322463421	-0.24131870105871123	0.2266515531087471	0.7696599343876034	1.752924730617906	0.8143751321530639	0.0	3.690384346833851	0.0
11.732360241401764	6.887395967450638	0.26345777413700056	6.937495157438148	0.05009918998750962	8.452793774391584	4.258097449082635	0.2388888540625658	2.4946412759439056	3.11735300720665	-0.13974819571946417	0.23055367203766616	0.6745150331919861	1.6678796057061431	0.8621267741940644	0.0	3.7329737443459545	0.0
11.814486763091576	7.410189192506792	0.2701085853915625	6.847052283593515	-0.5631369089132772	8.511963330812325	3.826427818761364	0.2309054448751384	1.9909953177612252	3.1391744782570963	-0.0666205006040097	0.2322763734202481	0.5848751003936652	1.5746781285668745	0.9117050221539232	0.0	3.7757940324790513	0.0
11.897188170433218	7.0500470078642445	0.26504225270111764	6.758007970708885	-0.2920390371553596	8.571547074128013	4.169049614099528	0.23619427499641898	2.2595530615707573	3.1611486996048956	0.25657709171177023	0.24281454412542225	0.5015883531015835	1.47450154110771	0.9630768669550256	0.0	3.818841209544565	0.0
11.980468487626249	6.664796334166591	0.25790325838113715	6.672342435280662	0.0075461011140705025	8.631547903646908	3.972651486357343	0.2321255293655419	1.9870156583914003	3.18327674050213	-0.23922068921193063	0.2235980814797533	0.42528406863825574	1.3687522550276428	1.0161949943390403	0.0	3.8621111172757225	0.0
12.064331767039633	6.3799524591077	0.25337131238256977	6.591971772146064	0.21201931303836385	8.691968738972436	4.444743939174707	0.23989485971226523	2.380914883378297	3.205559677685645	-0.23090936750307844	0.22027878556014915	0.3563634279955281	1.2590129066801516	1.0709959987110307	0.0	3.9055994387593524	0.0
12.14878208940891	6.374151524397001	0.2520213539527935	6.518695214825433	0.1445436904284323	8.752812520145245	4.69995260208292	0.24383300359683127	2.555907596002897	3.227998595429445	-0.5094485182722064	0.20590645857751438	0.29500191697951034	1.1469933454293566	1.1273982560042548	0.0	3.9493016964123115	0.0
12.233823564034772	6.381712631863931	0.2514804943503972	6.454143327641599	0.07243069577766814	8.81408220778626	4.486155687653502	0.23923837390151745	2.259914568832677	3.250594585597451	-0.06842988377079262	0.22844147073626425	0.24116255993813213	1.0344681804618572	1.1852993372353196	0.0	3.99321325000629	0.0
12.319460328983016	6.393546875327013	0.251188737050321	6.399729079797925	0.0061822044709121116	8.875780783240765	4.57700896387068	0.24059064390876625	2.266647045773928	3.273348747696633	0.3226766789777149	0.24591216303256339	0.19461849182781837	0.9232084799662963	1.2445728132589446	0.0	4.0373292947448665	0.0
12.405696551285896	6.580075983229476	0.2525054253729704	6.356603820605547	-0.22347216262392955	8.93791124872345	4.9783871528639585	0.24687486386199428	2.5820499714538707	3.2962621889305095	-0.15945640015586848	0.22536667287856604	0.15498276774447073	0.8149119233683307	1.3050642700959258	0.0	4.081644859396819	0.0
12.492536427144898	6.552132237249675	0.25173736442798106	6.325620103575038	-0.22651213367463718	9.000476627464515	5.001223742488243	0.24727311719608594	2.5171439085396052	3.319336024253023	0.5367223375338885	0.25731190577528706	0.12174291976918149	0.7111360511042208	1.3665863282118171	0.0	4.126154804489818	0.0
12.579984182134913	6.007329437939029	0.243024588117443	6.307303066499225	0.2999736285601955	9.063479963856764	5.060926312388301	0.24742248558715205	2.487442772584715	3.342571376422794	0.22888086313262335	0.24031945563846108	0.09429762714830622	0.6132391726950976	1.4289124460870886	0.0	4.170853820568732	0.0
12.668044071409858	6.321944563818789	0.24652651013296292	6.301831658664262	-0.02011290515452746	9.126924323603763	5.324080688009566	0.25097247376381726	2.6596607206080867	3.3659693760577536	0.5055441421906055	0.2515187163903278	0.07199296602493342	0.5223329668767496	1.4917692992395977	0.0	4.215736426522981	0.0
12.756720379909726	6.225846564546896	0.2438277336467257	6.309030438613864	0.08318387406696814	9.19081279386899	5.554315277276737	0.25389592099685176	2.797579562007606	3.389531161690158	0.14716597038069823	0.23773363926794266	0.05415601977664501	0.439249876371157	1.5548275744786646	0.0	4.260796967987398	0.0
12.846017422569096	6.301943259127905	0.24421918948318788	6.328372002882152	0.026428743754246753	9.25514848342607	5.343329425716956	0.2508301910078018	2.493080528142047	3.4132578798219892	-0.3822748780565415	0.20691388464124721	0.040124108583181065	0.3645271566329401	1.617691121844763	0.0	4.306029615821268	0.0
12.93593954452708	6.596527257552063	0.2479342006398154	6.358989433225473	-0.23753782432659065	9.319934522810053	5.357543526923515	0.24948852421250858	2.412798119487519	3.437150684980743	0.14560726555338022	0.2363908619413823	0.029268471073511625	0.2984080172266449	1.6798845802549958	0.0	4.351428364670321	0.0
13.026491121338768	6.064843576726484	0.23948403029744933	6.399697570696262	0.33485399396977833	9.385174064469723	6.229342045363648	0.2631784342822575	3.189367145006018	3.4612107397756082	-0.0049903309890981795	0.22799016773146688	0.021011831339615972	0.2408588560158776	1.7408398517241919	0.0	4.396987031616577	0.0
13.11767655918814	6.065305760189346	0.23884166241151758	6.44902154407343	0.38371578388408434	9.450870282921011	5.662055826867253	0.2541278024581675	2.5264092561545493	3.485439214954037	0.11048602495750881	0.23523404068636614	0.014839846025932205	0.19160029244136162	1.7998821506850473	0.0	4.442699254921089	0.0
13.209500295102458	6.32846790663246	0.24209109918404553	6.5052308824881235	0.17676297585566392	9.517026374901459	5.736964547464626	0.2540921377907589	2.505539716662378	3.5098372894587158	0.1906833635255878	0.233160842561453	0.010306896485892449	0.15014869876792894	1.8562167943695698	0.0	4.488558492864732	0.0
13.301966797168173	5.4177152408439175	0.2282229036363185	6.5663777711666285	1.148662530322711	9.58364555952577	5.77812207139017	0.2541836032002856	2.451197027270856	3.5344061504849265	0.2800549454627026	0.2390404635094617	0.007037036227524928	0.11586430866842262	1.9089184035783127	0.0	4.534558022692368	0.0
13.395080564748351	6.7128291665876585	0.24630893384154637	6.63033854997601	-0.0824906166116488	9.650731078442451	5.759624938870954	0.25381724701790237	2.3379154282502617	3.559146993538321	0.07144929524291754	0.2255241809535954	0.004721110169878913	0.08800179816234925	1.9569247019779874	0.0	4.580690939665795	0.0
13.488846128701589	6.674856323658372	0.2451816768718464	6.694858323659843	0.020002000001470677	9.718286195991547	5.72064326146627	0.25240669172249663	2.205359311554803	3.5840610224930893	-0.01590001776755079	0.22528080916728277	0.003111134420543135	0.06575947327938028	1.9990375597288896	0.0	4.62695015623103	0.0
13.5832680516025	6.897656583816929	0.24785960000159654	6.757599400854364	-0.14005718296256475	9.786314199363488	6.24511211713061	0.25977998178626477	2.638017341947642	3.6091494496505407	-0.00206899314559017	0.22241657223212552	0.0020129830401887884	0.04832379657673657	2.03393421993179	0.0	4.673328401305648	0.0
13.678350927963718	7.078592460405688	0.25007539098745557	6.81619500598411	-0.2623974544215786	9.854818398759033	6.589419443189132	0.2647268557349161	2.8928919506515247	3.6344134957980945	0.020983856551727076	0.2245827135402491	0.0012783007746494152	0.03490683490429028	2.060191650613236	0.0	4.719818219691934	0.0
13.774099384459465	6.906134321411339	0.24712776735520448	6.868310091903195	-0.03782422950814368	9.923802127550346	6.76760793654659	0.2667334984588705	2.9847013443191637	3.659854390268681	0.02965584451210468	0.22096983166750123	0.0007963809692723739	0.024775185887034763	2.076326553425049	0.0	4.76641197162184	0.0
13.870518080150681	6.953999066667841	0.24705987055713674	6.911710917751922	-0.04228814891591881	9.993268742443199	6.66831506876193	0.26464277981917844	2.802817753724758	3.685473371000562	-0.01266310112819502	0.2216678370434833	0.0004865474113870922	0.017269911704851454	2.080852626195925	0.0	4.813101832439758	0.0
13.967611706711736	7.604904041683679	0.2548520219530483	6.944344206215579	-0.6605598354681002	10.0632216236403	6.378532104144583	0.26034165359774286	2.4350224310212325	3.7112716845975657	0.021481623205929612	0.2223572516346075	0.00029138401528407934	0.011817864847520879	2.0723551649234597	0.0	4.859879792429314	0.0
14.065384988658717	7.252957836725539	0.25013314052205504	6.964425126426458	-0.2885327102990809	10.133664175005784	6.637502035186563	0.2652840047130163	2.621396960158525	3.7372505863897487	0.010105424366645188	0.22122290993394939	0.00017098596157635258	0.007935452079989514	2.049581031594434	0.0	4.906737656790458	0.0
14.163842683579329	6.5439683677883185	0.24012239542507874	6.970531175483776	0.42656280769545774	10.204599824230822	6.876584979694108	0.2693780800955779	2.7941791344004017	3.763411340494477	0.14447695377705205	0.22859346299863606	9.827098319256402e-05	0.0052263087668975566	2.011539549960419	0.0	4.953667045773267	0.0
14.262989582364385	6.966319141392092	0.24611467473102197	6.96169652216787	-0.004622619224222468	10.27603202300044	7.204344007887122	0.27491771483675603	3.0628361700784534	3.7897552198779385	0.3379547543217676	0.23466826479576797	5.529350865508538e-05	0.0033745430081680463	1.9576072906760915	0.0	5.000659394974956	0.0
14.362830509440936	6.924122875059963	0.24574157741738498	6.937498941621645	0.013376066561682443	10.347964247161443	7.191919218018188	0.2751695254879266	2.99942299921321	3.816283506417084	0.43457235630201874	0.23748474270119194	3.0445194351329617e-05	0.00213518650488148	1.8876273541156885	0.0	5.047705955806724	0.0
14.463370323007023	7.011966110673833	0.2458706653090123	6.898129612630078	-0.11383649804375473	10.420399996891572	7.00016022920313	0.2724105721322217	2.765695885848431	3.842997490962004	0.34865824443805904	0.2314628656858432	1.6397160357778284e-05	0.0013233068559204025	1.8019921124766352	0.0	5.094797796137165	0.0
14.564613915268072	6.759600841792952	0.24228263984604267	6.844435283393982	0.08483444160103026	10.493342796869813	7.293004396712106	0.2760452605610443	3.0264689221420698	3.8698984733987376	0.21973645355400162	0.23027198779944102	8.634378318383914e-06	0.0008029537940370347	1.7016978941026213	0.0	5.141925801119005	0.0
14.66656621267495	6.301933627723189	0.2363504677163918	6.77792305730561	0.4759894295824214	10.566796196447902	7.510399624075574	0.2795224344286861	3.222512717036511	3.896987762712529	-0.10216096896206617	0.21445831165414259	4.443354017014158e-06	0.0004767881019163069	1.5883611516435632	0.0	5.189080674206114	0.0
14.769232176163673	6.943493641221872	0.24528019745689272	6.700720524152743	-0.24277311706912919	10.640763769823035	7.574355303843305	0.27916413842724636	3.276579436229394	3.9242666770515164	-0.13885759879331605	0.20981713155997148	2.233626772855998e-06	0.0002769254662498531	1.4641884266920062	0.0	5.236252938367714	0.0
14.87261680139682	7.137988490934459	0.24736766440481034	6.615488089113608	-0.5225004018208512	10.715249116211798	6.930112516537584	0.26961719506551696	2.6345461248967155	3.9517365437908767	0.17162975775107014	0.2257866134055091	1.0963016377534982e-06	0.00015725295686524695	1.331896802348208	0.0	5.283432937506897	0.0
14.976725119006597	5.983607384202422	0.23173912755259163	6.52528572113035	0.5416783369279283	10.79025586002528	7.40779550165284	0.2769528607357319	3.1270392759514163	3.9793986995974127	-0.11881038261107735	0.2083495336299135	5.251297430558723e-07	8.726235265665474e-05	1.1945870955574722	0.0	5.330610838090478	0.0
15.081562194839643	6.400582707438813	0.2373949879507335	6.4334022314401516	0.03281952400133825	10.865787651045459	7.4215908706259475	0.2755828404872218	3.1685881682359387	4.007254490494595	0.26727478788761383	0.22470837861910062	2.4536631690059805e-07	4.7297560736484126e-05	1.0555780575156621	0.0	5.377776630997436	0.0
15.18713313020352	5.890811837050414	0.22975693105623493	6.343160667385166	0.4523488303347518	10.941848164602776	7.619208346591179	0.27869784877513776	3.4070618674054085	4.035305271928057	0.46482107631765546	0.23331566023298178	1.117807428095671e-07	2.5027851705591832e-05	0.918215394159623	0.0	5.424920133593094	0.0
15.293443062114946	6.240774771137664	0.23496262024513345	6.257717483190094	0.016942712052429698	11.018441101754995	7.671543763068913	0.2787024788933928	3.5133117247936276	4.063552408831553	0.201518548112968	0.22121642382344336	4.9626301819683064e-08	1.2923147506374394e-05	0.7856735183799544	0.0	5.4720309920363315	0.0
15.400497163549751	6.158421070363306	0.23287800603224829	6.179874997319776	0.02145392695646997	11.095570189467281	7.497138912832346	0.27606993260718765	3.40561500483237	4.091997275693375	0.31920157602551	0.22653784442456773	2.1460310359582236e-08	6.508146918944296e-06	0.6607697838854723	0.0	5.519098683827075	0.0
15.508300643694598	6.014689975766524	0.23038736638988835	6.111925778029995	0.09723580226347117	11.173239180793551	7.098462166031464	0.2688653757288933	3.085944481565072	4.120641256623228	0.38252925940002447	0.22643081244551902	9.034884645523414e-09	3.195012523697901e-06	0.5458100533812172	0.0	5.5661125206013695	0.0
15.61685874820046	5.9424090384233885	0.22967037105278562	6.055544004964906	0.11313496654151756	11.251451855059106	7.721899008898496	0.2775961428631578	3.79995391515899	4.149485745419591	0.3080488570821758	0.22395353661212491	3.7012815279612577e-09	1.5282455589100115e-06	0.4424808218367308	0.0	5.613061651181335	0.0
15.726176759437863	6.300886281832437	0.23368386239623598	6.011733038854917	-0.28915324297751965	11.33021201804452	7.636314302592423	0.2763433943454335	3.815541775134588	4.178532145637528	0.11340489203275883	0.21448705998951573	1.474693709282348e-09	7.118615330503656e-07	0.3517972606314499	0.0	5.65993506488724	0.0
15.836259996753927	5.931169306859072	0.22744057548187888	5.980831331206608	0.04966202434753608	11.409523502170831	7.362810882709105	0.27215936258630435	3.6526181896133556	4.207781870656991	0.41452014342858856	0.2247393769067357	5.711443844278279e-10	3.227403944427317e-07	0.27410941277606626	0.0	5.706721595119003	0.0
15.947113816731207	6.055122244640886	0.22911582493809102	5.96257160956997	-0.09255063507091599	11.489390166686027	7.4317734186317885	0.2728497316572792	3.840164187111251	4.23723634375159	0.05305371584000218	0.21085977704083614	2.149093827982001e-10	1.4234336752952672e-07	0.20916154379742777	0.0	5.7534099232142655	0.0
16.058743613448325	5.925424276094055	0.22661663288516096	5.956182174136321	0.030757898042265808	11.56981589785283	7.115737244995259	0.2677346075960001	3.649122884825694	4.266896998157851	0.6530035944180979	0.23232227744749126	7.852319044246962e-11	6.104005997095645e-08	0.1561935304275059	0.0	5.799988582590231	0.0
16.171154818742465	6.343919775761492	0.23194446057770512	5.96051508639789	-0.3834046893636023	11.6508046091378	6.90998080380421	0.26448546555893004	3.5730210066456367	4.2967652771449565	0.2732558671155756	0.2188578098391434	2.784440892265578e-11	2.5436132968704293e-08	0.11406909775759319	0.0	5.846445963176319	0.0
16.284352902473664	6.16402323296246	0.22943283109395135	5.9741845356703625	-0.1898386972920978	11.732360241401764	6.887395967450638	0.26345777413700056	3.682874554358445	4.32684263408497	0.43789650728134344	0.22385844063893917	9.577154107656005e-12	1.0294543528275554e-08	0.08141420922164778	0.0	5.892770316144594	0.0
16.39834337279098	6.251907196423442	0.23144961169764186	5.995699734185807	-0.2562074622376347	11.814486763091576	7.410189192506792	0.2701085853915625	4.338930941392329	4.357130532523566	0.18416652552911827	0.21247036269957867	3.1933883660123614e-12	4.044279787942854e-09	0.0567499711934963	0.0	5.938949758944838	0.0
16.513131776400517	6.473353613720448	0.2343548031000262	6.023579840781144	-0.4497737729393041	11.897188170433218	7.0500470078642445	0.26504225270111764	4.110880246699925	4.387630446251231	0.25640888225234626	0.21329481219804397	1.0316572027960775e-12	1.5413748983365161e-09	0.038607558587741085	0.0	5.984972280650997	0.0
16.628723698835323	5.912234564765792	0.22613888605305488	6.056442842064559	0.14420827729876695	11.980468487626249	6.664796334166591	0.25790325838113715	3.8545650161616525	4.41834385937499	0.4453768168994241	0.22157346661130306	3.227293263924437e-13	5.695867409670569e-10	0.025617093869114073	0.0	6.030825747625536	0.0
16.74512476472717	6.326001420459047	0.23140623884062803	6.0930651000511205	-0.23293632040792644	12.064331767039633	6.3799524591077	0.25337131238256977	3.693580125720989	4.449272266390615	0.1504687272658276	0.20981871877571193	9.770256195758714e-14	2.0395953151183833e-10	0.016567190339002894	0.0	6.076497909508061	0.0
16.862340638080262	6.6766444924698085	0.23570058992392295	6.132412563647728	-0.5442319288220805	12.14878208940891	6.374151524397001	0.2520213539527935	3.804758005983879	4.48041717225535	0.3427535131286241	0.21276953583036723	2.8608477403270485e-14	7.07302493142189e-11	0.010436158042531406	0.0	6.121976405534438	0.0
16.980377022546822	6.382747001006117	0.23118638723958493	6.173647839570757	-0.20909916143536034	12.233823564034772	6.381712631863931	0.2514804943503972	3.920782554228622	4.511780092461137	0.4470250442726105	0.21652860463809276	8.095516035078945e-15	2.3740200274606298e-11	0.006399068354749797	0.0	6.167248771192258	0.0
17.09923966170465	6.189640186779229	0.2280766483917082	6.2161191497671355	0.026478962987906307	12.319460328983016	6.393546875327013	0.251188737050321	4.031147090273954	4.5433625531083655	0.6709609279075255	0.22569141953185773	2.213656950155371e-15	7.70759079316043e-12	0.0038167045410701633	0.0	6.212302445218356	0.0
17.21893433933658	6.3184016326534405	0.22962592828006168	6.259337702844763	-0.05906392980867725	12.405696551285896	6.580075983229476	0.2525054253729704	4.305117022020749	4.575166090980124	0.3081758955734397	0.21087008966313667	5.831334771828469e-16	2.419033705430833e-12	0.002212925898587964	0.0	6.257124776943756	0.0
17.339466879711935	6.330953366003181	0.22963955353367665	6.302949446262551	-0.028003919740629435	12.492536427144898	6.552132237249675	0.25173736442798106	4.352666938164456	4.607192253616985	0.34423626696569887	0.21158610619731105	1.498828158369229e-16	7.334689306088524e-13	0.001246412270748357	0.0	6.301703033991069	0.0
17.460843147869923	6.65415714915644	0.23353056475613412	6.346705935436619	-0.30745121371982087	12.579984182134913	6.007329437939029	0.243024588117443	3.8708801920085367	4.639442599392304	0.45992417110235184	0.21481467260877699	3.6717263324444395e-17	2.147153108226635e-13	0.0006815251073436254	0.0	6.34602441032906	0.0
17.583069049905014	6.540956355309479	0.2321874263682093	6.3904375565761775	-0.15051879873330165	12.668044071409858	6.321944563818789	0.24652651013296292	4.2358493316775085	4.67191869758805	0.3034561669288163	0.20918944964877248	9.141427563028235e-18	6.064877544181834e-14	0.00036152188747906377	0.0	6.390076034688637	0.0
17.706150533254345	6.703938460648075	0.2333911503669901	6.434030899058171	-0.26990756158990425	12.756720379909726	6.225846564546896	0.2438277336467257	4.17761309392043	4.704622128471167	0.6029071592077702	0.21740343008766333	1.5407589464796873e-18	1.6519631280507684e-14	0.00018591971393976404	0.0	6.433844979344214	0.0
17.830093586987125	6.478734828342278	0.2305069763821169	6.477410900590137	-0.0013239277521410742	12.846017422569096	6.301943259127905	0.24421918948318788	4.2796008720670216	4.737554483370465	0.49786511800766897	0.21344204703880945	0.0	4.334321283046978e-15	9.263132634780182e-05	0.0	6.477318269263784	0.0
17.95490424209604	6.950092680057548	0.23610543546746043	6.520527573683263	-0.4295651063742847	12.93593954452708	6.596527257552063	0.2479342006398154	4.5889661889969116	4.7707173647540575	0.47139003517424216	0.2091705493922298	0.0	1.0940813019021012e-15	4.4682052650224116e-05	0.0	6.5204828916306115	0.0
18.080588571790713	6.5888558510646185	0.2315230228167176	6.563346657840444	-0.025509193224174886	13.026491121338768	6.064843576726484	0.23948403029744933	4.062133037646799	4.804112386307336	0.3743064421852309	0.20542286583607497	0.0	2.662814889407698e-16	2.0852101462139698e-05	0.0	6.563325805738981	0.0
18.207152691793247	6.570666628433161	0.23119345082407244	6.60584336141018	0.0351767329770194	13.11767655918814	6.065305760189346	0.23884166241151758	4.0589834710370045	4.837741173011487	0.43496060562418526	0.20805246713956543	0.0	6.202497560518102e-17	9.408144513361827e-06	0.0	6.605833953265667	0.0
18.334602760635804	6.920227045804893	0.23506017693701042	6.647998369907227	-0.272228675897666	13.209500295102458	6.32846790663246	0.24209109918404553	4.3117955170090685	4.871605361222568	0.3221826141605333	0.2051269059400374	0.0	1.3531630897862393e-17	4.100988859096424e-06	0.0	6.647994268918368	0.0
18.462944979960255	6.392150703711495	0.22810168342781506	6.6897954172737535	0.2976447135622582	13.301966797168173	5.4177152408439175	0.2282229036363185	3.385895492369657	4.9057065987511255	0.8371852124425172	0.22160493591228522	0.0	3.2378516764995834e-18	1.7258122785297508e-06	0.0	6.689793691461475	0.0
18.592185594819973	6.702445502236214	0.23207796520168766	6.7312198757759845	0.02877437353977008	13.395080564748351	6.7128291665876585	0.24630893384154637	4.6631815562774435	4.940046544942383	0.595515295930837	0.21065345292372825	0.0	0.0	7.00656994359864e-07	0.0	6.73121917511899	0.0
18.722330893983717	6.6770923959656345	0.23123916370054023	6.772257975578741	0.09516557961310657	13.488846128701589	6.674856323658372	0.2451816768718464	4.606948156229559	4.97462687075698	0.7599033281456014	0.21572966356424367	0.0	0.0	2.742252342088896e-07	0.0	6.772257701353507	0.0
18.8533872102416	7.001674425092827	0.23521242828273595	6.812896394409447	-0.1887780306833804	13.5832680516025	6.897656583816929	0.24785960000159654	4.813385584268213	5.009449258852279	0.4173476411769581	0.20442453028436014	0.0	0.0	1.0339008108013836e-07	0.0	6.812896291019365	0.0
18.98536092071329	6.421585124505154	0.22803149188812205	6.853122054410097	0.43153692990494275	13.678350927963718	7.078592460405688	0.25007539098745557	4.982215674113513	5.044515403664246	0.6097537321287421	0.20851468891930355	0.0	0.0	3.7522822207833934e-08	0.0	6.853122016887275	0.0
19.118258447158283	6.891793825452162	0.2332298803477485	6.892922029635409	0.0011282041832476608	13.774099384459465	6.906134321411339	0.24712776735520448	4.804236201129983	5.079827011489895	0.6390720502363161	0.208148314532143	0.0	0.0	1.3098723543847433e-08	0.0	6.892922016536685	0.0
19.252086256288393	6.753937145911324	0.23108413698610147	6.932283510006024	0.17834636409469962	13.870518080150681	6.953999066667841	0.24705987055713674	4.8553899813556765	5.1153858005703245	0.4040397106472686	0.19931030195594132	0.0	0.0	4.394878958342795e-09	0.0	6.932283505611145	0.0
19.38685086008241	6.780322626287871	0.2311165098015229	6.971193792847153	0.1908711665592815	13.967611706711736	7.604904041683679	0.2548520219530483	5.520439627897414	5.151193501174317	0.8984335008208366	0.21569379806893163	0.0	0.0	1.4161611860573416e-09	0.0	6.971193791430991	0.0
19.522558816102986	7.143299963008895	0.2349403334623731	7.009640287394336	-0.13365967561455872	14.065384988658717	7.252957836725539	0.25013314052205504	5.195270367089539	5.187251855682537	0.6224758360537952	0.2061854249759582	0.0	0.0	4.3791041252513426e-10	0.0	7.009640286956426	0.0
19.659216727815707	6.85128102648583	0.2309320873012918	7.047610525222751	0.19632949873692151	14.163842683579329	6.5439683677883185	0.24012239542507874	4.5271042380778095	5.2235626186723145	0.3817594518594123	0.1960415746919106	0.0	0.0	1.2984318323262565e-10	0.0	7.047610525092908	0.0
19.79683124491042	7.069932215209116	0.23338089055690586	7.085092173366431	0.015159958157314968	14.262989582364385	6.966319141392092	0.24611467473102197	5.005282014199178	5.260127557003021	0.9116686417515378	0.21242909051073874	0.0	0.0	3.688621958264743e-11	0.0	7.085092173329545	0.0
19.935409063624792	6.96523943483389	0.23229340688774994	7.122073048709879	0.15683361387598893	14.362830509440936	6.924122875059963	0.24574157741738498	5.034329889245042	5.296948449902043	0.6465439176513557	0.20252266257333867	0.0	0.0	1.0031492486141815e-11	0.0	7.122073048699848	0.0
20.07495692707017	6.949300601247733	0.2322718361085867	7.1585411330554205	0.2092405318076871	14.463370323007023	7.011966110673833	0.2458706653090123	5.20863429418092	5.334027089051357	0.573395016430744	0.2013277373931757	0.0	0.0	2.609538458379769e-12	0.0	7.158541133052811	0.0
20.215481625559658	6.734689106816061	0.22909707459586148	7.194484588621445	0.45979548180538377	14.564613915268072	6.759600841792952	0.24228263984604267	5.057091359517975	5.371365278674717	0.6033988545915849	0.20173848808838	0.0	0.0	6.487729275605097e-13	0.0	7.194484588620797	0.0
20.356989996938573	6.879590188063711	0.2310813133219439	7.229891773869319	0.35030158580560844	14.66656621267495	6.301933627723189	0.2363504677163918	4.713091244623692	5.40896483562544	1.0821686153264247	0.2157939352510192	0.0	0.0	1.54022266551519e-13	0.0	7.2298917738691655	0.0
20.499488926917145	6.99857910287013	0.23259485017491421	7.264751259611109	0.2661721567409794	14.769232176163673	6.943493641221872	0.24528019745689272	5.479026055436844	5.446827589474818	0.6130075059388345	0.19895292311157295	0.0	0.0	3.488770448749945e-14	0.0	7.264751259611074	0.0
20.642985349405564	7.294902498384401	0.23611642752567305	7.299051845368973	0.0041493469845717	14.87261680139682	7.137988490934459	0.24736766440481034	5.805933339327748	5.484955382601142	0.696925600458504	0.20104568393274794	0.0	0.0	7.532791374980844e-15	0.0	7.2990518453689655	0.0
20.7874862468514	7.007708864747473	0.23190062958352942	7.332782575962788	0.3250737112153148	14.976725119006597	5.983607384202422	0.23173912755259163	4.7889325011625505	5.52335007027935	0.6628639303823052	0.19923019985080329	0.0	0.0	1.548251761275349e-15	0.0	7.332782575962786	0.0
20.932998650579357	7.35238899235483	0.2363979572079257	7.365932758302766	0.013543765947936492	15.081562194839643	6.400582707438813	0.2373949879507335	5.344957106996098	5.5620135207713055	0.6622287772406521	0.1977630078049367	0.0	0.0	3.0337403284335146e-16	0.0	7.365932758302766	0.0
21.079529641133412	7.395792487917058	0.23693650976632757	7.398491978363118	0.0026994904460595492	15.18713313020352	5.890811837050414	0.22975693105623493	4.972571303258342	5.600947615416705	0.6712261346982498	0.1970585365356438	0.0	0.0	5.677145782431034e-17	0.0	7.398491978363118	0.0
21.22708634862135	7.080288549841177	0.2332132107994005	7.430450118310424	0.35016156846924673	15.293443062114946	6.240774771137664	0.23496262024513345	5.455088279983902	5.640154248724622	0.6204841781526365	0.19530525176525926	0.0	0.0	9.292339280610093e-18	0.0	7.430450118310424	0.0
21.375675953061695	7.446402186127044	0.23804148616249093	7.4617973737590235	0.015395187631979113	15.400497163549751	6.158421070363306	0.23287800603224829	5.497644756870605	5.679635328465695	0.9647085823332486	0.2044611018368344	0.0	0.0	1.5115882697791267e-18	0.0	7.4617973737590235	0.0
21.525305684733127	7.431093680657449	0.2376519269984609	7.492524271122921	0.061430590465471724	15.508300643694598	6.014689975766524	0.23038736638988835	5.468876718337898	5.719392775764955	1.0173069700167452	0.20820161189061523	0.0	0.0	0.0	0.0	7.492524271122921	0.0
21.67598282452626	6.922043216672055	0.2317694227561806	7.522621685031981	0.6005784683599265	15.61685874820046	5.9424090384233885	0.22967037105278562	5.499926684639817	5.759428525195309	1.0457991053427564	0.20694196493721229	0.0	0.0	0.0	0.0	7.522621685031981	0.0
21.827714704297946	7.86834483878787	0.2420179691785228	7.552080855777417	-0.3162639830104528	15.726176759437863	6.300886281832437	0.23368386239623598	5.94908830786476	5.799744524871677	1.0251393946611085	0.20786008126387015	0.0	0.0	0.0	0.0	7.552080855777417	0.0
21.980508707228033	7.756140766664309	0.24124870811943228	7.5808934067494596	-0.17524735991484963	15.836259996753927	5.931169306859072	0.22744057548187888	5.657059570771467	5.840342736545779	0.8117503980817822	0.198008646730043	0.0	0.0	0.0	0.0	7.5808934067494596	0.0
22.134372268178627	7.705200176503402	0.24060875677519605	7.609051361827414	-0.09614881467598746	15.947113816731207	6.055122244640886	0.22911582493809102	5.8459605582851815	5.8812251357016	0.9142933669955835	0.199808233196146	0.0	0.0	0.0	0.0	7.609051361827414	0.0
22.289312874055877	7.387266333375072	0.23630533514607624	7.636547162679624	0.24928082930455187	16.058743613448325	5.925424276094055	0.22661663288516096	5.769230684547965	5.922393711651511	0.9553030421281723	0.19941249914886008	0.0	0.0	0.0	0.0	7.636547162679624	0.0
22.44533806417427	7.929785031780637	0.24242777142646804	7.6633736859285415	-0.26641134585209514	16.171154818742465	6.343919775761492	0.23194446057770512	6.2298506525399215	5.963850467633071	1.0738054102937329	0.2046036688243871	0.0	0.0	0.0	0.0	7.6633736859285415	0.0
22.602455430623486	7.70588373063355	0.24002965153364214	7.6895242601328	-0.01635947050074993	16.284352902473664	6.16402323296246	0.22943283109395135	6.0826090134366915	6.005597420906502	1.1013184020010542	0.20387458494450522	0.0	0.0	0.0	0.0	7.6895242601328	0.0
22.76067261863785	8.345081747577046	0.24672069948578795	7.714992682535946	-0.6300890650411004	16.39834337279098	6.251907196423442	0.23144961169764186	6.195157221182472	6.047636602852848	1.0631607396028482	0.2014387196603116	0.0	0.0	0.0	0.0	7.714992682535946	0.0
22.919997326968314	7.568319549807343	0.23750991573515853	7.739773235527937	0.1714536857205946	16.513131776400517	6.473353613720448	0.2343548031000262	6.434746053590301	6.089970059072819	1.2515612337412971	0.20652266545568	0.0	0.0	0.0	0.0	7.739773235527937	0.0
23.080437308257093	7.83697669026615	0.24022999439847004	7.7638607027632025	-0.07311598750294745	16.628723698835323	5.912234564765792	0.22613888605305488	5.886617470326769	6.132599849486327	1.031577052790388	0.1991093145080242	0.0	0.0	0.0	0.0	7.7638607027632025	0.0
23.24200036941489	7.451160410011507	0.235652630077823	7.78725038487542	0.33608997486391257	16.74512476472717	6.326001420459047	0.23140623884062803	6.309434229915987	6.1755280484327315	1.2299488848534064	0.2041693422071021	0.0	0.0	0.0	0.0	7.78725038487542	0.0
23.404694372000794	7.999281065061037	0.24075663965554528	7.809938114726383	-0.18934295033465443	16.862340638080262	6.6766444924698085	0.23570058992392295	6.666208334356519	6.2187567447717615	1.3717528123140048	0.20715284123647112	0.0	0.0	0.0	0.0	7.809938114726383	0.0
23.5685272326048	8.265438814739841	0.24346011322142247	7.831920272123086	-0.4335185426167554	16.980377022546822	6.382747001006117	0.23118638723958493	6.376347932627619	6.262288041985164	1.2837343901987515	0.2035509842845183	0.0	0.0	0.0	0.0	7.831920272123086	0.0
23.73350692323303	8.099918685651145	0.24152435900478467	7.853193797933954	-0.2467248877171917	17.09923966170465	6.189640186779229	0.2280766483917082	6.185823482230449	6.30612405827906	0.9733135752536026	0.19473554015032352	0.0	0.0	0.0	0.0	7.853193797933954	0.0
23.89964147169566	7.881798777063918	0.23870278532818312	7.873756207531673	-0.008042569532245025	17.21893433933658	6.3184016326534405	0.22962592828006168	6.316188706752433	6.350266926687013	0.9697352672784456	0.19342520050613551	0.0	0.0	0.0	0.0	7.873756207531673	0.0
24.06693896199753	8.317247949883335	0.24309763949424998	7.89360560348729	-0.42364234639604437	17.339466879711935	6.330953366003181	0.22963955353367665	6.329706953731699	6.394718795173823	0.8657730058882609	0.18996318180173216	0.0	0.0	0.0	0.0	7.89360560348729	0.0
24.23540753473151	7.654369394414292	0.2352422752157269	7.912740687436153	0.25837129302186046	17.460843147869923	6.65415714915644	0.23353056475613412	6.653475624048881	6.439481826740039	1.090984668730317	0.19697340934942087	0.0	0.0	0.0	0.0	7.912740687436153	0.0
24.405055387474633	7.99283605503187	0.2385001183172925	7.931160771033828	-0.06167528399804212	17.583069049905014	6.540956355309479	0.2321874263682093	6.540594833421939	6.4845581995272195	0.9826316740969756	0.1918401024731794	0.0	0.0	0.0	0.0	7.931160771033828	0.0
24.575890775186952	8.513541579912953	0.24361898496636553	7.9488657859159675	-0.5646757939969858	17.706150533254345	6.703938460648075	0.2333911503669901	6.7037525409341185	6.529950106923911	1.2240426329610825	0.1993255897160129	0.0	0.0	0.0	0.0	7.9488657859159675	0.0
24.74792201061326	7.931487806397442	0.23694174192831585	7.965856292573357	0.03436848617591526	17.830093586987125	6.478734828342278	0.2305069763821169	6.478642197015925	6.575659757672378	1.3221151061241736	0.20149947715780048	0.0	0.0	0.0	0.0	7.965856292573357	0.0
24.921157464687553	7.706570402674462	0.2339294627328568	7.9821334880497306	0.27556308537526863	17.95490424209604	6.950092680057548	0.23610543546746043	6.950047998004896	6.621689375976085	1.433674479188141	0.20500996196149748	0.0	0.0	0.0	0.0	7.9821334880497306	0.0
25.095605566940364	8.072932264783628	0.2375587151916377	7.997699212366878	-0.07523305241674993	18.080588571790713	6.5888558510646185	0.2315230228167176	6.588834998963156	6.668041201607918	1.3926022271892768	0.20234171590888075	0.0	0.0	0.0	0.0	7.997699212366878	0.0
25.27127480590895	8.321570278845698	0.2393737960875125	8.012555953578387	-0.3090143252673112	18.207152691793247	6.570666628433161	0.23119345082407244	6.5706572202886475	6.714717490019173	1.4076627339350143	0.20239802960968872	0.0	0.0	0.0	0.0	8.012555953578387	0.0
25.448173729550312	8.18803117553841	0.23788379745912588	8.026706851349934	-0.16132432418847564	18.334602760635804	6.920227045804893	0.23506017693701042	6.920222944816034	6.7617205124493065	1.037174876305225	0.19102607542338285	0.0	0.0	0.0	0.0	8.026706851349934	0.0
25.626310945657167	7.736499241654191	0.23195480488893794	8.040155698961586	0.30365645730739477	18.462944979960255	6.392150703711495	0.22810168342781506	6.392148977899216	6.809052556036452	1.7481163913839026	0.20976551573577173	0.0	0.0	0.0	0.0	8.040155698961586	0.0
25.805695122276767	7.918325838950329	0.23333028793252242	8.05290694362414	0.13458110467381168	18.592185594819973	6.702445502236214	0.23207796520168766	6.70244480157922	6.856715923928707	1.7011522850561462	0.20669024352043613	0.0	0.0	0.0	0.0	8.05290694362414	0.0
25.986334988132704	8.187585144382101	0.2362717083144626	8.064965684999194	-0.12261945938290708	18.722330893983717	6.6770923959656345	0.23123916370054023	6.6770921217404	6.9047129353962085	1.6139019317445062	0.20382066584413625	0.0	0.0	0.0	0.0	8.064965684999194	0.0
26.168239333049634	7.789699117060136	0.23139657095950283	8.076337671809954	0.2866385547498176	18.8533872102416	7.001674425092827	0.23521242828273595	7.001674321702746	6.953045925943982	1.4067370612438261	0.19759254303782858	0.0	0.0	0.0	0.0	8.076337671809954	0.0
26.35141700838098	7.74695090905065	0.23123744505257376	8.087029296427549	0.34007838737689866	18.98536092071329	6.421585124505154	0.22803149188812205	6.421585086982332	7.0017172474255895	1.7936365273832826	0.20737853775991624	0.0	0.0	0.0	0.0	8.087029296427549	0.0
26.53587692743965	7.917761328337711	0.23354672081986594	8.097047587315288	0.17928625897757655	19.118258447158283	6.891793825452162	0.2332298803477485	6.891793812353438	7.050729268157569	1.875203289147323	0.20838256434614663	0.0	0.0	0.0	0.0	8.097047587315288	0.0
26.721628065931725	7.9371330649728	0.23355731270686136	8.106400199212304	0.16926713423950446	19.252086256288393	6.753937145911324	0.23108413698610147	6.753937141516445	7.100084373034671	2.0065408807290708	0.21121714070325157	0.0	0.0	0.0	0.0	8.106400199212304	0.0
26.90867946239325	8.237346570153584	0.2368969775207909	8.115095400935362	-0.12225116921822199	19.38685086008241	6.780322626287871	0.2311165098015229	6.78032262487171	7.149784963645914	1.8441368808733447	0.20533287923294197	0.0	0.0	0.0	0.0	8.115095400935362	0.0
27.09704021863	7.775008210587311	0.23139905166364322	8.12314206067797	0.3481338500906599	19.522558816102986	7.143299963008895	0.2349403334623731	7.1432999625709845	7.199833458391435	2.0303827972549384	0.2100648921944036	0.0	0.0	0.0	0.0	8.12314206067797	0.0
27.286719500160412	8.359053392289429	0.23788066239324693	8.130549628684042	-0.22850376360538682	19.659216727815707	6.85128102648583	0.2309320873012918	6.851281026355987	7.250232292600176	1.890032028138731	0.2045255196088513	0.0	0.0	0.0	0.0	8.130549628684042	0.0
27.477726536661535	7.871066591871866	0.23253359187533595	8.137328117174512	0.2662615253026459	19.79683124491042	7.069932215209116	0.23338089055690586	7.06993221517223	7.3009839186483765	2.1836717637678174	0.2105109516405888	0.0	0.0	0.0	0.0	8.137328117174512	0.0
27.670070622418166	8.199966968316057	0.235966019929795	8.143488077404445	-0.0564788909116114	19.935409063624792	6.96523943483389	0.23229340688774994	6.965239434823859	7.352090806078915	2.317767500591405	0.21440042849463942	0.0	0.0	0.0	0.0	8.143488077404445	0.0
27.863761116775095	8.015081167268553	0.2338196744350671	8.149040573730213	0.13395940646165982	20.07495692707017	6.949300601247733	0.2322718361085867	6.949300601245124	7.403555441721467	2.1079930358714387	0.20830236327138896	0.0	0.0	0.0	0.0	8.149040573730213	0.0
28.058807444592517	7.858209340951089	0.23192190178548439	8.15399715456774	0.2957878136166512	20.215481625559658	6.734689106816061	0.22909707459586148	6.734689106815413	7.455380329813519	2.4817738938258067	0.21658016320757953	0.0	0.0	0.0	0.0	8.15399715456774	0.0
28.255219096704664	7.910202338327004	0.23247738580554447	8.158369820124959	0.2481674817979549	20.356989996938573	6.879590188063711	0.2310813133219439	6.879590188063557	7.507567992122213	2.340895797304794	0.2125544659506212	0.0	0.0	0.0	0.0	8.158369820124959	0.0
28.453005630381597	8.445744971574797	0.23774511743803103	8.162170986795587	-0.2835739847792098	20.499488926917145	6.99857910287013	0.23259485017491421	6.998579102870095	7.560120968067068	2.0495527537060743	0.20379525164624976	0.0	0.0	0.0	0.0	8.162170986795587	0.0
28.65217666979427	8.028215007647796	0.23259996531510152	8.165413448105044	0.13719844045724727	20.642985349405564	7.294902498384401	0.23611642752567305	7.294902498384394	7.6130418148435375	2.2471862065638746	0.20798053600067012	0.0	0.0	0.0	0.0	8.165413448105044	0.0
28.85274190648283	8.275062462376871	0.23530191373663725	8.168110332104812	-0.10695213027205952	20.7874862468514	7.007708864747473	0.23190062958352942	7.007708864747471	7.666333107547443	2.4989480244608293	0.21404315820054914	0.0	0.0	0.0	0.0	8.168110332104812	0.0
29.05471109982821	7.951037129151624	0.23154725491561676	8.170275055118115	0.21923792596649072	20.932998650579357	7.35238899235483	0.2363979572079257	7.35238899235483	7.7199974393002755	2.80760206648509	0.21989154334659694	0.0	0.0	0.0	0.0	8.170275055118115	0.0
29.25809407752701	7.590759626542955	0.22703864594741122	8.171921271746854	0.581161645203899	21.079529641133412	7.395792487917058	0.23693650976632757	7.395792487917058	7.774037421375377	2.811596735818676	0.21919504452549723	0.0	0.0	0.0	0.0	8.171921271746854	0.0
29.4629007360697	8.182317610271022	0.23390658661949892	8.173062821059764	-0.00925478921125844	21.22708634862135	7.080288549841177	0.2332132107994005	7.080288549841177	7.828455683325005	2.5520134622172734	0.2128323093867348	0.0	0.0	0.0	0.0	8.173062821059764	0.0
29.669141041222183	8.525981651225498	0.2380202941932282	8.173713668891018	-0.35226798233447987	21.375675953061695	7.446402186127044	0.23804148616249093	7.446402186127044	7.88325487310828	2.9103369863845097	0.21998195397502399	0.0	0.0	0.0	0.0	8.173713668891018	0.0
29.87682502851074	8.344013380159867	0.23633483039467146	8.17388784619136	-0.17012553396850727	21.525305684733127	7.431093680657449	0.2376519269984609	7.431093680657449	7.938437657220039	2.905356010918678	0.21803915089209738	0.0	0.0	0.0	0.0	8.17388784619136	0.0
30.085962803710316	8.04973246344265	0.232993374506463	8.173599383387607	0.12386691994495713	21.67598282452626	6.922043216672055	0.2317694227561806	6.922043216672055	7.994006720820579	3.14889632234647	0.22284543030091833	0.0	0.0	0.0	0.0	8.173599383387607	0.0
30.296564543336288	8.073623505816203	0.2335236618278308	8.172862240722088	0.0992387349058852	21.827714704297946	7.86834483878787	0.2420179691785228	7.86834483878787	8.049964767866324	3.181388718245712	0.22286029149386472	0.0	0.0	0.0	0.0	8.172862240722088	0.0
30.50864049513964	8.259170760596387	0.23573725799835651	8.171690234561332	-0.08748052603505485	21.980508707228033	7.756140766664309	0.24124870811943228	7.756140766664309	8.106314521241387	2.9247724686489454	0.21599402394793843	0.0	0.0	0.0	0.0	8.171690234561332	0.0
30.72220097860562	8.569047430051306	0.23933728458546466	8.170096959683821	-0.39895047036748466	22.134372268178627	7.705200176503402	0.24060875677519605	7.705200176503402	8.163058722890078	3.278432526793595	0.22412614427232772	0.0	0.0	0.0	0.0	8.170096959683821	0.0
30.93725638545586	8.045864900971345	0.23352798430641483	8.16809570757884	0.12223080660749375	22.289312874055877	7.387266333375072	0.23630533514607624	7.387266333375072	8.220200133950309	3.0704986826184637	0.21848521696213635	0.0	0.0	0.0	0.0	8.16809570757884	0.0
31.15381718015405	7.93010574797673	0.2317662769925319	8.16569938081443	0.23559363283770107	22.44533806417427	7.929785031780637	0.24242777142646804	7.929785031780637	8.277741534887962	3.803913590834758	0.23300799225474392	0.0	0.0	0.0	0.0	8.16569938081443	0.0
31.371893900415127	8.669333694307623	0.24030573489539864	8.162920403560062	-0.5064132907475614	22.602455430623486	7.70588373063355	0.24002965153364214	7.70588373063355	8.335685725632178	4.26412949449558	0.24085047197829781	0.0	0.0	0.0	0.0	8.162920403560062	0.0
31.59149715771803	8.36681259762431	0.23661672016832058	8.159770628381786	-0.20704196924252471	22.76067261863785	8.345081747577046	0.24672069948578795	8.345081747577046	8.394035525711603	3.9740965016036665	0.23431692877123178	0.0	0.0	0.0	0.0	8.159770628381786	0.0
31.812637637822057	8.11516240297947	0.234021878024011	8.156261239461621	0.04109883648215096	22.919997326968314	7.568319549807343	0.23750991573515853	7.568319549807343	8.452793774391584	4.258097449082635	0.2388888540625658	0.0	0.0	0.0	0.0	8.156261239461621	0.0
32.03532610128681	8.055471659175993	0.23299182527006734	8.152402652432551	0.0969309932565583	23.080437308257093	7.83697669026615	0.24022999439847004	7.83697669026615	8.511963330812325	3.826427818761364	0.2309054448751384	0.0	0.0	0.0	0.0	8.152402652432551	0.0
32.259573383995814	8.032495589219256	0.2327110391295125	8.148204411062308	0.11570882184305198	23.24200036941489	7.451160410011507	0.235652630077823	7.451160410011507	8.571547074128013	4.169049614099528	0.23619427499641898	0.0	0.0	0.0	0.0	8.148204411062308	0.0
32.48539039768379	8.47843123935383	0.23768670551067123	8.143675081066572	-0.3347561582872576	23.404694372000794	7.999281065061037	0.24075663965554528	7.999281065061037	8.631547903646908	3.972651486357343	0.2321255293655419	0.0	0.0	0.0	0.0	8.143675081066572	0.0
32.71278813046758	8.400675395933014	0.23667715096245598	8.138822141382908	-0.2618532545501058	23.5685272326048	8.265438814739841	0.24346011322142247	8.265438814739841	8.691968738972436	4.444743939174707	0.23989485971226523	0.0	0.0	0.0	0.0	8.138822141382908	0.0
32.94177764738085	8.204905946638673	0.23444260712279388	8.133651873295486	-0.07125407334318723	23.73350692323303	8.099918685651145	0.24152435900478467	8.099918685651145	8.752812520145245	4.69995260208292	0.24383300359683127	0.0	0.0	0.0	0.0	8.133651873295486	0.0
33.17237009091252	7.986856382733172	0.2321338137608565	8.128169247859285	0.14131286512611307	23.89964147169566	7.881798777063918	0.23870278532818312	7.881798777063918	8.81408220778626	4.486155687653502	0.23923837390151745	0.0	0.0	0.0	0.0	8.128169247859285	0.0
33.4045766815489	8.261410632652114	0.23506792380363567	8.122377812144457	-0.13903282050765675	24.06693896199753	8.317247949883335	0.24309763949424998	8.317247949883335	8.875780783240765	4.57700896387068	0.24059064390876625	0.0	0.0	0.0	0.0	8.122377812144457	0.0
33.63840871831975	8.098303572261496	0.23296659464074557	8.116279574892832	0.01797600263133603	24.23540753473151	7.654369394414292	0.2352422752157269	7.654369394414292	8.93791124872345	4.9783871528639585	0.24687486386199428	0.0	0.0	0.0	0.0	8.116279574892832	0.0
33.87387757934799	8.252806844965477	0.23480992172319085	8.109874892259556	-0.1429319527059203	24.405055387474633	7.99283605503187	0.2385001183172925	7.99283605503187	9.000476627464515	5.001223742488243	0.24727311719608594	0.0	0.0	0.0	0.0	8.109874892259556	0.0
34.11099472240342	7.94288652926208	0.2315886676652781	8.103162354404546	0.16027582514246586	24.575890775186952	8.513541579912953	0.24361898496636553	8.513541579912953	9.063479963856764	5.060926312388301	0.24742248558715205	0.0	0.0	0.0	0.0	8.103162354404546	0.0
34.34977168546025	8.359663123393519	0.2363959432567886	8.096138673789437	-0.2635244496040823	24.74792201061326	7.931487806397442	0.23694174192831585	7.931487806397442	9.126924323603763	5.324080688009566	0.25097247376381726	0.0	0.0	0.0	0.0	8.096138673789437	0.0
34.59022008725847	8.21923097897654	0.23526366671844515	8.08879857614503	-0.13043240283151114	24.921157464687553	7.706570402674462	0.2339294627328568	7.706570402674462	9.19081279386899	5.554315277276737	0.25389592099685176	0.0	0.0	0.0	0.0	8.08879857614503	0.0
34.83235162786928	8.154486323450577	0.23465770877235972	8.081134695185089	-0.07335162826548824	25.095605566940364	8.072932264783628	0.2375587151916377	8.072932264783628	9.25514848342607	5.343329425716956	0.2508301910078018	0.0	0.0	0.0	0.0	8.081134695185089	0.0
35.07617808926437	8.274150895585361	0.236398232419674	8.073137472266565	-0.20101342331879657	25.27127480590895	8.321570278845698	0.2393737960875125	8.321570278845698	9.319934522810053	5.357543526923515	0.24948852421250858	0.0	0.0	0.0	0.0	8.073137472266565	0.0
35.32171133588922	8.105550547101863	0.23484355850030103	8.064795062329997	-0.04075548477186608	25.448173729550312	8.18803117553841	0.23788379745912588	8.18803117553841	9.385174064469723	6.229342045363648	0.2631784342822575	0.0	0.0	0.0	0.0	8.064795062329997	0.0
35.568963315240445	8.140317727749903	0.23527218230280358	8.05609324759952	-0.08422448015038242	25.626310945657167	7.736499241654191	0.23195480488893794	7.736499241654191	9.450870282921011	5.662055826867253	0.2541278024581675	0.0	0.0	0.0	0.0	8.05609324759952	0.0
35.817946058447134	7.947136208848804	0.23297458677944896	8.047015360677134	0.09987915182833085	25.805695122276767	7.918325838950329	0.23333028793252242	7.918325838950329	9.517026374901459	5.736964547464626	0.2540921377907589	0.0	0.0	0.0	0.0	8.047015360677134	0.0
36.06867168085626	7.9380469663792255	0.23314804877326362	8.037542218837906	0.09949525245868074	25.986334988132704	8.187585144382101	0.2362717083144626	8.187585144382101	9.58364555952577	5.77812207139017	0.2541836032002856	0.0	0.0	0.0	0.0	8.037542218837906	0.0
36.32115238262226	8.307170666480134	0.23745239626487646	8.027652071514707	-0.2795185949654275	26.168239333049634	7.789699117060136	0.23139657095950283	7.789699117060136	9.650731078442451	5.759624938870954	0.25381724701790237	0.0	0.0	0.0	0.0	8.027652071514707	0.0
36.57540044930061	8.127101858533692	0.23502338132645642	8.017320563159606	-0.10978129537408599	26.35141700838098	7.74695090905065	0.23123744505257376	7.74695090905065	9.718286195991547	5.72064326146627	0.25240669172249663	0.0	0.0	0.0	0.0	8.017320563159606	0.0
36.83142825244572	7.775431474574238	0.23099744432816516	8.006520713884726	0.23108923931048775	26.53587692743965	7.917761328337711	0.23354672081986594	7.917761328337711	9.786314199363488	6.24511211713061	0.25977998178626477	0.0	0.0	0.0	0.0	8.006520713884726	0.0
37.08924825021283	8.247121404192981	0.23626436789647115	7.995222920513268	-0.2518984836797129	26.721628065931725	7.9371330649728	0.23355731270686136	7.9371330649728	9.854818398759033	6.589419443189132	0.2647268557349161	0.0	0.0	0.0	0.0	7.995222920513268	0.0
37.34887298796433	7.981753274639636	0.23340330691008865	7.98339498092352	0.001641706283884048	26.90867946239325	8.237346570153584	0.2368969775207909	8.237346570153584	9.923802127550346	6.76760793654659	0.2667334984588705	0.0	0.0	0.0	0.0	7.98339498092352	0.0
37.61031509888008	7.758080105471514	0.2302375996384572	7.971002144836148	0.21292203936463405	27.09704021863	7.775008210587311	0.23139905166364322	7.775008210587311	9.993268742443199	6.66831506876193	0.26464277981917844	0.0	0.0	0.0	0.0	7.971002144836148	0.0
37.87358730457224	8.179133414058269	0.23502408175774356	7.9580071944819	-0.22112621957636858	27.286719500160412	8.359053392289429	0.23788066239324693	8.359053392289429	10.0632216236403	6.378532104144583	0.26034165359774286	0.0	0.0	0.0	0.0	7.9580071944819	0.0
38.138702415704245	8.102249688712611	0.2332836142425713	7.944370558901505	-0.1578791298111062	27.477726536661535	7.871066591871866	0.23253359187533595	7.871066591871866	10.133664175005784	6.637502035186563	0.2652840047130163	0.0	0.0	0.0	0.0	7.944370558901505	0.0
38.40567333261417	7.953755230520546	0.23138488685690922	7.930050465961027	-0.023704764559519198	27.670070622418166	8.199966968316057	0.235966019929795	8.199966968316057	10.204599824230822	6.876584979694108	0.2693780800955779	0.0	0.0	0.0	0.0	7.930050465961027	0.0
38.674513045942476	7.649365812009078	0.22777634614944717	7.915003136528466	0.26563732451938815	27.863761116775095	8.015081167268553	0.2338196744350671	8.015081167268553	10.27603202300044	7.204344007887122	0.27491771483675603	0.0	0.0	0.0	0.0	7.915003136528466	0.0
38.94523463726408	7.46853599991329	0.22484086101659706	7.899183025641011	0.43064702572772084	28.058807444592517	7.858209340951089	0.23192190178548439	7.858209340951089	10.347964247161443	7.191919218018188	0.2751695254879266	0.0	0.0	0.0	0.0	7.899183025641011	0.0
39.217851279724925	7.4829220299732215	0.22453964202988552	7.88254311591183	0.3996210859386089	28.255219096704664	7.910202338327004	0.23247738580554447	7.910202338327004	10.420399996891572	7.00016022920313	0.2724105721322217	0.0	0.0	0.0	0.0	7.88254311591183	0.0
39.492376238683	7.796730698860763	0.22819372644096825	7.865035268866271	0.06830457000550805	28.453005630381597	8.445744971574797	0.23774511743803103	8.445744971574797	10.493342796869813	7.293004396712106	0.2760452605610443	0.0	0.0	0.0	0.0	7.865035268866271	0.0
39.76882287235378	7.664068411811575	0.22681356083838072	7.846610640381141	0.1825422285695657	28.65217666979427	8.028215007647796	0.23259996531510152	8.028215007647796	10.566796196447902	7.510399624075574	0.2795224344286861	0.0	0.0	0.0	0.0	7.846610640381141	0.0
40.04720463246026	7.550562101959736	0.22538032070550398	7.82722016691184	0.27665806495210443	28.85274190648283	8.275062462376871	0.23530191373663725	8.275062462376871	10.640763769823035	7.574355303843305	0.27916413842724636	0.0	0.0	0.0	0.0	7.82722016691184	0.0
40.327535064887485	7.858946771914548	0.2288613965535885	7.8068151297410795	-0.05213164217346833	29.05471109982821	7.951037129151624	0.23154725491561676	7.951037129151624	10.715249116211798	6.930112516537584	0.26961719506551696	0.0	0.0	0.0	0.0	7.8068151297410795	0.0
40.6098278103417	7.623691946997241	0.22614675314552107	7.785347805079177	0.16165585808193672	29.25809407752701	7.590759626542955	0.22703864594741122	7.590759626542955	10.79025586002528	7.40779550165284	0.2769528607357319	0.0	0.0	0.0	0.0	7.785347805079177	0.0
40.894096605014084	7.4000862361562465	0.223854120442296	7.762772208470714	0.3626859723144671	29.4629007360697	8.182317610271022	0.23390658661949892	8.182317610271022	10.865787651045459	7.4215908706259475	0.2755828404872218	0.0	0.0	0.0	0.0	7.762772208470714	0.0
41.18035528124919	7.754832330031625	0.2279681942099714	7.739044942648209	-0.015787387383415563	29.669141041222183	8.525981651225498	0.2380202941932282	8.525981651225498	10.941848164602776	7.619208346591179	0.27869784877513776	0.0	0.0	0.0	0.0	7.739044942648209	0.0
41.46861776821793	8.332268939952145	0.23503320646051967	7.714126158692642	-0.6181427812595031	29.87682502851074	8.344013380159867	0.23633483039467146	8.344013380159867	11.018441101754995	7.671543763068913	0.2787024788933928	0.0	0.0	0.0	0.0	7.714126158692642	0.0
41.75889809259546	7.345979500736811	0.22287683939785322	7.687980641142617	0.34200114040580587	30.085962803710316	8.04973246344265	0.232993374506463	8.04973246344265	11.095570189467281	7.497138912832346	0.27606993260718765	0.0	0.0	0.0	0.0	7.687980641142617	0.0
42.05121037924363	7.8494633266949885	0.2291798956233086	7.660579028519261	-0.1888842981757275	30.296564543336288	8.073623505816203	0.2335236618278308	8.073623505816203	11.173239180793551	7.098462166031464	0.2688653757288933	0.0	0.0	0.0	0.0	7.660579028519261	0.0
42.345568851898335	7.543275234496909	0.2259065206391889	7.631899181631673	0.08862394713476363	30.50864049513964	8.259170760596387	0.23573725799835651	8.259170760596387	11.251451855059106	7.721899008898496	0.2775961428631578	0.0	0.0	0.0	0.0	7.631899181631673	0.0
42.64198783386162	7.469262672033844	0.22467390647597615	7.601927712969727	0.1326650409358825	30.72220097860562	8.569047430051306	0.23933728458546466	8.569047430051306	11.33021201804452	7.636314302592423	0.2763433943454335	0.0	0.0	0.0	0.0	7.601927712969727	0.0
42.94048174869865	7.707180754242591	0.22772758709236815	7.570661691514322	-0.13651906272826952	30.93725638545586	8.045864900971345	0.23352798430641483	8.045864900971345	11.409523502170831	7.362810882709105	0.27215936258630435	0.0	0.0	0.0	0.0	7.570661691514322	0.0
43.24106512093954	7.612159798935652	0.22697844618443583	7.538110538378317	-0.0740492605573353	31.15381718015405	7.93010574797673	0.2317662769925319	7.93010574797673	11.489390166686027	7.4317734186317885	0.2728497316572792	0.0	0.0	0.0	0.0	7.538110538378317	0.0
43.54375257678612	7.606343721629193	0.2264351917682675	7.5042981298533995	-0.1020455917757932	31.371893900415127	8.669333694307623	0.24030573489539864	8.669333694307623	11.56981589785283	7.115737244995259	0.2677346075960001	0.0	0.0	0.0	0.0	7.5042981298533995	0.0
43.84855884482362	7.56884125876453	0.22646715952252974	7.469265125677678	-0.09957613308685165	31.59149715771803	8.36681259762431	0.23661672016832058	8.36681259762431	11.6508046091378	6.90998080380421	0.26448546555893004	0.0	0.0	0.0	0.0	7.469265125677678	0.0
44.15549875673739	7.724486852160977	0.22844629472208708	7.433071541665463	-0.2914153104955144	31.812637637822057	8.11516240297947	0.234021878024011	8.11516240297947	11.732360241401764	6.887395967450638	0.26345777413700056	0.0	0.0	0.0	0.0	7.433071541665463	0.0
44.46458724803455	7.424156182560709	0.22471624687226893	7.395799587247264	-0.028356595313444366	32.03532610128681	8.055471659175993	0.23299182527006734	8.055471659175993	11.814486763091576	7.410189192506792	0.2701085853915625	0.0	0.0	0.0	0.0	7.395799587247264	0.0
44.775839358770796	7.460455644693561	0.2253933180601631	7.357556789988977	-0.10289885470458415	32.259573383995814	8.032495589219256	0.2327110391295125	8.032495589219256	11.897188170433218	7.0500470078642445	0.26504225270111764	0.0	0.0	0.0	0.0	7.357556789988977	0.0
45.08927023428218	7.24141897315906	0.2227954570263184	7.318479430753533	0.07706045759447289	32.48539039768379	8.47843123935383	0.23768670551067123	8.47843123935383	11.980468487626249	6.664796334166591	0.25790325838113715	0.0	0.0	0.0	0.0	7.318479430753533	0.0
45.40489512592216	7.108280938471143	0.2210883729797679	7.278736314900769	0.17045537642962572	32.71278813046758	8.400675395933014	0.23667715096245598	8.400675395933014	12.064331767039633	6.3799524591077	0.25337131238256977	0.0	0.0	0.0	0.0	7.278736314900769	0.0
45.72272939180361	7.263606182827172	0.22360692910091226	7.238532906744137	-0.025073276083035445	32.94177764738085	8.204905946638673	0.23444260712279388	8.204905946638673	12.14878208940891	6.374151524397001	0.2520213539527935	0.0	0.0	0.0	0.0	7.238532906744137	0.0
46.04278849754624	7.1194518883171405	0.22141370175322872	7.198115856431993	0.07866396811485288	33.17237009091252	7.986856382733172	0.2321338137608565	7.986856382733172	12.233823564034772	6.381712631863931	0.2514804943503972	0.0	0.0	0.0	0.0	7.198115856431993	0.0
46.365088017029066	7.02884655002796	0.22054841577935863	7.15777795051977	0.12893140049181007	33.4045766815489	8.261410632652114	0.23506792380363567	8.261410632652114	12.319460328983016	6.393546875327013	0.251188737050321	0.0	0.0	0.0	0.0	7.15777795051977	0.0
46.689643633148265	7.451334125230947	0.22645459185388034	7.117863519695877	-0.33347060553506935	33.63840871831975	8.098303572261496	0.23296659464074557	8.098303572261496	12.405696551285896	6.580075983229476	0.2525054253729704	0.0	0.0	0.0	0.0	7.117863519695877	0.0
47.0164711385803	6.817497676645202	0.2182583946363617	7.078774339505345	0.2612766628601433	33.87387757934799	8.252806844965477	0.23480992172319085	8.252806844965477	12.492536427144898	6.552132237249675	0.25173736442798106	0.0	0.0	0.0	0.0	7.078774339505345	0.0
47.34558643655036	7.071889651385696	0.22223569039156554	7.0409760624274975	-0.030913588958198623	34.11099472240342	7.94288652926208	0.2315886676652781	7.94288652926208	12.579984182134913	6.007329437939029	0.243024588117443	0.0	0.0	0.0	0.0	7.0409760624274975	0.0
47.67700554160622	7.397604593756136	0.22672602338033349	7.005005222345175	-0.39259937141096124	34.34977168546025	8.359663123393519	0.2363959432567886	8.359663123393519	12.668044071409858	6.321944563818789	0.24652651013296292	0.0	0.0	0.0	0.0	7.005005222345175	0.0
48.01074458039746	6.77450077437888	0.21895851744954742	6.9714768553016615	0.19697608092278163	34.59022008725847	8.21923097897654	0.23526366671844515	8.21923097897654	12.756720379909726	6.225846564546896	0.2438277336467257	0.0	0.0	0.0	0.0	6.9714768553016615	0.0
48.346819792460245	6.876044146738036	0.220663766098867	6.941092783483741	0.06504863674570505	34.83235162786928	8.154486323450577	0.23465770877235972	8.154486323450577	12.846017422569096	6.301943259127905	0.24421918948318788	0.0	0.0	0.0	0.0	6.941092783483741	0.0
48.68524753100746	7.031686954907175	0.22269836951686237	6.914650612603931	-0.11703634230324411	35.07617808926437	8.274150895585361	0.236398232419674	8.274150895585361	12.93593954452708	6.596527257552063	0.2479342006398154	0.0	0.0	0.0	0.0	6.914650612603931	0.0
49.026044263724515	7.044334935684127	0.22321412007514344	6.893053496302241	-0.15128143938188554	35.32171133588922	8.105550547101863	0.23484355850030103	8.105550547101863	13.026491121338768	6.064843576726484	0.23948403029744933	0.0	0.0	0.0	0.0	6.893053496302241	0.0
49.36922657357059	6.711945692250324	0.21883453387134677	6.877320724853735	0.16537503260341158	35.568963315240445	8.140317727749903	0.23527218230280358	8.140317727749903	13.11767655918814	6.065305760189346	0.23884166241151758	0.0	0.0	0.0	0.0	6.877320724853735	0.0
49.714811159585594	6.756352377676954	0.21981938121033118	6.868599199368692	0.11224682169173761	35.817946058447134	7.947136208848804	0.23297458677944896	7.947136208848804	13.209500295102458	6.32846790663246	0.24209109918404553	0.0	0.0	0.0	0.0	6.868599199368692	0.0
					36.06867168085626	7.9380469663792255	0.23314804877326362	7.9380469663792255	13.301966797168173	5.4177152408439175	0.2282229036363185
					36.32115238262226	8.307170666480134	0.23745239626487646	8.307170666480134	13.395080564748351	6.7128291665876585	0.24630893384154637
					36.57540044930061	8.127101858533692	0.23502338132645642	8.127101858533692	13.488846128701589	6.674856323658372	0.2451816768718464
					36.83142825244572	7.775431474574238	0.23099744432816516	7.775431474574238	13.5832680516025	6.897656583816929	0.24785960000159654
					37.08924825021283	8.247121404192981	0.23626436789647115	8.247121404192981	13.678350927963718	7.078592460405688	0.25007539098745557
					37.34887298796433	7.981753274639636	0.23340330691008865	7.981753274639636	13.774099384459465	6.906134321411339	0.24712776735520448
					37.61031509888008	7.758080105471514	0.2302375996384572	7.758080105471514	13.870518080150681	6.953999066667841	0.24705987055713674
					37.87358730457224	8.179133414058269	0.23502408175774356	8.179133414058269	13.967611706711736	7.604904041683679	0.2548520219530483
					38.138702415704245	8.102249688712611	0.2332836142425713	8.102249688712611	14.065384988658717	7.252957836725539	0.25013314052205504
					38.40567333261417	7.953755230520546	0.23138488685690922	7.953755230520546	14.163842683579329	6.5439683677883185	0.24012239542507874
					38.674513045942476	7.649365812009078	0.22777634614944717	7.649365812009078	14.262989582364385	6.966319141392092	0.24611467473102197
					38.94523463726408	7.46853599991329	0.22484086101659706	7.46853599991329	14.362830509440936	6.924122875059963	0.24574157741738498
					39.217851279724925	7.4829220299732215	0.22453964202988552	7.4829220299732215	14.463370323007023	7.011966110673833	0.2458706653090123
					39.492376238683	7.796730698860763	0.22819372644096825	7.796730698860763	14.564613915268072	6.759600841792952	0.24228263984604267
					39.76882287235378	7.664068411811575	0.22681356083838072	7.664068411811575	14.66656621267495	6.301933627723189	0.2363504677163918
					40.04720463246026	7.550562101959736	0.22538032070550398	7.550562101959736	14.769232176163673	6.943493641221872	0.24528019745689272
					40.327535064887485	7.858946771914548	0.2288613965535885	7.858946771914548	14.87261680139682	7.137988490934459	0.24736766440481034
					40.6098278103417	7.623691946997241	0.22614675314552107	7.623691946997241	14.976725119006597	5.983607384202422	0.23173912755259163
					40.894096605014084	7.4000862361562465	0.223854120442296	7.4000862361562465	15.081562194839643	6.400582707438813	0.2373949879507335
					41.18035528124919	7.754832330031625	0.2279681942099714	7.754832330031625	15.18713313020352	5.890811837050414	0.22975693105623493
					41.46861776821793	8.332268939952145	0.23503320646051967	8.332268939952145	15.293443062114946	6.240774771137664	0.23496262024513345
					41.75889809259546	7.345979500736811	0.22287683939785322	7.345979500736811	15.400497163549751	6.158421070363306	0.23287800603224829
					42.05121037924363	7.8494633266949885	0.2291798956233086	7.8494633266949885	15.508300643694598	6.014689975766524	0.23038736638988835
					42.345568851898335	7.543275234496909	0.2259065206391889	7.543275234496909	15.61685874820046	5.9424090384233885	0.22967037105278562
					42.64198783386162	7.469262672033844	0.22467390647597615	7.469262672033844	15.726176759437863	6.300886281832437	0.23368386239623598
					42.94048174869865	7.707180754242591	0.22772758709236815	7.707180754242591	15.836259996753927	5.931169306859072	0.22744057548187888
					43.24106512093954	7.612159798935652	0.22697844618443583	7.612159798935652	15.947113816731207	6.055122244640886	0.22911582493809102
					43.54375257678612	7.606343721629193	0.2264351917682675	7.606343721629193	16.058743613448325	5.925424276094055	0.22661663288516096
					43.84855884482362	7.56884125876453	0.22646715952252974	7.56884125876453	16.171154818742465	6.343919775761492	0.23194446057770512
					44.15549875673739	7.724486852160977	0.22844629472208708	7.724486852160977	16.284352902473664	6.16402323296246	0.22943283109395135
					44.46458724803455	7.424156182560709	0.22471624687226893	7.424156182560709	16.39834337279098	6.251907196423442	0.23144961169764186
					44.775839358770796	7.460455644693561	0.2253933180601631	7.460455644693561	16.513131776400517	6.473353613720448	0.2343548031000262
					45.08927023428218	7.24141897315906	0.2227954570263184	7.24141897315906	16.628723698835323	5.912234564765792	0.22613888605305488
					45.40489512592216	7.108280938471143	0.2210883729797679	7.108280938471143	16.74512476472717	6.326001420459047	0.23140623884062803
					45.72272939180361	7.263606182827172	0.22360692910091226	7.263606182827172	16.862340638080262	6.6766444924698085	0.23570058992392295
					46.04278849754624	7.1194518883171405	0.22141370175322872	7.1194518883171405	16.980377022546822	6.382747001006117	0.23118638723958493
					46.365088017029066	7.02884655002796	0.22054841577935863	7.02884655002796	17.09923966170465	6.189640186779229	0.2280766483917082
					46.689643633148265	7.451334125230947	0.22645459185388034	7.451334125230947	17.21893433933658	6.3184016326534405	0.22962592828006168
					47.0164711385803	6.817497676645202	0.2182583946363617	6.817497676645202	17.339466879711935	6.330953366003181	0.22963955353367665
					47.34558643655036	7.071889651385696	0.22223569039156554	7.071889651385696	17.460843147869923	6.65415714915644	0.23353056475613412
					47.67700554160622	7.397604593756136	0.22672602338033349	7.397604593756136	17.583069049905014	6.540956355309479	0.2321874263682093
					48.01074458039746	6.77450077437888	0.21895851744954742	6.77450077437888	17.706150533254345	6.703938460648075	0.2333911503669901
					48.346819792460245	6.876044146738036	0.220663766098867	6.876044146738036	17.830093586987125	6.478734828342278	0.2305069763821169
					48.68524753100746	7.031686954907175	0.22269836951686237	7.031686954907175	17.95490424209604	6.950092680057548	0.23610543546746043
					49.026044263724515	7.044334935684127	0.22321412007514344	7.044334935684127	18.080588571790713	6.5888558510646185	0.2315230228167176
					49.36922657357059	6.711945692250324	0.21883453387134677	6.711945692250324	18.207152691793247	6.570666628433161	0.23119345082407244
					49.714811159585594	6.756352377676954	0.21981938121033118	6.756352377676954	18.334602760635804	6.920227045804893	0.23506017693701042
					50.06281483770269	6.843552375775848	0.221509528163796	6.843552375775848	18.462944979960255	6.392150703711495	0.22810168342781506
					50.413254541566616	6.524957008507567	0.21800478456002678	6.524957008507567	18.592185594819973	6.702445502236214	0.23207796520168766
					50.76614732335758	6.509676156730588	0.21821920926657695	6.509676156730588	18.722330893983717	6.6770923959656345	0.23123916370054023
					51.12151035462108	6.6786166721058144	0.22101079265423954	6.6786166721058144	18.8533872102416	7.001674425092827	0.23521242828273595
					51.47936092710343	6.331704262447246	0.2163440588299331	6.331704262447246	18.98536092071329	6.421585124505154	0.22803149188812205
					51.839716453593155	6.611351677567313	0.22111732377658083	6.611351677567313	19.118258447158283	6.891793825452162	0.2332298803477485
					52.20259446876831	6.284812964829831	0.21635873237179987	6.284812964829831	19.252086256288393	6.753937145911324	0.23108413698610147
					52.56801263004969	6.279702587624448	0.2168283264766237	6.279702587624448	19.38685086008241	6.780322626287871	0.2311165098015229
					52.93598871846004	6.545228378185884	0.22046320461715893	6.545228378185884	19.522558816102986	7.143299963008895	0.2349403334623731
					53.306540639489256	6.402010495684195	0.21902896080769269	6.402010495684195	19.659216727815707	6.85128102648583	0.2309320873012918
					53.67968642396568	6.321336286185138	0.21799991024084833	6.321336286185138	19.79683124491042	7.069932215209116	0.23338089055690586
					54.05544422893344	6.0715277786637705	0.21459668330118933	6.0715277786637705	19.935409063624792	6.96523943483389	0.23229340688774994
					54.43383233853597	6.132111470649052	0.2158659988771726	6.132111470649052	20.07495692707017	6.949300601247733	0.2322718361085867
					54.81486916490572	6.1727435646970665	0.21738538071850735	6.1727435646970665	20.215481625559658	6.734689106816061	0.22909707459586148
					55.19857324906006	5.952320579500174	0.2142628707471927	5.952320579500174	20.356989996938573	6.879590188063711	0.2310813133219439
					55.58496326180349	6.016520025889605	0.21560030303411498	6.016520025889605	20.499488926917145	6.99857910287013	0.23259485017491421
					55.97405800463611	6.271192822886082	0.21961236498395312	6.271192822886082	20.642985349405564	7.294902498384401	0.23611642752567305
					56.36587641066856	5.878745775114563	0.21474026348586586	5.878745775114563	20.7874862468514	7.007708864747473	0.23190062958352942
					56.76043754554324	6.048672249263901	0.2171934436054035	6.048672249263901	20.932998650579357	7.35238899235483	0.2363979572079257
					57.15776060836205	5.73342418158215	0.21311544547383565	5.73342418158215	21.079529641133412	7.395792487917058	0.23693650976632757
					57.55786493262058	5.796487988416098	0.2137188919194906	5.796487988416098	21.22708634862135	7.080288549841177	0.2332132107994005
					57.96076998714892	5.592662806853973	0.21110860421878339	5.592662806853973	21.375675953061695	7.446402186127044	0.23804148616249093
					58.36649537705897	5.912479256330632	0.2163066834559248	5.912479256330632	21.525305684733127	7.431093680657449	0.2376519269984609
					58.77506084469838	5.301675147512619	0.20760661501215966	5.301675147512619	21.67598282452626	6.922043216672055	0.2317694227561806
					59.18648627061127	5.462231271206509	0.21079489153109895	5.462231271206509	21.827714704297946	7.86834483878787	0.2420179691785228
					59.600791674505544	5.676514072926451	0.21485856233912567	5.676514072926451	21.980508707228033	7.756140766664309	0.24124870811943228
					60.01799721622709	5.845510881306771	0.21778892804467137	5.845510881306771	22.134372268178627	7.705200176503402	0.24060875677519605
					60.438123196740676	5.054297946656626	0.2062425933187532	5.054297946656626	22.289312874055877	7.387266333375072	0.23630533514607624
					60.86119005911786	5.307831177751418	0.21040346671479326	5.307831177751418	22.44533806417427	7.929785031780637	0.24242777142646804
					61.28721838953169	5.273124679975359	0.21103594631037234	5.273124679975359	22.602455430623486	7.70588373063355	0.24002965153364214
					61.71622891825841	5.190305818076975	0.20951013081118955	5.190305818076975	22.76067261863785	8.345081747577046	0.24672069948578795
					62.14824252068621	5.22548752860831	0.21063161670095903	5.22548752860831	22.919997326968314	7.568319549807343	0.23750991573515853
					62.58328021833101	5.41803563074475	0.2145436010255778	5.41803563074475	23.080437308257093	7.83697669026615	0.24022999439847004
					63.021363179859335	5.235101739710305	0.21136501882502656	5.235101739710305	23.24200036941489	7.451160410011507	0.235652630077823
					63.46251272211835	5.064901725935034	0.20883080234270443	5.064901725935034	23.404694372000794	7.999281065061037	0.24075663965554528
					63.90675031117318	4.960512753790082	0.20816672756206508	4.960512753790082	23.5685272326048	8.265438814739841	0.24346011322142247
					64.35409756335139	5.278996522701837	0.2130031314873802	5.278996522701837	23.73350692323303	8.099918685651145	0.24152435900478467
					64.80457624629484	4.9790514877797705	0.20952121963656908	4.9790514877797705	23.89964147169566	7.881798777063918	0.23870278532818312
					65.2582082800189	5.097256396329498	0.21187136684142266	5.097256396329498	24.06693896199753	8.317247949883335	0.24309763949424998
					65.71501573797903	4.9226060568144	0.20979257204434723	4.9226060568144	24.23540753473151	7.654369394414292	0.2352422752157269
					66.1750208481449	5.2579809203359105	0.2158778052183799	5.2579809203359105	24.405055387474633	7.99283605503187	0.2385001183172925
					66.6382459940819	5.000043662654578	0.21212796319979452	5.000043662654578	24.575890775186952	8.513541579912953	0.24361898496636553
					67.10471371604048	4.76077280013165	0.20886805262747962	4.76077280013165	24.74792201061326	7.931487806397442	0.23694174192831585
					67.57444671205276	4.579648001685634	0.20571613862483593	4.579648001685634	24.921157464687553	7.706570402674462	0.2339294627328568
					68.04746783903713	4.591791609295554	0.20698138630289575	4.591791609295554	25.095605566940364	8.072932264783628	0.2375587151916377
					68.5238001139104	4.415933857876431	0.20443227381543144	4.415933857876431	25.27127480590895	8.321570278845698	0.2393737960875125
					69.00346671470777	5.125120879757903	0.21785425398462785	5.125120879757903	25.448173729550312	8.18803117553841	0.23788379745912588
					69.48649098171072	4.525051229323324	0.20724130253238882	4.525051229323324	25.626310945657167	7.736499241654191	0.23195480488893794
					69.97289641858268	4.35581432934619	0.20546736507114977	4.35581432934619	25.805695122276767	7.918325838950329	0.23333028793252242
					70.46270669351276	4.65101403847705	0.21079246300372637	4.65101403847705	25.986334988132704	8.187585144382101	0.2362717083144626
					70.95594564036736	4.806958408793137	0.214796687540291	4.806958408793137	26.168239333049634	7.789699117060136	0.23139657095950283
					71.45263725984992	4.395655490669731	0.20708184650697686	4.395655490669731	26.35141700838098	7.74695090905065	0.23123744505257376
					71.95280572066886	4.254240545685358	0.2062203924530011	4.254240545685358	26.53587692743965	7.917761328337711	0.23354672081986594
					72.45647536071354	3.7470326283967035	0.19608991305679618	3.7470326283967035	26.721628065931725	7.9371330649728	0.23355731270686136
					72.96367068823854	4.111207547632481	0.20396510292654976	4.111207547632481	26.90867946239325	8.237346570153584	0.2368969775207909
					73.4744163830562	4.451579215651503	0.21110554945801116	4.451579215651503	27.09704021863	7.775008210587311	0.23139905166364322
					73.9887372977376	3.8787712374406103	0.19990719842773522	3.8787712374406103	27.286719500160412	8.359053392289429	0.23788066239324693
					74.50665845882176	4.378946053859236	0.21078848951371484	4.378946053859236	27.477726536661535	7.871066591871866	0.23253359187533595
					75.02820506803351	4.191047879113612	0.20819793185609575	4.191047879113612	27.670070622418166	8.199966968316057	0.235966019929795
					75.55340250350974	3.8723523877240758	0.20249156047672118	3.8723523877240758	27.863761116775095	8.015081167268553	0.2338196744350671
					76.0822763210343	4.064349575243418	0.20740379590290775	4.064349575243418	28.058807444592517	7.858209340951089	0.23192190178548439
					76.61485225528155	3.672191090807903	0.1987814791633307	3.672191090807903	28.255219096704664	7.910202338327004	0.23247738580554447
					77.15115622106853	3.696588427731588	0.2000031889179155	3.696588427731588	28.453005630381597	8.445744971574797	0.23774511743803103
					77.69121431461602	3.8273180510314777	0.20354490501916767	3.8273180510314777	28.65217666979427	8.028215007647796	0.23259996531510152
					78.23505281481832	3.9261588382877055	0.20658957681280993	3.9261588382877055	28.85274190648283	8.275062462376871	0.23530191373663725
					78.78269818452205	3.7933458663589037	0.2048833633622256	3.7933458663589037	29.05471109982821	7.951037129151624	0.23154725491561676
					79.3341770718137	3.6103637952212346	0.20093664609790607	3.6103637952212346	29.25809407752701	7.590759626542955	0.22703864594741122
					79.88951631131638	3.281642667811232	0.19354049477703505	3.281642667811232	29.4629007360697	8.182317610271022	0.23390658661949892
					80.4487429254956	3.384740390767604	0.19670588450285326	3.384740390767604	29.669141041222183	8.525981651225498	0.2380202941932282
					81.01188412597406	3.2199978947457	0.19455434660604304	3.2199978947457	29.87682502851074	8.344013380159867	0.23633483039467146
					81.5789673148559	3.4408806496368376	0.1995831911572257	3.4408806496368376	30.085962803710316	8.04973246344265	0.232993374506463
					82.1500200860599	2.7232728509486073	0.18324928588826092	2.7232728509486073	30.296564543336288	8.073623505816203	0.2335236618278308
					82.72507022666231	3.401294443998405	0.20062401619441994	3.401294443998405	30.50864049513964	8.259170760596387	0.23573725799835651
					83.30414571824895	3.0984340223502036	0.1944972667685968	3.0984340223502036	30.72220097860562	8.569047430051306	0.23933728458546466
					83.88727473827669	3.3564352041821888	0.20220728778087946	3.3564352041821888	30.93725638545586	8.045864900971345	0.23352798430641483
					84.47448566144462	3.132398017979233	0.1971127668133215	3.132398017979233	31.15381718015405	7.93010574797673	0.2317662769925319
					85.06580706107474	2.857166872549649	0.19052588231765388	2.857166872549649	31.371893900415127	8.669333694307623	0.24030573489539864
					85.66126771050226	3.319273538457704	0.20362054785130324	3.319273538457704	31.59149715771803	8.36681259762431	0.23661672016832058
					86.26089658447577	2.9362337347389076	0.19539605756445722	2.9362337347389076	31.812637637822057	8.11516240297947	0.234021878024011
					86.8647228605671	2.736584350901557	0.19102907848385065	2.736584350901557	32.03532610128681	8.055471659175993	0.23299182527006734
					87.47277592059106	2.734631239733207	0.19194208530138607	2.734631239733207	32.259573383995814	8.032495589219256	0.2327110391295125
					88.08508535203521	3.0222975636478235	0.2001877327574106	3.0222975636478235	32.48539039768379	8.47843123935383	0.23768670551067123
					88.70168094949946	2.9211996997616363	0.20000411824960188	2.9211996997616363	32.71278813046758	8.400675395933014	0.23667715096245598
					89.32259271614595	2.7861330226110486	0.19719531432125328	2.7861330226110486	32.94177764738085	8.204905946638673	0.23444260712279388
					89.94785086515898	3.0000576342819594	0.20524584637282767	3.0000576342819594	33.17237009091252	7.986856382733172	0.2321338137608565
					90.57748582121508	2.797355917130161	0.20106079362765053	2.797355917130161	33.4045766815489	8.261410632652114	0.23506792380363567
					91.21152822196359	2.7475972159788817	0.20153780746913627	2.7475972159788817	33.63840871831975	8.098303572261496	0.23296659464074557
					91.85000891951734	2.808921272356857	0.20431985196802077	2.808921272356857	33.87387757934799	8.252806844965477	0.23480992172319085
					92.49295898195396	2.7495765600602367	0.20380719472873993	2.7495765600602367	34.11099472240342	7.94288652926208	0.2315886676652781
					93.14040969482764	2.4788680841888775	0.19857474088062538	2.4788680841888775	34.34977168546025	8.359663123393519	0.2363959432567886
					93.79239256269142	2.526167784075049	0.20163234389163814	2.526167784075049	34.59022008725847	8.21923097897654	0.23526366671844515
					94.44893931063027	2.838342391161653	0.2117920448917517	2.838342391161653	34.83235162786928	8.154486323450577	0.23465770877235972
					95.11008188580468	2.1741626783017787	0.19488875961778881	2.1741626783017787	35.07617808926437	8.274150895585361	0.236398232419674
					95.7758524590053	2.2135007831573223	0.19778726414124329	2.2135007831573223	35.32171133588922	8.105550547101863	0.23484355850030103
					96.44628342621834	2.2887478464193967	0.19968997664774665	2.2887478464193967	35.568963315240445	8.140317727749903	0.23527218230280358
					97.12140741020188	2.1808817781374925	0.19736060732644342	2.1808817781374925	35.817946058447134	7.947136208848804	0.23297458677944896
					97.8012572620733	2.6493848908900093	0.21255160366137518	2.6493848908900093	36.06867168085626	7.9380469663792255	0.23314804877326362
					98.48586606290782	2.360539421194911	0.20558525637665973	2.360539421194911	36.32115238262226	8.307170666480134	0.23745239626487646
					99.17526712534817	2.408884552903032	0.20824724340380335	2.408884552903032	36.57540044930061	8.127101858533692	0.23502338132645642
					99.86949399522561	2.5636220442761792	0.21431808562368035	2.5636220442761792	36.83142825244572	7.775431474574238	0.23099744432816516
					100.5685804531922	2.4271742859575953	0.21193133136806008	2.4271742859575953	37.08924825021283	8.247121404192981	0.23626436789647115
					101.27256051636454	2.3485284992821245	0.20977182204183484	2.3485284992821245	37.34887298796433	7.981753274639636	0.23340330691008865
					101.9814684399791	2.0769865831638428	0.20350829991090622	2.0769865831638428	37.61031509888008	7.758080105471514	0.2302375996384572
					102.69533871905895	2.4869304074553042	0.2172714925975999	2.4869304074553042	37.87358730457224	8.179133414058269	0.23502408175774356
					103.41420609009236	2.290505920206089	0.21263059808205545	2.290505920206089	38.138702415704245	8.102249688712611	0.2332836142425713
					104.13810553272302	1.9722736786096275	0.20215425665936165	1.9722736786096275	38.40567333261417	7.953755230520546	0.23138488685690922
					104.86707227145207	1.880600055314593	0.20167299980206949	1.880600055314593	38.674513045942476	7.649365812009078	0.22777634614944717
					105.60114177735224	2.3747309832781265	0.2188663144734979	2.3747309832781265	38.94523463726408	7.46853599991329	0.22484086101659706
					106.3403497697937	2.05867523774197	0.2105017502816181	2.05867523774197	39.217851279724925	7.4829220299732215	0.22453964202988552
					107.08473221818227	1.687502186116446	0.19706830222746743	1.687502186116446	39.492376238683	7.796730698860763	0.22819372644096825
					107.83432534370954	1.9110158895643223	0.206135293757428	1.9110158895643223	39.76882287235378	7.664068411811575	0.22681356083838072
					108.58916562111551	2.072383890278459	0.2122058515996605	2.072383890278459	40.04720463246026	7.550562101959736	0.22538032070550398
					109.34928978046332	1.8507636973761814	0.20572521332217078	1.8507636973761814	40.327535064887485	7.858946771914548	0.2288613965535885
					110.11473480892656	2.0652722357758266	0.2141446881427265	2.0652722357758266	40.6098278103417	7.623691946997241	0.22614675314552107
					110.88553795258903	2.0293283761641976	0.21448137534693598	2.0293283761641976	40.894096605014084	7.4000862361562465	0.223854120442296
					111.66173671825717	1.650950131539435	0.201255103000675	1.650950131539435	41.18035528124919	7.754832330031625	0.2279681942099714
					112.44336887528496	2.1424009376042457	0.2209789544951149	2.1424009376042457	41.46861776821793	8.332268939952145	0.23503320646051967
					113.23047245741196	1.8947371960985397	0.21359408493051268	1.8947371960985397	41.75889809259546	7.345979500736811	0.22287683939785322
					114.02308576461385	2.0617399119893913	0.22335430135600698	2.0617399119893913	42.05121037924363	7.8494633266949885	0.2291798956233086
					114.82124736496615	1.441118811357331	0.19834638494875628	1.441118811357331	42.345568851898335	7.543275234496909	0.2259065206391889
					115.62499609652092	2.175051030907588	0.22918536027978464	2.175051030907588	42.64198783386162	7.469262672033844	0.22467390647597615
					116.43437106919656	2.0806385040414566	0.2275665437112125	2.0806385040414566	42.94048174869865	7.707180754242591	0.22772758709236815
					117.24941166668094	1.908415081555673	0.2222421884387898	1.908415081555673	43.24106512093954	7.612159798935652	0.22697844618443583
					118.07015754834771	1.85216456473178	0.22129598417739893	1.85216456473178	43.54375257678612	7.606343721629193	0.2264351917682675
					118.89664865118613	2.0724759439579867	0.23266417202714065	2.0724759439579867	43.84855884482362	7.56884125876453	0.22646715952252974
					119.72892519174444	1.902474555828019	0.22675455385021373	1.902474555828019	44.15549875673739	7.724486852160977	0.22844629472208708
					120.56702766808665	1.7544277872080283	0.22336163089147898	1.7544277872080283	44.46458724803455	7.424156182560709	0.22471624687226893
					121.41099686176327	1.9418290516180248	0.23379147981434797	1.9418290516180248	44.775839358770796	7.460455644693561	0.2253933180601631
					122.26087383979561	1.9073250809213547	0.233181300078474	1.9073250809213547	45.08927023428218	7.24141897315906	0.2227954570263184
					123.11669995667417	2.009047965693784	0.23695741337491663	2.009047965693784	45.40489512592216	7.108280938471143	0.2210883729797679
					123.97851685637087	1.5347195345852551	0.21979017307790283	1.5347195345852551	45.72272939180361	7.263606182827172	0.22360692910091226
					124.84636647436548	1.801235530966328	0.23197911479844036	1.801235530966328	46.04278849754624	7.1194518883171405	0.22141370175322872
					125.72029103968603	1.4313311243582851	0.21693640186914084	1.4313311243582851	46.365088017029066	7.02884655002796	0.22054841577935863
					126.60033307696384	1.5296174293491496	0.2237798241206127	1.5296174293491496	46.689643633148265	7.451334125230947	0.22645459185388034
					127.48653540850259	2.004050029229004	0.24585933348024702	2.004050029229004	47.0164711385803	6.817497676645202	0.2182583946363617
					128.3789411563621	1.9655894179493505	0.24572048090683735	1.9655894179493505	47.34558643655036	7.071889651385696	0.22223569039156554
					129.27759374445662	1.5360614729522037	0.22762121438675648	1.5360614729522037	47.67700554160622	7.397604593756136	0.22672602338033349
					130.18253690066783	1.4940179642967446	0.22655066749869593	1.4940179642967446	48.01074458039746	6.77450077437888	0.21895851744954742
					131.09381465897252	1.2308079055474217	0.21523222883387053	1.2308079055474217	48.346819792460245	6.876044146738036	0.220663766098867
					132.01147136158534	2.2184851615365195	0.26107525963117767	2.2184851615365195	48.68524753100746	7.031686954907175	0.22269836951686237
					132.93555166111642	1.7105765128378823	0.2400482357454436	1.7105765128378823	49.026044263724515	7.044334935684127	0.22321412007514344
					133.86610052274423	1.1989875369053826	0.21602185284556757	1.1989875369053826	49.36922657357059	6.711945692250324	0.21883453387134677
					134.80316322640346	1.4860382056019263	0.233683706188087	1.4860382056019263	49.714811159585594	6.756352377676954	0.21981938121033118
					135.74678536898827	1.6555507235455704	0.24247255778537138	1.6555507235455704	50.06281483770269	6.843552375775848	0.221509528163796
					136.69701286657119	1.9478593763467718	0.25603519838263344	1.9478593763467718	50.413254541566616	6.524957008507567	0.21800478456002678
					137.6538919566372	1.6105624842901904	0.2407112044779451	1.6105624842901904	50.76614732335758	6.509676156730588	0.21821920926657695
					138.6174692003337	2.0991569039944067	0.26517875878336583	2.0991569039944067	51.12151035462108	6.6786166721058144	0.22101079265423954
					139.587791484736	1.61038377351063	0.2441850706539291	1.61038377351063	51.47936092710343	6.331704262447246	0.2163440588299331
					140.56490602512915	1.7872344870523156	0.2547984616665107	1.7872344870523156	51.839716453593155	6.611351677567313	0.22111732377658083
					141.54886036730505	2.2036961888569464	0.2741073153057379	2.2036961888569464	52.20259446876831	6.284812964829831	0.21635873237179987
					142.5397023898762	1.729745186724303	0.25557726531544545	1.729745186724303	52.56801263004969	6.279702587624448	0.2168283264766237
					143.53748030660535	1.847603240417975	0.26210993696309803	1.847603240417975	52.93598871846004	6.545228378185884	0.22046320461715893
					144.54224266875156	2.0994589682815348	0.2760627981661326	2.0994589682815348	53.306540639489256	6.402010495684195	0.21902896080769269
					145.55403836743284	2.198790312862787	0.2824515555723873	2.198790312862787	53.67968642396568	6.321336286185138	0.21799991024084833
					146.5729166360049	1.708603748100535	0.26135465767590116	1.708603748100535	54.05544422893344	6.0715277786637705	0.21459668330118933
					147.59892705245693	1.8194332663089905	0.26762148341246544	1.8194332663089905	54.43383233853597	6.132111470649052	0.2158659988771726
					148.63211954182412	1.7693268726603446	0.26874445997508756	1.7693268726603446	54.81486916490572	6.1727435646970665	0.21738538071850735
					149.67254437861686	1.5730525471031775	0.2571606754464577	1.5730525471031775	55.19857324906006	5.952320579500174	0.2142628707471927
					150.7202521892672	1.5572062283483565	0.25749335013633934	1.5572062283483565	55.58496326180349	6.016520025889605	0.21560030303411498
					151.7752939545921	1.9348543963795224	0.27890852130286015	1.9348543963795224	55.97405800463611	6.271192822886082	0.21961236498395312
					152.83772101227422	1.702777397873556	0.26885551084254344	1.702777397873556	56.36587641066856	5.878745775114563	0.21474026348586586
					153.90758505936014	2.116706927377076	0.2924648163618768	2.116706927377076	56.76043754554324	6.048672249263901	0.2171934436054035
					154.98493815477565	1.844763812237251	0.2765842172299099	1.844763812237251	57.15776060836205	5.73342418158215	0.21311544547383565
					156.0698327218591	1.8420009686197154	0.2779867539336243	1.8420009686197154	57.55786493262058	5.796487988416098	0.2137188919194906
					157.16232155091208	1.4133554750819672	0.2555718756024999	1.4133554750819672	57.96076998714892	5.592662806853973	0.21110860421878339
					158.26245780176848	1.9564857743488364	0.2897439755407248	1.9564857743488364	58.36649537705897	5.912479256330632	0.2163066834559248
					159.37029500638084	2.7903566887757894	0.3324280967290272	2.7903566887757894	58.77506084469838	5.301675147512619	0.20760661501215966
					160.4858870714255	2.0960313314293693	0.2988246135818242	2.0960313314293693	59.18648627061127	5.462231271206509	0.21079489153109895
					161.6092882809255	1.9667431842920826	0.2960969572445283	1.9667431842920826	59.600791674505544	5.676514072926451	0.21485856233912567
					162.740553298892	2.5837754343414976	0.32954576378600386	2.5837754343414976	60.01799721622709	5.845510881306771	0.21778892804467137
					163.87973717198423	2.039503295760311	0.30310519539360753	2.039503295760311	60.438123196740676	5.054297946656626	0.2062425933187532
					165.02689533218813	1.5419976513088627	0.2718823468644708	1.5419976513088627	60.86119005911786	5.307831177751418	0.21040346671479326
					166.18208359951348	1.737159972444807	0.2851173541587888	1.737159972444807	61.28721838953169	5.273124679975359	0.21103594631037234
					167.34535818471008	2.0124976345192036	0.3040494216578302	2.0124976345192036	61.71622891825841	5.190305818076975	0.20951013081118955
					168.51677569200305	1.594090335594768	0.27970545020689197	1.594090335594768	62.14824252068621	5.22548752860831	0.21063161670095903
					169.69639312184705	1.9313791186058082	0.30675816592745614	1.9313791186058082	62.58328021833101	5.41803563074475	0.2145436010255778
					170.8842678737	1.933541102314139	0.3087305504288508	1.933541102314139	63.021363179859335	5.235101739710305	0.21136501882502656
					172.0804577488159	1.8410894697673514	0.30144129277832155	1.8410894697673514	63.46251272211835	5.064901725935034	0.20883080234270443
					173.2850209530576	2.1565549271170537	0.3221544202377097	2.1565549271170537	63.90675031117318	4.960512753790082	0.20816672756206508
					174.498016099729	1.7062436692220555	0.2982176935500599	1.7062436692220555	64.35409756335139	5.278996522701837	0.2130031314873802
					175.71950221242713	2.121928323279235	0.32549234849912884	2.121928323279235	64.80457624629484	4.9790514877797705	0.20952121963656908
					176.9495387279141	2.4005573983525594	0.341212653935164	2.4005573983525594	65.2582082800189	5.097256396329498	0.21187136684142266
					178.1881854990095	2.5734882103234273	0.3499553371933471	2.5734882103234273	65.71501573797903	4.9226060568144	0.20979257204434723
					179.43550279750258	2.1480567989929638	0.3308274321011622	2.1480567989929638	66.1750208481449	5.2579809203359105	0.2158778052183799
					180.6915513170851	1.4327454041326364	0.28709978595437574	1.4327454041326364	66.6382459940819	5.000043662654578	0.21212796319979452
					181.9563921763047	1.9101555652757238	0.31630716763940847	1.9101555652757238	67.10471371604048	4.76077280013165	0.20886805262747962
					183.23008692153883	2.589729701270376	0.36195101011410036	2.589729701270376	67.57444671205276	4.579648001685634	0.20571613862483593
					184.51269752998962	2.292472172767171	0.3472210160026241	2.292472172767171	68.04746783903713	4.591791609295554	0.20698138630289575
					185.80428641269953	2.678115195777261	0.3698234281159525	2.678115195777261	68.5238001139104	4.415933857876431	0.20443227381543144
					187.10491641758844	1.7823277216854545	0.31749237925212553	1.7823277216854545	69.00346671470777	5.125120879757903	0.21785425398462785
					188.41465083251154	2.4405341510975456	0.3614865928958799	2.4405341510975456	69.48649098171072	4.525051229323324	0.20724130253238882
					189.73355338833915	2.0776381715497125	0.340009018074303	2.0776381715497125	69.97289641858268	4.35581432934619	0.20546736507114977
					191.0616882620575	2.372988791665505	0.3571587188836318	2.372988791665505	70.46270669351276	4.65101403847705	0.21079246300372637
					192.3991200798919	1.9954484436938815	0.33349641331163415	1.9954484436938815	70.95594564036736	4.806958408793137	0.214796687540291
					193.74591392045113	2.5106391128929975	0.37222496098954083	2.5106391128929975	71.45263725984992	4.395655490669731	0.20708184650697686
					195.1021353178943	2.2565820832610326	0.35975348424158726	2.2565820832610326	71.95280572066886	4.254240545685358	0.2062203924530011
					196.46785026511955	2.571074421904413	0.38103581244021706	2.571074421904413	72.45647536071354	3.7470326283967035	0.19608991305679618
					197.8431252169754	1.826947196403483	0.33344465819908503	1.826947196403483	72.96367068823854	4.111207547632481	0.20396510292654976
					199.22802709349423	2.6605766214070243	0.3864357249359844	2.6605766214070243	73.4744163830562	4.451579215651503	0.21110554945801116
					200.62262328314867	2.1561557300413803	0.35838048806543266	2.1561557300413803	73.9887372977376	3.8787712374406103	0.19990719842773522
					202.0269816461307	2.0417094057012664	0.352803964260318	2.0417094057012664	74.50665845882176	4.378946053859236	0.21078848951371484
					203.44117051765363	2.9382591665629083	0.40960005803372773	2.9382591665629083	75.02820506803351	4.191047879113612	0.20819793185609575
					204.8652587112772	2.612515038513886	0.39377356380278156	2.612515038513886	75.55340250350974	3.8723523877240758	0.20249156047672118
					206.29931552225614	1.8871838462080879	0.34665303534566405	1.8871838462080879	76.0822763210343	4.064349575243418	0.20740379590290775
					207.74341073091193	2.2840306198829565	0.3763452168879266	2.2840306198829565	76.61485225528155	3.672191090807903	0.1987814791633307
					209.1976146060283	2.519001223077502	0.3944426887407832	2.519001223077502	77.15115622106853	3.696588427731588	0.2000031889179155
					210.6619979082705	1.941004277327992	0.3581845172488154	1.941004277327992	77.69121431461602	3.8273180510314777	0.20354490501916767
					212.13663189362842	2.1674786393906027	0.3766790864225765	2.1674786393906027	78.23505281481832	3.9261588382877055	0.20658957681280993
					213.6215883168838	2.654179257594946	0.4091015451423546	2.654179257594946	78.78269818452205	3.7933458663589037	0.2048833633622256
					215.11693943510198	2.05471724989709	0.3732265004524439	2.05471724989709	79.3341770718137	3.6103637952212346	0.20093664609790607
					216.6227580111477	2.0928482023258583	0.3774469179428508	2.0928482023258583	79.88951631131638	3.281642667811232	0.19354049477703505
					218.13911731722578	2.1271130065795014	0.38607770409910425	2.1271130065795014	80.4487429254956	3.384740390767604	0.19670588450285326
					219.66609113844635	1.6392265492546758	0.3445604831050147	1.6392265492546758	81.01188412597406	3.2199978947457	0.19455434660604304
					221.20375377641545	2.317767167117354	0.39650860012098266	2.317767167117354	81.5789673148559	3.4408806496368376	0.1995831911572257
					222.75218005285038	1.7179401604906457	0.3522906767289321	1.7179401604906457	82.1500200860599	2.7232728509486073	0.18324928588826092
					224.31144531322033	2.130959492801109	0.38640314422928373	2.130959492801109	82.72507022666231	3.401294443998405	0.20062401619441994
					225.8816254304129	2.23905439485538	0.3939821564043371	2.23905439485538	83.30414571824895	3.0984340223502036	0.1944972667685968
					227.46279680842576	2.4323935795831813	0.4078730987101653	2.4323935795831813	83.88727473827669	3.3564352041821888	0.20220728778087946
					229.05503638608477	1.3176914199202416	0.3258890133798383	1.3176914199202416	84.47448566144462	3.132398017979233	0.1971127668133215
					230.65842164078737	2.1608028936165398	0.4002414311881971	2.1608028936165398	85.06580706107474	2.857166872549649	0.19052588231765388
					232.27303059227287	1.9451725292752664	0.3851152345198401	1.9451725292752664	85.66126771050226	3.319273538457704	0.20362054785130324
					233.89894180641878	1.638279095482316	0.3629736098626026	1.638279095482316	86.26089658447577	2.9362337347389076	0.19539605756445722
					235.5362343990637	2.1512255644709524	0.39939279625270396	2.1512255644709524	86.8647228605671	2.736584350901557	0.19102907848385065
					237.18498803985716	2.5878855693067213	0.4331893420900541	2.5878855693067213	87.47277592059106	2.734631239733207	0.19194208530138607
					238.84528295613615	1.4996552669735352	0.35530604476544636	1.4996552669735352	88.08508535203521	3.0222975636478235	0.2001877327574106
					240.51719993682912	1.8833881378047366	0.3800620713872684	1.8833881378047366	88.70168094949946	2.9211996997616363	0.20000411824960188
					242.20082033638693	1.725307240225963	0.37231777504943064	1.725307240225963	89.32259271614595	2.7861330226110486	0.19719531432125328
					243.89622607874162	1.628006270103484	0.3694897453887989	1.628006270103484	89.94785086515898	3.0000576342819594	0.20524584637282767
					245.6034996612928	1.5796354639528098	0.3653108657720735	1.5796354639528098	90.57748582121508	2.797355917130161	0.20106079362765053
					247.32272415892186	1.4626414263753844	0.36187119024256437	1.4626414263753844	91.21152822196359	2.7475972159788817	0.20153780746913627
					249.05398322803433	1.8648574584032378	0.39051665862023205	1.8648574584032378	91.85000891951734	2.808921272356857	0.20431985196802077
					250.79736111063056	1.8678162918274284	0.39527609897602334	1.8678162918274284	92.49295898195396	2.7495765600602367	0.20380719472873993
					252.55294263840497	1.6409227713813	0.3747517921631748	1.6409227713813	93.14040969482764	2.4788680841888775	0.19857474088062538
					254.3208132368738	1.641958520931314	0.37565969712983066	1.641958520931314	93.79239256269142	2.526167784075049	0.20163234389163814
					256.1010589295319	1.3148567879737767	0.3497051126520556	1.3148567879737767	94.44893931063027	2.838342391161653	0.2117920448917517
					257.89376634203865	1.8010395270024049	0.39374815388359097	1.8010395270024049	95.11008188580468	2.1741626783017787	0.19488875961778881
					259.6990227064329	1.1563376636245208	0.34020247845012525	1.1563376636245208	95.7758524590053	2.2135007831573223	0.19778726414124329
					261.51691586537794	1.5394705096562986	0.379495825130224	1.5394705096562986	96.44628342621834	2.2887478464193967	0.19968997664774665
					263.34753427643557	1.3483065411666253	0.35785657289272027	1.3483065411666253	97.12140741020188	2.1808817781374925	0.19736060732644342
					265.1909670163707	1.1236317631047101	0.3397358698525959	1.1236317631047101	97.8012572620733	2.6493848908900093	0.21255160366137518
					267.04730378548527	1.172503431676274	0.3498081761217823	1.172503431676274	98.48586606290782	2.360539421194911	0.20558525637665973
					268.91663491198364	1.9770356586861997	0.41977226646351107	1.9770356586861997	99.17526712534817	2.408884552903032	0.20824724340380335
					270.7990513563675	1.8431459272942379	0.41508532782889623	1.8431459272942379	99.86949399522561	2.5636220442761792	0.21431808562368035
					272.69464471586207	1.64135329909677	0.4023368606138101	1.64135329909677	100.5685804531922	2.4271742859575953	0.21193133136806008
					274.6035072288731	1.5429154219185697	0.383741065551312	1.5429154219185697	101.27256051636454	2.3485284992821245	0.20977182204183484
					276.5257317794752	1.1836584480797254	0.35414990156971243	1.1836584480797254	101.9814684399791	2.0769865831638428	0.20350829991090622
					278.46141190193157	1.7593576225958574	0.40615079286456773	1.7593576225958574	102.69533871905895	2.4869304074553042	0.2172714925975999
					280.41064178524505	2.1467750403186527	0.4484735494996492	2.1467750403186527	103.41420609009236	2.290505920206089	0.21263059808205545
					282.3735162777418	1.6818117012440617	0.4081146504875515	1.6818117012440617	104.13810553272302	1.9722736786096275	0.20215425665936165
					284.35013089168604	1.5144470082609818	0.39194626651550296	1.5144470082609818	104.86707227145207	1.880600055314593	0.20167299980206949
					286.34058180792783	0.9935869215647287	0.3450259556661762	0.9935869215647287	105.60114177735224	2.3747309832781265	0.2188663144734979
					288.3449658805833	1.6550502908111775	0.41245825557347715	1.6550502908111775	106.3403497697937	2.05867523774197	0.2105017502816181
					290.36338064174737	0.6223522316490564	0.29721466754852044	0.6223522316490564	107.08473221818227	1.687502186116446	0.19706830222746743
					292.39592430623964	0.9836483527242526	0.3403498878278636	0.9836483527242526	107.83432534370954	1.9110158895643223	0.206135293757428
					294.4426957763833	1.0275564203192982	0.34816104336380455	1.0275564203192982	108.58916562111551	2.072383890278459	0.2122058515996605
					296.50379464681794	1.2514626053267246	0.363692281464605	1.2514626053267246	109.34928978046332	1.8507636973761814	0.20572521332217078
					298.5793212093457	1.1863529076116344	0.3640916470412668	1.1863529076116344	110.11473480892656	2.0652722357758266	0.2141446881427265
					300.66937645781115	0.8363993758482566	0.33020500121260415	0.8363993758482566	110.88553795258903	2.0293283761641976	0.21448137534693598
					302.7740620930158	1.5743702519033143	0.41203058867506026	1.5743702519033143	111.66173671825717	1.650950131539435	0.201255103000675
					304.8934805276669	0.8592366476124439	0.33732632065126483	0.8592366476124439	112.44336887528496	2.1424009376042457	0.2209789544951149
					307.0277348913605	1.0613032337720294	0.35786591754538677	1.0613032337720294	113.23047245741196	1.8947371960985397	0.21359408493051268
					309.1769290356001	0.862549545260707	0.3330016228365737	0.862549545260707	114.02308576461385	2.0617399119893913	0.22335430135600698
					311.3411675388493	1.262409976948287	0.38343818007291175	1.262409976948287	114.82124736496615	1.441118811357331	0.19834638494875628
					313.5205557116212	0.7866671513429441	0.33736219494889785	0.7866671513429441	115.62499609652092	2.175051030907588	0.22918536027978464
					315.71519960160254	1.0138576603072134	0.3574180576673539	1.0138576603072134	116.43437106919656	2.0806385040414566	0.2275665437112125
					317.9252059988138	1.0096528165426153	0.3590298645979795	1.0096528165426153	117.24941166668094	1.908415081555673	0.2222421884387898
					320.15068244080544	1.2064556501459711	0.3856580167408593	1.2064556501459711	118.07015754834771	1.85216456473178	0.22129598417739893
					322.3917372178911	0.9589634202043112	0.36634267909261253	0.9589634202043112	118.89664865118613	2.0724759439579867	0.23266417202714065
					324.64847937841637	0.8624324494188904	0.3419995214240835	0.8624324494188904	119.72892519174444	1.902474555828019	0.22675455385021373
					326.9210187340653	1.353961748516081	0.40123291658546406	1.353961748516081	120.56702766808665	1.7544277872080283	0.22336163089147898
					329.2094658652037	0.9419927004128259	0.36472495362570073	0.9419927004128259	121.41099686176327	1.9418290516180248	0.23379147981434797
					331.51393212626016	1.1313258473906243	0.3790674006358026	1.1313258473906243	122.26087383979561	1.9073250809213547	0.233181300078474
					333.83452965114395	1.2743342822426036	0.401672682544107	1.2743342822426036	123.11669995667417	2.009047965693784	0.23695741337491663
					336.171371358702	1.381597499406269	0.4113882751929317	1.381597499406269	123.97851685637087	1.5347195345852551	0.21979017307790283
					338.52457095821285	1.249405402893449	0.400133877975139	1.249405402893449	124.84636647436548	1.801235530966328	0.23197911479844036
					340.89424295492034	1.2344487325917015	0.39369810302775954	1.2344487325917015	125.72029103968603	1.4313311243582851	0.21693640186914084
					343.2805026556048	0.8736290835885786	0.36295875612546064	0.8736290835885786	126.60033307696384	1.5296174293491496	0.2237798241206127
					345.683466174194	0.4835100911969815	0.3027718304156041	0.4835100911969815	127.48653540850259	2.004050029229004	0.24585933348024702
					348.1032504374134	1.1013637720140432	0.3868229988997694	1.1013637720140432	128.3789411563621	1.9655894179493505	0.24572048090683735
					350.5399731904753	0.7654051039933272	0.3402173986403154	0.7654051039933272	129.27759374445662	1.5360614729522037	0.22762121438675648
					352.9937530028086	0.28378567258700815	0.2750363708729798	0.28378567258700815	130.18253690066783	1.4940179642967446	0.22655066749869593
					355.46470927382825	0.8124812889194115	0.35097801369465526	0.8124812889194115	131.09381465897252	1.2308079055474217	0.21523222883387053
					357.95296223874504	0.3739828148827552	0.28577515699912653	0.3739828148827552	132.01147136158534	2.2184851615365195	0.26107525963117767
					360.4586329744162	0.9949360156932145	0.3825561356895202	0.9949360156932145	132.93555166111642	1.7105765128378823	0.2400482357454436
					362.98184340523716	1.4868148768133105	0.43678301982602247	1.4868148768133105	133.86610052274423	1.1989875369053826	0.21602185284556757
					365.5227163090738	0.8853748525407745	0.3767817176298104	0.8853748525407745	134.80316322640346	1.4860382056019263	0.233683706188087
					368.08137532323735	0.44831324700179	0.30936142439509495	0.44831324700179	135.74678536898827	1.6555507235455704	0.24247255778537138
					370.6579449505	1.546737833182542	0.4546745379629087	1.546737833182542	136.69701286657119	1.9478593763467718	0.25603519838263344
					373.2525505651535	0.3641371366456587	0.2996184064456577	0.3641371366456587	137.6538919566372	1.6105624842901904	0.2407112044779451
					375.8653184191096	1.8875634505181142	0.4987219534060241	1.8875634505181142	138.6174692003337	2.0991569039944067	0.26517875878336583
					378.49637564804334	0.5647253120755477	0.32747896918947955	0.5647253120755477	139.587791484736	1.61038377351063	0.2441850706539291
					381.14585027757965	0.8629250829614368	0.3802563982105626	0.8629250829614368	140.56490602512915	1.7872344870523156	0.2547984616665107
					383.8138712295227	0.8693797382001471	0.37769128441149624	0.8693797382001471	141.54886036730505	2.2036961888569464	0.2741073153057379
					386.50056832812936	0.6606573043204798	0.35013956171132965	0.6606573043204798	142.5397023898762	1.729745186724303	0.25557726531544545
					389.2060723064262	0.8784811775712535	0.38923896663600177	0.8784811775712535	143.53748030660535	1.847603240417975	0.26210993696309803
					391.93051481257123	0.9270424913724395	0.3986919464676172	0.9270424913724395	144.54224266875156	2.0994589682815348	0.2760627981661326
					394.67402841625926	0.18433735124634582	0.27038469100315515	0.18433735124634582	145.55403836743284	2.198790312862787	0.2824515555723873
					397.43674661517304	0.5911709985949809	0.35120909223435404	0.5911709985949809	146.5729166360049	1.708603748100535	0.26135465767590116
					400.21880384147926	0.9396210089475496	0.4009500069893578	0.9396210089475496	147.59892705245693	1.8194332663089905	0.26762148341246544
					403.0203354683696	0.9976947397865453	0.405384730657702	0.9976947397865453	148.63211954182412	1.7693268726603446	0.26874445997508756
					405.8414778166482	0.7225111092386411	0.3710855061412871	0.7225111092386411	149.67254437861686	1.5730525471031775	0.2571606754464577
					408.6823681613647	0.3503011084955024	0.3104729256028616	0.3503011084955024	150.7202521892672	1.5572062283483565	0.25749335013633934
					411.5431447384942	1.1856918710519433	0.44218275020981185	1.1856918710519433	151.7752939545921	1.9348543963795224	0.27890852130286015
					414.4239467516637	0.35951665550813	0.316379314307519	0.35951665550813	152.83772101227422	1.702777397873556	0.26885551084254344
					417.3249143789253	1.284246189949831	0.46038104757341075	1.284246189949831	153.90758505936014	2.116706927377076	0.2924648163618768
					420.2461887795778	0.8349881637423593	0.3930376600096672	0.8349881637423593	154.98493815477565	1.844763812237251	0.2765842172299099
					423.18791210103484	0.8656540350220837	0.4028570163193137	0.8656540350220837	156.0698327218591	1.8420009686197154	0.2779867539336243
					426.1502274857421	0.48788441463770427	0.34947130272723326	0.48788441463770427	157.16232155091208	1.4133554750819672	0.2555718756024999
					429.13327907814227	0.34135442010750194	0.33007893740155314	0.34135442010750194	158.26245780176848	1.9564857743488364	0.2897439755407248
					432.1372120316893	0.6577153484851339	0.3858327071446786	0.6577153484851339	159.37029500638084	2.7903566887757894	0.3324280967290272
					435.16217251591104	1.359802305553432	0.4911177122144277	1.359802305553432	160.4858870714255	2.0960313314293693	0.2988246135818242
					438.20830772352247	0.39690064121797075	0.34525824481811923	0.39690064121797075	161.6092882809255	1.9667431842920826	0.2960969572445283
					441.2757658775871	1.4475401331853068	0.5200556227995484	1.4475401331853068	162.740553298892	2.5837754343414976	0.32954576378600386
					444.36469623873023	0.6095282014008964	0.37757892875275084	0.6095282014008964	163.87973717198423	2.039503295760311	0.30310519539360753
					447.47524911240134	1.2385578279936529	0.4738278689449086	1.2385578279936529	165.02689533218813	1.5419976513088627	0.2718823468644708
					450.6075758561882	0.4954224743846501	0.3528661529369267	0.4954224743846501	166.18208359951348	1.737159972444807	0.2851173541587888
					453.7618288871815	1.3510860482353266	0.4969460063961422	1.3510860482353266	167.34535818471008	2.0124976345192036	0.3040494216578302
					456.93816168939173	1.2543649687674407	0.5025543117739897	1.2543649687674407	168.51677569200305	1.594090335594768	0.27970545020689197
					460.1367288212175	0.8402471666117093	0.42991253901010507	0.8402471666117093	169.69639312184705	1.9313791186058082	0.30675816592745614
					463.35768592296597	1.1240175578630176	0.4758973822296009	1.1240175578630176	170.8842678737	1.933541102314139	0.3087305504288508
					466.6011897244267	0.840000548943314	0.4375478314285549	0.840000548943314	172.0804577488159	1.8410894697673514	0.30144129277832155
					469.8673980524977	0.7521623195940673	0.4310642171564764	0.7521623195940673	173.2850209530576	2.1565549271170537	0.3221544202377097
					473.1564698388652	0.6275308662683602	0.40812626077155956	0.6275308662683602	174.498016099729	1.7062436692220555	0.2982176935500599
					476.4685651277373	1.459475876780924	0.5334885069706736	1.459475876780924	175.71950221242713	2.121928323279235	0.32549234849912884
					479.8038450836314	0.8378771970353354	0.4488937299076296	0.8378771970353354	176.9495387279141	2.4005573983525594	0.341212653935164
					483.1624719992168	0.5137679859650857	0.3927712998954678	0.5137679859650857	178.1881854990095	2.5734882103234273	0.3499553371933471
					486.54460930321136	1.1579345876904799	0.5101577450256629	1.1579345876904799	179.43550279750258	2.1480567989929638	0.3308274321011622
					489.9504215683338	0.8759172190969691	0.4700537886102229	0.8759172190969691	180.6915513170851	1.4327454041326364	0.28709978595437574
					493.38007451931213	1.0950288180200154	0.4893894366075184	1.0950288180200154	181.9563921763047	1.9101555652757238	0.31630716763940847
					496.8337350409473	2.151832290202883	0.6499441559906034	2.151832290202883	183.23008692153883	2.589729701270376	0.36195101011410036
					500.31157118623395	1.1190244354754177	0.5060621946618763	1.1190244354754177	184.51269752998962	2.292472172767171	0.3472210160026241
					503.8137521845376	1.702731832525296	0.5823127348391576	1.702731832525296	185.80428641269953	2.678115195777261	0.3698234281159525
					507.34044844982935	1.3184637977824418	0.5492805316170888	1.3184637977824418	187.10491641758844	1.7823277216854545	0.31749237925212553
					510.8918315889782	1.3445184995862502	0.5451307233021124	1.3445184995862502	188.41465083251154	2.4405341510975456	0.3614865928958799
					514.468074410101	1.2240469222633517	0.5363391712091081	1.2240469222633517	189.73355338833915	2.0776381715497125	0.340009018074303
					518.0693509309717	1.569023946445704	0.5902215017350773	1.569023946445704	191.0616882620575	2.372988791665505	0.3571587188836318
					521.6958363874886	1.555113727051701	0.5959362373309025	1.555113727051701	192.3991200798919	1.9954484436938815	0.33349641331163415
					525.3477072422011	1.756964420272354	0.6162147837677192	1.756964420272354	193.74591392045113	2.5106391128929975	0.37222496098954083
					529.0251411928964	0.44250921590233494	0.4132465053529434	0.44250921590233494	195.1021353178943	2.2565820832610326	0.35975348424158726
					532.7283171812467	1.9798464779975413	0.6594266677748465	1.9798464779975413	196.46785026511955	2.571074421904413	0.38103581244021706
					536.4574154015154	1.02105050414144	0.5148885812171096	1.02105050414144	197.8431252169754	1.826947196403483	0.33344465819908503
					540.212617309326	0.4001572722825092	0.40384479991558664	0.4001572722825092	199.22802709349423	2.6605766214070243	0.3864357249359844
					543.9941056304913	1.3649359006293755	0.5734668138463406	1.3649359006293755	200.62262328314867	2.1561557300413803	0.35838048806543266
					547.8020643699047	0.9959490470548837	0.4900812964376145	0.9959490470548837	202.0269816461307	2.0417094057012664	0.352803964260318
					551.636678820494	1.1330920867450103	0.5369362484566481	1.1330920867450103	203.44117051765363	2.9382591665629083	0.40960005803372773
					555.4981355722375	0.856150109388492	0.49622728849301795	0.856150109388492	204.8652587112772	2.612515038513886	0.39377356380278156
					559.3866225212431	0.6523741376373039	0.47144925663055176	0.6523741376373039	206.29931552225614	1.8871838462080879	0.34665303534566405
					563.3023288788918	1.0945333898537448	0.5495747084813499	1.0945333898537448	207.74341073091193	2.2840306198829565	0.3763452168879266
					567.245445181044	0.2646090568613458	0.3677852393675476	0.2646090568613458	209.1976146060283	2.519001223077502	0.3944426887407832
					571.2161632973114	1.4163353461857144	0.6145766077723777	1.4163353461857144	210.6619979082705	1.941004277327992	0.3581845172488154
					575.2146764403926	0.8002088658506534	0.5000744939556704	0.8002088658506534	212.13663189362842	2.1674786393906027	0.3766790864225765
					579.2411791754753	2.118492320759785	0.7135620532866059	2.118492320759785	213.6215883168838	2.654179257594946	0.4091015451423546
					583.2958674297037	0.7631879586630623	0.4900723580031926	0.7631879586630623	215.11693943510198	2.05471724989709	0.3732265004524439
					587.3789385017116	0.7492133203184357	0.4982383049816494	0.7492133203184357	216.6227580111477	2.0928482023258583	0.3774469179428508
					591.4905910712235	0.39187335561420045	0.4110204257740661	0.39187335561420045	218.13911731722578	2.1271130065795014	0.38607770409910425
					595.6310252087221	0.6134921832595817	0.45698618136083463	0.6134921832595817	219.66609113844635	1.6392265492546758	0.3445604831050147
					599.8004423851831	0.2839654075871193	0.3979966433879525	0.2839654075871193	221.20375377641545	2.317767167117354	0.39650860012098266
					603.9990454818794	1.1785350614929424	0.5918145154695377	1.1785350614929424	222.75218005285038	1.7179401604906457	0.3522906767289321
					608.2270388002526	0.32541189037560564	0.41318920051130065	0.32541189037560564	224.31144531322033	2.130959492801109	0.38640314422928373
					612.4846280718543	1.5551277793111964	0.6660601195051181	1.5551277793111964	225.8816254304129	2.23905439485538	0.3939821564043371
					616.7720204683573	0.24720196318521687	0.38417656357410784	0.24720196318521687	227.46279680842576	2.4323935795831813	0.4078730987101653
					621.0894246116358	0.608653354516506	0.4923911566515678	0.608653354516506	229.05503638608477	1.3176914199202416	0.3258890133798383
					625.4370505839172	0.3408834450748029	0.4040528475405444	0.3408834450748029	230.65842164078737	2.1608028936165398	0.4002414311881971
					629.8151099380046	0.35640738829363033	0.4299875854621726	0.35640738829363033	232.27303059227287	1.9451725292752664	0.3851152345198401
					634.2238157075707	0.6338339585995315	0.5125740112748525	0.6338339585995315	233.89894180641878	1.638279095482316	0.3629736098626026
					638.6633824175237	1.0137459868216159	0.5924384101305846	1.0137459868216159	235.5362343990637	2.1512255644709524	0.39939279625270396
					643.1340260944464	0.44708678109049915	0.5077320190301086	0.44708678109049915	237.18498803985716	2.5878855693067213	0.4331893420900541
					647.6359642771075	1.0890520876257723	0.587618028532892	1.0890520876257723	238.84528295613615	1.4996552669735352	0.35530604476544636
					652.1694160270473	0.31274857377152665	0.41004202076252905	0.31274857377152665	240.51719993682912	1.8833881378047366	0.3800620713872684
					656.7346019392367	1.72500694598317	0.7314806189108056	1.72500694598317	242.20082033638693	1.725307240225963	0.37231777504943064
					661.3317441528113	0.4487535714807246	0.45530812156988837	0.4487535714807246	243.89622607874162	1.628006270103484	0.3694897453887989
					665.961066361881	0.6846393568101934	0.5475470332496857	0.6846393568101934	245.6034996612928	1.5796354639528098	0.3653108657720735
					670.6227938264142	0.6577670701133339	0.5219843025681047	0.6577670701133339	247.32272415892186	1.4626414263753844	0.36187119024256437
					675.3171533831991	-0.13424684529249187	0.3339550693381015	-0.13424684529249187	249.05398322803433	1.8648574584032378	0.39051665862023205
					680.0443734568814	1.2007747055019669	0.657107558412453	1.2007747055019669	250.79736111063056	1.8678162918274284	0.39527609897602334
					684.8046840710797	0.22287721046477937	0.4254666215522428	0.22287721046477937	252.55294263840497	1.6409227713813	0.3747517921631748
					689.5983168595773	1.2419420821386304	0.6600362555164858	1.2419420821386304	254.3208132368738	1.641958520931314	0.37565969712983066
					694.4255050775944	0.2519105929697589	0.4485531450858204	0.2519105929697589	256.1010589295319	1.3148567879737767	0.3497051126520556
					699.2864836131375	-0.29954930591412277	0.2671737127014492	-0.29954930591412277	257.89376634203865	1.8010395270024049	0.39374815388359097
					704.1814889984294	1.255875585037009	0.6996297678215229	1.255875585037009	259.6990227064329	1.1563376636245208	0.34020247845012525
					709.1107594214184	-0.014777131812175992	0.32970243294242446	-0.014777131812175992	261.51691586537794	1.5394705096562986	0.379495825130224
					714.0745347373684	-0.19434670396501535	0.2791080848966532	-0.19434670396501535	263.34753427643557	1.3483065411666253	0.35785657289272027
					719.0730564805299	0.19260068149944443	0.4720842976167553	0.19260068149944443	265.1909670163707	1.1236317631047101	0.3397358698525959
					724.1065678758937	0.2517793392222682	0.4452519084975088	0.2517793392222682	267.04730378548527	1.172503431676274	0.3498081761217823
					729.175313851025	0.8448105924103968	0.6072506179800128	0.8448105924103968	268.91663491198364	1.9770356586861997	0.41977226646351107
					734.2795410479821	0.6238935166599432	0.5775721117199374	0.6238935166599432	270.7990513563675	1.8431459272942379	0.41508532782889623
					739.419497835318	1.3631528441919714	0.7476943714724706	1.3631528441919714	272.69464471586207	1.64135329909677	0.4023368606138101
					744.5954343201652	0.5719519883609729	0.6033786557878763	0.5719519883609729	274.6035072288731	1.5429154219185697	0.383741065551312
					749.8076023604063	1.1322590128944037	0.7167309991814046	1.1322590128944037	276.5257317794752	1.1836584480797254	0.35414990156971243
					755.0562555769293	0.9032850726616702	0.6449228052486923	0.9032850726616702	278.46141190193157	1.7593576225958574	0.40615079286456773
					760.3416493659677	0.5896661151523407	0.6259210963550361	0.5896661151523407	280.41064178524505	2.1467750403186527	0.4484735494996492
					765.6640409115295	1.6263792284666039	0.822411800964986	1.6263792284666039	282.3735162777418	1.6818117012440617	0.4081146504875515
					771.0236891979102	1.0969465130648668	0.7204401664465961	1.0969465130648668	284.35013089168604	1.5144470082609818	0.39194626651550296
					776.4208550222957	0.8384870722950315	0.6224110722171755	0.8384870722950315	286.34058180792783	0.9935869215647287	0.3450259556661762
					781.8558010074516	1.0322650286643427	0.7159985743371328	1.0322650286643427	288.3449658805833	1.6550502908111775	0.41245825557347715
					787.3287916145039	0.8097848094214511	0.66017341979295	0.8097848094214511	290.36338064174737	0.6223522316490564	0.29721466754852044
					792.8400931558053	0.4265189274723736	0.5431937078531139	0.4265189274723736	292.39592430623964	0.9836483527242526	0.3403498878278636
					798.389973807896	0.4433895932299342	0.5514677687440409	0.4433895932299342	294.4426957763833	1.0275564203192982	0.34816104336380455
					803.9787036245513	1.852443411440794	0.896978145587597	1.852443411440794	296.50379464681794	1.2514626053267246	0.363692281464605
					809.6065545499231	0.7355739293000071	0.6687129287897385	0.7355739293000071	298.5793212093457	1.1863529076116344	0.3640916470412668
					815.2738004317725	-0.43360779224270474	0.1308805954507509	-0.43360779224270474	300.66937645781115	0.8363993758482566	0.33020500121260415
					820.9807170347949	0.3621007520519194	0.5873403546306177	0.3621007520519194	302.7740620930158	1.5743702519033143	0.41203058867506026
					826.7275820540385	1.333397079480466	0.8047098542313482	1.333397079480466	304.8934805276669	0.8592366476124439	0.33732632065126483
					832.5146751284168	1.3411269871988876	0.8239926060549614	1.3411269871988876	307.0277348913605	1.0613032337720294	0.35786591754538677
					838.3422778543157	1.5437620532280902	0.8721556002921204	1.5437620532280902	309.1769290356001	0.862549545260707	0.3330016228365737
					844.2106737992959	0.27441398106274595	0.5050653177800436	0.27441398106274595	311.3411675388493	1.262409976948287	0.38343818007291175
					850.1201485158911	0.6850166994638354	0.6864181097911535	0.6850166994638354	313.5205557116212	0.7866671513429441	0.33736219494889785
					856.0709895555023	-0.19141019300422496	0.3260140770592234	-0.19141019300422496	315.71519960160254	1.0138576603072134	0.3574180576673539
					862.0634864823908	1.4243168523693823	0.8883164756723202	1.4243168523693823	317.9252059988138	1.0096528165426153	0.3590298645979795
					868.0979308877675	0.34330515778129883	0.5597007219991569	0.34330515778129883	320.15068244080544	1.2064556501459711	0.3856580167408593
					874.1746164039819	0.22321525432230427	0.5327663900617561	0.22321525432230427	322.3917372178911	0.9589634202043112	0.36634267909261253
					880.2938387188098	0.30838499362993366	0.5485619389992076	0.30838499362993366	324.64847937841637	0.8624324494188904	0.3419995214240835
					886.4558955898415	1.0063126126120723	0.7706047627696155	1.0063126126120723	326.9210187340653	1.353961748516081	0.40123291658546406
					892.6610868589703	1.3547231335287526	0.8956504054236255	1.3547231335287526	329.2094658652037	0.9419927004128259	0.36472495362570073
					898.9097144669831	0.503389172339117	0.7176937276905868	0.503389172339117	331.51393212626016	1.1313258473906243	0.3790674006358026
					905.202082468252	0.26545030445896656	0.5900549371326547	0.26545030445896656	333.83452965114395	1.2743342822426036	0.401672682544107
					911.5384970455298	0.4954711783397039	0.6683904323439187	0.4954711783397039	336.171371358702	1.381597499406269	0.4113882751929317
					917.9192665248484	1.2259133668017141	0.8776320581426168	1.2259133668017141	338.52457095821285	1.249405402893449	0.400133877975139
					924.3447013905223	0.5897381909448532	0.7557071425660944	0.5897381909448532	340.89424295492034	1.2344487325917015	0.39369810302775954
					930.815114300256	0.6608504354397676	0.7435092995082611	0.6608504354397676	343.2805026556048	0.8736290835885786	0.36295875612546064
					937.3308201003579	0.19660520427421813	0.6053381360157868	0.19660520427421813	345.683466174194	0.4835100911969815	0.3027718304156041
					943.8921358410604	-0.423854365302885	0.4332274975428518	-0.423854365302885	348.1032504374134	1.1013637720140432	0.3868229988997694
					950.4993807919478	0.027498218398585572	0.6228177155324762	0.027498218398585572	350.5399731904753	0.7654051039933272	0.3402173986403154
					957.1528764574914	0.6170241130338053	0.7785354819408754	0.6170241130338053	352.9937530028086	0.28378567258700815	0.2750363708729798
					963.8529465926938	1.0008975453762967	0.9044247073667688	1.0008975453762967	355.46470927382825	0.8124812889194115	0.35097801369465526
					970.5999172188426	-0.05672234567352369	0.47302447820145277	-0.05672234567352369	357.95296223874504	0.3739828148827552	0.28577515699912653
					977.3941166393745	-0.26840512194840865	0.4517809659462679	-0.26840512194840865	360.4586329744162	0.9949360156932145	0.3825561356895202
					984.2358754558502	0.5764025004803113	0.82320278347629	0.5764025004803113	362.98184340523716	1.4868148768133105	0.43678301982602247
									365.5227163090738	0.8853748525407745	0.3767817176298104
									368.08137532323735	0.44831324700179	0.30936142439509495
									370.6579449505	1.546737833182542	0.4546745379629087
									373.2525505651535	0.3641371366456587	0.2996184064456577
									375.8653184191096	1.8875634505181142	0.4987219534060241
									378.49637564804334	0.5647253120755477	0.32747896918947955
									381.14585027757965	0.8629250829614368	0.3802563982105626
									383.8138712295227	0.8693797382001471	0.37769128441149624
									386.50056832812936	0.6606573043204798	0.35013956171132965
									389.2060723064262	0.8784811775712535	0.38923896663600177
									391.93051481257123	0.9270424913724395	0.3986919464676172
									394.67402841625926	0.18433735124634582	0.27038469100315515
									397.43674661517304	0.5911709985949809	0.35120909223435404
									400.21880384147926	0.9396210089475496	0.4009500069893578
									403.0203354683696	0.9976947397865453	0.405384730657702
									405.8414778166482	0.7225111092386411	0.3710855061412871
									408.6823681613647	0.3503011084955024	0.3104729256028616
									411.5431447384942	1.1856918710519433	0.44218275020981185
									414.4239467516637	0.35951665550813	0.316379314307519
									417.3249143789253	1.284246189949831	0.46038104757341075
									420.2461887795778	0.8349881637423593	0.3930376600096672
									423.18791210103484	0.8656540350220837	0.4028570163193137
									426.1502274857421	0.48788441463770427	0.34947130272723326
									429.13327907814227	0.34135442010750194	0.33007893740155314
									432.1372120316893	0.6577153484851339	0.3858327071446786
									435.16217251591104	1.359802305553432	0.4911177122144277
									438.20830772352247	0.39690064121797075	0.34525824481811923
									441.2757658775871	1.4475401331853068	0.5200556227995484
									444.36469623873023	0.6095282014008964	0.37757892875275084
									447.47524911240134	1.2385578279936529	0.4738278689449086
									450.6075758561882	0.4954224743846501	0.3528661529369267
									453.7618288871815	1.3510860482353266	0.4969460063961422
									456.93816168939173	1.2543649687674407	0.5025543117739897
									460.1367288212175	0.8402471666117093	0.42991253901010507
									463.35768592296597	1.1240175578630176	0.4758973822296009
									466.6011897244267	0.840000548943314	0.4375478314285549
									469.8673980524977	0.7521623195940673	0.4310642171564764
									473.1564698388652	0.6275308662683602	0.40812626077155956
									476.4685651277373	1.459475876780924	0.5334885069706736
									479.8038450836314	0.8378771970353354	0.4488937299076296
									483.1624719992168	0.5137679859650857	0.3927712998954678
									486.54460930321136	1.1579345876904799	0.5101577450256629
									489.9504215683338	0.8759172190969691	0.4700537886102229
									493.38007451931213	1.0950288180200154	0.4893894366075184
									496.8337350409473	2.151832290202883	0.6499441559906034
									500.31157118623395	1.1190244354754177	0.5060621946618763
									503.8137521845376	1.702731832525296	0.5823127348391576
									507.34044844982935	1.3184637977824418	0.5492805316170888
									510.8918315889782	1.3445184995862502	0.5451307233021124
									514.468074410101	1.2240469222633517	0.5363391712091081
									518.0693509309717	1.569023946445704	0.5902215017350773
									521.6958363874886	1.555113727051701	0.5959362373309025
									525.3477072422011	1.756964420272354	0.6162147837677192
									529.0251411928964	0.44250921590233494	0.4132465053529434
									532.7283171812467	1.9798464779975413	0.6594266677748465
									536.4574154015154	1.02105050414144	0.5148885812171096
									540.212617309326	0.4001572722825092	0.40384479991558664
									543.9941056304913	1.3649359006293755	0.5734668138463406
									547.8020643699047	0.9959490470548837	0.4900812964376145
									551.636678820494	1.1330920867450103	0.5369362484566481
									555.4981355722375	0.856150109388492	0.49622728849301795
									559.3866225212431	0.6523741376373039	0.47144925663055176
									563.3023288788918	1.0945333898537448	0.5495747084813499
									567.245445181044	0.2646090568613458	0.3677852393675476
									571.2161632973114	1.4163353461857144	0.6145766077723777
									575.2146764403926	0.8002088658506534	0.5000744939556704
									579.2411791754753	2.118492320759785	0.7135620532866059
									583.2958674297037	0.7631879586630623	0.4900723580031926
									587.3789385017116	0.7492133203184357	0.4982383049816494
									591.4905910712235	0.39187335561420045	0.4110204257740661
									595.6310252087221	0.6134921832595817	0.45698618136083463
									599.8004423851831	0.2839654075871193	0.3979966433879525
									603.9990454818794	1.1785350614929424	0.5918145154695377
									608.2270388002526	0.32541189037560564	0.41318920051130065
									612.4846280718543	1.5551277793111964	0.6660601195051181
									616.7720204683573	0.24720196318521687	0.38417656357410784
									621.0894246116358	0.608653354516506	0.4923911566515678
									625.4370505839172	0.3408834450748029	0.4040528475405444
									629.8151099380046	0.35640738829363033	0.4299875854621726
									634.2238157075707	0.6338339585995315	0.5125740112748525
									638.6633824175237	1.0137459868216159	0.5924384101305846
									643.1340260944464	0.44708678109049915	0.5077320190301086
									647.6359642771075	1.0890520876257723	0.587618028532892
									652.1694160270473	0.31274857377152665	0.41004202076252905
									656.7346019392367	1.72500694598317	0.7314806189108056
									661.3317441528113	0.4487535714807246	0.45530812156988837
									665.961066361881	0.6846393568101934	0.5475470332496857
									670.6227938264142	0.6577670701133339	0.5219843025681047
									675.3171533831991	-0.13424684529249187	0.3339550693381015
									680.0443734568814	1.2007747055019669	0.657107558412453
									684.8046840710797	0.22287721046477937	0.4254666215522428
									689.5983168595773	1.2419420821386304	0.6600362555164858
									694.4255050775944	0.2519105929697589	0.4485531450858204
									699.2864836131375	-0.29954930591412277	0.2671737127014492
									704.1814889984294	1.255875585037009	0.6996297678215229
									709.1107594214184	-0.014777131812175992	0.32970243294242446
									714.0745347373684	-0.19434670396501535	0.2791080848966532
									719.0730564805299	0.19260068149944443	0.4720842976167553
									724.1065678758937	0.2517793392222682	0.4452519084975088
									729.175313851025	0.8448105924103968	0.6072506179800128
									734.2795410479821	0.6238935166599432	0.5775721117199374
									739.419497835318	1.3631528441919714	0.7476943714724706
									744.5954343201652	0.5719519883609729	0.6033786557878763
									749.8076023604063	1.1322590128944037	0.7167309991814046
									755.0562555769293	0.9032850726616702	0.6449228052486923
									760.3416493659677	0.5896661151523407	0.6259210963550361
									765.6640409115295	1.6263792284666039	0.822411800964986
									771.0236891979102	1.0969465130648668	0.7204401664465961
									776.4208550222957	0.8384870722950315	0.6224110722171755
									781.8558010074516	1.0322650286643427	0.7159985743371328
									787.3287916145039	0.8097848094214511	0.66017341979295
									792.8400931558053	0.4265189274723736	0.5431937078531139
									798.389973807896	0.4433895932299342	0.5514677687440409
									803.9787036245513	1.852443411440794	0.896978145587597
									809.6065545499231	0.7355739293000071	0.6687129287897385
									815.2738004317725	-0.43360779224270474	0.1308805954507509
									820.9807170347949	0.3621007520519194	0.5873403546306177
									826.7275820540385	1.333397079480466	0.8047098542313482
									832.5146751284168	1.3411269871988876	0.8239926060549614
									838.3422778543157	1.5437620532280902	0.8721556002921204
									844.2106737992959	0.27441398106274595	0.5050653177800436
									850.1201485158911	0.6850166994638354	0.6864181097911535
									856.0709895555023	-0.19141019300422496	0.3260140770592234
									862.0634864823908	1.4243168523693823	0.8883164756723202
									868.0979308877675	0.34330515778129883	0.5597007219991569
									874.1746164039819	0.22321525432230427	0.5327663900617561
									880.2938387188098	0.30838499362993366	0.5485619389992076
									886.4558955898415	1.0063126126120723	0.7706047627696155
									892.6610868589703	1.3547231335287526	0.8956504054236255
									898.9097144669831	0.503389172339117	0.7176937276905868
									905.202082468252	0.26545030445896656	0.5900549371326547
									911.5384970455298	0.4954711783397039	0.6683904323439187
									917.9192665248484	1.2259133668017141	0.8776320581426168
									924.3447013905223	0.5897381909448532	0.7557071425660944
									930.815114300256	0.6608504354397676	0.7435092995082611
									937.3308201003579	0.19660520427421813	0.6053381360157868
									943.8921358410604	-0.423854365302885	0.4332274975428518
									950.4993807919478	0.027498218398585572	0.6228177155324762
									957.1528764574914	0.6170241130338053	0.7785354819408754
									963.8529465926938	1.0008975453762967	0.9044247073667688
									970.5999172188426	-0.05672234567352369	0.47302447820145277
									977.3941166393745	-0.26840512194840865	0.4517809659462679
									984.2358754558502	0.5764025004803113	0.82320278347629
									991.1255265840412	0.27899675728464346	0.7451135315561015
									997.2911834928398	0.6423909515549813	0.8321901512955916
