# Supplementary material for: Formation of a super-dense hydrogen monolayer on mesoporous silica
Source: Nat Chem. 2022 Aug 29;14(11):1319–24. doi: 10.1038/s41557-022-01019-7 (PMC9630099; doi:10.1038/s41557-022-01019-7)
Supplement: Source Data Fig. 2 — Compressed folder with ‘.csv’ files of all INS results including spectra and analysis and source data of Fig. 2b.. [file 41557_2022_1019_MOESM3_ESM.zip › Fig2_INS_spectra_and_analysis/INS+AnalysisGaussian/23424_10.1mmol_20.3K_B.csv]

x	y	err	fit	residual_fit	x_full	y_full	err_full	background_full	x_f	y_f	err_f	GS_Peak0_	GS_Peak1_	GS_Peak2_	Background1_	Sigmoid1_
2.0004999999999926	1.416912569737643	0.25946977897511375	1.6964931544935258	0.27958058475588277	1.0134999999999967	1.2201751784250683	0.4159215717860873	1.2201620067406127	-1.9895	0.6264311937029372	0.15756447139858562	0.00012544213072913427	1.3434292100172521e-05	6.664728118014627e-09	1.6963542714059683	0.0
2.0214999999999925	0.9360609242708453	0.23632799251394787	1.6742958401875176	0.7382349159166723	1.0344999999999966	1.8223669933324849	0.43187311830109043	1.8223531124560415	-1.9685000000000001	0.5601104960085368	0.1506105844401914	0.00013151103373158175	1.414955038452621e-05	7.113835773768771e-09	1.6741501724895658	0.0
2.0424999999999924	1.3597635875440657	0.25906304911571126	1.652523339839268	0.29275975229520235	1.0554999999999966	1.393040018543688	0.40584756043727926	1.3930253917704654	-1.9475000000000002	0.7805918142221306	0.17002172654790415	0.0001378593878107242	1.4901359002360593e-05	7.592426870096966e-09	1.652370571500028	0.0
2.0634999999999923	1.2554152207573834	0.25270913502973796	1.6311738054822777	0.3757585847248943	1.0764999999999965	1.7847755551808349	0.4180550524420181	1.7847601439885412	-1.9265000000000003	0.60154214712248	0.15381358548204288	0.0001444993469925735	1.569150142140361e-05	8.102383303676935e-09	1.6310136065314804	0.0
2.0844999999999922	1.4648142475829837	0.27087395949697296	1.610245394752443	0.14543114716945937	1.0974999999999964	1.9381443383112966	0.4161982715673718	1.9381281022745593	-1.9055000000000004	0.9706158518923044	0.18691657025846942	0.0001514435593232248	1.6521843647242394e-05	8.645703484046477e-09	1.6100774207037691	0.0
2.105499999999992	1.3694520830764934	0.26626431721656846	1.5897362709017817	0.22028418782528836	1.1184999999999963	1.4910716012472465	0.3978884336192151	1.491054497948231	-1.8845000000000005	0.7323111123863045	0.1689306153770917	0.00015870518534124287	1.7394337812853506e-05	9.224509310680825e-09	1.5895601621541182	0.0
2.126499999999992	0.9800564974088938	0.24578013564707196	1.5696446028129063	0.5895881054040125	1.1394999999999962	1.0066580161960663	0.375532764402275	1.0066400011311372	-1.8635000000000006	0.8263491496845803	0.17502806136602264	0.0001662979171692348	1.8311025912868505e-05	9.841053552762575e-09	1.5694599840287706	0.0
2.147499999999992	1.5493475075527288	0.2780774355653912	1.549968565014308	0.0006210574615792552	1.160499999999996	1.3055165702025515	0.37689669650380536	1.3054975966848121	-1.8425000000000007	0.9804726914155245	0.18415888287631282	0.00017423599824231028	1.9274043687870543e-05	1.0497727653947063e-08	1.54977504447465	0.0
2.168499999999992	1.6747727413178082	0.285099711194673	1.5307063376964565	-0.1440664036213517	1.181499999999996	0.9368870952402831	0.3606054150670135	0.9368671142978244	-1.8215000000000008	0.7579348980446445	0.16971069053277332	0.00018253424369152387	2.0285624664188614e-05	1.1197069985604134e-08	1.5305035066310309	0.0
2.189499999999992	1.3245270873010755	0.2734642262501665	1.511856106728727	0.18732901942765157	1.202499999999996	1.6014393675033096	0.3792619099503739	1.6014183277729923	-1.8005000000000009	0.7772720319241465	0.17002170038370024	0.0001912080614007739	2.1348104354829793e-05	1.1941774573255171e-08	1.5116435386211968	0.0
2.2104999999999917	0.9454683593682169	0.25224305479921166	1.4934160636772154	0.5479477043089984	1.2234999999999958	1.4965619414421756	0.3741405441986035	1.496539789058763	-1.779500000000001	0.6823410963320142	0.1642081979829071	0.00020027347375601296	2.2463924627365458e-05	1.2734700322223522e-08	1.4931933135441318	0.0
2.2314999999999916	1.2391762094679533	0.2663221510626186	1.4753844058234296	0.2362081963554763	1.2444999999999957	0.8323768213304622	0.34258123521072237	0.8323534998109154	-1.758500000000001	0.40127224552271623	0.14146803797637159	0.000209747140106021	2.3635638244772296e-05	1.3578880769880219e-08	1.475151009466198	0.0
2.2524999999999915	1.1242219949233754	0.26129846444849447	1.4577593361839005	0.33353734126052514	1.2654999999999956	1.4765142591462515	0.3642956986145058	1.476489709268989	-1.7375000000000012	0.6243511936223638	0.1591868924868243	0.00021964637995438435	2.486591358541491e-05	1.447753439329775e-08	1.4575148094128263	0.0
2.2734999999999914	0.8061715499848869	0.24287081517753883	1.4405390635307433	0.6343675135458564	1.2864999999999955	1.1233285459980853	0.34755051912934737	1.123302705677005	-1.7165000000000012	0.9011603570132778	0.17794394220175513	0.00022998919690271486	2.6157539548548818e-05	1.5434075502628076e-08	1.4402829013602165	0.0
2.2944999999999913	0.9991250494152051	0.2557687770534612	1.4237218024131828	0.4245967529979777	1.3074999999999954	0.9788080796321672	0.3341371404366661	0.9787808837852192	-1.6955000000000013	1.0072209686822198	0.18629686460151004	0.00024079430336554906	2.7513430651918117e-05	1.6452125752095345e-08	1.4234534782270396	0.0
2.3154999999999912	1.736265581700312	0.2945222120345154	1.4073057731800815	-0.32895980852023055	1.3284999999999954	1.231989306703999	0.34350127111040607	1.2319606871160904	-1.6745000000000014	0.6745062363671793	0.1626851359380727	0.0002520811460777364	2.8936632328223635e-05	1.7535526302149904e-08	1.4070247378661493	0.0
2.336499999999991	0.9295176202592049	0.2516250868870334	1.3912892020034948	0.4617715817442899	1.3494999999999953	1.501780563848373	0.35181971193906414	1.501750449028377	-1.6535000000000015	0.8569310765148304	0.17488712297826278	0.00026386993241556627	3.043032642744198e-05	1.8688350668061778e-08	1.390994883056301	0.0
2.357499999999991	1.0736944301333373	0.2605497388212518	1.3756703209032737	0.30197589076993636	1.3704999999999952	1.1604328428164643	0.33355665699442394	1.1604011578481024	-1.6325000000000016	0.9116203817551242	0.17991988210714338	0.00027618165755324874	3.199783693218833e-05	1.991491829205417e-08	1.37536212149387	0.0
2.378499999999991	1.1878392470569574	0.2670076568001207	1.360447367772771	0.17260812071581366	1.391499999999995	1.599143083995176	0.35136532925531694	1.5991097503815228	-1.6115000000000017	1.0409654148898673	0.18757718178536537	0.000289038132476788	3.364263589352949e-05	2.121980887798123e-08	1.3601246657845918	0.0
2.399499999999991	0.8769776899387949	0.2468450927093742	1.3456185864056367	0.4686408964668418	1.412499999999995	1.187375650732427	0.3286795981948866	1.187340586233794	-1.5905000000000018	0.8713207847871864	0.17748537336811762	0.0003024620128776587	3.536834959487276e-05	2.2607877529559864e-08	1.3452807334352865	0.0
2.4204999999999908	1.3054587523432355	0.27238542334655275	1.3311822265237878	0.02572347418055232	1.433499999999995	1.8832455698526616	0.3566718547795015	1.8832086883175903	-1.569500000000002	1.1095649097672713	0.19095159224750938	0.00031647682894912695	3.71787649517843e-05	2.408427073525688e-08	1.3308285468456162	0.0
2.4414999999999907	1.212235420240407	0.26736360607736664	1.3171365438065312	0.10490112356612413	1.4544999999999948	1.2477715805921494	0.32849366969641813	1.24773279178125	-1.548500000000002	1.0162800057107666	0.18671845668511053	0.00033110701610845124	3.9077836155818486e-05	2.5654443245135026e-08	1.3167663332998236	0.0
2.4624999999999906	1.028994281366281	0.25800467413229977	1.303479799920912	0.2744855185546311	1.4754999999999947	1.3647309329330397	0.3237550598442028	1.3646901423353894	-1.527500000000002	0.7312569969397777	0.16830833004007373	0.0003463779466685714	4.10696915706759e-05	2.7324175887260398e-08	1.303092324958497	0.0
2.4834999999999905	1.1942676128836585	0.26841906346762506	1.2902102625532945	0.09594264966963606	1.4964999999999946	1.6944568512846043	0.335063029311885	1.6944139599264203	-1.5065000000000022	0.9831468617129815	0.18596786354734973	0.00036231596248332334	4.3158640889246494e-05	2.909959437369437e-08	1.2898047588503276	0.0
2.5044999999999904	1.3125751248784718	0.27480902379094013	1.2773262054422252	-0.03524891943624664	1.5174999999999945	1.1956788515806502	0.30650862093629866	1.1956337558259325	-1.4855000000000023	1.2796051137115894	0.20309873905656337	0.000378948408590599	4.534918256033973e-05	3.098718914861565e-08	1.2769018768638851	0.0
2.5254999999999903	0.976690144946716	0.25236271488342765	1.2648259084125981	0.2881357634658821	1.5384999999999944	1.438579096116801	0.31983642017863156	1.4385316874596363	-1.4645000000000024	0.8372659046967377	0.1776758963965973	0.00039630366787826157	4.7646011494157233e-05	3.2993836333768904e-08	1.2643819257393893	0.0
2.54649999999999	1.0660394245203149	0.26221298630283574	1.2527076574111715	0.18666823289085666	1.5594999999999943	1.141863616943797	0.295753389287263	1.1418137817920022	-1.4435000000000024	0.940237994975999	0.1882987191088164	0.0004144111967980313	5.005402705581387e-05	3.512681982921488e-08	1.252243157060498	0.0
2.56749999999999	1.2258613211161258	0.2722626638666844	1.2409697445434564	0.015108423427330653	1.5804999999999942	1.64657666845496	0.32601758245942936	1.6465242879047308	-1.4225000000000025	0.6830092407626578	0.1708617509485582	0.00043330156215291946	5.257834135647674e-05	3.739385463025897e-08	1.2404838272460923	0.0
2.58849999999999	1.1890782202697756	0.2664864531734977	1.2296104681120246	0.04053224784224896	1.6014999999999942	1.6049649666229049	0.3176280769753133	1.6049099162241258	-1.4015000000000026	1.1145360673213909	0.2012094428535819	0.00045300647898419545	5.5224287851954856e-05	3.980311142448132e-08	1.229102197542077	0.0
2.60949999999999	1.4044435139454388	0.28202786717589196	1.2186281326562651	-0.18581538128917363	1.622499999999994	1.2141342243154638	0.29180769785070615	1.2140763738273246	-1.3805000000000027	0.7341288429651801	0.1793353622124333	0.00047355884958424617	5.799743025885026e-05	4.236324253597152e-08	1.2180965340131795	0.0
2.63049999999999	0.9754438082761391	0.26045337491275733	1.2080210489936325	0.23257724071749342	1.643499999999994	1.5750719057437979	0.3083902670286064	1.575011118880344	-1.3595000000000028	1.4095574507562685	0.2204176152946832	0.000494992803662062	6.090357179864553e-05	4.5083409287214475e-08	1.2074651075347624	0.0
2.6514999999999898	1.5537659308268859	0.28817247184285505	1.1977875342624218	-0.35597839656446406	1.6644999999999939	1.468262520614116	0.2990527502497289	1.4681986547793568	-1.338500000000003	1.2803165647908843	0.21518880095570184	0.0005173437396884359	6.394876478039645e-05	4.797331085255743e-08	1.197206193784642	0.0
2.6724999999999897	1.3717559548323395	0.28136179687362	1.1879259119660972	-0.18383004286624227	1.6854999999999938	1.5429029825801321	0.2978260671068326	1.5428358885923092	-1.317500000000003	1.2412219440997556	0.21569756483072983	0.0005406483674483403	6.713932053297258e-05	5.1043214680841726e-08	1.1873180732349011	0.0
2.6934999999999896	1.4573502153344005	0.2855000162152768	1.1784345120192454	-0.27891570331515503	1.7064999999999937	1.301822923232108	0.2874046637174702	1.3017524450367173	-1.296500000000003	0.8180901634459601	0.19406107278959828	0.0005649447518283388	7.048181969809497e-05	5.430398856860799e-08	1.1777990311437305	0.0
2.7144999999999895	1.3433631632308929	0.2794640812668103	1.1693116707951567	-0.17405149243573614	1.7274999999999936	2.010544466029832	0.31912905279903847	2.01047044040098	-1.2755000000000032	1.682078825914412	0.2391191847177388	0.0005902723578671497	7.398312289570232e-05	5.776713446927507e-08	1.1686473575472593	0.0
2.7354999999999894	1.328313106823364	0.2795004908477879	1.1605557311750896	-0.16775737564827442	1.7484999999999935	0.7274972079847168	0.24809319222259735	0.7274194642143729	-1.2545000000000033	1.066641910849846	0.2106585948805232	0.0006166720970979163	7.765038177348752e-05	6.144482412788293e-08	1.1598613472513941	0.0
2.7564999999999893	1.4211445233257023	0.28349575942621097	1.152165042599272	-0.2689794807264303	1.7694999999999934	1.252944352343626	0.2659492041297876	1.2528627119183244	-1.2335000000000034	0.9282749308384561	0.20238825168694655	0.0006441863752110081	8.149105045274927e-05	6.534993663535484e-08	1.1514392998236715	0.0
2.777499999999989	1.265896754244821	0.27590031533081427	1.144137961119666	-0.12175879312515492	1.7904999999999933	1.3510509892670777	0.2735618009346698	1.3509652655316027	-1.2125000000000035	1.078499345574658	0.20875373965464766	0.0006728591410665267	8.551289738302258e-05	6.949609800081227e-08	1.1433795195851184	0.0
2.798499999999989	1.4644203186522857	0.28496411596450405	1.1364728494545322	-0.3279474691977535	1.8114999999999932	1.1828998898785188	0.2608076602327555	1.1828098876860942	-1.1915000000000036	0.8792719076561014	0.1968652017859366	0.0007027359370860276	8.972401761825852e-05	7.38977228452564e-08	1.1356803156021051	0.0
2.819499999999989	1.411149228978962	0.2822054718761124	1.12916807704486	-0.281981151934102	1.8324999999999931	1.3679330698239214	0.2663162927867659	1.3678385851724082	-1.1705000000000036	0.6151787096721315	0.1795904896298631	0.0007338639510531919	9.413284552765212e-05	7.857005832492673e-08	1.1283400016782208	0.0
2.840499999999989	0.848037517726017	0.24935366365392223	1.122222020112683	0.2741845023866659	1.853499999999993	1.420734555566857	0.27114059330390805	1.420635375220448	-1.1495000000000037	0.9667155395505203	0.19751949393082513	0.000766292069353578	9.874816795454423e-05	8.352923039787264e-08	1.1213568963461444	0.0
2.861499999999989	1.2695184418401635	0.2740332405300065	1.115633061721345	-0.15388538011881847	1.874499999999993	1.3334396895715654	0.2613554804085593	1.33333559066745	-1.1285000000000038	1.230522518074207	0.2127507487930099	0.0008000709316837796	0.00010357913783715294	8.879229255273342e-08	1.1147293228595316	0.0
2.8824999999999887	0.574503725698996	0.23704660759538507	1.1093995918377422	0.5348958661387462	1.8954999999999929	1.3688029395486057	0.26119584150927283	1.368693689188056	-1.107500000000004	1.153890601956983	0.20790027782367967	0.0008352529872606569	0.00010863528830522982	9.43772771244166e-08	1.1084556091848992	0.0
2.9034999999999886	1.0890886873613232	0.27099830966305194	1.1035200073966	0.014431320035276807	1.9164999999999928	1.0445954319148554	0.2412573417321758	1.0444807867381751	-1.086500000000004	1.4337032557562166	0.22350664634580347	0.0008718925525614592	0.00011392654726706873	1.003032493273452e-07	1.1025340879935221	0.0
2.9244999999999886	1.2002889553053073	0.2748038907280219	1.0979927123668265	-0.10229624293848083	1.9374999999999927	1.562849666965059	0.26930960961174616	1.562729372709813	-1.065500000000004	1.3500282397051508	0.22064741122006756	0.0009100458706260022	0.00011946325250165276	1.0659036414314636e-07	1.0969630966533348	0.0
2.9454999999999885	1.1091313256884858	0.26926611481564333	1.0928161178199896	-0.016315207868496273	1.9584999999999926	1.1296798781457937	0.24628262861807113	1.129553669187717	-1.0445000000000042	0.7997701572897038	0.19200173015647454	0.0009497711719522237	0.00012525616727106781	1.1325992620615635e-07	1.09174097722084	0.0
2.9664999999999884	1.194373434066459	0.27521757194182334	1.0879886420009612	-0.10638479206549767	1.9794999999999925	1.4929123417500896	0.26071014613258625	1.4927799406260611	-1.0235000000000043	1.619244761335321	0.2361228996699366	0.0009911287370166766	0.00013131649646866666	1.2033445283692765e-07	1.0868660764330231	0.0
2.988499999999994	0.9306692241637117	0.25065062912645225	1.0833040225170796	0.1526347983533679	2.0004999999999926	1.416912569737643	0.25946977897511375	1.4167736866500855	-1.0025000000000044	1.077748871200134	0.21269243847043875	0.0010362744270878826	0.00013796494564563314	1.2820615695013146e-07	1.0821296549381891	0.0
3.0105	1.2791851428704069	0.2774252035349263	1.0789990331494934	-0.20018610972091344	2.0214999999999925	0.9360609242708453	0.23632799251394787	0.9359152565728934	-0.9815000000000043	1.1451618330735014	0.21699869887214962	0.0010833543411933135	0.00014493365871494582	1.3657739070759987e-07	1.0777706085721945	0.0
3.0315735	1.029423020829459	0.26561035941690475	1.0752296702860842	0.04580664945662516	2.0424999999999924	1.3597635875440657	0.25906304911571126	1.3596108192048257	-0.9605000000000044	1.3034693748630946	0.22802312102670583	0.0011303364831346102	0.00015192267146445313	1.4509283487259632e-07	1.0739472660386502	0.0
3.0527945145	1.2402935750648076	0.27410929265415046	1.071782665620399	-0.1685109094444086	2.0634999999999923	1.2554152207573834	0.25270913502973796	1.255255021806586	-0.9395000000000042	1.324616409875452	0.229866535488019	0.0011795833184892216	0.00015928456503094796	1.5418836037321903e-07	1.0704436435485185	0.0
3.0741640761015	1.1754286289527884	0.2722677177236	1.0686635651733896	-0.10676506377939887	2.0844999999999922	1.4648142475829837	0.27087395949697296	1.4646462735343098	-0.9185000000000043	1.8353172526778254	0.254017649377854	0.0012312127563998015	0.0001670408218976049	1.6390643895113694e-07	1.0672651476886532	0.0
3.09568322463421	0.9656224046393568	0.258720395357267	1.065877974222257	0.10025556958290027	2.105499999999992	1.3694520830764934	0.26626431721656846	1.3692759743288299	-0.8975000000000042	1.3863745898444135	0.2368332617289711	0.001285349215042199	0.0001752142400867335	1.742928473898049e-07	1.0644172364742808	0.0
3.11735300720665	1.3545895507491492	0.28068385302169724	1.0634315577899613	-0.2911579929591879	2.126499999999992	0.9800564974088938	0.24578013564707196	0.9798718786247581	-0.8765000000000043	1.2952779991996213	0.2359751784005051	0.0013421239971529572	0.00018382901777368245	1.8539693857911403e-07	1.0619054193780961	0.0
3.1391744782570963	1.6211231265390813	0.2905660783337548	1.0613300411507156	-0.5597930853883657	2.147499999999992	1.5493475075527288	0.2780774355653912	1.5491539870130708	-0.8555000000000041	1.4527805629223876	0.2444305822211414	0.0014016756879084821	0.00019291084356001933	1.9727193585488515e-07	1.0597352573473113	0.0
3.1611486996048956	1.5333824670152023	0.2862840309227457	1.059579210352876	-0.47380325666232626	2.168499999999992	1.6747727413178082	0.285099711194673	1.6745699102523826	-0.8345000000000042	1.3561703391225404	0.2422664436607205	0.0014641505765105663	0.00020248699279602615	2.0997525269385547e-07	1.0579123628083167	0.0
3.18327674050213	1.6242954552751532	0.2876797702667274	1.0581849127607703	-0.5661105425143829	2.189499999999992	1.3245270873010755	0.2734642262501665	1.3243145191935453	-0.8135000000000041	1.4223241317493562	0.24729320107238253	0.0015297031029149362	0.0002125864303699667	2.2356884003757884e-07	1.0564423996586454	0.0
3.205559677685645	1.327442423371933	0.2735555366155561	1.0571530576170785	-0.2702893657548546	2.2104999999999917	0.9454683593682169	0.25224305479921166	0.9452456092351332	-0.7925000000000042	1.5036696151344764	0.25535924647844094	0.0015984963312269643	0.00022323992041099782	2.3811956372973492e-07	1.0553310832458767	0.0
3.227998595429445	1.1945446770867199	0.2660404394696726	1.0564896166275035	-0.13805506045921634	2.2314999999999916	1.2391762094679533	0.2663221510626186	1.2389428131107216	-0.7715000000000041	1.3828295192032718	0.25361645835027413	0.0016707024513809266	0.00023448014338408801	2.5369961478278685e-07	1.0545841803331237	0.0
3.250594585597451	1.1796579482440865	0.2653639931139792	1.0562006245696594	-0.12345732367442719	2.2524999999999915	1.1242219949233754	0.26129846444849447	1.1239774681523012	-0.7505000000000042	1.730268051505464	0.2736939980968195	0.001746503310817082	0.0002463418210890184	2.703869554434355e-07	1.0542075090507979	0.0
3.273348747696633	1.94578554763875	0.29992251912079176	1.0562921799281246	-0.8894933677106254	2.2734999999999914	0.8061715499848869	0.24287081517753883	0.8059153878143601	-0.729500000000004	1.6197514856800448	0.27367400061842717	0.0018260909779744324	0.0002588618501116754	2.8826580430433317e-07	1.054206938834234	0.0
3.2962621889305095	1.542226224417279	0.27936380501767677	1.056770445557864	-0.48545577885941515	2.2944999999999913	0.9991250494152051	0.2557687770534612	0.9988567252290619	-0.7085000000000041	1.6433072619772555	0.2773917268330625	0.001909668339526759	0.00027207944431452305	3.0742716401434533e-07	1.0545883903468587	0.0
3.319336024253023	1.3446836735579708	0.27111464010096814	1.057641649378307	-0.28704202417966385	2.3154999999999912	1.736265581700312	0.2945222120345154	1.73598454638638	-0.687500000000004	1.4237757752177922	0.2770257146187899	0.0019974497334056987	0.0002860362869945912	3.27969395473884e-07	1.0553578353885111	0.0
3.342571376422794	1.5698719103088925	0.28040812352603595	1.0589120851005487	-0.5109598252083438	2.336499999999991	0.9295176202592049	0.2516250868870334	0.9292233013120113	-0.6665000000000041	1.5912627365098855	0.2913107315169868	0.0020896616197775353	0.00030077669338169656	3.4999884276851317e-07	1.0565212967885467	0.0
3.3659693760577536	1.2409316283145488	0.2641197659415198	1.0605881129903294	-0.18034351532421944	2.357499999999991	1.0736944301333373	0.2605497388212518	1.0733862307239337	-0.645500000000004	1.5192691323987368	0.29597975109033087	0.0021865432922703863	0.0003163477841971141	3.736305134963693e-07	1.0580848482833485	0.0
3.389531161690158	1.7147430924526728	0.2870524754583452	1.0626761606696156	-0.6520669317830572	2.378499999999991	1.1878392470569574	0.2670076568001207	1.1875165450687781	-0.624500000000004	1.7858616288986684	0.3150040559646215	0.0022883476318861836	0.0003327996710438597	3.9898881958627963e-07	1.060054614377866	0.0
3.4132578798219892	1.5540894688461435	0.2788704844847967	1.0651827239597853	-0.4889067448863582	2.399499999999991	0.8769776899387949	0.2468450927093742	0.8766398369684448	-0.6035000000000039	1.9703741058860218	0.32689424115821214	0.0023953419061771633	0.000350185654454177	4.262083841881411e-07	1.0624367701907698	0.0
3.437150684980743	1.1085023103851104	0.2579481750722553	1.0681143677696805	-0.040387942615429884	2.4204999999999908	1.3054587523432355	0.27238542334655275	1.305105072665064	-0.582500000000004	2.1566134148682488	0.3441041488524794	0.0025078086164205607	0.00036856243547825416	4.554349207488682e-07	1.065237541282861	0.0
3.4612107397756082	1.3831049296697198	0.2670389743518383	1.071477727031937	-0.31162720263778265	2.4414999999999907	1.212235420240407	0.26736360607736664	1.2118652097336995	-0.5615000000000039	1.6972206159921002	0.3437310032400349	0.0026260463956877867	0.0003879903417606073	4.868261909713652e-07	1.0684632034682977	0.0
3.485439214954037	1.2208686764640064	0.2595007089958699	1.0752795076913155	-0.1455891687726909	2.4624999999999906	1.028994281366281	0.25800467413229977	1.0286068064038658	-0.540500000000004	1.880525442094362	0.3590613430642667	0.0027503709608760044	0.0004085335691175054	5.205530489952884e-07	1.072120082608273	0.0
3.5098372894587158	1.058012372331514	0.2510285885271204	1.0795264877489128	0.021514115417398783	2.4834999999999905	1.1942676128836585	0.26841906346762506	1.1938621091806916	-0.5195000000000038	2.8768307771753765	0.40253930793831105	0.00288111612195168	0.0004302604397004	5.568005798429437e-07	1.0762145543866808	0.0
3.5344061504849265	1.58151917706933	0.27471767586653095	1.0842255183665226	-0.4972936587028074	2.5044999999999904	1.3125751248784718	0.27480902379094013	1.3121507963001318	-0.4985000000000039	2.358185615302008	0.40419293396331335	0.003018634851847083	0.00045324367790696015	5.95769340947548e-07	1.0807530440674276	0.0
3.559146993538321	1.2866868366881021	0.2629817263353587	1.0893835250355202	-0.19730331165258197	2.5254999999999903	0.976690144946716	0.25236271488342765	0.9762461622735072	-0.47750000000000387	2.4038292328343047	0.42131657332516775	0.0031633004206531885	0.00047756070528340663	6.376767164317041e-07	1.0857420262328672	0.0
3.5840610224930893	1.1196741182473808	0.25170699416804526	1.0950075088151598	-0.024666609432220987	2.54649999999999	1.0660394245203149	0.26221298630283574	1.0655749241696413	-0.45650000000000385	2.6015552300450002	0.44366527723476507	0.0033155075979654394	0.000503293955749543	6.827583947384647e-07	1.09118802450305	0.0
3.6091494496505407	1.165512367834685	0.25313164732133686	1.1011045476452566	-0.06440782018942848	2.56749999999999	1.2258613211161258	0.2722626638666844	1.2253754038187616	-0.43550000000000383	2.167049590948632	0.45688308233464214	0.0034756739274642997	0.0005305312125719477	7.312699812449671e-07	1.097097611235239	0.0
3.6344134957980945	1.154008316045192	0.25358855503288097	1.107681797738762	-0.046326518306429865	2.58849999999999	1.1890782202697756	0.2664864531734977	1.188569949699828	-0.4145000000000038	3.3224131926051736	0.511077108506052	0.0036442410780493572	0.00055936596861119	7.834887586180771e-07	1.1034774072033429	0.0
3.659854390268681	1.286797917873581	0.25760876176508624	1.1147464950599535	-0.17205142281362762	2.60949999999999	1.4044435139454388	0.28202786717589196	1.4039119153023532	-0.3935000000000038	3.1645058546679277	0.5457597813499226	0.0038216762760959902	0.0005898978114765739	8.397156089137271e-07	1.110334081256772	0.0
3.685473371000562	1.4031481046034806	0.26135312349159207	1.1223059568944107	-0.2808421477090699	2.63049999999999	0.9754438082761391	0.26045337491275733	0.9748878668172691	-0.3725000000000038	2.3488069597212746	0.5792673409131824	0.004008473823666769	0.0006222328353368546	9.002771127875435e-07	1.1176743499582944	0.0
3.7112716845975657	1.1736613917133565	0.2518046487486815	1.1303675835173121	-0.04329380819604434	2.6514999999999898	1.5537659308268859	0.28817247184285505	1.5531845903491062	-0.35150000000000375	2.461962653320695	0.6391159687523897	0.004205156707786956	0.000656484081258436	9.65527842687246e-07	1.125504977200424	0.0
3.7372505863897487	1.5986340822963219	0.2705917151910605	1.1389388599670185	-0.4596952223293034	2.6724999999999897	1.3717559548323395	0.28136179687362	1.3711481161011434	-0.33050000000000374	0.6977680510252071	0.6858946504095219	0.004412278306185147	0.0006927720080740836	1.0358528685503743e-06	1.1338327737998908	0.0
3.763411340494477	1.152615344346366	0.2476114786663668	1.1480273579313645	-0.004587986415001577	2.6934999999999896	1.4573502153344005	0.2855000162152768	1.4567147344588856	-0.3095000000000037	1.8941661253452295	0.7945772071619245	0.0046304241952066245	0.0007312249959257896	1.1116704963500645e-06	1.1426645970697358	0.0
3.7897552198779385	1.4365204731905246	0.25946531821199864	1.157640737754514	-0.27887973543601063	2.7144999999999895	1.3433631632308929	0.2794640812668103	1.3426988499829955	-0.2885000000000037	2.7895588910267506	0.9134384752469661	0.004860214065929367	0.0007719798847757749	1.1934352618337112e-06	1.1520073503685468	0.0
3.816283506417084	1.5738186565189354	0.2661505332329735	1.1677867505727595	-0.4060319059461759	2.7354999999999894	1.328313106823364	0.2795004908477879	1.3276187228996685	-0.2675000000000037	2.392564123459877	1.040084773700146	0.0051023037548510505	0.0008151825503402412	1.2816412040028485e-06	1.1618679826263643	0.0
3.842997490962004	1.7069480206131813	0.2691770570844515	1.1784732405881941	-0.5284747800249872	2.7564999999999893	1.4211445233257023	0.28349575942621097	1.4204187805501018	-0.24650000000000366	2.372313726836687	1.202705443419094	0.005357387395870775	0.0008609885200721063	1.3768254453088085e-06	1.172253487846806	0.0
3.8698984733987376	1.3530293204010664	0.2553176896464268	1.1897081474896598	-0.16332117291140658	2.777499999999989	1.265896754244821	0.27590031533081427	1.2651383127102733	-0.2255000000000037	1.3588180963977408	1.3886220544111691	0.005626199700661723	0.0009095636320023862	1.4795721082095655e-06	1.1831709045848875	0.0
3.896987762712529	1.3251130227473318	0.25145202121757326	1.2014995090310565	-0.12361351371627527	2.798499999999989	1.4644203186522857	0.28496411596450405	1.4636277847998587	-0.20450000000000368	2.7647896801650376	1.6408990332890356	0.005909518374921387	0.0009610847394455412	1.5905166006749516e-06	1.1946273154000888	0.0
3.9242666770515164	1.9294436108232575	0.2774352952554625	1.2138554637776244	-0.7155881470456331	2.819499999999989	1.411149228978962	0.2822054718761124	1.4103211536123228	-0.18350000000000372	11.984618404369598	1.9641771134699089	0.006208166678395401	0.0010157404647833767	1.7103503064670043e-06	1.2066298462841392	0.0
3.9517365437908767	1.3398728731192995	0.2520213148843738	1.226784254031554	-0.11308861908774559	2.840499999999989	0.848037517726017	0.24935366365392223	0.8471723939594785	-0.1625000000000037	23.41468837221288	2.312165080742174	0.006523016136998338	0.0010737320057650809	1.8398257195908976e-06	1.2191856660630709	0.0
3.9793986995974127	1.4335159621549467	0.2554774881973535	1.2402942289488539	-0.19322173320609282	2.861499999999989	1.2695184418401635	0.2740332405300065	1.26861470297835	-0.14150000000000373	43.624880916128745	2.7062019811714055	0.0068549894158028216	0.0011352739979992093	1.9797620662436655e-06	1.2323019857729856	0.0
4.007254490494595	0.9739371743083556	0.235472258184685	1.2543938478602468	0.2804566735518912	2.8824999999999887	0.574503725698996	0.23704660759538507	0.573559743046153	-0.12050000000000372	76.79655895571443	3.1484459447510362	0.00720506336213509	0.0012005954375674914	2.1310514619195807e-06	1.2459860580090822	0.0
4.035305271928057	1.0848304983601396	0.238382894787872	1.2690916838095232	0.18426118544938364	2.9034999999999886	1.0890886873613232	0.27099830966305194	1.0881027679582453	-0.09950000000000372	117.88492670164595	3.5950854817336118	0.007574272228503151	0.0012699406679611914	2.2946656561053164e-06	1.2602451762474027	0.0
4.063552408831553	1.2652490763474018	0.24619128522127223	1.2843964273236343	0.019147350976232547	2.9244999999999886	1.2002889553053073	0.2748038907280219	1.1992593395918156	-0.0785000000000037	170.6214925466777	4.039499581075147	0.007963711085591546	0.0013435704358296682	2.47166342225906e-06	1.275086674138791	0.0
4.091997275693375	1.3399346355673285	0.24888137343879557	1.3003168904296478	-0.03961774513768068	2.9454999999999885	1.1091313256884858	0.26926611481564333	1.1080561850893362	-0.05750000000000371	217.40436475157287	4.434442578603803	0.00837453943608596	0.0014217630203386615	2.6631986565670453e-06	1.2905179247745666	0.0
4.120641256623228	1.3601049037791528	0.24887932089335893	1.3168620109345224	-0.043242892844630454	2.9664999999999884	1.194373434066459	0.27521757194182334	1.1932508684985208	-0.0365000000000037	255.27100665075557	4.7582593358724985	0.00880798504064116	0.0015048154412635442	2.870529255364722e-06	1.3065463399233623	0.0
4.149485745419591	1.7522465264208575	0.26302029387883974	1.3340408569846596	-0.41820566943619797	2.988499999999994	0.9306692241637117	0.25065062912645225	0.9294948565848212	-0.015500000000003704	253.37421769301125	4.925545280056442	0.009265347967877074	0.0015930447512923953	3.09502684815798e-06	1.323179369238642	0.0
4.178532145637528	1.80582221371983	0.26367816365842506	1.351862631923054	-0.4539595817967761	3.0105	1.2791851428704069	0.2774252035349263	1.277956718293108	0.005499999999996298	239.96370280205008	4.973827005650345	0.00974800488088019	0.0016867894183851533	3.338187470952308e-06	1.3404244994363177	0.0
4.207781870656991	1.872100411653654	0.2660484200385046	1.3703366794630096	-0.5017637321906443	3.0315735	1.029423020829459	0.26561035941690475	1.028140616582025	0.026499999999996297	199.75160880511874	4.843799101860121	0.010257413573301165	0.0017864108044308483	3.6016432731688168e-06	1.3582892534420044	0.0
4.23723634375159	1.93726803670624	0.26678790734601243	1.3894724891983206	-0.5477955475079195	3.0527945145	1.2402935750648076	0.27410929265415046	1.2389545529929271	0.0474999999999963	155.65377453980648	4.580077187785783	0.010795117768773855	0.001892294746865575	3.887175360878799e-06	1.3767811895073203	0.0
4.266896998157851	1.6633956747197323	0.2565104024422445	1.4092797024710002	-0.25411597224873206	3.0741640761015	1.1754286289527884	0.2722677177236	1.174030211468052	0.06849999999999631	105.17406162531734	4.1757531858070704	0.011362752198035047	0.002004853250361062	4.1967278895142064e-06	1.3959079002947146	0.0
4.2967652771449565	1.7500259050201576	0.257722817013512	1.4297681186188234	-0.3202577864013343	3.09568322463421	0.9656224046393568	0.258720395357267	0.9641616668913805	0.0894999999999963	55.74125336835101	3.659791326073853	0.011962047968799055	0.0021245262961687977	4.53242353071344e-06	1.4156770119303248	0.0
4.32684263408497	1.9661359027376546	0.26486076829344346	1.4509477016260353	-0.5151882011116193	3.11735300720665	1.3545895507491492	0.28068385302169724	1.353063412337284	0.11049999999999632	32.849983855394214	3.1463308612598206	0.01259483824413331	0.0022517837772092126	4.896580450648311e-06	1.436096183024242	0.0
4.357130532523566	1.9206748419809583	0.2635189547376174	1.4728285872020117	-0.4478462547789466	3.1391744782570963	1.6211231265390813	0.2905660783337548	1.619528342735677	0.13149999999999631	8.6587609386429	2.607827915014077	0.013263064245792891	0.002387127567530968	5.291730951177254e-06	1.4571731036577367	0.0
4.387630446251231	1.341140568500479	0.240322523618389	1.4954210903137626	0.15428052181328367	3.1611486996048956	1.5333824670152023	0.2862840309227457	1.531715619470643	0.1524999999999963	4.669597813786311	2.161134852310675	0.01396878159969715	0.002531093735333192	5.720641940613257e-06	1.4789154943367917	0.0
4.41834385937499	1.5827195327126509	0.24942167994109768	1.5187357131997754	-0.06398381951287546	3.18327674050213	1.6242954552751532	0.2876797702667274	1.6225529421730283	0.17349999999999632	-0.7227928351641282	1.7490975312975152	0.014714167041475034	0.002684254909345697	6.186337417938583e-06	1.5013311049115368	0.0
4.449272266390615	1.4662303368434448	0.24257634993292282	1.5427831538937984	0.07655281705035355	3.205559677685645	1.327442423371933	0.2735555366155561	1.3256204490007313	0.1944999999999963	-0.5099927832507802	1.430529154146587	0.015501525500758255	0.002847222808999611	6.692123173103404e-06	1.5244277134608675	0.0
4.48041717225535	1.9338485192722774	0.2586665961663677	1.5675743152889454	-0.366274203983332	3.227998595429445	1.1945446770867199	0.2660404394696726	1.19263924079234	0.2154999999999963	3.4711237050327313	1.2218334044700836	0.016333297583666705	0.0030206509494962383	7.2416139267997475e-06	1.5482131251418556	0.0
4.511780092461137	1.8774509710123664	0.2548118505436574	1.5931203147737634	-0.284330656238603	3.250594585597451	1.1796579482440865	0.2653639931139792	1.177664832725225	0.23649999999999627	3.858221472126125	1.0728889348506416	0.017212067473702252	0.0032052375335954	7.838763156006893e-06	1.5726951710033097	0.0
4.5433625531083655	1.5640292532628934	0.24451538677583762	1.6194324944735556	0.0554032412106622	3.273348747696633	1.94578554763875	0.29992251912079176	1.9437003065448595	0.2574999999999963	5.035118203943391	0.9975421090135592	0.018140571272043052	0.003401728542699431	8.487895876883249e-06	1.5978817067629363	0.0
4.575166090980124	1.694409804506774	0.2477366645655605	1.6465224321319196	-0.0478873723748543	3.2962621889305095	1.542226224417279	0.27936380501767677	1.5400441692062738	0.2784999999999963	6.699369707052277	0.9717917148281664	0.019121705799007165	0.003610921040605668	9.193744684480632e-06	1.6237806115476223	0.0
4.607192253616985	1.8246108916254578	0.2532795677126918	1.6744019526689407	-0.1502089389565171	3.319336024253023	1.3446836735579708	0.27111464010096814	1.342399859568175	0.2994999999999963	5.006703008367396	0.935516301446335	0.020158537879226817	0.003833666704140515	9.961489379553745e-06	1.6503997865961937	0.0
4.639442599392304	1.7241826582710342	0.24608657256128033	1.7030831404543298	-0.021099517816704383	3.342571376422794	1.5698719103088925	0.28040812352603595	1.5674811219968905	0.32049999999999634	3.464606967970088	0.912543077220041	0.021254314133838822	0.004070875595774694	1.0796800546728513e-05	1.6777471539241695	0.0
4.67191869758805	1.7877812220786398	0.24677324586954627	1.7325783523354081	-0.05520286974323163	3.3659693760577536	1.2409316283145488	0.2641197659415198	1.238428363607568	0.34149999999999636	4.961264302328033	0.9245367960734467	0.02241247130374553	0.004323520194251543	1.1705887485814993e-05	1.7058306549499251	0.0
4.704622128471167	1.8500741065317095	0.2499709669678079	1.7629002314616433	-0.08717387507006613	3.389531161690158	1.7147430924526728	0.2870524754583452	1.7121215461609232	0.3624999999999964	4.317407197663687	0.9097360183792738	0.023636647128730304	0.004592639700241888	1.2695550939465242e-05	1.7346582490817317	0.0
4.737554483370465	1.7496212185946207	0.24459039882549893	1.7940617219492059	0.04444050335458516	3.4132578798219892	1.5540894688461435	0.2788704844847967	1.551343515077128	0.3834999999999964	5.931919670254917	0.9107767987446854	0.02493069180791118	0.004879344635069453	1.3773241106093314e-05	1.764237912265119	0.0
4.7707173647540575	1.698545192913372	0.24199786924273228	1.8260760844307957	0.1275308915174238	3.437150684980743	1.1085023103851104	0.2579481750722553	1.1056254838982909	0.4044999999999964	4.319650039587312	0.872366232738465	0.026298680067681972	0.005184821751632383	1.4947121477434683e-05	1.794577635490004	0.0
4.804112386307336	1.392256642647675	0.23036251095342825	1.858956912537867	0.4667002698901921	3.4612107397756082	1.3831049296697198	0.2670389743518383	1.3800904061060804	0.42549999999999644	5.1080086892874945	0.8535412619876397	0.02774492386390941	0.005510339277780051	1.622613909582318e-05	1.8256854232570818	0.0
4.837741173011487	1.9628027486135757	0.24866855155258358	1.892718150364055	-0.07008459824952062	3.485439214954037	1.2208686764640064	0.2595007089958699	1.217709251380964	0.44649999999999646	3.979483656497248	0.798093842634446	0.029273985745719464	0.005857252513589676	1.762010188774197e-05	1.8575692920028581	0.0
4.871605361222568	2.2306801712946234	0.2595810690137553	1.9273741109606186	-0.30330606033400476	3.5098372894587158	1.058012372331514	0.2510285885271204	1.054700438969282	0.4674999999999965	4.449086818887089	0.7695542694088144	0.030890692908705063	0.006227009805227112	1.9139763798063128e-05	1.8902372684828883	0.0
4.9057065987511255	2.2115333491977744	0.2571096712122175	1.962939495916286	-0.24859385328148842	3.5344061504849265	1.58151917706933	0.27471767586653095	1.578046702770235	0.4884999999999965	4.262300443767611	0.7229095766838833	0.032600151965805964	0.006621158919367753	2.0796918524284307e-05	1.923697388112588	0.0
4.940046544942383	1.763220563099199	0.24053104715338205	1.9994294160758295	0.2362088529766304	3.559146993538321	1.2866868366881021	0.2629817263353587	1.2830453378854492	0.5094999999999965	3.470023607617467	0.6721524650700127	0.03440776446444092	0.007041353843499949	2.260450273272649e-05	1.957957693265156	0.0
4.97462687075698	2.231389077700551	0.25552508673684177	2.036859413453289	-0.1945296642472618	3.5840610224930893	1.1196741182473808	0.25170699416804526	1.115854633935271	0.5304999999999964	2.4835009593792403	0.612662715268733	0.03631924317868928	0.007489362038831305	2.457670972987623e-05	1.9930262315260387	0.0
5.009449258852279	1.6527976439811423	0.2343837622101922	2.075245484397497	0.42244784041635475	3.6091494496505407	1.165512367834685	0.25313164732133686	1.1615054314246676	0.5514999999999965	2.9055900791507625	0.58453794365346	0.03834062920541812	0.007967072173969086	2.672911466271206e-05	2.028911053903447	0.0
5.044515403664246	2.1527532345446847	0.25041876281773523	2.1146041040690373	-0.038149130475647386	3.6344134957980945	1.154008316045192	0.25358855503288097	1.1498039255097727	0.5724999999999965	1.6884279387858463	0.5325662601630146	0.04047830989320073	0.008476502369046306	2.9078812432925983e-05	2.0656202129943573	0.0
5.079827011489895	1.9114633094798903	0.24009966410715816	2.1549522522893683	0.24348894280947797	3.659854390268681	1.286797917873581	0.25760876176508624	1.2823855040703995	0.5934999999999966	3.2195105848809753	0.5428139393135168	0.042739037632665816	0.009019808981514348	3.164456963249069e-05	2.1031617611055555	0.0
5.1153858005703245	2.1044783824438507	0.2475614982902678	2.1963074408240306	0.09182905838017996	3.685473371000562	1.4031481046034806	0.26135312349159207	1.3985164976673643	0.6144999999999965	1.7799502390784667	0.4871467123559638	0.04512994953652056	0.009599295966417487	3.444699194321847e-05	2.1415437483291493	0.0
5.151193501174317	2.108483288767863	0.24627492746875843	2.2386877421631812	0.13020445339531816	3.7112716845975657	1.1736613917133565	0.2518046487486815	1.1687987853964683	0.6354999999999966	1.4414139268046897	0.46944988079398375	0.04765858803688872	0.010217424845600604	3.750870859207811e-05	2.1807742205720997	0.0
5.187251855682537	1.7748600323945583	0.23483227523459205	2.2821118198636094	0.5072517874690512	3.7372505863897487	1.5986340822963219	0.2705917151910605	1.5935279961291942	0.6564999999999965	1.6469958894451038	0.46813472926713656	0.050332922426769455	0.01087682532197569	4.085457561851661e-05	2.220861217539246	0.0
5.2235626186723145	2.90625279270411	0.2679831370436984	2.3265989605172543	-0.5796538321868558	3.763411340494477	1.152615344346366	0.2476114786663668	1.1472525834847374	0.6774999999999967	2.4870389350433344	0.4820057268830127	0.05316137137132114	0.0115803065766779	4.4511899891415604e-05	2.261812770669364	0.0
5.260127557003021	1.8905731047987875	0.23835272718795666	2.3721691074117444	0.4815960026129569	3.7897552198779385	1.4365204731905246	0.25946531821199864	1.4308870858045575	0.6984999999999966	1.8706808838600466	0.46256842492481226	0.056152826413282834	0.012330869288672651	4.8510686013308634e-05	2.3036369010237756	0.0
5.296948449902043	2.390338720454995	0.25084627924727365	2.4188428959487522	0.028504175493757167	3.816283506417084	1.5738186565189354	0.2661505332329735	1.5678998885725401	0.7194999999999967	2.299746346009444	0.4736670537441511	0.059316676495126786	0.013131718418123528	5.288390846997791e-05	2.346341617127032	0.0
5.334027089051357	2.139127166293362	0.24278220658655017	2.466641690885898	0.32751452459253594	3.842997490962004	1.7069480206131813	0.2691770570844515	1.7007282678717932	0.7404999999999966	1.5220898950373076	0.4519857617151968	0.06266283351845513	0.01398627679658649	5.76678116265739e-05	2.3899349127592298	0.0
5.371365278674717	2.103874602797376	0.24167320110852158	2.515587625467468	0.41171302267009224	3.8698984733987376	1.3530293204010664	0.2553176896464268	1.346492077496294	0.7614999999999967	2.036734948739179	0.4671534573528386	0.06620175895867324	0.014898199568849252	6.290224043924214e-05	2.4344247646995063	0.0
5.40896483562544	2.3205266964977747	0.24721062495658797	2.5657036425083697	0.24517694601059503	3.896987762712529	1.3251130227473318	0.25145202121757326	1.318240829116364	0.7824999999999966	1.7656339418419034	0.45768906064438664	0.06994449155004932	0.01587138953297086	6.863100504633587e-05	2.479819130420303	0.0
5.446827589474818	2.1626450112146736	0.24022987150649985	2.617013537494276	0.4543685262796022	3.9242666770515164	1.9294436108232575	0.2774352952554625	1.9222179933297723	0.8034999999999968	2.304207835823682	0.4725576867828037	0.07390267605286525	0.016910013426785133	7.490228272836638e-05	2.526125945731897	0.0
5.484955382601142	2.3985555137994163	0.24782540051788382	2.6695420037592195	0.2709864899598031	3.9517365437908767	1.3398728731192995	0.2520213148843738	1.3322742851508165	0.8244999999999967	1.7677054041773337	0.4589939220045634	0.0780885931104248	0.018018519210789386	8.176906108385885e-05	2.5733531223769215	0.0
5.52335007027935	2.2397321489780615	0.2418489030721584	2.7233146797990964	0.48358253082103486	3.9793986995974127	1.4335159621549467	0.2554774881973535	1.4255237189790784	0.8454999999999968	1.9218522697105662	0.45822101908972734	0.08251519019916455	0.01920165439893497	8.928962666244208e-05	2.6215085455743345	0.0
5.5620135207713055	2.582658403734956	0.2520427003544196	2.778358198776605	0.1956997950416488	4.007254490494595	0.9739371743083556	0.235472258184685	0.965529384457191	0.8664999999999967	1.517318569211528	0.4473923478868872	0.08719611366996186	0.020464485490340543	9.752810373039986e-05	2.670600071512572	0.0
5.600947615416705	2.380096048934336	0.24472730679840846	2.8347002402689885	0.45460419133465235	4.035305271928057	1.0848304983601396	0.238382894787872	1.075983990798019	0.8874999999999968	2.1024747964573747	0.4598936688521316	0.09214574187288871	0.021812418556342163	0.00010655504832133257	2.720635524791436	0.0
5.640154248724622	2.753573116738133	0.2547281838034782	2.892369584305285	0.1387964675671518	4.063552408831553	1.2652490763474018	0.24619128522127223	1.2559393231625584	0.9084999999999968	1.2296311221002494	0.43474654470477714	0.0973792193510683	0.02325122103854663	0.00011644810324983364	2.7716226958124204	0.0
5.679635328465695	2.7057711220089775	0.25249470878848107	2.951396167733954	0.24562504572497668	4.091997275693375	1.3399346355673285	0.24888137343879557	1.3301356699122473	0.9294999999999969	1.4910610321058062	0.43706412283771773	0.1029124920818901	0.024787044814635548	0.0001272927203436489	2.823569338117085	0.0
5.719392775764955	2.892305093298039	0.25664715618986383	3.011811142955117	0.1195060496570779	4.120641256623228	1.3601049037791528	0.24887932089335893	1.3497892327679928	0.9504999999999968	1.0073935722073069	0.4196313038836485	0.10876234373555868	0.026426450589542797	0.00013918295678477644	2.8764831656732306	0.0
5.759428525195309	2.713102011940114	0.25123285504383325	3.07364693904362	0.36054492710350594	4.149485745419591	1.7522465264208575	0.26302029387883974	1.74138503867484	0.9714999999999969	1.772137926849017	0.43627722497558996	0.1149464329117352	0.028176433670257434	0.0001522223531477204	2.9303718501084797	0.0
5.799744524871677	2.6360400013226264	0.24811332242399242	3.1369373252802415	0.5008973239576151	4.178532145637528	1.80582221371983	0.26367816365842506	1.7943840812330938	0.9924999999999968	1.3529485564221657	0.41839249314470056	0.12148333130479672	0.03004445118284783	0.0001665249014896221	2.9852430178911074	0.0
5.840342736545779	3.1570155518311425	0.2609880777867305	3.2017174770976142	0.044701925266471765	4.207781870656991	1.872100411653654	0.2660484200385046	1.8600529856326486	1.0134999999999967	1.3781230920066365	0.4159215717860873	0.12839256273691807	0.032038450790307565	0.0001822161126886103	3.0411042474577	0.0
5.8812251357016	2.5887876277859787	0.24490230926480572	3.2680240444358977	0.679236416649919	4.23723634375159	1.93726803670624	0.26678790734601243	1.9245767370152398	1.0344999999999966	2.058266780073195	0.43187311830109043	0.1356946429857181	0.03416690096944599	0.00019943419315046994	3.097963066287583	0.0
5.922393711651511	2.7643580536996866	0.24837784120284964	3.335895222489366	0.5715371687896793	4.266896998157851	1.6633956747197323	0.2565104024422445	1.6500238725434466	1.0554999999999966	1.5733647525286916	0.40584756043727926	0.1434111203194894	0.036438822904215774	0.00021833134201705858	3.155826947923644	0.0
5.963850467633071	3.198261000302168	0.25887606295314186	3.4053708248101255	0.20710982450795745	4.2967652771449565	1.7500259050201576	0.257722817013512	1.735934798331659	1.0764999999999965	2.015809246192367	0.4180550524420181	0.1515646166380252	0.03886382405153889	0.00023907518112108221	3.2147033089394403	0.0
6.005597420906502	3.3062710396304325	0.26203957035091946	3.476492358717972	0.17022131908753968	4.32684263408497	1.9661359027376546	0.26486076829344346	1.9512843841358614	1.0974999999999964	2.189031145278906	0.4161982715673718	0.1601788691006437	0.04145213343377358	0.0002618503311495323	3.274599505852405	0.0
6.047636602852848	3.1879192234805154	0.2579203172087387	3.549303102946353	0.3613838794658375	4.357130532523566	1.9206748419809583	0.2635189547376174	1.9050193584366832	1.1184999999999963	1.6840862212641161	0.3978884336192151	0.1692787721051432	0.04421463870940155	0.00028686014881189174	3.3355228319829964	0.0
6.089970059072819	3.520190168352627	0.2653718719687583	3.6238481874331576	0.10365801908053074	4.387630446251231	1.341140568500479	0.240322523618389	1.324634972523508	1.1394999999999962	1.1369667916569446	0.375532764402275	0.17889041946201645	0.04716292507020711	0.00031432864126928534	3.397480514259665	0.0
6.132599849486327	3.209610528386616	0.2565732516260469	3.700174675141565	0.4905641467549491	4.41834385937499	1.5827195327126509	0.24942167994109768	1.5653149244244122	1.160499999999996	1.4745116637397055	0.37689669650380536	0.18904114658722246	0.05030931600909226	0.00034450257567801204	3.4604797099695723	0.0
6.1755280484327315	3.18073910612222	0.2547017485645936	3.7783316457701477	0.5975925396479278	4.449272266390615	1.4662303368434448	0.24257634993292282	1.447874896410514	1.181499999999996	1.0581642401709823	0.3606054150670135	0.19975957251411908	0.053666915997620156	0.00037765380344725934	3.5245275034549612	0.0
6.2187567447717615	3.4464518896845107	0.2612449876991357	3.8583702811828804	0.41191839149836973	4.48041717225535	1.9338485192722774	0.2586665961663677	1.9144873291251876	1.202499999999996	1.808740754465647	0.3792619099503739	0.21107564150069186	0.05724965510630102	0.0004140818207186225	3.589630902755169	0.0
6.262288041985164	3.577799786400916	0.26358306697761197	3.9403439523583144	0.36254416595739825	4.511780092461137	1.8774509710123664	0.2548118505436574	1.8570258272419127	1.2234999999999958	1.6902872690639659	0.3741405441986035	0.22302066398196096	0.06107233559342275	0.00045411658865797253	3.6557968361942725	0.0
6.30612405827906	3.5111997538772544	0.2611465183110842	4.0243083076228805	0.5131085537456261	4.5433625531083655	1.5640292532628934	0.24451538677583762	1.542478465552274	1.2444999999999957	0.9401254336342308	0.34258123521072237	0.23562735658931458	0.06515068047975862	0.000498121639422451	3.7230321489143847	0.0
6.350266926687013	3.8778164039676017	0.27067027291244034	4.110321361895915	0.23250495792831316	4.575166090980124	1.694409804506774	0.2477366645655605	1.6716679839224766	1.2654999999999956	1.667644476125917	0.3642956986145058	0.24892988092847448	0.06950138411662722	0.0005464974961420063	3.7913435993546716	0.0
6.394718795173823	4.006160419482321	0.2726504215714653	4.198443586633382	0.19228316715106075	4.607192253616985	1.8246108916254578	0.2532795677126918	1.8006087255527108	1.2864999999999955	1.2687399617064652	0.34755051912934737	0.2629638807758408	0.07414216474341363	0.0005996854379522354	3.860737855676175	0.0
6.439481826740039	4.069634771203969	0.2735563150691161	4.2887380001132644	0.21910322890929557	4.639442599392304	1.7241826582710342	0.24608657256128033	1.698846671740874	1.3074999999999954	1.1055117666996521	0.3341371404366661	0.2777665173190026	0.07909181901762158	0.0006581716440500176	3.93122149213259	0.0
6.4845581995272195	3.8723093070083157	0.26866964784012476	4.381270257658113	0.5089609506497976	4.67191869758805	1.7877812220786398	0.24677324586954627	1.7610335246931568	1.3284999999999954	1.3914665227541283	0.34350127111040607	0.2933765020313362	0.08437027848568925	0.0007224917539336766	4.002800985387154	0.0
6.529950106923911	4.66511766850427	0.2875583056305638	4.476108741338974	-0.18900892716529594	4.704622128471167	1.8500741065317095	0.2499709669678079	1.8218321241517978	1.3494999999999953	1.696181426045365	0.35181971193906414	0.30983412673273214	0.08999866794597848	0.000793235884453441	4.07548271077581	0.0
6.575659757672378	4.2978687523999	0.2781768141259868	4.573324648650215	0.27545589625031486	4.737554483370465	1.7496212185946207	0.24459039882549893	1.719797408910534	1.3704999999999952	1.3106472953108725	0.33355665699442394	0.3271812903487591	0.09599936563640796	0.0008710541480557141	4.149272938516992	0.0
6.621689375976085	4.277487866298219	0.27672628572912145	4.67299207958578	0.3955042132875608	4.7707173647540575	1.698545192913372	0.24199786924273228	1.66704674397258	1.391499999999995	1.8061472241395853	0.35136532925531694	0.3454615218389552	0.1023960651579459	0.0009566627206758116	4.224177829868203	0.0
6.668041201607918	4.202881368462032	0.274346055225763	4.775188121484944	0.5723067530229118	4.804112386307336	1.392256642647675	0.23036251095342825	1.3589851533668897	1.412499999999995	1.3410777666145202	0.3286795981948866	0.36471999872155525	0.10921383902144557	0.001050850512139328	4.300203433229804	0.0
6.714717490019173	4.154941293126845	0.27210628534505515	4.879992930948882	0.7250516378220375	4.837741173011487	1.9628027486135757	0.24866855155258358	1.9276538902523788	1.433499999999995	2.1270259005621397	0.3566718547795015	0.3850035605769603	0.11647920367892042	0.0011544864966935918	4.377355680196308	0.0
6.7617205124493065	4.227993949387802	0.27346280025150793	4.987489812058968	0.7594958626711659	4.871605361222568	2.2306801712946234	0.2595810690137553	2.1935433288168933	1.4544999999999948	1.4092917633213942	0.32849366969641813	0.4063607168657369	0.12422018587112224	0.0012685277664286024	4.45564038155568	0.0
6.809052556036452	4.914654667696184	0.2878045307227577	5.097765290053089	0.18311062235690478	4.9057065987511255	2.2115333491977744	0.2571096712122175	2.1722912413940763	1.4754999999999947	1.5413911430966563	0.3237550598442028	0.42884164834913974	0.13246639009102912	0.0013940283758841366	4.535063223237036	0.0
6.856715923928707	4.8235986244720275	0.2852774952731678	5.21090917953803	0.3873105550660023	4.940046544942383	1.763220563099199	0.24053104715338205	1.7217488402885255	1.4964999999999946	1.9137990646378098	0.335063029311885	0.45249820135128016	0.1412490669273869	0.0015321490520965337	4.615629762207266	0.0
6.9047129353962085	4.994037204566552	0.2874866598074275	5.32701464623398	0.3329774416674285	4.97462687075698	2.231389077700551	0.25552508673684177	2.1875558957733006	1.5174999999999945	1.3504557912038053	0.30650862093629866	0.47738387405244365	0.15060118201360098	0.0016841678507371353	4.697345422317198	0.0
6.953045925943982	5.1771027035851045	0.28937975364421875	5.446178261161536	0.2690755575764312	5.009449258852279	1.6527976439811423	0.2343837622101922	1.6064632134870924	1.5384999999999944	1.6247987232419736	0.31983642017863156	0.5035537939529746	0.1605574852648651	0.0018514918458538742	4.780215490097842	0.0
7.0017172474255895	5.2797322936960445	0.2922133754947443	5.56850004609278	0.28876775239673513	5.044515403664246	2.1527532345446847	0.25041876281773523	2.1037693434700047	1.5594999999999943	1.2896743404202142	0.295753389287263	0.5310646855970258	0.17115458004028392	0.002035669948067229	4.864245110507403	0.0
7.050729268157569	5.848137249893988	0.30183208826628244	5.6940835089962745	-0.15405374089771318	5.079827011489895	1.9114633094798903	0.24009966410715816	1.8596728182960776	1.5804999999999942	1.859720939812978	0.32601758245942936	0.5599748275957713	0.18243099181674946	0.002238406953908624	4.949439282629845	0.0
7.100084373034671	5.830921896648313	0.3000794611741564	5.823035668111163	-0.007886228537150153	5.1153858005703245	2.1044783824438507	0.2475614982902678	2.0497146899489693	1.6014999999999942	1.8127227315176173	0.3176280769753133	0.5903439979408494	0.19442723590731686	0.002461578937337681	5.035802855325659	0.0
7.149784963645914	6.074648841513715	0.30427852616703355	5.955467063189372	-0.11918177832434385	5.151193501174317	2.108483288767863	0.24627492746875843	2.0505697671767815	1.622499999999994	1.3713001550190607	0.29180769785070615	0.6222334065515369	0.20718588369871055	0.0027072501033463697	5.123340522835778	0.0
7.199833458391435	6.1937364401856225	0.3051097664872556	6.091491752346684	-0.10224468783893848	5.187251855682537	1.7748600323945583	0.23483227523459205	1.7136094300701945	1.643499999999994	1.7789601061039195	0.3083902670286064	0.6557056139539515	0.22075162682026508	0.002977691232960042	5.212056820339508	0.0
7.250232292600176	5.662846141944753	0.29383107950603815	6.231227292864551	0.568381150919798	5.2235626186723145	2.90625279270411	0.2679831370436984	2.8414666028562197	1.6644999999999939	1.6583245754908174	0.2990527502497289	0.6908244349482718	0.23517133859003136	0.003275399858879397	5.301956119467368	0.0
7.3009839186483765	6.416230667469231	0.30775277993984246	6.3747947041855895	-0.041435963283641186	5.260127557003021	1.8905731047987875	0.23835272718795666	1.8220408984108187	1.6854999999999938	1.7426270150521437	0.2978260671068326	0.7276548260812243	0.2504941320129496	0.003603122321471499	5.393042623769944	0.0
7.352090806078915	6.949710902082596	0.31633681521796725	6.5223184112473405	-0.4273924908352553	5.296948449902043	2.390338720454995	0.25084627924727365	2.3178374416332748	1.7064999999999937	1.4703398855608878	0.2874046637174702	0.7662627557068246	0.2667714135309342	0.003963877865798958	5.485320364143783	0.0
7.403555441721467	6.420662954287698	0.30437485318581897	6.673926166202141	0.2532632119144429	5.334027089051357	2.139127166293362	0.24278220658655017	2.062420388166694	1.7274999999999936	2.2708032462340566	0.31912905279903847	0.8067150553892811	0.28405693164551815	0.004360984951855756	5.578793194215486	0.0
7.455380329813519	6.903072326941918	0.31382508225914507	6.829748946477022	-0.07332338046489628	5.371365278674717	2.103874602797376	0.24167320110852158	2.022711742029414	1.7484999999999935	0.8216694778106914	0.24809319222259735	0.8490792513791223	0.3024068194505547	0.004798089962124959	5.673464785685219	0.0
7.507567992122213	7.760993332549318	0.32781226198832497	6.989920827037066	-0.7710725055122518	5.40896483562544	2.3205266964977747	0.24721062495658797	2.234642184409708	1.7694999999999934	1.4151341344222315	0.2659492041297876	0.8934233748776537	0.3218796300255369	0.005279198502945746	5.769338623630929	0.0
7.560120968067068	7.019037507360748	0.3131656749655498	7.154578824629996	0.13554131726924812	5.446827589474818	2.1626450112146736	0.24022987150649985	2.071757419452295	1.7904999999999933	1.525940372914832	0.2735618009346698	0.939815749796657	0.34253636354977446	0.005808709508917075	5.8664180017746475	0.0
7.6130418148435375	7.622098222402957	0.3234170680698576	7.3238627117094035	-0.29823551069355325	5.484955382601142	2.3985555137994163	0.24782540051788382	2.3023666324171184	1.8114999999999932	1.33602263232222	0.2608076602327555	0.9883247567203286	0.364440484904245	0.006391452372600271	5.9647060177122295	0.0
7.666333107547443	7.962514874166828	0.3282113274636027	7.4979147976604335	-0.4646000765063949	5.52335007027935	2.2397321489780615	0.2418489030721584	2.1379260147532997	1.8324999999999931	1.5450077867320287	0.2663162927867659	1.039018571785209	0.3876579304320594	0.007032727335020083	6.064205568108145	0.0
7.7199974393002755	7.332835618269237	0.3161923805115259	7.676879674884381	0.3440440566151439	5.5620135207713055	2.582658403734956	0.2520427003544196	2.4749002764709234	1.853499999999993	1.6046442619539898	0.27114059330390805	1.091964879211119	0.41225710243065	0.0077383493857892185	6.164919343856822	0.0
7.774037421375377	8.034673773514095	0.32782433043883474	7.860903927238225	-0.1737698462758699	5.600947615416705	2.380096048934336	0.24472730679840846	2.266031333456784	1.874499999999993	1.5060493447905245	0.2613554804085593	1.1472305562411833	0.43830884984983354	0.008514695934955244	6.266849825212253	0.0
7.828455683325005	8.036189517938906	0.3268514059059404	8.05013579827015	0.013946280331243344	5.640154248724622	2.753573116738133	0.2547281838034782	2.6328262282452686	1.8954999999999929	1.5459902584097203	0.26119584150927283	1.204881329280179	0.4658864335706887	0.009368758531724825	6.369999276887556	0.0
7.88325487310828	8.174435401998723	0.3275139485842397	8.244724816640703	0.07028941464198013	5.679635328465695	2.7057711220089775	0.25249470878848107	2.5779442923921083	1.9164999999999928	1.1798150888339138	0.2412573417321758	1.264981400054749	0.4950654745417244	0.01030819891785804	6.474369743126372	0.0
7.938437657220039	8.7907621923293	0.33721269595224085	8.44482137606743	-0.34594081626186934	5.719392775764955	2.892305093298039	0.25664715618986383	2.7569771160161527	1.9374999999999927	1.7651557362111143	0.26930960961174616	1.3275930406515548	0.5259238829523777	0.01134140971551193	6.579963042747986	0.0
7.994006720820579	9.45605230297306	0.34649996803847755	8.650576267072012	-0.805476035901048	5.759428525195309	2.713102011940114	0.25123285504383325	2.5698269230049737	1.9584999999999926	1.2759134542119093	0.24628262861807113	1.392776156312792	0.5585417665307278	0.012477580060370856	6.686780764168121	0.0
8.049964767866324	8.533790053401306	0.33073850981643566	8.862140157734355	0.32835010433304923	5.799744524871677	2.6360400013226264	0.24811332242399242	2.4843456939334922	1.9794999999999925	1.6861652399478386	0.26071014613258625	1.4605878148719271	0.5930013159641093	0.013726766500715621	6.794824260397604	0.0
8.106314521241387	9.585930767366001	0.3466354926395762	9.079663020552259	-0.5062677468137426	5.840342736545779	3.1570155518311425	0.2609880777867305	2.996402322191228	2.0004999999999926	1.6003275318469568	0.25946977897511375	1.5310817416804157	0.6293866653596284	0.015099969491283283	6.904094644020931	0.0
8.163058722890078	9.802637494274277	0.3485501928938923	9.303293502349925	-0.4993439919243521	5.8812251357016	2.5887876277859787	0.24490230926480572	2.418726649637664	2.0214999999999925	1.0572311239176282	0.23632799251394787	1.6043077787873792	0.6677837255884899	0.016609215816938076	7.014592782157118	0.0
8.220200133950309	9.689822434166109	0.34645647191226236	9.533178233944533	-0.1566442002215762	5.922393711651511	2.7643580536996866	0.24837784120284964	2.5842897791339645	2.0424999999999924	1.5357807901673715	0.25906304911571126	1.6803113069592286	0.7082799882953468	0.018267647284825977	7.126319291405132	0.0
8.277741534887962	10.000915539078036	0.35010173814265855	9.76946107593137	-0.23145446314666707	5.963850467633071	3.198261000302168	0.25887606295314186	3.007593484431483	2.0634999999999923	1.4179248491314946	0.25270913502973796	1.7591326288266487	0.7509642983040551	0.020089616024286043	7.23927453277638	0.0
8.335685725632178	9.968187799413384	0.34856109144329783	10.012282296434188	0.04409449702080437	6.005597420906502	3.3062710396304325	0.26203957035091946	3.1043781867648654	2.0844999999999922	1.654429934150972	0.27087395949697296	1.8408063109704897	0.7959265921161605	0.022090786730720215	7.353458606616818	0.0
8.394035525711603	10.119962627367475	0.3494680569616727	10.261777675925206	0.14181504855773142	6.047636602852848	3.1879192234805154	0.2579203172087387	2.974138952517159	2.105499999999992	1.5467234315652039	0.26626431721656846	1.9253604820409467	0.8432576001807884	0.024288246182203956	7.468871347521268	0.0
8.452793774391584	10.756713500006581	0.35843197121713166	10.518077533166542	-0.23863596684003952	6.089970059072819	3.520190168352627	0.2653718719687583	3.293822495179134	2.126499999999992	1.1069217883072044	0.24578013564707196	2.012816082962472	0.8930485106161569	0.026700620345083026	7.58551231924283	0.0
8.511963330812325	11.087273594325916	0.3617162278798707	10.781305664860417	-0.3059679294654991	6.132599849486327	3.209610528386616	0.2565732516260469	2.9699155632146232	2.147499999999992	1.7499057639062323	0.2780774355653912	2.1031860638081903	0.945390592085855	0.029348199366306744	7.703380809600065	0.0
8.571547074128013	10.890997926222415	0.358217033180936	11.05157818959686	0.1605802633744453	6.1755280484327315	3.18073910612222	0.2547017485645936	2.9269349638070334	2.168499999999992	1.8915669073455645	0.285099711194673	2.196474519908533	1.0003747735783997	0.032253070724861076	7.822475825385066	0.0
8.631547903646908	11.798143053401118	0.3700224621358489	11.329002284008872	-0.46914076939224536	6.2187567447717615	3.4464518896845107	0.2612449876991357	3.177712511256799	2.189499999999992	1.495983033644377	0.2734642262501665	2.292675757045167	1.058091178906952	0.035439260781367526	7.9427960872753856	0.0
8.691968738972436	11.923037640637341	0.37044494097113484	11.613674795522202	-0.3093628451151389	6.262288041985164	3.577799786400916	0.26358306697761197	3.2932526702368743	2.2104999999999917	1.0678563224739335	0.25224305479921166	2.391773272010214	1.1186286138363206	0.038932884922596105	8.064340024753072	0.0
8.752812520145245	12.340528183771609	0.37484536806228985	11.90568071153924	-0.4348474722323683	6.30612405827906	3.5111997538772544	0.2611465183110842	3.2099235951687586	2.2314999999999916	1.3995837479150233	0.2663221510626186	2.493738630207048	1.182074003853114	0.04276230644509356	8.187105771033986	0.0
8.81408220778626	12.667481519244461	0.379255688845403	12.205091459142414	-0.462390060102047	6.350266926687013	3.8778164039676017	0.27067027291244034	3.558838641426358	2.2524999999999915	1.269749064839558	0.26129846444849447	2.5985302161576915	1.2485117807157557	0.046958304258074776	8.311091158010893	0.0
8.875780783240765	13.371782279332466	0.38691490100881537	12.511963002271267	-0.8598192770611988	6.394718795173823	4.006160419482321	0.2726504215714653	3.668454688525115	2.2734999999999914	0.910527970735296	0.24287081517753883	2.7060918256062103	1.3180232160424716	0.0515542494087657	8.43629371121382	0.0
8.93791124872345	12.714167131675637	0.3776405746161524	12.826333694692003	0.11216656301636618	6.439481826740039	4.069634771203969	0.2735563150691161	3.7121182632232945	2.2944999999999913	1.1284587055594848	0.2557687770534612	2.8163510592593948	1.3906857002992719	0.05658629034207441	8.562710644791263	0.0
9.000476627464515	13.167451896380472	0.38247152007819135	13.148221836891242	-0.019230059489229845	6.4845581995272195	3.8723093070083157	0.26866964784012476	3.4938400347373566	2.3154999999999912	1.9610198062593012	0.2945222120345154	2.9292174680667977	1.466571965609203	0.0620935466992684	8.690338856515973	0.0
9.063479963856764	13.759229337746287	0.3892914973664706	13.47762287336899	-0.2816064643772975	6.529950106923911	4.66511766850427	0.2875583056305638	4.264491637941106	2.336499999999991	1.049840809382546	0.2516250868870334	3.044580388436036	1.545749250778073	0.06811831133563677	8.819174922819245	0.0
9.126924323603763	13.791845019156268	0.3887736204196255	13.814506153961485	0.02266113480521703	6.575659757672378	4.2978687523999	0.2781768141259868	3.873817042266677	2.357499999999991	1.2126808626246175	0.2605497388212518	3.1623063932468436	1.6282784067637146	0.07470626009330987	8.949215093857617	0.0
9.19081279386899	14.558578922908543	0.3970717182648925	14.158811169348326	-0.39976775356021754	6.621689375976085	4.277487866298219	0.27672628572912145	3.828673616580642	2.378499999999991	1.341601374053437	0.2670076568001207	3.2822362716060756	1.7142129404254192	0.08190666870078091	9.08045528861605	0.0
9.25514848342607	15.289068676389237	0.4049553972890243	14.510443157715892	-0.7786255186733442	6.668041201607918	4.202881368462032	0.274346055225763	3.727896680206892	2.399499999999991	0.9904997471258667	0.2468450927093742	3.404181438010827	1.803597993669515	0.08977263598361906	9.212891090051931	0.0
9.319934522810053	14.700068017988741	0.3970733711797834	14.869267968042774	0.16919995005403266	6.714717490019173	4.154941293126845	0.27210628534505515	3.6523040423742703	2.4204999999999908	1.474446361536823	0.27238542334655275	3.527919661487761	1.8964692539112689	0.09836131235968104	9.346517740284064	0.0
9.385174064469723	15.086606629168424	0.40068145224617097	15.235106057579078	0.14849942841065378	6.7617205124493065	4.227993949387802	0.27346280025150793	3.6961445188845143	2.4414999999999907	1.3691555566127815	0.26736360607736664	3.6531899994773784	1.9928517899152065	0.10773413235531047	9.481330135831183	0.0
9.450870282921011	15.288376892764289	0.4017419695549256	15.60772549935518	0.31934860659089104	6.809052556036452	4.914654667696184	0.2878045307227577	4.351952600880131	2.4624999999999906	1.1621944174639112	0.25800467413229977	3.7796868225180345	2.0927588043174103	0.11795704961507993	9.617322822904654	0.0
9.517026374901459	15.799138265286599	0.40702759282291745	15.986833883156665	0.18769561787006594	6.856715923928707	4.8235986244720275	0.2852774952731678	4.228319207141264	2.4834999999999905	1.3488618720100318	0.26841906346762506	3.9070528276299656	2.196190290181551	0.12910077258530128	9.754489992759847	0.0
9.58364555952577	16.216154941851798	0.4105274641571319	16.37206901410163	0.155914072249832	6.9047129353962085	4.994037204566552	0.2874866598074275	4.36436798064977	2.5044999999999904	1.482483926548422	0.27480902379094013	4.034870964813263	2.3031315734473203	0.14124099872976148	9.892825477111284	0.0
9.650731078442451	16.34430877712922	0.41054997960448275	16.762988350932147	0.4186795738029261	6.953045925943982	5.1771027035851045	0.28937975364421875	4.511139932521411	2.5254999999999903	1.1031196719013057	0.25236271488342765	4.162655246832043	2.4135517156996618	0.15445864478415894	10.032322743616284	0.0
9.718286195991547	16.443005984929197	0.41110444705244353	17.15905718569154	0.7160512007623439	7.0017172474255895	5.2797322936960445	0.2922133754947443	4.575477358110668	2.54649999999999	1.2040349401445656	0.26221298630283574	4.289840482189832	2.527401741896207	0.16884007017316915	10.172974891432332	0.0
9.786314199363488	16.945942037608432	0.4149076027234226	17.559635651570076	0.6136936139616438	7.050729268157569	5.848137249893988	0.30183208826628244	5.103493023527558	2.56749999999999	1.3845452883318443	0.2722626638666844	4.415771069290015	2.644612645125721	0.18447729030100612	10.314774646853335	0.0
9.854818398759033	17.96317965127287	0.4252045485504324	17.963964759355225	0.0007851080823542134	7.100084373034671	5.830921896648313	0.3000794611741564	5.043689083862809	2.58849999999999	1.3430007285274121	0.2664864531734977	4.539689119548341	2.7650931047934098	0.2014681759834523	10.457714359030021	0.0
9.923802127550346	17.77116070828894	0.42282380823537385	18.37115180631072	0.599991098021782	7.149784963645914	6.074648841513715	0.30427852616703355	5.242522301160122	2.60949999999999	1.5862443952395266	0.28202786717589196	4.660722340040966	2.8887268356716542	0.2199166348179257	10.601785995780173	0.0
9.993268742443199	17.928410615285514	0.42416148768466044	18.78015567287025	0.8517450575847363	7.199833458391435	6.1937364401856225	0.3051097664872556	5.3143015081784455	2.63049999999999	1.1017120007926753	0.26045337491275733	4.777872300430156	3.0153694631558148	0.23993276979032122	10.74698113949396	0.0
10.0632216236403	18.66263942510641	0.4326793042595573	19.189772716945782	0.5271332918393732	7.250232292600176	5.662846141944753	0.29383107950603815	4.73357496854757	2.6514999999999898	1.7548961384459232	0.28817247184285505	4.890003928458098	3.1448447954511076	0.26163300989617416	10.893290983140401	0.0
10.133664175005784	19.6615668848191	0.44361674005481727	19.598624182896074	-0.0629427019230242	7.3009839186483765	6.416230667469231	0.30775277993984246	5.434478587053585	2.6724999999999897	1.5493255324142405	0.28136179687362	4.99583731187363	3.2769403376286634	0.2851402070132036	11.04070632638058	0.0
10.204599824230822	19.921392751246998	0.44761294839359456	20.00514624689267	0.08375349564567358	7.352090806078915	6.949710902082596	0.31633681521796725	5.912712854979038	2.6934999999999896	1.6459997059483857	0.2855000162152768	5.093943114547913	3.411401867843374	0.31058369270773306	11.189217571793652	0.0
10.27603202300044	20.93072665935874	0.45863953546779823	20.407584001616094	-0.5231426577426461	7.403555441721467	6.420662954287698	0.30437485318581897	5.325529982301043	2.7144999999999895	1.5172573815090642	0.2794640812668103	5.182743116223639	3.5479268760751195	0.3380992880955153	11.338814721221823	0.0
10.347964247161443	19.559810257747387	0.4451616490545293	20.80399081496838	1.244180557220993	7.455380329813519	6.903072326941918	0.31382508225914507	5.746788166150116	2.7354999999999894	1.5002591417169802	0.2795004908477879	5.2605175277898555	3.6861566556221996	0.3678292593160138	11.489487372240312	0.0
10.420399996891572	21.6484191721637	0.46627505062237684	21.192234550364375	-0.4561846217993235	7.507567992122213	7.760993332549318	0.32781226198832497	6.540411129143182	2.7564999999999893	1.6051072987747947	0.28349575942621097	5.3254207809598695	3.8256668440176305	0.3999222106280399	11.641224714758838	0.0
10.493342796869813	21.183546416736117	0.4614676415413293	21.570012079873443	0.3864656631373258	7.560120968067068	7.019037507360748	0.3131656749655498	5.730876684505399	2.777499999999989	1.4297631848017245	0.27590031533081427	5.375507403967821	3.965956241539659	0.43453290660492666	11.794015527761037	0.0
10.566796196447902	21.152297504021643	0.46060969222171044	21.934873328677533	0.7825758246558898	7.6130418148435375	7.622098222402957	0.3234170680698576	6.262941528405783	2.798499999999989	1.6539850123351514	0.28496411596450405	5.408769336076279	4.1064338020005104	0.47182201441252514	11.947848176188216	0.0
10.640763769823035	22.219015476610252	0.4699693154134734	22.28425574034374	0.0652402637334859	7.666333107547443	7.962514874166828	0.3282113274636027	6.52880564461454	2.819499999999989	1.593818144402366	0.2822054718761124	5.423185572841878	4.246403802819254	0.5119557567081341	12.102710607974469	0.0
10.715249116211798	22.885039809560844	0.47526030829422583	22.615529540638875	-0.2695102689219695	7.7199974393002755	7.332835618269237	0.3161923805115259	5.8208752872416785	2.840499999999989	0.957813358877454	0.24935366365392223	5.416784354032106	4.385049370047152	0.5551054653200307	12.258590351239587	0.0
10.79025586002528	22.828218866039563	0.4735134076644725	22.926053514548876	0.09783464850931267	7.774037421375377	8.034673773514095	0.32782433043883474	6.440619671488123	2.861499999999989	1.4338536886862714	0.2740332405300065	5.387717209740009	4.521414767587535	0.6014470255743524	12.41547451164698	0.0
10.865787651045459	22.527321492933545	0.4698016032397475	23.213240230453522	0.6859187375199767	7.828455683325005	8.036189517938906	0.3268514059059404	6.356052996556314	2.8824999999999887	0.6488714611057416	0.23704660759538507	5.334343096924215	4.654387162646409	0.6511602009492926	12.573349769933607	0.0
10.941848164602776	23.35801106251543	0.4769698029440996	23.47462880457634	0.11661774206091025	7.88325487310828	8.174435401998723	0.3275139485842397	6.404080328484392	2.9034999999999886	1.2300678589717822	0.27099830966305194	5.255319648604285	4.782678948675721	0.7044278276776271	12.732202379618707	0.0
11.018441101754995	23.429176091906637	0.47670722695968243	23.707962477652618	0.27878638574598114	7.938437657220039	8.7907621923293	0.33721269595224085	6.925903859009855	2.9244999999999886	1.3556626586371325	0.2748038907280219	5.149697314045617	4.904812129697418	0.7614348690104699	12.892018164899113	0.0
11.095570189467281	24.723368417965013	0.48850698544997895	23.911267570374683	-0.8121008475903295	7.994006720820579	9.45605230297306	0.34649996803847755	7.492256800069169	2.9454999999999885	1.25270495501487	0.26926611481564333	5.017011012925223	5.0191067195911945	0.8223673191201237	13.052782518738143	0.0
11.173239180793551	24.25000754154079	0.4827404190867293	24.082929896678998	-0.16707764486179144	8.049964767866324	8.533790053401306	0.33073850981643566	6.466474156064555	2.9664999999999884	1.348981391418572	0.27521757194182334	4.857363003738542	5.123675544706014	0.8874109470789798	13.214480401155463	0.0
11.251451855059106	24.384994553077682	0.48301581700931473	24.221764537892753	-0.1632300151849293	8.106314521241387	9.585930767366001	0.3466354926395762	7.410362390834674	2.988499999999994	1.0511414848607132	0.25065062912645225	4.671490128656861	5.2164281994892745	0.9567498720209565	13.377096337725662	0.0
11.33021201804452	24.585860734060155	0.4842371685202487	24.327075084131256	-0.25878564992889963	8.163058722890078	9.802637494274277	0.3485501928938923	7.51393677408147	3.0105	1.4447717143508305	0.2774252035349263	4.460808585224537	5.29508711913371	1.0305649614799381	13.540614418293071	0.0
11.409523502170831	24.574514572227944	0.48301690075951653	24.3986990574159	-0.17581551481204372	8.220200133950309	9.689822434166109	0.34645647191226236	7.282963491626708	3.0315735	1.162678655928279	0.26561035941690475	4.227429998944212	5.357218716561855	1.1090320459994945	13.705018295910339	0.0
11.489390166686027	25.153463035478463	0.487753607460596	24.437037212554387	-0.7164258229240765	8.277741534887962	10.000915539078036	0.35010173814265855	7.4707289959230465	3.0527945145	1.4008457530422103	0.27410929265415046	3.974143884592489	5.400282197564934	1.1923199443880839	13.870291186008881	0.0
11.56981589785283	25.06204667425624	0.4864416707111249	24.443065672361445	-0.6189810018947952	8.335685725632178	9.968187799413384	0.34856109144329783	7.309364109596014	3.0741640761015	1.3275842397125246	0.2722677177236	3.7043635688667087	5.421697942303253	1.280588295382842	14.036415865808642	0.0
11.6508046091378	24.922768383491363	0.4841819934501693	24.418331238939437	-0.5044371445519253	8.394035525711603	10.119962627367475	0.3494680569616727	7.3270562989635355	3.09568322463421	1.090619246746295	0.258720395357267	3.4220351974561463	5.418936174658323	1.3739851928495697	14.203374673975398	0.0
11.732360241401764	24.904925305567982	0.483215053215835	24.364931534101366	-0.5399937714666159	8.452793774391584	10.756713500006581	0.35843197121713166	7.8241482860828695	3.11735300720665	1.5299369902671227	0.28068385302169724	3.1315123729638343	5.389625027845284	1.4726446227588934	14.371149510533355	0.0
11.814486763091576	24.200375825349727	0.47589943119280864	24.285482645275465	0.08510681992573765	8.511963330812325	11.087273594325916	0.3617162278798707	8.009348739065564	3.1391744782570963	1.8309725153999292	0.2905660783337548	2.8374019972394917	5.331675110323791	1.5766837006711116	14.539721837041071	0.0
11.897188170433218	23.729259633939478	0.4704515438940855	24.18307749557603	0.45381786163655136	8.571547074128013	10.890997926222415	0.358217033180936	7.661895562010621	3.1611486996048956	1.7318740981105176	0.2862840309227457	2.544389702723767	5.2434154080471735	1.6861997077662532	14.709072677038836	0.0
11.980468487626249	23.37932389205615	0.46583091689994144	24.06123808805375	0.6819141959975994	8.631547903646908	11.798143053401118	0.3700224621358489	8.411936856667632	3.18327674050213	1.834555492306786	0.2876797702667274	2.257055518868815	5.123733031687046	1.8012669207224865	14.879182616775399	0.0
12.064331767039633	23.515249716858186	0.46579050151778273	23.923864063893326	0.4086143470351402	8.691968738972436	11.923037640637341	0.37044494097113484	8.373702869868211	3.205559677685645	1.4992757509781245	0.2735555366155561	1.9796918294608774	4.972207203458188	1.9219332247518797	15.050031806222382	0.0
12.14878208940891	23.201456378130274	0.46137160442323083	23.77517875500289	0.5737223768726167	8.752812520145245	12.340528183771609	0.37484536806228985	8.621953243266354	3.227998595429445	1.3491748013196578	0.2660404394696726	1.7161360100573388	4.789226296413747	2.0482164881476317	15.221599960384173	0.0
12.233823564034772	22.82782690621217	0.45712469790015836	23.619672320671434	0.7918454144592637	8.81408220778626	12.667481519244461	0.379255688845403	8.77348121811294	3.250594585597451	1.3323610313420102	0.2653639931139792	1.46962928411153	4.576076017133394	2.180100658514784	15.393866360911725	0.0
12.319460328983016	23.27327071632912	0.45985130069504193	23.46203995422462	0.1887692378954995	8.875780783240765	13.371782279332466	0.38691490100881537	9.296112988275018	3.273348747696633	2.1976614855867727	0.29992251912079176	1.2427113364743625	4.334987247151532	2.3175315125706537	15.566809858028071	0.0
12.405696551285896	22.983761464248072	0.45636525780453957	23.30711189767328	0.3233504334252082	8.93791124872345	12.714167131675637	0.3776405746161524	8.450544081774897	3.2962621889305095	1.7418626526323675	0.27936380501767677	1.0371572564049778	4.0691338189022055	2.460411949592238	15.740408872773859	0.0
12.492536427144898	22.732675088765784	0.45254706810348966	23.15977145898022	0.4270963702144357	9.000476627464515	13.167451896380472	0.38247152007819135	8.709568916005203	3.319336024253023	1.518748827825263	0.27111464010096814	0.8539597618700546	3.7825736379773103	2.608596659552055	15.9146413995808	0.0
12.579984182134913	22.352433310110595	0.44791643643779033	23.024857638728168	0.6724243286175735	9.063479963856764	13.759229337746287	0.3892914973664706	9.100781387196541	3.342571376422794	1.773086987297797	0.28040812352603595	0.6933557868351129	3.480130925400117	2.761885917311902	16.089485009181036	0.0
12.668044071409858	22.219598495478266	0.4453681675644464	22.907050425180728	0.6874519297024619	9.126924323603763	13.791845019156268	0.3887736204196255	8.9265539590524	3.3659693760577536	1.401566400317246	0.2641197659415198	0.5548928334141573	3.167222588052733	2.9200181518533173	16.26491685186052	0.0
12.756720379909726	23.02223302355525	0.4517751361539849	22.81073918501587	-0.2114938385393792	9.19081279386899	14.558578922908543	0.3970717182648925	9.480223042176267	3.389531161690158	1.9367112971582388	0.2870524754583452	0.43752741434147896	2.8496372943195336	3.0826608152908355	16.440913661064023	0.0
12.846017422569096	23.293345025193812	0.4527137680871562	22.739877527426657	-0.553467497767155	9.25514848342607	15.289068676389237	0.4049553972890243	9.991516608725275	3.4132578798219892	1.7552615574639174	0.2788704844847967	0.3397457653538529	2.533281068209637	3.2493989365033835	16.617451757359785	0.0
12.93593954452708	22.659021201621897	0.4457065533643891	22.697831053558026	0.03880985193612929	9.319934522810053	14.700068017988741	0.3970733711797834	9.177317790230031	3.437150684980743	1.2519945156204821	0.2579481750722553	0.2596959871363711	2.22390741057579	3.4197206030745053	16.79450705277136	0.0
13.026491121338768	22.56169826165579	0.4432465750013371	22.687226947720198	0.1255286860644098	9.385174064469723	15.086606629168424	0.40068145224617097	9.332830707420527	3.4612107397756082	1.5621435970417996	0.2670389743518383	0.19532092239710094	1.926852470849128	3.592998498989778	16.97205505548419	0.0
13.11767655918814	22.789699755380468	0.44423872904290923	22.709815889682844	-0.0798838656976244	9.450870282921011	15.288376892764289	0.4017419695549256	9.297974216313765	3.485439214954037	1.3789063612278278	0.2595007089958699	0.14448227160143065	1.646796167891205	3.768466575255756	17.150070874934453	0.0
13.209500295102458	22.831351212039703	0.4434738598864049	22.7663569003394	-0.06499431170030334	9.517026374901459	15.799138265286599	0.40702759282291745	9.566794374889781	3.5098372894587158	1.1949688108069672	0.2510285885271204	0.10506845978411061	1.3875682090204846	3.9451910042475498	17.328529227287255	0.0
13.301966797168173	23.252407195391296	0.44617255064167344	22.856534369394247	-0.3958728259970492	9.58364555952577	16.216154941851798	0.4105274641571319	9.736911404861452	3.5344061504849265	1.786241956817861	0.27471767586653095	0.07508126335976814	1.1520138244771008	4.122034840245904	17.507404441311472	0.0
13.395080564748351	22.9420833626027	0.4421525782458478	22.978913856599952	0.03683049399725391	9.650731078442451	16.34430877712922	0.41054997960448275	9.613643169813358	3.559146993538321	1.4532444792964945	0.2629817263353587	0.052698839349868236	0.9419281896500005	4.29761636294204	17.686670464658043	0.0
13.488846128701589	23.607283077333836	0.44705830970912663	23.130939802031058	-0.47634327530277787	9.718286195991547	16.443005984929197	0.41110444705244353	9.456923690669989	3.5840610224930893	1.264612479554422	0.25170699416804526	0.03631524611717313	0.7580616848140922	4.470262000551576	17.866300870548216	0.0
13.5832680516025	23.198953655999684	0.44210385306047645	23.308974723409484	0.11002106740980011	9.786314199363488	16.945942037608432	0.4149076027234226	9.701081032891691	3.6091494496505407	1.3163843491764255	0.25313164732133686	0.024558551409100366	0.6001912320821371	4.637956075039593	18.046268864878652	0.0
13.678350927963718	24.200107668421953	0.4495768616338141	23.508376574085013	-0.6917310943369408	9.854818398759033	17.96317965127287	0.4252045485504324	10.456929250947667	3.6344134957980945	1.3033911333635912	0.25358855503288097	0.016291034774543644	0.4672468527900414	4.79829139277143	18.226547293748997	0.0
13.774099384459465	24.506612927350492	0.4510649060000701	23.723609319427386	-0.7830036079231064	9.923802127550346	17.77116070828894	0.42282380823537385	10.001794897758392	3.659854390268681	1.4533699395988369	0.25760876176508624	0.010595756791992575	0.35747806912923846	4.948426842087768	18.407108651418387	0.0
13.870518080150681	24.983570574654888	0.45413524150402446	23.94838180945859	-1.035188765196299	9.993268742443199	17.928410615285514	0.42416148768466044	9.895236081909223	3.685473371000562	1.5847812991535548	0.26135312349159207	0.006753930860350213	0.26864233420135086	5.085060455700904	18.587925088695982	0.0
13.967611706711736	25.48588082576396	0.4572888506471597	24.175811617875056	-1.3100692078889047	10.0632216236403	18.66263942510641	0.4326793042595573	10.366157691301028	3.7112716845975657	1.3255882390629632	0.2518046487486815	0.004217208473705621	0.19819748299964215	5.204428504630432	18.768968421771277	0.0
14.065384988658717	25.69734461088329	0.4582336908285783	24.398613164703026	-1.2987314461802661	10.133664175005784	19.6615668848191	0.44361674005481727	11.103649028303602	3.7372505863897487	1.8055723337406784	0.2705917151910605	0.0025783289250453597	0.1434820768275663	5.302342617461775	18.95021014148864	0.0
14.163842683579329	25.104204480029402	0.4525637514401484	24.609312228798228	-0.49489225123117464	10.204599824230822	19.921392751246998	0.44761294839359456	11.105464076147978	3.763411340494477	1.301817845774557	0.2476114786663668	0.0015427503071653516	0.10187099801579087	5.3742770574042105	19.13162142307106	0.0
14.262989582364385	25.400981793385075	0.4547113866553217	24.800490741223918	-0.6004910521611571	10.27603202300044	20.93072665935874	0.45863953546779823	11.861957378964467	3.7897552198779385	1.6224736179270975	0.25946531821199864	0.0009030140586279016	0.07089808504663214	5.415516505821859	19.313173136296797	0.0
14.362830509440936	25.530160410142496	0.45503851563910297	24.965065400113545	-0.5650950100289514	10.347964247161443	19.559810257747387	0.4451616490545293	10.245306815019317	3.816283506417084	1.7775446276321711	0.2661505332329735	0.0005168095039399764	0.048342265086048435	5.421370469390662	19.494835856132894	0.0
14.463370323007023	25.784085320346495	0.45684859368760883	25.09660034027412	-0.6874849800723766	10.420399996891572	21.6484191721637	0.46627505062237684	12.09740933655816	3.842997490962004	1.9279071773106937	0.2691770570844515	0.0002890660646899426	0.03227789215844221	5.387453508222301	19.676579873828686	0.0
14.564613915268072	25.216764160599904	0.45185924846903985	25.189647598398548	-0.027116562201356942	10.493342796869813	21.183546416736117	0.4614676415413293	11.40754986462371	3.8698984733987376	1.5281747929125444	0.2553176896464268	0.0001579376805713482	0.02109334967877048	5.310021102567434	19.85837520847177	0.0
14.66656621267495	25.68062067569586	0.4556289156957308	25.240100008804273	-0.44052066689158664	10.566796196447902	21.152297504021643	0.46060969222171044	11.165272351532328	3.896987762712529	1.4966448166270083	0.25145202121757326	8.425303850239921e-05	0.013484159289188828	5.186339977467427	20.040191619009153	0.0
14.769232176163673	24.58831605842292	0.4461756606119244	25.24553087700197	0.6572148185790496	10.640763769823035	22.219015476610252	0.4699693154134734	12.037470344240985	3.9242666770515164	2.1792041354523333	0.2774352952554625	4.3861487513586635e-05	0.008427811871089855	5.015060586909073	20.22199861673429	0.0
14.87261680139682	24.571497688554185	0.44534423137814216	25.205485465994244	0.6339877774400584	10.715249116211798	22.885039809560844	0.47526030829422583	12.528100620161556	3.9517365437908767	1.5133152841072812	0.2520213148843738	2.2272217542344788e-05	0.0051474473301473585	4.79655026820469	20.403765478241866	0.0
14.976725119006597	24.51668614982574	0.4444237818906595	25.121683525849946	0.6049973760242047	10.79025586002528	22.828218866039563	0.4735134076644725	12.317639863137668	3.9793986995974127	1.6190801822044802	0.2554774881973535	1.102573869396475e-05	0.0030706279028363376	4.53314061335835	20.585461258850067	0.0
15.081562194839643	24.464519540580795	0.4433798676673204	24.998092179877325	0.5335726392965299	10.865787651045459	22.527321492933545	0.4698016032397475	11.88743103241363	4.007254490494595	1.1000103377045243	0.235472258184685	5.318574459288259e-06	0.0017880974086244058	4.229243957403996	20.767054806490243	0.0
15.18713313020352	23.844989772624974	0.4374294878851232	24.84083605603751	0.9958462834125363	10.941848164602776	23.35801106251543	0.4769698029440996	12.615584637557799	4.035305271928057	1.225258460537506	0.238382894787872	2.4986335223130523e-06	0.0010159038487882759	3.891302877492385	20.948514776062815	0.0
15.293443062114946	24.758044962127542	0.4446055385021935	24.6579268830906	-0.10011807903694248	11.018441101754995	23.429176091906637	0.47670722695968243	12.613231779153132	4.063552408831553	1.4290316669980532	0.24619128522127223	1.1426238903682854e-06	0.0005628314079277488	3.5275532648014547	21.129809644257328	0.0
15.400497163549751	24.38948918295738	0.4409142119289371	24.45881642586419	0.0693272429068088	11.095570189467281	24.723368417965013	0.48850698544997895	13.864883366328472	4.091997275693375	1.5133850415137198	0.24888137343879557	5.083563013094499e-07	0.00030390168049363527	3.14760429099261	21.310907724834784	0.0
15.508300643694598	24.019765807560475	0.43664235608695356	24.253801497521973	0.23403568996149815	11.173239180793551	24.25000754154079	0.4827404190867293	13.381558046017254	4.120641256623228	1.5361662887364027	0.24887932089335893	2.1992017395626308e-07	0.00015983780085886736	2.761864255433269	21.49177718436767	0.0
15.61685874820046	23.72895566453575	0.4335058967497917	24.053333507166897	0.3243778426311472	11.251451855059106	24.384994553077682	0.48301581700931473	13.54032635291059	4.149485745419591	1.9790694349854747	0.26302029387883974	9.246100128288163e-08	8.184227878136153e-05	2.3808655139928083	21.672386058434306	0.0
15.726176759437863	24.075982743449426	0.43506487241927105	23.86730283700719	-0.2086799064422351	11.33021201804452	24.585860734060155	0.4842371685202487	13.79940006822197	4.178532145637528	2.0395803297671087	0.26367816365842506	3.7758118938727345e-08	4.077420241620912e-05	2.0145597567850935	21.852702268261563	0.0
15.836259996753927	24.560970034219995	0.43782588713793613	23.704376241619382	-0.8565937926006129	11.409523502170831	24.574514572227944	0.48301690075951653	13.880833810722383	4.207781870656991	2.114438036008179	0.2660484200385046	1.4968514276320124e-08	1.975412900797895e-05	1.671662834711967	22.032693637809892	0.0
15.947113816731207	23.8217709115282	0.429975654395504	23.57146110181714	-0.2503098097110623	11.489390166686027	25.153463035478463	0.487753607460596	14.586717008932956	4.23723634375159	2.188041409133765	0.26678790734601243	5.757297667343564e-09	9.301378443663815e-06	1.3591238833879054	22.212327911293492	0.0
16.058743613448325	24.187770980575984	0.43222589047926085	23.4733538696506	-0.7144171109253818	11.56981589785283	25.06204667425624	0.4864416707111249	14.655396867703438	4.266896998157851	1.8787171145655284	0.2565104024422445	2.1472469661723466e-09	4.254056700411551e-06	1.0817768423198282	22.391572771126825	0.0
16.171154818742465	24.43616261712361	0.4336940467196506	23.412604115299402	-1.0235585018242084	11.6508046091378	24.922768383491363	0.4841819934501693	14.707811818527324	4.2967652771449565	1.9765613609932973	0.257722817013512	7.760985317577908e-10	1.8887405545742093e-06	0.8422063694941437	22.570395856288606	0.0
16.284352902473664	23.998667504631044	0.4297812483199546	23.389595002161926	-0.6090725024691181	11.732360241401764	24.904925305567982	0.483215053215835	14.91114328199997	4.32684263408497	2.220646131388644	0.26486076829344346	2.7168644625430096e-10	8.135755156014443e-07	0.6408294072230715	22.74876478109165	0.0
16.39834337279098	25.260056565588688	0.4397971758431486	23.40281153493618	-1.857245030652507	11.814486763091576	24.200375825349727	0.47589943119280864	14.454615017115334	4.357130532523566	2.1693002765280442	0.2635189547376174	9.206115601004306e-11	3.397975486408251e-07	0.4761640406986871	22.926647154347883	0.0
16.513131776400517	23.54985341483738	0.4254530706959424	23.44924494959504	-0.10060846524233824	11.897188170433218	23.729259633939478	0.4704515438940855	14.255254815402283	4.387630446251231	1.5147470787457271	0.240322523618389	3.017724386881846e-11	1.375233369280351e-07	0.34523421312740515	23.104010598914122	0.0
16.628723698835323	24.440329914290388	0.4324585639151301	23.524868937654382	-0.9154609766360053	11.980468487626249	23.37932389205615	0.46583091689994144	14.197268420777801	4.41834385937499	1.7875976947970715	0.24942167994109768	9.563378307009127e-12	5.39013869803896e-08	0.24404611213852784	23.280822771604903	0.0
16.74512476472717	24.7488884764775	0.4339757340153065	23.625122404201356	-1.123766072276144	12.064331767039633	23.515249716858186	0.46579050151778273	14.64141745918724	4.449272266390615	1.656029331798696	0.24257634993292282	2.928206433874319e-12	2.044659322082775e-08	0.16807100029551897	23.457051383456317	0.0
16.862340638080262	24.633667021517514	0.4319561065420418	23.74534298234278	-0.8883240391747336	12.14878208940891	23.201456378130274	0.46137160442323083	14.647877583511557	4.48041717225535	2.1841792457144553	0.2586665961663677	8.65721255063312e-13	7.501808294276292e-09	0.11267875451699029	23.632664220323115	0.0
16.980377022546822	24.356815970999023	0.4283884913123398	23.88111236589211	-0.47570360510691145	12.233823564034772	22.82782690621217	0.45712469790015836	14.602020946452463	4.511780092461137	2.120481208773676	0.2548118505436574	2.4698298947317526e-13	2.6604664489099237e-09	0.07348319944057483	23.80762916379082	0.0
17.09923966170465	24.647167949758625	0.4296960045159736	24.02849442679925	-0.6186735229593765	12.319460328983016	23.27327071632912	0.45985130069504193	15.378040620132571	4.5433625531083655	1.7664880163171224	0.24451538677583762	6.795090283567959e-14	9.114135624375265e-10	0.04658021350568766	23.98191421238208	0.0
17.21893433933658	24.691918527609083	0.42906773632807155	24.184165878654326	-0.5077526489547566	12.405696551285896	22.983761464248072	0.45636525780453957	15.41705843934865	4.575166090980124	1.913745927799691	0.2477366645655605	1.8015707672581197e-14	3.0140762971170764e-10	0.02867837531755598	24.155487503035346	0.0
17.339466879711935	24.840220978794605	0.4297627726298949	24.345453771483413	-0.4947672073111917	12.492536427144898	22.732675088765784	0.45254706810348966	15.487545029366364	4.607192253616985	2.06080114407956	0.2532795677126918	4.598517860503219e-15	9.615797892790315e-11	0.017136438555049562	24.3283173328322	0.0
17.460843147869923	24.059060373561696	0.42256314527029853	24.510302732446288	0.45124235888459197	12.579984182134913	22.352433310110595	0.44791643643779033	15.417060680563463	4.639442599392304	1.9473727856582683	0.24608657256128033	1.1312253975325601e-15	2.957439993309023e-11	0.009930551468550267	24.500372180948162	0.0
17.583069049905014	25.036987753854984	0.42949389165087537	24.677197552768973	-0.35979020108601034	12.668044071409858	22.219598495478266	0.4453681675644464	15.577464922158057	4.67191869758805	2.0192039874000116	0.24677324586954627	2.663468543336545e-16	8.762928029430892e-12	0.005576821960804838	24.671620730799404	0.0
17.706150533254345	24.93684753937891	0.42786265382827404	24.84506462557101	-0.09178291380790071	12.756720379909726	23.02223302355525	0.4517751361539849	16.6524074996034	4.704622128471167	2.089560493621752	0.2499709669678079	5.877371659698883e-17	2.4996804974366004e-12	0.003032733211859027	24.84203189235665	0.0
17.830093586987125	25.786195284811146	0.43363071149295523	25.013170660309296	-0.7730246245018506	12.846017422569096	23.293345025193812	0.4527137680871562	17.17091925512694	4.737554483370465	1.9761042891581089	0.24459039882549893	1.3441084886501505e-17	6.859798899389121e-13	0.0015958357132518192	25.011574824595357	0.0
17.95490424209604	26.11217165512053	0.4356329312975294	25.181030890622647	-0.9311407644978829	12.93593954452708	22.659021201621897	0.4457065533643891	16.75569720083523	4.7707173647540575	1.918416629481154	0.24199786924273228	3.7387793532608265e-18	1.8097729860214363e-13	0.0008119325734478528	25.180218958049018	0.0
18.080588571790713	25.145963112942315	0.42725420061298525	25.34833313348676	0.2023700205444463	13.026491121338768	22.56169826165579	0.4432465750013371	16.84652636941978	4.804112386307336	1.5724799710390285	0.23036251095342825	0.0	4.586350799148682e-14	0.0003991160556148442	25.3479340174311	0.0
18.207152691793247	25.266728598288193	0.4275386336192354	25.514879450207857	0.24815085191966446	13.11767655918814	22.789699755380468	0.44423872904290923	17.229954740632074	4.837741173011487	2.2168815107433204	0.24866855155258358	0.0	1.1163402277841521e-14	0.0001894059195180029	25.51469004428833	0.0
18.334602760635804	26.25894773121047	0.43442217157607044	25.680544129487743	-0.5784036017227265	13.209500295102458	22.831351212039703	0.4434738598864049	17.39352353898756	4.871605361222568	2.5194348396026034	0.2595810690137553	0.0	2.6069159245535226e-15	8.670984154593751e-05	25.680457419646196	0.0
18.462944979960255	25.917040309507257	0.43089078287147303	25.84524515026811	-0.07179515923914792	13.301966797168173	23.252407195391296	0.44617255064167344	17.903277267308525	4.9057065987511255	2.4978095204379662	0.2571096712122175	0.0	5.829314434642837e-16	3.8263662308722605e-05	25.8452068866058	0.0
18.592185594819973	26.28894540466097	0.4326189334508174	26.008925836120063	-0.2800195685409079	13.395080564748351	22.9420833626027	0.4421525782458478	17.64983997066079	4.940046544942383	1.9914640268656922	0.24053104715338205	0.0	1.2196804919391042e-16	1.6263272028672988e-05	26.008909572848033	0.0
18.722330893983717	26.169259654622795	0.4312525534321992	26.17154366556881	0.0022840109460133817	13.488846128701589	23.607283077333836	0.44705830970912663	18.342644145850997	4.97462687075698	2.5202355117563684	0.25552508673684177	0.0	2.417890240186103e-17	6.652569365573879e-06	26.171537012999444	0.0
18.8533872102416	26.195110272826298	0.4305518384093717	26.333063787695817	0.137953514869519	13.5832680516025	23.198953655999684	0.44210385306047645	17.93624779746885	5.009449258852279	1.8667472014342852	0.2343837622101922	0.0	4.0051413619130495e-18	2.6168841222792724e-06	26.333061170811696	0.0
18.98536092071329	26.669438067080872	0.43373063451878524	26.493455450210448	-0.17598261687042438	13.678350927963718	24.200107668421953	0.4495768616338141	18.918278388085938	5.044515403664246	2.431420501232725	0.25041876281773523	0.0	0.0	9.891066045599633e-07	26.493454461103845	0.0
19.118258447158283	26.105859959045922	0.42874324814196707	26.65269013034618	0.5468301713002575	13.774099384459465	24.506612927350492	0.4510649060000701	19.190112259341493	5.079827011489895	2.158896339554931	0.24009966410715816	0.0	0.0	3.5893135292935167e-07	26.652689771414828	0.0
19.252086256288393	25.943487235035956	0.4270428170259116	26.810740608258275	0.8672533732223187	13.870518080150681	24.983570574654888	0.45413524150402446	19.62311385389228	5.1153858005703245	2.376896618416787	0.2475614982902678	0.0	0.0	1.249486457293937e-07	26.81074048330963	0.0
19.38685086008241	25.72883962170404	0.424449129095347	26.967580534973585	1.2387409132695453	13.967611706711736	25.48588082576396	0.4572888506471597	20.07903762966018	5.151193501174317	2.3814199475125064	0.24627492746875843	0.0	0.0	4.16909303152796e-08	26.967580493282654	0.0
19.522558816102986	26.481513327288745	0.4291514194797136	27.12318424651828	0.6416709192295365	14.065384988658717	25.69734461088329	0.4582336908285783	20.248941587668906	5.187251855682537	2.0046101895628725	0.23483227523459205	0.0	0.0	1.3322175912774807e-08	27.123184233196106	0.0
19.659216727815707	25.964342006588577	0.4245772561990634	27.277526694264346	1.3131846876757685	14.163842683579329	25.104204480029402	0.4525637514401484	19.626513674302235	5.2235626186723145	3.2824582532517654	0.2679831370436984	0.0	0.0	4.073441071288986e-09	27.277526690190903	0.0
19.79683124491042	26.71268540611629	0.4294658294929278	27.430583427195423	0.717898021079133	14.262989582364385	25.400981793385075	0.4547113866553217	19.913664188457957	5.260127557003021	2.1353019623074507	0.23835272718795666	0.0	0.0	1.1907617562781603e-09	27.43058342600466	0.0
19.935409063624792	26.97078251630501	0.43124682243500256	27.582330595959245	0.6115480796542343	14.362830509440936	25.530160410142496	0.45503851563910297	20.059930866161846	5.296948449902043	2.6997606955327216	0.25084627924727365	0.0	0.0	3.3249498592673654e-10	27.58233059562675	0.0
20.07495692707017	26.767173298766203	0.4296064862346085	27.73274496530965	0.9655716665434468	14.463370323007023	25.784085320346495	0.45684859368760883	20.364064853901063	5.334027089051357	2.4160305804718023	0.24278220658655017	0.0	0.0	8.860470257629359e-11	27.732744965221045	0.0
20.215481625559658	28.501379053751656	0.4421870897787904	27.88180392926341	-0.6195751244882466	14.564613915268072	25.216764160599904	0.45185924846903985	19.885491770673127	5.371365278674717	2.3762146813572538	0.24167320110852158	0.0	0.0	2.2513837148668735e-11	27.881803929240895	0.0
20.356989996938573	26.77634056823884	0.4297494836527778	28.02948552666598	1.2531449584271392	14.66656621267495	25.68062067569586	0.4556289156957308	20.48071228590074	5.40896483562544	2.6209117203885564	0.24721062495658797	0.0	0.0	5.449631327446206e-12	28.02948552666053	0.0
20.499488926917145	27.71265217085156	0.4363646753192531	28.175768456244324	0.46311628539276484	14.769232176163673	24.58831605842292	0.4461756606119244	19.56478379815524	5.446827589474818	2.442592737884416	0.24022987150649985	0.0	0.0	1.2554693906812485e-12	28.17576845624307	0.0
20.642985349405564	27.13705289762073	0.43193854848159624	28.32063209076377	1.1835791931430393	14.87261680139682	24.571497688554185	0.44534423137814216	19.769777700801804	5.484955382601142	2.7090411274333355	0.24782540051788382	0.0	0.0	2.750243093866714e-13	28.320632090763496	0.0
20.7874862468514	27.644196431912654	0.4355699036678367	28.464056490101527	0.8198600581888726	14.976725119006597	24.51668614982574	0.4444237818906595	19.98046388282586	5.52335007027935	2.5296585678790438	0.2418489030721584	0.0	0.0	5.722903910851861e-14	28.46405649010147	0.0
20.932998650579357	27.17783016405837	0.4322798367541276	28.60602241311666	1.428192249058288	15.081562194839643	24.464519540580795	0.4433798676673204	20.233482167193714	5.5620135207713055	2.916975568660706	0.2520427003544196	0.0	0.0	1.1306835266997792e-14	28.606022413116648	0.0
21.079529641133412	27.966434237081824	0.4382925562004777	28.746511328216638	0.7800770911348138	15.18713313020352	23.844989772624974	0.4374294878851232	19.95266849265028	5.600947615416705	2.688192141774172	0.24472730679840846	0.0	0.0	2.1183097129342095e-15	28.746511328216634	0.0
21.22708634862135	27.86916223143031	0.4378294008162418	28.88550542252475	1.0163431910944425	15.293443062114946	24.758044962127542	0.4446055385021935	21.22992772329427	5.640154248724622	3.1100146641268087	0.2547281838034782	0.0	0.0	3.7596868285846605e-16	28.88550542252475	0.0
21.375675953061695	28.047491143543333	0.43937353508373317	29.02298760955236	0.9754964660090266	15.400497163549751	24.38948918295738	0.4409142119289371	21.241580481927976	5.679635328465695	3.056024848610926	0.25249470878848107	0.0	0.0	6.439734337702227e-17	29.02298760955236	0.0
21.525305684733127	28.018197978386223	0.43925231902304174	29.158941535278515	1.1407435568922928	15.508300643694598	24.019765807560475	0.43664235608695356	21.257741494406172	5.719392775764955	3.2667050671750877	0.25664715618986383	0.0	0.0	8.674456449488572e-18	29.158941535278515	0.0
21.67598282452626	28.33438400506593	0.44155809665900986	29.29335158253641	0.958967577470478	15.61685874820046	23.72895566453575	0.4335058967497917	21.34800821580316	5.759428525195309	3.064304699633709	0.25123285504383325	0.0	0.0	0.0	29.29335158253641	0.0
21.827714704297946	29.39350882454073	0.44890667459229083	29.42620287360466	0.032694049063927366	15.726176759437863	24.075982743449426	0.43506487241927105	22.061382174703798	5.799744524871677	2.9772672494165215	0.24811332242399242	0.0	0.0	0.0	29.42620287360466	0.0
21.980508707228033	29.269687769799457	0.4473845346023661	29.557481270899338	0.28779350109988044	15.836259996753927	24.560970034219995	0.43782588713793613	22.889287430410505	5.840342736545779	3.565681478145029	0.2609880777867305	0.0	0.0	0.0	29.557481270899338	0.0
22.134372268178627	30.18981453815868	0.453526985404157	29.687173375659583	-0.5026411624990956	15.947113816731207	23.8217709115282	0.429975654395504	22.462637721004555	5.8812251357016	2.923898201861374	0.24490230926480572	0.0	0.0	0.0	29.687173375659583	0.0
22.289312874055877	29.561802875173612	0.44861545644001455	29.81526652451891	0.2534636493452993	16.058743613448325	24.187770980575984	0.43222589047926085	23.105989882052206	5.922393711651511	3.122195677915121	0.24837784120284964	0.0	0.0	0.0	29.81526652451891	0.0
22.44533806417427	29.80052923785455	0.4496567899219238	29.941748783852432	0.1412195459978811	16.171154818742465	24.43616261712361	0.4336940467196506	23.593954358112814	5.963850467633071	3.612266022711374	0.25887606295314186	0.0	0.0	0.0	29.941748783852432	0.0
22.602455430623486	29.78267711243313	0.4493134599803323	30.06660894178819	0.28393182935505834	16.284352902473664	23.998667504631044	0.4297812483199546	23.35783728356077	6.005597420906502	3.7342576285060063	0.26203957035091946	0.0	0.0	0.0	30.06660894178819	0.0
22.76067261863785	29.762081284917112	0.44894438698648453	30.189836497769797	0.42775521285268425	16.39834337279098	25.260056565588688	0.4397971758431486	24.78389218500039	6.047636602852848	3.600585534776277	0.2579203172087387	0.0	0.0	0.0	30.189836497769797	0.0
22.919997326968314	30.280791927493347	0.45214449522515965	30.31142164955748	0.030629722064134057	16.513131776400517	23.54985341483738	0.4254530706959424	23.20461906415646	6.089970059072819	3.975867928671689	0.2653718719687583	0.0	0.0	0.0	30.31142164955748	0.0
23.080437308257093	30.220810548555754	0.45096025149078767	30.431355277551162	0.21054472899540855	16.628723698835323	24.440329914290388	0.4324585639151301	24.19628374824091	6.132599849486327	3.6250847122021272	0.2565732516260469	0.0	0.0	0.0	30.431355277551162	0.0
23.24200036941489	30.53772936101599	0.4522309486322228	30.549628926323486	0.011899565307494697	16.74512476472717	24.7488884764775	0.4339757340153065	24.58081745573246	6.1755280484327315	3.5924759733708758	0.2547017485645936	0.0	0.0	0.0	30.549628926323486	0.0
23.404694372000794	31.19738899983564	0.4560966722500621	30.666234783244626	-0.5311542165910126	16.862340638080262	24.633667021517514	0.4319561065420418	24.520988259497848	6.2187567447717615	3.892584457253661	0.2612449876991357	0.0	0.0	0.0	30.666234783244626	0.0
23.5685272326048	30.63171065775676	0.4518082109010061	30.781165654086877	0.1494549963301175	16.980377022546822	24.356815970999023	0.4283884913123398	24.283332768897733	6.262288041985164	4.040934934096685	0.26358306697761197	0.0	0.0	0.0	30.781165654086877	0.0
23.73350692323303	30.315001613164263	0.448921873239859	30.894414935492982	0.579413322328719	17.09923966170465	24.647167949758625	0.4296960045159736	24.600587735341456	6.30612405827906	3.965713732770725	0.2611465183110842	0.0	0.0	0.0	30.894414935492982	0.0
23.89964147169566	30.60503295707731	0.4503374109865535	31.00597658419651	0.40094362711920084	17.21893433933658	24.691918527609083	0.42906773632807155	24.663240151990102	6.350266926687013	4.379787777495814	0.27067027291244034	0.0	0.0	0.0	31.00597658419651	0.0
24.06693896199753	31.210431835106384	0.45395958807568404	31.115845082882522	-0.09458675222386148	17.339466879711935	24.840220978794605	0.4297627726298949	24.82308454014339	6.394718795173823	4.5247455299801675	0.2726504215714653	0.0	0.0	0.0	31.115845082882522	0.0
24.23540753473151	31.91600414985282	0.45802557406861033	31.224015402579013	-0.6919887472738075	17.460843147869923	24.059060373561696	0.42256314527029853	24.04912982206357	6.439481826740039	4.596436440764521	0.2735563150691161	0.0	0.0	0.0	31.224015402579013	0.0
24.405055387474633	31.279443227634612	0.4534054518289639	31.330482961473976	0.05103973383936378	17.583069049905014	25.036987753854984	0.42949389165087537	25.031410931885414	6.4845581995272195	4.373567803820142	0.26866964784012476	0.0	0.0	0.0	31.330482961473976	0.0
24.575890775186952	32.3063559903777	0.45955828154522854	31.43524358005358	-0.8711124103241232	17.706150533254345	24.93684753937891	0.42786265382827404	24.933814806164552	6.529950106923911	5.269002762531374	0.2875583056305638	0.0	0.0	0.0	31.43524358005358	0.0
24.74792201061326	31.7396723300625	0.45537275691824614	31.538293432463384	-0.20137889759911687	17.830093586987125	25.786195284811146	0.43363071149295523	25.784599449097207	6.575659757672378	4.854214606906782	0.2781768141259868	0.0	0.0	0.0	31.538293432463384	0.0
24.921157464687553	31.562581105531358	0.45360440048188755	31.639628993998528	0.07704788846717037	17.95490424209604	26.11217165512053	0.4356329312975294	26.1113597225469	6.621689375976085	4.831195477957989	0.27672628572912145	0.0	0.0	0.0	31.639628993998528	0.0
25.095605566940364	31.60568051932707	0.4532446884450117	31.739246984633823	0.1335664653067532	18.080588571790713	25.145963112942315	0.42725420061298525	25.145563996886654	6.668041201607918	4.7469313990783455	0.274346055225763	0.0	0.0	0.0	31.739246984633823	0.0
25.27127480590895	30.629144469305317	0.4459512822664983	31.837144308512705	1.207999839207389	18.207152691793247	25.266728598288193	0.4275386336192354	25.266539192368665	6.714717490019173	4.692785628847849	0.27210628534505515	0.0	0.0	0.0	31.837144308512705	0.0
25.448173729550312	31.919715475180332	0.45396029100329477	31.933317989319228	0.013602514138895572	18.334602760635804	26.25894773121047	0.43442217157607044	26.258861021368922	6.7617205124493065	4.775294726152708	0.27346280025150793	0.0	0.0	0.0	31.933317989319228	0.0
25.626310945657167	32.00000719871208	0.4542863974295968	32.027765101468574	0.02775790275649115	18.462944979960255	25.917040309507257	0.43089078287147303	25.91700204584495	6.809052556036452	5.550841556646408	0.2878045307227577	0.0	0.0	0.0	32.027765101468574	0.0
25.805695122276767	32.87261827788131	0.4598103513689111	32.120482697057255	-0.7521355808240529	18.592185594819973	26.28894540466097	0.4326189334508174	26.28892914138894	6.856715923928707	5.447998589462028	0.2852774952731678	0.0	0.0	0.0	32.120482697057255	0.0
25.986334988132704	32.18420891099225	0.45501305123136776	32.211467728530565	0.027258817538317714	18.722330893983717	26.169259654622795	0.4312525534321992	26.16925300205343	6.9047129353962085	5.640499918082941	0.2874866598074275	0.0	0.0	0.0	32.211467728530565	0.0
26.168239333049634	32.28456436058138	0.4560875841467762	32.30071696703021	0.016152606448834206	18.8533872102416	26.195110272826298	0.4305518384093717	26.195107655942177	6.953045925943982	5.847262681338643	0.28937975364421875	0.0	0.0	0.0	32.30071696703021	0.0
26.35141700838098	33.04634095557855	0.4612747332630735	32.3882269164041	-0.6581140391744498	18.98536092071329	26.669438067080872	0.43373063451878524	26.66943707797427	7.0017172474255895	5.963177355359155	0.2922133754947443	0.0	0.0	0.0	32.3882269164041	0.0
26.53587692743965	32.99140720112471	0.461180718509717	32.473993722871455	-0.5174134782532533	19.118258447158283	26.105859959045922	0.42874324814196707	26.10585960011457	7.050729268157569	6.6051605800617645	0.30183208826628244	0.0	0.0	0.0	32.473993722871455	0.0
26.721628065931725	32.292836390968596	0.4567987257451459	32.55801308035481	0.26517668938621597	19.252086256288393	25.943487235035956	0.4270428170259116	25.94348711008731	7.100084373034671	6.585716752434047	0.3000794611741564	0.0	0.0	0.0	32.55801308035481	0.0
26.90867946239325	32.68528479551582	0.45941664657580045	32.64028013150875	-0.04500466400706671	19.38685086008241	25.72883962170404	0.424449129095347	25.72883958001311	7.149784963645914	6.860993398609379	0.30427852616703355	0.0	0.0	0.0	32.64028013150875	0.0
27.09704021863	32.771168597263916	0.4600412810166249	32.72078936449204	-0.05037923277187417	19.522558816102986	26.481513327288745	0.4291514194797136	26.48151331396657	7.199833458391435	6.995496519639269	0.3051097664872556	0.0	0.0	0.0	32.72078936449204	0.0
27.286719500160412	33.198524645650004	0.46261245794911154	32.7995345055573	-0.3989901400927067	19.659216727815707	25.964342006588577	0.4245772561990634	25.964342002515135	7.250232292600176	6.3958841096635295	0.29383107950603815	0.0	0.0	0.0	32.7995345055573	0.0
27.477726536661535	33.175769933068636	0.46252348856605635	32.87650840755075	-0.29926152551788476	19.79683124491042	26.71268540611629	0.4294658294929278	26.712685404925526	7.3009839186483765	7.246791938427812	0.30775277993984246	0.0	0.0	0.0	32.87650840755075	0.0
27.670070622418166	33.06950656898323	0.46158652963317176	32.95170293444394	-0.11780363453929255	19.935409063624792	26.97078251630501	0.43124682243500256	26.970782515972516	7.352090806078915	7.849329544051582	0.31633681521796725	0.0	0.0	0.0	32.95170293444394	0.0
27.863761116775095	33.57784121870718	0.46487469864866465	33.02510884204707	-0.55273237666011	20.07495692707017	26.767173298766203	0.4296064862346085	26.767173298677598	7.403555441721467	7.251797971104867	0.30437485318581897	0.0	0.0	0.0	33.02510884204707	0.0
28.058807444592517	33.17265580619667	0.4618820316071535	33.09671565508585	-0.07594015111082086	20.215481625559658	28.501379053751656	0.4421870897787904	28.501379053729142	7.455380329813519	7.796653749201685	0.31382508225914507	0.0	0.0	0.0	33.09671565508585	0.0
28.255219096704664	34.642828409864705	0.4709774605599874	33.16651154085441	-1.4763168690102972	20.356989996938573	26.77634056823884	0.4297494836527778	26.77634056823339	7.507567992122213	8.765629982984104	0.32781226198832497	0.0	0.0	0.0	33.16651154085441	0.0
28.453005630381597	33.08776586940195	0.46018557084752965	33.23448317969666	0.14671731029471147	20.499488926917145	27.71265217085156	0.4363646753192531	27.712652170850305	7.560120968067068	7.927630264565803	0.3131656749655498	0.0	0.0	0.0	33.23448317969666	0.0
28.65217666979427	34.16109586557256	0.46665186941889836	33.3006156326088	-0.8604802329637593	20.642985349405564	27.13705289762073	0.43193854848159624	27.137052897620457	7.6130418148435375	8.608755329209739	0.3234170680698576	0.0	0.0	0.0	33.3006156326088	0.0
28.85274190648283	33.610835606452625	0.4624891137461429	33.364892206293966	-0.24594340015865868	20.7874862468514	27.644196431912654	0.4355699036678367	27.644196431912597	7.666333107547443	8.993237866631052	0.3282113274636027	0.0	0.0	0.0	33.364892206293966	0.0
29.05471109982821	33.36818578156841	0.46073794100717486	33.42729431605304	0.059108534484636266	20.932998650579357	27.17783016405837	0.4322798367541276	27.17783016405836	7.7199974393002755	8.282048573114935	0.3161923805115259	0.0	0.0	0.0	33.42729431605304	0.0
29.25809407752701	33.811230806656404	0.4634256156690876	33.487801346941446	-0.3234294597149585	21.079529641133412	27.966434237081824	0.4382925562004777	27.96643423708182	7.774037421375377	9.07473751294627	0.32782433043883474	0.0	0.0	0.0	33.487801346941446	0.0
29.4629007360697	33.42422883307407	0.46115740451186943	33.5463905136761	0.12216168060203358	21.22708634862135	27.86916223143031	0.4378294008162418	27.86916223143031	7.828455683325005	9.076449465812011	0.3268514059059404	0.0	0.0	0.0	33.5463905136761	0.0
29.669141041222183	33.18188484330298	0.459872766762813	33.6030367198402	0.4211518765372162	21.375675953061695	28.047491143543333	0.43937353508373317	28.047491143543333	7.88325487310828	9.232590853185272	0.3275139485842397	0.0	0.0	0.0	33.6030367198402	0.0
29.87682502851074	33.501849849041676	0.46261818360714096	33.6577124169886	0.15586256794692588	21.525305684733127	28.018197978386223	0.43925231902304174	28.018197978386223	7.938437657220039	9.928699245648414	0.33721269595224085	0.0	0.0	0.0	33.6577124169886	0.0
30.085962803710316	34.79779719509	0.4717106912988966	33.71038746433269	-1.087409730757308	21.67598282452626	28.33438400506593	0.44155809665900986	28.33438400506593	7.994006720820579	10.680109109226557	0.34649996803847755	0.0	0.0	0.0	33.71038746433269	0.0
30.296564543336288	33.913066252735675	0.4665119671987611	33.76102898974963	-0.1520372629860418	21.827714704297946	29.39350882454073	0.44890667459229083	29.39350882454073	8.049964767866324	9.63846285588993	0.33073850981643566	0.0	0.0	0.0	33.76102898974963	0.0
30.50864049513964	34.77505089482264	0.4721956364484352	33.809601252943345	-0.9654496418792959	21.980508707228033	29.269687769799457	0.4473845346023661	29.269687769799457	8.106314521241387	10.826799940263868	0.3466354926395762	0.0	0.0	0.0	33.809601252943345	0.0
30.72220097860562	33.91223156385299	0.4670031936388645	33.8560655116681	-0.056166052184892123	22.134372268178627	30.18981453815868	0.453526985404157	30.18981453815868	8.163058722890078	11.071558684603307	0.3485501928938923	0.0	0.0	0.0	33.8560655116681	0.0
30.93725638545586	33.95079899814304	0.46753744391168434	33.90037989201428	-0.05041910612876421	22.289312874055877	29.561802875173612	0.44861545644001455	29.561802875173612	8.220200133950309	10.944140062908463	0.34645647191226236	0.0	0.0	0.0	33.90037989201428	0.0
31.15381718015405	34.48258722482248	0.4710436160105776	33.94249926385265	-0.5400879609698279	22.44533806417427	29.80052923785455	0.4496567899219238	29.80052923785455	8.277741534887962	11.29550321077756	0.35010173814265855	0.0	0.0	0.0	33.94249926385265	0.0
31.371893900415127	34.05977817431452	0.468433529949931	33.98237512264127	-0.0774030516732509	22.602455430623486	29.78267711243313	0.4493134599803323	29.78267711243313	8.335685725632178	11.258538966152248	0.34856109144329783	0.0	0.0	0.0	33.98237512264127	0.0
31.59149715771803	34.3477018203673	0.46999141264170696	34.01995547890004	-0.327746341467261	22.76067261863785	29.762081284917112	0.44894438698648453	29.762081284917112	8.394035525711603	11.429960577480914	0.3494680569616727	0.0	0.0	0.0	34.01995547890004	0.0
31.812637637822057	34.95703148400616	0.4738056763068646	34.055184756790254	-0.9018467272159043	22.919997326968314	30.280791927493347	0.45214449522515965	30.280791927493347	8.452793774391584	12.149136886715448	0.35843197121713166	0.0	0.0	0.0	34.055184756790254	0.0
32.03532610128681	34.005864474614675	0.4672758455547435	34.088003703350125	0.08213922873544988	23.080437308257093	30.220810548555754	0.45096025149078767	30.220810548555754	8.511963330812325	12.522486965730632	0.3617162278798707	0.0	0.0	0.0	34.088003703350125	0.0
32.259573383995814	34.00240898088887	0.46711858554185903	34.118349310080745	0.11594032919187214	23.24200036941489	30.53772936101599	0.4522309486322228	30.53772936101599	8.571547074128013	12.300804017744753	0.358217033180936	0.0	0.0	0.0	34.118349310080745	0.0
32.48539039768379	34.675878170600186	0.47140645250404745	34.14615474871963	-0.5297234218805542	23.404694372000794	31.19738899983564	0.4560966722500621	31.19738899983564	8.631547903646908	13.325376283818793	0.3700224621358489	0.0	0.0	0.0	34.14615474871963	0.0
32.71278813046758	34.403202844416185	0.4692494718771903	34.1713493231915	-0.23185352122468572	23.5685272326048	30.63171065775676	0.4518082109010061	30.63171065775676	8.691968738972436	13.46643809017273	0.37044494097113484	0.0	0.0	0.0	34.1713493231915	0.0
32.94177764738085	34.032714973537516	0.466769978527873	34.19385843989292	0.161143466355405	23.73350692323303	30.315001613164263	0.448921873239859	30.315001613164263	8.752812520145245	13.93797149649096	0.37484536806228985	0.0	0.0	0.0	34.19385843989292	0.0
33.17237009091252	34.57554388919892	0.47030076156707984	34.21360359864284	-0.36194029055607757	23.89964147169566	30.60503295707731	0.4503374109865535	30.60503295707731	8.81408220778626	14.307247932850956	0.379255688845403	0.0	0.0	0.0	34.21360359864284	0.0
33.4045766815489	34.58059320627855	0.4699694811983278	34.23050240681599	-0.3500907994625635	24.06693896199753	31.210431835106384	0.45395958807568404	31.210431835106384	8.875780783240765	15.102718254127213	0.38691490100881537	0.0	0.0	0.0	34.23050240681599	0.0
33.63840871831975	34.194109236559925	0.46726300539835347	34.24446861937956	0.05035938281963581	24.23540753473151	31.91600414985282	0.45802557406861033	31.91600414985282	8.93791124872345	14.359976853823532	0.3776405746161524	0.0	0.0	0.0	34.24446861937956	0.0
33.87387757934799	34.119616668536196	0.46661361141541363	34.255412207761445	0.13579553922524923	24.405055387474633	31.279443227634612	0.4534054518289639	31.279443227634612	9.000476627464515	14.871937933298064	0.38247152007819135	0.0	0.0	0.0	34.255412207761445	0.0
34.11099472240342	34.84242674146985	0.47124768938893447	34.263239460710224	-0.5791872807596263	24.575890775186952	32.3063559903777	0.45955828154522854	32.3063559903777	9.063479963856764	15.540319139288084	0.3892914973664706	0.0	0.0	0.0	34.263239460710224	0.0
34.34977168546025	33.96514040853196	0.46563675810431787	34.26785312053878	0.3027127120068229	24.74792201061326	31.7396723300625	0.45537275691824614	31.7396723300625	9.126924323603763	15.577156820063268	0.3887736204196255	0.0	0.0	0.0	34.26785312053878	0.0
34.59022008725847	33.90624138081593	0.4652197101471854	34.26915255841267	0.3629111775967431	24.921157464687553	31.562581105531358	0.45360440048188755	31.562581105531358	9.19081279386899	16.44314206289477	0.3970717182648925	0.0	0.0	0.0	34.26915255841267	0.0
34.83235162786928	33.30834552886659	0.4616285450160544	34.26703399260141	0.9586884637348234	25.095605566940364	31.60568051932707	0.4532446884450117	31.60568051932707	9.25514848342607	17.26819146198628	0.4049553972890243	0.0	0.0	0.0	34.26703399260141	0.0
35.07617808926437	33.77360185217095	0.4649401505958304	34.261390753914384	0.4877889017434356	25.27127480590895	30.629144469305317	0.4459512822664983	30.629144469305317	9.319934522810053	16.602946484952284	0.3970733711797834	0.0	0.0	0.0	34.261390753914384	0.0
35.32171133588922	33.38163538608781	0.46266670784867897	34.252113602838406	0.8704782167505982	25.448173729550312	31.919715475180332	0.45396029100329477	31.919715475180332	9.385174064469723	17.03952132718639	0.40068145224617097	0.0	0.0	0.0	34.252113602838406	0.0
35.568963315240445	34.407845556966755	0.4695836297241359	34.239091103231175	-0.1687544537355805	25.626310945657167	32.00000719871208	0.4542863974295968	32.00000719871208	9.450870282921011	17.267410129104682	0.4017419695549256	0.0	0.0	0.0	34.239091103231175	0.0
35.817946058447134	34.44539924656571	0.47010620796863645	34.22221005776258	-0.22318918880312566	25.805695122276767	32.87261827788131	0.4598103513689111	32.87261827788131	9.517026374901459	17.84428798600925	0.40702759282291745	0.0	0.0	0.0	34.22221005776258	0.0
36.06867168085626	34.322398801698114	0.46934787424562485	34.20135601067231	-0.12104279102580051	25.986334988132704	32.18420891099225	0.45501305123136776	32.18420891099225	9.58364555952577	18.315286185192544	0.4105274641571319	0.0	0.0	0.0	34.20135601067231	0.0
36.32115238262226	34.057478761489655	0.4674882897738769	34.1764138237954	0.11893506230574502	26.168239333049634	32.28456436058138	0.4560875841467762	32.28456436058138	9.650731078442451	18.460029139194436	0.41054997960448275	0.0	0.0	0.0	34.1764138237954	0.0
36.57540044930061	33.546425013481425	0.4643903564595891	34.14726833222817	0.6008433187467475	26.35141700838098	33.04634095557855	0.4612747332630735	33.04634095557855	9.718286195991547	18.57150239614209	0.41110444705244353	0.0	0.0	0.0	34.14726833222817	0.0
36.83142825244572	33.59913912730118	0.46470850999362173	34.113805086441054	0.5146659591398759	26.53587692743965	32.99140720112471	0.461180718509717	32.99140720112471	9.786314199363488	19.139541969684753	0.4149076027234226	0.0	0.0	0.0	34.113805086441054	0.0
37.08924825021283	34.21808763040231	0.4688088213732371	34.0759111881195	-0.14217644228281046	26.721628065931725	32.292836390968596	0.4567987257451459	32.292836390968596	9.854818398759033	20.288457855072746	0.4252045485504324	0.0	0.0	0.0	34.0759111881195	0.0
37.34887298796433	33.91941387198525	0.46663495927070664	34.03347622749601	0.11406235551076094	26.90867946239325	32.68528479551582	0.45941664657580045	32.68528479551582	9.923802127550346	20.071582652144567	0.42282380823537385	0.0	0.0	0.0	34.03347622749601	0.0
37.61031509888008	33.5148417658612	0.46410343793801423	33.986393330471216	0.47155156461001724	27.09704021863	32.771168597263916	0.4600412810166249	32.771168597263916	9.993268742443199	20.24918807461152	0.42416148768466044	0.0	0.0	0.0	33.986393330471216	0.0
37.87358730457224	33.5384485806463	0.4640723788079623	33.93456032437422	0.39611174372791425	27.286719500160412	33.198524645650004	0.46261245794911154	33.198524645650004	10.0632216236403	21.07846053935447	0.4326793042595573	0.0	0.0	0.0	33.93456032437422	0.0
38.138702415704245	33.96774905356373	0.4666993247667803	33.87788103179366	-0.08986802177006581	27.477726536661535	33.175769933068636	0.46252348856605635	33.175769933068636	10.133664175005784	22.206696077833858	0.44361674005481727	0.0	0.0	0.0	33.87788103179366	0.0
38.40567333261417	33.50645014056271	0.4636199313955194	33.816266702543	0.3098165619802842	27.670070622418166	33.06950656898323	0.46158652963317176	33.06950656898323	10.204599824230822	22.50015560131564	0.44761294839359456	0.0	0.0	0.0	33.816266702543	0.0
38.674513045942476	32.83198889922762	0.45925393027283734	33.7496375944758	0.9176486952481824	27.863761116775095	33.57784121870718	0.46487469864866465	33.57784121870718	10.27603202300044	23.640144670843757	0.45863953546779823	0.0	0.0	0.0	33.7496375944758	0.0
38.94523463726408	33.3452429137417	0.46271939119127536	33.67792471456583	0.33268180082413323	28.058807444592517	33.17265580619667	0.4618820316071535	33.17265580619667	10.347964247161443	22.091767369225607	0.4451616490545293	0.0	0.0	0.0	33.67792471456583	0.0
39.217851279724925	33.32833854272951	0.4627247243120756	33.601071732408	0.27273318967849036	28.255219096704664	34.642828409864705	0.4709774605599874	34.642828409864705	10.420399996891572	24.450740265923322	0.46627505062237684	0.0	0.0	0.0	33.601071732408	0.0
39.492376238683	33.42039508807701	0.46374520639640027	33.519037079073534	0.09864199099652637	28.453005630381597	33.08776586940195	0.46018557084752965	33.08776586940195	10.493342796869813	23.925691166066674	0.4614676415413293	0.0	0.0	0.0	33.519037079073534	0.0
39.76882287235378	33.6377850110232	0.46559755100088124	33.43179624507751	-0.2059887659456905	28.65217666979427	34.16109586557256	0.46665186941889836	34.16109586557256	10.566796196447902	23.890397177979242	0.46060969222171044	0.0	0.0	0.0	33.43179624507751	0.0
40.04720463246026	33.47118403703356	0.46517496816020293	33.339344292096165	-0.1318397449373947	28.85274190648283	33.610835606452625	0.4624891137461429	33.610835606452625	10.640763769823035	25.095198502146765	0.4699693154134734	0.0	0.0	0.0	33.339344292096165	0.0
40.327535064887485	33.49239776954699	0.46606279619400376	33.24169859399149	-0.2506991755555035	29.05471109982821	33.36818578156841	0.46073794100717486	33.36818578156841	10.715249116211798	25.847437630844865	0.47526030829422583	0.0	0.0	0.0	33.24169859399149	0.0
40.6098278103417	32.79071188254171	0.46193189014367986	33.13890182367457	0.3481899411328655	29.25809407752701	33.811230806656404	0.4634256156690876	33.811230806656404	10.79025586002528	25.78326139143197	0.4735134076644725	0.0	0.0	0.0	33.13890182367457	0.0
40.894096605014084	32.885004899143084	0.46296799023910784	33.03102520337501	0.14602030423192502	29.4629007360697	33.42422883307407	0.46115740451186943	33.42422883307407	10.865787651045459	25.44341378140537	0.4698016032397475	0.0	0.0	0.0	33.03102520337501	0.0
41.18035528124919	32.71145400334904	0.462525787213348	32.918172036976465	0.2067180336274248	29.669141041222183	33.18188484330298	0.459872766762813	33.18188484330298	10.941848164602776	26.381633553755993	0.4769698029440996	0.0	0.0	0.0	32.918172036976465	0.0
41.46861776821793	33.01718244988227	0.46491665063059995	32.80048154422001	-0.21670090566225753	29.87682502851074	33.501849849041676	0.46261818360714096	33.501849849041676	11.018441101754995	26.462010676714634	0.47670722695968243	0.0	0.0	0.0	32.80048154422001	0.0
41.75889809259546	32.46948193233675	0.4618366138259643	32.67813301780579	0.2086510854690431	30.085962803710316	34.79779719509	0.4717106912988966	34.79779719509	11.095570189467281	27.923732207831947	0.48850698544997895	0.0	0.0	0.0	32.67813301780579	0.0
42.05121037924363	33.270797607183525	0.467333747778669	32.551350325705315	-0.7194472814782102	30.296564543336288	33.913066252735675	0.4665119671987611	33.913066252735675	11.173239180793551	27.389096225894715	0.4827404190867293	0.0	0.0	0.0	32.551350325705315	0.0
42.345568851898335	32.885053443020446	0.46528618125470106	32.420406782344955	-0.4646466606754913	30.50864049513964	34.77505089482264	0.4721956364484352	34.77505089482264	11.251451855059106	27.541556889747977	0.48301581700931473	0.0	0.0	0.0	32.420406782344955	0.0
42.64198783386162	31.905373876515227	0.45898851424520154	32.28563041377006	0.3802565372548301	30.72220097860562	33.91223156385299	0.4670031936388645	33.91223156385299	11.33021201804452	27.768424578346945	0.4842371685202487	0.0	0.0	0.0	32.28563041377006	0.0
42.94048174869865	32.01023416795322	0.45999193348908507	32.147409643397715	0.1371754754444936	30.93725638545586	33.95079899814304	0.46753744391168434	33.95079899814304	11.409523502170831	27.755609690859398	0.48301690075951653	0.0	0.0	0.0	32.147409643397715	0.0
43.24106512093954	32.095706058616216	0.46103091092874066	32.00619942656834	-0.08950663204787901	31.15381718015405	34.48258722482248	0.4710436160105776	34.48258722482248	11.489390166686027	28.409501247084247	0.487753607460596	0.0	0.0	0.0	32.00619942656834	0.0
43.54375257678612	31.593317113498955	0.45793959722983657	31.8625278637911	0.2692107502921459	31.371893900415127	34.05977817431452	0.468433529949931	34.05977817431452	11.56981589785283	28.306251319848243	0.4864416707111249	0.0	0.0	0.0	31.8625278637911	0.0
43.84855884482362	31.844792896652578	0.46011360907294924	31.717003324354785	-0.12778957229779309	31.59149715771803	34.3477018203673	0.46999141264170696	34.3477018203673	11.6508046091378	28.1489438839061	0.4841819934501693	0.0	0.0	0.0	31.717003324354785	0.0
44.15549875673739	31.057107609197015	0.4547484192335172	31.570322113849024	0.5132145046520087	31.812637637822057	34.95703148400616	0.4738056763068646	34.95703148400616	11.732360241401764	28.12879107457718	0.483215053215835	0.0	0.0	0.0	31.570322113849024	0.0
44.46458724803455	31.717691950291087	0.4597602331617874	31.423276721117396	-0.29441522917369056	32.03532610128681	34.005864474614675	0.4672758455547435	34.005864474614675	11.814486763091576	27.33303983711691	0.47589943119280864	0.0	0.0	0.0	31.423276721117396	0.0
44.775839358770796	31.91948911133653	0.4614091076787889	31.276764682256207	-0.6427244290803245	32.259573383995814	34.00240898088887	0.46711858554185903	34.00240898088887	11.897188170433218	26.800939107745652	0.4704515438940855	0.0	0.0	0.0	31.276764682256207	0.0
45.08927023428218	31.170500478266497	0.4567329894162882	31.131798101462557	-0.03870237680393984	32.48539039768379	34.675878170600186	0.47140645250404745	34.675878170600186	11.980468487626249	26.40570526334771	0.46583091689994144	0.0	0.0	0.0	31.131798101462557	0.0
45.40489512592216	31.150947938224032	0.457236081081879	30.989513870860073	-0.1614340673639596	32.71278813046758	34.403202844416185	0.4692494718771903	34.403202844416185	12.064331767039633	26.559226266947796	0.46579050151778273	0.0	0.0	0.0	30.989513870860073	0.0
45.72272939180361	31.24713622140636	0.45829970351179194	30.851184633870346	-0.39595158753601467	32.94177764738085	34.032714973537516	0.466769978527873	34.032714973537516	12.14878208940891	26.2048133483233	0.46137160442323083	0.0	0.0	0.0	30.851184633870346	0.0
46.04278849754624	31.277282396487117	0.4592552755344045	30.718230539276007	-0.5590518572111094	33.17237009091252	34.57554388919892	0.47030076156707984	34.57554388919892	12.233823564034772	25.7828186936138	0.45712469790015836	0.0	0.0	0.0	30.718230539276007	0.0
46.365088017029066	30.51700954816746	0.4543272771674628	30.59223183584158	0.07522228767411931	33.4045766815489	34.58059320627855	0.4699694811983278	34.58059320627855	12.319460328983016	26.28592383111213	0.45985130069504193	0.0	0.0	0.0	30.59223183584158	0.0
46.689643633148265	30.20369798021919	0.45313884451728786	30.474942360205382	0.271244379986193	33.63840871831975	34.194109236559925	0.46726300539835347	34.194109236559925	12.405696551285896	25.958938499253925	0.45636525780453957	0.0	0.0	0.0	30.474942360205382	0.0
47.0164711385803	30.487918435897686	0.4555948714205331	30.368303973779327	-0.11961446211835991	33.87387757934799	34.119616668536196	0.46661361141541363	34.119616668536196	12.492536427144898	25.67534976686632	0.45254706810348966	0.0	0.0	0.0	30.368303973779327	0.0
47.34558643655036	30.096573693195843	0.4533743548935352	30.27446200757081	0.1778883143749681	34.11099472240342	34.84242674146985	0.47124768938893447	34.84242674146985	12.579984182134913	25.245886862706303	0.44791643643779033	0.0	0.0	0.0	30.27446200757081	0.0
47.67700554160622	30.836809785095827	0.45935209004919497	30.195781777173572	-0.6410280079222552	34.34977168546025	33.96514040853196	0.46563675810431787	33.96514040853196	12.668044071409858	25.095856991009093	0.4453681675644464	0.0	0.0	0.0	30.195781777173572	0.0
48.01074458039746	31.04796395837517	0.4614089303596523	30.134866233709836	-0.9130977246653345	34.59022008725847	33.90624138081593	0.4652197101471854	33.90624138081593	12.756720379909726	26.002390083259392	0.4517751361539849	0.0	0.0	0.0	30.134866233709836	0.0
48.346819792460245	29.839243667274484	0.4533897222617857	30.09457482020393	0.25533115292944686	34.83235162786928	33.30834552886659	0.4616285450160544	33.30834552886659	12.846017422569096	26.30859669734615	0.4527137680871562	0.0	0.0	0.0	30.09457482020393	0.0
48.68524753100746	29.423443606440284	0.4509836174713108	30.07804360677882	0.6546000003385366	35.07617808926437	33.77360185217095	0.4649401505958304	33.77360185217095	12.93593954452708	25.59216161119505	0.4457065533643891	0.0	0.0	0.0	30.07804360677882	0.0
49.026044263724515	29.856164050496446	0.4547821639575792	30.08870678217515	0.23254273167870565	35.32171133588922	33.38163538608781	0.46266670784867897	33.38163538608781	13.026491121338768	25.482240516813842	0.4432465750013371	0.0	0.0	0.0	30.08870678217515	0.0
49.36922657357059	30.031898769843316	0.45687345894626896	30.130319583432737	0.09842081358942067	35.568963315240445	34.407845556966755	0.4695836297241359	34.407845556966755	13.11767655918814	25.739756100698738	0.44423872904290923	0.0	0.0	0.0	30.130319583432737	0.0
49.714811159585594	29.870165557074163	0.45656300069873723	30.20698275010536	0.33681719303119806	35.817946058447134	34.44539924656571	0.47010620796863645	34.44539924656571	13.209500295102458	25.786799209961043	0.4434738598864049	0.0	0.0	0.0	30.20698275010536	0.0
					36.06867168085626	34.322398801698114	0.46934787424562485	34.322398801698114	13.301966797168173	26.262359591736196	0.44617255064167344
					36.32115238262226	34.057478761489655	0.4674882897738769	34.057478761489655	13.395080564748351	25.911865295894202	0.4421525782458478
					36.57540044930061	33.546425013481425	0.4643903564595891	33.546425013481425	13.488846128701589	26.663173062087633	0.44705830970912663
					36.83142825244572	33.59913912730118	0.46470850999362173	33.59913912730118	13.5832680516025	26.201986656531805	0.44210385306047645
					37.08924825021283	34.21808763040231	0.4688088213732371	34.21808763040231	13.678350927963718	27.332736968101887	0.4495768616338141
					37.34887298796433	33.91941387198525	0.46663495927070664	33.91941387198525	13.774099384459465	27.678918387474884	0.4510649060000701
					37.61031509888008	33.5148417658612	0.46410343793801423	33.5148417658612	13.870518080150681	28.217616731189562	0.45413524150402446
					37.87358730457224	33.5384485806463	0.4640723788079623	33.5384485806463	13.967611706711736	28.784949495078905	0.4572888506471597
					38.138702415704245	33.96774905356373	0.4666993247667803	33.96774905356373	14.065384988658717	29.023786614985106	0.4582336908285783
					38.40567333261417	33.50645014056271	0.4636199313955194	33.50645014056271	14.163842683579329	28.35386632355559	0.4525637514401484
					38.674513045942476	32.83198889922762	0.45925393027283734	32.83198889922762	14.262989582364385	28.689060544804256	0.4547113866553217
					38.94523463726408	33.3452429137417	0.46271939119127536	33.3452429137417	14.362830509440936	28.8349609350881	0.45503851563910297
					39.217851279724925	33.32833854272951	0.4627247243120756	33.32833854272951	14.463370323007023	29.121755641762537	0.45684859368760883
					39.492376238683	33.42039508807701	0.46374520639640027	33.42039508807701	14.564613915268072	28.48099650761926	0.45185924846903985
					39.76882287235378	33.6377850110232	0.46559755100088124	33.6377850110232	14.66656621267495	29.004897817967638	0.4556289156957308
					40.04720463246026	33.47118403703356	0.46517496816020293	33.47118403703356	14.769232176163673	27.771197736875756	0.4461756606119244
					40.327535064887485	33.49239776954699	0.46606279619400376	33.49239776954699	14.87261680139682	27.75220228089875	0.44534423137814216
					40.6098278103417	32.79071188254171	0.46193189014367986	32.79071188254171	14.976725119006597	27.690295557531712	0.4444237818906595
					40.894096605014084	32.885004899143084	0.46296799023910784	32.885004899143084	15.081562194839643	27.631376141612318	0.4433798676673204
					41.18035528124919	32.71145400334904	0.462525787213348	32.71145400334904	15.18713313020352	26.931650155948972	0.4374294878851232
					41.46861776821793	33.01718244988227	0.46491665063059995	33.01718244988227	15.293443062114946	27.96289752368688	0.4446055385021935
					41.75889809259546	32.46948193233675	0.4618366138259643	32.46948193233675	15.400497163549751	27.54663333560326	0.4409142119289371
					42.05121037924363	33.270797607183525	0.467333747778669	33.270797607183525	15.508300643694598	27.129050409562446	0.43664235608695356
					42.345568851898335	32.885053443020446	0.46528618125470106	32.885053443020446	15.61685874820046	26.800595790440116	0.4335058967497917
					42.64198783386162	31.905373876515227	0.45898851424520154	31.905373876515227	15.726176759437863	27.192544454417888	0.43506487241927105
					42.94048174869865	32.01023416795322	0.45999193348908507	32.01023416795322	15.836259996753927	27.7403118541804	0.43782588713793613
					43.24106512093954	32.095706058616216	0.46103091092874066	32.095706058616216	15.947113816731207	26.90542568489486	0.429975654395504
					43.54375257678612	31.593317113498955	0.45793959722983657	31.593317113498955	16.058743613448325	27.31880333406308	0.43222589047926085
					43.84855884482362	31.844792896652578	0.46011360907294924	31.844792896652578	16.171154818742465	27.599348501872054	0.4336940467196506
					44.15549875673739	31.057107609197015	0.4547484192335172	31.057107609197015	16.284352902473664	27.105220996390205	0.4297812483199546
					44.46458724803455	31.717691950291087	0.4597602331617874	31.717691950291087	16.39834337279098	28.52989298091136	0.4397971758431486
					44.775839358770796	31.91948911133653	0.4614091076787889	31.91948911133653	16.513131776400517	26.598309306905637	0.4254530706959424
					45.08927023428218	31.170500478266497	0.4567329894162882	31.170500478266497	16.628723698835323	27.60405524280429	0.4324585639151301
					45.40489512592216	31.150947938224032	0.457236081081879	31.150947938224032	16.74512476472717	27.952555759209883	0.4339757340153065
					45.72272939180361	31.24713622140636	0.45829970351179194	31.24713622140636	16.862340638080262	27.822419242271458	0.4319561065420418
					46.04278849754624	31.277282396487117	0.4592552755344045	31.277282396487117	16.980377022546822	27.509730677127646	0.4283884913123398
					46.365088017029066	30.51700954816746	0.4543272771674628	30.51700954816746	17.09923966170465	27.837667824033804	0.4296960045159736
					46.689643633148265	30.20369798021919	0.45313884451728786	30.20369798021919	17.21893433933658	27.888211226167225	0.42906773632807155
					47.0164711385803	30.487918435897686	0.4555948714205331	30.487918435897686	17.339466879711935	28.05571097226414	0.4297627726298949
					47.34558643655036	30.096573693195843	0.4533743548935352	30.096573693195843	17.460843147869923	27.173431535940182	0.42256314527029853
					47.67700554160622	30.836809785095827	0.45935209004919497	30.836809785095827	17.583069049905014	28.277948599487793	0.42949389165087537
					48.01074458039746	31.04796395837517	0.4614089303596523	31.04796395837517	17.706150533254345	28.16484554310034	0.42786265382827404
					48.346819792460245	29.839243667274484	0.4533897222617857	29.839243667274484	17.830093586987125	29.12413873461958	0.43363071149295523
					48.68524753100746	29.423443606440284	0.4509836174713108	29.423443606440284	17.95490424209604	29.492311740688855	0.4356329312975294
					49.026044263724515	29.856164050496446	0.4547821639575792	29.856164050496446	18.080588571790713	28.40103048270706	0.42725420061298525
					49.36922657357059	30.031898769843316	0.45687345894626896	30.031898769843316	18.207152691793247	28.537428687665926	0.4275386336192354
					49.714811159585594	29.870165557074163	0.45656300069873723	29.870165557074163	18.334602760635804	29.65808752714171	0.43442217157607044
					50.06281483770269	29.610794809426828	0.4555626783538253	29.610794809426828	18.462944979960255	29.27192124421024	0.43089078287147303
					50.413254541566616	29.38636083670887	0.45490930434003857	29.38636083670887	18.592185594819973	29.691968306901522	0.4326189334508174
					50.76614732335758	28.797925445207337	0.4518855031831452	28.797925445207337	18.722330893983717	29.55678960565582	0.4312525534321992
					51.12151035462108	29.2160325011944	0.45608213563307226	29.2160325011944	18.8533872102416	29.585986506657264	0.4305518384093717
					51.47936092710343	28.603995767327596	0.4523205277380111	28.603995767327596	18.98536092071329	30.121714570955813	0.43373063451878524
					51.839716453593155	28.71274817382632	0.4540768710702233	28.71274817382632	19.118258447158283	29.485183015023928	0.42874324814196707
					52.20259446876831	28.196014527290938	0.45100420124418794	28.196014527290938	19.252086256288393	29.301791642680996	0.4270428170259116
					52.56801263004969	28.047517616116856	0.45064467933331454	28.047517616116856	19.38685086008241	29.059358557819657	0.424449129095347
					52.93598871846004	28.368521523806027	0.4537265523542769	28.368521523806027	19.522558816102986	29.909463553195273	0.4291514194797136
					53.306540639489256	28.082732802699123	0.45208555790735777	28.082732802699123	19.659216727815707	29.325346000090796	0.4245772561990634
					53.67968642396568	27.136309350935324	0.4455386760032972	27.136309350935324	19.79683124491042	30.17056014464588	0.4294658294929278
					54.05544422893344	28.1582831787357	0.4543862070096704	28.1582831787357	19.935409063624792	30.462067129725153	0.43124682243500256
					54.43383233853597	27.46749544310073	0.449861928432297	27.46749544310073	20.07495692707017	30.232101326947706	0.4296064862346085
					54.81486916490572	26.123535804922188	0.44011898307468006	26.123535804922188	20.215481625559658	32.19079466827683	0.4421870897787904
					55.19857324906006	26.35371172415879	0.4430013256078619	26.35371172415879	20.356989996938573	30.242455271179875	0.4297494836527778
					55.58496326180349	26.06148191895232	0.44208227073749873	26.06148191895232	20.499488926917145	31.29996952297759	0.4363646753192531
					55.97405800463611	26.388957165997265	0.4453427845323107	26.388957165997265	20.642985349405564	30.649860699090908	0.43193854848159624
					56.36587641066856	26.35799845101695	0.4460816302741559	26.35799845101695	20.7874862468514	31.222652399764307	0.4355699036678367
					56.76043754554324	26.163701430970526	0.44541096402686886	26.163701430970526	20.932998650579357	30.695916456903614	0.4322798367541276
					57.15776060836205	26.13771133195229	0.4460385531560576	26.13771133195229	21.079529641133412	31.58660289496645	0.4382925562004777
					57.55786493262058	24.926629365212097	0.4367732206836284	24.926629365212097	21.22708634862135	31.47673932818977	0.4378294008162418
					57.96076998714892	25.074384443410693	0.4389715712194118	25.074384443410693	21.375675953061695	31.678152367973606	0.43937353508373317
					58.36649537705897	24.695742447562946	0.4368440511897411	24.695742447562946	21.525305684733127	31.645067292932918	0.43925231902304174
					58.77506084469838	24.34015846931263	0.4351947296757058	24.34015846931263	21.67598282452626	32.00218262558504	0.44155809665900986
					59.18648627061127	24.412098465706038	0.43695497815418194	24.412098465706038	21.827714704297946	33.19840788638698	0.44890667459229083
					59.600791674505544	23.82676926520393	0.4334184967023743	23.82676926520393	21.980508707228033	33.058558577998475	0.4473845346023661
					60.01799721622709	23.896883289100067	0.4355318375663614	23.896883289100067	22.134372268178627	34.09779291866586	0.453526985404157
					60.438123196740676	23.553269530846173	0.43395337389071403	23.553269530846173	22.289312874055877	33.388487082821605	0.44861545644001455
					60.86119005911786	23.263194571015283	0.4327543115985308	23.263194571015283	22.44533806417427	33.658115836871495	0.4496567899219238
					61.28721838953169	23.96823486542689	0.44050828261971425	23.96823486542689	22.602455430623486	33.63795280887381	0.4493134599803323
					61.71622891825841	24.201578418960075	0.4437471324046802	24.201578418960075	22.76067261863785	33.61469091500752	0.44894438698648453
					62.14824252068621	23.296367541876315	0.4368286377914529	23.296367541876315	22.919997326968314	34.200547050457345	0.45214449522515965
					62.58328021833101	23.08619349632647	0.43587691611202145	23.08619349632647	23.080437308257093	34.13280126701091	0.45096025149078767
					63.021363179859335	22.834720352597888	0.4347076128431006	22.834720352597888	23.24200036941489	34.490744242302796	0.4522309486322228
					63.46251272211835	22.526518833307108	0.4328113391837042	22.526518833307108	23.404694372000794	35.2357947868447	0.4560966722500621
					63.90675031117318	22.314675957983173	0.4321792164885756	22.314675957983173	23.5685272326048	34.59689112804944	0.4518082109010061
					64.35409756335139	22.339538283793928	0.4333413644686924	22.339538283793928	23.73350692323303	34.23918507442881	0.448921873239859
					64.80457624629484	21.892126414207027	0.4305909307161943	21.892126414207027	23.89964147169566	34.56676008129643	0.4503374109865535
					65.2582082800189	22.226358660398912	0.4351606173942224	22.226358660398912	24.06693896199753	35.25052597691452	0.45395958807568404
					65.71501573797903	21.162259243529682	0.42654920857634576	21.162259243529682	24.23540753473151	36.04743245167801	0.45802557406861033
					66.1750208481449	21.284901249896368	0.42923153839918	21.284901249896368	24.405055387474633	35.328470681360514	0.4534054518289639
					66.6382459940819	20.618698868262165	0.4241149827371923	20.618698868262165	24.575890775186952	36.488314134035285	0.45955828154522854
					67.10471371604048	20.927108273828132	0.4289284509367562	20.927108273828132	24.74792201061326	35.848275021658615	0.45537275691824614
					67.57444671205276	20.91599225762088	0.43049152524954776	20.91599225762088	24.921157464687553	35.648259884296856	0.45360440048188755
					68.04746783903713	19.950604029947325	0.42214223284399427	19.950604029947325	25.095605566940364	35.69693838428117	0.4532446884450117
					68.5238001139104	20.34240385793846	0.42769270218012423	20.34240385793846	25.27127480590895	34.5939927544176	0.4459512822664983
					69.00346671470777	20.067055867258254	0.42656090050388806	20.067055867258254	25.448173729550312	36.0516241966227	0.45396029100329477
					69.48649098171072	19.86285026530273	0.42602299205481803	19.86285026530273	25.626310945657167	36.142309436129814	0.4542863974295968
					69.97289641858268	19.551954201917304	0.42459789125784525	19.551954201917304	25.805695122276767	37.1278773281895	0.4598103513689111
					70.46270669351276	19.294312961154066	0.42338265170500694	19.294312961154066	25.986334988132704	36.35035549194953	0.45501305123136776
					70.95594564036736	19.60431722877943	0.4282698348855849	19.60431722877943	26.168239333049634	36.46370164497159	0.4560875841467762
					71.45263725984992	18.252635965026624	0.41540014864133723	18.252635965026624	26.35141700838098	37.324087870718984	0.4612747332630735
					71.95280572066886	18.54724104047357	0.4199238442057472	18.54724104047357	26.53587692743965	37.26204311117783	0.461180718509717
					72.45647536071354	18.586822629678036	0.42191253659860506	18.586822629678036	26.721628065931725	36.47304446417983	0.4567987257451459
					72.96367068823854	18.92150940617203	0.4270479177610534	18.92150940617203	26.90867946239325	36.91629410430592	0.45941664657580045
					73.4744163830562	18.211519528875918	0.42112724385960576	18.211519528875918	27.09704021863	37.013295299307394	0.4600412810166249
					73.9887372977376	17.322797752179426	0.41247413358764173	17.322797752179426	27.286719500160412	37.49597127010509	0.46261245794911154
					74.50665845882176	16.528613719475864	0.40519634050349274	16.528613719475864	27.477726536661535	37.47027103016018	0.46252348856605635
					75.02820506803351	17.151322984157837	0.4142459436071051	17.151322984157837	27.670070622418166	37.350252201331486	0.46158652963317176
					75.55340250350974	17.328930827826873	0.4175368488863713	17.328930827826873	27.863761116775095	37.92438920365595	0.46487469864866465
					76.0822763210343	16.969276720070752	0.415053324542266	16.969276720070752	28.058807444592517	37.466753789169225	0.4618820316071535
					76.61485225528155	16.674644766806512	0.41332795546518125	16.674644766806512	28.255219096704664	39.12723570207421	0.4709774605599874
					77.15115622106853	16.230341948442636	0.40936152461963254	16.230341948442636	28.453005630381597	37.37087511187406	0.46018557084752965
					77.69121431461602	15.642422197297304	0.4037576948092355	15.642422197297304	28.65217666979427	38.58314436568347	0.46665186941889836
					78.23505281481832	16.620802493589427	0.4172013428022776	16.620802493589427	28.85274190648283	37.96165461313372	0.4624891137461429
					78.78269818452205	15.787043520239019	0.40882250731618036	15.787043520239019	29.05471109982821	37.68759451679908	0.46073794100717486
					79.3341770718137	15.259886484891112	0.40382716522875567	15.259886484891112	29.25809407752701	38.18799035394479	0.4634256156690876
					79.88951631131638	15.361026011082071	0.40680697183809683	15.361026011082071	29.4629007360697	37.75089216847411	0.46115740451186943
					80.4487429254956	16.26367922984027	0.419682067062615	16.26367922984027	29.669141041222183	37.477177496664744	0.459872766762813
					81.01188412597406	15.238706028419344	0.40912756142201406	15.238706028419344	29.87682502851074	37.83856098555991	0.46261818360714096
					81.5789673148559	14.851171194780449	0.40551440097220964	14.851171194780449	30.085962803710316	39.30226471859203	0.4717106912988966
					82.1500200860599	14.740630129490704	0.40544774215549956	14.740630129490704	30.296564543336288	38.303008084438034	0.4665119671987611
					82.72507022666231	14.521926161286869	0.40460953574036773	14.521926161286869	30.50864049513964	39.27657397990922	0.4721956364484352
					83.30414571824895	14.345029570281866	0.404228858528659	14.345029570281866	30.72220097860562	38.30206534765384	0.4670031936388645
					83.88727473827669	14.357606431082724	0.4062243469314275	14.357606431082724	30.93725638545586	38.345625217363015	0.46753744391168434
					84.47448566144462	13.858182044960643	0.4017435920354938	13.858182044960643	31.15381718015405	38.9462517898443	0.4710436160105776
					85.06580706107474	13.537154539725204	0.3992930058088893	13.537154539725204	31.371893900415127	38.468711411776205	0.468433529949931
					85.66126771050226	13.59982607681472	0.4021554491733539	13.59982607681472	31.59149715771803	38.7939058857961	0.46999141264170696
					86.26089658447577	13.593656854973668	0.40397431647761173	13.593656854973668	31.812637637822057	39.482111395097824	0.4738056763068646
					86.8647228605671	12.935323363635696	0.39673745063454247	12.935323363635696	32.03532610128681	38.4078187499309	0.4672758455547435
					87.47277592059106	12.29646374338477	0.388967894346371	12.29646374338477	32.259573383995814	38.40391595319973	0.46711858554185903
					88.08508535203521	13.134296025987847	0.4041444061530705	13.134296025987847	32.48539039768379	39.164563652404794	0.47140645250404745
					88.70168094949946	12.425922787859394	0.3959762534183832	12.425922787859394	32.71278813046758	38.856591346231795	0.4692494718771903
					89.32259271614595	12.796983954006594	0.4040391125409138	12.796983954006594	32.94177764738085	38.438144963126966	0.466769978527873
					89.94785086515898	12.133465853849144	0.3960823949094913	12.133465853849144	33.17237009091252	39.051241407727225	0.47030076156707984
					90.57748582121508	12.183182386605859	0.399402161558178	12.183182386605859	33.4045766815489	39.05694434332971	0.4699694811983278
					91.21152822196359	11.333992756794512	0.38911517128425427	11.333992756794512	33.63840871831975	38.62043121572527	0.46726300539835347
					91.85000891951734	11.774439742243937	0.3982957225615991	11.774439742243937	33.87387757934799	38.53629581452092	0.46661361141541363
					92.49295898195396	11.22684463469971	0.3924070312946631	11.22684463469971	34.11099472240342	39.35267142210426	0.47124768938893447
					93.14040969482764	11.425743717023643	0.398532213863168	11.425743717023643	34.34977168546025	38.36182307909498	0.46563675810431787
					93.79239256269142	11.867705040435736	0.4087532308807689	11.867705040435736	34.59022008725847	38.29529975389755	0.4652197101471854
					94.44893931063027	10.82368767476658	0.3940952412980977	10.82368767476658	34.83235162786928	37.62000812794438	0.4616285450160544
					95.11008188580468	11.027509597205029	0.39990670464825817	11.027509597205029	35.07617808926437	38.14549044735645	0.4649401505958304
					95.7758524590053	10.528007324437814	0.39364481230635434	10.528007324437814	35.32171133588922	37.70278513114223	0.46266670784867897
					96.44628342621834	10.670544178475447	0.3981238951893824	10.670544178475447	35.568963315240445	38.86183504360298	0.4695836297241359
					97.12140741020188	10.122860581329103	0.39110825518160874	10.122860581329103	35.817946058447134	38.90424994249739	0.47010620796863645
					97.8012572620733	10.259651769339394	0.39530561351290366	10.259651769339394	36.06867168085626	38.765327469399786	0.46934787424562485
					98.48586606290782	10.382626062244546	0.3998211477202915	10.382626062244546	36.32115238262226	38.46611434705301	0.4674882897738769
					99.17526712534817	9.682782780037426	0.3897379116180258	9.682782780037426	36.57540044930061	37.88890626755761	0.4643903564595891
					99.86949399522561	9.976614146624115	0.3975206490399791	9.976614146624115	36.83142825244572	37.94844406083041	0.46470850999362173
					100.5685804531922	10.126124557687374	0.4027102189476284	10.126124557687374	37.08924825021283	38.64751353869636	0.4688088213732371
					101.27256051636454	9.391114434794058	0.39190207757083567	9.391114434794058	37.34887298796433	38.31017738342213	0.46663495927070664
					101.9814684399791	9.359673069183758	0.39345068904906877	9.359673069183758	37.61031509888008	37.85323466594203	0.46410343793801423
					102.69533871905895	9.51562979255926	0.3999800416470963	9.51562979255926	37.87358730457224	37.87989731009291	0.4640723788079623
					103.41420609009236	9.144050678375201	0.39450718842580806	9.144050678375201	38.138702415704245	38.364769405180525	0.4666993247667803
					104.13810553272302	8.798887030503735	0.3901417276060393	8.798887030503735	38.40567333261417	37.843756770630115	0.4636199313955194
					104.86707227145207	8.625148403590552	0.389173008902313	8.625148403590552	38.674513045942476	37.08198860177826	0.45925393027283734
					105.60114177735224	8.228193030315001	0.3828761740411014	8.228193030315001	38.94523463726408	37.661681765492624	0.46271939119127536
					106.3403497697937	8.594564671490803	0.39346173466936374	8.594564671490803	39.217851279724925	37.64258917578938	0.4627247243120756
					107.08473221818227	8.839582476979576	0.4000690328119125	8.839582476979576	39.492376238683	37.74656215701122	0.46374520639640027
					107.83432534370954	8.398022177526709	0.39403593939909703	8.398022177526709	39.76882287235378	37.99209253500857	0.46559755100088124
					108.58916562111551	8.61748783557116	0.4008785717752277	8.61748783557116	40.04720463246026	37.803925578766865	0.46517496816020293
					109.34928978046332	8.575009606647583	0.402428195416677	8.575009606647583	40.327535064887485	37.82788536352675	0.46606279619400376
					110.11473480892656	7.685877311076636	0.38512385476529704	7.685877311076636	40.6098278103417	37.03536840258897	0.46193189014367986
					110.88553795258903	7.945616108443921	0.39376036378254886	7.945616108443921	40.894096605014084	37.14186735937078	0.46296799023910784
					111.66173671825717	8.84840997466969	0.41607479007787734	8.84840997466969	41.18035528124919	36.945850835382046	0.462525787213348
					112.44336887528496	7.229691734760845	0.3820089545528098	7.229691734760845	41.46861776821793	37.29115488639101	0.46491665063059995
					113.23047245741196	7.574428895155435	0.39342367654511035	7.574428895155435	41.75889809259546	36.672556226067734	0.4618366138259643
					114.02308576461385	8.033063978060092	0.40641229600947776	8.033063978060092	42.05121037924363	37.577599743604786	0.467333747778669
					114.82124736496615	8.081149204924749	0.4102438998252133	8.081149204924749	42.345568851898335	37.14192218710335	0.46528618125470106
					115.62499609652092	7.3047003223389755	0.39495638047534076	7.3047003223389755	42.64198783386162	36.03542612224277	0.45898851424520154
					116.43437106919656	7.259205342738814	0.3963604812246671	7.259205342738814	42.94048174869865	36.15386025499719	0.45999193348908507
					117.24941166668094	7.438874559491367	0.4037999448502201	7.438874559491367	43.24106512093954	36.250396218294014	0.46103091092874066
					118.07015754834771	7.333268096559294	0.4042145806806764	7.333268096559294	43.54375257678612	35.68297457369983	0.45793959722983657
					118.89664865118613	7.164009982862836	0.40233033081843417	7.164009982862836	43.84855884482362	35.96700312138082	0.46011360907294924
					119.72892519174444	7.066791872643966	0.4017810337022839	7.066791872643966	44.15549875673739	35.077354402843916	0.4547484192335172
					120.56702766808665	7.991946670476967	0.42828564742618425	7.991946670476967	44.46458724803455	35.8234493495177	0.4597602331617874
					121.41099686176327	7.662582445783584	0.42475886630332554	7.662582445783584	44.775839358770796	36.051368530677465	0.4614091076787889
					122.26087383979561	8.163764894363055	0.43803913757400426	8.163764894363055	45.08927023428218	35.20542562908804	0.4567329894162882
					123.11669995667417	6.832524660148257	0.40785616142783426	6.832524660148257	45.40489512592216	35.18334207304104	0.457236081081879
					123.97851685637087	6.876855321188727	0.41177483688238314	6.876855321188727	45.72272939180361	35.29198163281732	0.45829970351179194
					124.84636647436548	7.600181787592961	0.4336430687572891	7.600181787592961	46.04278849754624	35.326030137285414	0.4592552755344045
					125.72029103968603	7.134023393354192	0.42388518706703937	7.134023393354192	46.365088017029066	34.46734231358509	0.4543272771674628
					126.60033307696384	6.9895076636847815	0.42430410485207143	6.9895076636847815	46.689643633148265	34.11347352948178	0.45313884451728786
					127.48653540850259	7.073609226273104	0.4280521870324542	7.073609226273104	47.0164711385803	34.43448544655483	0.4555948714205331
					128.3789411563621	7.105756627805311	0.4315240421465114	7.105756627805311	47.34558643655036	33.9924823338961	0.4533743548935352
					129.27759374445662	6.968614839820432	0.4319150571850254	6.968614839820432	47.67700554160622	34.82853970485561	0.45935209004919497
					130.18253690066783	7.251199272301988	0.4417986326601204	7.251199272301988	48.01074458039746	35.06702713462404	0.4614089303596523
					131.09381465897252	7.025261101592625	0.43860385451078354	7.025261101592625	48.346819792460245	33.70184172977675	0.4533897222617857
					132.01147136158534	7.092065560250167	0.44336595475268537	7.092065560250167	48.68524753100746	33.23221763347855	0.4509836174713108
					132.93555166111642	6.862695416593965	0.4404754378989452	6.862695416593965	49.026044263724515	33.720952404420935	0.4547821639575792
					133.86610052274423	7.546157997058441	0.46276900059819076	7.546157997058441	49.36922657357059	33.91943544118605	0.45687345894626896
					134.80316322640346	7.278860992119607	0.45843123725218254	7.278860992119607	49.714811159585594	33.73676636284168	0.45656300069873723
					135.74678536898827	7.007375068357092	0.451982335695925	7.007375068357092	50.06281483770269	33.443820871862926	0.4555626783538253
					136.69701286657119	7.562747575516459	0.47030175676390024	7.562747575516459	50.413254541566616	33.19033461357612	0.45490930434003857
					137.6538919566372	7.438177980450479	0.4700171078574499	7.438177980450479	50.76614732335758	32.52572807549776	0.4518855031831452
					138.6174692003337	7.737179997949584	0.48208385133391013	7.737179997949584	51.12151035462108	32.99795780035613	0.45608213563307226
					139.587791484736	7.964313724445243	0.4909430849830236	7.964313724445243	51.47936092710343	32.3066947989346	0.4523205277380111
					140.56490602512915	7.346605498666735	0.47629182516352425	7.346605498666735	51.839716453593155	32.4295248690403	0.4540768710702233
					141.54886036730505	8.032335163133695	0.499055565552391	8.032335163133695	52.20259446876831	31.84590164567136	0.45100420124418794
					142.5397023898762	7.513967043652713	0.48836004440993064	7.513967043652713	52.56801263004969	31.678182267340127	0.45064467933331454
					143.53748030660535	7.72968792799609	0.49778823671888633	7.72968792799609	52.93598871846004	32.04073914083907	0.4537265523542769
					144.54224266875156	6.617158465979903	0.4676134253627722	6.617158465979903	53.306540639489256	31.71795595121475	0.45208555790735777
					145.55403836743284	8.447036410942628	0.5269272306553414	8.447036410942628	53.67968642396568	30.649020902580325	0.4455386760032972
					146.5729166360049	7.158626047169205	0.4902103067029942	7.158626047169205	54.05544422893344	31.803286090416716	0.4543862070096704
					147.59892705245693	7.053925705202059	0.4902726252462324	7.053925705202059	54.43383233853597	31.023078012932054	0.449861928432297
					148.63211954182412	8.132196554587127	0.5266953802289613	8.132196554587127	54.81486916490572	29.505146944633015	0.44011898307468006
					149.67254437861686	7.379697035986948	0.5064307450246214	7.379697035986948	55.19857324906006	29.765118426705982	0.4430013256078619
					150.7202521892672	7.983625093404896	0.5294309283833899	7.983625093404896	55.58496326180349	29.435060374511007	0.44208227073749873
					151.7752939545921	7.3852971369121265	0.5127369505860222	7.3852971369121265	55.97405800463611	29.80492628228642	0.4453427845323107
					152.83772101227422	7.764803132329432	0.5289494333465337	7.764803132329432	56.36587641066856	29.769960057134806	0.4460816302741559
					153.90758505936014	7.536400912965724	0.5239221834184378	7.536400912965724	56.76043754554324	29.550511887094444	0.44541096402686886
					154.98493815477565	7.697303604056729	0.5331463517648739	7.697303604056729	57.15776060836205	29.521157449916984	0.4460385531560576
					156.0698327218591	8.207888872153037	0.551278689036044	8.207888872153037	57.55786493262058	28.15330465780254	0.4367732206836284
					157.16232155091208	8.587967099752797	0.5667237912003573	8.587967099752797	57.96076998714892	28.320186175167578	0.4389715712194118
					158.26245780176848	8.179768563265919	0.5568202393445142	8.179768563265919	58.36649537705897	27.892530140765377	0.4368440511897411
					159.37029500638084	8.157156586739685	0.5605437313516916	8.157156586739685	58.77506084469838	27.490916913223035	0.4351947296757058
					160.4858870714255	8.432072928602686	0.5714471506707491	8.432072928602686	59.18648627061127	27.57216932027216	0.43695497815418194
					161.6092882809255	9.13149875774373	0.5972622427887765	9.13149875774373	59.600791674505544	26.91107106003798	0.4334184967023743
					162.740553298892	9.029567519253996	0.5996322271345131	9.029567519253996	60.01799721622709	26.99026112808173	0.4355318375663614
					163.87973717198423	8.529465894573018	0.5865717262669773	8.529465894573018	60.438123196740676	26.60216762859578	0.43395337389071403
					165.02689533218813	7.808010224382592	0.5672078112350915	7.808010224382592	60.86119005911786	26.274543359864275	0.4327543115985308
					166.18208359951348	9.082572093818454	0.6119007934353867	9.082572093818454	61.28721838953169	27.070848945901453	0.44050828261971425
					167.34535818471008	9.292827898838638	0.6212285077744919	9.292827898838638	61.71622891825841	27.334398102761078	0.4437471324046802
					168.51677569200305	8.442057874727935	0.5982542048486507	8.442057874727935	62.14824252068621	26.312010469491156	0.4368286377914529
					169.69639312184705	9.109789410773182	0.6245672815221082	9.109789410773182	62.58328021833101	26.074630041963893	0.43587691611202145
					170.8842678737	9.410031562281361	0.63733929046616	9.410031562281361	63.021363179859335	25.790604475373378	0.4347076128431006
					172.0804577488159	9.209306929922922	0.635391211278622	9.209306929922922	63.46251272211835	25.442507219965854	0.4328113391837042
					173.2850209530576	9.311136222597789	0.6420033505279913	9.311136222597789	63.90675031117318	25.20324193779725	0.4321792164885756
					174.498016099729	8.409155793033085	0.6152756587199624	8.409155793033085	64.35409756335139	25.231322615003798	0.4333413644686924
					175.71950221242713	8.300678250298537	0.6155787789184298	8.300678250298537	64.80457624629484	24.72599465880703	0.4305909307161943
					176.9495387279141	8.300807274791905	0.61873910335635	8.300807274791905	65.2582082800189	25.10349223842901	0.4351606173942224
					178.1881854990095	9.629073971318961	0.6675624598763702	9.629073971318961	65.71501573797903	23.90164843394259	0.42654920857634576
					179.43550279750258	8.924917914668818	0.6462901403851395	8.924917914668818	66.1750208481449	24.040166069780838	0.42923153839918
					180.6915513170851	10.141377117499507	0.6910517594492631	10.141377117499507	66.6382459940819	23.287725844546166	0.4241149827371923
					181.9563921763047	9.836083647765582	0.6836147340936942	9.836083647765582	67.10471371604048	23.63605789646604	0.4289284509367562
					183.23008692153883	8.771876627947508	0.6524263962003376	8.771876627947508	67.57444671205276	23.623502946244784	0.43049152524954776
					184.51269752998962	9.13546048434102	0.6680239249687033	9.13546048434102	68.04746783903713	22.533148189950268	0.42214223284399427
					185.80428641269953	8.870119872013586	0.6615786997798112	8.870119872013586	68.5238001139104	22.975665297285417	0.42769270218012423
					187.10491641758844	10.178870138931114	0.7130650995901722	10.178870138931114	69.00346671470777	22.66467435844022	0.42656090050388806
					188.41465083251154	9.92515511827907	0.7069556850347717	9.92515511827907	69.48649098171072	22.43403497112268	0.42602299205481803
					189.73355338833915	9.23201143119842	0.6855569515738986	9.23201143119842	69.97289641858268	22.082894371197977	0.42459789125784525
					191.0616882620575	9.690015498461655	0.7054102751466333	9.690015498461655	70.46270669351276	21.79190226643532	0.42338265170500694
					192.3991200798919	10.878635624972393	0.7502708876356994	10.878635624972393	70.95594564036736	22.1420356303893	0.4282698348855849
					193.74591392045113	9.775975594495574	0.7151133560384273	9.775975594495574	71.45263725984992	20.615383395900455	0.41540014864133723
					195.1021353178943	8.12821447648989	0.6599758903106752	8.12821447648989	71.95280572066886	20.948124189742728	0.4199238442057472
					196.46785026511955	11.232158379683653	0.7729341289298692	11.232158379683653	72.45647536071354	20.992829493592136	0.42191253659860506
					197.8431252169754	9.182275068993027	0.7065227189575807	9.182275068993027	72.96367068823854	21.370840441061972	0.4270479177610534
					199.22802709349423	9.576327520022371	0.723675584965007	9.576327520022371	73.4744163830562	20.568944563901397	0.42112724385960576
					200.62262328314867	9.386420686510862	0.7214520025056435	9.386420686510862	73.9887372977376	19.565180494208175	0.41247413358764173
					202.0269816461307	9.937032099085746	0.7458243864510977	9.937032099085746	74.50665845882176	18.668191787894358	0.40519634050349274
					203.44117051765363	9.596565941023053	0.7396156768331628	9.596565941023053	75.02820506803351	19.371508846328847	0.4142459436071051
					204.8652587112772	11.090297437485859	0.795146101989364	11.090297437485859	75.55340250350974	19.572107477582545	0.4175368488863713
					206.29931552225614	10.175336227136848	0.7650125518340308	10.175336227136848	76.0822763210343	19.16589725482297	0.415053324542266
					207.74341073091193	9.298872280725666	0.737023445261387	9.298872280725666	76.61485225528155	18.83312610391285	0.41332795546518125
					209.1976146060283	10.95611148880843	0.802292580520147	10.95611148880843	77.15115622106853	18.331309656030985	0.40936152461963254
					210.6619979082705	9.34428383535389	0.747428266258056	9.34428383535389	77.69121431461602	17.6672855063626	0.4037576948092355
					212.13663189362842	9.345375315484677	0.7533753955632836	9.345375315484677	78.23505281481832	18.772314114488207	0.4172013428022776
					213.6215883168838	8.855741011545664	0.7370159480713621	8.855741011545664	78.78269818452205	17.830627613517883	0.40882250731618036
					215.11693943510198	9.294966613303055	0.7559361588655009	9.294966613303055	79.3341770718137	17.235231725802468	0.40382716522875567
					216.6227580111477	9.573974402066039	0.7748549323273887	9.573974402066039	79.88951631131638	17.349463451724215	0.40680697183809683
					218.13911731722578	9.5365820110936	0.7757113338217746	9.5365820110936	80.4487429254956	18.368962345686665	0.419682067062615
					219.66609113844635	9.51882090760947	0.7804748778098923	9.51882090760947	81.01188412597406	17.211309524565216	0.40912756142201406
					221.20375377641545	9.847748906802105	0.7971848799497929	9.847748906802105	81.5789673148559	16.773609501947103	0.40551440097220964
					222.75218005285038	9.22947374969868	0.7747952886569103	9.22947374969868	82.1500200860599	16.64875923668647	0.40544774215549956
					224.31144531322033	9.546977788308617	0.7917643288279151	9.546977788308617	82.72507022666231	16.401744714325655	0.40460953574036773
					225.8816254304129	10.871392923341434	0.8466899929077681	10.871392923341434	83.30414571824895	16.201949405199706	0.404228858528659
					227.46279680842576	10.210394890292385	0.824813660221341	10.210394890292385	83.88727473827669	16.216154301841666	0.4062243469314275
					229.05503638608477	8.868703576432589	0.774889864160278	8.868703576432589	84.47448566144462	15.652080969261293	0.4017435920354938
					230.65842164078737	8.841936971355825	0.7777615812132426	8.841936971355825	85.06580706107474	15.289497443586495	0.3992930058088893
					232.27303059227287	10.144935965448978	0.8331425540778485	10.144935965448978	85.66126771050226	15.360281617860627	0.4021554491733539
					233.89894180641878	8.51924709485857	0.7710912908370288	8.51924709485857	86.26089658447577	15.353313809279372	0.40397431647761173
					235.5362343990637	9.242996463344205	0.8050337268106481	9.242996463344205	86.8647228605671	14.60976107792054	0.39673745063454247
					237.18498803985716	9.614420721942924	0.8226668690184941	9.614420721942924	87.47277592059106	13.888203050199637	0.388967894346371
					238.84528295613615	8.437465416665082	0.7795134207377871	8.437465416665082	88.08508535203521	14.834490137742485	0.4041444061530705
					240.51719993682912	8.809877928832643	0.8006202055781512	8.809877928832643	88.70168094949946	14.034420168703782	0.3959762534183832
					242.20082033638693	8.600282708543412	0.79262124836719	8.600282708543412	89.32259271614595	14.4535140583815	0.4040391125409138
					243.89622607874162	8.169670102339166	0.7754006011469203	8.169670102339166	89.94785086515898	13.704105586581885	0.3960823949094913
					245.6034996612928	7.872146263273223	0.768704027816569	7.872146263273223	90.57748582121508	13.760257771168176	0.399402161558178
					247.32272415892186	8.103917583089252	0.7823280090761207	8.103917583089252	91.21152822196359	12.801143162849291	0.38911517128425427
					249.05398322803433	7.265783002267084	0.7446614735982864	7.265783002267084	91.85000891951734	13.298604652138092	0.3982957225615991
					250.79736111063056	7.593726154705109	0.766623186581381	7.593726154705109	92.49295898195396	12.680125046815666	0.3924070312946631
					252.55294263840497	8.16804632679305	0.7979360059678398	8.16804632679305	93.14040969482764	12.904771001901675	0.398532213863168
					254.3208132368738	7.205550341375242	0.7572424154300565	7.205550341375242	93.79239256269142	13.40394285553189	0.4087532308807689
					256.1010589295319	7.584280996870596	0.7758898304167086	7.584280996870596	94.44893931063027	12.224780661836308	0.3940952412980977
					257.89376634203865	7.47614984067595	0.7721835530918468	7.47614984067595	95.11008188580468	12.454986703506629	0.39990670464825817
					259.6990227064329	8.145214551195163	0.8109819726295148	8.145214551195163	95.7758524590053	11.890825402095128	0.39364481230635434
					261.51691586537794	7.954543198153751	0.8029531952572705	7.954543198153751	96.44628342621834	12.051813212275619	0.3981238951893824
					263.34753427643557	6.828598387239689	0.7520567445685625	6.828598387239689	97.12140741020188	11.433233662645002	0.39110825518160874
					265.1909670163707	7.723069878329615	0.8008267431682189	7.723069878329615	97.8012572620733	11.5877320480517	0.39530561351290366
					267.04730378548527	6.38356460640712	0.7374300190639226	6.38356460640712	98.48586606290782	11.726624983895983	0.3998211477202915
					268.91663491198364	5.338964300310684	0.6794505281945163	5.338964300310684	99.17526712534817	10.93618914726453	0.3897379116180258
					270.7990513563675	7.5875950555306035	0.8033223825301948	7.5875950555306035	99.86949399522561	11.268056078020859	0.3975206490399791
					272.69464471586207	6.364796072586404	0.7399114807808604	6.364796072586404	100.5685804531922	11.436920150676093	0.4027102189476284
					274.6035072288731	6.889766094339085	0.771858482630434	6.889766094339085	101.27256051636454	10.606765234293224	0.39190207757083567
					276.5257317794752	6.939605021088322	0.7821287152719659	6.939605021088322	101.9814684399791	10.571253880876162	0.39345068904906877
					278.46141190193157	6.139350557836315	0.7377123520345559	6.139350557836315	102.69533871905895	10.747398721090734	0.3999800416470963
					280.41064178524505	6.3448985181330215	0.7565014589375336	6.3448985181330215	103.41420609009236	10.32771983660024	0.39450718842580806
					282.3735162777418	5.7238168874843485	0.7206398909057713	5.7238168874843485	104.13810553272302	9.937875819065896	0.3901417276060393
					284.35013089168604	6.464604972766186	0.7679533796067706	6.464604972766186	104.86707227145207	9.741647262743655	0.389173008902313
					286.34058180792783	6.214371285677454	0.760707043375795	6.214371285677454	105.60114177735224	9.29330724068776	0.3828761740411014
					288.3449658805833	6.214699215720177	0.7591558865683525	6.214699215720177	106.3403497697937	9.707104560849972	0.39346173466936374
					290.36338064174737	6.273545738350738	0.7627055868295285	6.273545738350738	107.08473221818227	9.983839165575095	0.4000690328119125
					292.39592430623964	6.061043652497865	0.7607158073494952	6.061043652497865	107.83432534370954	9.48512024721879	0.39403593939909703
					294.4426957763833	5.154619657061748	0.7048268747445453	5.154619657061748	108.58916562111551	9.732995057820883	0.4008785717752277
					296.50379464681794	6.000155310466789	0.7592985015937334	6.000155310466789	109.34928978046332	9.685018153174548	0.402428195416677
					298.5793212093457	5.386066399034967	0.7264818075063729	5.386066399034967	110.11473480892656	8.680790424204694	0.38512385476529704
					300.66937645781115	5.945069397549828	0.7621449169077124	5.945069397549828	110.88553795258903	8.974151607804504	0.39376036378254886
					302.7740620930158	7.244988606104187	0.8379363078018862	7.244988606104187	111.66173671825717	9.993809355615415	0.41607479007787734
					304.8934805276669	5.035836091078996	0.7146429463632047	5.035836091078996	112.44336887528496	8.165553032002855	0.3820089545528098
					307.0277348913605	5.290439974645301	0.7341956620773569	5.290439974645301	113.23047245741196	8.554915354571815	0.39342367654511035
					309.1769290356001	5.536042045192529	0.7507630339827346	5.536042045192529	114.02308576461385	9.072919334435678	0.40641229600947776
					311.3411675388493	5.0648901197914675	0.7219124349658823	5.0648901197914675	114.82124736496615	9.12722904561346	0.4102438998252133
					313.5205557116212	4.808022468472836	0.7093482997584007	4.808022468472836	115.62499609652092	8.25027124990141	0.39495638047534076
					315.71519960160254	5.337494531594717	0.7441120157825227	5.337494531594717	116.43437106919656	8.198887085507671	0.3963604812246671
					317.9252059988138	3.9212711754238434	0.6485686590579792	3.9212711754238434	117.24941166668094	8.401813928232857	0.4037999448502201
					320.15068244080544	3.2475270075398535	0.5992743099604394	3.2475270075398535	118.07015754834771	8.28253703438579	0.4042145806806764
					322.3917372178911	3.554515347230751	0.625262727520856	3.554515347230751	118.89664865118613	8.091368979897375	0.40233033081843417
					324.64847937841637	4.821635000047148	0.7247359738792911	4.821635000047148	119.72892519174444	7.98156628515087	0.4017810337022839
					326.9210187340653	4.88013445527881	0.7313871208366995	4.88013445527881	120.56702766808665	9.026479518199961	0.42828564742618425
					329.2094658652037	4.757209190621897	0.726530511334874	4.757209190621897	121.41099686176327	8.654480110445505	0.42475886630332554
					331.51393212626016	4.018419770250556	0.6767569924079462	4.018419770250556	122.26087383979561	9.220539081246159	0.43803913757400426
					333.83452965114395	4.85133557647884	0.7426956830948056	4.85133557647884	123.11669995667417	7.716973904524773	0.40785616142783426
					336.171371358702	4.351053138759581	0.7051949826467789	4.351053138759581	123.97851685637087	7.767043032912261	0.41177483688238314
					338.52457095821285	4.335053087318827	0.7078131320619474	4.335053087318827	124.84636647436548	8.58400187950828	0.4336430687572891
					340.89424295492034	4.141537729948783	0.6981928720375934	4.141537729948783	125.72029103968603	8.057500718861508	0.42388518706703937
					343.2805026556048	4.628576194813988	0.7374873430870641	4.628576194813988	126.60033307696384	7.894277873701957	0.42430410485207143
					345.683466174194	2.8945252212975645	0.603902226099808	2.8945252212975645	127.48653540850259	7.98926612418121	0.4280521870324542
					348.1032504374134	4.653818813900517	0.7452072210348584	4.653818813900517	128.3789411563621	8.025574907692713	0.4315240421465114
					350.5399731904753	3.069107163252809	0.6233019738649853	3.069107163252809	129.27759374445662	7.870680538226036	0.4319150571850254
					352.9937530028086	3.599340120141412	0.6646045664043647	3.599340120141412	130.18253690066783	8.189844653945128	0.4417986326601204
					355.46470927382825	4.7232624445182445	0.7548917542488026	4.7232624445182445	131.09381465897252	7.934659483876181	0.43860385451078354
					357.95296223874504	3.7273434376104277	0.6783369276400995	3.7273434376104277	132.01147136158534	8.01011157366856	0.44336595475268537
					360.4586329744162	4.512665287918959	0.7454361147741595	4.512665287918959	132.93555166111642	7.751050172339698	0.4404754378989452
					362.98184340523716	4.2619809953062	0.7313806921543693	4.2619809953062	133.86610052274423	8.522984875909298	0.46276900059819076
					365.5227163090738	3.552104578533828	0.6762255010497646	3.552104578533828	134.80316322640346	8.221087098078833	0.45843123725218254
					368.08137532323735	3.8338999974617645	0.700628580263414	3.8338999974617645	135.74678536898827	7.91445815880243	0.451982335695925
					370.6579449505	3.5882063470978998	0.6820610794540782	3.5882063470978998	136.69701286657119	8.541721924133112	0.47030175676390024
					373.2525505651535	3.407892329945409	0.670750058387946	3.407892329945409	137.6538919566372	8.401027179183515	0.4700171078574499
					375.8653184191096	3.3319975987516814	0.6649250894524632	3.3319975987516814	138.6174692003337	8.738734085665545	0.48208385133391013
					378.49637564804334	4.65458046436982	0.7802889353434135	4.65458046436982	139.587791484736	8.995269572529992	0.4909430849830236
					381.14585027757965	3.5459874486272014	0.6891205263486243	3.5459874486272014	140.56490602512915	8.29760092206081	0.47629182516352425
					383.8138712295227	2.7173619106906544	0.6245048986495715	2.7173619106906544	141.54886036730505	9.072096176664871	0.499055565552391
					386.50056832812936	3.914424505273203	0.7354658586974111	3.914424505273203	142.5397023898762	8.48662690286857	0.48836004440993064
					389.2060723064262	4.133821205235328	0.7533932289050326	4.133821205235328	143.53748030660535	8.730272190363621	0.49778823671888633
					391.93051481257123	4.7670392310781615	0.8048417870306909	4.7670392310781615	144.54224266875156	7.473729220753966	0.4676134253627722
					394.67402841625926	3.8295666365108634	0.7325722057739781	3.8295666365108634	145.55403836743284	9.54047922198065	0.5269272306553414
					397.43674661517304	3.919109691464771	0.7465242648548833	3.919109691464771	146.5729166360049	8.085288110333344	0.4902103067029942
					400.21880384147926	4.705194664924345	0.8143496285849096	4.705194664924345	147.59892705245693	7.967034632015455	0.4902726252462324
					403.0203354683696	4.956229753513897	0.8333041321095336	4.956229753513897	148.63211954182412	9.184884317249342	0.5266953802289613
					405.8414778166482	4.7526925869641	0.8285556033609852	4.7526925869641	149.67254437861686	8.33497605682617	0.5064307450246214
					408.6823681613647	3.9709886470306643	0.7600300720451534	3.9709886470306643	150.7202521892672	9.017080738641328	0.5294309283833899
					411.5431447384942	3.491660685123704	0.7224718770756623	3.491660685123704	151.7752939545921	8.341301073544276	0.5127369505860222
					414.4239467516637	4.821960260595205	0.8398942945811907	4.821960260595205	152.83772101227422	8.769932949595566	0.5289494333465337
					417.3249143789253	3.9263177315245534	0.7627318855937311	3.9263177315245534	153.90758505936014	8.511964767373588	0.5239221834184378
					420.2461887795778	3.7750102249137747	0.7645111744756711	3.7750102249137747	154.98493815477565	8.693695815570075	0.5331463517648739
					423.18791210103484	3.1813639823491546	0.7070502073198203	3.1813639823491546	156.0698327218591	9.270374771873835	0.551278689036044
					426.1502274857421	4.634901598695859	0.8503658207977193	4.634901598695859	157.16232155091208	9.699652953798719	0.5667237912003573
					429.13327907814227	4.3373882965807935	0.8230167832808832	4.3373882965807935	158.26245780176848	9.238614375729965	0.5568202393445142
					432.1372120316893	5.315074524498869	0.9096423479578616	5.315074524498869	159.37029500638084	9.213075348582292	0.5605437313516916
					435.16217251591104	4.074163672903507	0.8082361159618736	4.074163672903507	160.4858870714255	9.52357876300219	0.5714471506707491
					438.20830772352247	5.301240285733064	0.9145596086868663	5.301240285733064	161.6092882809255	10.31354310855567	0.5972622427887765
					441.2757658775871	5.370343373156534	0.9271738891932333	5.370343373156534	162.740553298892	10.198417185619874	0.5996322271345131
					444.36469623873023	4.362394925286332	0.8523219428693252	4.362394925286332	163.87973717198423	9.633578948037895	0.5865717262669773
					447.47524911240134	3.6372773709924493	0.7818237997598684	3.6372773709924493	165.02689533218813	8.818733066455648	0.5672078112350915
					450.6075758561882	2.839516371879193	0.7046271356569827	2.839516371879193	166.18208359951348	10.258283038884937	0.6119007934353867
					453.7618288871815	4.002477932832988	0.8257986274723486	4.002477932832988	167.34535818471008	10.49575580939381	0.6212285077744919
					456.93816168939173	5.21038055549424	0.9414119711899447	5.21038055549424	168.51677569200305	9.534856229607772	0.5982542048486507
					460.1367288212175	3.707272829630154	0.8077283893200292	3.707272829630154	169.69639312184705	10.289023553575777	0.6245672815221082
					463.35768592296597	4.178267248816193	0.8525164106347984	4.178267248816193	170.8842678737	10.628131125589533	0.63733929046616
					466.6011897244267	4.617156675696321	0.905236512150535	4.617156675696321	172.0804577488159	10.401423308647415	0.635391211278622
					469.8673980524977	4.448901018941193	0.895408986789848	4.448901018941193	173.2850209530576	10.516434089197032	0.6420033505279913
					473.1564698388652	4.605098735187102	0.9161813490965709	4.605098735187102	174.498016099729	9.497695074914159	0.6152756587199624
					476.4685651277373	4.709550202156588	0.9235494633507924	4.709550202156588	175.71950221242713	9.375175448839173	0.6155787789184298
					479.8038450836314	4.842327383750002	0.9419131115799428	4.842327383750002	176.9495387279141	9.375321175155271	0.61873910335635
					483.1624719992168	4.854685795995025	0.9473164553702446	4.854685795995025	178.1881854990095	10.875527898906224	0.6675624598763702
					486.54460930321136	5.030179724712351	0.9688481450811013	5.030179724712351	179.43550279750258	10.080221012481564	0.6462901403851395
					489.9504215683338	3.5106789123239897	0.8275735322183608	3.5106789123239897	180.6915513170851	11.454147107313945	0.6910517594492631
					493.38007451931213	3.601098230296079	0.8324727810232314	3.601098230296079	181.9563921763047	11.1093343395094	0.6836147340936942
					496.8337350409473	4.114543501026136	0.8960680388886861	4.114543501026136	183.23008692153883	9.907369003204277	0.6524263962003376
					500.31157118623395	5.167727292301289	0.9989956215561719	5.167727292301289	184.51269752998962	10.31801766844222	0.6680239249687033
					503.8137521845376	4.979681778439891	0.9903756456528603	4.979681778439891	185.80428641269953	10.018329532212793	0.6615786997798112
					507.34044844982935	5.735889467797294	1.0508177588095162	5.735889467797294	187.10491641758844	11.496493484733858	0.7130650995901722
					510.8918315889782	4.353158857383356	0.9393687662494041	4.353158857383356	188.41465083251154	11.209935837166537	0.7069556850347717
					514.468074410101	4.156591973017261	0.9248314567763569	4.156591973017261	189.73355338833915	10.427066837587779	0.6855569515738986
					518.0693509309717	6.408311653349634	1.1434538145330226	6.408311653349634	191.0616882620575	10.944358118781619	0.7054102751466333
					521.6958363874886	4.953696288483031	1.004800016723527	4.953696288483031	192.3991200798919	12.286841454725739	0.7502708876356994
					525.3477072422011	3.698761642235631	0.9006895207358306	3.698761642235631	193.74591392045113	11.04144548412891	0.7151133560384273
					529.0251411928964	5.016897326838318	1.0289556248137122	5.016897326838318	195.1021353178943	9.180386771423947	0.6599758903106752
					532.7283171812467	3.570258033859928	0.8884605850416011	3.570258033859928	196.46785026511955	12.686126639699124	0.7729341289298692
					536.4574154015154	4.523986905511863	0.9910638398064933	4.523986905511863	197.8431252169754	10.370892256691839	0.7065227189575807
					540.212617309326	5.192681293309633	1.0643913768233255	5.192681293309633	199.22802709349423	10.81595358216995	0.723675584965007
					543.9941056304913	4.21121391045718	0.9732762776725902	4.21121391045718	200.62262328314867	10.60146389477123	0.7214520025056435
					547.8020643699047	3.684412993404608	0.9260826137975565	3.684412993404608	202.0269816461307	11.223350256507642	0.7458243864510977
					551.636678820494	2.851512272623203	0.8374584165619908	2.851512272623203	203.44117051765363	10.838811804349811	0.7396156768331628
					555.4981355722375	4.594603482122281	1.0297397625745492	4.594603482122281	204.8652587112772	12.52590223606149	0.795146101989364
					559.3866225212431	3.981539204264585	0.9715585332426184	3.981539204264585	206.29931552225614	11.492502118957118	0.7650125518340308
					563.3023288788918	3.2261990691431053	0.8898272355041831	3.2261990691431053	207.74341073091193	10.502582617874026	0.737023445261387
					567.245445181044	4.268502033311033	1.0122985392594075	4.268502033311033	209.1976146060283	12.374346330184212	0.802292580520147
					571.2161632973114	4.14568075070136	1.005501536368305	4.14568075070136	210.6619979082705	10.553872558190509	0.747428266258056
					575.2146764403926	5.526275258464172	1.155249796644493	5.526275258464172	212.13663189362842	10.555105327057882	0.7533753955632836
					579.2411791754753	4.449677543938323	1.0395127728256246	4.449677543938323	213.6215883168838	10.002089372604594	0.7370159480713621
					583.2958674297037	1.733391536989689	0.7025519173663703	1.733391536989689	215.11693943510198	10.498171373849422	0.7559361588655009
					587.3789385017116	3.57351048211638	0.9638664095735073	3.57351048211638	216.6227580111477	10.81329586035166	0.7748549323273887
					591.4905910712235	3.1872732614515447	0.9196522755742514	3.1872732614515447	218.13911731722578	10.77106313969349	0.7757113338217746
					595.6310252087221	4.429373711925955	1.05686960304011	4.429373711925955	219.66609113844635	10.751002916142154	0.7804748778098923
					599.8004423851831	1.7952918248928644	0.7098694186828433	1.7952918248928644	221.20375377641545	11.122509630350196	0.7971848799497929
					603.9990454818794	0.9335124404779105	0.5793983580212227	0.9335124404779105	222.75218005285038	10.424200661044619	0.7747952886569103
					608.2270388002526	4.199324639981505	1.0605840723153546	4.199324639981505	224.31144531322033	10.782804618206324	0.7917643288279151
					612.4846280718543	3.1361411656432803	0.9336342360707423	3.1361411656432803	225.8816254304129	12.2786612077066	0.8466899929077681
					616.7720204683573	2.73535323436509	0.8832855502198934	2.73535323436509	227.46279680842576	11.532099017930173	0.824813660221341
					621.0894246116358	2.3958514397795723	0.8313896668831193	2.3958514397795723	229.05503638608477	10.016729901536975	0.774889864160278
					625.4370505839172	2.4928943100522196	0.8529920604958562	2.4928943100522196	230.65842164078737	9.986498441986615	0.7777615812132426
					629.8151099380046	2.006475976251576	0.791692099886559	2.006475976251576	232.27303059227287	11.458166637154273	0.8331425540778485
					634.2238157075707	2.3822289624275084	0.8685398165682933	2.3822289624275084	233.89894180641878	9.622037356217245	0.7710912908370288
					638.6633824175237	2.5935382703007277	0.8868779802285641	2.5935382703007277	235.5362343990637	10.43947384826479	0.8050337268106481
					643.1340260944464	2.2540424194911166	0.8406453662202026	2.2540424194911166	237.18498803985716	10.858977831592027	0.8226668690184941
					647.6359642771075	2.7271849056222712	0.90923492064028	2.7271849056222712	238.84528295613615	9.529669292012747	0.7795134207377871
					652.1694160270473	2.149924361220188	0.8206986434380592	2.149924361220188	240.51719993682912	9.95028945528534	0.8006202055781512
					656.7346019392367	3.9331638637187996	1.0964551246239342	3.9331638637187996	242.20082033638693	9.713562780163466	0.79262124836719
					661.3317441528113	1.419374768972494	0.7153421886525012	1.419374768972494	243.89622607874162	9.22720870018193	0.7754006011469203
					665.961066361881	1.9458813503193548	0.8392161536380183	1.9458813503193548	245.6034996612928	8.891171317772233	0.768704027816569
					670.6227938264142	1.5860447867883192	0.7398008144349436	1.5860447867883192	247.32272415892186	9.152944720109103	0.7823280090761207
					675.3171533831991	2.147453693445445	0.8570026250835442	2.147453693445445	249.05398322803433	8.206316202775051	0.7446614735982864
					680.0443734568814	3.0851403314082306	1.001871093231593	3.0851403314082306	250.79736111063056	8.576710584853567	0.766623186581381
					684.8046840710797	3.1582752405380132	1.0250041803388907	3.1582752405380132	252.55294263840497	9.225374731899418	0.7979360059678398
					689.5983168595773	2.572018706819174	0.9559668747305083	2.572018706819174	254.3208132368738	8.138286609700396	0.7572424154300565
					694.4255050775944	2.7748159845249125	0.9779023866990553	2.7748159845249125	256.1010589295319	8.566042780468141	0.7758898304167086
					699.2864836131375	2.0879245163984304	0.8716507953981438	2.0879245163984304	257.89376634203865	8.443914379602322	0.7721835530918468
					704.1814889984294	2.0671717197042776	0.870659435741599	2.0671717197042776	259.6990227064329	9.19958745336817	0.8109819726295148
					709.1107594214184	3.5001928002512512	1.1120183154765646	3.5001928002512512	261.51691586537794	8.984234281744333	0.8029531952572705
					714.0745347373684	3.1070590273055068	1.060281331974652	3.1070590273055068	263.34753427643557	7.712539387697604	0.7520567445685625
					719.0730564805299	0.6312407381860374	0.5858032277251675	0.6312407381860374	265.1909670163707	8.722797454579217	0.8008267431682189
					724.1065678758937	3.8204131703943043	1.1664580962545745	3.8204131703943043	267.04730378548527	7.20989735650991	0.7374300190639226
					729.175313851025	1.965748817869633	0.8744236066050868	1.965748817869633	268.91663491198364	6.030076762546643	0.6794505281945163
					734.2795410479821	1.6160317739325591	0.8506627250587857	1.6160317739325591	270.7990513563675	8.569785833800463	0.8033223825301948
					739.419497835318	0.9364558469902132	0.6772551714559031	0.9364558469902132	272.69464471586207	7.188699293872034	0.7399114807808604
					744.5954343201652	2.649354456048698	1.0156247552800355	2.649354456048698	274.6035072288731	7.7816250658275115	0.771858482630434
					749.8076023604063	3.0985462224872604	1.1079754438102458	3.0985462224872604	276.5257317794752	7.837915487931167	0.7821287152719659
					755.0562555769293	2.841390784606054	1.0788944611438394	2.841390784606054	278.46141190193157	6.934070552556839	0.7377123520345559
					760.3416493659677	3.2117088006383754	1.129750780258761	3.2117088006383754	280.41064178524505	7.166226062362719	0.7565014589375336
					765.6640409115295	1.3797162508947836	0.8143447643272647	1.3797162508947836	282.3735162777418	6.464747330167189	0.7206398909057713
					771.0236891979102	2.778284121198714	1.079476606914938	2.778284121198714	284.35013089168604	7.301428148349376	0.7679533796067706
					776.4208550222957	3.7597676911884537	1.2280283695907528	3.7597676911884537	286.34058180792783	7.018802482238006	0.760707043375795
					781.8558010074516	2.0051641982855797	0.9620572273335353	2.0051641982855797	288.3449658805833	7.019172861813357	0.7591558865683525
					787.3287916145039	1.7494753507561174	0.8906662038284177	1.7494753507561174	290.36338064174737	7.085636885303938	0.7627055868295285
					792.8400931558053	2.1845544602002613	0.9782052859287158	2.1845544602002613	292.39592430623964	6.8456270598365645	0.7607158073494952
					798.389973807896	2.3333546302019537	1.0065322130047236	2.3333546302019537	294.4426957763833	5.821869273785074	0.7048268747445453
					803.9787036245513	1.2791165241462	0.8158947339891277	1.2791165241462	296.50379464681794	6.776856909721453	0.7592985015937334
					809.6065545499231	2.209713298685391	1.0088977201322804	2.209713298685391	298.5793212093457	6.083276082678443	0.7264818075063729
					815.2738004317725	1.8280906860331996	0.9341527740841068	1.8280906860331996	300.66937645781115	6.714640295273422	0.7621449169077124
					820.9807170347949	2.004547348484936	0.9772696072034865	2.004547348484936	302.7740620930158	8.182830036162965	0.8379363078018862
					826.7275820540385	2.6167376369162128	1.1267213375179534	2.6167376369162128	304.8934805276669	5.6877095415382515	0.7146429463632047
					832.5146751284168	1.9353772015768442	0.9515176327539577	1.9353772015768442	307.0277348913605	5.975271112582652	0.7341956620773569
					838.3422778543157	2.762788839463083	1.1246370167044044	2.762788839463083	309.1769290356001	6.252665613676057	0.7507630339827346
					844.2106737992959	4.433425195632126	1.4155242422396839	4.433425195632126	311.3411675388493	5.720524524659088	0.7219124349658823
					850.1201485158911	1.9030574082084388	0.9963905963964947	1.9030574082084388	313.5205557116212	5.430406148108737	0.7093482997584007
					856.0709895555023	1.9288880393385408	0.9998808713191981	1.9288880393385408	315.71519960160254	6.0284167368034565	0.7441120157825227
					862.0634864823908	2.1867560291350747	1.0449068574788611	2.1867560291350747	317.9252059988138	4.428867635093814	0.6485686590579792
					868.0979308877675	3.015426977837448	1.2404039728099479	3.015426977837448	320.15068244080544	3.6679093626397066	0.5992743099604394
					874.1746164039819	3.2796617208480368	1.2758385080138193	3.2796617208480368	322.3917372178911	4.014636396089834	0.625262727520856
					880.2938387188098	4.737778210515231	1.5116348387235474	4.737778210515231	324.64847937841637	5.445780779911559	0.7247359738792911
					886.4558955898415	1.9173656827834662	1.0683877791609135	1.9173656827834662	326.9210187340653	5.51185280919888	0.7313871208366995
					892.6610868589703	2.186750846899846	1.1315697764129877	2.186750846899846	329.2094658652037	5.373015248158359	0.726530511334874
					898.9097144669831	1.832167790779398	1.0629680807904849	1.832167790779398	331.51393212626016	4.538591815895048	0.6767569924079462
					905.202082468252	3.1632297085995984	1.3013400249614808	3.1632297085995984	333.83452965114395	5.479326004359786	0.7426956830948056
					911.5384970455298	2.325093185851428	1.1857848849689112	2.325093185851428	336.171371358702	4.914283548049384	0.7051949826467789
					917.9192665248484	1.4163574643965195	0.9961917062420933	1.4163574643965195	338.52457095821285	4.8962123392970005	0.7078131320619474
					924.3447013905223	1.7242983939966179	1.054474268603937	1.7242983939966179	340.89424295492034	4.67764701575567	0.6981928720375934
					930.815114300256	2.1002515687371326	1.1355616185565796	2.1002515687371326	343.2805026556048	5.227731107773136	0.7374873430870641
					937.3308201003579	0.09146534185100876	0.6082017926379121	0.09146534185100876	345.683466174194	3.2692125838968304	0.603902226099808
					943.8921358410604	3.4740817311057213	1.3824819935535018	3.4740817311057213	348.1032504374134	5.256241306047103	0.7452072210348584
					950.4993807919478	0.9769395255501317	0.8708287862549102	0.9769395255501317	350.5399731904753	3.466393619792374	0.6233019738649853
					957.1528764574914	0.797095819764428	0.8441915173215568	0.797095819764428	352.9937530028086	4.065263597605169	0.6646045664043647
					963.8529465926938	2.4361451276798625	1.2508798229813738	2.4361451276798625	355.46470927382825	5.334674200470178	0.7548917542488026
					970.5999172188426	1.5163547846377816	1.0252918921849887	1.5163547846377816	357.95296223874504	4.209836549732583	0.6783369276400995
					977.3941166393745	-0.03186770464272519	0.5815673064201408	-0.03186770464272519	360.4586329744162	5.096815891473085	0.7454361147741595
					984.2358754558502	2.6947419509685404	1.3372849848306128	2.6947419509685404	362.98184340523716	4.81368129034236	0.7313806921543693
									365.5227163090738	4.011913560820389	0.6762255010497646
									368.08137532323735	4.330186527614822	0.700628580263414
									370.6579449505	4.052688591979968	0.6820610794540782
									373.2525505651535	3.8490334814317673	0.670750058387946
									375.8653184191096	3.7633144113596204	0.6649250894524632
									378.49637564804334	5.257101549820574	0.7802889353434135
									381.14585027757965	4.005004587313809	0.6891205263486243
									383.8138712295227	3.069116029139123	0.6245048986495715
									386.50056832812936	4.421134684608681	0.7354658586974111
									389.2060723064262	4.668931610717372	0.7533932289050326
									391.93051481257123	5.384117757033866	0.8048417870306909
									394.67402841625926	4.325292226453784	0.7325722057739781
									397.43674661517304	4.426426353702691	0.7465242648548833
									400.21880384147926	5.314267602532512	0.8143496285849096
									403.0203354683696	5.597798409097301	0.8333041321095336
									405.8414778166482	5.367913984087174	0.8285556033609852
									408.6823681613647	4.485020880061461	0.7600300720451534
									411.5431447384942	3.943645391829444	0.7224718770756623
									414.4239467516637	5.446148144434393	0.8398942945811907
									417.3249143789253	4.434567452317168	0.7627318855937311
									420.2461887795778	4.263673655638393	0.7645111744756711
									423.18791210103484	3.5931817378981434	0.7070502073198203
									426.1502274857421	5.234875315678698	0.8503658207977193
									429.13327907814227	4.898849834195673	0.8230167832808832
									432.1372120316893	6.0030945289368605	0.9096423479578616
									435.16217251591104	4.60155159482102	0.8082361159618736
									438.20830772352247	5.987469490630396	0.9145596086868663
									441.2757658775871	6.06551775959302	0.9271738891932333
									444.36469623873023	4.9270934938616735	0.8523219428693252
									447.47524911240134	4.108111708572764	0.7818237997598684
									450.6075758561882	3.2070830085796014	0.7046271356569827
									453.7618288871815	4.520586356791607	0.8257986274723486
									456.93816168939173	5.8848482485418305	0.9414119711899447
									460.1367288212175	4.187167863451053	0.8077283893200292
									463.35768592296597	4.719131057559247	0.8525164106347984
									466.6011897244267	5.214833367125779	0.905236512150535
									469.8673980524977	5.024797534537972	0.895408986789848
									473.1564698388652	5.201214563406755	0.9161813490965709
									476.4685651277373	5.319186950626117	0.9235494633507924
									479.8038450836314	5.469151728865277	0.9419131115799428
									483.1624719992168	5.48310989945959	0.9473164553702446
									486.54460930321136	5.6813209759908165	0.9688481450811013
									489.9504215683338	3.9651254698847707	0.8275735322183608
									493.38007451931213	4.067249289696992	0.8324727810232314
									496.8337350409473	4.6471584671546164	0.8960680388886861
									500.31157118623395	5.836673651979791	0.9989956215561719
									503.8137521845376	5.624286226319204	0.9903756456528603
									507.34044844982935	6.47838266876738	1.0508177588095162
									510.8918315889782	4.916661845454548	0.9393687662494041
									514.468074410101	4.694649984159051	0.9248314567763569
									518.0693509309717	7.237847832354266	1.1434538145330226
									521.6958363874886	5.5949369948319045	1.004800016723527
									525.3477072422011	4.177554929098522	0.9006895207358306
									529.0251411928964	5.666319212677576	1.0289556248137122
									532.7283171812467	4.032416924949548	0.8884605850416011
									536.4574154015154	5.109603057545245	0.9910638398064933
									540.212617309326	5.864857871455509	1.0643913768233255
									543.9941056304913	4.756342562935531	0.9732762776725902
									547.8020643699047	4.161348891930441	0.9260826137975565
									551.636678820494	3.220631741677154	0.8374584165619908
									555.4981355722375	5.189360732202163	1.0297397625745492
									559.3866225212431	4.496937174389273	0.9715585332426184
									563.3023288788918	3.6438205883971495	0.8898272355041831
									567.245445181044	4.821046456604726	1.0122985392594075
									571.2161632973114	4.68232633776676	1.005501536368305
									575.2146764403926	6.241634546528448	1.155249796644493
									579.2411791754753	5.025674578301021	1.0395127728256246
									583.2958674297037	1.9577737253250196	0.7025519173663703
									587.3789385017116	4.036090392601593	0.9638664095735073
									591.4905910712235	3.5998559549549327	0.9196522755742514
									595.6310252087221	5.002742477855752	1.05686960304011
									599.8004423851831	2.0276868145843285	0.7098694186828433
									603.9990454818794	1.0543527467577343	0.5793983580212227
									608.2270388002526	4.74291426306568	1.0605840723153546
									612.4846280718543	3.542104967045952	0.9336342360707423
									616.7720204683573	3.089436274174355	0.8832855502198934
									621.0894246116358	2.705987019371531	0.8313896668831193
									625.4370505839172	2.8155917899012506	0.8529920604958562
									629.8151099380046	2.266208103002046	0.791692099886559
									634.2238157075707	2.690601154340701	0.8685398165682933
									638.6633824175237	2.929263800397721	0.8868779802285641
									643.1340260944464	2.5458212587742626	0.8406453662202026
									647.6359642771075	3.0802105804685462	0.90923492064028
									652.1694160270473	2.428225438981186	0.8206986434380592
									656.7346019392367	4.442299795209111	1.0964551246239342
									661.3317441528113	1.603108455178842	0.7153421886525012
									665.961066361881	2.197769689628907	0.8392161536380183
									670.6227938264142	1.791353392757083	0.7398008144349436
									675.3171533831991	2.425434950883039	0.8570026250835442
									680.0443734568814	3.484502232116001	1.001871093231593
									684.8046840710797	3.567104229669871	1.0250041803388907
									689.5983168595773	2.9049585957941404	0.9559668747305083
									694.4255050775944	3.1340073556313115	0.9779023866990553
									699.2864836131375	2.358199905467238	0.8716507953981438
									704.1814889984294	2.3347607232468244	0.870659435741599
									709.1107594214184	3.9532819629454936	1.1120183154765646
									714.0745347373684	3.5092582355955146	1.060281331974652
									719.0730564805299	0.7129529048708775	0.5858032277251675
									724.1065678758937	4.314953872379566	1.1664580962545745
									729.175313851025	2.2202089395783045	0.8744236066050868
									734.2795410479821	1.8252221029012479	0.8506627250587857
									739.419497835318	1.0576771681649972	0.6772551714559031
									744.5954343201652	2.9923052192424278	1.0156247552800355
									749.8076023604063	3.499643474448748	1.1079754438102458
									755.0562555769293	3.209200058252889	1.0788944611438394
									760.3416493659677	3.6274545993253833	1.129750780258761
									765.6640409115295	1.5583162642508146	0.8143447643272647
									771.0236891979102	3.137924431901106	1.079476606914938
									776.4208550222957	4.246458022933368	1.2280283695907528
									781.8558010074516	2.264726519424138	0.9620572273335353
									787.3287916145039	1.975939539177797	0.8906662038284177
									792.8400931558053	2.4673382974680425	0.9782052859287158
									798.389973807896	2.6354001905468145	1.0065322130047236
									803.9787036245513	1.444694213144409	0.8158947339891277
									809.6065545499231	2.4957538700001565	1.0088977201322804
									815.2738004317725	2.0647313871409985	0.9341527740841068
									820.9807170347949	2.26402982031929	0.9772696072034865
									826.7275820540385	2.95546625347007	1.1267213375179534
									832.5146751284168	2.1859058112285847	0.9515176327539577
									838.3422778543157	3.1204233337353617	1.1246370167044044
									844.2106737992959	5.007318413632096	1.4155242422396839
									850.1201485158911	2.1494023202893797	0.9963905963964947
									856.0709895555023	2.178576646952414	0.9998808713191981
									862.0634864823908	2.4698248527113864	1.0449068574788611
									868.0979308877675	3.4057646999354785	1.2404039728099479
									874.1746164039819	3.704203815475718	1.2758385080138193
									880.2938387188098	5.351068987605934	1.5116348387235474
									886.4558955898415	2.165562756878549	1.0683877791609135
									892.6610868589703	2.4698189996517903	1.1315697764129877
									898.9097144669831	2.0693362605219816	1.0629680807904849
									905.202082468252	3.572700038341453	1.3013400249614808
									911.5384970455298	2.6260693277050686	1.1857848849689112
									917.9192665248484	1.5997005698314815	0.9961917062420933
									924.3447013905223	1.9475035030165766	1.054474268603937
									930.815114300256	2.3721226567120777	1.1355616185565796
									937.3308201003579	0.1033052482561192	0.6082017926379121
									943.8921358410604	3.923790896430862	1.3824819935535018
									950.4993807919478	1.1034013340546935	0.8708287862549102
									957.1528764574914	0.9002774152291753	0.8441915173215568
									963.8529465926938	2.7514966008966795	1.2508798229813738
									970.5999172188426	1.7126422347661356	1.0252918921849887
									977.3941166393745	-0.0359928807223181	0.5815673064201408
									984.2358754558502	3.0435679853954847	1.3372849848306128
									991.1255265840412	4.345856696368189	1.536253438848619
									997.2911834928398	3.2155515109211383	1.5416843531352145
