# Supplementary material for: Formation of a super-dense hydrogen monolayer on mesoporous silica
Source: Nat Chem. 2022 Aug 29;14(11):1319–24. doi: 10.1038/s41557-022-01019-7 (PMC9630099; doi:10.1038/s41557-022-01019-7)
Supplement: Source Data Fig. 2 — Compressed folder with ‘.csv’ files of all INS results including spectra and analysis and source data of Fig. 2b.. [file 41557_2022_1019_MOESM3_ESM.zip › Fig2_INS_spectra_and_analysis/INS+AnalysisGaussian/23001_5.1mmol_35.0K_B.csv]

x	y	err	fit	residual_fit	x_full	y_full	err_full	background_full	x_f	y_f	err_f	GS_Peak0_	GS_Peak1_	GS_Peak2_	Background1_	Sigmoid1_
2.0004999999999926	2.268524646287381	0.30058738684305275	2.5115940211281274	0.2430693748407462	1.0134999999999967	2.3169057136553324	0.46338885614496944	2.3164754882633463	-1.9895	1.3936842552968105	0.2216603317410643	0.001852190575801414	0.0004390454602557848	1.9233486154559986e-06	2.509300861743455	0.0
2.0214999999999925	1.709326374659917	0.28050339963614224	2.5044738294822233	0.7951474548223063	1.0344999999999966	1.0836461560222972	0.4221965337634865	1.0831995863280397	-1.9685000000000001	1.4353614404817439	0.22120705475395552	0.0019148062556739766	0.0004552901642879864	2.0141907714934177e-06	2.50210171887149	0.0
2.0424999999999924	2.8725575198937845	0.32955775196824516	2.497543803420494	-0.3750137164732905	1.0554999999999966	1.5988212934808823	0.43162545827329407	1.5983577924959929	-1.9475000000000002	1.2176971571879922	0.2106629196469554	0.001979391018782089	0.0004721006907277969	2.109166110763853e-06	2.495090202544873	0.0
2.0634999999999923	2.577115975899522	0.3190499568466818	2.490803083065232	-0.08631289283429	1.0764999999999965	2.439278778639795	0.4451082777796569	2.4387977396449454	-1.9265000000000003	1.3634617295008842	0.22056027221072588	0.002046001478957724	0.000489495376006548	2.208455016684969e-06	2.4882653777552513	0.0
2.0844999999999922	2.0416002892037355	0.2991214036945145	2.484250813543789	0.4426505243400536	1.0974999999999964	2.8794844666972965	0.458356596856447	2.8789852626304215	-1.9055000000000004	0.9389276680084873	0.19122186300732494	0.00211469569626063	0.0005074930996908618	2.3122453828533257e-06	2.481626312502455	0.0
2.105499999999992	2.1560101751110206	0.3043477501733147	2.477886145027538	0.32187596991651723	1.1184999999999963	1.9505424062381103	0.42201108232566376	1.950024389065544	-1.8845000000000005	1.5084861213694345	0.22476508172051443	0.002185533208025286	0.000526113298755595	2.420732909182721e-06	2.475172077787848	0.0
2.126499999999992	1.840556527859925	0.2909122883580345	2.4717082327716526	0.6311517049117277	1.1394999999999962	1.8794532501185728	0.41559267117546483	1.878915750188677	-1.8635000000000006	1.5584543428244535	0.23563959640799348	0.0022585750603910464	0.0005453759821703198	2.534121408990623e-06	2.468901747607682	0.0
2.147499999999992	2.6243942500378195	0.32777853456593903	2.4657162371557186	-0.15867801288210082	1.160499999999996	2.5704551651174707	0.43142568274446325	2.569897490496338	-1.8425000000000007	1.101300359048572	0.20791268472972912	0.0023338838403173185	0.0005653017458042449	2.652623127406608e-06	2.4628143989464695	0.0
2.168499999999992	2.9509125677403967	0.3478831996069807	2.459909323725167	-0.4910032440152299	1.181499999999996	1.8107236235565187	0.4017774148888146	1.8101450593453192	-1.8215000000000008	1.6406568524288674	0.2377994149408769	0.0024115237080854692	0.0005859117876544378	2.776459071488035e-06	2.456909111770355	0.0
2.189499999999992	2.2560865297795676	0.3213061100689624	2.4542866632335465	0.1982001334539789	1.202499999999996	2.086688033797925	0.4024825929212587	2.086087841431463	-1.8005000000000009	1.545572791965221	0.22863464461402347	0.0024915604302889194	0.0006072279234022553	2.905859352440059e-06	2.451184969020503	0.0
2.2104999999999917	2.3953986539088543	0.322311826358355	2.448847431685649	0.053448777776794465	1.2234999999999958	1.8200561581027555	0.39265269865224617	1.8194335746287909	-1.779500000000001	1.1624361535545895	0.2088220229405531	0.002574061413312614	0.0006292726023028673	3.0410635403493167e-06	2.445641056606493	0.0
2.2314999999999916	2.102291875618678	0.30803144702109875	2.44359081038147	0.3412989347627917	1.2444999999999957	1.3468247088885223	0.37753264230212064	1.3461789462274025	-1.758500000000001	1.2883624907869375	0.2139994746380684	0.0026590957373030886	0.0006520689234128114	3.182321031852784e-06	2.440276463399722	0.0
2.2524999999999915	2.4996817345694033	0.32690841310023566	2.4385159859610406	-0.06116574860836277	1.2654999999999956	2.764744015462878	0.41325555567391414	2.7640742596470247	-1.7375000000000012	1.6319375159044016	0.23305353231373085	0.0027467341906297934	0.000675640652160433	3.329891431176502e-06	2.4350902812268194	0.0
2.2734999999999914	1.991046449447011	0.31637822051724024	2.4336221504501143	0.4425757010031033	1.2864999999999955	2.416889213165125	0.40228138580420525	2.4161946235579026	-1.7165000000000012	1.0217967189943882	0.20188265477015505	0.0028370493048383134	0.0007000122372641373	3.4840449449913415e-06	2.4300816048630667	0.0
2.2944999999999913	2.4754896437847824	0.33119341083576176	2.428908501306724	-0.046581142478058446	1.3074999999999954	2.0168300689173377	0.3866751989796306	2.0161097774108296	-1.6955000000000013	1.317083183263354	0.21735259775391952	0.002930115390095817	0.0007252088280033221	3.645062791546935e-06	2.425249532025833	0.0
2.3154999999999912	2.399497078340789	0.3298016181138453	2.4243742414686116	0.0248771631278224	1.3284999999999954	2.116026265847012	0.383804831132345	2.115279376038218	-1.6745000000000014	1.545263623075917	0.22834725150359889	0.003026008571128836	0.0007512562918468839	3.8132376245584805e-06	2.4205931633680113	0.0
2.336499999999991	2.2747426264275923	0.32264804987774204	2.4200185794015407	0.14527595297394846	1.3494999999999953	1.6544543309430169	0.3668736245125127	1.6536799172879773	-1.6535000000000015	1.0189104206269337	0.19563404241179544	0.0031248068236532645	0.0007781812324441639	3.9888739723351295e-06	2.416111602471471	0.0
2.357499999999991	1.9506196860612404	0.30824732932288	2.415840729148489	0.46522104308724854	1.3704999999999952	2.2624479661547863	0.378796422690769	2.2616450731001354	-1.6325000000000016	1.3972784484323881	0.2213555196267186	0.0032265900112960176	0.000806011007983152	4.172288692653248e-06	2.411803955840517	0.0
2.378499999999991	2.7210738115612916	0.33628069131565425	2.411839910379727	-0.3092339011815648	1.391499999999995	2.342218272575768	0.38494381926488125	2.3413859136671995	-1.6115000000000017	1.2626243120416514	0.21626842179500538	0.0033314399230077248	0.000834773749920798	4.3638114438925285e-06	2.4076693328953542	0.0
2.399499999999991	2.249876499804653	0.31572239774095145	2.4080153484438	0.15813884863914662	1.412499999999995	2.24474988538372	0.37780801508678025	2.24388704235085	-1.5905000000000018	1.0832690395704074	0.20150461222054555	0.00343944031096549	0.0008644983820902334	4.563785172968481e-06	2.403706845965571	0.0
2.4204999999999908	2.2696811533716015	0.3191351222755575	2.4043662744193934	0.13468512104779196	1.433499999999995	2.2487334120422355	0.37577823056013515	2.247839033859335	-1.569500000000002	0.9605910934868889	0.2009952848663439	0.0035506769289644136	0.0008952146401896621	4.772566620609952e-06	2.3999156102836188	0.0
2.4414999999999907	2.2610788180511725	0.3212588123932488	2.4008919251681102	0.13981310711693773	1.4544999999999948	2.0480526740279013	0.3697223080659111	2.047125675949959	-1.548500000000002	1.518483417956181	0.22782050452206806	0.0036652375712962243	0.0009269530916576642	4.9905268445465254e-06	2.396294743978312	0.0
2.4624999999999906	2.2688353310192326	0.31938153276734993	2.3975915433881463	0.12875621236891366	1.4754999999999947	2.3406759512226327	0.3820450013104268	2.3397152137962074	-1.527500000000002	1.0186441790122198	0.20325693496059433	0.003783212112113184	0.0009597451559395987	5.218051761186805e-06	2.3928433680683323	0.0
2.4834999999999905	2.0808219279407627	0.3189134987109134	2.39446437766887	0.3136424497281074	1.4964999999999946	2.0594835492243413	0.35917886866127574	2.0584879172726454	-1.5065000000000022	1.8589210537243197	0.2451316960279938	0.0039046925452751015	0.0009936231251498106	5.455542706385708e-06	2.389560606455739	0.0
2.5044999999999904	2.177009977859214	0.3209781584888105	2.3915096825463222	0.21449970468710822	1.5174999999999945	1.9231319281510189	0.35495048352360337	1.9221002097326743	-1.4855000000000023	1.6355357271927211	0.23398979396853753	0.00402977302467686	0.0010286201851342287	5.7034170159155764e-06	2.3864455859194953	0.0
2.5254999999999903	2.427578859501728	0.327960970265663	2.388726718559617	-0.0388521409421112	1.5384999999999944	2.9574569058407985	0.38500091635365946	2.956387871181691	-1.4645000000000024	1.5525813724656594	0.23156609159606495	0.004158549905053495	0.0010647704369379013	5.9621086262735576e-06	2.3834974361089993	0.0
2.54649999999999	2.531899484685556	0.33324891978348226	2.386114752308262	-0.14578473237729384	1.5594999999999943	2.072813321880512	0.347261581156645	2.0717057022781673	-1.4435000000000024	1.6131137684647512	0.23580928763116554	0.004291121783259768	0.0011021089186820303	6.232068696475819e-06	2.3807152895376236	0.0
2.56749999999999	2.623505664053387	0.3379568328843987	2.3836730565103945	-0.23983260754299263	1.5804999999999942	1.6725113197036667	0.3293446646408463	1.671363806403554	-1.4225000000000025	1.4744644453015052	0.2309226143068093	0.004427589540020525	0.0011406716278549312	6.51376625150754e-06	2.3780982815762677	0.0
2.58849999999999	2.7010756008558756	0.337595386925114	2.3814009100619318	-0.31967469079394384	1.6014999999999942	1.9928502075931558	0.3403640935945764	1.991661450636326	-1.4015000000000026	1.3891636996071919	0.22809157744634573	0.0045680563821480025	0.001180495544021333	6.807688848116152e-06	2.3756455504469143	0.0
2.60949999999999	2.3816662045270003	0.3303014300724811	2.379297598096641	-0.00236860643035941	1.622499999999994	1.9837174643978348	0.3375254703527771	1.9824860714392842	-1.3805000000000027	1.568216957461349	0.2452309881407505	0.004712627885221626	0.0012216186519542988	7.114343263654757e-06	2.373356237216201	0.0
2.63049999999999	2.1769641072034576	0.3222727974541073	2.377362412047123	0.20039830484366528	1.643499999999994	2.79449531359165	0.36071699315249295	2.793219848688795	-1.3595000000000028	1.5485995323375923	0.23764323395711748	0.00486141203672572	0.0012640799651940557	7.434256208702126e-06	2.3712294857889944	0.0
2.6514999999999898	2.4468137698733416	0.33299643983790833	2.3755946497067195	-0.07121912016662213	1.6644999999999939	1.9967467986847804	0.3277697546237672	1.9954257810554168	-1.338500000000003	1.494827904127665	0.2385850979933069	0.005014519279639961	0.0013079195500379118	7.767975064206101e-06	2.3692644429019776	0.0
2.6724999999999897	2.259024312001375	0.32249318252950815	2.3739936152923327	0.11496930329095756	1.6854999999999938	2.248657675747533	0.32751794494558034	2.247289578496651	-1.317500000000003	1.836064636243025	0.2576802360233242	0.005172062556477196	0.0013531785499653318	8.116068643917795e-06	2.367460258117246	0.0
2.6934999999999896	2.872692908917485	0.3514837557934819	2.3725586195081587	-0.5001342894093264	1.7064999999999937	2.726756977702256	0.34525579557976854	2.7253402265170616	-1.296500000000003	1.121851667699459	0.22623848957390505	0.005334157353762542	0.0013998992105021574	8.4791279829041e-06	2.3658160838159112	0.0
2.7144999999999895	2.455999353973315	0.32940981710141864	2.3712889796103442	-0.08471037436297069	1.7274999999999936	2.4837907552855913	0.33960235452623116	2.4823237270980933	-1.2755000000000032	1.406895278449007	0.23867314459080982	0.005500921746947549	0.0014481249045279066	8.857767152948887e-06	2.364331075191716	0.0
2.7354999999999894	2.4612620957104543	0.3351742183462025	2.3701840194725428	-0.09107807623791153	1.7484999999999935	2.356427833122686	0.3253871169473824	2.3549088547391768	-1.2545000000000033	1.7451116704588994	0.2539051061669904	0.005672476445752705	0.0014979001580299458	9.252624105674503e-06	2.3630043902446545	0.0
2.7564999999999893	2.7082176375021936	0.3432767572962948	2.3692430696523887	-0.33897456784980484	1.7694999999999934	3.0185645882749945	0.35351579891439966	3.016991934971766	-1.2335000000000034	1.8094392262784036	0.2600572623398451	0.005848944839931007	0.0015492706763082524	9.664361544237337e-06	2.361835189774605	0.0
2.777499999999989	2.27106369228603	0.32364990663471604	2.3684654674588743	0.09740177517284421	1.7904999999999933	2.4410629274354596	0.31758902830487895	2.4394348215200736	-1.2125000000000035	1.7170336650954499	0.2549623466810523	0.006030453045445033	0.0016022833706343111	1.0093667824474816e-05	2.3608226373749703	0.0
2.798499999999989	2.673390520005536	0.3388182863716331	2.3678505570206316	-0.30553996298490427	1.8114999999999932	2.261269323264968	0.31232940216012145	2.259583932602392	-1.1915000000000036	1.8722340786078315	0.2545986817734084	0.00621712995104923	0.0016569863853676476	1.0541257886403773e-05	2.3599658994263284	0.0
2.819499999999989	2.385005216577375	0.326292689347142	2.3673976893551094	-0.017607527222265773	1.8324999999999931	2.0963522815348727	0.3079190465831927	2.0946077180377896	-1.1705000000000036	1.7032456252945893	0.2524277670989426	0.00640910726526918	0.0017134291255333548	1.10078742169952e-05	2.3592641450900897	0.0
2.840499999999989	2.296950681787025	0.3281654011599259	2.3671062224386428	0.07015554065161789	1.853499999999993	2.2043445202943674	0.30341670308915497	2.2025388383769573	-1.1495000000000037	1.3190621511356424	0.2298225961619097	0.006606519563768492	0.0017716622848638112	1.1494287845173697e-05	2.358716546302165	0.0
2.861499999999989	2.207457391735187	0.3262153336794342	2.3669755212774146	0.15951812954222744	1.874499999999993	2.6484035007715327	0.3137808859687101	2.6465346957660096	-1.1285000000000038	2.0691424039793342	0.2657574607175271	0.0068095043370939076	0.001831737874307666	1.2001299370015218e-05	2.358322277766643	0.0
2.8824999999999887	2.7121971655661614	0.34333350159146203	2.3670049579792947	-0.34519220758686675	1.8954999999999929	2.4214926006658475	0.30422580548359274	2.4195586072010347	-1.107500000000004	1.9624066696336373	0.2565922690980324	0.007018202038788595	0.001893709251009018	1.2529740023141827e-05	2.358080516949474	0.0
2.9034999999999886	2.2756036097501786	0.32875396521155625	2.3671939118265564	0.09159030207637775	1.9164999999999928	1.9255035420789919	0.2857144607299143	1.9235022324202062	-1.086500000000004	1.4862589232725891	0.24003444504300828	0.007232756133863122	0.0019576311477596145	1.3080472766339567e-05	2.357990444072167	0.0
2.9244999999999886	2.0066372416556906	0.3118388800087633	2.3675417693494567	0.36090452769376613	1.9374999999999927	2.4664263080110955	0.3058330577566357	2.4643554903606018	-1.065500000000004	1.9621301331691856	0.26072571164193603	0.007453313147613008	0.002023559702926678	1.3654393425449576e-05	2.3580512421054918	0.0
2.9454999999999885	2.7935995059899934	0.35012925662719463	2.3680479244006833	-0.42555158158931006	1.9584999999999926	2.162989984438603	0.29502655566880853	2.1608474011958947	-1.0445000000000042	1.8955644386255481	0.2605204886450185	0.00768002271477137	0.0020915524908588145	1.4252431861611374e-05	2.3582620967631915	0.0
2.9664999999999884	2.383222992221742	0.33409039828701775	2.3687117782306424	-0.01451121399109967	1.9794999999999925	2.383538586837148	0.30518776721386437	2.381321912818299	-1.0235000000000043	1.601157644953954	0.25087442995202824	0.007913037628984354	0.002161668552772282	1.4875553180964236e-05	2.3586221964957046	0.0
2.988499999999994	2.3542198653341257	0.3141300913915466	2.36957574177306	0.015355876438934324	2.0004999999999926	2.268524646287381	0.30058738684305275	2.2662314869027087	-1.0025000000000044	2.093342778110568	0.27023166333832793	0.008164081389698041	0.0022374668013034893	1.5556341718266315e-05	2.3591586372403404	0.0
3.0105	2.3035792659982723	0.32713641151707484	2.3706114608187283	0.06703219482045597	2.0214999999999925	1.709326374659917	0.28050339963614224	1.7069542640491835	-0.9815000000000043	2.221620539500491	0.2784277333843658	0.008422399751011223	0.002315733219458153	1.6266954583834006e-05	2.3598570608936753	0.0
3.0315735	2.942327929321488	0.3513376521559577	2.371764007999068	-0.5705639213224201	2.0424999999999924	2.8725575198937845	0.32955775196824516	2.8701039190181636	-0.9605000000000044	2.0307482664030005	0.27278708173114524	0.008676833928809198	0.002393085740946441	1.69767567570804e-05	2.360677111572555	0.0
3.0527945145	1.992824331717352	0.317020217279475	2.3730826806017866	0.38025834888443466	2.0634999999999923	2.577115975899522	0.3190499568466818	2.5745782705895413	-0.9395000000000042	1.9581415456656863	0.27071265496429625	0.008940137898244313	0.0024734030956316652	1.7721482771300247e-05	2.361651418125139	0.0
3.0741640761015	3.0485942084133137	0.3534878042818129	2.3745702783467824	-0.6740239300665314	2.0844999999999922	2.0416002892037355	0.2991214036945145	2.0389757881624013	-0.9185000000000043	2.292758728824288	0.2864134421461595	0.009212650309310674	0.0025568099841672383	1.8503013299819412e-05	2.3627823150400045	0.0
3.09568322463421	2.1781520043940854	0.3223748595823861	2.376229639709033	0.19807763531494738	2.105499999999992	2.1560101751110206	0.3043477501733147	2.1532961078713306	-0.8975000000000042	2.1633488209966196	0.28438949447784717	0.009494723555058877	0.002643436718059167	1.932333789641045e-05	2.3640721560980182	0.0
3.11735300720665	2.865359641866978	0.34226096278119794	2.378063642710061	-0.4872959991569168	2.126499999999992	1.840556527859925	0.2909122883580345	1.8377500426959545	-0.8765000000000043	1.7196020714805718	0.27094132216617345	0.00978672434991351	0.0027334194845584667	2.018456168659562e-05	2.3655233143139025	0.0
3.1391744782570963	2.8506784821793394	0.3409531088369191	2.3800752057411154	-0.47060327643822397	2.147499999999992	2.6243942500378195	0.32777853456593903	2.6214924118285703	-0.8555000000000041	1.8791382335076692	0.28138993062274437	0.010089034332573524	0.002826900624446124	2.1088912491151577e-05	2.3671381818716046	0.0
3.1611486996048956	2.8321468541500554	0.3414562106109197	2.3822672884195777	-0.4498795657304777	2.168499999999992	2.9509125677403967	0.3478831996069807	2.947912355785585	-0.8345000000000042	2.1769203030420616	0.28993535998671444	0.010402050694513276	0.002924028923344999	2.2038748410912397e-05	2.3689191700533083	0.0
3.18327674050213	1.8598630206061342	0.3063966628464491	2.384642892480243	0.5247798718741088	2.189499999999992	2.2560865297795676	0.3213061100689624	2.252984835566524	-0.8135000000000041	1.9200119299740948	0.2850572829222833	0.010726186835141194	0.0030249599172242534	2.303656590399625e-05	2.3708687091619733	0.0
3.205559677685645	2.4970073754111772	0.32724990466457476	2.3872050627031163	-0.10980231270806096	2.2104999999999917	2.3953986539088543	0.322311826358355	2.3921922788296985	-0.7925000000000042	1.7731233082487563	0.2782534009332339	0.011061873044711314	0.0031298562127936446	2.408500838875033e-05	2.3729892484372224	0.0
3.227998595429445	2.5825533453944045	0.33141559478941496	2.389956887879502	-0.1925964575149024	2.2314999999999916	2.102291875618678	0.30803144702109875	2.0989775286369303	-0.7715000000000041	2.20506809671351	0.29908629671891	0.011409557216124497	0.003238887823519075	2.5186875408037925e-05	2.3752832559644506	0.0
3.250594585597451	2.310020132453474	0.3168337342716583	2.392901501818208	0.08288136936473389	2.2524999999999915	2.4996817345694033	0.32690841310023566	2.496256029835182	-0.7505000000000042	3.14990594316221	0.33915863899973214	0.011769705586797184	0.00335223252202574	2.6345132392984914e-05	2.3777532185769923	0.0
3.273348747696633	2.521916109243801	0.32298762647226176	2.396042084393773	-0.1258740248500283	2.2734999999999914	1.991046449447011	0.31637822051724024	1.9875059038599636	-0.729500000000004	2.0443161055784556	0.3094508022185527	0.012142803511817664	0.0034700762096919954	2.7562921066974455e-05	2.380401641751196	0.0
3.2962621889305095	3.1094494784282727	0.34216596175005615	2.3993818626387173	-0.7100676157895554	2.2944999999999913	2.4754896437847824	0.33119341083576176	2.4718306745038916	-0.7085000000000041	3.161990507902028	0.3457869367168856	0.012529356269654705	0.0035926133042756356	2.8843570533547257e-05	2.3832310494942535	0.0
3.319336024253023	2.4635443485706423	0.3183500381683297	2.4029241118819065	-0.06062023668873584	2.3154999999999912	2.399497078340789	0.3298016181138453	2.395716000240189	-0.687500000000004	2.686543021800884	0.33660099149595735	0.012929889901726598	0.0037200471464541875	3.019060909493433e-05	2.3862439842246306	0.0
3.342571376422794	2.490730945937735	0.32248953559215165	2.406672156935165	-0.08405878900257013	2.336499999999991	2.2747426264275923	0.32264804987774204	2.2708356494975224	-0.6665000000000041	2.668011435827611	0.34470064773820247	0.013344952087184522	0.0038525904262026963	3.160777685124083e-05	2.3894430066449264	0.0
3.3659693760577536	2.3402755325157294	0.31316349797550674	2.4106293733304462	0.07035384081471685	2.357499999999991	1.9506196860612404	0.30824732932288	1.9465829127532686	-0.645500000000004	1.8591308151929935	0.3238510218232101	0.013775113054311517	0.003990465629976313	3.3099039133834495e-05	2.3928306956070244	0.0
3.389531161690158	2.4836768066596138	0.3153784580846977	2.414799188609874	-0.06887761804973991	2.378499999999991	2.7210738115612916	0.33628069131565425	2.716903234076919	-0.624500000000004	2.700956687032835	0.3593116431831	0.014220966529983855	0.004133905509710261	3.466860083027172e-05	2.3964096479693495	0.0
3.4132578798219892	2.5630126027628446	0.32004484769822156	2.4191850836711413	-0.14382751909170333	2.399499999999991	2.249876499804653	0.31572239774095145	2.2455679973264244	-0.6035000000000039	2.980739981130405	0.3782297169699765	0.014683130728691415	0.004283153574697598	3.6320921662159865e-05	2.40018247844609	0.0
3.437150684980743	2.795456103384975	0.32912212522464673	2.423790594170793	-0.37166550921418207	2.4204999999999908	2.2696811533716015	0.3191351222755575	2.265230489235827	-0.582500000000004	3.1440242822006046	0.3913018992936119	0.015162249382660843	0.0044384646074542705	3.806073248170091e-05	2.404151819448196	0.0
3.4612107397756082	2.6550646380141094	0.3228109763098469	2.4286193119880823	-0.22644532602602707	2.4414999999999907	2.2610788180511725	0.3212588123932488	2.2564816368613743	-0.5615000000000039	2.556978600988132	0.38872540402630096	0.015658992814675844	0.004600105204732863	3.989305265733376e-05	2.408320320916016	0.0
3.485439214954037	2.360923385180902	0.30741459493207113	2.433674886752135	0.07275150157123322	2.4624999999999906	2.2688353310192326	0.31938153276734993	2.2640871556994187	-0.540500000000004	2.9803192219662193	0.41047544378441064	0.016174059055238048	0.0047683543448997405	4.182320862389712e-05	2.4126906501433734	0.0
3.5098372894587158	2.3528526400293313	0.3069435738981045	2.4389610274353264	0.08610838740599513	2.4834999999999905	2.0808219279407627	0.3189134987109134	2.0759181567276315	-0.5195000000000038	3.4105653658584005	0.4344756261745013	0.01670817500576271	0.004943503982946572	4.3856853678105184e-05	2.417265491592939	0.0
3.5344061504849265	2.7072177781685522	0.3204538549638665	2.4444815040158367	-0.2627362741527155	2.5044999999999904	2.177009977859214	0.3209781584888105	2.171945881232387	-0.4985000000000039	3.609263917264644	0.45632127145214463	0.01726209764955367	0.005125859674464643	4.599998910588524e-05	2.4220475467027125	0.0
3.559146993538321	2.35569426732898	0.305352128980369	2.450240149212507	0.0945458818835272	2.5254999999999903	2.427578859501728	0.327960970265663	2.4223495770511105	-0.47750000000000387	3.830569468798145	0.4770502896488676	0.017836615312353275	0.005315741229971449	4.825898673430606e-05	2.4270395336834483	0.0
3.5840610224930893	2.731904965700814	0.31906168822357917	2.456240860295209	-0.27566410540560504	2.54649999999999	2.531899484685556	0.33324891978348226	2.5265000219149174	-0.45650000000000385	4.566500994712574	0.5082639768879706	0.018432548974313206	0.00551348340104103	5.064061300745321e-05	2.432244187306847	0.0
3.6091494496505407	2.030579243266371	0.2973751420653849	2.4624876009740713	0.4319083577077003	2.56749999999999	2.623505664053387	0.3379568328843987	2.6179308891192603	-0.43550000000000383	3.1965050271527895	0.5041054308371161	0.019050753635283076	0.005719436599755127	5.315205469271111e-05	2.4376642586843404	0.0
3.6344134957980945	2.6961280727573023	0.3183313301118638	2.4689844033710493	-0.22714366938625297	2.58849999999999	2.7010756008558756	0.337595386925114	2.695320241240858	-0.4145000000000038	5.419780271621933	0.5773950510612857	0.019692119735363892	0.0059339676530593185	5.580094633154312e-05	2.4433025150362946	0.0
3.659854390268681	3.2799547318257507	0.3311369430647248	2.475735370077405	-0.8042193617483457	2.60949999999999	2.3816662045270003	0.3303014300724811	2.3757248436465606	-0.3935000000000038	4.908696222275157	0.6064481285766562	0.020357574632722815	0.006157460593678656	5.8595399557037986e-05	2.4491617394514464	0.0
3.685473371000562	2.7458233933861926	0.3178631256372179	2.482744676300846	-0.2630787170853468	2.63049999999999	2.1769641072034576	0.3222727974541073	2.170831180945329	-0.3725000000000038	6.0037918314157395	0.6722175486361566	0.02104808414071488	0.006390317489319323	6.154403440926957e-05	2.4552447306364025	0.0
3.7112716845975657	2.6179902696370085	0.31259251183116743	2.490016572106165	-0.12797369753084364	2.6514999999999898	2.4468137698733416	0.33299643983790833	2.4404835630685997	-0.35150000000000375	6.2722162774666295	0.7273861696350964	0.02176465412640445	0.006632959311958081	6.465601278892931e-05	2.4615543026550135	0.0
3.7372505863897487	2.6010510577542476	0.30889199243239185	2.497555384753376	-0.10349567300087159	2.6724999999999897	2.259024312001375	0.32249318252950815	2.2524909548262886	-0.33050000000000374	7.708531391005586	0.8137895802562632	0.022508332172626266	0.006885826849099041	6.794107419980032e-05	2.468093284657451	0.0
3.763411340494477	2.4376101049414594	0.30163889060414095	2.505365521137458	0.06775541619599856	2.6934999999999896	2.872692908917485	0.3514837557934819	2.8659503732252376	-0.3095000000000037	9.648876409868183	0.9256121049972326	0.023280209305769788	0.007149381658956863	7.140957394147213e-05	2.4748645205987896	0.0
3.7897552198779385	2.854542972184812	0.31828176719253803	2.5134514703339774	-0.3410915018508347	2.7144999999999895	2.455999353973315	0.32940981710141864	2.4490414495546866	-0.2885000000000037	11.472515929056982	1.0447320972032739	0.024081421791513555	0.007424107071608547	7.507252392533143e-05	2.48187086894693	0.0
3.816283506417084	2.121024316686189	0.29149073257489605	2.521817806254975	0.40079348956878613	2.7354999999999894	2.4612620957104543	0.3351742183462025	2.454082466482566	-0.2675000000000037	14.26692112326397	1.1961512400526586	0.02491315300077589	0.007710509238241128	7.894163629933382e-05	2.4891152023796588	0.0
3.842997490962004	2.773408586395953	0.3075469339579154	2.530469190419651	-0.2429393959763022	2.7564999999999893	2.7082176375021936	0.3432767572962948	2.70080975762441	-0.24650000000000366	18.40216190945373	1.3732799069590458	0.02577663534818609	0.0080091182307104	8.302937008045828e-05	2.496600407470674	0.0
3.8698984733987376	2.497325914478801	0.2968907476962309	2.5394103748445214	0.04208446036572022	2.777499999999989	2.27106369228603	0.32364990663471604	2.263420862202126	-0.2255000000000037	24.581573578662983	1.5954603430582477	0.026673152305413506	0.008320489193715858	8.734898100809605e-05	2.504329384364384	0.0
3.896987762712529	2.392888139681511	0.29802233201632006	2.5486462050578536	0.15575806537634262	2.798499999999989	2.673390520005536	0.3388182863716331	2.6655058624112327	-0.20450000000000368	31.823157066908124	1.8603891109571977	0.027604040491721736	0.008645203551990109	9.191457484704673e-05	2.5123050464392946	0.0
3.9242666770515164	2.8510311948614424	0.30946452098383537	2.558181623243312	-0.2928495716181305	2.819499999999989	2.385005216577375	0.326292689347142	2.3768716723123555	-0.18350000000000372	34.23773908648468	2.134056735508503	0.028570691844141433	0.008983870274995814	9.674116438532008e-05	2.5205303199597893	0.0
3.9517365437908767	2.439126593307871	0.29539969689278256	2.568021671517916	0.12889507821004464	2.840499999999989	2.296950681787025	0.3281654011599259	2.288561005650547	-0.1625000000000037	43.83116242014327	2.4581175361586873	0.029574555869675005	0.009337127201720943	0.00010184473038968331	2.5290081437161303	0.0
3.9793986995974127	2.5431733557735097	0.30159433324113033	2.5781714953494985	0.03499813957598885	2.861499999999989	2.207457391735187	0.3262153336794342	2.1988041482244154	-0.14150000000000373	49.54573693900301	2.785421263113423	0.030617141981961422	0.009705642428262677	0.00010724228680092197	2.5377414686524733	0.0
4.007254490494595	2.999654559311148	0.31201055329241417	2.588636347119018	-0.41101821219213	2.8824999999999887	2.7121971655661614	0.34333350159146203	2.703272724536341	-0.12050000000000372	59.89419151281277	3.148060592652173	0.03170002192483847	0.010090115760991574	0.00011295195047119517	2.546733257482717	0.0
4.035305271928057	3.0686996976995786	0.31131793649121337	2.5994215898331965	-0.46927810786638213	2.9034999999999886	2.2756036097501786	0.32875396521155625	2.2664001419957893	-0.09950000000000372	72.52349978316602	3.5169820032346655	0.032824832285239504	0.010491280238192267	0.0001189930157677736	2.5559864842939968	0.0
4.063552408831553	2.6713714383680607	0.2983880965469196	2.610532700993064	-0.060838737374996565	2.9244999999999886	2.0066372416556906	0.3118388800087633	1.9971467144117254	-0.0785000000000037	88.9195460098797	3.875070653522348	0.03399327709785755	0.010909903723181309	0.0001253860343909339	2.565504134137634	0.0
4.091997275693375	2.8017572573478735	0.3061149414116286	2.6219752766241196	-0.17978198072375395	2.9454999999999885	2.7935995059899934	0.35012925662719463	2.7838136783525016	-0.05750000000000371	93.9977693962519	4.180270354967704	0.035207130543991265	0.011346790572009772	0.00013215290077898546	2.5752892026073395	0.0
4.120641256623228	2.648371782733249	0.2962069191503802	2.6337550354739276	-0.014616747259321272	2.9664999999999884	2.383222992221742	0.33409039828701775	2.3731334104868043	-0.0365000000000037	110.81409070988934	4.479327049540114	0.03646823974696347	0.01180278337896736	0.00013931694350043883	2.5853446954044963	0.0
4.149485745419591	2.1201818375708545	0.28056568190508685	2.645877823383062	0.5256959858122077	2.988499999999994	2.3542198653341257	0.3141300913915466	2.343802760801406	-0.015500000000003704	105.77083177791008	4.658365417782959	0.03777852766646758	0.012278764803212616	0.00014690302306231523	2.59567362789032	0.0
4.178532145637528	2.530399901960895	0.28972263998212544	2.6583496178354236	0.12794971587452864	3.0105	2.3035792659982723	0.32713641151707484	2.2928248660732193	0.005499999999996298	117.64508535642835	4.762225860219393	0.03913999609414569	0.012775659479964303	0.00015493763659467924	2.606279024624719	0.0
4.207781870656991	2.5079942607958987	0.29172423377912166	2.671176532693997	0.1631822718980982	3.0315735	2.942327929321488	0.3513376521559577	2.931241032894975	0.026499999999996297	107.72740525287486	4.714801655539395	0.04055472875264468	0.013294436019798885	0.00016344902990482918	2.6171639188916487	0.0
4.23723634375159	3.0100926267667454	0.299250638890464	2.684364823128236	-0.3257278036385092	3.0527945145	1.992824331717352	0.317020217279475	1.9813930692407047	0.0474999999999963	102.59284509341705	4.532745315054797	0.04202489450031769	0.013836109099709379	0.0001724673174303285	2.628331352210779	0.0
4.266896998157851	2.821216269620348	0.2956825820631297	2.6979208907392853	-0.12329537888106268	3.0741640761015	3.0485942084133137	0.3534878042818129	3.036806245106536	0.06849999999999631	87.51140138562823	4.221718391401353	0.04355275064364763	0.014401741649688842	0.00018202461065838291	2.6397843738352904	0.0
4.2967652771449565	2.550595952103203	0.2860431457975445	2.711851288889296	0.16125533678609294	3.09568322463421	2.1781520043940854	0.3223748595823861	2.165994520783071	0.0894999999999963	71.65689818103323	3.8086121788989065	0.04514064635936126	0.014992447138711654	0.0001921551556201789	2.651526040235603	0.0
4.32684263408497	2.4629133023947567	0.2820180731394875	2.726162728241126	0.26324942584636934	3.11735300720665	2.865359641866978	0.34226096278119794	2.8528193134708193	0.11049999999999632	54.751710935197195	3.3276334535372563	0.04679102622807122	0.015609391964090308	0.0002028954801128343	2.6635594145688515	0.0
4.357130532523566	2.730168269896941	0.2882196835195894	2.740862082514698	0.010693812617756926	3.1391744782570963	2.8506784821793394	0.3409531088369191	2.8377414583098286	0.13149999999999631	50.795052743180975	2.8873578586185125	0.04850643388113957	0.01625379794829062	0.00021428455134884665	2.675887566133919	0.0
4.387630446251231	3.0015873708211798	0.2976969333245905	2.7559563944663092	-0.24563097635487052	3.1611486996048956	2.8321468541500554	0.3414562106109197	2.818798735783786	0.1524999999999963	37.4839363131571	2.41464855523448	0.050289515762279614	0.016926944947387702	0.00022636394478348958	2.6885135698118585	0.0
4.41834385937499	2.16272282998895	0.27267856056089895	2.7714528820970745	0.6087300521081245	3.18327674050213	1.8598630206061342	0.3063966628464491	1.8460888372878648	0.17349999999999632	27.228785719607743	2.0039792835314945	0.052143025005223574	0.017630173575442862	0.00023917802492488135	2.701440505491483	0.0
4.449272266390615	2.973793988638681	0.29447337944026347	2.7873589450967002	-0.1864350435419806	3.205559677685645	2.4970073754111772	0.32724990466457476	2.4827915611452833	0.1944999999999963	19.066024600612963	1.6459411532612223	0.054069825428555984	0.018364888049172006	0.00025277413898947156	2.714671457479983	0.0
4.48041717225535	2.63099789863703	0.2830132354047754	2.8036821715286164	0.1726842728915865	3.227998595429445	2.5825533453944045	0.33141559478941496	2.567879713479353	0.2154999999999963	16.220524652497986	1.3980789370184388	0.056072895648567926	0.01913255915736275	0.00026720282432797786	2.7282095138983578	0.0
4.511780092461137	2.702054472955447	0.28314783376882974	2.8204303447623835	0.11837587180693632	3.250594585597451	2.310020132453474	0.3168337342716583	2.2948718492122584	0.23649999999999627	11.430174322443264	1.2006019035600843	0.0581553333107027	0.01993472735957511	0.00028251803061340845	2.7420577660614924	0.0
4.5433625531083655	2.813938536068477	0.2862052640774026	2.8376114506591437	0.02367291459066667	3.273348747696633	2.521916109243801	0.32298762647226176	2.5062756666012245	0.2574999999999963	8.615482032226353	1.0829901407355613	0.06032035943985162	0.02077300601873172	0.00029877735785419454	2.756219307842706	0.0
4.575166090980124	3.0948736827149723	0.2931011130349519	2.8552336850156257	-0.23963999769934663	3.2962621889305095	3.1094494784282727	0.34216596175005615	3.093298665283809	0.2784999999999963	7.035489564211062	1.0196351260922396	0.06257132290940771	0.021649084772263093	0.00031604231137183147	2.770697235022583	0.0
4.607192253616985	2.591928362786361	0.27684375919981014	2.873305461272006	0.28137709848564496	3.319336024253023	2.4635443485706423	0.3183500381683297	2.4468642209133664	0.2994999999999963	7.8433394149490105	1.0115647352068373	0.06491170502859811	0.022564733046523597	0.00033437857496425397	2.78549464462192	0.0
4.639442599392304	2.510068181510229	0.27381276751515843	2.8918354184885993	0.38176723697837023	3.342571376422794	2.490730945937735	0.32248953559215165	2.4735017956474965	0.32049999999999634	5.439156577252877	0.9737344912173131	0.06734512424718589	0.02352180371922958	0.0003538563035636402	2.8006146342186202	0.0
4.67191869758805	2.9580927946650313	0.28440167028257335	2.9108324295960006	-0.04726036506903064	3.3659693760577536	2.3402755325157294	0.31316349797550674	2.3224768547923076	0.34149999999999636	4.760631839205292	0.9641240643355024	0.06987534097615834	0.024522236934693648	0.000374550436791019	2.8160603012483576	0.0
4.704622128471167	3.070376792739796	0.2891018143553635	2.9303056099228826	-0.14007118281691344	3.389531161690158	2.4836768066596138	0.3153784580846977	2.4652872660190894	0.3624999999999964	4.808337670762377	0.9560871261978511	0.07250626252249937	0.02556806407663412	0.00039654103491018876	2.831834742288839	0.0
4.737554483370465	3.3619676060427173	0.29153287913623543	2.950264326005213	-0.41170328003750445	3.4132578798219892	2.5630126027628446	0.32004484769822156	2.544009997537793	0.3834999999999964	5.741560781243315	0.9417533755111617	0.07524194813557074	0.026661411903326212	0.0004199136387905857	2.8479410523275255	0.0
4.7707173647540575	2.7087892227338783	0.27574333064230544	2.9707182046800393	0.261928981946161	3.437150684980743	2.795456103384975	0.32912212522464673	2.775817328662378	0.4044999999999964	3.2658011924694144	0.8867945057674717	0.07808661416200204	0.02780450684982638	0.0004447596556032229	2.864382324012608	0.0
4.804112386307336	2.674033088578579	0.2718542176304408	2.991677142466482	0.31764405388790307	3.4612107397756082	2.6550646380141094	0.3228109763098469	2.6347656469420433	0.42549999999999644	2.7194608880795066	0.854258841609361	0.08104463930530714	0.02899967950194553	0.0004711767720962337	2.881161646887133	0.0
4.837741173011487	2.536471404958157	0.2693014059225311	3.0131513152357563	0.4766799102775994	3.485439214954037	2.360923385180902	0.30741459493207113	2.33993914857214	0.44649999999999646	4.069450589368415	0.8349847474594416	0.08412056998569822	0.030249369246562283	0.0004992693974272693	2.8982821066060684	0.0
4.871605361222568	2.857685189563992	0.2791520606847855	3.0351511881713975	0.17746599860740542	3.5098372894587158	2.3528526400293313	0.3069435738981045	2.3311571041869437	0.4674999999999965	2.4151700866990353	0.7700360962538486	0.08731912579476299	0.03155612910275612	0.0005291491376697114	2.915746784136209	0.0
4.9057065987511255	2.874367131867376	0.27383501668194843	3.0576875260198655	0.18332039415248946	3.5344061504849265	2.7072177781685522	0.3204538549638665	2.684783820855428	0.4884999999999965	3.6683023637154797	0.7481670645278006	0.09064520503878751	0.03292263073809628	0.0005609353042587152	2.9335587549387228	0.0
4.940046544942383	3.4933307235893283	0.28946205084415316	3.080771403630868	-0.41255931995846007	3.559146993538321	2.35569426732898	0.305352128980369	2.332493651799921	0.5094999999999965	3.533511067155633	0.7058135479646372	0.09410389036355961	0.034351669674242795	0.0005947554588023085	2.9517210881342635	0.0
4.97462687075698	3.039344326540607	0.27900704455372416	3.104414216785531	0.06506989024492427	3.5840610224930893	2.731904965700814	0.31906168822357917	2.7079082927124523	0.5304999999999964	4.7055606052759344	0.6814165543287352	0.09770045445245451	0.03584617068579778	0.0006307459968525506	2.970236845650426	0.0
5.009449258852279	2.8316398844352952	0.26908610886373313	3.128627693309481	0.29698780887418597	3.6091494496505407	2.030579243266371	0.2973751420653849	2.00575590097664	0.5514999999999965	2.912371406667713	0.6180778535751328	0.10144036578849648	0.03740919339608484	0.0006690527734128483	2.989109081351487	0.0
5.044515403664246	2.8677467090625894	0.26986777603626655	3.153423904466524	0.28567719540393455	3.6344134957980945	2.6961280727573023	0.3183313301118638	2.6704461844225476	0.5724999999999965	2.8214174383138104	0.5821760581937022	0.10532929446989073	0.03904393807322701	0.0007098317731506014	3.0083408401502556	0.0
5.079827011489895	3.0912953806608976	0.27357767603663846	3.1788152766271827	0.08751989596628507	3.659854390268681	3.2799547318257507	0.3311369430647248	3.253381101199792	0.5934999999999966	3.473969695715475	0.5709759585999663	0.10937311806723024	0.04075375162953369	0.0007532498284900111	3.0279351571019286	0.0
5.1153858005703245	3.410285988279342	0.2821623189910405	3.2048146032048015	-0.20547138507454044	3.685473371000562	2.7458233933861926	0.3178631256372179	2.7183234477217493	0.6144999999999965	3.159009827933888	0.5484629487218138	0.11357792750920252	0.042542133826794205	0.0007994853889790625	3.0478950564798257	0.0
5.151193501174317	3.352438597878105	0.28067121131195943	3.2314350568501804	-0.12100354102792465	3.7112716845975657	2.6179902696370085	0.31259251183116743	2.589528000185857	0.6354999999999966	3.024980141503706	0.5398968798342294	0.11795003298213057	0.044412743689597876	0.00084872934555778	3.068223550832894	0.0
5.187251855682537	3.268437950244234	0.2742379450780565	3.2586902018938324	-0.009747748350401597	3.7372505863897487	2.6010510577542476	0.30889199243239185	2.5715889576583226	0.6564999999999965	3.5564349952309104	0.533260161370143	0.12249596982709829	0.04636940612826074	0.0009011859136031034	3.0889236400248703	0.0
5.2235626186723145	3.0512766626030263	0.2696873595661445	3.2865940070229387	0.23531734441991237	3.763411340494477	2.4376101049414594	0.30163889060414095	2.407109104402791	0.6774999999999967	2.4212769465615605	0.5024613022643588	0.12722250441671068	0.048416118772324275	0.0009570735788895274	3.109998310255014	0.0
5.260127557003021	3.626332718449504	0.2839878641223744	3.3151608581778014	-0.3111718602717026	3.7897552198779385	2.854542972184812	0.31828176719253803	2.822962370797765	0.6984999999999966	2.285749935767031	0.5005419108173559	0.1321366399917233	0.05055705901489913	0.001016626110885005	3.1314505330602938	0.0
5.296948449902043	3.4169744418901504	0.2745558791673951	3.3444055716502525	-0.07256887023989789	3.816283506417084	2.121024316686189	0.29149073257489605	2.0883217128108726	0.7194999999999967	2.54017688098868	0.5030219217284633	0.13724562243584676	0.05279659126735287	0.001080093648099491	3.1532832642989534	0.0
5.334027089051357	3.101226785323743	0.26580531007704494	3.3743434073638525	0.27311662204010956	3.842997490962004	2.773408586395953	0.3075469339579154	2.7395398034469762	0.7404999999999966	3.1189960352176156	0.5147724775988634	0.1425569459649761	0.05513927442297248	0.001147743860519463	3.1754994431153847	0.0
5.371365278674717	3.124156074235997	0.27005695821269743	3.4049900823128962	0.2808340080768992	3.8698984733987376	2.497325914478801	0.2968907476962309	2.462244923998664	0.7614999999999967	2.003484139858614	0.486172816857215	0.14807835870491234	0.05758986952726824	0.001219863194497056	3.1981019908862187	0.0
5.40896483562544	3.2848049352703095	0.2701543536434984	3.43636178413423	0.15155684886392073	3.896987762712529	2.392888139681511	0.29802233201632006	2.356546981062952	0.7824999999999966	2.4412570768197046	0.49493999284833917	0.1538178681293259	0.06015334765151479	0.001296758205817616	3.221093810147572	0.0
5.446827589474818	3.231225384098031	0.2704547726225485	3.4684751847826574	0.23724980068462642	3.9242666770515164	2.8510311948614424	0.30946452098383537	2.81337989157792	0.8034999999999968	0.7350367756206326	0.46011289190380245	0.15978374632726855	0.06283489796494365	0.0013787569870457252	3.2444777835033993	0.0
5.484955382601142	3.2020057171845733	0.26588051147861713	3.5013474542771834	0.29934173709261014	3.9517365437908767	2.439126593307871	0.29539969689278256	2.4001130655060856	0.8244999999999967	3.465410708436517	0.5211101322085059	0.165984535066945	0.06563993599969466	0.0014662106956478756	3.268256772514896	0.0
5.52335007027935	3.8280924124567743	0.28060496136374524	3.5349962744816503	-0.293096137975124	3.9793986995974127	2.5431733557735097	0.30159433324113033	2.5027433290764844	0.8454999999999968	1.6146101258747274	0.47936939355081415	0.1724290506197288	0.0685741121012013	0.0015594951898106433	3.2924336165709094	0.0
5.5620135207713055	3.6451315149026637	0.27578927127439384	3.569439852879291	-0.07569166202337252	4.007254490494595	2.999654559311148	0.31201055329241417	2.957751469674847	0.8664999999999967	2.2877889653064614	0.48338638955952196	0.17912638830553207	0.07164332005511215	0.0016590127793178874	3.317011131739329	0.0
5.600947615416705	3.4467999828627693	0.2670158535944502	3.6046969362965107	0.15789695343374133	4.035305271928057	3.0686996976995786	0.31131793649121337	3.025264592160379	0.8874999999999968	2.5132298654151404	0.4902304495327506	0.18608592671761304	0.07485370588012866	0.0017651940993191283	3.34199210959945	0.0
5.640154248724622	3.7411610875313364	0.2766800226006064	3.6407868245265718	-0.1003742630047646	4.063552408831553	2.6713714383680607	0.2983880965469196	2.6263428715126307	0.9084999999999968	2.9760910652630823	0.4964741623528905	0.19331733158174266	0.07821167677426558	0.0018785001153159891	3.3673793160552474	0.0
5.679635328465695	3.343658039600357	0.26721391041751547	3.6777293837991625	0.3340713441988057	4.091997275693375	2.8017572573478735	0.3061149414116286	2.7550711833310935	0.9294999999999969	2.956388393518818	0.49795478650545627	0.20083055920132903	0.08172391019999249	0.0019994242682134337	3.3931754901296274	0.0
5.719392775764955	4.196275553012498	0.2842571482277142	3.7155450600365794	-0.48073049297591863	4.120641256623228	2.648371782733249	0.2962069191503802	2.5999614426638176	0.9504999999999968	2.3389555035035725	0.47435981512717307	0.20863585943663326	0.08539736309149759	0.0021284947688302467	3.4193833427396183	0.0
5.759428525195309	3.9679471519028997	0.27682185065739645	3.7542548918318555	-0.21369226007104425	4.149485745419591	2.1201818375708545	0.28056568190508685	2.069977642078112	0.9714999999999969	2.6812762921663635	0.47422489627748915	0.21674377816260296	0.08923928116490587	0.002266277051837366	3.4460055554525093	0.0
5.799744524871677	3.67094795541404	0.27086541421618865	3.793880523078488	0.12293256766444838	4.178532145637528	2.530399901960895	0.28972263998212544	2.4783293087501903	0.9924999999999968	1.9774969622766916	0.45571897461757616	0.22516515914608895	0.0932572083096818	0.002413376399695767	3.473044779223022	0.0
5.840342736545779	4.091003491711501	0.27783731523159244	3.8344442151752474	-0.2565592765362532	4.207781870656991	2.5079942607958987	0.29172423377912166	2.4539816469935505	1.0134999999999967	2.3169057136553324	0.46338885614496944	0.2339111452793146	0.09745899603663094	0.002570440747796234	3.5005036331115056	0.0
5.8812251357016	3.9409352505302624	0.2779206817251353	3.8759688587232217	-0.06496639180704067	4.23723634375159	3.0100926267667454	0.299250638890464	2.954059155849288	1.0344999999999966	1.0836461560222972	0.4221965337634865	0.24299317910244217	0.10185281295489308	0.002738163682663535	3.5283847029832227	0.0
5.922393711651511	3.9488160809566253	0.274650002461614	3.9184779846255475	-0.030338096331077757	4.266896998157851	2.821216269620348	0.2956825820631297	2.763079752716353	1.0554999999999966	1.5988212934808823	0.43162545827329407	0.2524230025439126	0.10644715424705471	0.0029172876457757776	3.5566905401888045	0.0
5.963850467633071	3.5340496843205145	0.26332401660502425	3.9619957744931957	0.42794609017268126	4.2967652771449565	2.550595952103203	0.2860431457975445	2.49027070344951	1.0764999999999965	2.439278778639795	0.4451082777796569	0.26221265580296377	0.11125085110802094	0.00310860735626733	3.5854236602259437	0.0
6.005597420906502	3.7284159240804744	0.2666272085671452	4.006547070252823	0.278131146172349	4.32684263408497	2.4629133023947567	0.2820180731394875	2.400309988722482	1.0974999999999964	2.8794844666972965	0.458356596856447	0.2723744752943365	0.116273080109538	0.0033129734665292877	3.6145865413824194	0.0
6.047636602852848	3.9065908404901215	0.2696090295591519	4.052157382845006	0.1455665423548842	4.357130532523566	2.730168269896941	0.2882196835195894	2.6651937535161623	1.1184999999999963	1.9505424062381103	0.42201108232566376	0.2829210905706969	0.12152337244826134	0.003531296465495268	3.644181623360552	0.0
6.089970059072819	3.482572593926947	0.2597600149217344	4.098852899893159	0.6162803059662121	4.387630446251231	3.0015873708211798	0.2976969333245905	2.934144546166729	1.1394999999999962	1.8794532501185728	0.41559267117546483	0.2938654201337314	0.12701162303099642	0.0037645508452009415	3.6742113058832304	0.0
6.132599849486327	4.187860214642567	0.27499733243682695	4.146660492215075	-0.0411997224274927	4.41834385937499	2.16272282998895	0.27267856056089895	2.0927104533833587	1.160499999999996	2.5704551651174707	0.43142568274446325	0.3052206660402345	0.13274809934619577	0.004013779547031977	3.7046779472816125	0.0
6.1755280484327315	4.072646522991155	0.27055811465845414	4.19560771904042	0.12296119604926492	4.449272266390615	2.973793988638681	0.29447337944026347	2.9011065010219634	1.181499999999996	1.8107236235565187	0.4017774148888146	0.31700030720483435	0.1387434500659746	0.004280098704925936	3.7355838630646847	0.0
6.2187567447717615	3.6656245049597858	0.26248872992114053	4.245722831788546	0.5800983268287605	4.48041717225535	2.63099789863703	0.2830132354047754	2.5555252410067713	1.202499999999996	2.086688033797925	0.4024825929212587	0.32921809129627433	0.14500871331779092	0.004564702703665794	3.766931324470815	0.0
6.262288041985164	4.419290460222667	0.2748247291684804	4.297034776251795	-0.12225568397087194	4.511780092461137	2.702054472955447	0.28314783376882974	2.623681894254556	1.2234999999999958	1.8200561581027555	0.39265269865224617	0.3418880251194818	0.15155532455952933	0.004868869571295042	3.798722557001489	0.0
6.30612405827906	3.9786963562094018	0.2661843573919968	4.349573193020021	0.370876836810619	4.5433625531083655	2.813938536068477	0.2862052640774026	2.7325463932520395	1.2444999999999957	1.3468247088885223	0.37753264230212064	0.35502436337095067	0.15839512398602662	0.005193966725592689	3.8309597389374512	0.0
6.350266926687013	4.341818090127859	0.27445265607253566	4.403368415972266	0.061550325844407006	4.575166090980124	3.0948736827149723	0.2931011130349519	3.0103372327219295	1.2654999999999956	2.764744015462878	0.41325555567391414	0.3686415956503315	0.16554036338905853	0.005541457095466424	3.863644999837409	0.0
6.394718795173823	4.457892374892989	0.27478206885890866	4.458451468651746	0.0005590937587571787	4.607192253616985	2.591928362786361	0.27684375919981014	2.5041175461362752	1.2864999999999955	2.416889213165125	0.40228138580420525	0.3827544316065808	0.1730037123865162	0.005912905639051636	3.8967804190195974	0.0
6.439481826740039	4.576447400410695	0.2780787430528917	4.514854058330064	-0.06159334208063072	4.639442599392304	2.510068181510229	0.27381276751515843	2.41884739724025	1.3074999999999954	2.0168300689173377	0.3866751989796306	0.39737778409256425	0.18079826392987652	0.006309986281233589	3.93036802402639	0.0
6.4845581995272195	4.163110725681313	0.26907435021886883	4.572608567556449	0.4094978418751358	4.67191869758805	2.9580927946650313	0.28440167028257335	2.8633206663173882	1.3284999999999954	2.116026265847012	0.383804831132345	0.41252675019773527	0.18893753899218743	0.006734489294238117	3.9644097890722882	0.0
6.529950106923911	4.535794926299401	0.27659106399963024	4.631748042977298	0.0959531166778973	4.704622128471167	3.070376792739796	0.2891018143553635	2.9719059251057525	1.3494999999999953	1.6544543309430169	0.3668736245125127	0.4282165900243688	0.1974354903315839	0.007188329145850774	3.9989076334754943	0.0
6.575659757672378	4.636665686535111	0.2769116254689328	4.692306181201025	0.05564049466591392	4.737554483370465	3.3619676060427173	0.29153287913623543	3.25964433236503	1.3704999999999952	2.2624479661547863	0.378796422690769	0.4444627030689412	0.2063065052179013	0.007673552840720975	4.0338634200734615	0.0
6.621689375976085	4.618663777185155	0.27843245398620947	4.754317311472508	0.1356535342873526	4.7707173647540575	2.7087892227338783	0.27574333064230544	2.602453342066447	1.391499999999995	2.342218272575768	0.38494381926488125	0.4612806020665505	0.21556540700221563	0.008192348781073777	4.069278953622668	0.0
6.668041201607918	4.995687969998618	0.2834188556405152	4.817816374910999	-0.17787159508761885	4.804112386307336	2.674033088578579	0.2718542176304408	2.5635175929992298	1.412499999999995	2.24474988538372	0.37780801508678025	0.47868588415283997	0.2252274554011717	0.008747056173977976	4.105155979183009	0.0
6.714717490019173	4.952989621654893	0.28179975643556926	4.882838900054743	-0.07015072160015023	4.837741173011487	2.536471404958157	0.2693014059225311	2.421602196328469	1.433499999999995	2.2487334120422355	0.37577823056013515	0.49669419919471913	0.23530834535977327	0.0093401750130924	4.141496180487159	0.0
6.7617205124493065	4.922520010741191	0.2807747054237475	4.949420974444934	0.026900963703742953	4.871605361222568	2.857685189563992	0.2791520606847855	2.7382807855288034	1.4544999999999948	2.0480526740279013	0.3697223080659111	0.515321215138236	0.2458242043479174	0.00997437666351727	4.178301178295262	0.0
6.809052556036452	4.980467066241653	0.2811044633129456	5.017599211971085	0.0371321457294318	4.9057065987511255	2.874367131867376	0.27383501668194843	2.7502383607862333	1.4754999999999947	2.3406759512226327	0.3820450013104268	0.5345825802192494	0.2567915879374126	0.01065251507900096	4.2155725287354215	0.0
6.856715923928707	5.030288590438089	0.2811918688264743	5.087410715689143	0.057122125251053646	4.940046544942383	3.4933307235893283	0.28946205084415316	3.3642804080927236	1.4964999999999946	2.0594835492243413	0.35917886866127574	0.5544938818799785	0.26822747349754983	0.011377638681272874	4.253311721630341	0.0
6.9047129353962085	5.00180438949374	0.2806071139946131	5.158893035812894	0.15708864631915365	4.97462687075698	3.039344326540607	0.27900704455372416	2.9051669554055017	1.5174999999999945	1.9231319281510189	0.35495048352360337	0.5750706022320248	0.28014925183855427	0.012153002931673757	4.291520178810641	0.0
6.953045925943982	5.131575228269466	0.27964767360089304	5.232084122568064	0.10050889429859744	5.009449258852279	2.8316398844352952	0.26908610886373313	2.692121272477301	1.5384999999999944	2.9574569058407985	0.38500091635365946	0.5963280699038296	0.29257471662346535	0.012982083625511013	4.330199252415258	0.0
7.0017172474255895	4.869017434580304	0.2742924102877698	5.307022273587028	0.43800483900672393	5.044515403664246	2.8677467090625894	0.26986777603626655	2.722663644746321	1.5594999999999943	2.072813321880512	0.347261581156645	0.6182814081076089	0.3055220513602591	0.013868590939654913	4.369350223179505	0.0
7.050729268157569	5.140625175465207	0.27898438989187824	5.383746075509629	0.24312090004442233	5.079827011489895	3.0912953806608976	0.27357767603663846	2.9404152611356436	1.5804999999999942	1.6725113197036667	0.3293446646408463	0.6409454787572239	0.31900981377737947	0.014816484263784135	4.408974298711241	0.0
7.100084373034671	4.864716534283348	0.2731058410211469	5.462294339442206	0.597577805158858	5.1153858005703245	3.410285988279342	0.2821623189910405	3.253366441554366	1.6014999999999942	1.9928502075931558	0.3403640935945764	0.6643348224637562	0.3330569173773582	0.015829987845355185	4.449072611755736	0.0
7.149784963645914	5.275035783579697	0.27941645622362804	5.542706029911809	0.2676702463321119	5.151193501174317	3.352438597878105	0.28067121131195943	3.1892270918608188	1.622499999999994	1.9837174643978348	0.3375254703527771	0.6884635942292375	0.3476826099549845	0.01691360727777761	4.48964621844981	0.0
7.199833458391435	5.356547294459534	0.2780151358716635	5.625020186934931	0.26847289247539674	5.187251855682537	3.268437950244234	0.2742379450780565	3.098671388375272	1.643499999999994	2.79449531359165	0.36071699315249295	0.7133454946501633	0.36290644885856055	0.0180721468603885	4.530696096565818	0.0
7.250232292600176	5.734108862779384	0.2848345259013912	5.709275840799226	-0.024833021980158243	5.2235626186723145	3.0512766626030263	0.2696873595661445	2.874680965835102	1.6644999999999939	1.9967467986847804	0.3277697546237672	0.7389936964301885	0.37874827276529693	0.019310727857594766	4.572223143746145	0.0
7.3009839186483765	5.781131412426355	0.284422613034337	5.795511919131043	0.014380506704688045	5.260127557003021	3.626332718449504	0.2839878641223744	3.4426223933319964	1.6854999999999938	2.248657675747533	0.32751794494558034	0.7654207659843782	0.3952281697349088	0.020634807682949126	4.614228175728806	0.0
7.352090806078915	6.177010115132142	0.2906645810469483	5.883767145789862	-0.29324296934228045	5.296948449902043	3.4169744418901504	0.2745558791673951	3.2258521345388513	1.7064999999999937	2.726756977702256	0.34525579557976854	0.7926385798939809	0.4123664412990867	0.022050200031895992	4.656711924564898	0.0
7.403555441721467	5.779156231733575	0.28367556710681796	5.97407993109053	0.19492369935695475	5.334027089051357	3.101226785323743	0.26580531007704494	2.902382821075275	1.7274999999999936	2.4837907552855913	0.33960235452623116	0.8206582359387825	0.4301835623387878	0.023563095984415656	4.699675036828544	0.0
7.455380329813519	6.058440387961861	0.2869141063819434	6.066488252803395	0.008047864841533858	5.371365278674717	3.124156074235997	0.27005695821269743	2.9172679828093195	1.7484999999999935	2.356427833122686	0.3253871169473824	0.8494899583911519	0.44870013649635754	0.025180086095757063	4.7431180718201285	0.0
7.507567992122213	6.272615795448225	0.287833147373218	6.161029527317356	-0.11158626813086858	5.40896483562544	3.2848049352703095	0.2701543536434984	3.069536961283651	1.7694999999999934	3.0185645882749945	0.35351579891439966	0.8791429971986932	0.46793684686532594	0.02690818348981705	4.78704149976352	0.0
7.560120968067068	6.459112452752646	0.2913751058264036	6.257740470268189	-0.2013719824844573	5.446827589474818	3.231225384098031	0.2704547726225485	3.007227982818773	1.7904999999999933	2.4410629274354596	0.31758902830487895	0.9096255206071704	0.4879144016974462	0.028754847965439152	4.831445699998134	0.0
7.6130418148435375	6.826603210909656	0.29790922158730065	6.356656945828942	-0.469946265080714	5.484955382601142	3.2020057171845733	0.26588051147861713	2.968915035422286	1.8114999999999932	2.261269323264968	0.31232940216012145	0.9409445006773851	0.5086534748640534	0.030728011120893548	4.87633095916661	0.0
7.666333107547443	6.592703150511507	0.2906688924689655	6.457813803725697	-0.13488934678580922	5.52335007027935	3.8280924124567743	0.28060496136374524	3.585529754546034	1.8324999999999931	2.0963522815348727	0.3079190465831927	0.973105591023577	0.5301746408071235	0.0328361024959974	4.921697469399	0.0
7.7199974393002755	6.836101700771184	0.29512962584878516	6.561244702873467	-0.2748569978977171	5.5620135207713055	3.6451315149026637	0.27578927127439384	3.3927027937627017	1.853499999999993	2.2043445202943674	0.30341670308915497	1.0061129959402269	0.5524983037142919	0.03508807672465767	4.967545326494291	0.0
7.774037421375377	6.852679074756443	0.29510041094637646	6.66698192031611	-0.18569715444033275	5.600947615416705	3.4467999828627693	0.2670158535944502	3.1840951561657085	1.874499999999993	2.6484035007715327	0.3137808859687101	1.0399693298815982	0.5756446206512827	0.03749344168299121	5.013874528100238	0.0
7.828455683325005	6.657620696288644	0.29173865917794845	6.775056143891916	0.11743544760327218	5.640154248724622	3.7411610875313364	0.2766800226006064	3.467753579060012	1.8954999999999929	2.4214926006658475	0.30422580548359274	1.0746754660057232	0.599633418384271	0.04006228760951281	5.060684971892409	0.0
7.88325487310828	7.145791731923088	0.29788186385225357	6.885496246723325	-0.2602954851997632	5.679635328465695	3.343658039600357	0.26721391041751547	3.0591041459308217	1.9164999999999928	1.9255035420789919	0.2857144607299143	1.1102303721828366	0.6244841036229658	0.042805317164093554	5.107976453753429	0.0
7.938437657220039	6.913889211182746	0.2936631109700088	6.998329041234475	0.08443983005172928	5.719392775764955	4.196275553012498	0.2842571482277142	3.900113835715537	1.9374999999999927	2.4664263080110955	0.3058330577566357	1.1466309324878874	0.650215566411766	0.045733876381388684	5.155748665953434	0.0
7.994006720820579	7.605300096339778	0.30406865681810563	7.113579009922655	-0.4917210864171224	5.759428525195309	3.9679471519028997	0.27682185065739645	3.6596978155235536	1.9584999999999926	2.162989984438603	0.29502655566880853	1.1838717517379658	0.6768460763898064	0.04885998646211854	5.204001195332764	0.0
8.049964767866324	7.037800628341932	0.2937935313555215	7.231268009538241	0.19346738119630924	5.799744524871677	3.67094795541404	0.27086541421618865	3.3501122115585735	1.9794999999999925	2.383538586837148	0.30518776721386437	1.2219449400889757	0.7043931716293984	0.052196376331870284	5.252733521487997	0.0
8.106314521241387	7.78680682797458	0.3050723792778372	7.351414944651426	-0.43539188332315426	5.840342736545779	4.091003491711501	0.27783731523159244	3.757062909647759	2.0004999999999926	2.268524646287381	0.30058738684305275	1.2608398740634548	0.7328735397437512	0.05575651588185988	5.30194501496236	0.0
8.163058722890078	7.9210775646159775	0.3064479958740413	7.474035405794507	-0.44704215882147036	5.8812251357016	3.9409352505302624	0.2779206817251353	3.593351094790264	2.0214999999999925	1.709326374659917	0.28050339963614224	1.300542929637517	0.7623028909259333	0.05955464978927512	5.351634935441782	0.0
8.220200133950309	7.92371645677046	0.30512963988613007	7.599141266458874	-0.3245751903115863	5.922393711651511	3.9488160809566253	0.274650002461614	3.5870286365198822	2.0424999999999924	2.8725575198937845	0.32955775196824516	1.3410371821675124	0.7926958225374908	0.06360583179628819	5.401802429957582	0.0
8.277741534887962	8.254602590057157	0.308488792207575	7.7267402321961685	-0.5278623578609887	5.963850467633071	3.5340496843205145	0.26332401660502425	3.1574775700532625	2.0634999999999923	2.577115975899522	0.3190499568466818	1.3823020669904602	0.824065674802002	0.06792595930651743	5.452446531097189	0.0
8.335685725632178	8.123438925955565	0.30467482274650004	7.8568353339274095	-0.2666035920281553	6.005597420906502	3.7284159240804744	0.2666272085671452	3.3364553952100704	2.0844999999999922	2.0416002892037355	0.2991214036945145	1.424312993498744	0.8564243770691765	0.07253180813550299	5.503566155223986	0.0
8.394035525711603	7.943782451840313	0.30279150722730097	7.989424356318904	0.04564190447859051	6.047636602852848	3.9065908404901215	0.2696090295591519	3.498615081005668	2.105499999999992	2.1560101751110206	0.3043477501733147	1.467040904392784	0.889782283990902	0.07744106722758981	5.555160100707628	0.0
8.452793774391584	7.659841678139353	0.29703353278034766	8.124499190766501	0.4646575126271486	6.089970059072819	3.482572593926947	0.2597600149217344	3.0579309999170183	2.126499999999992	1.840556527859925	0.2909122883580345	1.510451770693424	0.9241480007815619	0.0826723731253772	5.607227046166138	0.0
8.511963330812325	8.632219922258416	0.3111368887623086	8.262045101184745	-0.3701748210736717	6.132599849486327	4.187860214642567	0.27499733243682695	3.745877669709105	2.147499999999992	2.6243942500378195	0.32777853456593903	1.5545060120052845	0.959528196508832	0.08824534394954309	5.659765548721085	0.0
8.571547074128013	8.912938474880969	0.3135183675684478	8.40203988948928	-0.5108985853916881	6.1755280484327315	4.072646522991155	0.27055811465845414	3.6126226670154202	2.168499999999992	2.9509125677403967	0.3478831996069807	1.5991578305422882	0.995927404063396	0.09418061261632169	5.712774042267274	0.0
8.631547903646908	8.767723006800145	0.31029956051810187	8.54445294647764	-0.22327006032250374	6.2187567447717615	3.6656245049597858	0.26248872992114053	3.1868329976420546	2.189499999999992	2.2560865297795676	0.3213061100689624	1.6443544466625368	1.033347805069643	0.10049985898716092	5.7662508357583	0.0
8.691968738972436	8.608565387026196	0.3068952699039673	8.6892441728724	0.08067878584620303	6.262288041985164	4.419290460222667	0.2748247291684804	3.920978240972361	2.2104999999999917	2.3953986539088543	0.322311826358355	1.6900352232475544	1.071788997505226	0.10722584061009766	5.820194111509521	0.0
8.752812520145245	8.477381899755734	0.3049691671537462	8.836362754738506	0.35898085498277155	6.30612405827906	3.9786963562094018	0.2661843573919968	3.460082902126832	2.2314999999999916	2.102291875618678	0.30803144702109875	1.7361306663695566	1.1112477431740297	0.11438242167514519	5.874601923519775	0.0
8.81408220778626	9.626550527955175	0.32044952315593356	8.985745777506098	-0.6408047504490764	6.350266926687013	4.341818090127859	0.27445265607253566	3.8020946739930026	2.2524999999999915	2.4996817345694033	0.32690841310023566	1.7825612905237587	1.1517176914022882	0.12199459976654367	5.929472195813508	0.0
8.875780783240765	9.148315892676747	0.31277069542308056	9.137316663634607	-0.010999229042139902	6.394718795173823	4.457892374892989	0.27478206885890866	3.89622132526084	2.2734999999999914	1.991046449447011	0.31637822051724024	1.8292363384981674	1.1931890743785387	0.13008852995311015	5.984802720804791	0.0
8.93791124872345	9.281516098831828	0.31325699519511224	9.290983420791413	0.009467321959585107	6.439481826740039	4.576447400410695	0.2780787430528917	3.9919613661070206	2.2944999999999913	2.4754896437847824	0.33119341083576176	1.8760523489783942	1.235648368413958	0.13869154571423983	6.040591157684822	0.0
9.000476627464515	9.785704678952445	0.3208827036236281	9.446636690561037	-0.33906798839140784	6.4845581995272195	4.163110725681313	0.26907435021886883	3.554911947197152	2.3154999999999912	2.399497078340789	0.3298016181138453	1.9228915695289137	1.2790779140440713	0.1478321761535129	6.096835030834539	0.0
9.063479963856764	9.94115086437333	0.3205591465280631	9.604147592437275	-0.33700327193605517	6.529950106923911	4.535794926299401	0.27659106399963024	3.9029545167975974	2.336499999999991	2.2747426264275923	0.32264804987774204	1.9696202189516632	1.32345548631712	0.15754015890448447	6.153531728264008	0.0
9.126924323603763	9.458534094936747	0.3147150859202763	9.763365364471369	0.30483126953462225	6.575659757672378	4.636665686535111	0.2769116254689328	3.9782229254075476	2.357499999999991	1.9506196860612404	0.30824732932288	2.016086611483347	1.3687538048233554	0.16784644808436366	6.210678500080303	0.0
9.19081279386899	9.384198975886633	0.3122991061392303	9.9241148107228	0.539915834836167	6.621689375976085	4.618663777185155	0.27843245398620947	3.933625419335315	2.378499999999991	2.7210738115612916	0.33628069131565425	2.062119166099689	1.414939971036454	0.17878321660116236	6.268272456985495	0.0
9.25514848342607	9.904853427205175	0.31940612969883586	10.086193576809805	0.18134014960462963	6.668041201607918	4.995687969998618	0.2834188556405152	4.283027574270628	2.399499999999991	2.249876499804653	0.31572239774095145	2.1075243375203896	1.4619748184138075	0.1903838520689277	6.326310568806681	0.0
9.319934522810053	10.148471618101212	0.32063964742445306	10.249369288523711	0.10089767042249953	6.714717490019173	4.952989621654893	0.28179975643556926	4.211646902087309	2.4204999999999908	2.2696811533716015	0.3191351222755575	2.1520845214076263	1.5098121585221813	0.20268294553421506	6.3847896630596885	0.0
9.385174064469723	10.053493710332152	0.3202007205853425	10.413376604679659	0.359882894347507	6.7617205124493065	4.922520010741191	0.2807747054237475	4.15140021459152	2.4414999999999907	2.2610788180511725	0.3212588123932488	2.1955560046143727	1.5583979043513208	0.2157162721655958	6.4437064235483685	0.0
9.450870282921011	10.946230362371262	0.33014525353382645	10.577914253985721	-0.36831610838554063	6.809052556036452	4.980467066241653	0.2811044633129456	4.17844038300599	2.4624999999999906	2.2688353310192326	0.31938153276734993	2.2376670518387054	1.6076690501384763	0.22952076300725163	6.503057389001286	0.0
9.517026374901459	10.559408818981533	0.3245801761982738	10.742642146380435	0.1832333273989022	6.856715923928707	5.030288590438089	0.2811918688264743	4.196189596379288	2.4834999999999905	2.0808219279407627	0.3189134987109134	2.2781162420775045	1.6575524857069	0.2441344668482817	6.562838951747748	0.0
9.58364555952577	11.155199618197937	0.33082305909506654	10.90717867142742	-0.24802094677051656	6.9047129353962085	5.00180438949374	0.2806071139946131	4.1344315324914875	2.5044999999999904	2.177009977859214	0.3209781584888105	2.316571190927719	1.707963622852666	0.25959650121201266	6.623047356435022	0.0
9.650731078442451	11.110201431940721	0.32928007717520746	11.071098319101289	-0.039103112839432796	6.953045925943982	5.131575228269466	0.27964767360089304	4.2296903581166605	2.5254999999999903	2.427578859501728	0.327960970265663	2.3526678167768087	1.7588048121104947	0.2759469914252039	6.683678698788782	0.0
9.718286195991547	11.345708658876694	0.3317006138391575	11.233929780492343	-0.11177887838435119	7.0017172474255895	4.869017434580304	0.2742924102877698	3.931345384172781	2.54649999999999	2.531899484685556	0.33324891978348226	2.3860103285997245	1.80996353078743	0.29322699668654756	6.74472892441864	0.0
9.786314199363488	11.715932984523938	0.33540312884377343	11.395154706147949	-0.3207782783759896	7.050729268157569	5.140625175465207	0.27898438989187824	4.165853398666819	2.56749999999999	2.623505664053387	0.3379568328843987	2.416172128412662	1.861310328046064	0.3114784220183152	6.806193827670908	0.0
9.854818398759033	11.219225172272218	0.3288889745714908	11.554207316240104	0.3349821439678866	7.100084373034671	4.864716534283348	0.2731058410211469	3.851494806596878	2.58849999999999	2.7010756008558756	0.337595386925114	2.4426978300773707	1.9126965206766897	0.33074391495554206	6.868069050530501	0.0
9.923802127550346	12.008895476983069	0.3356812321884291	11.710475067583825	-0.2984204093992435	7.149784963645914	5.275035783579697	0.27941645622362804	4.221975972117697	2.60949999999999	2.3816662045270003	0.3303014300724811	2.465106595528992	1.9639516446757372	0.35106674580495095	6.9303500815741454	0.0
9.993268742443199	11.524063151180972	0.3311999194500487	11.863300585704058	0.33923743452308663	7.199833458391435	5.356547294459534	0.2780151358716635	4.2622232040904215	2.63049999999999	2.1769641072034576	0.3222727974541073	2.482896976958882	2.0148806834761563	0.37249067029213667	6.9930322549768835	0.0
10.0632216236403	11.412822584750447	0.3308137981066151	12.011985063661744	0.5991624789112961	7.250232292600176	5.734108862779384	0.2848345259013912	4.597056165726304	2.6514999999999898	2.4468137698733416	0.33299643983790833	2.49555342648642	2.0652611141896826	0.3950597734115628	7.056110749574078	0.0
10.133664175005784	12.665785039820754	0.34558093283540925	12.155793311396257	-0.509991728424497	7.3009839186483765	5.781131412426355	0.284422613034337	4.599847669024118	2.6724999999999897	2.259024312001375	0.32249318252950815	2.5025545912435834	2.114839838870867	0.4188182933008257	7.119580587980982	0.0
10.204599824230822	11.404283151020651	0.3322341174374658	12.293960608499766	0.8896774574791149	7.352090806078915	6.177010115132142	0.2906645810469483	4.9499548939071785	2.6934999999999896	2.872692908917485	0.3514837557934819	2.503383450096718	2.1633300986517106	0.44381042397929105	7.183436635772047	0.0
10.27603202300044	11.905173939626732	0.33860625130502664	12.425701468773457	0.520527529146726	7.403555441721467	5.779156231733575	0.28367556710681796	4.504751337471589	2.7144999999999895	2.455999353973315	0.32940981710141864	2.4975392679747106	2.2104085042542962	0.47008009582226745	7.247673600722182	0.0
10.347964247161443	12.379758756630396	0.3446450068376268	12.55022036657046	0.1704616099400642	7.455380329813519	6.058440387961861	0.2869141063819434	4.735070206978595	2.7354999999999894	2.4612620957104543	0.3351742183462025	2.4845512458345365	2.255712355938643	0.4976707326852069	7.312286032112075	0.0
10.420399996891572	12.120838485880308	0.3415889188951974	12.666724403696021	0.5458859178157134	7.507567992122213	6.272615795448225	0.287833147373218	4.898627767894388	2.7564999999999893	2.7082176375021936	0.3432767572962948	2.463993631181419	2.298837467767493	0.5266249846472257	7.377268320099883	0.0
10.493342796869813	13.134168890976685	0.35345614973601186	12.774437813451648	-0.3597310775250371	7.560120968067068	6.459112452752646	0.2913751058264036	5.032817682482591	2.777499999999989	2.27106369228603	0.32364990663471604	2.4355019301309175	2.3393367527523057	0.5569844354069616	7.442614695161463	0.0
10.566796196447902	12.926707307483905	0.34977561605311003	12.872618108295942	-0.05408919918796329	7.6130418148435375	6.826603210909656	0.29790922158730065	5.346277224247324	2.798499999999989	2.673390520005536	0.3388182863716331	2.398789733558605	2.3767198637038125	0.5887892834321687	7.508319227601356	0.0
10.640763769823035	13.065292888384198	0.35124192532596527	12.960573583568046	-0.1047193048161521	7.666333107547443	6.592703150511507	0.2906688924689655	5.056586816184809	2.819499999999989	2.385005216577375	0.326292689347142	2.353665545101571	2.4104542152996733	0.6220779960299755	7.574375827136825	0.0
10.715249116211798	12.691346797395612	0.34628936316661835	13.037681796609489	0.34633499921387667	7.7199974393002755	6.836101700771184	0.29512962584878516	5.242402324392008	2.840499999999989	2.296950681787025	0.3281654011599259	2.300048887408624	2.439967731087886	0.6568869355557599	7.640778242557219	0.0
10.79025586002528	12.752138753589966	0.34602050911377175	13.103408553761255	0.3512698001712895	7.774037421375377	6.852679074756443	0.29510041094637646	5.1995716825405704	2.861499999999989	2.207457391735187	0.3262153336794342	2.23798487589772	2.4646536594050428	0.693249956997661	7.707520061460831	0.0
10.865787651045459	12.977470115517328	0.3475235590314973	13.157326862547515	0.17985674703018795	7.828455683325005	6.657620696288644	0.29173865917794845	4.943249524289137	2.8824999999999887	2.7121971655661614	0.34333350159146203	2.1676563974905667	2.4838777788498696	0.7311979761354519	7.774594710071627	0.0
10.941848164602776	13.494154393683676	0.3546103229272534	13.19913524797019	-0.29501914571348564	7.88325487310828	7.145791731923088	0.29788186385225357	5.3682719389531925	2.9034999999999886	2.2756036097501786	0.32875396521155625	2.0893930258147595	2.4969882616767314	0.770758507340662	7.841995453138036	0.0
11.018441101754995	13.298285118549119	0.3503490325453064	13.228674794483766	-0.06961032406535317	7.938437657220039	6.913889211182746	0.2936631109700088	5.071308835901704	2.9244999999999886	2.0066372416556906	0.3118388800087633	2.003675852871968	2.5033283778858197	0.8119551698098427	7.9097153939161355	0.0
11.095570189467281	12.9575064490682	0.34603954778309554	13.245944261892998	0.28843781282479775	7.994006720820579	7.605300096339778	0.30406865681810563	5.6957222817498865	2.9454999999999885	2.7935995059899934	0.35012925662719463	1.9111375258868153	2.502252101229677	0.8548071605370681	7.977747474239437	0.0
11.173239180793551	13.380324074034023	0.35078934038989	13.251112635543684	-0.1292114384903389	8.049964767866324	7.037800628341932	0.2937935313555215	5.059266140291688	2.9664999999999884	2.383222992221742	0.33409039828701775	1.8125569486195694	2.493142520700177	0.899328691546382	8.046084474677556	0.0
11.251451855059106	13.46194670893799	0.3507520251387527	13.244528508477169	-0.2174182004608216	8.106314521241387	7.78680682797458	0.3050723792778372	5.737336898285514	2.988499999999994	2.3542198653341257	0.3141300913915466	1.708848335504878	2.4754327704810897	0.9455283877051485	8.114719014786052	0.0
11.33021201804452	14.220247375226204	0.35903400700501237	13.226725753780496	-0.9935216214457085	8.163058722890078	7.9210775646159775	0.3064479958740413	5.798677094263252	3.0105	2.3035792659982723	0.32713641151707484	1.6010445856834508	2.4486289749659345	0.993408639681538	8.183643553449572	0.0
11.409523502170831	13.277893144327091	0.34734563915238925	13.198425025947845	-0.07946811837924628	8.220200133950309	7.92371645677046	0.30512963988613007	5.726377620269169	3.0315735	2.942327929321488	0.3513376521559577	1.4902752578277356	2.4123344746795974	1.0429649041198756	8.252850389320637	0.0
11.489390166686027	12.862437419678823	0.34259431834760895	13.160530726610308	0.2980933069314844	8.277741534887962	8.254602590057157	0.308488792207575	5.980308888958177	3.0527945145	1.992824331717352	0.317020217279475	1.377739756043778	2.3662743695265065	1.0941849396838388	8.322331661356184	0.0
11.56981589785283	13.036729041856521	0.3440442157178731	13.114123178235893	0.07739413637937176	8.335685725632178	8.123438925955565	0.30467482274650004	5.770169747252141	3.0741640761015	3.0485942084133137	0.3534878042818129	1.264676658547815	2.3103192071970757	1.1470479630369368	8.392079349454065	0.0
11.6508046091378	13.189389309758713	0.3449590208033386	13.060445865561691	-0.12894344419702186	8.394035525711603	7.943782451840313	0.30279150722730097	5.509518196229037	3.09568322463421	2.1781520043940854	0.3223748595823861	1.1523304085901365	2.2445064789139186	1.2015237028659926	8.462085275191644	0.0
11.732360241401764	13.409919139786552	0.3479910452228978	13.000887725832106	-0.4090314139544464	8.452793774391584	7.659841678139353	0.29703353278034766	5.14256953353899	3.11735300720665	2.865359641866978	0.34226096278119794	1.0419168156404568	2.1690584850172288	1.2575713225057492	8.53234110266867	0.0
11.814486763091576	13.56660631241225	0.3483122713116288	12.936960593965482	-0.629645718446767	8.511963330812325	8.632219922258416	0.3111368887623086	6.0299403697947564	3.1391744782570963	2.8506784821793394	0.3409531088369191	0.9345889612019449	2.084395120844834	1.3151381724623445	8.602838339456358	0.0
11.897188170433218	13.10945367398948	0.34166309686828145	12.870272037476905	-0.2391816365125745	8.571547074128013	8.912938474880969	0.3135183675684478	6.223672627658963	3.1611486996048956	2.8321468541500554	0.3414562106109197	0.8314051500336496	1.9911402266181195	1.3741583231702574	8.673568337654878	0.0
11.980468487626249	12.849516841231921	0.3376401235607671	12.802493949201235	-0.04702289203068588	8.631547903646908	8.767723006800145	0.31029956051810187	5.989520896080803	3.18327674050213	1.8598630206061342	0.3063966628464491	0.7333004837742144	1.8901203544744345	1.4345508158914346	8.74452229506115	0.0
12.064331767039633	12.13588951976823	0.32956925750102317	12.735327404618193	0.5994378848499622	8.691968738972436	8.608565387026196	0.3068952699039673	5.7395153256633185	3.205559677685645	2.4970073754111772	0.32724990466457476	0.641063458895646	1.7823551329101037	1.4962175563635047	8.81569125644894	0.0
12.14878208940891	12.19311916318956	0.3287809842259009	12.670464435077427	0.4773452718878666	8.752812520145245	8.477381899755734	0.3049691671537462	5.515621068537003	3.227998595429445	2.5825533453944045	0.33141559478941496	0.55531871349607	1.6690388439195873	1.5590407626986729	8.887066114963098	0.0
12.233823564034772	12.334284757629584	0.32934556668852355	12.609547516768142	0.2752627591385579	8.81408220778626	9.626550527955175	0.32044952315593356	6.5702769462625845	3.250594585597451	2.310020132453474	0.3168337342716583	0.47651668634557237	1.5515133489566657	1.622879867836064	8.95863761362984	0.0
12.319460328983016	12.747572065749429	0.33352594812099295	12.554127723452467	-0.19344434229696184	8.875780783240765	9.148315892676747	0.31277069542308056	5.99580194984693	3.273348747696633	2.521916109243801	0.32298762647226176	0.4049305339084504	1.4312330725074858	1.6875677700517842	9.030396346984746	0.0
12.405696551285896	12.4614991295217	0.3295485907562775	12.505622631242474	0.04412350172077417	8.93791124872345	9.281516098831828	0.31325699519511224	6.031123835725236	3.2962621889305095	3.1094494784282727	0.34216596175005615	0.34066020985542245	1.3097233325440802	1.7529063260226794	9.102332762820293	0.0
12.492536427144898	12.24994693163824	0.325918591785593	12.465275185679847	0.21532825404160683	9.000476627464515	9.785704678952445	0.3208827036236281	6.435903019225947	3.319336024253023	2.4635443485706423	0.3183500381683297	0.2836431827213562	1.1885338448625054	1.8186609940415221	9.174437164054464	0.0
12.579984182134913	12.64781853765206	0.3301918511761612	12.43411483294263	-0.213703704709431	9.063479963856764	9.94115086437333	0.3205591465280631	6.4905350002000635	3.342571376422794	2.490730945937735	0.32248953559215165	0.23367088586903328	1.0691896710062982	1.8845545653453257	9.246699710721973	0.0
12.668044071409858	11.940412606239509	0.3209794215032458	12.412922266021422	0.47250965978191317	9.126924323603763	9.458534094936747	0.3147150859202763	5.90584723054568	3.3659693760577536	2.3402755325157294	0.31316349797550674	0.1904096902826517	0.9531421788136295	1.9502599748355416	9.319110422089599	0.0
12.756720379909726	12.359207193857996	0.3248274914685346	12.402199133247223	0.04299193938922663	9.19081279386899	9.384198975886633	0.3122991061392303	5.728356622149327	3.389531161690158	2.4836768066596138	0.3153784580846977	0.1534249877185641	0.8417227022193028	2.0153922644123714	9.391659178896985	0.0
12.846017422569096	12.26729023002395	0.32195225152428536	12.402143995102993	0.13485376507904334	9.25514848342607	9.904853427205175	0.31940612969883586	6.144970419202051	3.4132578798219892	2.5630126027628446	0.32004484769822156	0.1222068821346506	0.736101499741858	2.0794998875023225	9.464335725724162	0.0
12.93593954452708	12.512351114459904	0.32539797546891847	12.412635696406745	-0.09971541805315809	9.319934522810053	10.148471618101212	0.32063964742445306	6.283891992637189	3.437150684980743	2.795456103384975	0.32912212522464673	0.09619601268599286	0.6372543154126307	2.1420556948211846	9.537129673486938	0.0
13.026491121338768	12.964923031595973	0.32809597145445246	12.433225152038435	-0.5316978795575373	9.385174064469723	10.053493710332152	0.3202007205853425	6.0838235292008624	3.4612107397756082	2.6550646380141094	0.3228109763098469	0.07480816252058728	0.5459383593846932	2.202448128071946	9.610030502061209	0.0
13.11767655918814	12.27124546326705	0.3195915087431139	12.463136338586324	0.19189087531927385	9.450870282921011	10.946230362371262	0.33014525353382645	6.871373497386828	3.485439214954037	2.360923385180902	0.30741459493207113	0.05745652524794896	0.4626788863927184	2.2599733639085127	9.683027563037145	0.0
13.209500295102458	11.924785556887334	0.3152281685449877	12.501277058185536	0.5764915012982019	9.517026374901459	10.559408818981533	0.3245801761982738	6.379605624348846	3.5098372894587158	2.3528526400293313	0.3069435738981045	0.043570779447423325	0.38776681424180753	2.313829381892291	9.756110082604014	0.0
13.301966797168173	12.575108476741757	0.3210407022814032	12.54625981049412	-0.0288486662476366	9.58364555952577	11.155199618197937	0.33082305909506654	6.871068303205539	3.5344061504849265	2.7072177781685522	0.3204538549638665	0.032612431379136435	0.3212670587486713	2.3631131558000456	9.829267164566268	0.0
13.395080564748351	12.592150060526762	0.32094895058763045	12.596432885163333	0.004282824636570481	9.650731078442451	11.110201431940721	0.32928007717520746	6.722781811628215	3.559146993538321	2.35569426732898	0.305352128980369	0.024086197365572683	0.2630365372023405	2.406822357103804	9.902487793491616	0.0
13.488846128701589	12.554282464563324	0.3197842280553615	12.649921571786855	0.09563910722353164	9.718286195991547	11.345708658876694	0.3317006138391575	6.856507802802992	3.5840610224930893	2.731904965700814	0.31906168822357917	0.017547483333175698	0.21275017628827492	2.4438630741742657	9.975760837991139	0.0
13.5832680516025	12.963440970231819	0.32304002123257364	12.704679166287125	-0.2587618039446937	9.786314199363488	11.715932984523938	0.33540312884377343	7.126972106046897	3.6091494496505407	2.030579243266371	0.2973751420653849	0.012606258548071956	0.16993280711118164	2.473065046495923	10.049075054131949	0.0
13.678350927963718	13.01273111339386	0.32322607262848263	12.758547208619406	-0.25418390477445385	9.854818398759033	11.219225172272218	0.3288889745714908	6.533086906562614	3.6344134957980945	2.6961280727573023	0.3183313301118638	0.008927799721297905	0.13399457540428766	2.4932057445114726	10.122419088982348	0.0
13.774099384459465	13.280867697258842	0.3252219050268723	12.809324084051088	-0.4715436132077535	9.923802127550346	12.008895476983069	0.3356812321884291	7.228770490973389	3.659854390268681	3.2799547318257507	0.3311369430647248	0.006230894340039206	0.10426745263996284	2.5030442527818004	10.195781484289284	0.0
13.870518080150681	12.643377161141915	0.31832807248131717	12.854840724761916	0.21146356362000063	9.993268742443199	11.524063151180972	0.3311999194500487	6.653794820453797	3.685473371000562	2.7458233933861926	0.3178631256372179	0.004284139691238319	0.08004059359365351	2.5013653111890304	10.269150680287993	0.0
13.967611706711736	13.25251814775944	0.3229449237936477	12.893041634392532	-0.3594765133669089	10.0632216236403	11.412822584750447	0.3308137981066151	6.456948270662782	3.7112716845975657	2.6179902696370085	0.31259251183116743	0.0029009641446192053	0.06059261689776256	2.4870330337069837	10.342515019643166	0.0
14.065384988658717	13.042131677276725	0.32111175811758313	12.92206882045674	-0.12006285681998463	10.133664175005784	12.665785039820754	0.34558093283540925	7.629572316405479	3.7372505863897487	2.6010510577542476	0.30889199243239185	0.0019339417521684892	0.04521934008882012	2.4590527870947474	10.415862751521004	0.0
14.163842683579329	13.231874879652302	0.3217313536364837	12.940345485242668	-0.29152939440963443	10.204599824230822	11.404283151020651	0.3322341174374658	6.293759178292932	3.763411340494477	2.4376101049414594	0.30163889060414095	0.0012688842617137595	0.03325602319360376	2.41663854199591	10.48918203579144	0.0
14.262989582364385	12.78233570814503	0.31806407076113713	12.94665556145247	0.1643198533074397	10.27603202300044	11.905173939626732	0.33860625130502664	6.727146071575457	3.7897552198779385	2.854542972184812	0.31828176719253803	0.0008190906640975308	0.02409370699497163	2.3592818164343234	10.562460947359078	0.0
14.362830509440936	13.262581857328659	0.32216162226901685	12.940214491065074	-0.32236736626358464	10.347964247161443	12.379758756630396	0.3446450068376268	7.14182442217201	3.816283506417084	2.121024316686189	0.29149073257489605	0.0005200264380590911	0.017189721337179484	2.2868172626679493	10.635687480621886	0.0
14.463370323007023	12.940033387057294	0.3183432077526561	12.920726173413147	-0.019307213644147225	10.420399996891572	12.120838485880308	0.3415889188951974	6.83138240228417	3.842997490962004	2.773408586395953	0.3075469339579154	0.000324603216503566	0.012072844102712353	2.1994791720380955	10.708849554055835	0.0
14.564613915268072	13.079634112165698	0.31994314580958955	12.888420903958952	-0.19121320820674548	10.493342796869813	13.134168890976685	0.35345614973601186	7.8023457726865	3.8698984733987376	2.497325914478801	0.2968907476962309	0.0001991420132287681	0.008343886704939756	2.0979428603169854	10.781935014923798	0.0
14.66656621267495	12.857656557688564	0.3175345831865533	12.844069529176112	-0.013587028512452193	10.566796196447902	12.926707307483905	0.34977561605311003	7.56240842678932	3.896987762712529	2.392888139681511	0.29802233201632006	0.0001200335321416762	0.005672657068537289	1.983345194468823	10.85493164410661	0.0
14.769232176163673	12.590890948771275	0.3137836892880308	12.788970052321961	0.19807910355068614	10.640763769823035	13.065292888384198	0.35124192532596527	7.679095131952978	3.9242666770515164	2.8510311948614424	0.30946452098383537	7.105865548129259e-05	0.0037923109688229014	1.8572795216436806	10.927827161053976	0.0
14.87261680139682	12.936672957312194	0.31789637987934355	12.724904562909844	-0.21176839440235007	10.715249116211798	12.691346797395612	0.34628936316661835	7.294443243343342	3.9517365437908767	2.439126593307871	0.29539969689278256	4.1299926108228265e-05	0.00249206395631531	1.721761970174729	11.00060922885269	0.0
14.976725119006597	12.272789233435919	0.310389292693699	12.654066555796017	0.3812773223600985	10.79025586002528	12.752138753589966	0.34602050911377175	7.356250261289542	3.9793986995974127	2.5431733557735097	0.30159433324113033	2.3558122221262083e-05	0.0016091232481577054	1.5791684150164278	11.07326545940921	0.0
15.081562194839643	12.07347410094337	0.30726253819274296	12.578961274845833	0.5054871739024627	10.865787651045459	12.977470115517328	0.3475235590314973	7.594737963041439	4.007254490494595	2.999654559311148	0.31201055329241417	1.318348936068179e-05	0.0010205394482987323	1.4321441331646536	11.14578341874352	0.0
15.18713313020352	12.758705875195407	0.3146233475165734	12.502284386629482	-0.25642148856592506	10.941848164602776	13.494154393683676	0.3546103229272534	8.137014598851522	4.035305271928057	3.0686996976995786	0.31131793649121337	7.235282747581261e-06	0.0006354984057318895	1.2834910205501777	11.218150632390824	0.0
15.293443062114946	12.747937786890194	0.3149523236009549	12.426786722466781	-0.3211510644234128	11.018441101754995	13.298285118549119	0.3503490325453064	7.979325717981488	4.063552408831553	2.6713714383680607	0.2983880965469196	3.892701227110306e-06	0.0003883965803720791	1.1360398422779678	11.290354590907214	0.0
15.400497163549751	11.972286037797648	0.3060384466539634	12.355134667563009	0.3828486297653608	11.095570189467281	12.9575064490682	0.34603954778309554	7.689309661414639	4.091997275693375	2.8017572573478735	0.3061149414116286	2.052342707941267e-06	0.00023288572066147638	0.9925169740242606	11.362382755475378	0.0
15.508300643694598	11.66440006097328	0.30182009185840203	12.289776712833163	0.6253766518598827	11.173239180793551	13.380324074034023	0.35078934038989	8.175295913167895	4.120641256623228	2.648371782733249	0.2962069191503802	1.0599430249497493e-06	0.00013694470107299543	0.8554161445832218	11.434222563605843	0.0
15.61685874820046	12.093638317149459	0.305411448637124	12.232826510324077	0.1391881931746184	11.251451855059106	13.46194670893799	0.3507520251387527	8.332137215246874	4.149485745419591	2.1201818375708545	0.28056568190508685	5.360154187432318e-07	7.894214567386368e-05	0.726885597233883	11.505861434929102	0.0
15.726176759437863	12.042707681964457	0.30485911430421153	12.185971429073458	0.14326374710900147	11.33021201804452	14.220247375226204	0.35903400700501237	9.177165174895281	4.178532145637528	2.530399901960895	0.28972263998212544	2.6531397200914636e-07	4.459214068195671e-05	0.608639794545388	11.577286777073416	0.0
15.836259996753927	12.031957356019364	0.30359090093125113	12.150413210444732	0.11845585442536866	11.409523502170831	13.277893144327091	0.34734563915238925	8.332318507699883	4.207781870656991	2.5079942607958987	0.29172423377912166	1.2848564278033525e-07	2.4672643867777298e-05	0.5019024176922304	11.64848599162299	0.0
15.947113816731207	12.026545832874582	0.30291890568406515	12.126844152070635	0.10029831919605314	11.489390166686027	12.862437419678823	0.34259431834760895	8.0242383544247	4.23723634375159	3.0100926267667454	0.299250638890464	6.085297889552693e-08	1.3365989943432709e-05	0.4073842450769956	11.719446480150717	0.0
16.058743613448325	12.307564873598995	0.3049476093899625	12.115458715726051	-0.19210615787294394	11.56981589785283	13.036729041856521	0.3440442157178731	8.314685213074693	4.266896998157851	2.821216269620348	0.2956825820631297	2.8174775931727888e-08	7.086511513035321e-06	0.325295950720615	11.790155650319146	0.0
16.171154818742465	12.612199315254788	0.30770341553225916	12.115997026261795	-0.49620228899299335	11.6508046091378	13.189389309758713	0.3449590208033386	8.591028719388666	4.2967652771449565	2.550595952103203	0.2860431457975445	1.2746958271477684e-08	3.6755754153247523e-06	0.25539241589598605	11.860600922043435	0.0
16.284352902473664	12.287076087544298	0.3042857915748006	12.127813858152216	-0.15926222939208223	11.732360241401764	13.409919139786552	0.3479910452228978	8.941372516623117	4.32684263408497	2.4629133023947567	0.2820180731394875	5.6329202862618396e-09	1.8642013834664008e-06	0.19704225460883099	11.93076973370908	0.0
16.39834337279098	12.849143532746298	0.31009251819440287	12.149964751039082	-0.6991787817072161	11.814486763091576	13.56660631241225	0.3483122713116288	9.232484057903125	4.357130532523566	2.730168269896941	0.2882196835195894	2.430258248199556e-09	9.241568683131512e-07	0.1493142760147711	12.000649548437185	0.0
16.513131776400517	12.78253585883563	0.3097287669324826	12.18130006089194	-0.6012357979436889	11.897188170433218	13.10945367398948	0.34166309686828145	8.912749974167454	4.387630446251231	3.0015873708211798	0.2976969333245905	1.023225029257115e-09	4.4760216644101584e-07	0.11107175187683112	12.070227860389718	0.0
16.628723698835323	12.710745494379823	0.3078614231914606	12.220558062667722	-0.49018743171210133	11.980468487626249	12.849516841231921	0.3376401235607671	8.791545187091838	4.41834385937499	2.16272282998895	0.27267856056089895	4.2023786726774066e-10	2.1170833068890506e-07	0.08106564943297115	12.139492201106183	0.0
16.74512476472717	12.543007828372701	0.3055940073252705	12.266449522496337	-0.2765583058763639	12.064331767039633	12.13588951976823	0.32956925750102317	8.216253371598977	4.449272266390615	2.973793988638681	0.29447337944026347	1.6827790318812406e-10	9.774308490655982e-08	0.05801927872114166	12.208430145863833	0.0
16.862340638080262	12.180449027820599	0.3011139445521019	12.317728165534454	0.1372791377138558	12.14878208940891	12.19311916318956	0.3287809842259009	8.409720843075231	4.48041717225535	2.63099789863703	0.2830132354047754	6.566993269846485e-11	4.402879676378997e-08	0.040698801388395246	12.277029320051593	0.0
16.980377022546822	12.541966509516937	0.3041603505822011	12.373243818507271	-0.1687226910096662	12.233823564034772	12.334284757629584	0.32934556668852355	8.683374854491282	4.511780092461137	2.702054472955447	0.28314783376882974	2.496378412087744e-11	1.9341398824468478e-08	0.027966393591682775	12.345277405549226	0.0
17.09923966170465	12.678933723974684	0.30530926590779084	12.431977337586233	-0.24695638638845097	12.319460328983016	12.747572065749429	0.33352594812099295	9.223840689281708	4.5433625531083655	2.813938536068477	0.2862052640774026	9.239592433676852e-12	8.2819771829985e-09	0.018815182193925088	12.41316214710109	0.0
17.21893433933658	12.330153185472359	0.3005181625322009	12.493058434388356	0.16290524891599745	12.405696551285896	12.4614991295217	0.3295485907562775	9.058209261099517	4.575166090980124	3.0948736827149723	0.2931011130349519	3.328005866850987e-12	3.455152288635732e-09	0.012387072255142954	12.480671358674734	0.0
17.339466879711935	12.6004778673071	0.3031460671698456	12.555768978557381	-0.04470888874971912	12.492536427144898	12.24994693163824	0.325918591785593	8.959108910012857	4.607192253616985	2.591928362786361	0.27684375919981014	1.1659817206599552e-12	1.4037066914664002e-09	0.007976047358985586	12.547792929793523	0.0
17.460843147869923	12.306750268293715	0.2996816551849211	12.619535196998875	0.3127849287051596	12.579984182134913	12.64781853765206	0.3301918511761612	9.460403415431404	4.639442599392304	2.510068181510229	0.27381276751515843	3.971578053060433e-13	5.55069772110957e-10	0.005020364611336804	12.614514831832071	0.0
17.583069049905014	12.572701659638662	0.3020995160318075	12.683912431905924	0.1112107722672615	12.668044071409858	11.940412606239509	0.3209794215032458	8.846600762307686	4.67191869758805	2.9580927946650313	0.28440167028257335	1.3145348971624189e-13	2.1353239606337553e-10	0.0030873074294457637	12.680825124262814	0.0
17.706150533254345	12.7742407809111	0.30344953622929505	12.748565872022361	-0.025674908888738912	12.756720379909726	12.359207193857996	0.3248274914685346	9.348667239507758	4.704622128471167	3.070376792739796	0.2891018143553635	4.2256253592880846e-14	7.98738894653109e-11	0.0018539111003395782	12.746711960842106	0.0
17.830093586987125	13.155914593096636	0.30734114699909315	12.813250091914796	-0.3426645011818401	12.846017422569096	12.26729023002395	0.32195225152428536	9.329481960645118	4.737554483370465	3.3619676060427173	0.29153287913623543	1.3184374073285123e-14	2.9036715640758738e-11	0.0010864961629661171	12.81216359572278	0.0
17.95490424209604	12.970880552105742	0.30407324835946475	12.87778949010613	-0.09309106199961192	12.93593954452708	12.512351114459904	0.32539797546891847	9.636845091540096	4.7707173647540575	2.7087892227338783	0.27574333064230544	3.9937343789358285e-15	1.0253327760018613e-11	0.0006211006150505227	12.877168389480822	0.0
18.080588571790713	13.560257817350152	0.30948333190131033	12.942060955668337	-0.618196861681815	13.026491121338768	12.964923031595973	0.32809597145445246	10.141728381618746	4.804112386307336	2.674033088578579	0.2718542176304408	1.1733689978925488e-15	3.5150243479900797e-12	0.00034614062239303705	12.941714815042427	0.0
18.207152691793247	13.053042463941882	0.30467642136007633	13.005979421326005	-0.04706304261587668	13.11767655918814	12.27124546326705	0.3195915087431139	9.49113668771787	4.837741173011487	2.536471404958157	0.2693014059225311	3.3499696648225926e-16	1.169233840520759e-12	0.00018795782695639032	13.005791463497879	0.0
18.334602760635804	13.31442845935149	0.3066534448120083	13.0694864400261	-0.24494201932538928	13.209500295102458	11.924785556887334	0.3152281685449877	9.179618581305814	4.871605361222568	2.857685189563992	0.2791520606847855	9.055749325682448e-17	3.771840552358212e-13	9.939023780682022e-05	13.069387049787917	0.0
18.462944979960255	12.834754871862897	0.30106617184769374	13.132541569756857	0.29778669789395984	13.301966797168173	12.575108476741757	0.3210407022814032	9.858115830813905	4.9057065987511255	2.874367131867376	0.27383501668194843	2.4291209235203728e-17	1.1793511939548084e-13	5.115150867498934e-05	13.132490418248064	0.0
18.592185594819973	13.202672917971862	0.3043536921349159	13.195116154957919	-0.007556763013942813	13.395080564748351	12.592150060526762	0.32094895058763045	9.898204968855046	4.940046544942383	3.4933307235893283	0.28946205084415316	6.230997250769426e-18	3.571787947689139e-14	2.5606962060869465e-05	13.195090547995822	0.0
18.722330893983717	13.834083335581399	0.31007599797131824	13.257189020309482	-0.5768943152719164	13.488846128701589	12.554282464563324	0.3197842280553615	9.880121730767607	4.97462687075698	3.039344326540607	0.27900704455372416	1.7689148401515227e-18	1.0472529886750834e-14	1.2462164207194597e-05	13.257176558145265	0.0
18.8533872102416	13.870746590865311	0.31028064144605527	13.318743605513525	-0.5520029853517858	13.5832680516025	12.963440970231819	0.32304002123257364	10.30783685807664	5.009449258852279	2.8316398844352952	0.26908610886373313	0.0	2.97216079433651e-15	5.892680257062757e-06	13.318737712833265	0.0
18.98536092071329	13.17810891864963	0.30285896370761006	13.379766131629042	0.20165721297941275	13.678350927963718	13.01273111339386	0.32322607262848263	10.376602993756801	5.044515403664246	2.8677467090625894	0.26986777603626655	0.0	8.157037585368182e-16	2.7055878190995153e-06	13.379763426041222	0.0
19.118258447158283	12.816856753802117	0.29948401928519197	13.44024447173672	0.6233877179346035	13.774099384459465	13.280867697258842	0.3252219050268723	10.667325097497038	5.079827011489895	3.0912953806608976	0.27357767603663846	0.0	2.1555281444379095e-16	1.2055414317803242e-06	13.440243266195289	0.0
19.252086256288393	12.946504900411071	0.30015546218314276	13.500167481500151	0.5536625810890801	13.870518080150681	12.643377161141915	0.31832807248131717	10.057687116667992	5.1153858005703245	3.410285988279342	0.2821623189910405	0.0	5.604880445923532e-17	5.209711959290977e-07	13.500166960528954	0.0
19.38685086008241	13.440193886296349	0.30402248818466227	13.559524617408908	0.11933073111255865	13.967611706711736	13.25251814775944	0.3229449237936477	10.701991533010075	5.151193501174317	3.352438597878105	0.28067121131195943	0.0	1.3624864095342775e-17	2.1821895831405516e-07	13.55952439918995	0.0
19.522558816102986	13.197576697065298	0.3012131540724587	13.618305727616914	0.42072903055161603	14.065384988658717	13.042131677276725	0.32111175811758313	10.535925608340989	5.187251855682537	3.268437950244234	0.2742379450780565	0.0	3.84773245212871e-18	8.854239573223454e-08	13.618305639074517	0.0
19.659216727815707	13.158487489516645	0.30073751522698766	13.676500942150044	0.518013452633399	14.163842683579329	13.231874879652302	0.3217313536364837	10.780711430201075	5.2235626186723145	3.0512766626030263	0.2696873595661445	0.0	0.0	3.4779193603423613e-08	13.676500907370851	0.0
19.79683124491042	13.759370140245862	0.3055955740465423	13.734100618010672	-0.025269522235189967	14.262989582364385	12.78233570814503	0.31806407076113713	10.398141094051638	5.260127557003021	3.626332718449504	0.2839878641223744	0.0	0.0	1.3216702438450473e-08	13.73410060479397	0.0
19.935409063624792	13.574913228792816	0.3031612544989546	13.791095313349624	0.21618208455680765	14.362830509440936	13.262581857328659	0.32216162226901685	10.95805484688547	5.296948449902043	3.4169744418901504	0.2745558791673951	0.0	0.0	4.85606386780251e-09	13.79109530849356	0.0
20.07495692707017	13.647471686672214	0.30356490673045905	13.847475776340199	0.20000408966798489	14.463370323007023	12.940033387057294	0.3183432077526561	10.728156767699982	5.334027089051357	3.101226785323743	0.26580531007704494	0.0	0.0	1.7239391640686768e-09	13.84747577461626	0.0
20.215481625559658	13.608262670881889	0.3036682509700539	13.903232941095128	0.2949702702132395	14.564613915268072	13.079634112165698	0.31994314580958955	10.973148223130543	5.371365278674717	3.124156074235997	0.27005695821269743	0.0	0.0	5.90949749070419e-10	13.903232940504179	0.0
20.356989996938573	13.325758395668638	0.30116855788591174	13.958357926705801	0.6325995310371635	14.66656621267495	12.857656557688564	0.3175345831865533	10.868518672619063	5.40896483562544	3.2848049352703095	0.2701543536434984	0.0	0.0	1.954704540000431e-10	13.958357926510331	0.0
20.499488926917145	13.973509752542995	0.3068623887639974	14.012842037475226	0.03933228493223062	14.769232176163673	12.590890948771275	0.3137836892880308	10.72974805750329	5.446827589474818	3.231225384098031	0.2704547726225485	0.0	0.0	6.234772147549694e-11	14.012842037412877	0.0
20.642985349405564	13.291506460312046	0.3012523111654216	14.066676763428106	0.7751703031160595	14.87261680139682	12.936672957312194	0.31789637987934355	11.21237762325504	5.484955382601142	3.2020057171845733	0.26588051147861713	0.0	0.0	1.9163366372414945e-11	14.066676763408942	0.0
20.7874862468514	13.881569394128308	0.306205875604905	14.119853780675095	0.23828438654678763	14.976725119006597	12.272789233435919	0.310389292693699	10.691988137049112	5.52335007027935	3.8280924124567743	0.28060496136374524	0.0	0.0	5.671956548860269e-12	14.119853780669423	0.0
20.932998650579357	14.493414151195584	0.31093464724846054	14.172364951437737	-0.3210491997578462	15.081562194839643	12.07347410094337	0.30726253819274296	10.640296244841057	5.5620135207713055	3.6451315149026637	0.27578927127439384	0.0	0.0	1.6154688019362443e-12	14.172364951436123	0.0
21.079529641133412	14.415910023706234	0.3110225376446497	14.22420232364327	-0.19170770006296323	15.18713313020352	12.758705875195407	0.3146233475165734	11.474572120956749	5.600947615416705	3.4467999828627693	0.2670158535944502	0.0	0.0	4.4244725573975667e-13	14.224202323642828	0.0
21.22708634862135	13.952276696381336	0.30652791251695233	14.27535813004192	0.3230814336605832	15.293443062114946	12.747937786890194	0.3149523236009549	11.611505655330626	5.640154248724622	3.7411610875313364	0.2766800226006064	0.0	0.0	1.1643910165152215e-13	14.275358130041802	0.0
21.375675953061695	14.62509471053447	0.3129682096586159	14.32582478681792	-0.29926992371654926	15.400497163549751	11.972286037797648	0.3060384466539634	10.979534125710018	5.679635328465695	3.343658039600357	0.26721391041751547	0.0	0.0	2.942644866488943e-14	14.32582478681789	0.0
21.525305684733127	14.584472231777589	0.31268571496644326	14.375594891672591	-0.2088773401049977	15.508300643694598	11.66440006097328	0.30182009185840203	10.80884591174596	5.719392775764955	4.196275553012498	0.2842571482277142	0.0	0.0	7.132857570552671e-15	14.375594891672584	0.0
21.67598282452626	13.833348375835367	0.3063840341707621	14.424661221360543	0.5913128455251755	15.61685874820046	12.093638317149459	0.305411448637124	11.366673241754484	5.759428525195309	3.9679471519028997	0.27682185065739645	0.0	0.0	1.660063081004466e-15	14.424661221360541	0.0
21.827714704297946	14.1997102900481	0.3087466598185759	14.473016728662614	0.2733064386145134	15.726176759437863	12.042707681964457	0.30485911430421153	11.434023029964415	5.799744524871677	3.67094795541404	0.27086541421618865	0.0	0.0	3.688773238104189e-16	14.473016728662614	0.0
21.980508707228033	15.008121203574902	0.31584912467159315	14.520654538778174	-0.4874666647967274	15.836259996753927	12.031957356019364	0.30359090093125113	11.530030137197622	5.840342736545779	4.091003491711501	0.27783731523159244	0.0	0.0	7.783298797389364e-17	14.520654538778174	0.0
22.134372268178627	14.77701128057317	0.31382424719750374	14.567567945122214	-0.20944333545095617	15.947113816731207	12.026545832874582	0.30291890568406515	11.619148160954664	5.8812251357016	3.9409352505302624	0.2779206817251353	0.0	0.0	1.619100242196234e-17	14.567567945122214	0.0
22.289312874055877	14.38496372108159	0.3101249700258484	14.6137504045126	0.22878668343101083	16.058743613448325	12.307564873598995	0.3049476093899625	11.98226180819209	5.922393711651511	3.9488160809566253	0.274650002461614	0.0	0.0	3.828765415584306e-18	14.6137504045126	0.0
22.44533806417427	14.495154348160089	0.3107683674529511	14.659195531732944	0.1640411835728557	16.171154818742465	12.612199315254788	0.30770341553225916	12.356803211036429	5.963850467633071	3.5340496843205145	0.26332401660502425	0.0	0.0	0.0	14.659195531732944	0.0
22.602455430623486	14.69223790988629	0.3125195707640683	14.703897093459549	0.011659183573259568	16.284352902473664	12.287076087544298	0.3042857915748006	12.090031963101163	6.005597420906502	3.7284159240804744	0.2666272085671452	0.0	0.0	0.0	14.703897093459549	0.0
22.76067261863785	14.159981674626843	0.30745989823447584	14.747849001539834	0.5878673269129902	16.39834337279098	12.849143532746298	0.31009251819440287	12.6998283301444	6.047636602852848	3.9065908404901215	0.2696090295591519	0.0	0.0	0.0	14.747849001539834	0.0
22.919997326968314	14.424631870078048	0.3095079422593771	14.791045305612808	0.3664134355347599	16.513131776400517	12.78253585883563	0.3097287669324826	12.671463658333407	6.089970059072819	3.482572593926947	0.2597600149217344	0.0	0.0	0.0	14.791045305612808	0.0
23.080437308257093	14.575699383135632	0.30950944984918144	14.833480185061855	0.25778080192622355	16.628723698835323	12.710745494379823	0.3078614231914606	12.629679632818284	6.132599849486327	4.187860214642567	0.27499733243682695	0.0	0.0	0.0	14.833480185061855	0.0
23.24200036941489	14.873908284054597	0.31243313458036787	14.875147940293196	0.0012396562385994514	16.74512476472717	12.543007828372701	0.3055940073252705	12.484988451740197	6.1755280484327315	4.072646522991155	0.27055811465845414	0.0	0.0	0.0	14.875147940293196	0.0
23.404694372000794	14.86214086467953	0.3109376721848796	14.916042983333568	0.05390211865403849	16.862340638080262	12.180449027820599	0.3011139445521019	12.139750182337737	6.2187567447717615	3.6656245049597858	0.26248872992114053	0.0	0.0	0.0	14.916042983333568	0.0
23.5685272326048	14.528981323510987	0.30889149737442506	14.956159827743644	0.427178504232657	16.980377022546822	12.541966509516937	0.3041603505822011	12.514000096558892	6.262288041985164	4.419290460222667	0.2748247291684804	0.0	0.0	0.0	14.956159827743644	0.0
23.73350692323303	15.25774269248442	0.3137289155576053	14.995493077845477	-0.26224961463894303	17.09923966170465	12.678933723974684	0.30530926590779084	12.660118533489541	6.30612405827906	3.9786963562094018	0.2661843573919968	0.0	0.0	0.0	14.995493077845477	0.0
23.89964147169566	15.25822635638825	0.3132756975468004	15.0340374172631	-0.22418893912514903	17.21893433933658	12.330153185472359	0.3005181625322009	12.317766109758736	6.350266926687013	4.341818090127859	0.27445265607253566	0.0	0.0	0.0	15.0340374172631	0.0
24.06693896199753	15.37107058237332	0.3138154697093306	15.071787596780258	-0.299282985593063	17.339466879711935	12.6004778673071	0.3031460671698456	12.592501818543242	6.394718795173823	4.457892374892989	0.27478206885890866	0.0	0.0	0.0	15.071787596780258	0.0
24.23540753473151	15.231494244576837	0.31183422821279666	15.108738421519021	-0.1227558230578154	17.460843147869923	12.306750268293715	0.2996816551849211	12.301729903126912	6.439481826740039	4.576447400410695	0.2780787430528917	0.0	0.0	0.0	15.108738421519021	0.0
24.405055387474633	15.059735176973966	0.31016192858851	15.144884737447668	0.08514956047370248	17.583069049905014	12.572701659638662	0.3020995160318075	12.569614351995552	6.4845581995272195	4.163110725681313	0.26907435021886883	0.0	0.0	0.0	15.144884737447668	0.0
24.575890775186952	15.453861175252282	0.3129377134764089	15.18022141722826	-0.2736397580240215	17.706150533254345	12.7742407809111	0.30344953622929505	12.772386869730845	6.529950106923911	4.535794926299401	0.27659106399963024	0.0	0.0	0.0	15.18022141722826	0.0
24.74792201061326	15.776556753627819	0.31537471992187277	15.214743345417293	-0.5618134082105257	17.830093586987125	13.155914593096636	0.30734114699909315	13.15482809690462	6.575659757672378	4.636665686535111	0.2769116254689328	0.0	0.0	0.0	15.214743345417293	0.0
24.921157464687553	15.636911660018974	0.31312590585545963	15.248445403036815	-0.3884662569821593	17.95490424209604	12.970880552105742	0.30407324835946475	12.970259451480434	6.621689375976085	4.618663777185155	0.27843245398620947	0.0	0.0	0.0	15.248445403036815	0.0
25.095605566940364	15.423068049750658	0.3117825927522346	15.2813224515366	-0.14174559821405808	18.080588571790713	13.560257817350152	0.30948333190131033	13.559911676724242	6.668041201607918	4.995687969998618	0.2834188556405152	0.0	0.0	0.0	15.2813224515366	0.0
25.27127480590895	15.083977284100579	0.3078235266299646	15.313369316170526	0.2293920320699474	18.207152691793247	13.053042463941882	0.30467642136007633	13.052854506113755	6.714717490019173	4.952989621654893	0.28179975643556926	0.0	0.0	0.0	15.313369316170526	0.0
25.448173729550312	15.422417846342643	0.3103644521789909	15.344580768816986	-0.0778370775256576	18.334602760635804	13.31442845935149	0.3066534448120083	13.314329069113306	6.7617205124493065	4.922520010741191	0.2807747054237475	0.0	0.0	0.0	15.344580768816986	0.0
25.626310945657167	15.541587031951295	0.31044779945367856	15.374951510274915	-0.16663552167637974	18.462944979960255	12.834754871862897	0.30106617184769374	12.834703720354105	6.809052556036452	4.980467066241653	0.2811044633129456	0.0	0.0	0.0	15.374951510274915	0.0
25.805695122276767	15.26319444103842	0.30786549008687164	15.40447615207204	0.14128171103361886	18.592185594819973	13.202672917971862	0.3043536921349159	13.202647311009764	6.856715923928707	5.030288590438089	0.2811918688264743	0.0	0.0	0.0	15.40447615207204	0.0
25.986334988132704	15.82543067610814	0.31243305339824606	15.433149197828136	-0.3922814782800028	18.722330893983717	13.834083335581399	0.31007599797131824	13.834070873417181	6.9047129353962085	5.00180438949374	0.2806071139946131	0.0	0.0	0.0	15.433149197828136	0.0
26.168239333049634	15.57203717236583	0.3106698786533503	15.460965024219224	-0.11107214814660615	18.8533872102416	13.870746590865311	0.31028064144605527	13.87074069818505	6.953045925943982	5.131575228269466	0.27964767360089304	0.0	0.0	0.0	15.460965024219224	0.0
26.35141700838098	15.323045429355107	0.30855983288573696	15.487917861595022	0.16487243223991577	18.98536092071329	13.17810891864963	0.30285896370761006	13.17810621306181	7.0017172474255895	4.869017434580304	0.2742924102877698	0.0	0.0	0.0	15.487917861595022	0.0
26.53587692743965	15.134189706826817	0.3067200228269438	15.514001774307395	0.3798120674805787	19.118258447158283	12.816856753802117	0.29948401928519197	12.816855548260685	7.050729268157569	5.140625175465207	0.27898438989187824	0.0	0.0	0.0	15.514001774307395	0.0
26.721628065931725	15.4339527086888	0.30958045691393915	15.53921064081289	0.10525793212408985	19.252086256288393	12.946504900411071	0.30015546218314276	12.946504379439874	7.100084373034671	4.864716534283348	0.2731058410211469	0.0	0.0	0.0	15.53921064081289	0.0
26.90867946239325	15.947465405595715	0.3139948454397793	15.5635381336199	-0.3839272719758142	19.38685086008241	13.440193886296349	0.30402248818466227	13.440193668077391	7.149784963645914	5.275035783579697	0.27941645622362804	0.0	0.0	0.0	15.5635381336199	0.0
27.09704021863	16.068424903433215	0.3146806533009537	15.586977699155167	-0.481447204278048	19.522558816102986	13.197576697065298	0.3012131540724587	13.197576608522901	7.199833458391435	5.356547294459534	0.2780151358716635	0.0	0.0	0.0	15.586977699155167	0.0
27.286719500160412	15.549328935435941	0.3098872758283098	15.60952253763448	0.06019360219853809	19.659216727815707	13.158487489516645	0.30073751522698766	13.158487454737452	7.250232292600176	5.734108862779384	0.2848345259013912	0.0	0.0	0.0	15.60952253763448	0.0
27.477726536661535	15.988184493768632	0.3140090760418859	15.631165583025343	-0.35701891074328884	19.79683124491042	13.759370140245862	0.3055955740465423	13.75937012702916	7.3009839186483765	5.781131412426355	0.284422613034337	0.0	0.0	0.0	15.631165583025343	0.0
27.670070622418166	15.567734597632736	0.31085964815935874	15.65189948320123	0.08416488556849444	19.935409063624792	13.574913228792816	0.3031612544989546	13.574913223936752	7.352090806078915	6.177010115132142	0.2906645810469483	0.0	0.0	0.0	15.65189948320123	0.0
27.863761116775095	15.76049688437726	0.31208457863026284	15.671716580390719	-0.08878030398654069	20.07495692707017	13.647471686672214	0.30356490673045905	13.647471684948275	7.403555441721467	5.779156231733575	0.28367556710681796	0.0	0.0	0.0	15.671716580390719	0.0
28.058807444592517	15.180324165496616	0.3069453969467355	15.690608892035602	0.5102847265389858	20.215481625559658	13.608262670881889	0.3036682509700539	13.608262670290939	7.455380329813519	6.058440387961861	0.2869141063819434	0.0	0.0	0.0	15.690608892035602	0.0
28.255219096704664	15.778579411070531	0.31142310497732517	15.708568092179377	-0.07001131889115442	20.356989996938573	13.325758395668638	0.30116855788591174	13.325758395473168	7.507567992122213	6.272615795448225	0.287833147373218	0.0	0.0	0.0	15.708568092179377	0.0
28.453005630381597	15.665489019477635	0.30983255908886653	15.725585493516146	0.06009647403851126	20.499488926917145	13.973509752542995	0.3068623887639974	13.973509752480647	7.560120968067068	6.459112452752646	0.2913751058264036	0.0	0.0	0.0	15.725585493516146	0.0
28.65217666979427	16.178273610446556	0.31383705963378755	15.741652030238733	-0.4366215802078237	20.642985349405564	13.291506460312046	0.3012523111654216	13.291506460292883	7.6130418148435375	6.826603210909656	0.29790922158730065	0.0	0.0	0.0	15.741652030238733	0.0
28.85274190648283	15.686719426498279	0.30969147410782155	15.756758241835094	0.07003881533681522	20.7874862468514	13.881569394128308	0.306205875604905	13.881569394122636	7.666333107547443	6.592703150511507	0.2906688924689655	0.0	0.0	0.0	15.756758241835094	0.0
29.05471109982821	15.768576317663566	0.3098542970202837	15.770894257990424	0.002317940326857837	20.932998650579357	14.493414151195584	0.31093464724846054	14.493414151193969	7.7199974393002755	6.836101700771184	0.29512962584878516	0.0	0.0	0.0	15.770894257990424	0.0
29.25809407752701	15.878485519952163	0.3103701733324409	15.784049784763006	-0.09443573518915649	21.079529641133412	14.415910023706234	0.3110225376446497	14.415910023705791	7.774037421375377	6.852679074756443	0.29510041094637646	0.0	0.0	0.0	15.784049784763006	0.0
29.4629007360697	15.465729005454618	0.30731703875841565	15.796214092212121	0.33048508675750377	21.22708634862135	13.952276696381336	0.30652791251695233	13.952276696381219	7.828455683325005	6.657620696288644	0.29173865917794845	0.0	0.0	0.0	15.796214092212121	0.0
29.669141041222183	15.824213257074145	0.31041637393473615	15.807376003666008	-0.016837253408137798	21.375675953061695	14.62509471053447	0.3129682096586159	14.625094710534439	7.88325487310828	7.145791731923088	0.29788186385225357	0.0	0.0	0.0	15.807376003666008	0.0
29.87682502851074	16.210575754100528	0.31371272683445767	15.817523886828905	-0.3930518672716232	21.525305684733127	14.584472231777589	0.31268571496644326	14.584472231777582	7.938437657220039	6.913889211182746	0.2936631109700088	0.0	0.0	0.0	15.817523886828905	0.0
30.085962803710316	15.574212639474535	0.30903703830390816	15.826645646938534	0.2524330074639991	21.67598282452626	13.833348375835367	0.3063840341707621	13.833348375835365	7.994006720820579	7.605300096339778	0.30406865681810563	0.0	0.0	0.0	15.826645646938534	0.0
30.296564543336288	16.040211079328728	0.31321802123766623	15.834728722192828	-0.20548235713589946	21.827714704297946	14.1997102900481	0.3087466598185759	14.1997102900481	8.049964767866324	7.037800628341932	0.2937935313555215	0.0	0.0	0.0	15.834728722192828	0.0
30.50864049513964	15.502969089010904	0.3094472115715086	15.841760081681105	0.3387909926702015	21.980508707228033	15.008121203574902	0.31584912467159315	15.008121203574902	8.106314521241387	7.78680682797458	0.3050723792778372	0.0	0.0	0.0	15.841760081681105	0.0
30.72220097860562	16.118791661013834	0.31447722121457333	15.847726226061347	-0.2710654349524866	22.134372268178627	14.77701128057317	0.31382424719750374	14.77701128057317	8.163058722890078	7.9210775646159775	0.3064479958740413	0.0	0.0	0.0	15.847726226061347	0.0
30.93725638545586	15.906073426701187	0.31292587436051955	15.852613191240568	-0.05346023546061929	22.289312874055877	14.38496372108159	0.3101249700258484	14.38496372108159	8.220200133950309	7.92371645677046	0.30512963988613007	0.0	0.0	0.0	15.852613191240568	0.0
31.15381718015405	15.868510784190931	0.3120917323012308	15.85640655532577	-0.01210422886516227	22.44533806417427	14.495154348160089	0.3107683674529511	14.495154348160089	8.277741534887962	8.254602590057157	0.308488792207575	0.0	0.0	0.0	15.85640655532577	0.0
31.371893900415127	15.959361117099101	0.31318029084911203	15.859091449122076	-0.10026966797702563	22.602455430623486	14.69223790988629	0.3125195707640683	14.69223790988629	8.335685725632178	8.123438925955565	0.30467482274650004	0.0	0.0	0.0	15.859091449122076	0.0
31.59149715771803	15.760711163206643	0.3113261140635846	15.860652570472535	0.09994140726589151	22.76067261863785	14.159981674626843	0.30745989823447584	14.159981674626843	8.394035525711603	7.943782451840313	0.30279150722730097	0.0	0.0	0.0	15.860652570472535	0.0
31.812637637822057	16.119534148326917	0.3142439518834201	15.8610742027386	-0.2584599455883172	22.919997326968314	14.424631870078048	0.3095079422593771	14.424631870078048	8.452793774391584	7.659841678139353	0.29703353278034766	0.0	0.0	0.0	15.8610742027386	0.0
32.03532610128681	16.01935406690523	0.3128256758112794	15.860340237736644	-0.15901382916858608	23.080437308257093	14.575699383135632	0.30950944984918144	14.575699383135632	8.511963330812325	8.632219922258416	0.3111368887623086	0.0	0.0	0.0	15.860340237736644	0.0
32.259573383995814	15.952918491712726	0.31271852544516454	15.858434203455737	-0.0944842882569894	23.24200036941489	14.873908284054597	0.31243313458036787	14.873908284054597	8.571547074128013	8.912938474880969	0.3135183675684478	0.0	0.0	0.0	15.858434203455737	0.0
32.48539039768379	16.494504192962765	0.3172116500827663	15.855339296892634	-0.639164896070131	23.404694372000794	14.86214086467953	0.3109376721848796	14.86214086467953	8.631547903646908	8.767723006800145	0.31029956051810187	0.0	0.0	0.0	15.855339296892634	0.0
32.71278813046758	15.712111139600538	0.3093972066283038	15.851038422350982	0.1389272827504442	23.5685272326048	14.528981323510987	0.30889149737442506	14.528981323510987	8.691968738972436	8.608565387026196	0.3068952699039673	0.0	0.0	0.0	15.851038422350982	0.0
32.94177764738085	15.69426879700422	0.3097006526894411	15.845514235561943	0.15124543855772288	23.73350692323303	15.25774269248442	0.3137289155576053	15.25774269248442	8.752812520145245	8.477381899755734	0.3049691671537462	0.0	0.0	0.0	15.845514235561943	0.0
33.17237009091252	15.622877566164611	0.3088610039260286	15.838749193993113	0.215871627828502	23.89964147169566	15.25822635638825	0.3132756975468004	15.25822635638825	8.81408220778626	9.626550527955175	0.32044952315593356	0.0	0.0	0.0	15.838749193993113	0.0
33.4045766815489	15.645258866499049	0.30909155012176126	15.830725613722539	0.1854667472234901	24.06693896199753	15.37107058237332	0.3138154697093306	15.37107058237332	8.875780783240765	9.148315892676747	0.31277069542308056	0.0	0.0	0.0	15.830725613722539	0.0
33.63840871831975	16.29694136797782	0.31531525817195716	15.821425733259392	-0.47551563471842684	24.23540753473151	15.231494244576837	0.31183422821279666	15.231494244576837	8.93791124872345	9.281516098831828	0.31325699519511224	0.0	0.0	0.0	15.821425733259392	0.0
33.87387757934799	15.600578999920375	0.30871746970950237	15.810831784707059	0.2102527847866842	24.405055387474633	15.059735176973966	0.31016192858851	15.059735176973966	9.000476627464515	9.785704678952445	0.3208827036236281	0.0	0.0	0.0	15.810831784707059	0.0
34.11099472240342	15.840635689987975	0.31163534432166573	15.798926072661583	-0.04170961732639178	24.575890775186952	15.453861175252282	0.3129377134764089	15.453861175252282	9.063479963856764	9.94115086437333	0.3205591465280631	0.0	0.0	0.0	15.798926072661583	0.0
34.34977168546025	15.709279425766695	0.3097951686179653	15.785691061252024	0.07641163548532859	24.74792201061326	15.776556753627819	0.31537471992187277	15.776556753627819	9.126924323603763	9.458534094936747	0.3147150859202763	0.0	0.0	0.0	15.785691061252024	0.0
34.59022008725847	15.72231185870896	0.3103845366794437	15.771109469726909	0.04879761101794955	24.921157464687553	15.636911660018974	0.31312590585545963	15.636911660018974	9.19081279386899	9.384198975886633	0.3122991061392303	0.0	0.0	0.0	15.771109469726909	0.0
34.83235162786928	15.40071635098597	0.30771979258196	15.755164376995321	0.35444802600935077	25.095605566940364	15.423068049750658	0.3117825927522346	15.423068049750658	9.25514848342607	9.904853427205175	0.31940612969883586	0.0	0.0	0.0	15.755164376995321	0.0
35.07617808926437	15.396900078508793	0.30802895946134506	15.737839335530918	0.340939257022125	25.27127480590895	15.083977284100579	0.3078235266299646	15.083977284100579	9.319934522810053	10.148471618101212	0.32063964742445306	0.0	0.0	0.0	15.737839335530918	0.0
35.32171133588922	15.642081248723466	0.3107775741901548	15.71911849504541	0.07703724632194486	25.448173729550312	15.422417846342643	0.3103644521789909	15.422417846342643	9.385174064469723	10.053493710332152	0.3202007205853425	0.0	0.0	0.0	15.71911849504541	0.0
35.568963315240445	15.921017464859176	0.31308932800217004	15.69898673633373	-0.22203072852544636	25.626310945657167	15.541587031951295	0.31044779945367856	15.541587031951295	9.450870282921011	10.946230362371262	0.33014525353382645	0.0	0.0	0.0	15.69898673633373	0.0
35.817946058447134	15.10538844337998	0.30582184867724904	15.67742981568389	0.5720413723039108	25.805695122276767	15.26319444103842	0.30786549008687164	15.26319444103842	9.517026374901459	10.559408818981533	0.3245801761982738	0.0	0.0	0.0	15.67742981568389	0.0
36.06867168085626	15.790033591229172	0.3123119086202519	15.65443452024082	-0.1355990709883521	25.986334988132704	15.82543067610814	0.31243305339824606	15.82543067610814	9.58364555952577	11.155199618197937	0.33082305909506654	0.0	0.0	0.0	15.65443452024082	0.0
36.32115238262226	14.994099696212881	0.30560685518323183	15.629988834691648	0.6358891384787668	26.168239333049634	15.57203717236583	0.3106698786533503	15.57203717236583	9.650731078442451	11.110201431940721	0.32928007717520746	0.0	0.0	0.0	15.629988834691648	0.0
36.57540044930061	15.660543929580463	0.31073294317073913	15.604082119631574	-0.05646180994888894	26.35141700838098	15.323045429355107	0.30855983288573696	15.323045429355107	9.718286195991547	11.345708658876694	0.3317006138391575	0.0	0.0	0.0	15.604082119631574	0.0
36.83142825244572	15.031753801100415	0.3053865267913575	15.576705301944695	0.5449515008442809	26.53587692743965	15.134189706826817	0.3067200228269438	15.134189706826817	9.786314199363488	11.715932984523938	0.33540312884377343	0.0	0.0	0.0	15.576705301944695	0.0
37.08924825021283	15.87841698457774	0.31257749910895005	15.547851077507485	-0.33056590707025535	26.721628065931725	15.4339527086888	0.30958045691393915	15.4339527086888	9.854818398759033	11.219225172272218	0.3288889745714908	0.0	0.0	0.0	15.547851077507485	0.0
37.34887298796433	15.538468863081631	0.30934393928087955	15.517514126500028	-0.020954736581602518	26.90867946239325	15.947465405595715	0.3139948454397793	15.947465405595715	9.923802127550346	12.008895476983069	0.3356812321884291	0.0	0.0	0.0	15.517514126500028	0.0
37.61031509888008	15.163931762780429	0.3057598535169292	15.485691341565744	0.3217595787853149	27.09704021863	16.068424903433215	0.3146806533009537	16.068424903433215	9.993268742443199	11.524063151180972	0.3311999194500487	0.0	0.0	0.0	15.485691341565744	0.0
37.87358730457224	15.48916214780541	0.3088352296865378	15.452382069027244	-0.03678007877816469	27.286719500160412	15.549328935435941	0.3098872758283098	15.549328935435941	10.0632216236403	11.412822584750447	0.3308137981066151	0.0	0.0	0.0	15.452382069027244	0.0
38.138702415704245	15.61805387831547	0.309534044959996	15.417588363313634	-0.20046551500183618	27.477726536661535	15.988184493768632	0.3140090760418859	15.988184493768632	10.133664175005784	12.665785039820754	0.34558093283540925	0.0	0.0	0.0	15.417588363313634	0.0
38.40567333261417	15.49334831399398	0.30763640871748765	15.381315254705836	-0.11203305928814444	27.670070622418166	15.567734597632736	0.31085964815935874	15.567734597632736	10.204599824230822	11.404283151020651	0.3322341174374658	0.0	0.0	0.0	15.381315254705836	0.0
38.674513045942476	15.479760254477725	0.307820358393673	15.343571030436149	-0.1361892240415763	27.863761116775095	15.76049688437726	0.31208457863026284	15.76049688437726	10.27603202300044	11.905173939626732	0.33860625130502664	0.0	0.0	0.0	15.343571030436149	0.0
38.94523463726408	15.551092554783127	0.30809941936412744	15.304367529118839	-0.2467250256642881	28.058807444592517	15.180324165496616	0.3069453969467355	15.180324165496616	10.347964247161443	12.379758756630396	0.3446450068376268	0.0	0.0	0.0	15.304367529118839	0.0
39.217851279724925	15.076551798114025	0.3038884595658876	15.263720448402005	0.1871686502879797	28.255219096704664	15.778579411070531	0.31142310497732517	15.778579411070531	10.420399996891572	12.120838485880308	0.3415889188951974	0.0	0.0	0.0	15.263720448402005	0.0
39.492376238683	15.107605872133693	0.30459612257190344	15.22164966564073	0.11404379350703664	28.453005630381597	15.665489019477635	0.30983255908886653	15.665489019477635	10.493342796869813	13.134168890976685	0.35345614973601186	0.0	0.0	0.0	15.22164966564073	0.0
39.76882287235378	15.115097015798433	0.3048421708550812	15.178179571300213	0.06308255550177932	28.65217666979427	16.178273610446556	0.31383705963378755	16.178273610446556	10.566796196447902	12.926707307483905	0.34977561605311003	0.0	0.0	0.0	15.178179571300213	0.0
40.04720463246026	15.06370842821343	0.30411116730406446	15.13333941467953	0.0696309864661	28.85274190648283	15.686719426498279	0.30969147410782155	15.686719426498279	10.640763769823035	13.065292888384198	0.35124192532596527	0.0	0.0	0.0	15.13333941467953	0.0
40.327535064887485	14.887758299475696	0.3027008190715161	15.08716366142	0.19940536194430436	29.05471109982821	15.768576317663566	0.3098542970202837	15.768576317663566	10.715249116211798	12.691346797395612	0.34628936316661835	0.0	0.0	0.0	15.08716366142	0.0
40.6098278103417	15.619923472157211	0.30960340458264435	15.039692362131834	-0.5802311100253768	29.25809407752701	15.878485519952163	0.3103701733324409	15.878485519952163	10.79025586002528	12.752138753589966	0.34602050911377175	0.0	0.0	0.0	15.039692362131834	0.0
40.894096605014084	15.205782820707588	0.3060005802339035	14.99097153131784	-0.2148112893897487	29.4629007360697	15.465729005454618	0.30731703875841565	15.465729005454618	10.865787651045459	12.977470115517328	0.3475235590314973	0.0	0.0	0.0	14.99097153131784	0.0
41.18035528124919	15.529149012732644	0.30965372361484295	14.9410535355957	-0.5880954771369442	29.669141041222183	15.824213257074145	0.31041637393473615	15.824213257074145	10.941848164602776	13.494154393683676	0.3546103229272534	0.0	0.0	0.0	14.9410535355957	0.0
41.46861776821793	15.305685618667896	0.3077905513911327	14.889997490046571	-0.41568812862132454	29.87682502851074	16.210575754100528	0.31371272683445767	16.210575754100528	11.018441101754995	13.298285118549119	0.3503490325453064	0.0	0.0	0.0	14.889997490046571	0.0
41.75889809259546	14.56214177872822	0.3007231244559789	14.837869661305213	0.27572788257699266	30.085962803710316	15.574212639474535	0.30903703830390816	15.574212639474535	11.095570189467281	12.9575064490682	0.34603954778309554	0.0	0.0	0.0	14.837869661305213	0.0
42.05121037924363	14.837312873182361	0.3036954884718404	14.78474387577852	-0.052568997403840356	30.296564543336288	16.040211079328728	0.31321802123766623	16.040211079328728	11.173239180793551	13.380324074034023	0.35078934038989	0.0	0.0	0.0	14.78474387577852	0.0
42.345568851898335	14.547617292198114	0.30037366582608327	14.730701931138121	0.1830846389400076	30.50864049513964	15.502969089010904	0.3094472115715086	15.502969089010904	11.251451855059106	13.46194670893799	0.3507520251387527	0.0	0.0	0.0	14.730701931138121	0.0
42.64198783386162	14.090155655972723	0.2975870934258272	14.675834008957072	0.585678352984349	30.72220097860562	16.118791661013834	0.31447722121457333	16.118791661013834	11.33021201804452	14.220247375226204	0.35903400700501237	0.0	0.0	0.0	14.675834008957072	0.0
42.94048174869865	14.623999869388506	0.30220217859130266	14.620239086063574	-0.0037607833249317935	30.93725638545586	15.906073426701187	0.31292587436051955	15.906073426701187	11.409523502170831	13.277893144327091	0.34734563915238925	0.0	0.0	0.0	14.620239086063574	0.0
43.24106512093954	14.534883622462825	0.3015179685192583	14.56402534185803	0.029141719395205712	31.15381718015405	15.868510784190931	0.3120917323012308	15.868510784190931	11.489390166686027	12.862437419678823	0.34259431834760895	0.0	0.0	0.0	14.56402534185803	0.0
43.54375257678612	14.090674069583796	0.2975310656646298	14.507310558488903	0.41663648890510707	31.371893900415127	15.959361117099101	0.31318029084911203	15.959361117099101	11.56981589785283	13.036729041856521	0.3440442157178731	0.0	0.0	0.0	14.507310558488903	0.0
43.84855884482362	14.627511449818705	0.3033686797942153	14.450222510390017	-0.1772889394286885	31.59149715771803	15.760711163206643	0.3113261140635846	15.760711163206643	11.6508046091378	13.189389309758713	0.3449590208033386	0.0	0.0	0.0	14.450222510390017	0.0
44.15549875673739	14.863559442554095	0.3048840657601588	14.392899339266862	-0.4706601032872335	31.812637637822057	16.119534148326917	0.3142439518834201	16.119534148326917	11.732360241401764	13.409919139786552	0.3479910452228978	0.0	0.0	0.0	14.392899339266862	0.0
44.46458724803455	14.531228032529798	0.3025500064943484	14.33548991014884	-0.19573812238095734	32.03532610128681	16.01935406690523	0.3128256758112794	16.01935406690523	11.814486763091576	13.56660631241225	0.3483122713116288	0.0	0.0	0.0	14.33548991014884	0.0
44.775839358770796	14.321994123401913	0.30061337642048414	14.278154143641295	-0.04383997976061771	32.259573383995814	15.952918491712726	0.31271852544516454	15.952918491712726	11.897188170433218	13.10945367398948	0.34166309686828145	0.0	0.0	0.0	14.278154143641295	0.0
45.08927023428218	14.216007383985477	0.299799396524314	14.221063318957238	0.005055934971760934	32.48539039768379	16.494504192962765	0.3172116500827663	16.494504192962765	11.980468487626249	12.849516841231921	0.3376401235607671	0.0	0.0	0.0	14.221063318957238	0.0
45.40489512592216	14.256310260329668	0.30094285279077243	14.164400341714863	-0.09190991861480491	32.71278813046758	15.712111139600538	0.3093972066283038	15.712111139600538	12.064331767039633	12.13588951976823	0.32956925750102317	0.0	0.0	0.0	14.164400341714863	0.0
45.72272939180361	14.337071314042118	0.3018627786415683	14.108359969871366	-0.2287113441707529	32.94177764738085	15.69426879700422	0.3097006526894411	15.69426879700422	12.14878208940891	12.19311916318956	0.3287809842259009	0.0	0.0	0.0	14.108359969871366	0.0
46.04278849754624	13.653104353440064	0.29511016676537577	14.053148990446399	0.4000446370063351	33.17237009091252	15.622877566164611	0.3088610039260286	15.622877566164611	12.233823564034772	12.334284757629584	0.32934556668852355	0.0	0.0	0.0	14.053148990446399	0.0
46.365088017029066	13.762928207829193	0.29717292559357866	13.998986338953802	0.23605813112460972	33.4045766815489	15.645258866499049	0.30909155012176126	15.645258866499049	12.319460328983016	12.747572065749429	0.33352594812099295	0.0	0.0	0.0	13.998986338953802	0.0
46.689643633148265	14.003210060921692	0.29909786172641395	13.946103152648934	-0.05710690827275755	33.63840871831975	16.29694136797782	0.31531525817195716	16.29694136797782	12.405696551285896	12.4614991295217	0.3295485907562775	0.0	0.0	0.0	13.946103152648934	0.0
47.0164711385803	14.34737240325551	0.3033616073864587	13.894742747819876	-0.4526296554356346	33.87387757934799	15.600578999920375	0.30871746970950237	15.600578999920375	12.492536427144898	12.24994693163824	0.325918591785593	0.0	0.0	0.0	13.894742747819876	0.0
47.34558643655036	13.752437680821911	0.2980583596316275	13.845160510404416	0.09272282958250422	34.11099472240342	15.840635689987975	0.31163534432166573	15.840635689987975	12.579984182134913	12.64781853765206	0.3301918511761612	0.0	0.0	0.0	13.845160510404416	0.0
47.67700554160622	13.550670867501054	0.29617347434808156	13.797623688198225	0.24695282069717095	34.34977168546025	15.709279425766695	0.3097951686179653	15.709279425766695	12.668044071409858	11.940412606239509	0.3209794215032458	0.0	0.0	0.0	13.797623688198225	0.0
48.01074458039746	13.545405507784821	0.296752636658356	13.752411071804339	0.20700556401951786	34.59022008725847	15.72231185870896	0.3103845366794437	15.72231185870896	12.756720379909726	12.359207193857996	0.3248274914685346	0.0	0.0	0.0	13.752411071804339	0.0
48.346819792460245	13.820359726574408	0.29955847298501526	13.709812550305902	-0.11054717626850596	34.83235162786928	15.40071635098597	0.30771979258196	15.40071635098597	12.846017422569096	12.26729023002395	0.32195225152428536	0.0	0.0	0.0	13.709812550305902	0.0
48.68524753100746	13.023492266614792	0.29190253083901896	13.67012852633356	0.6466362597187683	35.07617808926437	15.396900078508793	0.30802895946134506	15.396900078508793	12.93593954452708	12.512351114459904	0.32539797546891847	0.0	0.0	0.0	13.67012852633356	0.0
49.026044263724515	13.966355107244027	0.30155359486022515	13.63366917384609	-0.3326859333979364	35.32171133588922	15.642081248723466	0.3107775741901548	15.642081248723466	13.026491121338768	12.964923031595973	0.32809597145445246	0.0	0.0	0.0	13.63366917384609	0.0
49.36922657357059	13.750204050705012	0.29972815269793135	13.600753520432821	-0.14945053027219046	35.568963315240445	15.921017464859176	0.31308932800217004	15.921017464859176	13.11767655918814	12.27124546326705	0.3195915087431139	0.0	0.0	0.0	13.600753520432821	0.0
49.714811159585594	13.693776185995498	0.30029761560155666	13.571708334362825	-0.1220678516326732	35.817946058447134	15.10538844337998	0.30582184867724904	15.10538844337998	13.209500295102458	11.924785556887334	0.3152281685449877	0.0	0.0	0.0	13.571708334362825	0.0
					36.06867168085626	15.790033591229172	0.3123119086202519	15.790033591229172	13.301966797168173	12.575108476741757	0.3210407022814032
					36.32115238262226	14.994099696212881	0.30560685518323183	14.994099696212881	13.395080564748351	12.592150060526762	0.32094895058763045
					36.57540044930061	15.660543929580463	0.31073294317073913	15.660543929580463	13.488846128701589	12.554282464563324	0.3197842280553615
					36.83142825244572	15.031753801100415	0.3053865267913575	15.031753801100415	13.5832680516025	12.963440970231819	0.32304002123257364
					37.08924825021283	15.87841698457774	0.31257749910895005	15.87841698457774	13.678350927963718	13.01273111339386	0.32322607262848263
					37.34887298796433	15.538468863081631	0.30934393928087955	15.538468863081631	13.774099384459465	13.280867697258842	0.3252219050268723
					37.61031509888008	15.163931762780429	0.3057598535169292	15.163931762780429	13.870518080150681	12.643377161141915	0.31832807248131717
					37.87358730457224	15.48916214780541	0.3088352296865378	15.48916214780541	13.967611706711736	13.25251814775944	0.3229449237936477
					38.138702415704245	15.61805387831547	0.309534044959996	15.61805387831547	14.065384988658717	13.042131677276725	0.32111175811758313
					38.40567333261417	15.49334831399398	0.30763640871748765	15.49334831399398	14.163842683579329	13.231874879652302	0.3217313536364837
					38.674513045942476	15.479760254477725	0.307820358393673	15.479760254477725	14.262989582364385	12.78233570814503	0.31806407076113713
					38.94523463726408	15.551092554783127	0.30809941936412744	15.551092554783127	14.362830509440936	13.262581857328659	0.32216162226901685
					39.217851279724925	15.076551798114025	0.3038884595658876	15.076551798114025	14.463370323007023	12.940033387057294	0.3183432077526561
					39.492376238683	15.107605872133693	0.30459612257190344	15.107605872133693	14.564613915268072	13.079634112165698	0.31994314580958955
					39.76882287235378	15.115097015798433	0.3048421708550812	15.115097015798433	14.66656621267495	12.857656557688564	0.3175345831865533
					40.04720463246026	15.06370842821343	0.30411116730406446	15.06370842821343	14.769232176163673	12.590890948771275	0.3137836892880308
					40.327535064887485	14.887758299475696	0.3027008190715161	14.887758299475696	14.87261680139682	12.936672957312194	0.31789637987934355
					40.6098278103417	15.619923472157211	0.30960340458264435	15.619923472157211	14.976725119006597	12.272789233435919	0.310389292693699
					40.894096605014084	15.205782820707588	0.3060005802339035	15.205782820707588	15.081562194839643	12.07347410094337	0.30726253819274296
					41.18035528124919	15.529149012732644	0.30965372361484295	15.529149012732644	15.18713313020352	12.758705875195407	0.3146233475165734
					41.46861776821793	15.305685618667896	0.3077905513911327	15.305685618667896	15.293443062114946	12.747937786890194	0.3149523236009549
					41.75889809259546	14.56214177872822	0.3007231244559789	14.56214177872822	15.400497163549751	11.972286037797648	0.3060384466539634
					42.05121037924363	14.837312873182361	0.3036954884718404	14.837312873182361	15.508300643694598	11.66440006097328	0.30182009185840203
					42.345568851898335	14.547617292198114	0.30037366582608327	14.547617292198114	15.61685874820046	12.093638317149459	0.305411448637124
					42.64198783386162	14.090155655972723	0.2975870934258272	14.090155655972723	15.726176759437863	12.042707681964457	0.30485911430421153
					42.94048174869865	14.623999869388506	0.30220217859130266	14.623999869388506	15.836259996753927	12.031957356019364	0.30359090093125113
					43.24106512093954	14.534883622462825	0.3015179685192583	14.534883622462825	15.947113816731207	12.026545832874582	0.30291890568406515
					43.54375257678612	14.090674069583796	0.2975310656646298	14.090674069583796	16.058743613448325	12.307564873598995	0.3049476093899625
					43.84855884482362	14.627511449818705	0.3033686797942153	14.627511449818705	16.171154818742465	12.612199315254788	0.30770341553225916
					44.15549875673739	14.863559442554095	0.3048840657601588	14.863559442554095	16.284352902473664	12.287076087544298	0.3042857915748006
					44.46458724803455	14.531228032529798	0.3025500064943484	14.531228032529798	16.39834337279098	12.849143532746298	0.31009251819440287
					44.775839358770796	14.321994123401913	0.30061337642048414	14.321994123401913	16.513131776400517	12.78253585883563	0.3097287669324826
					45.08927023428218	14.216007383985477	0.299799396524314	14.216007383985477	16.628723698835323	12.710745494379823	0.3078614231914606
					45.40489512592216	14.256310260329668	0.30094285279077243	14.256310260329668	16.74512476472717	12.543007828372701	0.3055940073252705
					45.72272939180361	14.337071314042118	0.3018627786415683	14.337071314042118	16.862340638080262	12.180449027820599	0.3011139445521019
					46.04278849754624	13.653104353440064	0.29511016676537577	13.653104353440064	16.980377022546822	12.541966509516937	0.3041603505822011
					46.365088017029066	13.762928207829193	0.29717292559357866	13.762928207829193	17.09923966170465	12.678933723974684	0.30530926590779084
					46.689643633148265	14.003210060921692	0.29909786172641395	14.003210060921692	17.21893433933658	12.330153185472359	0.3005181625322009
					47.0164711385803	14.34737240325551	0.3033616073864587	14.34737240325551	17.339466879711935	12.6004778673071	0.3031460671698456
					47.34558643655036	13.752437680821911	0.2980583596316275	13.752437680821911	17.460843147869923	12.306750268293715	0.2996816551849211
					47.67700554160622	13.550670867501054	0.29617347434808156	13.550670867501054	17.583069049905014	12.572701659638662	0.3020995160318075
					48.01074458039746	13.545405507784821	0.296752636658356	13.545405507784821	17.706150533254345	12.7742407809111	0.30344953622929505
					48.346819792460245	13.820359726574408	0.29955847298501526	13.820359726574408	17.830093586987125	13.155914593096636	0.30734114699909315
					48.68524753100746	13.023492266614792	0.29190253083901896	13.023492266614792	17.95490424209604	12.970880552105742	0.30407324835946475
					49.026044263724515	13.966355107244027	0.30155359486022515	13.966355107244027	18.080588571790713	13.560257817350152	0.30948333190131033
					49.36922657357059	13.750204050705012	0.29972815269793135	13.750204050705012	18.207152691793247	13.053042463941882	0.30467642136007633
					49.714811159585594	13.693776185995498	0.30029761560155666	13.693776185995498	18.334602760635804	13.31442845935149	0.3066534448120083
					50.06281483770269	13.281403159859572	0.2967706953690694	13.281403159859572	18.462944979960255	12.834754871862897	0.30106617184769374
					50.413254541566616	13.141584556650372	0.29580395483639926	13.141584556650372	18.592185594819973	13.202672917971862	0.3043536921349159
					50.76614732335758	12.653813088105084	0.2917141489560345	12.653813088105084	18.722330893983717	13.834083335581399	0.31007599797131824
					51.12151035462108	13.078443804930211	0.2964052410942427	13.078443804930211	18.8533872102416	13.870746590865311	0.31028064144605527
					51.47936092710343	12.89750018753215	0.29577228255089416	12.89750018753215	18.98536092071329	13.17810891864963	0.30285896370761006
					51.839716453593155	12.998395706457927	0.2968986486668321	12.998395706457927	19.118258447158283	12.816856753802117	0.29948401928519197
					52.20259446876831	13.092479965510945	0.29829777904336574	13.092479965510945	19.252086256288393	12.946504900411071	0.30015546218314276
					52.56801263004969	12.58282680530201	0.29397015261913206	12.58282680530201	19.38685086008241	13.440193886296349	0.30402248818466227
					52.93598871846004	12.817005774826871	0.2961167710817958	12.817005774826871	19.522558816102986	13.197576697065298	0.3012131540724587
					53.306540639489256	12.940034168237666	0.2980412515148711	12.940034168237666	19.659216727815707	13.158487489516645	0.30073751522698766
					53.67968642396568	12.234196196067856	0.2912339484353392	12.234196196067856	19.79683124491042	13.759370140245862	0.3055955740465423
					54.05544422893344	12.785867434392545	0.2974412012215102	12.785867434392545	19.935409063624792	13.574913228792816	0.3031612544989546
					54.43383233853597	11.785858431793987	0.28756176092925545	11.785858431793987	20.07495692707017	13.647471686672214	0.30356490673045905
					54.81486916490572	12.496296998001364	0.2958941340723316	12.496296998001364	20.215481625559658	13.608262670881889	0.3036682509700539
					55.19857324906006	11.824464932928988	0.2896996592646025	11.824464932928988	20.356989996938573	13.325758395668638	0.30116855788591174
					55.58496326180349	11.897763129112256	0.29012735423881497	11.897763129112256	20.499488926917145	13.973509752542995	0.3068623887639974
					55.97405800463611	11.575586900339216	0.2874174792291505	11.575586900339216	20.642985349405564	13.291506460312046	0.3012523111654216
					56.36587641066856	11.410399299717959	0.28654384410524936	11.410399299717959	20.7874862468514	13.881569394128308	0.306205875604905
					56.76043754554324	12.274871919961287	0.2959897440803801	12.274871919961287	20.932998650579357	14.493414151195584	0.31093464724846054
					57.15776060836205	11.923411396137707	0.2927691668094642	11.923411396137707	21.079529641133412	14.415910023706234	0.3110225376446497
					57.55786493262058	11.450865821726742	0.2880101403105751	11.450865821726742	21.22708634862135	13.952276696381336	0.30652791251695233
					57.96076998714892	11.228000001694625	0.2858367842854348	11.228000001694625	21.375675953061695	14.62509471053447	0.3129682096586159
					58.36649537705897	11.806384187561864	0.2936904142388783	11.806384187561864	21.525305684733127	14.584472231777589	0.31268571496644326
					58.77506084469838	11.234735478662644	0.28763540184864234	11.234735478662644	21.67598282452626	13.833348375835367	0.3063840341707621
					59.18648627061127	10.785904998687972	0.2836492149365141	10.785904998687972	21.827714704297946	14.1997102900481	0.3087466598185759
					59.600791674505544	10.95703064242222	0.2866969404986338	10.95703064242222	21.980508707228033	15.008121203574902	0.31584912467159315
					60.01799721622709	11.222245402693174	0.289968281739347	11.222245402693174	22.134372268178627	14.77701128057317	0.31382424719750374
					60.438123196740676	10.234746648888484	0.27916341893631863	10.234746648888484	22.289312874055877	14.38496372108159	0.3101249700258484
					60.86119005911786	10.6654838261743	0.28543196713644997	10.6654838261743	22.44533806417427	14.495154348160089	0.3107683674529511
					61.28721838953169	10.98767857851191	0.2900493173433433	10.98767857851191	22.602455430623486	14.69223790988629	0.3125195707640683
					61.71622891825841	10.566813704036337	0.28552891579728557	10.566813704036337	22.76067261863785	14.159981674626843	0.30745989823447584
					62.14824252068621	10.908937785012036	0.29055262466185416	10.908937785012036	22.919997326968314	14.424631870078048	0.3095079422593771
					62.58328021833101	10.656716891445178	0.2882913233128527	10.656716891445178	23.080437308257093	14.575699383135632	0.30950944984918144
					63.021363179859335	10.098546667516336	0.2817882049415902	10.098546667516336	23.24200036941489	14.873908284054597	0.31243313458036787
					63.46251272211835	10.306999469107955	0.28519504191635026	10.306999469107955	23.404694372000794	14.86214086467953	0.3109376721848796
					63.90675031117318	10.080391623135029	0.2824908323925497	10.080391623135029	23.5685272326048	14.528981323510987	0.30889149737442506
					64.35409756335139	10.595723724917711	0.29018156512388743	10.595723724917711	23.73350692323303	15.25774269248442	0.3137289155576053
					64.80457624629484	9.703141415326701	0.27974285478323296	9.703141415326701	23.89964147169566	15.25822635638825	0.3132756975468004
					65.2582082800189	10.132907870647275	0.28566109460928585	10.132907870647275	24.06693896199753	15.37107058237332	0.3138154697093306
					65.71501573797903	9.828204851820557	0.28326885960690995	9.828204851820557	24.23540753473151	15.231494244576837	0.31183422821279666
					66.1750208481449	9.718911959636669	0.28243226560504386	9.718911959636669	24.405055387474633	15.059735176973966	0.31016192858851
					66.6382459940819	9.727209565328945	0.28370816087173223	9.727209565328945	24.575890775186952	15.453861175252282	0.3129377134764089
					67.10471371604048	9.574647279815819	0.2827846134033563	9.574647279815819	24.74792201061326	15.776556753627819	0.31537471992187277
					67.57444671205276	9.832618314718754	0.2870941742757217	9.832618314718754	24.921157464687553	15.636911660018974	0.31312590585545963
					68.04746783903713	9.987047956800179	0.28980408634876886	9.987047956800179	25.095605566940364	15.423068049750658	0.3117825927522346
					68.5238001139104	9.0105349143677	0.27766572661403294	9.0105349143677	25.27127480590895	15.083977284100579	0.3078235266299646
					69.00346671470777	8.77367397465324	0.2756412343270238	8.77367397465324	25.448173729550312	15.422417846342643	0.3103644521789909
					69.48649098171072	9.093139500324641	0.28118909363894995	9.093139500324641	25.626310945657167	15.541587031951295	0.31044779945367856
					69.97289641858268	8.586105712562105	0.2740026240231791	8.586105712562105	25.805695122276767	15.26319444103842	0.30786549008687164
					70.46270669351276	8.860634158511598	0.27900474252633484	8.860634158511598	25.986334988132704	15.82543067610814	0.31243305339824606
					70.95594564036736	8.431050834565454	0.2746865471811617	8.431050834565454	26.168239333049634	15.57203717236583	0.3106698786533503
					71.45263725984992	8.816070428121629	0.2807542993552308	8.816070428121629	26.35141700838098	15.323045429355107	0.30855983288573696
					71.95280572066886	8.931009824799224	0.28388578426842176	8.931009824799224	26.53587692743965	15.134189706826817	0.3067200228269438
					72.45647536071354	8.213672403153986	0.27438311231479484	8.213672403153986	26.721628065931725	15.4339527086888	0.30958045691393915
					72.96367068823854	8.870286045692676	0.2844210341432092	8.870286045692676	26.90867946239325	15.947465405595715	0.3139948454397793
					73.4744163830562	8.266586044271248	0.27735201162280354	8.266586044271248	27.09704021863	16.068424903433215	0.3146806533009537
					73.9887372977376	8.547535449265226	0.2822667783360416	8.547535449265226	27.286719500160412	15.549328935435941	0.3098872758283098
					74.50665845882176	7.747864907841426	0.27068310199280043	7.747864907841426	27.477726536661535	15.988184493768632	0.3140090760418859
					75.02820506803351	7.672183907239722	0.27050031058656165	7.672183907239722	27.670070622418166	15.567734597632736	0.31085964815935874
					75.55340250350974	7.605475530188998	0.27091515232431806	7.605475530188998	27.863761116775095	15.76049688437726	0.31208457863026284
					76.0822763210343	7.8468154679811875	0.2749526371741862	7.8468154679811875	28.058807444592517	15.180324165496616	0.3069453969467355
					76.61485225528155	7.674649018321551	0.2736963071691378	7.674649018321551	28.255219096704664	15.778579411070531	0.31142310497732517
					77.15115622106853	7.802288802253921	0.27614271604751217	7.802288802253921	28.453005630381597	15.665489019477635	0.30983255908886653
					77.69121431461602	7.562280770117695	0.27331430857760464	7.562280770117695	28.65217666979427	16.178273610446556	0.31383705963378755
					78.23505281481832	7.891172360207944	0.27950652864099285	7.891172360207944	28.85274190648283	15.686719426498279	0.30969147410782155
					78.78269818452205	7.6638549117909065	0.2770415353501691	7.6638549117909065	29.05471109982821	15.768576317663566	0.3098542970202837
					79.3341770718137	7.155950280808354	0.26887175979881023	7.155950280808354	29.25809407752701	15.878485519952163	0.3103701733324409
					79.88951631131638	7.06396046113602	0.26945590722266854	7.06396046113602	29.4629007360697	15.465729005454618	0.30731703875841565
					80.4487429254956	7.284569569722639	0.2750697109719461	7.284569569722639	29.669141041222183	15.824213257074145	0.31041637393473615
					81.01188412597406	6.5414267657296	0.26189033117776706	6.5414267657296	29.87682502851074	16.210575754100528	0.31371272683445767
					81.5789673148559	7.0551306881098315	0.27173420930581427	7.0551306881098315	30.085962803710316	15.574212639474535	0.30903703830390816
					82.1500200860599	7.0354641780658564	0.2733966005617732	7.0354641780658564	30.296564543336288	16.040211079328728	0.31321802123766623
					82.72507022666231	6.8060800542856	0.27070837352726995	6.8060800542856	30.50864049513964	15.502969089010904	0.3094472115715086
					83.30414571824895	7.18948012225337	0.2776007738913134	7.18948012225337	30.72220097860562	16.118791661013834	0.31447722121457333
					83.88727473827669	6.037089058179374	0.2590654185542834	6.037089058179374	30.93725638545586	15.906073426701187	0.31292587436051955
					84.47448566144462	6.287754032903099	0.2662610102132209	6.287754032903099	31.15381718015405	15.868510784190931	0.3120917323012308
					85.06580706107474	6.647183601567644	0.27259351173779034	6.647183601567644	31.371893900415127	15.959361117099101	0.31318029084911203
					85.66126771050226	5.6931813561654225	0.2569801599398951	5.6931813561654225	31.59149715771803	15.760711163206643	0.3113261140635846
					86.26089658447577	6.183301658689126	0.2664331045669022	6.183301658689126	31.812637637822057	16.119534148326917	0.3142439518834201
					86.8647228605671	6.258814844896149	0.2689326112682526	6.258814844896149	32.03532610128681	16.01935406690523	0.3128256758112794
					87.47277592059106	5.91378560173195	0.26430887555047344	5.91378560173195	32.259573383995814	15.952918491712726	0.31271852544516454
					88.08508535203521	5.887212243839796	0.26628514787000834	5.887212243839796	32.48539039768379	16.494504192962765	0.3172116500827663
					88.70168094949946	5.775417269018395	0.2658265361505322	5.775417269018395	32.71278813046758	15.712111139600538	0.3093972066283038
					89.32259271614595	5.521821306446933	0.26280515918118313	5.521821306446933	32.94177764738085	15.69426879700422	0.3097006526894411
					89.94785086515898	5.435860169469938	0.26201411574157396	5.435860169469938	33.17237009091252	15.622877566164611	0.3088610039260286
					90.57748582121508	5.930725708094827	0.273493316038099	5.930725708094827	33.4045766815489	15.645258866499049	0.30909155012176126
					91.21152822196359	5.991152038234985	0.27640134679632433	5.991152038234985	33.63840871831975	16.29694136797782	0.31531525817195716
					91.85000891951734	5.251547908878059	0.2654817164318733	5.251547908878059	33.87387757934799	15.600578999920375	0.30871746970950237
					92.49295898195396	5.546855270857975	0.27267942024621256	5.546855270857975	34.11099472240342	15.840635689987975	0.31163534432166573
					93.14040969482764	5.184567038805373	0.2670909576478927	5.184567038805373	34.34977168546025	15.709279425766695	0.3097951686179653
					93.79239256269142	4.935843277783922	0.2631873926827136	4.935843277783922	34.59022008725847	15.72231185870896	0.3103845366794437
					94.44893931063027	5.387616147201644	0.27495657520371564	5.387616147201644	34.83235162786928	15.40071635098597	0.30771979258196
					95.11008188580468	5.00061318841004	0.2683189269530597	5.00061318841004	35.07617808926437	15.396900078508793	0.30802895946134506
					95.7758524590053	5.093629848061853	0.27363942464783997	5.093629848061853	35.32171133588922	15.642081248723466	0.3107775741901548
					96.44628342621834	5.213038186080659	0.27650501602777267	5.213038186080659	35.568963315240445	15.921017464859176	0.31308932800217004
					97.12140741020188	4.8670631946744045	0.2697967715335528	4.8670631946744045	35.817946058447134	15.10538844337998	0.30582184867724904
					97.8012572620733	5.0721097033640135	0.2774888369670668	5.0721097033640135	36.06867168085626	15.790033591229172	0.3123119086202519
					98.48586606290782	4.917289269471661	0.27513854019479694	4.917289269471661	36.32115238262226	14.994099696212881	0.30560685518323183
					99.17526712534817	5.0284863754745555	0.2794350698251455	5.0284863754745555	36.57540044930061	15.660543929580463	0.31073294317073913
					99.86949399522561	4.375915177951944	0.26591556367572605	4.375915177951944	36.83142825244572	15.031753801100415	0.3053865267913575
					100.5685804531922	5.3169686178321385	0.2879214689127585	5.3169686178321385	37.08924825021283	15.87841698457774	0.31257749910895005
					101.27256051636454	4.732473642824594	0.2757933668632479	4.732473642824594	37.34887298796433	15.538468863081631	0.30934393928087955
					101.9814684399791	4.5899151786357475	0.27518124657011334	4.5899151786357475	37.61031509888008	15.163931762780429	0.3057598535169292
					102.69533871905895	4.919255312820852	0.2832895590118513	4.919255312820852	37.87358730457224	15.48916214780541	0.3088352296865378
					103.41420609009236	4.7735669534899605	0.2825458441738652	4.7735669534899605	38.138702415704245	15.61805387831547	0.309534044959996
					104.13810553272302	4.5972828469042435	0.2819009576299232	4.5972828469042435	38.40567333261417	15.49334831399398	0.30763640871748765
					104.86707227145207	4.777069305717861	0.28593075457650896	4.777069305717861	38.674513045942476	15.479760254477725	0.307820358393673
					105.60114177735224	3.679277421656828	0.2617699907254265	3.679277421656828	38.94523463726408	15.551092554783127	0.30809941936412744
					106.3403497697937	3.7430669939913033	0.2627592966452307	3.7430669939913033	39.217851279724925	15.076551798114025	0.3038884595658876
					107.08473221818227	4.004349019341996	0.2726105594241934	4.004349019341996	39.492376238683	15.107605872133693	0.30459612257190344
					107.83432534370954	4.640340307122907	0.2891668727309781	4.640340307122907	39.76882287235378	15.115097015798433	0.3048421708550812
					108.58916562111551	4.133970870277031	0.274734894795506	4.133970870277031	40.04720463246026	15.06370842821343	0.30411116730406446
					109.34928978046332	4.338411994097955	0.28364868956203776	4.338411994097955	40.327535064887485	14.887758299475696	0.3027008190715161
					110.11473480892656	4.051389096556237	0.2789767941254948	4.051389096556237	40.6098278103417	15.619923472157211	0.30960340458264435
					110.88553795258903	4.430205553873922	0.29129150875577065	4.430205553873922	40.894096605014084	15.205782820707588	0.3060005802339035
					111.66173671825717	4.251163574691316	0.28838463280305554	4.251163574691316	41.18035528124919	15.529149012732644	0.30965372361484295
					112.44336887528496	3.814011516294827	0.2782810421388285	3.814011516294827	41.46861776821793	15.305685618667896	0.3077905513911327
					113.23047245741196	3.9505106403219705	0.28310615861101507	3.9505106403219705	41.75889809259546	14.56214177872822	0.3007231244559789
					114.02308576461385	3.895096299835656	0.28302218235833004	3.895096299835656	42.05121037924363	14.837312873182361	0.3036954884718404
					114.82124736496615	3.9578743263128167	0.28809347398608	3.9578743263128167	42.345568851898335	14.547617292198114	0.30037366582608327
					115.62499609652092	3.6016325857633245	0.27755114323682134	3.6016325857633245	42.64198783386162	14.090155655972723	0.2975870934258272
					116.43437106919656	3.607672416723326	0.28293141281302336	3.607672416723326	42.94048174869865	14.623999869388506	0.30220217859130266
					117.24941166668094	4.310513581446767	0.30403883478047183	4.310513581446767	43.24106512093954	14.534883622462825	0.3015179685192583
					118.07015754834771	3.7255260994333343	0.2892533781586352	3.7255260994333343	43.54375257678612	14.090674069583796	0.2975310656646298
					118.89664865118613	3.722689654751181	0.29067630426662544	3.722689654751181	43.84855884482362	14.627511449818705	0.3033686797942153
					119.72892519174444	4.2717898156636185	0.31027172585944096	4.2717898156636185	44.15549875673739	14.863559442554095	0.3048840657601588
					120.56702766808665	3.9033895394184337	0.29789864791809295	3.9033895394184337	44.46458724803455	14.531228032529798	0.3025500064943484
					121.41099686176327	3.1953744851840473	0.28178383565789755	3.1953744851840473	44.775839358770796	14.321994123401913	0.30061337642048414
					122.26087383979561	3.304290656036911	0.2855860098279101	3.304290656036911	45.08927023428218	14.216007383985477	0.299799396524314
					123.11669995667417	3.7476736388191516	0.30385982556984936	3.7476736388191516	45.40489512592216	14.256310260329668	0.30094285279077243
					123.97851685637087	3.545190410224527	0.29964392042172383	3.545190410224527	45.72272939180361	14.337071314042118	0.3018627786415683
					124.84636647436548	4.044935397917083	0.3160324455055876	4.044935397917083	46.04278849754624	13.653104353440064	0.29511016676537577
					125.72029103968603	3.2381167367271115	0.29067051046802633	3.2381167367271115	46.365088017029066	13.762928207829193	0.29717292559357866
					126.60033307696384	3.6505203035426628	0.3052902199716848	3.6505203035426628	46.689643633148265	14.003210060921692	0.29909786172641395
					127.48653540850259	3.3318282593797486	0.2955638870486112	3.3318282593797486	47.0164711385803	14.34737240325551	0.3033616073864587
					128.3789411563621	3.662121660726986	0.30787905545863764	3.662121660726986	47.34558643655036	13.752437680821911	0.2980583596316275
					129.27759374445662	3.6122147451289424	0.31017102283593656	3.6122147451289424	47.67700554160622	13.550670867501054	0.29617347434808156
					130.18253690066783	3.9805918690870783	0.32423558148614834	3.9805918690870783	48.01074458039746	13.545405507784821	0.296752636658356
					131.09381465897252	4.031084505549926	0.32731822972142366	4.031084505549926	48.346819792460245	13.820359726574408	0.29955847298501526
					132.01147136158534	3.281786949105112	0.3053816161548099	3.281786949105112	48.68524753100746	13.023492266614792	0.29190253083901896
					132.93555166111642	3.7508651123730457	0.3196650001077017	3.7508651123730457	49.026044263724515	13.966355107244027	0.30155359486022515
					133.86610052274423	3.748771661314229	0.3250245988222808	3.748771661314229	49.36922657357059	13.750204050705012	0.29972815269793135
					134.80316322640346	3.5662304799334597	0.31936349523205826	3.5662304799334597	49.714811159585594	13.693776185995498	0.30029761560155666
					135.74678536898827	3.5127040237159006	0.3181898646131156	3.5127040237159006	50.06281483770269	13.281403159859572	0.2967706953690694
					136.69701286657119	3.040314775816025	0.301464487080941	3.040314775816025	50.413254541566616	13.141584556650372	0.29580395483639926
					137.6538919566372	3.88676808300956	0.3331874674729068	3.88676808300956	50.76614732335758	12.653813088105084	0.2917141489560345
					138.6174692003337	3.834931226572881	0.3362710978939253	3.834931226572881	51.12151035462108	13.078443804930211	0.2964052410942427
					139.587791484736	3.823535570551279	0.33782235995699006	3.823535570551279	51.47936092710343	12.89750018753215	0.29577228255089416
					140.56490602512915	3.5863586972838655	0.3338274013428507	3.5863586972838655	51.839716453593155	12.998395706457927	0.2968986486668321
					141.54886036730505	3.855360960277541	0.3454752855095004	3.855360960277541	52.20259446876831	13.092479965510945	0.29829777904336574
					142.5397023898762	4.036356831540705	0.35258102397479796	4.036356831540705	52.56801263004969	12.58282680530201	0.29397015261913206
					143.53748030660535	3.985973830618923	0.3561056607191223	3.985973830618923	52.93598871846004	12.817005774826871	0.2961167710817958
					144.54224266875156	3.120138622888688	0.32263976096537583	3.120138622888688	53.306540639489256	12.940034168237666	0.2980412515148711
					145.55403836743284	3.7232212231964534	0.3505121053536612	3.7232212231964534	53.67968642396568	12.234196196067856	0.2912339484353392
					146.5729166360049	3.613202663566371	0.3481144932905758	3.613202663566371	54.05544422893344	12.785867434392545	0.2974412012215102
					147.59892705245693	3.8984412742547745	0.358212671833136	3.8984412742547745	54.43383233853597	11.785858431793987	0.28756176092925545
					148.63211954182412	3.0897450360231318	0.32856145045553153	3.0897450360231318	54.81486916490572	12.496296998001364	0.2958941340723316
					149.67254437861686	4.0644436838331615	0.37249342310553046	4.0644436838331615	55.19857324906006	11.824464932928988	0.2896996592646025
					150.7202521892672	3.375926234345838	0.3470045224756466	3.375926234345838	55.58496326180349	11.897763129112256	0.29012735423881497
					151.7752939545921	4.059496263585677	0.3742843849672814	4.059496263585677	55.97405800463611	11.575586900339216	0.2874174792291505
					152.83772101227422	3.479060206439278	0.3550117040232208	3.479060206439278	56.36587641066856	11.410399299717959	0.28654384410524936
					153.90758505936014	4.25662042301058	0.3853586549815954	4.25662042301058	56.76043754554324	12.274871919961287	0.2959897440803801
					154.98493815477565	4.651472096289111	0.402656960957981	4.651472096289111	57.15776060836205	11.923411396137707	0.2927691668094642
					156.0698327218591	3.9710729981446486	0.3833392506098349	3.9710729981446486	57.55786493262058	11.450865821726742	0.2880101403105751
					157.16232155091208	3.385427197974913	0.3550016033016256	3.385427197974913	57.96076998714892	11.228000001694625	0.2858367842854348
					158.26245780176848	4.0895252607871235	0.3876750223992806	4.0895252607871235	58.36649537705897	11.806384187561864	0.2936904142388783
					159.37029500638084	3.9780159529205044	0.38377786529269536	3.9780159529205044	58.77506084469838	11.234735478662644	0.28763540184864234
					160.4858870714255	4.343002206423939	0.4072811749838411	4.343002206423939	59.18648627061127	10.785904998687972	0.2836492149365141
					161.6092882809255	3.1385546377789533	0.3608440087653754	3.1385546377789533	59.600791674505544	10.95703064242222	0.2866969404986338
					162.740553298892	3.8150812468455912	0.38429272891040533	3.8150812468455912	60.01799721622709	11.222245402693174	0.289968281739347
					163.87973717198423	3.7046514916843165	0.3849088955246418	3.7046514916843165	60.438123196740676	10.234746648888484	0.27916341893631863
					165.02689533218813	4.135139285330959	0.40286729836633134	4.135139285330959	60.86119005911786	10.6654838261743	0.28543196713644997
					166.18208359951348	4.1648878711448365	0.40866446974967585	4.1648878711448365	61.28721838953169	10.98767857851191	0.2900493173433433
					167.34535818471008	3.743267067097471	0.39342664547551165	3.743267067097471	61.71622891825841	10.566813704036337	0.28552891579728557
					168.51677569200305	3.7966181940197226	0.40010948302826066	3.7966181940197226	62.14824252068621	10.908937785012036	0.29055262466185416
					169.69639312184705	4.458731510605853	0.4311374291389064	4.458731510605853	62.58328021833101	10.656716891445178	0.2882913233128527
					170.8842678737	4.198533532465869	0.42405832270070315	4.198533532465869	63.021363179859335	10.098546667516336	0.2817882049415902
					172.0804577488159	4.164559713649598	0.4218848152767641	4.164559713649598	63.46251272211835	10.306999469107955	0.28519504191635026
					173.2850209530576	4.2256344363988125	0.4251542675862154	4.2256344363988125	63.90675031117318	10.080391623135029	0.2824908323925497
					174.498016099729	4.336757218629072	0.431931981186174	4.336757218629072	64.35409756335139	10.595723724917711	0.29018156512388743
					175.71950221242713	4.62489131942788	0.4459484035381462	4.62489131942788	64.80457624629484	9.703141415326701	0.27974285478323296
					176.9495387279141	4.192806471016579	0.4332990570974436	4.192806471016579	65.2582082800189	10.132907870647275	0.28566109460928585
					178.1881854990095	3.988580730753494	0.42781213012713504	3.988580730753494	65.71501573797903	9.828204851820557	0.28326885960690995
					179.43550279750258	3.7594018569581733	0.41675981233974724	3.7594018569581733	66.1750208481449	9.718911959636669	0.28243226560504386
					180.6915513170851	4.447104455168063	0.4500498238682304	4.447104455168063	66.6382459940819	9.727209565328945	0.28370816087173223
					181.9563921763047	4.315298308870072	0.4458449575615669	4.315298308870072	67.10471371604048	9.574647279815819	0.2827846134033563
					183.23008692153883	4.559333535723146	0.4603384913950987	4.559333535723146	67.57444671205276	9.832618314718754	0.2870941742757217
					184.51269752998962	4.145099267947906	0.44603241425049817	4.145099267947906	68.04746783903713	9.987047956800179	0.28980408634876886
					185.80428641269953	3.7242701024252463	0.4220014732595601	3.7242701024252463	68.5238001139104	9.0105349143677	0.27766572661403294
					187.10491641758844	4.048810437442482	0.44170873708761993	4.048810437442482	69.00346671470777	8.77367397465324	0.2756412343270238
					188.41465083251154	4.924933393662266	0.4870478582251794	4.924933393662266	69.48649098171072	9.093139500324641	0.28118909363894995
					189.73355338833915	4.56490488599111	0.46817114084276457	4.56490488599111	69.97289641858268	8.586105712562105	0.2740026240231791
					191.0616882620575	4.488848304580851	0.466303736877028	4.488848304580851	70.46270669351276	8.860634158511598	0.27900474252633484
					192.3991200798919	4.559688542618607	0.47167704540476124	4.559688542618607	70.95594564036736	8.431050834565454	0.2746865471811617
					193.74591392045113	4.039237817473262	0.45301111812177947	4.039237817473262	71.45263725984992	8.816070428121629	0.2807542993552308
					195.1021353178943	3.8214469941301026	0.447975694042361	3.8214469941301026	71.95280572066886	8.931009824799224	0.28388578426842176
					196.46785026511955	4.050954543936968	0.46008208359047437	4.050954543936968	72.45647536071354	8.213672403153986	0.27438311231479484
					197.8431252169754	4.244241965440848	0.4796596860982398	4.244241965440848	72.96367068823854	8.870286045692676	0.2844210341432092
					199.22802709349423	5.611048725252295	0.5351596426952872	5.611048725252295	73.4744163830562	8.266586044271248	0.27735201162280354
					200.62262328314867	4.460907286930789	0.48852431419498155	4.460907286930789	73.9887372977376	8.547535449265226	0.2822667783360416
					202.0269816461307	3.2076086270460906	0.4315466765249785	3.2076086270460906	74.50665845882176	7.747864907841426	0.27068310199280043
					203.44117051765363	4.111133346052406	0.48217395188860657	4.111133346052406	75.02820506803351	7.672183907239722	0.27050031058656165
					204.8652587112772	4.47700506340081	0.49803160804271507	4.47700506340081	75.55340250350974	7.605475530188998	0.27091515232431806
					206.29931552225614	4.357339026297453	0.4907029763212148	4.357339026297453	76.0822763210343	7.8468154679811875	0.2749526371741862
					207.74341073091193	4.334693789139728	0.4939580369000659	4.334693789139728	76.61485225528155	7.674649018321551	0.2736963071691378
					209.1976146060283	4.189160088133781	0.4933266942463931	4.189160088133781	77.15115622106853	7.802288802253921	0.27614271604751217
					210.6619979082705	4.1439369033750335	0.49352619910556944	4.1439369033750335	77.69121431461602	7.562280770117695	0.27331430857760464
					212.13663189362842	4.021152352884087	0.4820931223139376	4.021152352884087	78.23505281481832	7.891172360207944	0.27950652864099285
					213.6215883168838	3.880175758502221	0.48570796941160443	3.880175758502221	78.78269818452205	7.6638549117909065	0.2770415353501691
					215.11693943510198	3.7201946636949175	0.48104755892004386	3.7201946636949175	79.3341770718137	7.155950280808354	0.26887175979881023
					216.6227580111477	4.067274502951326	0.501759098730163	4.067274502951326	79.88951631131638	7.06396046113602	0.26945590722266854
					218.13911731722578	5.271427773714532	0.5567076383731705	5.271427773714532	80.4487429254956	7.284569569722639	0.2750697109719461
					219.66609113844635	4.911091913233066	0.5487680804158396	4.911091913233066	81.01188412597406	6.5414267657296	0.26189033117776706
					221.20375377641545	4.2165207059859	0.5122643608928321	4.2165207059859	81.5789673148559	7.0551306881098315	0.27173420930581427
					222.75218005285038	4.285868463488961	0.5178140958128782	4.285868463488961	82.1500200860599	7.0354641780658564	0.2733966005617732
					224.31144531322033	4.57815560271482	0.5370702358930272	4.57815560271482	82.72507022666231	6.8060800542856	0.27070837352726995
					225.8816254304129	3.876563306941818	0.5029039408182802	3.876563306941818	83.30414571824895	7.18948012225337	0.2776007738913134
					227.46279680842576	3.3661480516549256	0.4761258043694454	3.3661480516549256	83.88727473827669	6.037089058179374	0.2590654185542834
					229.05503638608477	4.610430247013299	0.541637429414537	4.610430247013299	84.47448566144462	6.287754032903099	0.2662610102132209
					230.65842164078737	4.377495126368551	0.5320006269325765	4.377495126368551	85.06580706107474	6.647183601567644	0.27259351173779034
					232.27303059227287	3.7249055436062033	0.502520567664616	3.7249055436062033	85.66126771050226	5.6931813561654225	0.2569801599398951
					233.89894180641878	3.9942710578899443	0.5183560950804096	3.9942710578899443	86.26089658447577	6.183301658689126	0.2664331045669022
					235.5362343990637	3.4798523697768236	0.4886573222536914	3.4798523697768236	86.8647228605671	6.258814844896149	0.2689326112682526
					237.18498803985716	3.915216911845617	0.515076849840691	3.915216911845617	87.47277592059106	5.91378560173195	0.26430887555047344
					238.84528295613615	3.6704542148037644	0.5093599490119304	3.6704542148037644	88.08508535203521	5.887212243839796	0.26628514787000834
					240.51719993682912	5.267146519072339	0.5931484618548717	5.267146519072339	88.70168094949946	5.775417269018395	0.2658265361505322
					242.20082033638693	4.033683632512085	0.5319400381411682	4.033683632512085	89.32259271614595	5.521821306446933	0.26280515918118313
					243.89622607874162	4.145496808377135	0.5444715840900508	4.145496808377135	89.94785086515898	5.435860169469938	0.26201411574157396
					245.6034996612928	4.453530282923946	0.5587344444864052	4.453530282923946	90.57748582121508	5.930725708094827	0.273493316038099
					247.32272415892186	3.8086902957370894	0.5184406739700925	3.8086902957370894	91.21152822196359	5.991152038234985	0.27640134679632433
					249.05398322803433	3.1359262650268787	0.49325132684439366	3.1359262650268787	91.85000891951734	5.251547908878059	0.2654817164318733
					250.79736111063056	4.1232572668860055	0.5560250002847466	4.1232572668860055	92.49295898195396	5.546855270857975	0.27267942024621256
					252.55294263840497	4.704530588905762	0.58333608726328	4.704530588905762	93.14040969482764	5.184567038805373	0.2670909576478927
					254.3208132368738	3.0924714694809374	0.5047456102139526	3.0924714694809374	93.79239256269142	4.935843277783922	0.2631873926827136
					256.1010589295319	2.7706201091811025	0.47268390559738116	2.7706201091811025	94.44893931063027	5.387616147201644	0.27495657520371564
					257.89376634203865	3.772969153343	0.539414781880755	3.772969153343	95.11008188580468	5.00061318841004	0.2683189269530597
					259.6990227064329	3.064534637329565	0.5004717837238858	3.064534637329565	95.7758524590053	5.093629848061853	0.27363942464783997
					261.51691586537794	3.5022230712708966	0.5229398198001654	3.5022230712708966	96.44628342621834	5.213038186080659	0.27650501602777267
					263.34753427643557	3.3473137884051285	0.520092750754487	3.3473137884051285	97.12140741020188	4.8670631946744045	0.2697967715335528
					265.1909670163707	3.4025958884847225	0.5216059363543765	3.4025958884847225	97.8012572620733	5.0721097033640135	0.2774888369670668
					267.04730378548527	3.1697436255005087	0.5113844875441639	3.1697436255005087	98.48586606290782	4.917289269471661	0.27513854019479694
					268.91663491198364	2.944404936823467	0.5048159015238484	2.944404936823467	99.17526712534817	5.0284863754745555	0.2794350698251455
					270.7990513563675	3.18917163294664	0.5194097591924692	3.18917163294664	99.86949399522561	4.375915177951944	0.26591556367572605
					272.69464471586207	2.6401577432574848	0.47887966107057284	2.6401577432574848	100.5685804531922	5.3169686178321385	0.2879214689127585
					274.6035072288731	3.7152495617719166	0.5554441134949667	3.7152495617719166	101.27256051636454	4.732473642824594	0.2757933668632479
					276.5257317794752	3.7130847580687227	0.5578800566240726	3.7130847580687227	101.9814684399791	4.5899151786357475	0.27518124657011334
					278.46141190193157	3.135599022779757	0.5173440492192802	3.135599022779757	102.69533871905895	4.919255312820852	0.2832895590118513
					280.41064178524505	2.4583669612923127	0.4659184976194199	2.4583669612923127	103.41420609009236	4.7735669534899605	0.2825458441738652
					282.3735162777418	3.5621531736425833	0.5534955523494605	3.5621531736425833	104.13810553272302	4.5972828469042435	0.2819009576299232
					284.35013089168604	2.5591437931253296	0.49285149832395236	2.5591437931253296	104.86707227145207	4.777069305717861	0.28593075457650896
					286.34058180792783	2.3718256236610937	0.47947355523910273	2.3718256236610937	105.60114177735224	3.679277421656828	0.2617699907254265
					288.3449658805833	2.0901655602462674	0.451768663456737	2.0901655602462674	106.3403497697937	3.7430669939913033	0.2627592966452307
					290.36338064174737	2.0085305753047074	0.4544435895625299	2.0085305753047074	107.08473221818227	4.004349019341996	0.2726105594241934
					292.39592430623964	2.676973516979694	0.5025357462585849	2.676973516979694	107.83432534370954	4.640340307122907	0.2891668727309781
					294.4426957763833	1.8063466266613535	0.43049384646652833	1.8063466266613535	108.58916562111551	4.133970870277031	0.274734894795506
					296.50379464681794	2.293681591587013	0.470836389938525	2.293681591587013	109.34928978046332	4.338411994097955	0.28364868956203776
					298.5793212093457	2.6365573265955122	0.5077333549665534	2.6365573265955122	110.11473480892656	4.051389096556237	0.2789767941254948
					300.66937645781115	2.7592455504111304	0.5165231241501467	2.7592455504111304	110.88553795258903	4.430205553873922	0.29129150875577065
					302.7740620930158	2.764891842644498	0.5164092577662357	2.764891842644498	111.66173671825717	4.251163574691316	0.28838463280305554
					304.8934805276669	1.6665793574968224	0.42923909290540163	1.6665793574968224	112.44336887528496	3.814011516294827	0.2782810421388285
					307.0277348913605	2.098557639708972	0.46318708477586723	2.098557639708972	113.23047245741196	3.9505106403219705	0.28310615861101507
					309.1769290356001	1.9389924194122927	0.4597213538464838	1.9389924194122927	114.02308576461385	3.895096299835656	0.28302218235833004
					311.3411675388493	1.966181230508929	0.46142227796655133	1.966181230508929	114.82124736496615	3.9578743263128167	0.28809347398608
					313.5205557116212	3.5705993006318257	0.5838081187150882	3.5705993006318257	115.62499609652092	3.6016325857633245	0.27755114323682134
					315.71519960160254	2.3018174633483426	0.5009904967092683	2.3018174633483426	116.43437106919656	3.607672416723326	0.28293141281302336
					317.9252059988138	1.957783612687087	0.47455248092631636	1.957783612687087	117.24941166668094	4.310513581446767	0.30403883478047183
					320.15068244080544	2.6955666049465967	0.5256727003440504	2.6955666049465967	118.07015754834771	3.7255260994333343	0.2892533781586352
					322.3917372178911	2.474575110919989	0.5090081724927767	2.474575110919989	118.89664865118613	3.722689654751181	0.29067630426662544
					324.64847937841637	2.8291525199240652	0.552220846111809	2.8291525199240652	119.72892519174444	4.2717898156636185	0.31027172585944096
					326.9210187340653	2.0332142202894543	0.474922259581223	2.0332142202894543	120.56702766808665	3.9033895394184337	0.29789864791809295
					329.2094658652037	1.9344822423927572	0.4695679548233611	1.9344822423927572	121.41099686176327	3.1953744851840473	0.28178383565789755
					331.51393212626016	1.445824636424355	0.42507021794275174	1.445824636424355	122.26087383979561	3.304290656036911	0.2855860098279101
					333.83452965114395	1.5440512192744196	0.4471856874113965	1.5440512192744196	123.11669995667417	3.7476736388191516	0.30385982556984936
					336.171371358702	1.687674229343492	0.4518656689713529	1.687674229343492	123.97851685637087	3.545190410224527	0.29964392042172383
					338.52457095821285	2.3929513704955396	0.5208017603350096	2.3929513704955396	124.84636647436548	4.044935397917083	0.3160324455055876
					340.89424295492034	2.4166144303996244	0.5331995722708601	2.4166144303996244	125.72029103968603	3.2381167367271115	0.29067051046802633
					343.2805026556048	0.8742356492353311	0.3921872470491513	0.8742356492353311	126.60033307696384	3.6505203035426628	0.3052902199716848
					345.683466174194	2.022133927718909	0.502641616561824	2.022133927718909	127.48653540850259	3.3318282593797486	0.2955638870486112
					348.1032504374134	1.0044856116167196	0.3877841693390807	1.0044856116167196	128.3789411563621	3.662121660726986	0.30787905545863764
					350.5399731904753	2.0190164658991847	0.4927987349799571	2.0190164658991847	129.27759374445662	3.6122147451289424	0.31017102283593656
					352.9937530028086	1.7768420814075436	0.46926524436031375	1.7768420814075436	130.18253690066783	3.9805918690870783	0.32423558148614834
					355.46470927382825	2.4848997811915225	0.5395462112712808	2.4848997811915225	131.09381465897252	4.031084505549926	0.32731822972142366
					357.95296223874504	2.8429167024294357	0.581105955505045	2.8429167024294357	132.01147136158534	3.281786949105112	0.3053816161548099
					360.4586329744162	1.6102279898421383	0.4558168153813491	1.6102279898421383	132.93555166111642	3.7508651123730457	0.3196650001077017
					362.98184340523716	1.1215869354908108	0.4189351039810997	1.1215869354908108	133.86610052274423	3.748771661314229	0.3250245988222808
					365.5227163090738	1.5553481801797067	0.4824404873285536	1.5553481801797067	134.80316322640346	3.5662304799334597	0.31936349523205826
					368.08137532323735	1.6689850348664517	0.47725946527365154	1.6689850348664517	135.74678536898827	3.5127040237159006	0.3181898646131156
					370.6579449505	2.0052213498390885	0.5051751857588447	2.0052213498390885	136.69701286657119	3.040314775816025	0.301464487080941
					373.2525505651535	2.268248219170445	0.5408115997675423	2.268248219170445	137.6538919566372	3.88676808300956	0.3331874674729068
					375.8653184191096	1.5060437930389967	0.47229348204400295	1.5060437930389967	138.6174692003337	3.834931226572881	0.3362710978939253
					378.49637564804334	1.979070599069067	0.5145745643495145	1.979070599069067	139.587791484736	3.823535570551279	0.33782235995699006
					381.14585027757965	1.4724183556786066	0.46868555227444675	1.4724183556786066	140.56490602512915	3.5863586972838655	0.3338274013428507
					383.8138712295227	2.1614388316112025	0.5470635806875496	2.1614388316112025	141.54886036730505	3.855360960277541	0.3454752855095004
					386.50056832812936	1.6315937954338335	0.4844694605681481	1.6315937954338335	142.5397023898762	4.036356831540705	0.35258102397479796
					389.2060723064262	1.7542632076337763	0.5126866189667869	1.7542632076337763	143.53748030660535	3.985973830618923	0.3561056607191223
					391.93051481257123	2.053261522534072	0.5215964989857229	2.053261522534072	144.54224266875156	3.120138622888688	0.32263976096537583
					394.67402841625926	1.26361981417495	0.43447193205886664	1.26361981417495	145.55403836743284	3.7232212231964534	0.3505121053536612
					397.43674661517304	1.4025624367361766	0.4653370484836805	1.4025624367361766	146.5729166360049	3.613202663566371	0.3481144932905758
					400.21880384147926	1.7215062401964638	0.48998515353890626	1.7215062401964638	147.59892705245693	3.8984412742547745	0.358212671833136
					403.0203354683696	1.849295082890329	0.5257290999647434	1.849295082890329	148.63211954182412	3.0897450360231318	0.32856145045553153
					405.8414778166482	1.724239373824093	0.5270922422014457	1.724239373824093	149.67254437861686	4.0644436838331615	0.37249342310553046
					408.6823681613647	2.0232923664436138	0.5571563900391016	2.0232923664436138	150.7202521892672	3.375926234345838	0.3470045224756466
					411.5431447384942	2.1119315043061757	0.5694259808787451	2.1119315043061757	151.7752939545921	4.059496263585677	0.3742843849672814
					414.4239467516637	2.3676063085535706	0.5881029002024348	2.3676063085535706	152.83772101227422	3.479060206439278	0.3550117040232208
					417.3249143789253	1.4268316383190687	0.49825264762031746	1.4268316383190687	153.90758505936014	4.25662042301058	0.3853586549815954
					420.2461887795778	1.905944230326516	0.5495979906044627	1.905944230326516	154.98493815477565	4.651472096289111	0.402656960957981
					423.18791210103484	2.522004466684732	0.6177792494922231	2.522004466684732	156.0698327218591	3.9710729981446486	0.3833392506098349
					426.1502274857421	1.8848127761001137	0.5728433136699324	1.8848127761001137	157.16232155091208	3.385427197974913	0.3550016033016256
					429.13327907814227	1.4781240789762848	0.5056441352268793	1.4781240789762848	158.26245780176848	4.0895252607871235	0.3876750223992806
					432.1372120316893	2.9327414939883814	0.656018452062283	2.9327414939883814	159.37029500638084	3.9780159529205044	0.38377786529269536
					435.16217251591104	3.2541170301321123	0.6911200301897517	3.2541170301321123	160.4858870714255	4.343002206423939	0.4072811749838411
					438.20830772352247	2.232906906281982	0.6183500703511317	2.232906906281982	161.6092882809255	3.1385546377789533	0.3608440087653754
					441.2757658775871	2.4296940610552147	0.6214770549358821	2.4296940610552147	162.740553298892	3.8150812468455912	0.38429272891040533
					444.36469623873023	1.819555069469812	0.5552583180883167	1.819555069469812	163.87973717198423	3.7046514916843165	0.3849088955246418
					447.47524911240134	2.5646067188966555	0.6455089851521795	2.5646067188966555	165.02689533218813	4.135139285330959	0.40286729836633134
					450.6075758561882	1.90734333913758	0.5850665347888911	1.90734333913758	166.18208359951348	4.1648878711448365	0.40866446974967585
					453.7618288871815	2.7071722871387767	0.6669707189262616	2.7071722871387767	167.34535818471008	3.743267067097471	0.39342664547551165
					456.93816168939173	2.2986711611759563	0.6154558508435639	2.2986711611759563	168.51677569200305	3.7966181940197226	0.40010948302826066
					460.1367288212175	3.048575606176514	0.7212447230288638	3.048575606176514	169.69639312184705	4.458731510605853	0.4311374291389064
					463.35768592296597	2.9452767542841616	0.7137221304814299	2.9452767542841616	170.8842678737	4.198533532465869	0.42405832270070315
					466.6011897244267	2.8253963371853836	0.6794724337650025	2.8253963371853836	172.0804577488159	4.164559713649598	0.4218848152767641
					469.8673980524977	1.724625487999157	0.6042794773416	1.724625487999157	173.2850209530576	4.2256344363988125	0.4251542675862154
					473.1564698388652	2.309107644326881	0.6420078235156762	2.309107644326881	174.498016099729	4.336757218629072	0.431931981186174
					476.4685651277373	2.081786113769833	0.6235232253605066	2.081786113769833	175.71950221242713	4.62489131942788	0.4459484035381462
					479.8038450836314	1.765155345634116	0.5818167547615655	1.765155345634116	176.9495387279141	4.192806471016579	0.4332990570974436
					483.1624719992168	1.6797760156831374	0.5842946221186006	1.6797760156831374	178.1881854990095	3.988580730753494	0.42781213012713504
					486.54460930321136	2.3778132582735125	0.669215962754938	2.3778132582735125	179.43550279750258	3.7594018569581733	0.41675981233974724
					489.9504215683338	2.4382154050715172	0.6863082990521121	2.4382154050715172	180.6915513170851	4.447104455168063	0.4500498238682304
					493.38007451931213	1.2092674809404205	0.5149758048493271	1.2092674809404205	181.9563921763047	4.315298308870072	0.4458449575615669
					496.8337350409473	1.6476298777180682	0.5843436662062192	1.6476298777180682	183.23008692153883	4.559333535723146	0.4603384913950987
					500.31157118623395	2.0568517736858856	0.6440289756593358	2.0568517736858856	184.51269752998962	4.145099267947906	0.44603241425049817
					503.8137521845376	1.1142825206659106	0.5299141097365541	1.1142825206659106	185.80428641269953	3.7242701024252463	0.4220014732595601
					507.34044844982935	2.589252405472908	0.7343738226505818	2.589252405472908	187.10491641758844	4.048810437442482	0.44170873708761993
					510.8918315889782	1.426351258033085	0.5980750726923095	1.426351258033085	188.41465083251154	4.924933393662266	0.4870478582251794
					514.468074410101	1.92163053065695	0.6481842691930338	1.92163053065695	189.73355338833915	4.56490488599111	0.46817114084276457
					518.0693509309717	1.4702017961257594	0.6138731947340362	1.4702017961257594	191.0616882620575	4.488848304580851	0.466303736877028
					521.6958363874886	1.9427701148926075	0.6552974123658191	1.9427701148926075	192.3991200798919	4.559688542618607	0.47167704540476124
					525.3477072422011	2.233084340560153	0.6961652809206365	2.233084340560153	193.74591392045113	4.039237817473262	0.45301111812177947
					529.0251411928964	1.4680674327433512	0.5797067481524151	1.4680674327433512	195.1021353178943	3.8214469941301026	0.447975694042361
					532.7283171812467	1.6605039753256645	0.6286257278371469	1.6605039753256645	196.46785026511955	4.050954543936968	0.46008208359047437
					536.4574154015154	1.8811575451254972	0.6543642594493986	1.8811575451254972	197.8431252169754	4.244241965440848	0.4796596860982398
					540.212617309326	2.7010881927463024	0.7423549430879979	2.7010881927463024	199.22802709349423	5.611048725252295	0.5351596426952872
					543.9941056304913	2.3527699638595543	0.7435473288661152	2.3527699638595543	200.62262328314867	4.460907286930789	0.48852431419498155
					547.8020643699047	2.4188235400940123	0.7366919182564861	2.4188235400940123	202.0269816461307	3.2076086270460906	0.4315466765249785
					551.636678820494	2.5588986453002036	0.7519399104343389	2.5588986453002036	203.44117051765363	4.111133346052406	0.48217395188860657
					555.4981355722375	1.7426578537502726	0.6724515927160516	1.7426578537502726	204.8652587112772	4.47700506340081	0.49803160804271507
					559.3866225212431	2.362486817505374	0.7533213451077727	2.362486817505374	206.29931552225614	4.357339026297453	0.4907029763212148
					563.3023288788918	2.712566227513108	0.7832237335857408	2.712566227513108	207.74341073091193	4.334693789139728	0.4939580369000659
					567.245445181044	2.8398084581924086	0.8161078861681939	2.8398084581924086	209.1976146060283	4.189160088133781	0.4933266942463931
					571.2161632973114	2.3719303115438204	0.7528517438966239	2.3719303115438204	210.6619979082705	4.1439369033750335	0.49352619910556944
					575.2146764403926	0.9731344955846036	0.5663146193342237	0.9731344955846036	212.13663189362842	4.021152352884087	0.4820931223139376
					579.2411791754753	2.6651914959834597	0.8214472834333314	2.6651914959834597	213.6215883168838	3.880175758502221	0.48570796941160443
					583.2958674297037	2.392809533349736	0.7904142347804081	2.392809533349736	215.11693943510198	3.7201946636949175	0.48104755892004386
					587.3789385017116	1.1717297929091393	0.6269880459187896	1.1717297929091393	216.6227580111477	4.067274502951326	0.501759098730163
					591.4905910712235	1.565947427222842	0.685552579264846	1.565947427222842	218.13911731722578	5.271427773714532	0.5567076383731705
					595.6310252087221	1.8138294162777802	0.6767587844775039	1.8138294162777802	219.66609113844635	4.911091913233066	0.5487680804158396
					599.8004423851831	1.6822733040145965	0.6781995039191062	1.6822733040145965	221.20375377641545	4.2165207059859	0.5122643608928321
					603.9990454818794	1.256759052168424	0.6103888456083858	1.256759052168424	222.75218005285038	4.285868463488961	0.5178140958128782
					608.2270388002526	1.3440417350135943	0.6587912511167484	1.3440417350135943	224.31144531322033	4.57815560271482	0.5370702358930272
					612.4846280718543	2.1903416193373855	0.8847141428252262	2.1903416193373855	225.8816254304129	3.876563306941818	0.5029039408182802
					616.7720204683573	0.9350507151924935	0.5776974425660888	0.9350507151924935	227.46279680842576	3.3661480516549256	0.4761258043694454
					621.0894246116358	0.8395584284143096	0.5790853744804273	0.8395584284143096	229.05503638608477	4.610430247013299	0.541637429414537
					625.4370505839172	0.6932163885364936	0.49517122188518475	0.6932163885364936	230.65842164078737	4.377495126368551	0.5320006269325765
					629.8151099380046	1.727618201005074	0.7415490473519292	1.727618201005074	232.27303059227287	3.7249055436062033	0.502520567664616
					634.2238157075707	0.5023940799223904	0.5164601259387088	0.5023940799223904	233.89894180641878	3.9942710578899443	0.5183560950804096
					638.6633824175237	1.4860783402869275	0.6980194031662601	1.4860783402869275	235.5362343990637	3.4798523697768236	0.4886573222536914
					643.1340260944464	1.1325053289864964	0.6403686684180113	1.1325053289864964	237.18498803985716	3.915216911845617	0.515076849840691
					647.6359642771075	0.3377557557656826	0.49703315450847796	0.3377557557656826	238.84528295613615	3.6704542148037644	0.5093599490119304
					652.1694160270473	0.47807652734587425	0.510882260865527	0.47807652734587425	240.51719993682912	5.267146519072339	0.5931484618548717
					656.7346019392367	0.4780155934529491	0.5092823840722513	0.4780155934529491	242.20082033638693	4.033683632512085	0.5319400381411682
					661.3317441528113	0.16857930724101589	0.4353937502115089	0.16857930724101589	243.89622607874162	4.145496808377135	0.5444715840900508
					665.961066361881	0.044281998218428376	0.45190589409593235	0.044281998218428376	245.6034996612928	4.453530282923946	0.5587344444864052
					670.6227938264142	1.0862615251713343	0.6610232362610661	1.0862615251713343	247.32272415892186	3.8086902957370894	0.5184406739700925
					675.3171533831991	1.4843925476648991	0.7290138446068942	1.4843925476648991	249.05398322803433	3.1359262650268787	0.49325132684439366
					680.0443734568814	1.391990480115962	0.7188891230121435	1.391990480115962	250.79736111063056	4.1232572668860055	0.5560250002847466
					684.8046840710797	2.4169817229017156	0.8813306825353252	2.4169817229017156	252.55294263840497	4.704530588905762	0.58333608726328
					689.5983168595773	2.3159595083886835	0.8481532100714866	2.3159595083886835	254.3208132368738	3.0924714694809374	0.5047456102139526
					694.4255050775944	1.3793641146380138	0.7421360174034225	1.3793641146380138	256.1010589295319	2.7706201091811025	0.47268390559738116
					699.2864836131375	0.7169107909119262	0.5566076120439933	0.7169107909119262	257.89376634203865	3.772969153343	0.539414781880755
					704.1814889984294	1.698784006419324	0.7966075023125165	1.698784006419324	259.6990227064329	3.064534637329565	0.5004717837238858
					709.1107594214184	0.8830485291873186	0.6486943051894153	0.8830485291873186	261.51691586537794	3.5022230712708966	0.5229398198001654
					714.0745347373684	1.5945845791242195	0.7841934851057301	1.5945845791242195	263.34753427643557	3.3473137884051285	0.520092750754487
					719.0730564805299	0.47751901102681416	0.5668207898559311	0.47751901102681416	265.1909670163707	3.4025958884847225	0.5216059363543765
					724.1065678758937	0.7620686989846484	0.6064760028832533	0.7620686989846484	267.04730378548527	3.1697436255005087	0.5113844875441639
					729.175313851025	0.6971492993591624	0.6078447220307436	0.6971492993591624	268.91663491198364	2.944404936823467	0.5048159015238484
					734.2795410479821	1.4987926101372202	0.777453032460156	1.4987926101372202	270.7990513563675	3.18917163294664	0.5194097591924692
					739.419497835318	0.9096328740080013	0.694130314642659	0.9096328740080013	272.69464471586207	2.6401577432574848	0.47887966107057284
					744.5954343201652	0.941238772160319	0.6806616149553291	0.941238772160319	274.6035072288731	3.7152495617719166	0.5554441134949667
					749.8076023604063	1.7251115199071414	0.8746768573721734	1.7251115199071414	276.5257317794752	3.7130847580687227	0.5578800566240726
					755.0562555769293	1.452926935319568	0.8208917939550163	1.452926935319568	278.46141190193157	3.135599022779757	0.5173440492192802
					760.3416493659677	2.359060048727019	0.9839463146188845	2.359060048727019	280.41064178524505	2.4583669612923127	0.4659184976194199
					765.6640409115295	1.9732302550461567	0.8804736367790698	1.9732302550461567	282.3735162777418	3.5621531736425833	0.5534955523494605
					771.0236891979102	0.7244870981252385	0.6179673796545148	0.7244870981252385	284.35013089168604	2.5591437931253296	0.49285149832395236
					776.4208550222957	1.4943966898073746	0.8291053203535784	1.4943966898073746	286.34058180792783	2.3718256236610937	0.47947355523910273
					781.8558010074516	0.8621759500369481	0.713839722975359	0.8621759500369481	288.3449658805833	2.0901655602462674	0.451768663456737
					787.3287916145039	1.5344439334488245	0.8274368291203927	1.5344439334488245	290.36338064174737	2.0085305753047074	0.4544435895625299
					792.8400931558053	1.0370330813415518	0.766244997947884	1.0370330813415518	292.39592430623964	2.676973516979694	0.5025357462585849
					798.389973807896	1.1503544923536713	0.7529828979283717	1.1503544923536713	294.4426957763833	1.8063466266613535	0.43049384646652833
					803.9787036245513	0.8506757230654823	0.6863024805880612	0.8506757230654823	296.50379464681794	2.293681591587013	0.470836389938525
					809.6065545499231	0.6398803905505442	0.7128432044476436	0.6398803905505442	298.5793212093457	2.6365573265955122	0.5077333549665534
					815.2738004317725	1.2687806591876758	0.811129410505665	1.2687806591876758	300.66937645781115	2.7592455504111304	0.5165231241501467
					820.9807170347949	-0.0935326115618964	0.5012799097062328	-0.0935326115618964	302.7740620930158	2.764891842644498	0.5164092577662357
					826.7275820540385	0.42919393305621445	0.6532214956092145	0.42919393305621445	304.8934805276669	1.6665793574968224	0.42923909290540163
					832.5146751284168	1.085804622998575	0.7865518531194697	1.085804622998575	307.0277348913605	2.098557639708972	0.46318708477586723
					838.3422778543157	1.6134580205527584	0.8767166336934518	1.6134580205527584	309.1769290356001	1.9389924194122927	0.4597213538464838
					844.2106737992959	2.3075767536995566	1.0477098578450388	2.3075767536995566	311.3411675388493	1.966181230508929	0.46142227796655133
					850.1201485158911	1.389569975658752	0.8525794739830921	1.389569975658752	313.5205557116212	3.5705993006318257	0.5838081187150882
					856.0709895555023	1.0852111001074234	0.8388295395721214	1.0852111001074234	315.71519960160254	2.3018174633483426	0.5009904967092683
					862.0634864823908	1.7113355764979925	0.9622206636395382	1.7113355764979925	317.9252059988138	1.957783612687087	0.47455248092631636
					868.0979308877675	0.5327220852018507	0.6981100376534956	0.5327220852018507	320.15068244080544	2.6955666049465967	0.5256727003440504
					874.1746164039819	1.24591379351677	0.8989063521562446	1.24591379351677	322.3917372178911	2.474575110919989	0.5090081724927767
					880.2938387188098	2.1014980170557345	1.023012428034665	2.1014980170557345	324.64847937841637	2.8291525199240652	0.552220846111809
					886.4558955898415	0.42694706124088055	0.6996854844111718	0.42694706124088055	326.9210187340653	2.0332142202894543	0.474922259581223
					892.6610868589703	0.6712618169523444	0.7185807079970198	0.6712618169523444	329.2094658652037	1.9344822423927572	0.4695679548233611
					898.9097144669831	1.6659966321733615	0.90367104521205	1.6659966321733615	331.51393212626016	1.445824636424355	0.42507021794275174
					905.202082468252	2.249745391703607	1.1302967250926539	2.249745391703607	333.83452965114395	1.5440512192744196	0.4471856874113965
					911.5384970455298	1.0471006577011224	0.9058654280629554	1.0471006577011224	336.171371358702	1.687674229343492	0.4518656689713529
					917.9192665248484	1.3973225732014118	0.9720347115438117	1.3973225732014118	338.52457095821285	2.3929513704955396	0.5208017603350096
					924.3447013905223	2.0404033704361613	1.1140531230300599	2.0404033704361613	340.89424295492034	2.4166144303996244	0.5331995722708601
					930.815114300256	2.6683358573273908	1.1841136544899666	2.6683358573273908	343.2805026556048	0.8742356492353311	0.3921872470491513
					937.3308201003579	0.45037666038687696	0.7598455739003341	0.45037666038687696	345.683466174194	2.022133927718909	0.502641616561824
					943.8921358410604	1.6174440508928312	1.0679431060104752	1.6174440508928312	348.1032504374134	1.0044856116167196	0.3877841693390807
					950.4993807919478	2.338040264162566	1.3971162543084508	2.338040264162566	350.5399731904753	2.0190164658991847	0.4927987349799571
					957.1528764574914	0.6307020636324988	0.8114707906359672	0.6307020636324988	352.9937530028086	1.7768420814075436	0.46926524436031375
					963.8529465926938	1.51517858948362	1.010099487129245	1.51517858948362	355.46470927382825	2.4848997811915225	0.5395462112712808
					970.5999172188426	0.3800962237853752	0.8148371294395295	0.3800962237853752	357.95296223874504	2.8429167024294357	0.581105955505045
					977.3941166393745	3.695695385161823	1.493051389433226	3.695695385161823	360.4586329744162	1.6102279898421383	0.4558168153813491
					984.2358754558502	1.015987448913159	0.9081746912355211	1.015987448913159	362.98184340523716	1.1215869354908108	0.4189351039810997
									365.5227163090738	1.5553481801797067	0.4824404873285536
									368.08137532323735	1.6689850348664517	0.47725946527365154
									370.6579449505	2.0052213498390885	0.5051751857588447
									373.2525505651535	2.268248219170445	0.5408115997675423
									375.8653184191096	1.5060437930389967	0.47229348204400295
									378.49637564804334	1.979070599069067	0.5145745643495145
									381.14585027757965	1.4724183556786066	0.46868555227444675
									383.8138712295227	2.1614388316112025	0.5470635806875496
									386.50056832812936	1.6315937954338335	0.4844694605681481
									389.2060723064262	1.7542632076337763	0.5126866189667869
									391.93051481257123	2.053261522534072	0.5215964989857229
									394.67402841625926	1.26361981417495	0.43447193205886664
									397.43674661517304	1.4025624367361766	0.4653370484836805
									400.21880384147926	1.7215062401964638	0.48998515353890626
									403.0203354683696	1.849295082890329	0.5257290999647434
									405.8414778166482	1.724239373824093	0.5270922422014457
									408.6823681613647	2.0232923664436138	0.5571563900391016
									411.5431447384942	2.1119315043061757	0.5694259808787451
									414.4239467516637	2.3676063085535706	0.5881029002024348
									417.3249143789253	1.4268316383190687	0.49825264762031746
									420.2461887795778	1.905944230326516	0.5495979906044627
									423.18791210103484	2.522004466684732	0.6177792494922231
									426.1502274857421	1.8848127761001137	0.5728433136699324
									429.13327907814227	1.4781240789762848	0.5056441352268793
									432.1372120316893	2.9327414939883814	0.656018452062283
									435.16217251591104	3.2541170301321123	0.6911200301897517
									438.20830772352247	2.232906906281982	0.6183500703511317
									441.2757658775871	2.4296940610552147	0.6214770549358821
									444.36469623873023	1.819555069469812	0.5552583180883167
									447.47524911240134	2.5646067188966555	0.6455089851521795
									450.6075758561882	1.90734333913758	0.5850665347888911
									453.7618288871815	2.7071722871387767	0.6669707189262616
									456.93816168939173	2.2986711611759563	0.6154558508435639
									460.1367288212175	3.048575606176514	0.7212447230288638
									463.35768592296597	2.9452767542841616	0.7137221304814299
									466.6011897244267	2.8253963371853836	0.6794724337650025
									469.8673980524977	1.724625487999157	0.6042794773416
									473.1564698388652	2.309107644326881	0.6420078235156762
									476.4685651277373	2.081786113769833	0.6235232253605066
									479.8038450836314	1.765155345634116	0.5818167547615655
									483.1624719992168	1.6797760156831374	0.5842946221186006
									486.54460930321136	2.3778132582735125	0.669215962754938
									489.9504215683338	2.4382154050715172	0.6863082990521121
									493.38007451931213	1.2092674809404205	0.5149758048493271
									496.8337350409473	1.6476298777180682	0.5843436662062192
									500.31157118623395	2.0568517736858856	0.6440289756593358
									503.8137521845376	1.1142825206659106	0.5299141097365541
									507.34044844982935	2.589252405472908	0.7343738226505818
									510.8918315889782	1.426351258033085	0.5980750726923095
									514.468074410101	1.92163053065695	0.6481842691930338
									518.0693509309717	1.4702017961257594	0.6138731947340362
									521.6958363874886	1.9427701148926075	0.6552974123658191
									525.3477072422011	2.233084340560153	0.6961652809206365
									529.0251411928964	1.4680674327433512	0.5797067481524151
									532.7283171812467	1.6605039753256645	0.6286257278371469
									536.4574154015154	1.8811575451254972	0.6543642594493986
									540.212617309326	2.7010881927463024	0.7423549430879979
									543.9941056304913	2.3527699638595543	0.7435473288661152
									547.8020643699047	2.4188235400940123	0.7366919182564861
									551.636678820494	2.5588986453002036	0.7519399104343389
									555.4981355722375	1.7426578537502726	0.6724515927160516
									559.3866225212431	2.362486817505374	0.7533213451077727
									563.3023288788918	2.712566227513108	0.7832237335857408
									567.245445181044	2.8398084581924086	0.8161078861681939
									571.2161632973114	2.3719303115438204	0.7528517438966239
									575.2146764403926	0.9731344955846036	0.5663146193342237
									579.2411791754753	2.6651914959834597	0.8214472834333314
									583.2958674297037	2.392809533349736	0.7904142347804081
									587.3789385017116	1.1717297929091393	0.6269880459187896
									591.4905910712235	1.565947427222842	0.685552579264846
									595.6310252087221	1.8138294162777802	0.6767587844775039
									599.8004423851831	1.6822733040145965	0.6781995039191062
									603.9990454818794	1.256759052168424	0.6103888456083858
									608.2270388002526	1.3440417350135943	0.6587912511167484
									612.4846280718543	2.1903416193373855	0.8847141428252262
									616.7720204683573	0.9350507151924935	0.5776974425660888
									621.0894246116358	0.8395584284143096	0.5790853744804273
									625.4370505839172	0.6932163885364936	0.49517122188518475
									629.8151099380046	1.727618201005074	0.7415490473519292
									634.2238157075707	0.5023940799223904	0.5164601259387088
									638.6633824175237	1.4860783402869275	0.6980194031662601
									643.1340260944464	1.1325053289864964	0.6403686684180113
									647.6359642771075	0.3377557557656826	0.49703315450847796
									652.1694160270473	0.47807652734587425	0.510882260865527
									656.7346019392367	0.4780155934529491	0.5092823840722513
									661.3317441528113	0.16857930724101589	0.4353937502115089
									665.961066361881	0.044281998218428376	0.45190589409593235
									670.6227938264142	1.0862615251713343	0.6610232362610661
									675.3171533831991	1.4843925476648991	0.7290138446068942
									680.0443734568814	1.391990480115962	0.7188891230121435
									684.8046840710797	2.4169817229017156	0.8813306825353252
									689.5983168595773	2.3159595083886835	0.8481532100714866
									694.4255050775944	1.3793641146380138	0.7421360174034225
									699.2864836131375	0.7169107909119262	0.5566076120439933
									704.1814889984294	1.698784006419324	0.7966075023125165
									709.1107594214184	0.8830485291873186	0.6486943051894153
									714.0745347373684	1.5945845791242195	0.7841934851057301
									719.0730564805299	0.47751901102681416	0.5668207898559311
									724.1065678758937	0.7620686989846484	0.6064760028832533
									729.175313851025	0.6971492993591624	0.6078447220307436
									734.2795410479821	1.4987926101372202	0.777453032460156
									739.419497835318	0.9096328740080013	0.694130314642659
									744.5954343201652	0.941238772160319	0.6806616149553291
									749.8076023604063	1.7251115199071414	0.8746768573721734
									755.0562555769293	1.452926935319568	0.8208917939550163
									760.3416493659677	2.359060048727019	0.9839463146188845
									765.6640409115295	1.9732302550461567	0.8804736367790698
									771.0236891979102	0.7244870981252385	0.6179673796545148
									776.4208550222957	1.4943966898073746	0.8291053203535784
									781.8558010074516	0.8621759500369481	0.713839722975359
									787.3287916145039	1.5344439334488245	0.8274368291203927
									792.8400931558053	1.0370330813415518	0.766244997947884
									798.389973807896	1.1503544923536713	0.7529828979283717
									803.9787036245513	0.8506757230654823	0.6863024805880612
									809.6065545499231	0.6398803905505442	0.7128432044476436
									815.2738004317725	1.2687806591876758	0.811129410505665
									820.9807170347949	-0.0935326115618964	0.5012799097062328
									826.7275820540385	0.42919393305621445	0.6532214956092145
									832.5146751284168	1.085804622998575	0.7865518531194697
									838.3422778543157	1.6134580205527584	0.8767166336934518
									844.2106737992959	2.3075767536995566	1.0477098578450388
									850.1201485158911	1.389569975658752	0.8525794739830921
									856.0709895555023	1.0852111001074234	0.8388295395721214
									862.0634864823908	1.7113355764979925	0.9622206636395382
									868.0979308877675	0.5327220852018507	0.6981100376534956
									874.1746164039819	1.24591379351677	0.8989063521562446
									880.2938387188098	2.1014980170557345	1.023012428034665
									886.4558955898415	0.42694706124088055	0.6996854844111718
									892.6610868589703	0.6712618169523444	0.7185807079970198
									898.9097144669831	1.6659966321733615	0.90367104521205
									905.202082468252	2.249745391703607	1.1302967250926539
									911.5384970455298	1.0471006577011224	0.9058654280629554
									917.9192665248484	1.3973225732014118	0.9720347115438117
									924.3447013905223	2.0404033704361613	1.1140531230300599
									930.815114300256	2.6683358573273908	1.1841136544899666
									937.3308201003579	0.45037666038687696	0.7598455739003341
									943.8921358410604	1.6174440508928312	1.0679431060104752
									950.4993807919478	2.338040264162566	1.3971162543084508
									957.1528764574914	0.6307020636324988	0.8114707906359672
									963.8529465926938	1.51517858948362	1.010099487129245
									970.5999172188426	0.3800962237853752	0.8148371294395295
									977.3941166393745	3.695695385161823	1.493051389433226
									984.2358754558502	1.015987448913159	0.9081746912355211
									991.1255265840412	2.913088695739436	1.350605559226214
									997.2911834928398	1.6550645001499293	1.2385036201452406
