# Supplementary material for: Formation of a super-dense hydrogen monolayer on mesoporous silica
Source: Nat Chem. 2022 Aug 29;14(11):1319–24. doi: 10.1038/s41557-022-01019-7 (PMC9630099; doi:10.1038/s41557-022-01019-7)
Supplement: Source Data Fig. 2 — Compressed folder with ‘.csv’ files of all INS results including spectra and analysis and source data of Fig. 2b.. [file 41557_2022_1019_MOESM3_ESM.zip › Fig2_INS_spectra_and_analysis/INS+AnalysisGaussian/22995_5.1mmol_20.3K_B.csv]

x	y	err	fit	residual_fit	x_full	y_full	err_full	background_full	x_f	y_f	err_f	GS_Peak0_	GS_Peak1_	GS_Peak2_	Background1_	Sigmoid1_
2.0004999999999926	1.5427700870766725	0.25953251125842497	2.2744359075020713	0.7316658204253987	1.0134999999999967	1.256297775572004	0.412541462576349	1.2562616453464674	-1.9895	0.22349957771227585	0.1189140456129049	0.0002816819084208785	3.1462346761874265e-05	3.306638350639966e-08	2.274122730180505	0.0
2.0214999999999925	1.668475865836639	0.26607530831696574	2.2654493552760617	0.5969734894394227	1.0344999999999966	1.38958497478313	0.41227228688732154	1.3895470623899806	-1.9685000000000001	0.3622654956438252	0.1325485394296167	0.00029411287979673993	3.300501834847315e-05	3.5118585339149995e-08	2.2651222022593314	0.0
2.0424999999999924	1.6336777243656324	0.26181637531042135	2.2566503470237835	0.6229726226581511	1.0554999999999966	1.8854435766648887	0.4150720807596394	1.8854037980031793	-1.9475000000000002	0.6794030748753852	0.16355317018817278	0.00030706254618330603	3.4619959690694916e-05	3.7294521728255e-08	2.2563086272233877	0.0
2.0634999999999923	1.8496678916818756	0.27132392041576797	2.2480381069897253	0.39837021530784966	1.0764999999999965	0.7975805049521556	0.38051499690380297	0.7975387721466646	-1.9265000000000003	0.6023832455992632	0.1532650499841729	0.00032055116837907254	3.631038479891347e-05	3.960142239391428e-08	2.247681205835125	0.0
2.0844999999999922	1.9476351672151497	0.28217527614102356	2.2396118623340633	0.29197669511891355	1.0974999999999964	1.476132076716305	0.3947221638630893	1.4760882979577377	-1.9055000000000004	0.3868785837295847	0.1410218274513163	0.00033459973734814883	3.807964219544226e-05	4.204692519777884e-08	2.2392391409075945	0.0
2.105499999999992	1.5547668497063334	0.2612207492091041	2.2313708431584174	0.676603993452084	1.1184999999999963	0.7190766785126161	0.36621595852061817	0.7190307578914925	-1.8845000000000005	0.551696464112459	0.15434748535601814	0.0003492299979409077	3.993122014664394e-05	4.463909832267262e-08	2.2309816373012317	0.0
2.126499999999992	1.7957602858636441	0.2795235611470671	2.2233142825324688	0.42755399666882465	1.1394999999999962	0.8763759733323324	0.366951453682308	0.8763278106663361	-1.8635000000000006	0.41778210102904917	0.1426893443399581	0.0003644644732804166	4.1868752080564444e-05	4.7386463607178036e-08	2.222907901920644	0.0
2.147499999999992	1.7310615876806523	0.27632979356593407	2.215441416521447	0.48437982884079456	1.160499999999996	0.2778045329761927	0.3355532892503906	0.27775402363074325	-1.8425000000000007	0.6530729722732532	0.1600365048969132	0.00038032648982924775	4.3896022195890214e-05	5.029802109235615e-08	2.2150171437114006	0.0
2.168499999999992	2.003325369376229	0.2899086700296338	2.2077514842145147	0.20442611483828577	1.181499999999996	2.109960785049987	0.3954638415943049	2.1099078197517915	-1.8215000000000008	0.480575615357915	0.14833043546362823	0.0003968402031514808	4.601697126817416e-05	5.338327484054511e-08	2.20730857365682	0.0
2.189499999999992	1.8217843950861115	0.2865196969402679	2.2002437277540707	0.3784593326679593	1.202499999999996	1.251678955713865	0.3604292659495215	1.2516234203572003	-1.8005000000000009	0.6237816897431828	0.15824561085447067	0.00041403062438483845	4.8235702659429056e-05	5.665226008898587e-08	2.1997814047747664	0.0
2.2104999999999917	1.99561480331229	0.2959929275270612	2.192917392365994	0.1973025890537039	1.2234999999999958	1.4704583168879988	0.3661550953938597	1.4704000923334601	-1.779500000000001	0.647982384062761	0.1621733984496217	0.0004319236474380613	5.05564885373394e-05	6.01155718039391e-08	2.1924348521144466	0.0
2.2314999999999916	2.1968279774798916	0.30292963374482107	2.1857717263908403	-0.011056251089051283	1.2444999999999957	0.7830132553733833	0.33585760911429463	0.7829522172388371	-1.758500000000001	0.9597884302440849	0.18301752018247938	0.00045054607692878124	5.2983776310501374e-05	6.378439470401324e-08	2.1852681327532064	0.0
2.2524999999999915	2.2870536949371916	0.30888530290282196	2.1788059813160294	-0.10824771362116214	1.2654999999999956	1.1173139626664326	0.34385293299750863	1.117249981109894	-1.7375000000000012	0.8973796420928708	0.17889357588044466	0.00046992565687728764	5.552219528625557e-05	6.767053482459547e-08	2.178280465793331	0.0
2.2734999999999914	2.096392516992407	0.30049872294369306	2.172019411809035	0.0756268948166281	1.2864999999999955	1.410567370300766	0.35347284143696267	1.4105003097949171	-1.7165000000000012	0.787355304798179	0.17038075693510582	0.0004900911001717625	5.817656355784022e-05	7.178645269859677e-08	2.1714710723588526	0.0
2.2944999999999913	1.9460557135147276	0.2936246147628619	2.165411275751596	0.21935556223686836	1.3074999999999954	1.888764758616838	0.3640449147435576	1.8886944777148944	-1.6955000000000013	0.8114584069669442	0.17418835697664045	0.0005110721188206309	6.095189512775519e-05	7.614529823218108e-08	2.1648391755923493	0.0
2.3154999999999912	2.021144972023164	0.2968708402710052	2.158980834274988	0.1378358622518241	1.3284999999999954	1.1771524095870687	0.33629065088184174	1.1770787606796895	-1.6745000000000014	0.8023364516014665	0.17213768154628564	0.0005328994550078452	6.38534072743935e-05	8.076094735775704e-08	2.1583840006517585	0.0
2.336499999999991	1.965665867471626	0.29445788310789234	2.1527273517963628	0.18706148432473668	1.3494999999999953	0.8176278903219565	0.31847861711105047	0.8175507193848883	-1.6535000000000015	0.6914804047284266	0.16396460082534803	0.0005556049129670316	6.688652816916565e-05	8.564804055027276e-08	2.152104774707186	0.0
2.357499999999991	2.343789185677192	0.31116855079297356	2.146650096056183	-0.1971390896210088	1.3704999999999952	1.7188609268372361	0.34998161001711126	1.7187800731693677	-1.6325000000000016	0.3555680274949101	0.137174861678581	0.0005792213916905413	7.005690475150834e-05	9.082202329676232e-08	2.146000726937718	0.0
2.378499999999991	2.1365919969159375	0.30381500338771483	2.1407483381567833	0.004156341240845851	1.391499999999995	1.1422548606434422	0.3259695513228724	1.1421701565949387	-1.6115000000000017	0.6981224770917993	0.16342742697786844	0.0006037829184895465	7.33704108693463e-05	9.62991886131953e-08	2.1400710885282357	0.0
2.399499999999991	2.156855419514564	0.30170237524978716	2.1350213526020716	-0.021834066912492567	1.412499999999995	1.382937440907439	0.32754922714553003	1.382848711597616	-1.5905000000000018	0.966860976949208	0.1841722231019558	0.0006293246834214154	7.683315569274835e-05	1.0209672170693464e-07	2.1343150926662355	0.0
2.4204999999999908	2.068573625579122	0.2990966397459504	2.1294684173384026	0.060894791759280587	1.433499999999995	1.8396064758802715	0.34440885767057033	1.839513538904854	-1.569500000000002	0.7845150868477957	0.17014205489105755	0.0006558830746007007	8.045149240869838e-05	1.0823274688753489e-07	2.1287319745386464	0.0
2.4414999999999907	1.9988039397089044	0.2957481614818256	2.1240888137966456	0.12528487408774125	1.4544999999999948	1.8299696781036494	0.3438309776894715	1.8298723432310564	-1.548500000000002	0.8037977076286471	0.17346712871512057	0.0006834957144101564	8.423202720507283e-05	1.1472637683324768e-07	2.1233209713286536	0.0
2.4624999999999906	2.018372659062228	0.29749981478278936	2.1188818269354686	0.10050916787324038	1.4754999999999947	1.7631654123426133	0.3332476518306876	1.763063481198894	-1.527500000000002	0.9003536863776074	0.179529545657223	0.000712201496628244	8.818162855210673e-05	1.215977643254098e-07	2.118081322212524	0.0
2.4834999999999905	2.4124955519839224	0.31492698010889314	2.1138467452858682	-0.29864880669805416	1.4964999999999946	0.7442958202452119	0.2866617268339891	0.7441890859872478	-1.5065000000000022	0.8550293514012766	0.1789655442001007	0.0007420406244896693	9.230743678980935e-05	1.2886815656791047e-07	2.113012268356432	0.0
2.5044999999999904	2.1723690671660307	0.30481322382804865	2.108982860996967	-0.06338620616906354	1.5174999999999945	1.2693531740290074	0.305380327995479	1.2692414210055876	-1.4855000000000023	0.7291452816924764	0.16943391122487664	0.0007730546496955141	9.661687402997258e-05	1.3655995221415832e-07	2.1081130529132897	0.0
2.5254999999999903	2.238668682710184	0.30529871917914075	2.104289469883112	-0.134379212827072	1.5384999999999944	1.4214215526065193	0.3086138207031549	1.4213045560068795	-1.4645000000000024	0.5019317602440481	0.1556313309584865	0.0008052865123896166	0.00010111765438160557	1.446967612293843e-07	2.1033829210195796	0.0
2.54649999999999	1.8641935320851155	0.2922053702146828	2.0997658714722816	0.23557233938716604	1.5594999999999943	1.3174259542124893	0.2983520806524824	1.3173034797018974	-1.4435000000000024	0.827905063570625	0.18141816269741007	0.0008387805821178139	0.00010581779450881016	1.5330346772181986e-07	2.0988211197921873	0.0
2.56749999999999	1.8357681633409388	0.29195763388269946	2.0954113690558542	0.2596432057149154	1.5804999999999942	1.3181100731162094	0.29695862944664153	1.3179818764581648	-1.4225000000000025	0.8714956679686501	0.18373348108298873	0.0008735826997866996	0.00011072562453031794	1.6240629588213666e-07	2.094426898325241	0.0
2.58849999999999	2.0986120917550597	0.30038603331113767	2.0912252697397347	-0.007386822015325034	1.6014999999999942	1.3152813466270679	0.296593441570732	1.315147173291672	-1.4015000000000026	0.8067666701095775	0.18265171118644608	0.0009097402206385621	0.00011584979927007824	1.7203287917670883e-07	2.090199507686947	0.0
2.60949999999999	2.4308970102316967	0.3178846280972833	2.0872068844968954	-0.3436901257348013	1.622499999999994	1.3803957372960254	0.29025090711364865	1.3802553220540674	-1.3805000000000027	0.6355405010836807	0.17385428889967522	0.0009473020582591614	0.00012119930986849477	1.822123329465995e-07	2.0861382009164346	0.0
2.63049999999999	2.0767039782907153	0.3047880206757351	2.083355528221329	0.006651549930613676	1.643499999999994	2.143388680390568	0.3242756215687908	2.1432417468928566	-1.3595000000000028	0.7481691009173204	0.18179369482767746	0.0009863187296349242	0.00012678349576409936	1.9297533057083988e-07	2.082242233020599	0.0
2.6514999999999898	1.5150673206592127	0.27738066291729047	2.079670519783462	0.5646031991242495	1.6644999999999939	1.53850733312915	0.29208975967530953	1.5383535934706063	-1.338500000000003	1.1192903767711655	0.2057454270752455	0.0010268424012761517	0.0001326120570556463	2.0435418335947338e-07	2.078510860970947	0.0
2.6724999999999897	1.8527752166522522	0.29515110906593917	2.076151182087049	0.22337596543479665	1.6854999999999938	1.8388482939945061	0.3085364531997154	1.8386874482625268	-1.317500000000003	0.7202828838157238	0.1866680828138561	0.0010689269364227507	0.00013869506725480146	2.1638292434900574e-07	2.074943343700447	0.0
2.6934999999999896	1.6453583358274186	0.285574208185478	2.072796842127563	0.42743850630014446	1.7064999999999937	1.5547348026327863	0.2843555024185169	1.5545665384393603	-1.296500000000003	0.630051123092668	0.18253837699761988	0.0011126279433489462	0.00014504298643980675	2.290973961803755e-07	2.071538942100378	0.0
2.7144999999999895	2.134765220104938	0.3069243908086805	2.069606831052134	-0.06515838905280402	1.7274999999999936	1.3061617877019067	0.2687458771873684	1.305985779698968	-1.2755000000000032	0.5054348116881762	0.17338508043435794	0.0011580028247833215	0.0001516666748206907	2.4253534324733573e-07	2.068296919017187	0.0
2.7354999999999894	2.168344480793156	0.30851347023049996	2.0665804842210362	-0.10176399657211954	1.7484999999999935	1.6696200575396354	0.2915805527744923	1.6694359669171077	-1.2545000000000033	0.7084448632692336	0.19118485995129184	0.0012051108284604254	0.00015857740672680016	2.5673650831120673e-07	2.0652165392493407	0.0
2.7564999999999893	2.043393700558628	0.302556346331198	2.0637171412707684	0.020323440712140428	1.7694999999999934	1.1440270488440183	0.2568264743944636	1.1438345228100029	-1.2335000000000034	0.8266290827372136	0.1967056435255011	0.0012540130988201057	0.0001657868850276256	2.717427337863302e-07	2.062297069544187	0.0
2.777499999999989	1.9533000175028925	0.2992376741639053	2.0610161461787504	0.10771612867585789	1.7904999999999933	1.6571584931456995	0.2727484667459151	1.6569571643882348	-1.2125000000000035	0.743544718789086	0.18953164340921191	0.0013047727298705417	0.00017330725599808857	2.875980679093186e-07	2.0595377785948137	0.0
2.798499999999989	1.938507049616977	0.2975587169906624	2.0584768473296595	0.11996979771268257	1.8114999999999932	1.615039442579114	0.2702096618816724	1.6148289287089241	-1.1915000000000036	0.8227999702084362	0.19453666555905005	0.0013574548192308317	0.00018115112463966214	3.0434887601420357e-07	2.056937937036913	0.0
2.819499999999989	2.480566809784513	0.31983865722299626	2.056098597583442	-0.424468212201071	1.8324999999999931	1.6153385434260616	0.274123778615008	1.6151184463996948	-1.1705000000000036	0.7406381291670858	0.1876893455888261	0.0014121265233687545	0.0001893315704689019	3.22043957145045e-07	2.054496817445647	0.0
2.840499999999989	2.047570459738247	0.300122576539037	2.053880754345016	0.00631029460676924	1.853499999999993	1.3663306794282948	0.25323883687449195	1.3661005849510355	-1.1495000000000037	0.755343682911916	0.1839468720726044	0.0014688571140491985	0.00019786216378515366	3.4073466624731657e-07	2.0522136943325155	0.0
2.861499999999989	2.975494010210177	0.33906159404772573	2.0518226796357055	-0.9236713305744715	1.874499999999993	1.674458650883301	0.27155730221973584	1.6742181277912245	-1.1285000000000038	0.5013675908660689	0.16969611181286842	0.001527718036008506	0.000206756982429406	3.604750421895493e-07	2.0500878441422254	0.0
2.8824999999999887	2.0167895184645452	0.30233563680163006	2.0499237401664225	0.0331342217018773	1.8954999999999929	1.8302713497363252	0.2759774561887042	1.830019949356846	-1.107500000000004	0.8683425961877959	0.19176537078515118	0.0015887829658697145	0.00021603062904645948	3.8132194187723605e-07	2.0481185452495643	0.0
2.9034999999999886	1.680949969322676	0.2912376028573086	2.048183307412633	0.36723333808995706	1.9164999999999928	1.3055756880190617	0.24607364223684894	1.3053129435093116	-1.086500000000004	0.7027808548710717	0.18436578219107522	0.0016521278723134656	0.00022569824886278407	4.0333518073200036e-07	2.046305077956276	0.0
2.9244999999999886	2.691179882580982	0.332028945655512	2.0466007576911287	-0.6445791248898534	1.9374999999999927	1.3099127746213695	0.24611805767705608	1.3096382002837192	-1.065500000000004	1.1345957801858784	0.20983060119919317	0.0017178310775190278	0.00023577554799262594	4.265776798203456e-07	2.0446467244879374	0.0
2.9454999999999885	2.441811759932229	0.32112847941353223	2.045175472238633	-0.39663628769359605	1.9584999999999926	2.2069931795362567	0.2880621385970633	2.2067062701102858	-1.0445000000000042	0.5290934734375268	0.17568180784062834	0.001785973319889604	0.00024627881228511965	4.511156199281177e-07	2.0431427689908386	0.0
2.9664999999999884	2.569926182809806	0.3276052896277844	2.0439068372922704	-0.5260193455175357	1.9794999999999925	1.6672899475117384	0.2620828604133296	1.6669901774419311	-1.0235000000000043	1.2719098263186355	0.21834196030874137	0.0018566378180758197	0.0002572249267253692	4.770186028890495e-07	2.041792497528866	0.0
2.988499999999994	1.9821378295388166	0.29106937366775104	2.0427451454510375	0.060607315912220905	2.0004999999999926	1.5427700870766725	0.25953251125842497	1.5424569097551062	-1.0025000000000044	1.0529644538012874	0.21137275749101223	0.0019334660503360884	0.00026918634958547	5.056989520494643e-07	2.0405419873521637	0.0
3.0105	2.076051782540775	0.30583499380178086	2.0417540166884334	-0.034297765852341566	2.0214999999999925	1.668475865836639	0.26607530831696574	1.6681487128199084	-0.9815000000000043	0.7624066129191371	0.1969701872303618	0.0020132583085194396	0.00028167389872617396	5.360463981966885e-07	2.0394585484347894	0.0
3.0315735	2.100771421883955	0.3073187009079276	2.040963932123615	-0.059807489760340005	2.0424999999999924	1.6336777243656324	0.26181637531042135	1.6333360045652368	-0.9605000000000044	1.2049180726659614	0.2228218580658595	0.0020925666103337776	0.0002941489419476622	5.667653385666707e-07	2.0385766498059947	0.0
3.0527945145	1.8552592068041958	0.2949823523613866	2.0403252198035857	0.18506601299938996	2.0634999999999923	1.8496678916818756	0.27132392041576797	1.8493109905272753	-0.9395000000000042	0.8076925460296296	0.20269191753528903	0.0021753718811263665	0.0003072392458340283	5.994190739032666e-07	2.0378420092575515	0.0
3.0741640761015	1.793407473848814	0.29300141300930616	2.0398405316550186	0.24643305780620461	2.0844999999999922	1.9476351672151497	0.28217527614102356	1.947262445788681	-0.9185000000000043	1.0837098603083837	0.21875274451076748	0.002261841010742521	0.00032097767059269526	6.341390390411463e-07	2.0372570788346445	0.0
3.09568322463421	2.238774650377139	0.30934846284577866	2.0395125535728016	-0.19926209680433749	2.105499999999992	1.5547668497063334	0.2612207492091041	1.5543776438491475	-0.8975000000000042	1.127013057621023	0.22358883047340306	0.0023521493280456583	0.0003353989435567365	6.71066178989396e-07	2.0368243342350203	0.0
3.11735300720665	2.9945146933392803	0.3396287293472607	2.0393440060028265	-0.9551706873364538	2.126499999999992	1.7957602858636441	0.2795235611470671	1.7953539052518195	-0.8765000000000043	1.1717357969886448	0.2297177658520891	0.002446481045434069	0.0003505397705437603	7.103516750890163e-07	2.0365462748351737	0.0
3.1391744782570963	2.746013909038811	0.3275062378262069	2.0393376445505043	-0.7066762644883067	2.147499999999992	1.7310615876806523	0.27632979356593407	1.730637314870606	-0.8555000000000041	0.928016355343467	0.21840340768697966	0.002545029727358804	0.00036643895410667205	7.521577292516497e-07	2.0364254237113095	0.0
3.1611486996048956	2.471920298772109	0.31618134434171713	2.039496260616594	-0.43242403815551533	2.168499999999992	2.003325369376229	0.2899086700296338	2.0028824588185343	-0.8345000000000042	0.995445214415811	0.22606809069531417	0.002647998784147615	0.00038313751911406963	7.966584111158828e-07	2.036464327654921	0.0
3.18327674050213	2.3426750479886422	0.308534704738496	2.0398226820620478	-0.3028523659265945	2.189499999999992	1.8217843950861115	0.2865196969402679	1.821322072106807	-0.8135000000000041	0.9955641149655114	0.22706668078688924	0.0027556019925089473	0.00040067884612630716	8.440405733747578e-07	2.036665557182839	0.0
3.205559677685645	2.326322392122381	0.3074484720923929	2.040319773903659	-0.28600261821872186	2.2104999999999917	1.99561480331229	0.2959929275270612	1.9951322630607429	-0.7925000000000042	1.3544518602757163	0.24842639864344207	0.0028680640441637525	0.00041910881306321925	8.945048409820072e-07	2.0370317065415913	0.0
3.227998595429445	2.2462087515881706	0.3039191429042905	2.040990439042431	-0.2052183125457394	2.2314999999999916	2.1968279774798916	0.30292963374482107	2.1963243838422577	-0.7715000000000041	1.2215670827375746	0.24714164129778785	0.0029856211241294016	0.0004384759456915195	9.482666804391923e-07	2.03756539370593	0.0
3.250594585597451	2.1516898986667146	0.29908272881076353	2.0418376190266514	-0.10985227964006317	2.2524999999999915	2.2870536949371916	0.30888530290282196	2.286528179414493	-0.7505000000000042	1.5806158481837356	0.26793598827289833	0.0031085215202607593	0.00045883157749387194	1.0055575559045664e-06	2.038269260371341	0.0
3.273348747696633	1.9754205183074285	0.29108520251583386	2.0428642948518325	0.06744377654440403	2.2734999999999914	2.096392516992407	0.30049872294369306	2.0958441775422245	-0.729500000000004	1.1795059810277395	0.2558236419268697	0.0032370262657380974	0.0004802300195178384	1.066626179451162e-06	2.039145971940397	0.0
3.2962621889305095	2.805198322908614	0.32081690434284876	2.044073487799764	-0.7611248351088498	2.2944999999999913	1.9460557135147276	0.2936246147628619	1.945483613355481	-0.7085000000000041	1.2098171677291347	0.2606808732448337	0.0033714098162802367	0.0005027287408414491	1.1317398634412239e-06	2.040198217502779	0.0
3.319336024253023	1.801839911772384	0.2830963424678658	2.0454682603190646	0.24362834854668058	2.3154999999999912	2.021144972023164	0.2968708402710052	2.0205481383999344	-0.687500000000004	1.3459936944933149	0.27431619538845525	0.0035119607639544246	0.0005263885603331103	1.2011859836806726e-06	2.0414287098087933	0.0
3.342571376422794	1.6044982401235126	0.27290819724911053	2.047051716949768	0.44255347682625557	2.336499999999991	1.965665867471626	0.29445788310789234	1.9650432903824493	-0.6665000000000041	1.7394432475935107	0.2969348194862429	0.003658982589552084	0.000551273850427168	1.275273562776812e-06	2.0428401852362263	0.0
3.3659693760577536	2.126846034274301	0.29408263507646343	2.04882700529462	-0.07801902897968116	2.357499999999991	2.343789185677192	0.31116855079297356	2.3431398165587267	-0.645500000000004	1.3492848321780615	0.2893111295789451	0.003812794455601487	0.0005774527536828611	1.3543349839504568e-06	2.044435403750352	0.0
3.389531161690158	2.3997643825641917	0.30520539869705704	2.0507973170399074	-0.34896706552428425	2.378499999999991	2.1365919969159375	0.30381500338771483	2.13591474728739	-0.624500000000004	1.7798906231739058	0.3149047858457291	0.003973732042195644	0.0006049974129436754	1.4387278464561364e-06	2.046217148856922	0.0
3.4132578798219892	1.9833488829222239	0.2877118139335978	2.052965889028829	0.06961700610660526	2.399499999999991	2.156855419514564	0.30170237524978716	2.156149159578728	-0.6035000000000039	1.6500875267971282	0.3163344999427474	0.004142148427925453	0.0006339842159666899	1.5288369747485285e-06	2.0481882275479624	0.0
3.437150684980743	2.12108510121177	0.2932289706051162	2.055336004390556	-0.06574909682121399	2.4204999999999908	2.068573625579122	0.2990966397459504	2.067837182779366	-0.582500000000004	1.2476797730542457	0.3139620251856061	0.004318415018325376	0.0006644940554471356	1.6250765946065337e-06	2.050351470240189	0.0
3.4612107397756082	2.9612213770436746	0.31951924541316257	2.0579109937283357	-0.9033103833153389	2.4414999999999907	1.9988039397089044	0.2957481614818256	1.9980360972409124	-0.5615000000000039	1.1542863642385757	0.3252948808620902	0.004502922524361217	0.0006966126054228923	1.727892690597583e-06	2.052709730705861	0.0
3.485439214954037	1.940443059756328	0.28266446057927713	2.060694236370172	0.1202511766138441	2.4624999999999906	2.018372659062228	0.29749981478278936	2.0175721543392835	-0.540500000000004	1.376260844157811	0.3431808567458394	0.004696081993617517	0.000730430615106525	1.837765560542053e-06	2.0552658859958877	0.0
3.5098372894587158	2.1086758043965914	0.2884774113302494	2.063689161685818	-0.04498664271077324	2.4834999999999905	2.4124955519839224	0.31492698010889314	2.4116610750544862	-0.5195000000000038	1.7599999900901064	0.3705717076228058	0.004898325896975569	0.0007660442212596304	1.9552125840316306e-06	2.058022836354999	0.0
3.5344061504849265	2.3327552155229685	0.2957334829939856	2.0668992504740165	-0.26585596504895204	2.5044999999999904	2.1723690671660307	0.30481322382804865	2.171499259082353	-0.4985000000000039	1.6899141051285307	0.3857286382112988	0.0051101092737123625	0.000803555280295347	2.0807912235765225e-06	2.0609835051287853	0.0
3.559146993538321	2.345239381218697	0.2976531837898463	2.0703280364241574	-0.2749113447945395	2.5254999999999903	2.238668682710184	0.30529871917914075	2.2377621338466516	-0.47750000000000387	1.9937425991137614	0.41040408799202177	0.00533191093809619	0.0008430717213706344	2.2151022786163577e-06	2.064150838662412	0.0
3.5840610224930893	2.427552061210915	0.29715611906375355	2.073979107656744	-0.35357295355417095	2.54649999999999	1.8641935320851155	0.2922053702146828	1.863248780405021	-0.45650000000000385	2.1505045828660565	0.43233631434992936	0.005564234750705678	0.0008847079218102296	2.3587934144421463e-06	2.0675278061908138	0.0
3.6091494496505407	2.96336429271285	0.3146944881819848	2.077856108347307	-0.885508184365543	2.56749999999999	1.8357681633409388	0.29195763388269946	1.834783692610326	-0.43550000000000383	2.6186618366230414	0.4680838212662786	0.005807610957857022	0.0009285851062895539	2.512562990054627e-06	2.0711173997201704	0.0
3.6344134957980945	2.203495081673829	0.28802863645838955	2.0819627404386463	-0.12153234123518253	2.58849999999999	2.0986120917550597	0.30038603331113767	2.097586329702272	-0.4145000000000038	3.3525651011704998	0.5118911908782834	0.006062597602687782	0.0009748317712944529	2.67716421114463e-06	2.074922633900453	0.0
3.659854390268681	2.0082552556416764	0.27947633743259015	2.0863027654465722	0.07804750980489583	2.60949999999999	2.4308970102316967	0.3178846280972833	2.429828326651236	-0.3935000000000038	3.0815410234223535	0.5441246304881361	0.006329782011616185	0.0010235841364718255	2.8534096367401894e-06	2.0789465458888476	0.0
3.685473371000562	2.5267392025884368	0.2965969949487937	2.090880006364562	-0.4358591962238747	2.63049999999999	2.0767039782907153	0.3047880206757351	2.0755906830899855	-0.3725000000000038	3.57802778538408	0.6024413315433915	0.006609782360071791	0.0010749866245872463	3.042176070640658e-06	2.0831921952038326	0.0
3.7112716845975657	2.023557414964958	0.2788167736507385	2.0956983496730803	0.07214093470812255	2.6514999999999898	1.5150673206592127	0.27738066291729047	1.5139076618466976	-0.35150000000000375	4.947013436023548	0.6810564622485817	0.006903249321576766	0.0011291923719139905	3.2444098715730116e-06	2.087662663569718	0.0
3.7372505863897487	2.3181038555781956	0.28902224236433693	2.100761747459574	-0.21734210811862154	2.6724999999999897	1.8527752166522522	0.29515110906593917	1.8515673782656503	-0.33050000000000374	7.167631529843991	0.7830922606657763	0.00721086780444752	0.0011863637709926995	3.461132719078595e-06	2.092361054751415	0.0
3.763411340494477	2.2491531690012367	0.2839359523550935	2.1060742196555116	-0.14307894934572518	2.6934999999999896	1.6453583358274186	0.285574208185478	1.6441004358002338	-0.3095000000000037	7.400741740170229	0.8682595116091992	0.007533358780582993	0.001246673047822699	3.6934478754977875e-06	2.0972904943792305	0.0
3.7897552198779385	2.582456461558907	0.2941155486425821	2.111639856397141	-0.47081660516176616	2.7144999999999895	2.134765220104938	0.3069243908086805	2.133455308069991	-0.2885000000000037	10.497496146285854	1.0033047980831178	0.007871481211009647	0.0013103028756749967	3.942546988089333e-06	2.1024541297634682	0.0
3.816283506417084	2.8219892329698553	0.3032094471551154	2.117462820517004	-0.7045264124528514	2.7354999999999894	2.168344480793156	0.30851347023049996	2.16698053582146	-0.2675000000000037	12.791938853556026	1.1461959733681824	0.008226034073063182	0.0013774470278538106	4.209717479331301e-06	2.1078551296986077	0.0
3.842997490962004	2.75069556008326	0.29826736753727057	2.1235473501736033	-0.6271482099096568	2.7564999999999893	2.043393700558628	0.302556346331198	2.0419736288320465	-0.24650000000000366	20.14563247460275	1.3577650328834645	0.008597858494303954	0.00144831107187831	4.4963505778339205e-06	2.1134966842568432	0.0
3.8698984733987376	2.5915701335123336	0.2933582633447755	2.1298977616270003	-0.4616723718853333	2.777499999999989	1.9533000175028925	0.2992376741639053	1.951821649918956	-0.2255000000000037	23.655893490127852	1.557821464483088	0.008987839998485757	0.0015231131077095195	4.803950047083948e-06	2.119382004570758	0.0
3.896987762712529	2.7788326895647746	0.29730214939573885	2.1365184521685063	-0.6423142373962683	2.798499999999989	1.938507049616977	0.2975587169906624	1.9369681393242304	-0.20450000000000368	32.28109929826732	1.8319297758780504	0.009396910869127204	0.0016020845528098586	5.134141674477826e-06	2.1255143226048947	0.0
3.9242666770515164	2.102575540329145	0.27483087729326805	2.1434139032130597	0.04083836288391485	2.819499999999989	2.480566809784513	0.31983865722299626	2.478965029646718	-0.18350000000000372	40.29670831923923	2.1200647342984236	0.009826052636470009	0.0016854709769943356	5.48868358882484e-06	2.1318968909160065	0.0
3.9517365437908767	2.272933985271605	0.2799148955977405	2.150588683563281	-0.1223453017083238	2.840499999999989	2.047570459738247	0.300122576539037	2.0459033997257463	-0.1625000000000037	53.52729536677177	2.4544346660951084	0.010276298693849426	0.0017735329902140945	5.86947748076061e-06	2.138532982401737	0.0
3.9793986995974127	2.4861131289902496	0.28619442347700813	2.158047452854665	-0.32806567613558446	2.861499999999989	2.975494010210177	0.33906159404772573	2.973759174716697	-0.14150000000000373	68.82808393985118	2.8097604108580483	0.010748737049748316	0.0018665471866050431	6.278580807355237e-06	2.1454258900375045	0.0
4.007254490494595	2.4062029403077227	0.28362113865729266	2.165794965191818	-0.24040797511590473	2.8824999999999887	2.0167895184645452	0.30233563680163006	2.014984323547687	-0.12050000000000372	84.37240514554009	3.1754347972547183	0.011244513222057047	0.001964807148336907	6.7182200696831255e-06	2.1525789266013544	0.0
4.035305271928057	2.8527541310888167	0.29639142934457713	2.173836072986111	-0.6789180581027057	2.9034999999999886	1.680949969322676	0.2912376028573086	1.6790717398663189	-0.09950000000000372	99.94225475852903	3.5374385721698007	0.011764833281317137	0.0020686245130124505	7.190805260306615e-06	2.159995424386521	0.0
4.063552408831553	2.3579248397158024	0.27959455422323415	2.182175731005641	-0.17574910871016147	2.9244999999999886	2.691179882580982	0.332028945655512	2.6892258493777907	-0.0785000000000037	122.32211552900799	3.9004949422504134	0.012310967049984956	0.002178330108592417	7.69894558657565e-06	2.167678734901477	0.0
4.091997275693375	2.214019720785524	0.27387151989943187	2.1908190006488693	-0.023200720136654862	2.9454999999999885	2.441811759932229	0.32112847941353223	2.4397790566844346	-0.05750000000000371	143.69960195294686	4.239704176304844	0.012884251465014051	0.0022942751600601415	8.245466585434488e-06	2.17563222855721	0.0
4.120641256623228	1.9578683216907387	0.2639846580402755	2.1997710544538482	0.24190273276310958	2.9664999999999884	2.569926182809806	0.3276052896277844	2.567811843046402	-0.0365000000000037	152.97408927824358	4.504539461001427	0.013486094111317747	0.0024168325722912225	8.83342875613663e-06	2.183859294341483	0.0
4.149485745419591	2.280091308873982	0.2737289903799109	2.209037180855477	-0.07105412801850486	2.988499999999994	1.9821378295388166	0.29106937366775104	1.979934671439943	-0.015500000000003704	162.16261259266992	4.706961756859625	0.014117976933939595	0.0025463982938582503	9.466147848980543e-06	2.1923633394798303	0.0
4.178532145637528	2.5101179665113342	0.27921863002805275	2.2186227892037897	-0.2914951773075445	3.0105	2.076051782540775	0.30583499380178086	2.073756314287131	0.005499999999996298	168.3209118367496	4.804268120120268	0.014781460137022336	0.00268339276677921	1.014721696099345e-05	2.201147789083027	0.0
4.207781870656991	2.6632681026346225	0.28384542734385465	2.228533415056841	-0.43473468757778155	3.0315735	2.100771421883955	0.3073187009079276	2.0983841395663347	0.026499999999996297	166.14211034570928	4.762391838237164	0.015478186277930666	0.0028282624675114755	1.0880530603508079e-05	2.2102160857807953	0.0
4.23723634375159	2.3355182457188812	0.2715590895753834	2.23877472576234	-0.0967435199565414	3.0527945145	1.8552592068041958	0.2949823523613866	1.8527759962581614	0.0474999999999963	144.05941081666379	4.550507746876092	0.016209884565142406	0.0029814815448015062	1.167031092191439e-05	2.219571689341474	0.0
4.266896998157851	2.162758568312925	0.2659853017340949	2.249352526342766	0.08659395802984093	3.0741640761015	1.793407473848814	0.29300141300930616	1.7908240210284396	0.06849999999999631	133.90782954359884	4.254685530006757	0.016978375368778626	0.0031435535603237734	1.252113626464472e-05	2.229218076277399	0.0
4.2967652771449565	2.224707554667296	0.2657945873371426	2.260272765699325	0.03556521103202881	3.09568322463421	2.238774650377139	0.30934846284577866	2.236086431039358	0.0894999999999963	109.84365201630777	3.8276528896080504	0.017785574952892656	0.003315013338382613	1.3437972316812224e-05	2.239158739435733	0.0
4.32684263408497	2.1965742787404565	0.26368413413117564	2.271541543150711	0.07496726441025459	3.11735300720665	2.9945146933392803	0.3396287293472607	2.9917169621716275	0.11049999999999632	88.48537000701441	3.3464155511712472	0.018633500438877643	0.00349642893130632	1.4426206034004626e-05	2.249397187574493	0.0
4.357130532523566	2.4653158776394024	0.2728086173907548	2.2831651153232437	-0.18215076231615868	3.1391744782570963	2.746013909038811	0.3275062378262069	2.743101688199616	0.13149999999999631	74.48436636459746	2.8878881997550803	0.019524275009583546	0.0036884037075363783	1.5491682633715167e-05	2.2599369449234903	0.0
4.387630446251231	1.933042224286249	0.2556284907060282	2.2951499034096168	0.3621076791233677	3.1611486996048956	2.471920298772109	0.31618134434171713	2.4688883658104364	0.1524999999999963	55.60918113455949	2.4223591413879766	0.020460133363948512	0.003891578569804709	1.66407459259365e-05	2.2707815507299376	0.0
4.41834385937499	1.802150150144578	0.2504321745188402	2.3075025008140853	0.5053523506695072	3.18327674050213	2.3426750479886422	0.308534704738496	2.3395179231094336	0.17349999999999632	38.9834682939907	1.9981277475468364	0.021443427432151392	0.004106634311200176	1.788028229075555e-05	2.2819345587884428	0.0
4.449272266390615	2.210896007222278	0.26074674393487857	2.3202296812025924	0.10933367398031457	3.205559677685645	2.326322392122381	0.3074484720923929	2.323034324760313	0.1944999999999963	30.101395431363613	1.6641218545560468	0.02247663236147049	0.004334294117351366	1.921776863957449e-05	2.293399536955131	0.0
4.48041717225535	2.6098637252001704	0.2720101846590278	2.3333384069769316	-0.2765253182232388	3.227998595429445	2.2462087515881706	0.3039191429042905	2.2427837062516693	0.2154999999999963	19.94333916887311	1.372850946379293	0.023562352783191753	0.004575326223397124	2.0661324728080255e-05	2.305180066645615	0.0
4.511780092461137	2.733167999064276	0.2741656127460153	2.3468358381926917	-0.3863321608715844	3.250594585597451	2.1516898986667146	0.29908272881076353	2.148121540011404	0.23649999999999627	12.521362350277919	1.1647525283663234	0.024703329371038783	0.004830546734878648	2.2219770223550618e-05	2.3172797423165505	0.0
4.5433625531083655	2.329637403751269	0.2626799732185833	2.3607293419413273	0.03109193819005851	3.273348747696633	1.9754205183074285	0.29108520251583386	1.971702195395993	0.2574999999999963	9.63387417813069	1.0510324539656792	0.02590244570169584	0.0051008226221682116	2.3902686966788436e-05	2.3297021709304966	0.0
4.575166090980124	2.2787764008126405	0.2598886945930364	2.3750265022173345	0.09625010140469392	3.2962621889305095	2.805198322908614	0.32081690434284876	2.801323052611629	0.2784999999999963	7.1312761198345385	0.976955266304278	0.027162735428057565	0.005387074898548794	2.572048691022884e-05	2.3424509714038177	0.0
4.607192253616985	2.2988034131387667	0.2606833412481536	2.3897351302920375	0.09093171715327086	3.319336024253023	1.801839911772384	0.2830963424678658	1.7978003612621127	0.2994999999999963	5.912670785954809	0.947142833167865	0.02848738977585987	0.00569028199257654	2.768448625889827e-05	2.3555297740373424	0.0
4.639442599392304	2.5151111201654293	0.2635811624889372	2.404863275616116	-0.11024784454931336	3.342571376422794	1.6044982401235126	0.27290819724911053	1.6002867084099706	0.32049999999999634	3.821946087880125	0.9172757922302792	0.02987976537432209	0.0060114833258935645	2.9806986390271575e-05	2.36894221992951	0.0
4.67191869758805	2.324763680169835	0.25660080660929924	2.4204192372734665	0.0956555571036315	3.3659693760577536	2.126846034274301	0.29408263507646343	2.122454432730033	0.34149999999999636	3.175868379028067	0.9012400365837339	0.03134339243135052	0.006351783108211393	3.210136218308515e-05	2.3826919603717216	0.0
4.704622128471167	2.5889655458767535	0.2652250107005889	2.436411576009549	-0.1525539698672045	3.389531161690158	2.3997643825641917	0.30520539869705704	2.395184214381206	0.3624999999999964	2.8385655198860142	0.8898641593466228	0.03288198326371674	0.006712354361755296	3.458215844423684e-05	2.396782656225633	0.0
4.737554483370465	2.501060901330249	0.26101579854951645	2.4528491268577457	-0.048211774472503244	3.4132578798219892	1.9833488829222239	0.2877118139335978	1.9785712214413569	0.3834999999999964	2.6658589656183658	0.8665719248231167	0.034499441192418975	0.007094443188045294	3.726519518751805e-05	2.411217977282094	0.0
4.7707173647540575	2.1485700807724544	0.24941291533769944	2.4697410123877086	0.32117093161525423	3.437150684980743	2.12108510121177	0.2932289706051162	2.116100567061403	0.4044999999999964	2.2990031987308903	0.8445128197225388	0.036199869813154935	0.0074993732904900115	4.016768258858156e-05	2.426001601601475	0.0
4.804112386307336	2.2279854401238435	0.2516528474585127	2.48709665659996	0.25911121647611646	3.4612107397756082	2.9612213770436746	0.31951924541316257	2.9560201140211997	0.42549999999999644	0.6295267686490291	0.7874996968714442	0.03798758265147223	0.00792855076688388	4.3308346517826924e-05	2.441137214835086	0.0
4.837741173011487	2.691799653624578	0.26291627626527164	2.5049257994912897	-0.1868738541332884	3.485439214954037	1.940443059756328	0.28266446057927713	1.9350147093820433	0.44649999999999646	1.330944779249723	0.7569723121042823	0.0398671132117076	0.0083834691865234	4.670756563736976e-05	2.4566285095274214	0.0
4.871605361222568	2.7235929667911116	0.26551430357993033	2.5232385123156607	-0.20035445447545097	3.5098372894587158	2.1086758043965914	0.2884774113302494	2.103009479065772	0.4674999999999965	2.1518139195101256	0.7324849329312254	0.04184322542827018	0.008865714967294422	5.0387521140638344e-05	2.4724791843989555	0.0
4.9057065987511255	2.636960667808897	0.26147324348576	2.5420452135653906	-0.09491545424350623	3.5344061504849265	2.3327552155229685	0.2957334829939856	2.3268394701777373	0.4884999999999965	1.4168923555752322	0.673299411259986	0.04392092452715204	0.009376973068724613	5.437236031411148e-05	2.4886929436092	0.0
4.940046544942383	2.880948179807671	0.26685630795300846	2.5613566856973704	-0.31959149411030063	3.559146993538321	2.345239381218697	0.2976531837898463	2.3390621834569516	0.5094999999999965	0.9660356693024514	0.6254479313717026	0.04610546830475864	0.009919033017644017	5.868837521108108e-05	2.5052734959997567	0.0
4.97462687075698	2.1628310668711395	0.24447419079427596	2.581184092628893	0.41835302575775346	3.5840610224930893	2.427552061210915	0.29715611906375355	2.4211007597449847	0.5304999999999964	0.16029465986122737	0.5646054422555014	0.04840237883021861	0.010493795283744504	6.33641978479281e-05	2.522224554317082	0.0
5.009449258852279	2.601014480003556	0.2566844749603274	2.601538998027399	0.0005245180238429015	3.6091494496505407	2.96336429271285	0.3146944881819848	2.9566255840857134	0.5514999999999965	2.249091478386042	0.5700058641839675	0.050817454576255916	0.011103278022976887	6.84310134651836e-05	2.539549834414701	0.0
5.044515403664246	2.858719133248849	0.26250638088169	2.622433384417947	-0.23628574883090225	3.6344134957980945	2.203495081673829	0.28802863645838955	2.1964549751356355	0.5724999999999965	2.020600472827109	0.5396882409978166	0.05335678298246269	0.011749624207363937	7.392279353960854e-05	2.5572530544345806	0.0
5.079827011489895	2.4599042552536226	0.2492519985614043	2.6438796731316145	0.183975417877992	3.659854390268681	2.0082552556416764	0.27947633743259015	2.000899036083952	0.5934999999999966	1.5301279687570215	0.5043086374366396	0.05602675345339213	0.012435109160436605	7.987655039076244e-05	2.575337933967395	0.0
5.1153858005703245	2.321897704181245	0.24547746927712108	2.6658907451172174	0.34399304093597216	3.685473371000562	2.5267392025884368	0.2965969949487937	2.5190513914277073	0.6144999999999965	1.8625410618953495	0.4890502399009865	0.05883407079227641	0.013162148518112158	8.633261539724514e-05	2.5938081931914314	0.0
5.151193501174317	2.444495787772778	0.24786754914955939	2.688479962637614	0.24398417486483615	3.7112716845975657	2.023557414964958	0.2788167736507385	2.0155217288615956	0.6354999999999966	0.9646617775554018	0.45605073881598335	0.061785769069349274	0.013933306635421278	9.333494302524243e-05	2.6126675519898184	0.0
5.187251855682537	2.668734287647278	0.2538880615433461	2.711661191870705	0.04292690422342682	3.7372505863897487	2.3181038555781956	0.28902224236433693	2.3097031628700364	0.6564999999999965	0.5873209141056979	0.4396441175907139	0.06488922592170374	0.014751305460048493	0.00010093144307663105	2.631919729045876	0.0
5.2235626186723145	2.4811798674360954	0.24581583534675958	2.735448826433526	0.2542689589974305	3.763411340494477	2.2491531690012367	0.2839359523550935	2.2403694437249557	0.6774999999999967	1.8917336524664465	0.46584821117433733	0.06815217727931426	0.01561903389416959	0.0001091743437871703	2.6515684409162548	0.0
5.260127557003021	2.3153670617739563	0.24352595809160804	2.759857811846132	0.44449075007217553	3.7897552198779385	2.582456461558907	0.2941155486425821	2.5732707349252344	0.6984999999999966	1.1334842404341536	0.4437483657951156	0.07158273250929056	0.016539557666540822	0.00011812058864887446	2.671617401081652	0.0
5.296948449902043	2.668856272949082	0.24938240978291917	2.784903670949699	0.11604739800061692	3.816283506417084	2.8219892329698553	0.3032094471551154	2.812381542151459	0.7194999999999967	1.3395034341962475	0.4477056376556554	0.07518938996758001	0.01751612973720842	0.00012783227009633175	2.692070318974814	0.0
5.334027089051357	2.5223314021575742	0.24579149114393029	2.810602530290805	0.28827112813323064	3.842997490962004	2.75069556008326	0.29826736753727057	2.7406448941665	0.7404999999999966	0.8620307917246706	0.4342637703067023	0.07898105294417976	0.018552201257552355	0.00013837710348633424	2.7129308989855865	0.0
5.371365278674717	2.912276575502981	0.2562461732777181	2.8369711474809316	-0.07530542802204954	3.8698984733987376	2.5915701335123336	0.2933582633447755	2.581054376456091	0.7614999999999967	1.1095888113386296	0.4419222859529071	0.08296704598443227	0.01965143310864175	0.00014982894511588607	2.734202839442742	0.0
5.40896483562544	2.7304871955553036	0.2501744111172448	2.8640269395369	0.13353974398159618	3.896987762712529	2.7788326895647746	0.29730214939573885	2.767828560001163	0.7824999999999966	1.86200854422305	0.4592536582907158	0.08715713156514081	0.020817708041048325	0.00016226835836757005	2.7558898315723432	0.0
5.446827589474818	2.5441089746135646	0.243288110661362	2.8917880122041923	0.3476790375906278	3.9242666770515164	2.102575540329145	0.27483087729326805	2.0910585280320917	0.8034999999999968	0.48797372097939373	0.42341062815061525	0.09156152710002714	0.02205514343932391	0.00017578323244587098	2.777995558432395	0.0
5.484955382601142	2.918190920219485	0.25346653010006015	2.920273190260843	0.0020822700413578588	3.9517365437908767	2.272933985271605	0.2799148955977405	2.2608782841100608	0.8244999999999967	1.1410419047311642	0.44229512664174236	0.09619092224444159	0.0233681047342801	0.00019046945857589516	2.8005236938235454	0.0
5.52335007027935	2.5698980149868422	0.2427793654030936	2.9495020487947397	0.3796040338078974	3.9793986995974127	2.4861131289902496	0.28619442347700813	2.473491566173089	0.8454999999999968	0.9856012736930984	0.4321430083134499	0.10105649646419468	0.024761219485995984	0.00020643166897974197	2.8234779011755693	0.0
5.5620135207713055	2.7059495229214763	0.24624424534244196	2.979494945441885	0.2735454225204088	4.007254490494595	2.4062029403077227	0.28362113865729266	2.392986901717259	0.8664999999999967	2.086616290095461	0.4621461731864082	0.10616993682789551	0.026239392160103313	0.00022378404442864743	2.8468618324094574	0.0
5.600947615416705	2.7369674763216754	0.24582735802585007	3.0102730535670523	0.27330557724537696	4.035305271928057	2.8527541310888167	0.29639142934457713	2.8389134824892266	0.8874999999999968	0.4428661002137595	0.41351013302222195	0.1115434559762141	0.02780781961933427	0.00024265119669392333	2.87067912677481	0.0
5.640154248724622	2.7332849772181436	0.24494006957223596	3.0418583963617403	0.3085734191435967	4.063552408831553	2.3579248397158024	0.27959455422323415	2.3434278436116385	0.9084999999999968	1.8922888152556263	0.45275558202805877	0.11718981021502561	0.029472007351543913	0.0002631691327903217	2.8949334096623804	0.0
5.679635328465695	2.5007164654739253	0.23764210560956886	3.07427388182683	0.5735574163529047	4.091997275693375	2.214019720785524	0.27387151989943187	2.1988329486938647	0.9294999999999969	1.0890785625462929	0.425667254935718	0.1231223176724007	0.031237786454409316	0.0002854863085251048	2.919628291391495	0.0
5.719392775764955	2.7459297214306657	0.24353718410319664	3.1075433385993105	0.3616136171686448	4.120641256623228	1.9578683216907387	0.2639846580402755	1.9419565615783736	0.9504999999999968	1.6110371583405287	0.43661487692026374	0.12935487645186833	0.03311133139573295	0.0003097647795389586	2.9447673659721705	0.0
5.759428525195309	3.2727705361237103	0.2566701831281551	3.1416915525734272	-0.13107898355028302	4.149485745419591	2.280091308873982	0.2737289903799109	2.263417467498335	0.9714999999999969	1.4982115676702605	0.4285102467876168	0.13590198270625822	0.035099178566710895	0.0003361814587548348	2.9703542098417035	0.0
5.799744524871677	3.0628305028518685	0.25036379286811805	3.17674430425686	0.11391380140499141	4.178532145637528	2.5101179665113342	0.27921863002805275	2.4926429663905716	0.9924999999999968	1.1088649451097385	0.41146486053516756	0.14277874854772013	0.0372082456436314	0.0003649294899424307	2.996392380575566	0.0
5.840342736545779	3.149183556941183	0.2506924894261769	3.2127284067916992	0.06354484985051645	4.207781870656991	2.6632681026346225	0.28384542734385465	2.644950773358577	1.0134999999999967	1.256297775572004	0.412541462576349	0.15000091970017412	0.03944585177121095	0.00039621974796376407	3.0228854155723504	0.0
5.8812251357016	2.295089287666751	0.22824404300246776	3.2496717445584635	0.9545824568917127	4.23723634375159	2.3355182457188812	0.2715590895753834	2.3163152092980153	1.0344999999999966	1.38958497478313	0.41227228688732154	0.15758489279048443	0.04181973857812322	0.00043028247719432945	3.0498368307126618	0.0
5.922393711651511	2.9066461604745966	0.2429423636636781	3.2876033122685016	0.380957151793905	4.266896998157851	2.162758568312925	0.2659853017340949	2.142624118247558	1.0554999999999966	1.8854435766648887	0.4150720807596394	0.16554773216399973	0.04433809203217648	0.00046736908061952796	3.0772501189917056	0.0
5.963850467633071	3.301881916355704	0.25153747767098733	3.3265532544364884	0.024671338080784366	4.2967652771449565	2.224707554667296	0.2657945873371426	2.203593528403704	1.0764999999999965	0.7975805049521556	0.38051499690380297	0.17390718609881436	0.04700956513902257	0.0005077540731931482	3.105128749125458	0.0
6.005597420906502	3.5904059698176423	0.25868686883370445	3.3665529051097276	-0.22385306470791466	4.32684263408497	2.1965742787404565	0.26368413413117564	2.1744299231642383	1.0974999999999964	1.476132076716305	0.3947221638630893	0.1826817022810991	0.04984330148417155	0.0005517372142192008	3.1334761641302378	0.0
6.047636602852848	3.3193039375253974	0.25092427969511777	3.407634827714876	0.0883308901894786	4.357130532523566	2.4653158776394024	0.2728086173907548	2.442087707239649	1.1184999999999963	0.7190766785126161	0.36621595852061817	0.19189044239118017	0.05284895961341046	0.0005996458347864009	3.162295779875499	0.0
6.089970059072819	3.1639898381053966	0.2462857111193987	3.449832854865504	0.28584301676010737	4.387630446251231	1.933042224286249	0.2556284907060282	1.9086738716065699	1.1394999999999962	0.8763759733323324	0.366951453682308	0.20155329563666155	0.05603673824141581	0.0006518373776522351	3.1915909836097742	0.0
6.132599849486327	3.0606979322645578	0.2430634395895621	3.4931821279552127	0.4324841956906549	4.41834385937499	1.802150150144578	0.2504321745188402	1.7765822081189357	1.160499999999996	0.2778045329761927	0.3355532892503906	0.21169089105481986	0.05941740227236573	0.0007087021684472637	3.22136513245958	0.0
6.1755280484327315	3.0961822019146767	0.24264584817652887	3.5377191363412184	0.4415369344265416	4.449272266390615	2.210896007222278	0.26074674393487857	2.1840658629748164	1.181499999999996	2.109960785049987	0.3954638415943049	0.22232460839175253	0.06300230960963743	0.0007706664386568439	3.2516215519011715	0.0
6.2187567447717615	3.1323847624473533	0.24335665035524645	3.5834817559021097	0.4510969934547564	4.48041717225535	2.6098637252001704	0.2720101846590278	2.5817053848688536	1.202499999999996	1.251678955713865	0.3604292659495215	0.2334765873503346	0.06680343872416059	0.0008381956225433083	3.2823635342050714	0.0
6.262288041985164	3.3113661005198463	0.24653882406265853	3.6305092867308666	0.31914318621102034	4.511780092461137	2.733167999064276	0.2741656127460153	2.703611903188135	1.2234999999999958	1.4704583168879988	0.3661550953938597	0.24516973498298972	0.07083341694263512	0.0009117979520041512	3.3135943368532375	0.0
6.30612405827906	3.3641186300285852	0.24740307294434763	3.678842489700285	0.3147238596716999	4.5433625531083655	2.329637403751269	0.2626799732185833	2.298610232740438	1.2444999999999957	0.7830132553733833	0.33585760911429463	0.2574277309886148	0.0751055494075368	0.000992028375327534	3.345317180928806	0.0
6.350266926687013	3.370675396056333	0.24779272170534652	3.7285236216125703	0.3578482255562374	4.575166090980124	2.2787764008126405	0.2598886945930364	2.246200869999124	1.2654999999999956	1.1173139626664326	0.34385293299750863	0.27027503065575365	0.07963384865057377	0.0010794928279126415	3.3775352494783304	0.0
6.394718795173823	3.7110395844668425	0.25463968165230005	3.7795964686181103	0.06855688415126782	4.607192253616985	2.2988034131387667	0.2606833412481536	2.2645980568840716	1.2864999999999955	1.410567370300766	0.35347284143696267	0.2837368651764012	0.0844330647099594	0.001174852885276049	3.4102516858464735	0.0
6.439481826740039	3.2044490076869088	0.2421627352815286	3.8321063775601925	0.6276573698732837	4.639442599392304	2.5151111201654293	0.2635811624889372	2.479190064478823	1.3074999999999954	1.888764758616838	0.3640449147435576	0.29783923903661746	0.08951871570944397	0.0012788308310728094	3.443469591983058	0.0
6.4845581995272195	3.8003819168144535	0.25592692674600614	3.886100284873057	0.08571836805860356	4.67191869758805	2.324763680169835	0.25660080660929924	2.28703640326809	1.3284999999999954	1.1771524095870687	0.33629065088184174	0.312608924171623	0.09490711880347599	0.0013922151754294095	3.4771920267225287	0.0
6.529950106923911	4.195878578506328	0.26505565896494354	3.941626742629594	-0.2542518358767336	4.704622128471167	2.5889655458767535	0.2652250107005889	2.5493366260928374	1.3494999999999953	0.8176278903219565	0.31847861711105047	0.32807345055423354	0.10061542137802143	0.0015158666616204106	3.511422004035719	0.0
6.575659757672378	4.219427908063456	0.2646708357522812	3.99873594130304	-0.22069196676041614	4.737554483370465	2.501060901330249	0.26101579854951645	2.4594297517545973	1.3704999999999952	1.7188609268372361	0.34998161001711126	0.34426109286656775	0.10666163238045863	0.0016507248020279958	3.5461624912539853	0.0
6.621689375976085	3.9214087762634637	0.2570264447267479	4.05747972877359	0.13607095251012602	4.7707173647540575	2.1485700807724544	0.24941291533769944	2.104830669986221	1.391499999999995	1.1422548606434422	0.3259695513228724	0.3612008528860115	0.11306465363446234	0.0017978149874075947	3.5814164072657086	0.0
6.668041201607918	3.9045211901329506	0.25628908530456784	4.1179116250764	0.21339043494344923	4.804112386307336	2.2279854401238435	0.2516528474585127	2.1820259983589696	1.412499999999995	1.382937440907439	0.32754922714553003	0.3789224371975936	0.11984431097688558	0.0019582562167478174	3.617186620685173	0.0
6.714717490019173	4.557736900462109	0.2692159040606896	4.180086832352064	-0.37765006811004476	4.837741173011487	2.691799653624578	0.26291627626527164	2.64350236366071	1.433499999999995	1.8396064758802715	0.34440885767057033	0.3974562298264342	0.12702138503326038	0.00213326949846172	3.653475947993907	0.0
6.7617205124493065	3.891547368826363	0.2544999209212769	4.244062239424317	0.3525148705979544	4.871605361222568	2.7235929667911116	0.26551430357993033	2.6728336388744065	1.4544999999999948	1.8299696781036494	0.3438309776894715	0.4168332593658894	0.13461764142663105	0.0023241869772794425	3.6902871516545175	0.0
6.809052556036452	4.019305644182583	0.25633497580613207	4.30989642039287	0.29059077621028706	4.9057065987511255	2.636960667808897	0.26147324348576	2.5836083978527062	1.4754999999999947	1.7631654123426133	0.3332476518306876	0.4370851601597109	0.14265586019096943	0.0025324618450306975	3.7276229381971593	0.0
6.856715923928707	4.129042436355874	0.25804917691435575	4.3776496265916425	0.24860719023576827	4.940046544942383	2.880948179807671	0.26685630795300846	2.8248649901100573	1.4964999999999946	0.7442958202452119	0.2866617268339891	0.4582441270801167	0.15115986413535978	0.0027596790975045467	3.7654859562786616	0.0
6.9047129353962085	3.9945970449414165	0.25363607424258255	4.4473837712252156	0.452786726283799	4.97462687075698	2.1628310668711395	0.24447419079427596	2.1038715285593286	1.5174999999999945	1.2693531740290074	0.305380327995479	0.4803428634284552	0.1601545458784831	0.0030075672037507685	3.8038787947145263	0.0
6.953045925943982	4.571822611544089	0.26376766519932815	4.519162405958355	-0.05266020558573459	5.009449258852279	2.601014480003556	0.2566844749603274	2.539025316390858	1.5384999999999944	1.4214215526065193	0.3086138207031549	0.5034145214712927	0.16966589324464407	0.003278010758531842	3.8428039804838856	0.0
7.0017172474255895	4.301704233835284	0.25933860670106423	4.593050688696063	0.29134645486077826	5.044515403664246	2.858719133248849	0.26250638088169	2.793538803265483	1.5594999999999943	1.3174259542124893	0.2983520806524824	0.5274926351126134	0.1797210126827026	0.0035730641931372193	3.88226397670761	0.0
7.050729268157569	4.519459919413172	0.2615767491434972	4.669115341754569	0.1496554223413975	5.079827011489895	2.4599042552536226	0.2492519985614043	2.391362516089403	1.5804999999999942	1.3181100731162094	0.29695862944664153	0.5526110441925692	0.19034815033781857	0.0038949666244158694	3.9222611805997656	0.0
7.100084373034671	4.572765870943498	0.2611898811530377	4.747424599587293	0.17465872864379506	5.1153858005703245	2.321897704181245	0.24547746927712108	2.2498151522554592	1.6014999999999942	1.3152813466270679	0.296593441570732	0.5788038098951295	0.20157671037292324	0.004246157926649402	3.962797921392591	0.0
7.149784963645914	4.975378591706951	0.26905498285244606	4.828048145194714	-0.14733044651223715	5.151193501174317	2.444495787772778	0.24786754914955939	2.3686833771249822	1.622499999999994	1.3803957372960254	0.29025090711364865	0.6061051207412486	0.2134372701024111	0.004629296115751255	4.003876458235303	0.0
7.199833458391435	4.702639134044735	0.2622200980644043	4.9110570343127735	0.20841790026803864	5.187251855682537	2.668734287647278	0.2538880615433461	2.588992824822449	1.643499999999994	2.143388680390568	0.3242756215687908	0.6345491886409036	0.22596159146474773	0.005047276140205905	4.045498978066917	0.0
7.250232292600176	4.624949036420677	0.2601331816561694	4.99652360644185	0.3715745700211732	5.2235626186723145	2.4811798674360954	0.24581583534675958	2.3972994819188242	1.6644999999999939	1.53850733312915	0.29208975967530953	0.6641701344766091	0.23918262832369205	0.005503250178117962	4.087667593463431	0.0
7.3009839186483765	5.1615748273809805	0.2699257684174852	5.084521381746737	-0.07705344563424354	5.260127557003021	2.3153670617739563	0.24352595809160804	2.2271266510094763	1.6854999999999938	1.8388482939945061	0.3085364531997154	0.6950018626926485	0.25313452904977574	0.006000649544678306	4.130384340459634	0.0
7.352090806078915	5.496739229688333	0.27467933296659536	5.1751249428278925	-0.3216142868604406	5.296948449902043	2.668856272949082	0.24938240978291917	2.576022920974197	1.7064999999999937	1.5547348026327863	0.2843555024185169	0.7270779243679614	0.2678526337947747	0.006543208319218624	4.173651176345937	0.0
7.403555441721467	4.863942869214296	0.26081005881142927	5.26840980033433	0.40446693112003373	5.334027089051357	2.5223314021575742	0.24579149114393029	2.424659770852356	1.7274999999999936	1.3061617877019067	0.2687458771873684	0.7604313682556607	0.28337346583240014	0.007134988805752205	4.217469977440516	0.0
7.455380329813519	5.26530094724108	0.2689895165035287	5.364452241358849	0.09915129411776924	5.371365278674717	2.912276575502981	0.2562461732777181	2.8095082674647913	1.7484999999999935	1.6696200575396354	0.2915805527744923	0.795094579277553	0.2997347162986165	0.007780408945412654	4.261842536837267	0.0
7.507567992122213	5.572512247175867	0.27353468804685155	5.4633291595244495	-0.10918308765141749	5.40896483562544	2.7304871955553036	0.2501744111172448	2.622350087590747	1.7694999999999934	1.1440270488440183	0.2568264743944636	0.8310991039659744	0.31697522162519715	0.008484271803415294	4.306770562129863	0.0
7.560120968067068	5.554424273509879	0.27209337292558344	5.565117865635691	0.010693592125812224	5.446827589474818	2.5441089746135646	0.243288110661362	2.4303165208417674	1.7904999999999933	1.6571584931456995	0.2727484667459151	0.8684754623454122	0.3351349329207625	0.009251797256978266	4.352255673112538	0.0
7.6130418148435375	5.230055513947132	0.26580679008738534	5.669895877725943	0.43984036377881086	5.484955382601142	2.918190920219485	0.25346653010006015	2.7984414237821875	1.8114999999999932	1.615039442579114	0.2702096618816724	0.9072529457390843	0.3542548765150184	0.010088656013934626	4.398299399457906	0.0
7.666333107547443	5.617231920640052	0.2718180623180612	5.777740689277843	0.16050876863779173	5.52335007027935	2.5698980149868422	0.2427793654030936	2.443873867367672	1.8324999999999931	1.6153385434260616	0.274123778615008	0.9474593999661521	0.3743771048447983	0.011001006094412825	4.44490317837248	0.0
7.7199974393002755	5.881438292502946	0.2756558025094146	5.888729514322236	0.007291221819290428	5.5620135207713055	2.7059495229214763	0.24624424534244196	2.5733164098890486	1.853499999999993	1.3663306794282948	0.25323883687449195	0.9891209933567915	0.3955446368252908	0.011995531909809183	4.492068352230344	0.0
7.774037421375377	6.148205730966602	0.2801139488844474	6.002939008023068	-0.14526672294353382	5.600947615416705	2.7369674763216754	0.24582735802585007	2.5973735495294332	1.874499999999993	1.674458650883301	0.27155730221973584	1.0322619689460777	0.4178013868171997	0.013079486074154394	4.539796166185637	0.0
7.828455683325005	5.981463366023689	0.2763205815508733	6.120444961220143	0.13898159519645326	5.640154248724622	2.7332849772181436	0.24494006957223596	2.5863599905187837	1.8954999999999929	1.8302713497363252	0.2759774561887042	1.0769043801018985	0.44119208127115345	0.014260734082696725	4.588087765764394	0.0
7.88325487310828	5.8331355883490845	0.27198655060459076	6.241321967214235	0.4081863788651505	5.679635328465695	2.5007164654739253	0.23764210560956886	2.34607087503859	1.9164999999999928	1.3055756880190617	0.24607364223684894	1.1230678086816759	0.4657621621052077	0.015547801990873302	4.636944194436478	0.0
7.938437657220039	6.502278948637594	0.2832007812970336	6.3656430588207495	-0.13663588981684427	5.719392775764955	2.7459297214306657	0.24353718410319664	2.5831537488035257	1.9374999999999927	1.3099127746213695	0.24611805767705608	1.1707690645783997	0.491557675850531	0.01694992722358529	4.686366391168233	0.0
7.994006720820579	6.401809823422053	0.28034447948246427	6.493479313365226	0.0916694899431727	5.759428525195309	3.2727705361237103	0.2566701831281551	3.1014331933919865	1.9584999999999926	2.2069931795362567	0.2880621385970633	1.2200218651840147	0.5186251475850244	0.018477112639564513	4.736355187956622	0.0
8.049964767866324	7.349859710166257	0.29546361958575357	6.624899422817562	-0.7249602873486944	5.799744524871677	3.0628305028518685	0.25036379286811805	2.8824785791705745	1.9794999999999925	1.6672899475117384	0.2620828604133296	1.2708364928380609	0.5470114386655648	0.02014018396833821	4.786911307345599	0.0
8.106314521241387	7.082110738716983	0.2901925559473707	6.759969225625843	-0.3221415130911396	5.840342736545779	3.149183556941183	0.2506924894261769	2.959340565721834	2.0004999999999926	1.5427700870766725	0.25953251125842497	1.3232194277054674	0.576763587267307	0.021950850727538204	4.838035359925531	0.0
8.163058722890078	7.1037569301447325	0.2894616367330597	6.898751195973569	-0.20500573417116374	5.8812251357016	2.295089287666751	0.22824404300246776	2.095254373820949	2.0214999999999925	1.668475865836639	0.26607530831696574	1.3771729526975773	0.607928630743718	0.02392177071572641	4.889727841816547	0.0
8.220200133950309	7.038203859707537	0.2880758487813007	7.0413038850964345	0.0031000253888970875	5.922393711651511	2.9066461604745966	0.2429423636636781	2.6962929671978006	2.0424999999999924	1.6336777243656324	0.26181637531042135	1.4326947259658251	0.6405534088338615	0.02606661816013159	4.941989132136617	0.0
8.277741534887962	7.884615914089722	0.30085833475599605	7.187681307903388	-0.6969346061863346	5.963850467633071	3.301881916355704	0.25153747767098733	3.080457411044674	2.0634999999999923	1.8496678916818756	0.27132392041576797	1.4897773151046203	0.6746843467640385	0.028400155579321976	4.994819490455407	0.0
8.335685725632178	7.735678375640034	0.2975685114510283	7.33793226639164	-0.39774610924839404	6.005597420906502	3.5904059698176423	0.25868686883370445	3.3573292288381524	2.0844999999999922	1.9476351672151497	0.28217527614102356	1.548407685441187	0.7103672173182534	0.030938309397421693	5.048219054234778	0.0
8.394035525711603	7.648727675300686	0.2948097364920623	7.492099599169545	-0.15662807613114094	6.047636602852848	3.3193039375253974	0.25092427969511777	3.0739648896860206	2.105499999999992	1.5547668497063334	0.2612207492091041	1.608566632609081	0.7476468809848595	0.03369824931856647	5.102187836257038	0.0
8.452793774391584	7.742575371164126	0.2962493230886593	7.650219343748999	-0.09235602741512672	6.089970059072819	3.1639898381053966	0.2462857111193987	2.905747966849667	2.126499999999992	1.7957602858636441	0.2795235611470671	1.6702281469475446	0.7865670033221432	0.036698471437377735	5.156725722041934	0.0
8.511963330812325	8.322032004146637	0.30375006655306563	7.81231979510005	-0.5097122090465867	6.132599849486327	3.0606979322645578	0.2430634395895621	2.788880936768925	2.147499999999992	1.7310615876806523	0.27632979356593407	1.7333586941045798	0.8271697487191148	0.03995888502280212	5.211832467253553	0.0
8.571547074128013	7.474120558052193	0.2898836322824774	7.978420440255505	0.5042998822033118	6.1755280484327315	3.0961822019146767	0.24264584817652887	2.81008461747463	2.168499999999992	2.003325369376229	0.2899086700296338	1.7979163925366495	0.8694954497524413	0.043500902868166866	5.267507695098247	0.0
8.631547903646908	8.31654481747886	0.3022717028012236	8.148530744532778	-0.1680140729460824	6.2187567447717615	3.1323847624473533	0.24335665035524645	2.831266540750315	2.189499999999992	1.8217843950861115	0.2865196969402679	1.863850064422767	0.9135822513460269	0.04734753504917605	5.323750893714808	0.0
8.691968738972436	8.341802529963761	0.30131615976146325	8.322648760279383	-0.019153769684377764	6.262288041985164	3.3113661005198463	0.24653882406265853	2.994451150642217	2.2104999999999917	1.99561480331229	0.2959929275270612	1.9310981319362954	0.9594657289116792	0.05152348587324133	5.380561413558167	0.0
8.752812520145245	9.065279765672438	0.3107343189020642	8.500759524101175	-0.5645202415712625	6.30612405827906	3.3641186300285852	0.24740307294434763	3.030593321257106	2.2314999999999916	2.1968279774798916	0.30292963374482107	1.9995873260188182	1.0071784795670942	0.056055253737409536	5.4379384647778535	0.0
8.81408220778626	9.058660185806431	0.3111664805506376	8.682833203557099	-0.37582698224933253	6.350266926687013	3.370675396056333	0.24779272170534652	3.019687023922093	2.2524999999999915	2.2870536949371916	0.30888530290282196	2.069231170063393	1.0567496853634157	0.06097123353764182	5.495881114592649	0.0
8.875780783240765	8.921262277513245	0.30766300989892525	8.868822949688896	-0.05243932782434868	6.394718795173823	3.7110395844668425	0.25463968165230005	3.3416948016952057	2.2734999999999914	2.096392516992407	0.30049872294369306	2.1399281966659847	1.108204647171367	0.06630182118872627	5.554388284662819	0.0
8.93791124872345	9.057671048770771	0.3089884963999571	9.058662408047208	0.0009913592764370094	6.439481826740039	3.2044490076869088	0.2421627352815286	2.8158122221097743	2.2944999999999913	1.9460557135147276	0.2936246147628619	2.2115598524412476	1.1615642874235401	0.07207951972110734	5.613458748461313	0.0
9.000476627464515	9.63644476870331	0.316428826553051	9.252262838807546	-0.38418192989576383	6.4845581995272195	3.8003819168144535	0.25592692674600614	3.391473658663925	2.3154999999999912	2.021144972023164	0.2968708402710052	2.2839880446160548	1.2168446192280196	0.07833904631789278	5.67309112864558	0.0
9.063479963856764	9.529390401036515	0.3144717176357387	9.44950979706687	-0.07988060396964514	6.529950106923911	4.195878578506328	0.26505565896494354	3.7656738399124525	2.336499999999991	1.965665867471626	0.29445788310789234	2.35705228471824	1.2740561783754591	0.08511743954174213	5.7332838944314295	0.0
9.126924323603763	9.566659046979142	0.31432790955496337	9.650259328601337	0.08360028162219457	6.575659757672378	4.219427908063456	0.2646708357522812	3.766854458014402	2.357499999999991	2.343789185677192	0.31116855079297356	2.430566390392638	1.3332034133611146	0.09245416587689106	5.794035358970693	0.0
9.19081279386899	10.221010690466546	0.3217780386835794	9.854333645546252	-0.3666770449202943	6.621689375976085	3.9214087762634637	0.2570264447267479	3.445345454755582	2.378499999999991	2.1365919969159375	0.30381500338771483	2.5043147176175893	1.3942840266185792	0.10039122457587094	5.855343676734213	0.0
9.25514848342607	10.058470639577987	0.3188652059359918	10.061516262053168	0.0030456224751809202	6.668041201607918	3.9045211901329506	0.25628908530456784	3.4037961857417236	2.399499999999991	2.156855419514564	0.30170237524978716	2.578047913917844	1.4572882575798465	0.10897324965339837	5.91720684090208	0.0
9.319934522810053	9.999809171252314	0.3177301483402128	10.271546593430582	0.27173742217826735	6.714717490019173	4.557736900462109	0.2692159040606896	4.031126016103952	2.4204999999999908	2.068573625579122	0.2990966397459504	2.6514782101670713	1.5221980947894533	0.11824760771131966	5.979622680762738	0.0
9.385174064469723	10.129779297139518	0.3187532303968401	10.484114054916258	0.3543347577767406	6.7617205124493065	3.891547368826363	0.2544999209212769	3.337772281056563	2.4414999999999907	1.9988039397089044	0.2957481614818256	2.724274305726721	1.5889863999579812	0.1282644901085874	6.042588859122968	0.0
9.450870282921011	11.114497627039032	0.33033102855929924	10.698851739077702	-0.41564588796133073	6.809052556036452	4.019305644182583	0.25633497580613207	3.4370321619868722	2.4624999999999906	2.018372659062228	0.29749981478278936	2.7960559501362217	1.6576159214016564	0.1390769978092959	6.1061028697305275	0.0
9.517026374901459	11.10599224252274	0.32983868180130865	10.915329804355697	-0.19066243816704365	6.856715923928707	4.129042436355874	0.25804917691435575	3.5168787660428933	2.4834999999999905	2.4124955519839224	0.31492698010889314	2.866388384918958	1.7280381676748071	0.1507412170504077	6.170162034711524	0.0
9.58364555952577	11.593053743863369	0.33487645262315363	11.133048771070044	-0.46000497279332464	6.9047129353962085	3.9945970449414165	0.25363607424258255	3.3510920684307273	2.5044999999999904	2.1723690671660307	0.30481322382804865	2.934776880950939	1.8001921043247853	0.16331628376979843	6.234763502024522	0.0
9.650731078442451	11.687853379436048	0.3348590261126669	11.351432993758205	-0.33642038567784205	6.953045925943982	4.571822611544089	0.26376766519932815	3.8954641860696206	2.5254999999999903	2.238668682710184	0.30529871917914075	3.000661688633471	1.874002627665446	0.17686443452581233	6.2999042429334775	0.0
9.718286195991547	11.564594037472162	0.3331416411157259	11.569824657022574	0.00523061955041193	7.0017172474255895	4.301704233835284	0.25933860670106423	3.590917521846831	2.54649999999999	1.8641935320851155	0.2922053702146828	3.063413806563155	1.9493787595345435	0.19145104142319708	6.365581049501678	0.0
9.786314199363488	12.065827039987894	0.3374119005515269	11.787478721428013	-0.27834831855988185	7.050729268157569	4.519459919413172	0.2615767491434972	3.772605758258368	2.56749999999999	1.8357681633409388	0.29195763388269946	3.122332064295743	2.026211496684362	0.20714462833900635	6.431790532108902	0.0
9.854818398759033	11.867149334796729	0.33438666434928216	12.003559319901274	0.13640998510454594	7.100084373034671	4.572765870943498	0.2611898811530377	3.788139192748796	2.58849999999999	2.0986120917550597	0.30038603331113767	3.176642098784201	2.1043712386047155	0.22401686551825153	6.498529116994107	0.0
9.923802127550346	12.037164937488514	0.33620604652978997	12.217138165251816	0.17997322776330194	7.149784963645914	4.975378591706951	0.26905498285244606	4.15120690474754	2.60949999999999	2.4308970102316967	0.3178846280972833	3.2254978725658625	2.183704709474348	0.2421425393856501	6.5657930438259555	0.0
9.993268742443199	12.106937736273464	0.33687563337583337	12.427195566116843	0.3202578298433796	7.199833458391435	4.702639134044735	0.2622200980644043	3.8370810777988775	2.63049999999999	2.0767039782907153	0.3047880206757351	3.267986423235612	2.2640312853773286	0.2615994942002005	6.633578363303702	0.0
10.0632216236403	12.437365597567105	0.3414938363591961	12.632624651253693	0.1952590536865877	7.250232292600176	4.624949036420677	0.2601331816561694	3.716093023442258	2.6514999999999898	1.5150673206592127	0.27738066291729047	3.3031365352147226	2.3451386392806084	0.2824685419675787	6.701880934790783	0.0
10.133664175005784	12.581095899617562	0.34336118838511287	12.832239360219994	0.25114346060243165	7.3009839186483765	5.1615748273809805	0.2699257684174852	4.207437786093878	2.6724999999999897	1.8527752166522522	0.29515110906593917	3.329931972890933	2.4267776265191117	0.3048333368261578	6.770696423983793	0.0
10.204599824230822	12.53948641545728	0.3439578965459283	13.024786663102262	0.48530024764498236	7.352090806078915	5.496739229688333	0.27467933296659536	4.495265463206378	2.6934999999999896	1.6453583358274186	0.285574208185478	3.34732979635462	2.508656356187172	0.32878020994107354	6.840020300619395	0.0
10.27603202300044	12.911012946932402	0.3487424302776565	13.208963317119476	0.29795037018707404	7.403555441721467	4.863942869214296	0.26081005881142927	3.8130030463204827	2.7144999999999895	2.134765220104938	0.3069243908086805	3.3542840873370214	2.5904334327773473	0.35439796078323527	6.909847836221872	0.0
10.347964247161443	13.060090308061465	0.35108530606572885	13.38343725243836	0.3233469443768957	7.455380329813519	5.26530094724108	0.2689895165035287	4.1626912427194975	2.7354999999999894	2.168344480793156	0.30851347023049996	3.349775138406953	2.6717104115943515	0.3817776005429841	6.980174101894072	0.0
10.420399996891572	13.432182438444277	0.35508660800254255	13.546873408594346	0.11469097015006824	7.507567992122213	5.572512247175867	0.27353468804685155	4.41595364978128	2.7564999999999893	2.043393700558628	0.302556346331198	3.3328438046559277	2.7520235944452907	0.41101204333857844	7.050993966154548	0.0
10.493342796869813	13.562651741609354	0.3567016608904154	13.697963529401244	0.13531178779189013	7.560120968067068	5.554424273509879	0.27209337292558344	4.3415620809867255	2.777499999999989	1.9533000175028925	0.2992376741639053	3.302630294420219	2.83083540132187	0.4421957408352971	7.122302092823858	0.0
10.566796196447902	13.684157655394833	0.357805897888315	13.835459089307172	0.15130143391233908	7.6130418148435375	5.230055513947132	0.26580679008738534	3.9584590356790947	2.798499999999989	1.938507049616977	0.2975587169906624	3.2584162046886767	2.9075256897558193	0.4754242558998211	7.1940929389628545	0.0
10.640763769823035	13.826802708487307	0.3584679513029042	13.958206196791718	0.13140348830441084	7.666333107547443	5.617231920640052	0.2718180623180612	4.284394409734689	2.819499999999989	2.480566809784513	0.31983865722299626	3.1996681191364176	2.9813835538047484	0.5107937709844785	7.266360752866072	0.0
10.715249116211798	14.36006647259811	0.36386382503214176	14.065181035655009	-0.2948854369431011	7.7199974393002755	5.881438292502946	0.2756558025094146	4.484777130411054	2.840499999999989	2.047570459738247	0.300122576539037	3.126080623705823	3.0516003127615323	0.5484005270743082	7.339099572113343	0.0
10.79025586002528	14.281647152946947	0.36194127740615084	14.155524200867106	-0.12612295207984126	7.774037421375377	6.148205730966602	0.2801139488844474	4.685062889129171	2.861499999999989	2.975494010210177	0.33906159404772573	3.0376162057007408	3.1172645842410254	0.5883401892426943	7.412303221682647	0.0
10.865787651045459	14.023112026973767	0.35862765116421236	14.228572198301864	0.20546017132809702	7.828455683325005	5.981463366023689	0.2763205815508733	4.449106170567941	2.8824999999999887	2.0167895184645452	0.30233563680163006	2.9345392408444444	3.1773605101778526	0.6307071351519649	7.485965312127602	0.0
10.941848164602776	13.805097834721828	0.3555000770974575	14.28388443619007	0.4787866014682418	7.88325487310828	5.8331355883490845	0.27198655060459076	4.228757815571328	2.9034999999999886	1.680949969322676	0.2912376028573086	2.8174411906232617	3.230770344541682	0.6755936632024029	7.560079237822723	0.0
11.018441101754995	13.701505282510357	0.35368198503719384	14.321264256288456	0.6197589737780991	7.938437657220039	6.502278948637594	0.2832007812970336	4.823002280985078	2.9244999999999886	2.691179882580982	0.332028945655512	2.687254273387464	3.2762826901529922	0.7230891174680637	7.634638175279937	0.0
11.095570189467281	14.400688043912085	0.36137047147422224	14.340772931712792	-0.059915112199293574	7.994006720820579	6.401809823422053	0.28034447948246427	4.64468569801345	2.9454999999999885	2.441811759932229	0.32112847941353223	2.545251265802828	3.312607657330722	0.7732789270395364	7.709635081539704	0.0
11.173239180793551	14.287877652662349	0.3590219644394675	14.342736070828884	0.05485841816653547	8.049964767866324	7.349859710166257	0.29546361958575357	5.511871594694293	2.9664999999999884	2.569926182809806	0.3276052896277844	2.393029743097189	3.3384000772080293	0.826243557883465	7.785062692640201	0.0
11.251451855059106	14.722873261377774	0.36313526951863667	14.327742463792383	-0.3951307975853915	8.106314521241387	7.082110738716983	0.2901925559473707	5.16017687301667	2.988499999999994	1.9821378295388166	0.29106937366775104	2.2324799567216074	3.352291609143228	0.8820573757593271	7.86091352216822	0.0
11.33021201804452	14.626090609183809	0.36165145703784485	14.296636020788316	-0.32945458839549246	8.163058722890078	7.1037569301447325	0.2894616367330597	5.094733575987711	3.0105	2.076051782540775	0.30583499380178086	2.065736626378944	3.3529321155156144	0.9407874189984707	7.937179859895288	0.0
11.409523502170831	14.033062452942952	0.35440880178550105	14.250501995398267	0.21743954245531505	8.220200133950309	7.038203859707537	0.2880758487813007	4.93888910674772	3.0315735	2.100771421883955	0.3073187009079276	1.8951161109120778	3.339040034099438	1.0024920798840211	8.01385377050273	0.0
11.489390166686027	14.313091576069777	0.35722959487559847	14.190649076479307	-0.12244249959046982	8.277741534887962	7.884615914089722	0.30085833475599605	5.691754096641741	3.0527945145	1.8552592068041958	0.2949823523613866	1.7230416166702684	3.3094606746819064	1.0672196927277178	8.090927092399415	0.0
11.56981589785283	14.690587381012758	0.36106468009227266	14.118589091958066	-0.571998289054692	8.335685725632178	7.735678375640034	0.2975685114510283	5.445965163483171	3.0741640761015	1.793407473848814	0.29300141300930616	1.5519601856466074	3.2632304445072275	1.1350070251682822	8.168391436635948	0.0
11.6508046091378	14.152161713437573	0.3543928340115308	14.036015948173665	-0.11614576526390863	8.394035525711603	7.648727675300686	0.2948097364920623	5.258815912388179	3.09568322463421	2.238774650377139	0.30934846284577866	1.3842560601370255	3.199644035894465	1.2058776662230282	8.246238185919147	0.0
11.732360241401764	14.071798508988001	0.3528781162914462	13.944785017959783	-0.1270134910282188	8.452793774391584	7.742575371164126	0.2962493230886593	5.24908174945706	3.11735300720665	2.9945146933392803	0.3396287293472607	1.2221655401679823	3.118320684515431	1.2798402995455957	8.324458493730774	0.0
11.814486763091576	14.185046402282408	0.3536005024192866	13.846893526468612	-0.3381528758137957	8.511963330812325	8.322032004146637	0.30375006655306563	5.72154467630014	3.1391744782570963	2.746013909038811	0.3275062378262069	1.0676985565916686	3.019264844007544	1.3568868423150295	8.403043283554371	0.0
11.897188170433218	14.114305832754681	0.35175449802878966	13.744461652290244	-0.3698441804644368	8.571547074128013	7.474120558052193	0.2898836322824774	4.763207812894935	3.1611486996048956	2.471920298772109	0.31618134434171713	0.9225718391896061	2.9029161467506834	1.4369904181356319	8.481983248214323	0.0
11.980468487626249	13.399576866687113	0.34291842164150704	13.639713191554668	0.24013632486755476	8.631547903646908	8.31654481747886	0.3022717028012236	5.49176496666089	3.18327674050213	2.3426750479886422	0.308534704738496	0.788157776767465	2.770183450440278	1.5201031150158557	8.56126884933107	0.0
12.064331767039633	13.218811690807028	0.3400148761434389	13.534953879185647	0.3161421883786186	8.691968738972436	8.341802529963761	0.30131615976146325	5.399715183242545	3.205559677685645	2.326322392122381	0.3074484720923929	0.6654519073449956	2.622458199358165	1.606153455585791	8.640890316896694	0.0
12.14878208940891	13.56188509314076	0.3424043124514103	13.432544980808096	-0.12934011233266318	8.752812520145245	9.065279765672438	0.3107343189020642	6.002458706349116	3.227998595429445	2.2462087515881706	0.3039191429042905	0.5550605493235949	2.461603307528505	1.6950434749810317	8.720837648974964	0.0
12.233823564034772	13.428780367736513	0.34064084261556854	13.334869690787427	-0.09391067694908628	8.81408220778626	9.058660185806431	0.3111664805506376	5.871708096841981	3.250594585597451	2.1516898986667146	0.29908272881076353	0.4572085311992097	2.2899152865773322	1.7866452614808617	8.801100611530023	0.0
12.319460328983016	13.95101395465768	0.345066768161263	13.244290271893735	-0.7067236827639451	8.875780783240765	8.921262277513245	0.30766300989892525	5.606827612487168	3.273348747696633	1.9754205183074285	0.29108520251583386	0.3717654570108519	2.110059310283695	1.8807967662112768	8.881668738387912	0.0
12.405696551285896	13.283039991516965	0.3373209422068281	13.163094749977141	-0.11994524153982411	8.93791124872345	9.057671048770771	0.3089884963999571	5.612467389184876	3.2962621889305095	2.805198322908614	0.32081690434284876	0.298287612768093	1.9249791730083177	1.9772966328654422	8.962531331335288	0.0
12.492536427144898	13.058286020005273	0.33339220857027185	13.093433247862194	0.03514722785692115	9.000476627464515	9.63644476870331	0.316428826553051	6.057273058541343	3.319336024253023	1.801839911772384	0.2830963424678658	0.23607160728340634	1.7377864392780702	2.0758977409412416	9.043677460359476	0.0
12.579984182134913	12.72194859497252	0.3287276189414344	13.037245543023941	0.3152969480514205	9.063479963856764	9.529390401036515	0.3144717176357387	5.813164498401074	3.342571376422794	1.6044982401235126	0.27290819724911053	0.18421524006290332	1.5516352342645379	2.176299104662191	9.125095964034308	0.0
12.668044071409858	12.64408660573743	0.32683550768295855	12.996182944436828	0.3520963386993987	9.126924323603763	9.566659046979142	0.31432790955496337	5.710435077348499	3.3659693760577536	2.126846034274301	0.29408263507646343	0.14168093833238354	1.3695908184601437	2.2781357375883267	9.206775450055975	0.0
12.756720379909726	12.355485632876828	0.32273403367840736	12.971528867159755	0.6160432342829267	9.19081279386899	10.221010690466546	0.3217780386835794	6.2220207216545065	3.389531161690158	2.3997643825641917	0.30520539869705704	0.10735738903410484	1.194501083505982	2.380966098686376	9.288704295933291	0.0
12.846017422569096	12.829906875192089	0.3270921890203253	12.964123325852103	0.13421645066001453	9.25514848342607	10.058470639577987	0.3188652059359918	5.914161218426899	3.4132578798219892	1.9833488829222239	0.2877118139335978	0.08011564372598688	1.028880228337864	2.484256803951509	9.370870649836743	0.0
12.93593954452708	12.452978503159734	0.32206750161886827	12.97429682631696	0.5213183231572263	9.319934522810053	9.999809171252314	0.3177301483402128	5.70788525858447	3.437150684980743	2.12108510121177	0.2932289706051162	0.058856890577427816	0.8748130560555399	2.587364448073313	9.45326243161068	0.0
13.026491121338768	13.094469242399809	0.32785539103086814	13.001818764833285	-0.092650477566524	9.385174064469723	10.129779297139518	0.3187532303968401	5.688254101346228	3.4612107397756082	2.9612213770436746	0.31951924541316257	0.04255014253958832	0.7338866236567831	2.6895146646839243	9.53586733395299	0.0
13.11767655918814	13.241336874248042	0.32888694053261175	13.045864521748989	-0.1954723524990527	9.450870282921011	11.114497627039032	0.33033102855929924	6.521748757691858	3.485439214954037	1.940443059756328	0.28266446057927713	0.030259156003873803	0.6071535521692097	2.789778989809182	9.618672823766723	0.0
13.209500295102458	13.206679529312265	0.32767860303326063	13.105004137576218	-0.10167539173604645	9.517026374901459	11.10599224252274	0.32983868180130865	6.3608244728785674	3.5098372894587158	2.1086758043965914	0.2884774113302494	0.021158856207714558	0.4951284391450415	2.8870506985355293	9.701666143687932	0.0
13.301966797168173	12.757145377391039	0.3221144665531211	13.177214036769623	0.4200686593785843	9.58364555952577	11.593053743863369	0.33487645262315363	6.694768474817845	3.5344061504849265	2.3327552155229685	0.2957334829939856	0.014542318650485237	0.39781584904436357	2.9800215552806684	9.784834313794105	0.0
13.395080564748351	12.903180197989576	0.3229046453894349	13.259911983515938	0.3567317855263621	9.650731078442451	11.687853379436048	0.3348590261126669	6.636324628611319	3.559146993538321	2.345239381218697	0.2976531837898463	0.009819889814762313	0.31476564469745927	3.067162315506126	9.86816413349759	0.0
13.488846128701589	13.343830339134751	0.3268284165406798	13.35001453562797	0.006184196493219218	9.718286195991547	11.564594037472162	0.3331416411157259	6.360350429951266	3.5840610224930893	2.427552061210915	0.29715611906375355	0.006512312475956027	0.2451492811785666	3.146710758345282	9.951642183628167	0.0
13.5832680516025	13.383507352252748	0.3263759178998788	13.44401582143554	0.060508469182792624	9.786314199363488	12.065827039987894	0.3374119005515269	6.710138850668783	3.6091494496505407	2.96336429271285	0.3146944881819848	0.004239770371430731	0.18784934234549064	3.2166718800094234	10.035254828709196	0.0
13.678350927963718	14.13271424429576	0.3333025656146055	13.538086468140932	-0.5946277761548284	9.854818398759033	11.867149334796729	0.33438666434928216	6.3621191318895605	3.6344134957980945	2.203495081673829	0.28802863645838955	0.002708627680770443	0.14155417157828962	3.2748354494504675	10.118988219431404	0.0
13.774099384459465	14.309312445579993	0.3340731853363116	13.628191769877244	-0.6811206757027488	9.923802127550346	12.037164937488514	0.33620604652978997	6.385819816062654	3.659854390268681	2.0082552556416764	0.27947633743259015	0.0016973679305456156	0.10484991279415291	3.3188161938238805	10.202828295328665	0.0
13.870518080150681	13.830841828813686	0.3284480301079664	13.7102283833933	-0.12061344542038555	9.993268742443199	12.106937736273464	0.33687563337583337	6.313320533460323	3.685473371000562	2.5267392025884368	0.2965969949487937	0.0010428949222914272	0.0763034963731581	3.346121204438198	10.286760787659652	0.0
13.967611706711736	13.868424733034963	0.3283051936607982	13.780178601583385	-0.08824613145157834	10.0632216236403	12.437365597567105	0.3414938363591961	6.506621881104195	3.7112716845975657	2.023557414964958	0.2788167736507385	0.0006279996738715072	0.054531847923217254	3.3542475314867053	10.370771222499592	0.0
14.065384988658717	14.59596125042553	0.3349748256367566	13.83428023745537	-0.7616810129701594	10.133664175005784	12.581095899617562	0.34336118838511287	6.5195529633813605	3.7372505863897487	2.3181038555781956	0.28902224236433693	0.0003704649837213827	0.038254589643477895	3.340810258782124	10.454844924046048	0.0
14.163842683579329	13.743708846265042	0.3258738636961497	13.869208153491101	0.1254993072260593	10.204599824230822	12.53948641545728	0.3439578965459283	6.354720052974414	3.763411340494477	2.2491531690012367	0.2839359523550935	0.00021400130855361626	0.026329468460292948	3.3036976655797474	10.538967018142507	0.0
14.262989582364385	13.894050202758967	0.3273975127179902	13.882260531922677	-0.0117896708362899	10.27603202300044	12.911012946932402	0.3487424302776565	6.611897466034799	3.7897552198779385	2.582456461558907	0.2941155486425821	0.00012099789545464897	0.01777144853725823	3.241245649466281	10.623122436023683	0.0
14.362830509440936	13.361582176207905	0.32125349735684716	13.871539434864737	0.5099572586568311	10.347964247161443	13.060090308061465	0.35108530606572885	6.656827157517176	3.816283506417084	2.8219892329698553	0.3032094471551154	6.693292691546549e-05	0.011757686838106995	3.1524188968136015	10.707295918286112	0.0
14.463370323007023	13.538595550659178	0.32305438087629407	13.836111677804501	0.2975161271453235	10.420399996891572	13.432182438444277	0.35508660800254255	6.93630299600448	3.842997490962004	2.75069556008326	0.29826736753727057	3.620834848443499e-05	0.007621393475498391	3.03698205689288	10.791472019087639	0.0
14.564613915268072	13.67052282048467	0.3241480476806067	13.77613338019815	0.10561055971347955	10.493342796869813	13.562651741609354	0.3567016608904154	6.986990305031968	3.8698984733987376	2.5915701335123336	0.2933582633447755	1.9146461325414304e-05	0.004837870515391765	2.8956412526422457	10.875635110579188	0.0
14.66656621267495	13.879646120599965	0.32667069872858423	13.69292067285033	-0.18672544774963562	10.566796196447902	13.684157655394833	0.357805897888315	7.042791505050516	3.896987762712529	2.7788326895647746	0.29730214939573885	9.891926080756887e-06	0.003005896646179017	2.7301354967059313	10.959769387572138	0.0
14.769232176163673	14.028608131423317	0.32787321177775386	13.588950704827164	-0.4396574265961526	10.640763769823035	13.826802708487307	0.3584679513029042	7.134957264561662	3.9242666770515164	2.102575540329145	0.27483087729326805	4.990969807673725e-06	0.0018271949581365053	2.5432596464548367	11.043858872444384	0.0
14.87261680139682	13.084905684656452	0.31759374428858717	13.467781717527217	0.3828760328707652	10.715249116211798	14.36006647259811	0.36386382503214176	7.633985009056445	3.9517365437908767	2.272933985271605	0.2799148955977405	2.458088051681403e-06	0.001086116049761481	2.3388057231013555	11.127887420288047	0.0
14.976725119006597	13.420255591261707	0.32102324064453613	13.333888417678084	-0.08636717358362311	10.79025586002528	14.281647152946947	0.36194127740615084	7.538426173762487	3.9793986995974127	2.4861131289902496	0.28619442347700813	1.1811700409620932e-06	0.0006310092962165848	2.121417502910201	11.211838724301625	0.0
15.081562194839643	12.716724339514599	0.31342975327803074	13.19241843674753	0.47569409723293177	10.865787651045459	14.023112026973767	0.35862765116421236	7.280505140799505	4.007254490494595	2.4062029403077227	0.28362113865729266	5.535047055795099e-07	0.0003581370433339264	1.896363424770381	11.29569632142911	0.0
15.18713313020352	12.884732048509361	0.31451956227390065	13.048885985130823	0.16415393662146194	10.941848164602776	13.805097834721828	0.3555000770974575	7.0812926363544815	4.035305271928057	2.8527541310888167	0.29639142934457713	2.528207938689353e-07	0.0001984725433026009	1.6692436615181354	11.379443598248592	0.0
15.293443062114946	12.672512926139461	0.31210420334604416	12.908828185566286	0.2363152594268243	11.018441101754995	13.701505282510357	0.35368198503719384	7.014879201501838	4.063552408831553	2.3579248397158024	0.27959455422323415	1.1250522770154804e-07	0.00010734230568921762	1.4456569336431302	11.463063797112238	0.0
15.400497163549751	12.405149268761916	0.30895750908949976	12.777456228563732	0.3723069598018167	11.095570189467281	14.400688043912085	0.36137047147422224	7.769550193738999	4.091997275693375	2.214019720785524	0.27387151989943187	4.8751056466029907e-08	5.662914630033844e-05	1.2308595281265524	11.546540022539823	0.0
15.508300643694598	12.75987043333881	0.31179911022733287	12.659335980372818	-0.1005344529659915	11.173239180793551	14.287877652662349	0.3590219644394675	7.730204274473666	4.120641256623228	1.9578683216907387	0.2639846580402755	2.0560174751475805e-08	2.9126255275993515e-05	1.0294515856901305	11.629855247867237	0.0
15.61685874820046	12.230926629871187	0.3060904719302879	12.558130214170276	0.3272035842990899	11.251451855059106	14.722873261377774	0.36313526951863667	8.256044319753611	4.149485745419591	2.280091308873982	0.2737289903799109	8.43486270662258e-09	1.4597526375065069e-05	0.8451232860575387	11.7129923221515	0.0
15.726176759437863	13.105096960966858	0.314254690292166	12.476427358964203	-0.6286696020026543	11.33021201804452	14.626090609183809	0.36165145703784485	8.26663444829078	4.178532145637528	2.5101179665113342	0.27921863002805275	3.3644307894162993e-09	7.12517778657931e-06	0.6804862530887189	11.795933977333267	0.0
15.836259996753927	12.862372608345506	0.31106174455715346	12.4156706435721	-0.44670196477340696	11.409523502170831	14.033062452942952	0.35440880178550105	7.796414228047414	4.207781870656991	2.6632681026346225	0.28384542734385465	1.3040621844732876e-09	3.3853463005648336e-06	0.5370044212641193	11.878662835657618	0.0
15.947113816731207	12.442457494099745	0.3051212518631426	12.376188587669384	-0.06626890643036099	11.489390166686027	14.313091576069777	0.35722959487559847	8.213369591989885	4.23723634375159	2.3355182457188812	0.2715590895753834	4.909142662773169e-10	1.5648322816613048e-06	0.4150256049925353	11.961161417353653	0.0
16.058743613448325	12.376398627521485	0.30419851353391064	12.357315173296081	-0.01908345422540414	11.56981589785283	14.690587381012758	0.36106468009227266	8.74038972569064	4.266896998157851	2.162758568312925	0.2659853017340949	1.793898713389213e-10	7.033204408016446e-07	0.31390232122337286	12.043412148572878	0.0
16.171154818742465	12.817414542343077	0.30828634717781556	12.357577841151791	-0.4598367011912856	11.6508046091378	14.152161713437573	0.3543928340115308	8.362383951183055	4.2967652771449565	2.224707554667296	0.2657945873371426	6.359691361204513e-11	3.0719906484413206e-07	0.23218016430296215	12.125397369586167	0.0
16.284352902473664	12.569231988434705	0.30561167047137133	12.374925274068115	-0.19430671436658997	11.732360241401764	14.071798508988001	0.3528781162914462	8.451471984758992	4.32684263408497	2.1965742787404565	0.26368413413117564	2.1861365529393898e-11	1.303242180571592e-07	0.16782580048335033	12.207099343238685	0.0
16.39834337279098	12.881336088879435	0.308564028693246	12.40696547270453	-0.4743706161749053	11.814486763091576	14.185046402282408	0.3536005024192866	8.741196159368165	4.357130532523566	2.4653158776394024	0.2728086173907548	7.28242016237388e-12	5.366895891196209e-08	0.1184651553665994	12.288500263661689	0.0
16.513131776400517	13.031419384323348	0.30980127515222916	12.451187654347317	-0.5802317299760311	11.897188170433218	14.114305832754681	0.35175449802878966	8.85182742867876	4.387630446251231	1.933042224286249	0.2556284907060282	2.3495325068194036e-12	2.144198460294809e-08	0.08160536766332824	12.369582265239654	0.0
16.628723698835323	13.413721012969656	0.31366080495303245	12.505147947101623	-0.9085730658680333	11.980468487626249	13.399576866687113	0.34291842164150704	8.321132524463515	4.41834385937499	1.802150150144578	0.2504321745188402	7.337374934405279e-13	8.306119557352125e-09	0.05482050696383139	12.450327431830939	0.0
16.74512476472717	13.613333539168293	0.31484547785196515	12.566607129483137	-1.0467264096851565	12.064331767039633	13.218811690807028	0.3400148761434389	8.324748128518078	4.449272266390615	2.210896007222278	0.26074674393487857	2.2166352509960085e-13	3.117934353922855e-09	0.03588932012558597	12.530717806239394	0.0
16.862340638080262	12.837499405728757	0.30643347564228446	12.633617087987876	-0.20388231774088084	12.14878208940891	13.56188509314076	0.3424043124514103	8.850177761307627	4.48041717225535	2.6098637252001704	0.2720101846590278	6.47429235866688e-14	1.1334752584961704e-09	0.02288168692006901	12.610735399934267	0.0
16.980377022546822	13.394031587567458	0.31108353559465723	12.704559802061539	-0.6894717855059191	12.233823564034772	13.428780367736513	0.34064084261556854	8.89501128847911	4.511780092461137	2.733167999064276	0.2741656127460153	1.8271932713913146e-14	3.988141075451109e-10	0.014197598648077053	12.69036220301463	0.0
17.09923966170465	13.308143639057889	0.30961025937865516	12.778147602573977	-0.5299960364839116	12.319460328983016	13.95101395465768	0.345066768161263	9.588392421151857	4.5433625531083655	2.329637403751269	0.2626799732185833	4.980877624391723e-15	1.3572998643984997e-10	0.008567408023519692	12.769580194414722	0.0
17.21893433933658	13.309250577445923	0.30883572487537286	12.853395879307378	-0.45585469813854473	12.405696551285896	13.283039991516965	0.3373209422068281	9.082476572875112	4.575166090980124	2.2787764008126405	0.2598886945930364	1.3101597730903056e-15	4.465372209663522e-11	0.005024526917170734	12.848371352345552	0.0
17.339466879711935	12.824337865451206	0.3039849545235379	12.929579568455424	0.10524170300421787	12.492536427144898	13.058286020005273	0.33339220857027185	9.008530232502554	4.607192253616985	2.2988034131387667	0.2606833412481536	3.316268445297142e-16	1.419194380083187e-11	0.002861903473778705	12.926717664967452	0.0
17.460843147869923	13.177597952829865	0.30694270575927324	13.006183230076276	-0.17141472275358893	12.579984182134913	12.72194859497252	0.3287276189414344	8.809799015982888	4.639442599392304	2.5151111201654293	0.2635811624889372	7.948312250522717e-17	4.354623483990915e-12	0.0015820887837762674	13.004601141288145	0.0
17.583069049905014	13.05780439707202	0.3050812852968823	13.082852071600092	0.02504767452807144	12.668044071409858	12.64408660573743	0.32683550768295855	8.854679111356575	4.67191869758805	2.324763680169835	0.25660080660929924	1.8339109777493104e-17	1.2891459545169709e-12	0.0008482493190113859	13.082003822279791	0.0
17.706150533254345	13.127182522901924	0.30542233281542963	13.159348582635307	0.032166059733382824	12.756720379909726	12.355485632876828	0.32273403367840736	8.672661061650366	4.704622128471167	2.5889655458767535	0.2652250107005889	5.148442202724984e-18	3.6796538569258674e-13	0.00044079042702251635	13.158907792207916	0.0
17.830093586987125	13.472860785521062	0.30827625712282924	13.235517037424051	-0.2373437480970111	12.846017422569096	12.829906875192089	0.3270921890203253	9.23665419917673	4.737554483370465	2.501060901330249	0.26101579854951645	0.0	1.0120306606749535e-13	0.000221847259293602	13.235295190164656	0.0
17.95490424209604	13.35014217479482	0.30673003234432766	13.31125628664582	-0.03888588814900018	12.93593954452708	12.452978503159734	0.32206750161886827	8.931944108453454	4.7707173647540575	2.1485700807724544	0.24941291533769944	0.0	2.6796608274159705e-14	0.00010806484823799113	13.311148221797556	0.0
18.080588571790713	13.597698814025982	0.30858687150241604	13.386500082749631	-0.21119873127635103	13.026491121338768	13.094469242399809	0.32785539103086814	9.628517811519513	4.804112386307336	2.2279854401238435	0.2516528474585127	0.0	6.829455160836759e-15	5.091152451526106e-05	13.38644917122511	0.0
18.207152691793247	13.060777168602892	0.30311451600015393	13.461203594505086	0.4004264259021948	13.11767655918814	13.241336874248042	0.32888694053261175	9.814145176265775	4.837741173011487	2.691799653624578	0.26291627626527164	0.0	1.670631517687489e-15	2.3181376513619223e-05	13.46118041312857	0.0
18.334602760635804	13.696950461317856	0.3087296500126051	13.535334618928188	-0.16161584238966853	13.209500295102458	13.206679529312265	0.32767860303326063	9.803341535423979	4.871605361222568	2.7235929667911116	0.26551430357993033	0.0	3.9460793668919e-16	1.0193918485520998e-05	13.535324425009701	0.0
18.462944979960255	13.582615480778381	0.3069792964295381	13.60886812579859	0.026252645020209187	13.301966797168173	12.757145377391039	0.3221144665531211	9.364765654415521	4.9057065987511255	2.636960667808897	0.26147324348576	0.0	8.764261452563464e-17	4.326196204031948e-06	13.608863799602386	0.0
18.592185594819973	13.501934437500205	0.30558463335801705	13.681783028005544	0.17984859050533863	13.395080564748351	12.903180197989576	0.3229046453894349	9.511432347971228	4.940046544942383	2.880948179807671	0.26685630795300846	0.0	1.8361857615854075e-17	1.7705795515577819e-06	13.681781257425992	0.0
18.722330893983717	13.934915435685816	0.30928881675834985	13.754060357773913	-0.1808550779119038	13.488846128701589	13.343830339134751	0.3268284165406798	9.945457987134947	4.97462687075698	2.1628310668711395	0.24447419079427596	0.0	5.103886566438706e-18	6.98307132213441e-07	13.75405965946678	0.0
18.8533872102416	13.8883004138409	0.3081666590781717	13.825682285173167	-0.06261812866773298	13.5832680516025	13.383507352252748	0.3263759178998788	9.974746359526403	5.009449258852279	2.601014480003556	0.2566844749603274	0.0	0.0	2.651998822443176e-07	13.825682019973286	0.0
18.98536092071329	13.275706204623013	0.3024810922346691	13.89663161625973	0.6209254116367173	13.678350927963718	14.13271424429576	0.3333025656146055	10.713615995586233	5.044515403664246	2.858719133248849	0.26250638088169	0.0	0.0	9.690947210279763e-08	13.896631519350258	0.0
19.118258447158283	13.727714343846072	0.306250732367572	13.966891551183014	0.23917720733694203	13.774099384459465	14.309312445579993	0.3340731853363116	10.883948971031414	5.079827011489895	2.4599042552536226	0.2492519985614043	0.0	0.0	3.404798991018027e-08	13.966891517135025	0.0
19.252086256288393	13.49990700670423	0.30385948002325014	14.036445576531435	0.5365385698272043	13.870518080150681	13.830841828813686	0.3284480301079664	10.407374233080038	5.1153858005703245	2.321897704181245	0.24547746927712108	0.0	0.0	1.1492414482934001e-08	14.03644556503902	0.0
19.38685086008241	14.360047544627959	0.3109178289343609	14.10527742376	-0.254770120867958	13.967611706711736	13.868424733034963	0.3283051936607982	10.45901735395117	5.151193501174317	2.444495787772778	0.24786754914955939	0.0	0.0	3.723776423836299e-09	14.105277420036224	0.0
19.522558816102986	13.875792034656184	0.3057614585386868	14.173371058636512	0.29757902398032776	14.065384988658717	14.59596125042553	0.3349748256367566	11.216525937016208	5.187251855682537	2.668734287647278	0.2538880615433461	0.0	0.0	1.1573427940193075e-09	14.17337105747917	0.0
19.659216727815707	14.22510275640507	0.3086044717215067	14.24071068456704	0.015607928161969653	14.163842683579329	13.743708846265042	0.3258738636961497	10.413467710916448	5.2235626186723145	2.4811798674360954	0.24581583534675958	0.0	0.0	3.4474309575264634e-10	14.240710684222297	0.0
19.79683124491042	13.933292054758498	0.30528705602351314	14.307280751829143	0.3739886970706454	14.262989582364385	13.894050202758967	0.3273975127179902	10.634912106859973	5.260127557003021	2.3153670617739563	0.24352595809160804	0.0	0.0	9.833966704461401e-11	14.307280751730804	0.0
19.935409063624792	14.110628910646373	0.3071512678269022	14.373065969179617	0.2624370585332443	14.362830509440936	13.361582176207905	0.32125349735684716	10.197338659629281	5.296948449902043	2.668856272949082	0.24938240978291917	0.0	0.0	2.6841148056656536e-11	14.373065969152776	0.0
20.07495692707017	13.964853982949698	0.305575801677156	14.438051316337587	0.4731973333878887	14.463370323007023	13.538595550659178	0.32305438087629407	10.493955891942315	5.334027089051357	2.5223314021575742	0.24579149114393029	0.0	0.0	7.004019582371184e-12	14.438051316330583	0.0
20.215481625559658	14.237286518194896	0.3080702115278894	14.502222056728405	0.2649355385335088	14.564613915268072	13.67052282048467	0.3241480476806067	10.770024550865708	5.371365278674717	2.912276575502981	0.2562461732777181	0.0	0.0	1.7458103596168685e-12	14.502222056726659	0.0
20.356989996938573	13.791390098022815	0.3042051594995793	14.565563750237871	0.7741736522150564	14.66656621267495	13.879646120599965	0.32667069872858423	11.146494835321773	5.40896483562544	2.7304871955553036	0.2501744111172448	0.0	0.0	4.1531314246797463e-13	14.565563750237455	0.0
20.499488926917145	14.07835737455167	0.30651989002932506	14.62806226586842	0.5497048913167504	14.769232176163673	14.028608131423317	0.32787321177775386	11.483516299040536	5.446827589474818	2.5441089746135646	0.243288110661362	0.0	0.0	9.421295836201348e-14	14.628062265868326	0.0
20.642985349405564	14.486393655388692	0.3098622282443628	14.68970379424079	0.20331013885209792	14.87261680139682	13.084905684656452	0.31759374428858717	10.745011387417282	5.484955382601142	2.918190920219485	0.25346653010006015	0.0	0.0	2.036121546898237e-14	14.68970379424077	0.0
20.7874862468514	14.20378179667939	0.3072303050822668	14.750474859901967	0.5466930632225768	14.976725119006597	13.420255591261707	0.32102324064453613	11.298205897885248	5.52335007027935	2.5698980149868422	0.2427793654030936	0.0	0.0	4.1874254221978e-15	14.750474859901963	0.0
20.932998650579357	14.599812725452614	0.3110286448598665	14.810362333405926	0.2105496079533129	15.081562194839643	12.716724339514599	0.31342975327803074	10.820002224196179	5.5620135207713055	2.7059495229214763	0.24624424534244196	0.0	0.0	8.211301019592659e-16	14.810362333405926	0.0
21.079529641133412	14.388028176317874	0.3093749621406539	14.86935344313343	0.4813252668155563	15.18713313020352	12.884732048509361	0.31451956227390065	11.21528966162713	5.600947615416705	2.7369674763216754	0.24582735802585007	0.0	0.0	1.515326021195823e-16	14.86935344313343	0.0
21.22708634862135	14.664326393776953	0.311946455512162	14.927435786817647	0.26310939304069336	15.293443062114946	12.672512926139461	0.31210420334604416	11.226748537685413	5.640154248724622	2.7332849772181436	0.24494006957223596	0.0	0.0	2.5435412598131068e-17	14.927435786817647	0.0
21.375675953061695	14.846441810083325	0.31363159853720946	14.98459734273997	0.13815553265664526	15.400497163549751	12.405149268761916	0.30895750908949976	11.174233062738006	5.679635328465695	2.5007164654739253	0.23764210560956886	0.0	0.0	5.170907511350851e-18	14.98459734273997	0.0
21.525305684733127	14.71956441860388	0.3125325088858223	15.040826480560586	0.3212620619567055	15.508300643694598	12.75987043333881	0.31179911022733287	11.730389700833229	5.719392775764955	2.7459297214306657	0.24353718410319664	0.0	0.0	0.0	15.040826480560586	0.0
21.67598282452626	14.528557167074258	0.3108024089741565	15.096111971745472	0.5675548046712144	15.61685874820046	12.230926629871187	0.3060904719302879	11.38578873785241	5.759428525195309	3.2727705361237103	0.2566701831281551	0.0	0.0	0.0	15.096111971745472	0.0
21.827714704297946	15.164911820390534	0.31653499547401515	15.150442999552016	-0.01446882083851797	15.726176759437863	13.105096960966858	0.314254690292166	12.42460357933592	5.799744524871677	3.0628305028518685	0.25036379286811805	0.0	0.0	0.0	15.150442999552016	0.0
21.980508707228033	15.00823419717273	0.31435499511237064	15.20380916853253	0.1955749713598003	15.836259996753927	12.862372608345506	0.31106174455715346	12.325364800431025	5.840342736545779	3.149183556941183	0.2506924894261769	0.0	0.0	0.0	15.20380916853253	0.0
22.134372268178627	15.519485503152271	0.3187023042511888	15.256200513514848	-0.2632849896374232	15.947113816731207	12.442457494099745	0.3051212518631426	12.027430323784014	5.8812251357016	2.295089287666751	0.22824404300246776	0.0	0.0	0.0	15.256200513514848	0.0
22.289312874055877	15.13223291181875	0.3148526098085828	15.307607508017593	0.17537459619884288	16.058743613448325	12.376398627521485	0.30419851353391064	12.062495602798283	5.922393711651511	2.9066461604745966	0.2429423636636781	0.0	0.0	0.0	15.307607508017593	0.0
22.44533806417427	15.441630134366989	0.3169565078779163	15.358021072056385	-0.08360906231060383	16.171154818742465	12.817414542343077	0.30828634717781556	12.585234070777453	5.963850467633071	3.301881916355704	0.25153747767098733	0.0	0.0	0.0	15.358021072056385	0.0
22.602455430623486	15.298434396061298	0.31576140034594863	15.40743257929601	0.10899818323471244	16.284352902473664	12.569231988434705	0.30561167047137133	12.401406057605275	6.005597420906502	3.5904059698176423	0.25868686883370445	0.0	0.0	0.0	15.40743257929601	0.0
22.76067261863785	15.82922220217992	0.32028691102872486	15.455833863503393	-0.3733883386765271	16.39834337279098	12.881336088879435	0.308564028693246	12.762870879836594	6.047636602852848	3.3193039375253974	0.25092427969511777	0.0	0.0	0.0	15.455833863503393	0.0
22.919997326968314	15.151423149853292	0.314093781776403	15.503217224253419	0.3517940744001269	16.513131776400517	13.031419384323348	0.30980127515222916	12.949813995215685	6.089970059072819	3.1639898381053966	0.2462857111193987	0.0	0.0	0.0	15.503217224253419	0.0
23.080437308257093	15.98113626390674	0.320641264456375	15.549575431840694	-0.43156083206604556	16.628723698835323	13.413721012969656	0.31366080495303245	13.358900497698972	6.132599849486327	3.0606979322645578	0.2430634395895621	0.0	0.0	0.0	15.549575431840694	0.0
23.24200036941489	15.893495129309578	0.31919526831042977	15.594901731347576	-0.29859339796200146	16.74512476472717	13.613333539168293	0.31484547785196515	13.577444215924551	6.1755280484327315	3.0961822019146767	0.24264584817652887	0.0	0.0	0.0	15.594901731347576	0.0
23.404694372000794	15.579036160626663	0.3159173873385576	15.639189845819143	0.06015368519248021	16.862340638080262	12.837499405728757	0.30643347564228446	12.814617717675148	6.2187567447717615	3.1323847624473533	0.24335665035524645	0.0	0.0	0.0	15.639189845819143	0.0
23.5685272326048	15.681665528791394	0.31662096925792066	15.682433978494537	0.0007684497031430482	16.980377022546822	13.394031587567458	0.31108353559465723	13.379833988520549	6.262288041985164	3.3113661005198463	0.24653882406265853	0.0	0.0	0.0	15.682433978494537	0.0
23.73350692323303	15.870995509266493	0.3176181247722831	15.724628814043271	-0.14636669522322165	17.09923966170465	13.308143639057889	0.30961025937865516	13.299576230898634	6.30612405827906	3.3641186300285852	0.24740307294434763	0.0	0.0	0.0	15.724628814043271	0.0
23.89964147169566	15.662685553191372	0.3152897503105586	15.765769518754997	0.10308396556362531	17.21893433933658	13.309250577445923	0.30883572487537286	13.304226050484097	6.350266926687013	3.370675396056333	0.24779272170534652	0.0	0.0	0.0	15.765769518754997	0.0
24.06693896199753	15.555987010007698	0.31413170333415247	15.805851739630242	0.24986472962254425	17.339466879711935	12.824337865451206	0.3039849545235379	12.821475961963234	6.394718795173823	3.7110395844668425	0.25463968165230005	0.0	0.0	0.0	15.805851739630242	0.0
24.23540753473151	16.997159531447544	0.3255450778141748	15.84487160231992	-1.152287929127624	17.460843147869923	13.177597952829865	0.30694270575927324	13.176015864041734	6.439481826740039	3.2044490076869088	0.2421627352815286	0.0	0.0	0.0	15.84487160231992	0.0
24.405055387474633	16.322558735557717	0.3197554031107715	15.882825707860249	-0.4397330276974678	17.583069049905014	13.05780439707202	0.3050812852968823	13.05695614775172	6.4845581995272195	3.8003819168144535	0.25592692674600614	0.0	0.0	0.0	15.882825707860249	0.0
24.575890775186952	15.746119113088016	0.3139165255442701	15.919711128151175	0.1735920150631589	17.706150533254345	13.127182522901924	0.30542233281542963	13.126741732474533	6.529950106923911	4.195878578506328	0.26505565896494354	0.0	0.0	0.0	15.919711128151175	0.0
24.74792201061326	16.728957972025142	0.3219467833922292	15.95552540012503	-0.7734325719001127	17.830093586987125	13.472860785521062	0.30827625712282924	13.472638938261667	6.575659757672378	4.219427908063456	0.2646708357522812	0.0	0.0	0.0	15.95552540012503	0.0
24.921157464687553	16.60342978351804	0.3203913389804207	15.990266518553533	-0.6131632649645091	17.95490424209604	13.35014217479482	0.30673003234432766	13.350034109946556	6.621689375976085	3.9214087762634637	0.2570264447267479	0.0	0.0	0.0	15.990266518553533	0.0
25.095605566940364	16.007857435068686	0.3148757117008558	16.02393292744159	0.01607549237290229	18.080588571790713	13.597698814025982	0.30858687150241604	13.59764790250146	6.668041201607918	3.9045211901329506	0.25628908530456784	0.0	0.0	0.0	16.02393292744159	0.0
25.27127480590895	16.187849115547888	0.3157105661588045	16.056523509956957	-0.13132560559093065	18.207152691793247	13.060777168602892	0.30311451600015393	13.060753987226375	6.714717490019173	4.557736900462109	0.2692159040606896	0.0	0.0	0.0	16.056523509956957	0.0
25.448173729550312	16.00150083002495	0.3132582959678149	16.0880375768461	0.08653674682115309	18.334602760635804	13.696950461317856	0.3087296500126051	13.69694026739937	6.7617205124493065	3.891547368826363	0.2544999209212769	0.0	0.0	0.0	16.0880375768461	0.0
25.626310945657167	15.586193637001166	0.3096840994879059	16.11847485328799	0.5322812162868225	18.462944979960255	13.582615480778381	0.3069792964295381	13.582611154582176	6.809052556036452	4.019305644182583	0.25633497580613207	0.0	0.0	0.0	16.11847485328799	0.0
25.805695122276767	15.922795742944626	0.31221076005415205	16.147835464138975	0.22503972119434934	18.592185594819973	13.501934437500205	0.30558463335801705	13.501932666920654	6.856715923928707	4.129042436355874	0.25804917691435575	0.0	0.0	0.0	16.147835464138975	0.0
25.986334988132704	16.22972759384327	0.3144944087644783	16.17611991752458	-0.05360767631868768	18.722330893983717	13.934915435685816	0.30928881675834985	13.934914737378683	6.9047129353962085	3.9945970449414165	0.25363607424258255	0.0	0.0	0.0	16.17611991752458	0.0
26.168239333049634	16.25832163635591	0.31509052993512227	16.203329086735213	-0.054992549620695996	18.8533872102416	13.8883004138409	0.3081666590781717	13.888300148641019	6.953045925943982	4.571822611544089	0.26376766519932815	0.0	0.0	0.0	16.203329086735213	0.0
26.35141700838098	15.961273714797642	0.3124322638013427	16.229464190386864	0.26819047558922193	18.98536092071329	13.275706204623013	0.3024810922346691	13.27570610771354	7.0017172474255895	4.301704233835284	0.25933860670106423	0.0	0.0	0.0	16.229464190386864	0.0
26.53587692743965	16.129713202280904	0.31401909445821563	16.25452677081022	0.12481356852931569	19.118258447158283	13.727714343846072	0.306250732367572	13.727714309798083	7.050729268157569	4.519459919413172	0.2615767491434972	0.0	0.0	0.0	16.25452677081022	0.0
26.721628065931725	16.66768998228139	0.318781611132229	16.27851867063549	-0.389171311645903	19.252086256288393	13.49990700670423	0.30385948002325014	13.499906995211816	7.100084373034671	4.572765870943498	0.2611898811530377	0.0	0.0	0.0	16.27851867063549	0.0
26.90867946239325	15.738467760590446	0.3107501364904352	16.30144200754463	0.5629742469541839	19.38685086008241	14.360047544627959	0.3109178289343609	14.360047540904182	7.149784963645914	4.975378591706951	0.26905498285244606	0.0	0.0	0.0	16.30144200754463	0.0
27.09704021863	16.528205092262393	0.3176593882423373	16.323299147166615	-0.20490594509577775	19.522558816102986	13.875792034656184	0.3057614585386868	13.875792033498842	7.199833458391435	4.702639134044735	0.2622200980644043	0.0	0.0	0.0	16.323299147166615	0.0
27.286719500160412	16.004571475338786	0.3129881751446242	16.344092674097713	0.33952119875892706	19.659216727815707	14.22510275640507	0.3086044717215067	14.225102756060327	7.250232292600176	4.624949036420677	0.2601331816561694	0.0	0.0	0.0	16.344092674097713	0.0
27.477726536661535	16.266079715818616	0.31534836075526046	16.363825361033403	0.09774564521478624	19.79683124491042	13.933292054758498	0.30528705602351314	13.933292054660159	7.3009839186483765	5.1615748273809805	0.2699257684174852	0.0	0.0	0.0	16.363825361033403	0.0
27.670070622418166	15.816710138515015	0.31107383909736175	16.382500136006154	0.5657899974911391	19.935409063624792	14.110628910646373	0.3071512678269022	14.110628910619532	7.352090806078915	5.496739229688333	0.27467933296659536	0.0	0.0	0.0	16.382500136006154	0.0
27.863761116775095	16.226747317828835	0.3145874315291224	16.400120047730095	0.17337272990125996	20.07495692707017	13.964853982949698	0.305575801677156	13.964853982942694	7.403555441721467	4.863942869214296	0.26081005881142927	0.0	0.0	0.0	16.400120047730095	0.0
28.058807444592517	16.42125539448053	0.3159795753168571	16.416688229060856	-0.004567165419672392	20.215481625559658	14.237286518194896	0.3080702115278894	14.23728651819315	7.455380329813519	5.26530094724108	0.2689895165035287	0.0	0.0	0.0	16.416688229060856	0.0
28.255219096704664	16.68600558568313	0.3178850348100648	16.43220785858944	-0.25379772709369064	20.356989996938573	13.791390098022815	0.3042051594995793	13.791390098022399	7.507567992122213	5.572512247175867	0.27353468804685155	0.0	0.0	0.0	16.43220785858944	0.0
28.453005630381597	16.341136390368014	0.3145867711972505	16.446682120396893	0.10554573002887935	20.499488926917145	14.07835737455167	0.30651989002932506	14.078357374551576	7.560120968067068	5.554424273509879	0.27209337292558344	0.0	0.0	0.0	16.446682120396893	0.0
28.65217666979427	16.571163295970326	0.31589371951210987	16.460114162008164	-0.11104913396216176	20.642985349405564	14.486393655388692	0.3098622282443628	14.486393655388673	7.6130418148435375	5.230055513947132	0.26580679008738534	0.0	0.0	0.0	16.460114162008164	0.0
28.85274190648283	16.63692754491183	0.3159852443447283	16.472507050594974	-0.16442049431685746	20.7874862468514	14.20378179667939	0.3072303050822668	14.203781796679387	7.666333107547443	5.617231920640052	0.2718180623180612	0.0	0.0	0.0	16.472507050594974	0.0
29.05471109982821	16.365313323526173	0.31357920645063087	16.483863727490764	0.1185504039645906	20.932998650579357	14.599812725452614	0.3110286448598665	14.599812725452614	7.7199974393002755	5.881438292502946	0.2756558025094146	0.0	0.0	0.0	16.483863727490764	0.0
29.25809407752701	16.163526615141723	0.311827518307082	16.49418696109291	0.33066034595118765	21.079529641133412	14.388028176317874	0.3093749621406539	14.388028176317874	7.774037421375377	6.148205730966602	0.2801139488844474	0.0	0.0	0.0	16.49418696109291	0.0
29.4629007360697	16.501761867756688	0.31479736315481877	16.503479298245235	0.0017174304885472225	21.22708634862135	14.664326393776953	0.311946455512162	14.664326393776953	7.828455683325005	5.981463366023689	0.2763205815508733	0.0	0.0	0.0	16.503479298245235	0.0
29.669141041222183	16.278572429110206	0.31316932433735645	16.511743014207763	0.2331705850975574	21.375675953061695	14.846441810083325	0.31363159853720946	14.846441810083325	7.88325487310828	5.8331355883490845	0.27198655060459076	0.0	0.0	0.0	16.511743014207763	0.0
29.87682502851074	16.486793323596938	0.31528152226753386	16.518980061339946	0.0321867377430074	21.525305684733127	14.71956441860388	0.3125325088858223	14.71956441860388	7.938437657220039	6.502278948637594	0.2832007812970336	0.0	0.0	0.0	16.518980061339946	0.0
30.085962803710316	16.351787132989493	0.3145408329153739	16.525192016642695	0.17340488365320184	21.67598282452626	14.528557167074258	0.3108024089741565	14.528557167074258	7.994006720820579	6.401809823422053	0.28034447948246427	0.0	0.0	0.0	16.525192016642695	0.0
30.296564543336288	16.00165561340802	0.31216605674066417	16.530380028324508	0.5287244149164891	21.827714704297946	15.164911820390534	0.31653499547401515	15.164911820390534	8.049964767866324	7.349859710166257	0.29546361958575357	0.0	0.0	0.0	16.530380028324508	0.0
30.50864049513964	16.463641976625244	0.3158061250713323	16.534544761581746	0.07090278495650182	21.980508707228033	15.00823419717273	0.31435499511237064	15.00823419717273	8.106314521241387	7.082110738716983	0.2901925559473707	0.0	0.0	0.0	16.534544761581746	0.0
30.72220097860562	16.701441011122835	0.31800890401082493	16.537686343804655	-0.16375466731818022	22.134372268178627	15.519485503152271	0.3187023042511888	15.519485503152271	8.163058722890078	7.1037569301447325	0.2894616367330597	0.0	0.0	0.0	16.537686343804655	0.0
30.93725638545586	16.576227923756292	0.3172233373173862	16.5398043094497	-0.036423614306592356	22.289312874055877	15.13223291181875	0.3148526098085828	15.13223291181875	8.220200133950309	7.038203859707537	0.2880758487813007	0.0	0.0	0.0	16.5398043094497	0.0
31.15381718015405	16.793562533173407	0.3191703088229719	16.540897544845787	-0.25266498832761997	22.44533806417427	15.441630134366989	0.3169565078779163	15.441630134366989	8.277741534887962	7.884615914089722	0.30085833475599605	0.0	0.0	0.0	16.540897544845787	0.0
31.371893900415127	17.290396870388108	0.3234815020862931	16.54096423323299	-0.7494326371551168	22.602455430623486	15.298434396061298	0.31576140034594863	15.298434396061298	8.335685725632178	7.735678375640034	0.2975685114510283	0.0	0.0	0.0	16.54096423323299	0.0
31.59149715771803	17.24416722001135	0.3227604136706147	16.54000180036478	-0.7041654196465679	22.76067261863785	15.82922220217992	0.32028691102872486	15.82922220217992	8.394035525711603	7.648727675300686	0.2948097364920623	0.0	0.0	0.0	16.54000180036478	0.0
31.812637637822057	16.921009306410582	0.31996028565048334	16.53800686104128	-0.3830024453693035	22.919997326968314	15.151423149853292	0.314093781776403	15.151423149853292	8.452793774391584	7.742575371164126	0.2962493230886593	0.0	0.0	0.0	16.53800686104128	0.0
32.03532610128681	16.63359235882822	0.3171386015481603	16.53497516697798	-0.09861719185024143	23.080437308257093	15.98113626390674	0.320641264456375	15.98113626390674	8.511963330812325	8.322032004146637	0.30375006655306563	0.0	0.0	0.0	16.53497516697798	0.0
32.259573383995814	17.065494288121027	0.3207364559556238	16.530901556455213	-0.5345927316658141	23.24200036941489	15.893495129309578	0.31919526831042977	15.893495129309578	8.571547074128013	7.474120558052193	0.2898836322824774	0.0	0.0	0.0	16.530901556455213	0.0
32.48539039768379	16.58443213028305	0.31662946180096013	16.525779906238796	-0.05865222404425552	23.404694372000794	15.579036160626663	0.3159173873385576	15.579036160626663	8.631547903646908	8.31654481747886	0.3022717028012236	0.0	0.0	0.0	16.525779906238796	0.0
32.71278813046758	16.994858640582038	0.31980636852816635	16.51960308630706	-0.4752555542749768	23.5685272326048	15.681665528791394	0.31662096925792066	15.681665528791394	8.691968738972436	8.341802529963761	0.30131615976146325	0.0	0.0	0.0	16.51960308630706	0.0
32.94177764738085	16.459276291645793	0.3153508359847832	16.51236291797132	0.053086626325526964	23.73350692323303	15.870995509266493	0.3176181247722831	15.870995509266493	8.752812520145245	9.065279765672438	0.3107343189020642	0.0	0.0	0.0	16.51236291797132	0.0
33.17237009091252	16.382947541918995	0.3148456824243481	16.504050136030326	0.12110259411133129	23.89964147169566	15.662685553191372	0.3152897503105586	15.662685553191372	8.81408220778626	9.058660185806431	0.3111664805506376	0.0	0.0	0.0	16.504050136030326	0.0
33.4045766815489	16.689877613807674	0.3171983113592485	16.49465435565576	-0.19522325815191266	24.06693896199753	15.555987010007698	0.31413170333415247	15.555987010007698	8.875780783240765	8.921262277513245	0.30766300989892525	0.0	0.0	0.0	16.49465435565576	0.0
33.63840871831975	16.425099062004474	0.3148148932056807	16.484164044768832	0.05906498276435812	24.23540753473151	16.997159531447544	0.3255450778141748	16.997159531447544	8.93791124872345	9.057671048770771	0.3089884963999571	0.0	0.0	0.0	16.484164044768832	0.0
33.87387757934799	16.065961358456548	0.31171005243592925	16.47256650273282	0.4066051442762735	24.405055387474633	16.322558735557717	0.3197554031107715	16.322558735557717	9.000476627464515	9.63644476870331	0.316428826553051	0.0	0.0	0.0	16.47256650273282	0.0
34.11099472240342	16.186056308847043	0.312814683665729	16.459847846256736	0.27379153740969286	24.575890775186952	15.746119113088016	0.3139165255442701	15.746119113088016	9.063479963856764	9.529390401036515	0.3144717176357387	0.0	0.0	0.0	16.459847846256736	0.0
34.34977168546025	16.688688827396764	0.31721857516422736	16.445993003479394	-0.24269582391736932	24.74792201061326	16.728957972025142	0.3219467833922292	16.728957972025142	9.126924323603763	9.566659046979142	0.31432790955496337	0.0	0.0	0.0	16.445993003479394	0.0
34.59022008725847	16.134279871926623	0.3123940687847735	16.430985717286426	0.2967058453598028	24.921157464687553	16.60342978351804	0.3203913389804207	16.60342978351804	9.19081279386899	10.221010690466546	0.3217780386835794	0.0	0.0	0.0	16.430985717286426	0.0
34.83235162786928	16.582068045812886	0.3165436541351479	16.414808558992842	-0.16725948682004343	25.095605566940364	16.007857435068686	0.3148757117008558	16.007857435068686	9.25514848342607	10.058470639577987	0.3188652059359918	0.0	0.0	0.0	16.414808558992842	0.0
35.07617808926437	15.971253991442524	0.3117282320618272	16.397442953618057	0.4261889621755337	25.27127480590895	16.187849115547888	0.3157105661588045	16.187849115547888	9.319934522810053	9.999809171252314	0.3177301483402128	0.0	0.0	0.0	16.397442953618057	0.0
35.32171133588922	16.56411845277177	0.3169831178438592	16.378869218078332	-0.1852492346934369	25.448173729550312	16.00150083002495	0.3132582959678149	16.00150083002495	9.385174064469723	10.129779297139518	0.3187532303968401	0.0	0.0	0.0	16.378869218078332	0.0
35.568963315240445	16.145667865211802	0.31364481298306185	16.35906661371953	0.21339874850772844	25.626310945657167	15.586193637001166	0.3096840994879059	15.586193637001166	9.450870282921011	11.114497627039032	0.33033102855929924	0.0	0.0	0.0	16.35906661371953	0.0
35.817946058447134	16.515510684755274	0.3171589428536839	16.338013414729208	-0.1774972700260662	25.805695122276767	15.922795742944626	0.31221076005415205	15.922795742944626	9.517026374901459	11.10599224252274	0.32983868180130865	0.0	0.0	0.0	16.338013414729208	0.0
36.06867168085626	16.437016383796124	0.3164698137396547	16.31568699407795	-0.12132938971817353	25.986334988132704	16.22972759384327	0.3144944087644783	16.22972759384327	9.58364555952577	11.593053743863369	0.33487645262315363	0.0	0.0	0.0	16.31568699407795	0.0
36.32115238262226	16.322891905920528	0.31517740779319203	16.29206392876934	-0.030827977151187014	26.168239333049634	16.25832163635591	0.31509052993512227	16.25832163635591	9.650731078442451	11.687853379436048	0.3348590261126669	0.0	0.0	0.0	16.29206392876934	0.0
36.57540044930061	16.425483386847556	0.31632487905086265	16.267120126306278	-0.1583632605412788	26.35141700838098	15.961273714797642	0.3124322638013427	15.961273714797642	9.718286195991547	11.564594037472162	0.3331416411157259	0.0	0.0	0.0	16.267120126306278	0.0
36.83142825244572	15.783720552166118	0.3106278003275634	16.240830974422877	0.45711042225675946	26.53587692743965	16.129713202280904	0.31401909445821563	16.129713202280904	9.786314199363488	12.065827039987894	0.3374119005515269	0.0	0.0	0.0	16.240830974422877	0.0
37.08924825021283	16.8175927562721	0.3195087738722114	16.21317151628269	-0.60442123998941	26.721628065931725	16.66768998228139	0.318781611132229	16.66768998228139	9.854818398759033	11.867149334796729	0.33438666434928216	0.0	0.0	0.0	16.21317151628269	0.0
37.34887298796433	16.745039733048632	0.3184572609624783	16.184116653498293	-0.5609230795503386	26.90867946239325	15.738467760590446	0.3107501364904352	15.738467760590446	9.923802127550346	12.037164937488514	0.33620604652978997	0.0	0.0	0.0	16.184116653498293	0.0
37.61031509888008	16.050516506811014	0.3126492184425313	16.153641379500158	0.10312487268914339	27.09704021863	16.528205092262393	0.3176593882423373	16.528205092262393	9.993268742443199	12.106937736273464	0.33687563337583337	0.0	0.0	0.0	16.153641379500158	0.0
37.87358730457224	16.164224246030162	0.3133274554007851	16.121721045956658	-0.04250320007350439	27.286719500160412	16.004571475338786	0.3129881751446242	16.004571475338786	10.0632216236403	12.437365597567105	0.3414938363591961	0.0	0.0	0.0	16.121721045956658	0.0
38.138702415704245	15.899103921806166	0.31076538307076423	16.088331665143105	0.18922774333693937	27.477726536661535	16.266079715818616	0.31534836075526046	16.266079715818616	10.133664175005784	12.581095899617562	0.34336118838511287	0.0	0.0	0.0	16.088331665143105	0.0
38.40567333261417	16.18729536864953	0.3130266947494304	16.053450251352093	-0.13384511729743664	27.670070622418166	15.816710138515015	0.31107383909736175	15.816710138515015	10.204599824230822	12.53948641545728	0.3439578965459283	0.0	0.0	0.0	16.053450251352093	0.0
38.674513045942476	15.757529821613643	0.30931091787422516	16.01705520465546	0.25952538304181694	27.863761116775095	16.226747317828835	0.3145874315291224	16.226747317828835	10.27603202300044	12.911012946932402	0.3487424302776565	0.0	0.0	0.0	16.01705520465546	0.0
38.94523463726408	15.884968090750885	0.31017756419711345	15.97912674055199	0.09415864980110555	28.058807444592517	16.42125539448053	0.3159795753168571	16.42125539448053	10.347964247161443	13.060090308061465	0.35108530606572885	0.0	0.0	0.0	15.97912674055199	0.0
39.217851279724925	15.737364853828792	0.30860106496043965	15.939647369280198	0.2022825154514063	28.255219096704664	16.68600558568313	0.3178850348100648	16.68600558568313	10.420399996891572	13.432182438444277	0.35508660800254255	0.0	0.0	0.0	15.939647369280198	0.0
39.492376238683	15.709289676671442	0.3086333944538744	15.898602428818709	0.1893127521472664	28.453005630381597	16.341136390368014	0.3145867711972505	16.341136390368014	10.493342796869813	13.562651741609354	0.3567016608904154	0.0	0.0	0.0	15.898602428818709	0.0
39.76882287235378	15.835577175307247	0.3096609385501633	15.855980675881007	0.02040350057376017	28.65217666979427	16.571163295970326	0.31589371951210987	16.571163295970326	10.566796196447902	13.684157655394833	0.357805897888315	0.0	0.0	0.0	15.855980675881007	0.0
40.04720463246026	15.783087151064766	0.3095590329921011	15.811774939482003	0.02868778841723696	28.85274190648283	16.63692754491183	0.3159852443447283	16.63692754491183	10.640763769823035	13.826802708487307	0.3584679513029042	0.0	0.0	0.0	15.811774939482003	0.0
40.327535064887485	15.93660593447043	0.3113595786361842	15.765982841969038	-0.1706230925013923	29.05471109982821	16.365313323526173	0.31357920645063087	16.365313323526173	10.715249116211798	14.36006647259811	0.36386382503214176	0.0	0.0	0.0	15.765982841969038	0.0
40.6098278103417	15.564886764785665	0.30826792054764185	15.718607592718893	0.1537208279332276	29.25809407752701	16.163526615141723	0.311827518307082	16.163526615141723	10.79025586002528	14.281647152946947	0.36194127740615084	0.0	0.0	0.0	15.718607592718893	0.0
40.894096605014084	15.774189364545684	0.3102653811168159	15.669658860050646	-0.1045305044950382	29.4629007360697	16.501761867756688	0.31479736315481877	16.501761867756688	10.865787651045459	14.023112026973767	0.35862765116421236	0.0	0.0	0.0	15.669658860050646	0.0
41.18035528124919	15.381748494496673	0.3071689268261529	15.619153727254599	0.2374052327579257	29.669141041222183	16.278572429110206	0.31316932433735645	16.278572429110206	10.941848164602776	13.805097834721828	0.3555000770974575	0.0	0.0	0.0	15.619153727254599	0.0
41.46861776821793	15.249674837347055	0.3061833713454747	15.567117739022038	0.31744290167498335	29.87682502851074	16.486793323596938	0.31528152226753386	16.486793323596938	11.018441101754995	13.701505282510357	0.35368198503719384	0.0	0.0	0.0	15.567117739022038	0.0
41.75889809259546	14.924569153058647	0.3036030306162371	15.513586044960576	0.5890168919019292	30.085962803710316	16.351787132989493	0.3145408329153739	16.351787132989493	11.095570189467281	14.400688043912085	0.36137047147422224	0.0	0.0	0.0	15.513586044960576	0.0
42.05121037924363	15.60563077611681	0.3095052351427267	15.45860464730114	-0.14702612881566957	30.296564543336288	16.00165561340802	0.31216605674066417	16.00165561340802	11.173239180793551	14.287877652662349	0.3590219644394675	0.0	0.0	0.0	15.45860464730114	0.0
42.345568851898335	14.795744413448206	0.30242784822088636	15.402231760357513	0.6064873469093062	30.50864049513964	16.463641976625244	0.3158061250713323	16.463641976625244	11.251451855059106	14.722873261377774	0.36313526951863667	0.0	0.0	0.0	15.402231760357513	0.0
42.64198783386162	15.250342852980403	0.306965198916693	15.344539289764498	0.09419643678409528	30.72220097860562	16.701441011122835	0.31800890401082493	16.701441011122835	11.33021201804452	14.626090609183809	0.36165145703784485	0.0	0.0	0.0	15.344539289764498	0.0
42.94048174869865	15.208797622632881	0.30673646027400353	15.285614440033445	0.07681681740056412	30.93725638545586	16.576227923756292	0.3172233373173862	16.576227923756292	11.409523502170831	14.033062452942952	0.35440880178550105	0.0	0.0	0.0	15.285614440033445	0.0
43.24106512093954	15.180780153264747	0.30674810448585127	15.225561459480737	0.04478130621598986	31.15381718015405	16.793562533173407	0.3191703088229719	16.793562533173407	11.489390166686027	14.313091576069777	0.35722959487559847	0.0	0.0	0.0	15.225561459480737	0.0
43.54375257678612	14.90705701717205	0.30442384760159735	15.164503532156719	0.2574465149846681	31.371893900415127	17.290396870388108	0.3234815020862931	17.290396870388108	11.56981589785283	14.690587381012758	0.36106468009227266	0.0	0.0	0.0	15.164503532156719	0.0
43.84855884482362	15.17983314525302	0.3072034270024771	15.102584826983932	-0.0772483182690884	31.59149715771803	17.24416722001135	0.3227604136706147	17.24416722001135	11.6508046091378	14.152161713437573	0.3543928340115308	0.0	0.0	0.0	15.102584826983932	0.0
44.15549875673739	15.698499658545172	0.3118197359987201	15.03997271494459	-0.6585269436005827	31.812637637822057	16.921009306410582	0.31996028565048334	16.921009306410582	11.732360241401764	14.071798508988001	0.3528781162914462	0.0	0.0	0.0	15.03997271494459	0.0
44.46458724803455	15.017211267990604	0.30606816180401825	14.976860165811662	-0.040351102178942	32.03532610128681	16.63359235882822	0.3171386015481603	16.63359235882822	11.814486763091576	14.185046402282408	0.3536005024192866	0.0	0.0	0.0	14.976860165811662	0.0
44.775839358770796	15.340801455446037	0.3089804687242112	14.913468336617562	-0.427333118828475	32.259573383995814	17.065494288121027	0.3207364559556238	17.065494288121027	11.897188170433218	14.114305832754681	0.35175449802878966	0.0	0.0	0.0	14.913468336617562	0.0
45.08927023428218	14.575869129194178	0.30223814033259827	14.850049364788116	0.27418023559393845	32.48539039768379	16.58443213028305	0.31662946180096013	16.58443213028305	11.980468487626249	13.399576866687113	0.34291842164150704	0.0	0.0	0.0	14.850049364788116	0.0
45.40489512592216	15.289982077755402	0.30941157447212275	14.786889379643448	-0.5030926981119546	32.71278813046758	16.994858640582038	0.31980636852816635	16.994858640582038	12.064331767039633	13.218811690807028	0.3400148761434389	0.0	0.0	0.0	14.786889379643448	0.0
45.72272939180361	15.371375162484767	0.31023443724469185	14.72431174678496	-0.6470634156998081	32.94177764738085	16.459276291645793	0.3153508359847832	16.459276291645793	12.14878208940891	13.56188509314076	0.3424043124514103	0.0	0.0	0.0	14.72431174678496	0.0
46.04278849754624	14.522434805916483	0.3027133413208561	14.662680560763203	0.14024575484672042	33.17237009091252	16.382947541918995	0.3148456824243481	16.382947541918995	12.233823564034772	13.428780367736513	0.34064084261556854	0.0	0.0	0.0	14.662680560763203	0.0
46.365088017029066	14.506344328389966	0.30284073722547206	14.602404402305467	0.09606007391550087	33.4045766815489	16.689877613807674	0.3171983113592485	16.689877613807674	12.319460328983016	13.95101395465768	0.345066768161263	0.0	0.0	0.0	14.602404402305467	0.0
46.689643633148265	14.559696322840855	0.3041385393923934	14.543940377375538	-0.01575594546531711	33.63840871831975	16.425099062004474	0.3148148932056807	16.425099062004474	12.405696551285896	13.283039991516965	0.3373209422068281	0.0	0.0	0.0	14.543940377375538	0.0
47.0164711385803	14.050590915996304	0.2994300764139904	14.487798456326903	0.43720754033059883	33.87387757934799	16.065961358456548	0.31171005243592925	16.065961358456548	12.492536427144898	13.058286020005273	0.33339220857027185	0.0	0.0	0.0	14.487798456326903	0.0
47.34558643655036	14.398483820542335	0.30300439494861126	14.434546132490151	0.03606231194781628	34.11099472240342	16.186056308847043	0.312814683665729	16.186056308847043	12.579984182134913	12.72194859497252	0.3287276189414344	0.0	0.0	0.0	14.434546132490151	0.0
47.67700554160622	14.649736281437429	0.30601458267230724	14.384813420656798	-0.2649228607806311	34.34977168546025	16.688688827396764	0.31721857516422736	16.688688827396764	12.668044071409858	12.64408660573743	0.32683550768295855	0.0	0.0	0.0	14.384813420656798	0.0
48.01074458039746	14.2949320782615	0.3028983869920492	14.339298217119023	0.04436613885752294	34.59022008725847	16.134279871926623	0.3123940687847735	16.134279871926623	12.756720379909726	12.355485632876828	0.32273403367840736	0.0	0.0	0.0	14.339298217119023	0.0
48.346819792460245	14.808552164185592	0.3081718029324957	14.298772044159676	-0.5097801200259156	34.83235162786928	16.582068045812886	0.3165436541351479	16.582068045812886	12.846017422569096	12.829906875192089	0.3270921890203253	0.0	0.0	0.0	14.298772044159676	0.0
48.68524753100746	13.853968219879977	0.2994034877133228	14.26408620322512	0.4101179833451418	35.07617808926437	15.971253991442524	0.3117282320618272	15.971253991442524	12.93593954452708	12.452978503159734	0.32206750161886827	0.0	0.0	0.0	14.26408620322512	0.0
49.026044263724515	14.339253864339348	0.3046575378659078	14.236178362389648	-0.10307550194970005	35.32171133588922	16.56411845277177	0.3169831178438592	16.56411845277177	13.026491121338768	13.094469242399809	0.32785539103086814	0.0	0.0	0.0	14.236178362389648	0.0
49.36922657357059	14.173945220466905	0.30334687289616497	14.216079605191922	0.04213438472501707	35.568963315240445	16.145667865211802	0.31364481298306185	16.145667865211802	13.11767655918814	13.241336874248042	0.32888694053261175	0.0	0.0	0.0	14.216079605191922	0.0
49.714811159585594	13.968276351022842	0.3018595063026463	14.20492196946132	0.23664561843847842	35.817946058447134	16.515510684755274	0.3171589428536839	16.515510684755274	13.209500295102458	13.206679529312265	0.32767860303326063	0.0	0.0	0.0	14.20492196946132	0.0
					36.06867168085626	16.437016383796124	0.3164698137396547	16.437016383796124	13.301966797168173	12.757145377391039	0.3221144665531211
					36.32115238262226	16.322891905920528	0.31517740779319203	16.322891905920528	13.395080564748351	12.903180197989576	0.3229046453894349
					36.57540044930061	16.425483386847556	0.31632487905086265	16.425483386847556	13.488846128701589	13.343830339134751	0.3268284165406798
					36.83142825244572	15.783720552166118	0.3106278003275634	15.783720552166118	13.5832680516025	13.383507352252748	0.3263759178998788
					37.08924825021283	16.8175927562721	0.3195087738722114	16.8175927562721	13.678350927963718	14.13271424429576	0.3333025656146055
					37.34887298796433	16.745039733048632	0.3184572609624783	16.745039733048632	13.774099384459465	14.309312445579993	0.3340731853363116
					37.61031509888008	16.050516506811014	0.3126492184425313	16.050516506811014	13.870518080150681	13.830841828813686	0.3284480301079664
					37.87358730457224	16.164224246030162	0.3133274554007851	16.164224246030162	13.967611706711736	13.868424733034963	0.3283051936607982
					38.138702415704245	15.899103921806166	0.31076538307076423	15.899103921806166	14.065384988658717	14.59596125042553	0.3349748256367566
					38.40567333261417	16.18729536864953	0.3130266947494304	16.18729536864953	14.163842683579329	13.743708846265042	0.3258738636961497
					38.674513045942476	15.757529821613643	0.30931091787422516	15.757529821613643	14.262989582364385	13.894050202758967	0.3273975127179902
					38.94523463726408	15.884968090750885	0.31017756419711345	15.884968090750885	14.362830509440936	13.361582176207905	0.32125349735684716
					39.217851279724925	15.737364853828792	0.30860106496043965	15.737364853828792	14.463370323007023	13.538595550659178	0.32305438087629407
					39.492376238683	15.709289676671442	0.3086333944538744	15.709289676671442	14.564613915268072	13.67052282048467	0.3241480476806067
					39.76882287235378	15.835577175307247	0.3096609385501633	15.835577175307247	14.66656621267495	13.879646120599965	0.32667069872858423
					40.04720463246026	15.783087151064766	0.3095590329921011	15.783087151064766	14.769232176163673	14.028608131423317	0.32787321177775386
					40.327535064887485	15.93660593447043	0.3113595786361842	15.93660593447043	14.87261680139682	13.084905684656452	0.31759374428858717
					40.6098278103417	15.564886764785665	0.30826792054764185	15.564886764785665	14.976725119006597	13.420255591261707	0.32102324064453613
					40.894096605014084	15.774189364545684	0.3102653811168159	15.774189364545684	15.081562194839643	12.716724339514599	0.31342975327803074
					41.18035528124919	15.381748494496673	0.3071689268261529	15.381748494496673	15.18713313020352	12.884732048509361	0.31451956227390065
					41.46861776821793	15.249674837347055	0.3061833713454747	15.249674837347055	15.293443062114946	12.672512926139461	0.31210420334604416
					41.75889809259546	14.924569153058647	0.3036030306162371	14.924569153058647	15.400497163549751	12.405149268761916	0.30895750908949976
					42.05121037924363	15.60563077611681	0.3095052351427267	15.60563077611681	15.508300643694598	12.75987043333881	0.31179911022733287
					42.345568851898335	14.795744413448206	0.30242784822088636	14.795744413448206	15.61685874820046	12.230926629871187	0.3060904719302879
					42.64198783386162	15.250342852980403	0.306965198916693	15.250342852980403	15.726176759437863	13.105096960966858	0.314254690292166
					42.94048174869865	15.208797622632881	0.30673646027400353	15.208797622632881	15.836259996753927	12.862372608345506	0.31106174455715346
					43.24106512093954	15.180780153264747	0.30674810448585127	15.180780153264747	15.947113816731207	12.442457494099745	0.3051212518631426
					43.54375257678612	14.90705701717205	0.30442384760159735	14.90705701717205	16.058743613448325	12.376398627521485	0.30419851353391064
					43.84855884482362	15.17983314525302	0.3072034270024771	15.17983314525302	16.171154818742465	12.817414542343077	0.30828634717781556
					44.15549875673739	15.698499658545172	0.3118197359987201	15.698499658545172	16.284352902473664	12.569231988434705	0.30561167047137133
					44.46458724803455	15.017211267990604	0.30606816180401825	15.017211267990604	16.39834337279098	12.881336088879435	0.308564028693246
					44.775839358770796	15.340801455446037	0.3089804687242112	15.340801455446037	16.513131776400517	13.031419384323348	0.30980127515222916
					45.08927023428218	14.575869129194178	0.30223814033259827	14.575869129194178	16.628723698835323	13.413721012969656	0.31366080495303245
					45.40489512592216	15.289982077755402	0.30941157447212275	15.289982077755402	16.74512476472717	13.613333539168293	0.31484547785196515
					45.72272939180361	15.371375162484767	0.31023443724469185	15.371375162484767	16.862340638080262	12.837499405728757	0.30643347564228446
					46.04278849754624	14.522434805916483	0.3027133413208561	14.522434805916483	16.980377022546822	13.394031587567458	0.31108353559465723
					46.365088017029066	14.506344328389966	0.30284073722547206	14.506344328389966	17.09923966170465	13.308143639057889	0.30961025937865516
					46.689643633148265	14.559696322840855	0.3041385393923934	14.559696322840855	17.21893433933658	13.309250577445923	0.30883572487537286
					47.0164711385803	14.050590915996304	0.2994300764139904	14.050590915996304	17.339466879711935	12.824337865451206	0.3039849545235379
					47.34558643655036	14.398483820542335	0.30300439494861126	14.398483820542335	17.460843147869923	13.177597952829865	0.30694270575927324
					47.67700554160622	14.649736281437429	0.30601458267230724	14.649736281437429	17.583069049905014	13.05780439707202	0.3050812852968823
					48.01074458039746	14.2949320782615	0.3028983869920492	14.2949320782615	17.706150533254345	13.127182522901924	0.30542233281542963
					48.346819792460245	14.808552164185592	0.3081718029324957	14.808552164185592	17.830093586987125	13.472860785521062	0.30827625712282924
					48.68524753100746	13.853968219879977	0.2994034877133228	13.853968219879977	17.95490424209604	13.35014217479482	0.30673003234432766
					49.026044263724515	14.339253864339348	0.3046575378659078	14.339253864339348	18.080588571790713	13.597698814025982	0.30858687150241604
					49.36922657357059	14.173945220466905	0.30334687289616497	14.173945220466905	18.207152691793247	13.060777168602892	0.30311451600015393
					49.714811159585594	13.968276351022842	0.3018595063026463	13.968276351022842	18.334602760635804	13.696950461317856	0.3087296500126051
					50.06281483770269	13.69177243595088	0.2997576287398102	13.69177243595088	18.462944979960255	13.582615480778381	0.3069792964295381
					50.413254541566616	14.166030041174995	0.3050362558961604	14.166030041174995	18.592185594819973	13.501934437500205	0.30558463335801705
					50.76614732335758	13.498894882648779	0.2993186270328547	13.498894882648779	18.722330893983717	13.934915435685816	0.30928881675834985
					51.12151035462108	13.476853183547451	0.29993400508762347	13.476853183547451	18.8533872102416	13.8883004138409	0.3081666590781717
					51.47936092710343	13.575573223380538	0.30134378158853364	13.575573223380538	18.98536092071329	13.275706204623013	0.3024810922346691
					51.839716453593155	13.628577684125974	0.30232503959502327	13.628577684125974	19.118258447158283	13.727714343846072	0.306250732367572
					52.20259446876831	13.328076663408417	0.29986747808539077	13.328076663408417	19.252086256288393	13.49990700670423	0.30385948002325014
					52.56801263004969	12.796398947777327	0.2948193861532617	12.796398947777327	19.38685086008241	14.360047544627959	0.3109178289343609
					52.93598871846004	13.136799518648687	0.29888657298032417	13.136799518648687	19.522558816102986	13.875792034656184	0.3057614585386868
					53.306540639489256	13.047931362805024	0.2982648656810766	13.047931362805024	19.659216727815707	14.22510275640507	0.3086044717215067
					53.67968642396568	12.790163990585148	0.2961514096437585	12.790163990585148	19.79683124491042	13.933292054758498	0.30528705602351314
					54.05544422893344	12.892047052677409	0.2977461768657249	12.892047052677409	19.935409063624792	14.110628910646373	0.3071512678269022
					54.43383233853597	13.006351891898952	0.29931632181851914	13.006351891898952	20.07495692707017	13.964853982949698	0.305575801677156
					54.81486916490572	12.495467984140863	0.29453452566236193	12.495467984140863	20.215481625559658	14.237286518194896	0.3080702115278894
					55.19857324906006	12.60782539789728	0.296365063243698	12.60782539789728	20.356989996938573	13.791390098022815	0.3042051594995793
					55.58496326180349	12.441757998178852	0.2959081866813773	12.441757998178852	20.499488926917145	14.07835737455167	0.30651989002932506
					55.97405800463611	11.92138204988333	0.2901979054118828	11.92138204988333	20.642985349405564	14.486393655388692	0.3098622282443628
					56.36587641066856	12.340032633735897	0.29565986202772454	12.340032633735897	20.7874862468514	14.20378179667939	0.3072303050822668
					56.76043754554324	12.532024437719494	0.2980319346791646	12.532024437719494	20.932998650579357	14.599812725452614	0.3110286448598665
					57.15776060836205	12.019669360375625	0.2929771581104046	12.019669360375625	21.079529641133412	14.388028176317874	0.3093749621406539
					57.55786493262058	12.046222355360552	0.2937953639132515	12.046222355360552	21.22708634862135	14.664326393776953	0.311946455512162
					57.96076998714892	11.931402785437768	0.29306623938513343	11.931402785437768	21.375675953061695	14.846441810083325	0.31363159853720946
					58.36649537705897	12.100238746449017	0.2956553175779885	12.100238746449017	21.525305684733127	14.71956441860388	0.3125325088858223
					58.77506084469838	11.921188539921921	0.2946561305576055	11.921188539921921	21.67598282452626	14.528557167074258	0.3108024089741565
					59.18648627061127	11.529168710113964	0.2908527971293907	11.529168710113964	21.827714704297946	15.164911820390534	0.31653499547401515
					59.600791674505544	10.815938654257925	0.28353417504196254	10.815938654257925	21.980508707228033	15.00823419717273	0.31435499511237064
					60.01799721622709	11.668908597018197	0.2943727724276976	11.668908597018197	22.134372268178627	15.519485503152271	0.3187023042511888
					60.438123196740676	11.569506999174259	0.29422692030219805	11.569506999174259	22.289312874055877	15.13223291181875	0.3148526098085828
					60.86119005911786	11.128541046953849	0.28972901160283615	11.128541046953849	22.44533806417427	15.441630134366989	0.3169565078779163
					61.28721838953169	11.068213661057301	0.2904728188099373	11.068213661057301	22.602455430623486	15.298434396061298	0.31576140034594863
					61.71622891825841	11.320886664037806	0.2938497296965607	11.320886664037806	22.76067261863785	15.82922220217992	0.32028691102872486
					62.14824252068621	10.53291738178721	0.2851903554180033	10.53291738178721	22.919997326968314	15.151423149853292	0.314093781776403
					62.58328021833101	10.954419306315819	0.29077386825972196	10.954419306315819	23.080437308257093	15.98113626390674	0.320641264456375
					63.021363179859335	11.27647394561655	0.29520093315080526	11.27647394561655	23.24200036941489	15.893495129309578	0.31919526831042977
					63.46251272211835	10.03650536221947	0.2806896917489753	10.03650536221947	23.404694372000794	15.579036160626663	0.3159173873385576
					63.90675031117318	10.575819264397998	0.2881741248800248	10.575819264397998	23.5685272326048	15.681665528791394	0.31662096925792066
					64.35409756335139	10.260960763037808	0.2847536632990492	10.260960763037808	23.73350692323303	15.870995509266493	0.3176181247722831
					64.80457624629484	10.128726110573051	0.2841896509286766	10.128726110573051	23.89964147169566	15.662685553191372	0.3152897503105586
					65.2582082800189	10.316491457971196	0.2875034261673785	10.316491457971196	24.06693896199753	15.555987010007698	0.31413170333415247
					65.71501573797903	9.920798499310292	0.28335797493878045	9.920798499310292	24.23540753473151	16.997159531447544	0.3255450778141748
					66.1750208481449	10.282047382908445	0.2888824406784621	10.282047382908445	24.405055387474633	16.322558735557717	0.3197554031107715
					66.6382459940819	10.194723597787704	0.2885583055953822	10.194723597787704	24.575890775186952	15.746119113088016	0.3139165255442701
					67.10471371604048	10.027562962425757	0.28766441085715017	10.027562962425757	24.74792201061326	16.728957972025142	0.3219467833922292
					67.57444671205276	9.518028166851165	0.28221438958447764	9.518028166851165	24.921157464687553	16.60342978351804	0.3203913389804207
					68.04746783903713	10.002426511692484	0.28913817551456683	10.002426511692484	25.095605566940364	16.007857435068686	0.3148757117008558
					68.5238001139104	9.517467151604526	0.28388605993748983	9.517467151604526	25.27127480590895	16.187849115547888	0.3157105661588045
					69.00346671470777	9.577887555837705	0.2856935077091499	9.577887555837705	25.448173729550312	16.00150083002495	0.3132582959678149
					69.48649098171072	9.042179363808856	0.2791997992128928	9.042179363808856	25.626310945657167	15.586193637001166	0.3096840994879059
					69.97289641858268	9.079477113347576	0.28111070565781954	9.079477113347576	25.805695122276767	15.922795742944626	0.31221076005415205
					70.46270669351276	9.277734563421037	0.2847098759029512	9.277734563421037	25.986334988132704	16.22972759384327	0.3144944087644783
					70.95594564036736	8.501063448700908	0.2749737725490437	8.501063448700908	26.168239333049634	16.25832163635591	0.31509052993512227
					71.45263725984992	8.710418137677095	0.27873214091209003	8.710418137677095	26.35141700838098	15.961273714797642	0.3124322638013427
					71.95280572066886	8.709492108332926	0.2795430138972009	8.709492108332926	26.53587692743965	16.129713202280904	0.31401909445821563
					72.45647536071354	8.676393209558684	0.27965198936469526	8.676393209558684	26.721628065931725	16.66768998228139	0.318781611132229
					72.96367068823854	8.449034550386434	0.2773493486262548	8.449034550386434	26.90867946239325	15.738467760590446	0.3107501364904352
					73.4744163830562	8.68117889390822	0.28206617679622437	8.68117889390822	27.09704021863	16.528205092262393	0.3176593882423373
					73.9887372977376	8.256693460308393	0.2764752644979957	8.256693460308393	27.286719500160412	16.004571475338786	0.3129881751446242
					74.50665845882176	8.033374725599323	0.2742396152256619	8.033374725599323	27.477726536661535	16.266079715818616	0.31534836075526046
					75.02820506803351	8.226063990803397	0.27845685293223366	8.226063990803397	27.670070622418166	15.816710138515015	0.31107383909736175
					75.55340250350974	8.438874101763371	0.28229647522538104	8.438874101763371	27.863761116775095	16.226747317828835	0.3145874315291224
					76.0822763210343	8.00436449244855	0.2766150637059627	8.00436449244855	28.058807444592517	16.42125539448053	0.3159795753168571
					76.61485225528155	7.534406175936237	0.2703744119844794	7.534406175936237	28.255219096704664	16.68600558568313	0.3178850348100648
					77.15115622106853	8.647681633886219	0.28840045005514836	8.647681633886219	28.453005630381597	16.341136390368014	0.3145867711972505
					77.69121431461602	8.016179274551092	0.279669355414455	8.016179274551092	28.65217666979427	16.571163295970326	0.31589371951210987
					78.23505281481832	7.322014747030182	0.26920208403391555	7.322014747030182	28.85274190648283	16.63692754491183	0.3159852443447283
					78.78269818452205	7.292283307578738	0.2698320421500552	7.292283307578738	29.05471109982821	16.365313323526173	0.31357920645063087
					79.3341770718137	7.599634605104791	0.27614769299098585	7.599634605104791	29.25809407752701	16.163526615141723	0.311827518307082
					79.88951631131638	7.562932873492596	0.276601475708597	7.562932873492596	29.4629007360697	16.501761867756688	0.31479736315481877
					80.4487429254956	6.645399476254897	0.2620529952021639	6.645399476254897	29.669141041222183	16.278572429110206	0.31316932433735645
					81.01188412597406	7.0561101789801475	0.2708880335119558	7.0561101789801475	29.87682502851074	16.486793323596938	0.31528152226753386
					81.5789673148559	6.9363013559264015	0.26937843678543566	6.9363013559264015	30.085962803710316	16.351787132989493	0.3145408329153739
					82.1500200860599	7.2401202916189	0.2753890132285992	7.2401202916189	30.296564543336288	16.00165561340802	0.31216605674066417
					82.72507022666231	6.683808425693632	0.2667272714581149	6.683808425693632	30.50864049513964	16.463641976625244	0.3158061250713323
					83.30414571824895	6.985886318170031	0.27370401501945774	6.985886318170031	30.72220097860562	16.701441011122835	0.31800890401082493
					83.88727473827669	6.931278558979365	0.2738260359956586	6.931278558979365	30.93725638545586	16.576227923756292	0.3172233373173862
					84.47448566144462	6.372759873499602	0.2654511938133993	6.372759873499602	31.15381718015405	16.793562533173407	0.3191703088229719
					85.06580706107474	6.6507058317447	0.2716465825326941	6.6507058317447	31.371893900415127	17.290396870388108	0.3234815020862931
					85.66126771050226	6.619114537521026	0.27265422388843513	6.619114537521026	31.59149715771803	17.24416722001135	0.3227604136706147
					86.26089658447577	6.8827641143520255	0.2786086418532059	6.8827641143520255	31.812637637822057	16.921009306410582	0.31996028565048334
					86.8647228605671	5.602194722971868	0.25599434203559557	5.602194722971868	32.03532610128681	16.63359235882822	0.3171386015481603
					87.47277592059106	6.026918674573215	0.26539277899755254	6.026918674573215	32.259573383995814	17.065494288121027	0.3207364559556238
					88.08508535203521	6.462119588156847	0.2757449129642409	6.462119588156847	32.48539039768379	16.58443213028305	0.31662946180096013
					88.70168094949946	5.960771655736602	0.2676032464797044	5.960771655736602	32.71278813046758	16.994858640582038	0.31980636852816635
					89.32259271614595	6.139072759913674	0.2729108103774602	6.139072759913674	32.94177764738085	16.459276291645793	0.3153508359847832
					89.94785086515898	5.957302662964827	0.27071385885678895	5.957302662964827	33.17237009091252	16.382947541918995	0.3148456824243481
					90.57748582121508	5.642291245563029	0.2664701271650127	5.642291245563029	33.4045766815489	16.689877613807674	0.3171983113592485
					91.21152822196359	5.766725279965064	0.27158073358521256	5.766725279965064	33.63840871831975	16.425099062004474	0.3148148932056807
					91.85000891951734	5.14534093231253	0.2601297903323985	5.14534093231253	33.87387757934799	16.065961358456548	0.31171005243592925
					92.49295898195396	5.373673183083855	0.2672541157105977	5.373673183083855	34.11099472240342	16.186056308847043	0.312814683665729
					93.14040969482764	4.667041852741668	0.25438484675811335	4.667041852741668	34.34977168546025	16.688688827396764	0.31721857516422736
					93.79239256269142	4.985769435408477	0.2640230633459128	4.985769435408477	34.59022008725847	16.134279871926623	0.3123940687847735
					94.44893931063027	5.3068627981754295	0.27270205163707323	5.3068627981754295	34.83235162786928	16.582068045812886	0.3165436541351479
					95.11008188580468	4.908579446545488	0.265659763746276	4.908579446545488	35.07617808926437	15.971253991442524	0.3117282320618272
					95.7758524590053	5.311939322734155	0.2755297685392313	5.311939322734155	35.32171133588922	16.56411845277177	0.3169831178438592
					96.44628342621834	5.3761610340750545	0.2785198023964705	5.3761610340750545	35.568963315240445	16.145667865211802	0.31364481298306185
					97.12140741020188	4.7418659256210125	0.2660820225825496	4.7418659256210125	35.817946058447134	16.515510684755274	0.3171589428536839
					97.8012572620733	5.108631501079192	0.27535241013206396	5.108631501079192	36.06867168085626	16.437016383796124	0.3164698137396547
					98.48586606290782	4.847528252591881	0.2707813242698676	4.847528252591881	36.32115238262226	16.322891905920528	0.31517740779319203
					99.17526712534817	4.54151368207876	0.2655228346193362	4.54151368207876	36.57540044930061	16.425483386847556	0.31632487905086265
					99.86949399522561	5.086335879047326	0.2800113217585655	5.086335879047326	36.83142825244572	15.783720552166118	0.3106278003275634
					100.5685804531922	4.815868865339548	0.2753109476843537	4.815868865339548	37.08924825021283	16.8175927562721	0.3195087738722114
					101.27256051636454	4.59691844588162	0.2721428807844314	4.59691844588162	37.34887298796433	16.745039733048632	0.3184572609624783
					101.9814684399791	4.576819540023162	0.27265459951782395	4.576819540023162	37.61031509888008	16.050516506811014	0.3126492184425313
					102.69533871905895	4.6854822062604775	0.2786602152518841	4.6854822062604775	37.87358730457224	16.164224246030162	0.3133274554007851
					103.41420609009236	4.358850946185826	0.2718183615284365	4.358850946185826	38.138702415704245	15.899103921806166	0.31076538307076423
					104.13810553272302	4.308414808234369	0.2715022894566533	4.308414808234369	38.40567333261417	16.18729536864953	0.3130266947494304
					104.86707227145207	4.518071126152891	0.27921282811999193	4.518071126152891	38.674513045942476	15.757529821613643	0.30931091787422516
					105.60114177735224	4.287039776561542	0.27408398535254686	4.287039776561542	38.94523463726408	15.884968090750885	0.31017756419711345
					106.3403497697937	4.240524956192248	0.27490987802438677	4.240524956192248	39.217851279724925	15.737364853828792	0.30860106496043965
					107.08473221818227	4.217969163380605	0.2751688461133956	4.217969163380605	39.492376238683	15.709289676671442	0.3086333944538744
					107.83432534370954	4.168616681201548	0.27616210743068925	4.168616681201548	39.76882287235378	15.835577175307247	0.3096609385501633
					108.58916562111551	4.082770754908494	0.27532165031706846	4.082770754908494	40.04720463246026	15.783087151064766	0.3095590329921011
					109.34928978046332	3.6025651800832077	0.2627208379942765	3.6025651800832077	40.327535064887485	15.93660593447043	0.3113595786361842
					110.11473480892656	4.264142304178201	0.28310657674180767	4.264142304178201	40.6098278103417	15.564886764785665	0.30826792054764185
					110.88553795258903	3.691844085211277	0.26906792520846184	3.691844085211277	40.894096605014084	15.774189364545684	0.3102653811168159
					111.66173671825717	3.573140661932408	0.26737576434154686	3.573140661932408	41.18035528124919	15.381748494496673	0.3071689268261529
					112.44336887528496	3.8417571305435843	0.27635453378003555	3.8417571305435843	41.46861776821793	15.249674837347055	0.3061833713454747
					113.23047245741196	3.742715950488306	0.2760476224288735	3.742715950488306	41.75889809259546	14.924569153058647	0.3036030306162371
					114.02308576461385	4.132542799560284	0.28881336198605295	4.132542799560284	42.05121037924363	15.60563077611681	0.3095052351427267
					114.82124736496615	3.8947787054581915	0.28414657108259045	3.8947787054581915	42.345568851898335	14.795744413448206	0.30242784822088636
					115.62499609652092	4.0155923864385406	0.2896337478604456	4.0155923864385406	42.64198783386162	15.250342852980403	0.306965198916693
					116.43437106919656	3.54325269391047	0.2771674720194847	3.54325269391047	42.94048174869865	15.208797622632881	0.30673646027400353
					117.24941166668094	3.8189842379067365	0.2886495809846191	3.8189842379067365	43.24106512093954	15.180780153264747	0.30674810448585127
					118.07015754834771	3.520069002103222	0.2813344602244789	3.520069002103222	43.54375257678612	14.90705701717205	0.30442384760159735
					118.89664865118613	4.0273784476162575	0.2986019423594053	4.0273784476162575	43.84855884482362	15.17983314525302	0.3072034270024771
					119.72892519174444	3.9959141048092963	0.29828416942804137	3.9959141048092963	44.15549875673739	15.698499658545172	0.3118197359987201
					120.56702766808665	3.2079010079962975	0.2767207111708699	3.2079010079962975	44.46458724803455	15.017211267990604	0.30606816180401825
					121.41099686176327	3.784047848219485	0.29929123014994863	3.784047848219485	44.775839358770796	15.340801455446037	0.3089804687242112
					122.26087383979561	4.100953396969239	0.3088339853678835	4.100953396969239	45.08927023428218	14.575869129194178	0.30223814033259827
					123.11669995667417	3.6174023398479984	0.296394456564993	3.6174023398479984	45.40489512592216	15.289982077755402	0.30941157447212275
					123.97851685637087	4.386371683116963	0.32183932759352596	4.386371683116963	45.72272939180361	15.371375162484767	0.31023443724469185
					124.84636647436548	3.5891580853130285	0.2994502577378537	3.5891580853130285	46.04278849754624	14.522434805916483	0.3027133413208561
					125.72029103968603	3.0083516896149813	0.2804074474707791	3.0083516896149813	46.365088017029066	14.506344328389966	0.30284073722547206
					126.60033307696384	3.478272707100353	0.3001658367014668	3.478272707100353	46.689643633148265	14.559696322840855	0.3041385393923934
					127.48653540850259	3.651787401143941	0.3066826047211894	3.651787401143941	47.0164711385803	14.050590915996304	0.2994300764139904
					128.3789411563621	3.716123479681694	0.3104950646105335	3.716123479681694	47.34558643655036	14.398483820542335	0.30300439494861126
					129.27759374445662	3.943823736371609	0.3209063182391779	3.943823736371609	47.67700554160622	14.649736281437429	0.30601458267230724
					130.18253690066783	3.478332079655957	0.30657052936321294	3.478332079655957	48.01074458039746	14.2949320782615	0.3028983869920492
					131.09381465897252	3.1821464177738648	0.2979959466216973	3.1821464177738648	48.346819792460245	14.808552164185592	0.3081718029324957
					132.01147136158534	3.536653616625841	0.31253569983146334	3.536653616625841	48.68524753100746	13.853968219879977	0.2994034877133228
					132.93555166111642	3.9533577680538006	0.32975335019580193	3.9533577680538006	49.026044263724515	14.339253864339348	0.3046575378659078
					133.86610052274423	3.5798885782225045	0.31937212566672635	3.5798885782225045	49.36922657357059	14.173945220466905	0.30334687289616497
					134.80316322640346	3.7176250558332855	0.3259162660768306	3.7176250558332855	49.714811159585594	13.968276351022842	0.3018595063026463
					135.74678536898827	3.6157021260880953	0.32238986346665166	3.6157021260880953	50.06281483770269	13.69177243595088	0.2997576287398102
					136.69701286657119	3.426835885570574	0.3166459321472668	3.426835885570574	50.413254541566616	14.166030041174995	0.3050362558961604
					137.6538919566372	3.587694189009212	0.3252747955460689	3.587694189009212	50.76614732335758	13.498894882648779	0.2993186270328547
					138.6174692003337	3.575414196807072	0.3276324194481658	3.575414196807072	51.12151035462108	13.476853183547451	0.29993400508762347
					139.587791484736	4.0810212054390655	0.3461916223582694	4.0810212054390655	51.47936092710343	13.575573223380538	0.30134378158853364
					140.56490602512915	3.7801861322123447	0.3371803495751341	3.7801861322123447	51.839716453593155	13.628577684125974	0.30232503959502327
					141.54886036730505	3.3672843489927122	0.323780149026231	3.3672843489927122	52.20259446876831	13.328076663408417	0.29986747808539077
					142.5397023898762	3.3432882541348277	0.3256250178722441	3.3432882541348277	52.56801263004969	12.796398947777327	0.2948193861532617
					143.53748030660535	4.045654616585099	0.35495367737801575	4.045654616585099	52.93598871846004	13.136799518648687	0.29888657298032417
					144.54224266875156	3.2947844764120218	0.32970358102694425	3.2947844764120218	53.306540639489256	13.047931362805024	0.2982648656810766
					145.55403836743284	3.89183674256929	0.3558069522483408	3.89183674256929	53.67968642396568	12.790163990585148	0.2961514096437585
					146.5729166360049	3.6276432832529104	0.34585704799549555	3.6276432832529104	54.05544422893344	12.892047052677409	0.2977461768657249
					147.59892705245693	3.648034373518664	0.3482079541779026	3.648034373518664	54.43383233853597	13.006351891898952	0.29931632181851914
					148.63211954182412	3.995087800078104	0.36408400608408426	3.995087800078104	54.81486916490572	12.495467984140863	0.29453452566236193
					149.67254437861686	3.8350705003003167	0.35980037660322084	3.8350705003003167	55.19857324906006	12.60782539789728	0.296365063243698
					150.7202521892672	4.064408232964262	0.37254826924382206	4.064408232964262	55.58496326180349	12.441757998178852	0.2959081866813773
					151.7752939545921	3.7724277287088888	0.36196959009600627	3.7724277287088888	55.97405800463611	11.92138204988333	0.2901979054118828
					152.83772101227422	3.719784344197988	0.36291927252117573	3.719784344197988	56.36587641066856	12.340032633735897	0.29565986202772454
					153.90758505936014	4.7325486448357825	0.40283434795596296	4.7325486448357825	56.76043754554324	12.532024437719494	0.2980319346791646
					154.98493815477565	3.974927201870577	0.37761007387262163	3.974927201870577	57.15776060836205	12.019669360375625	0.2929771581104046
					156.0698327218591	3.711305791913918	0.36742920891517467	3.711305791913918	57.55786493262058	12.046222355360552	0.2937953639132515
					157.16232155091208	3.8702724915523024	0.37568130419625484	3.8702724915523024	57.96076998714892	11.931402785437768	0.29306623938513343
					158.26245780176848	4.148135032066239	0.38839900745534706	4.148135032066239	58.36649537705897	12.100238746449017	0.2956553175779885
					159.37029500638084	4.40679047180003	0.4021988700420846	4.40679047180003	58.77506084469838	11.921188539921921	0.2946561305576055
					160.4858870714255	3.874495995482297	0.3809817861958881	3.874495995482297	59.18648627061127	11.529168710113964	0.2908527971293907
					161.6092882809255	4.245001323555738	0.3998432758033136	4.245001323555738	59.600791674505544	10.815938654257925	0.28353417504196254
					162.740553298892	4.407653611348071	0.41054517694083326	4.407653611348071	60.01799721622709	11.668908597018197	0.2943727724276976
					163.87973717198423	4.062407744782779	0.3976632050927491	4.062407744782779	60.438123196740676	11.569506999174259	0.29422692030219805
					165.02689533218813	4.5433661740623705	0.42069555277034637	4.5433661740623705	60.86119005911786	11.128541046953849	0.28972901160283615
					166.18208359951348	4.392723469586139	0.4170960640671261	4.392723469586139	61.28721838953169	11.068213661057301	0.2904728188099373
					167.34535818471008	3.854380311414806	0.3943537176543582	3.854380311414806	61.71622891825841	11.320886664037806	0.2938497296965607
					168.51677569200305	3.73377673773481	0.39222067242581027	3.73377673773481	62.14824252068621	10.53291738178721	0.2851903554180033
					169.69639312184705	4.285341351855813	0.42152058152379385	4.285341351855813	62.58328021833101	10.954419306315819	0.29077386825972196
					170.8842678737	4.069682734660976	0.4124915868619772	4.069682734660976	63.021363179859335	11.27647394561655	0.29520093315080526
					172.0804577488159	3.9975693795361495	0.41338455001407665	3.9975693795361495	63.46251272211835	10.03650536221947	0.2806896917489753
					173.2850209530576	3.8530949769015095	0.4085708164778216	3.8530949769015095	63.90675031117318	10.575819264397998	0.2881741248800248
					174.498016099729	4.000220479136158	0.4174272384855231	4.000220479136158	64.35409756335139	10.260960763037808	0.2847536632990492
					175.71950221242713	4.073984382423753	0.42439340824568433	4.073984382423753	64.80457624629484	10.128726110573051	0.2841896509286766
					176.9495387279141	4.1864798191270784	0.4302571701375315	4.1864798191270784	65.2582082800189	10.316491457971196	0.2875034261673785
					178.1881854990095	3.9787687997045085	0.4236320261040937	3.9787687997045085	65.71501573797903	9.920798499310292	0.28335797493878045
					179.43550279750258	3.8233715601880096	0.4179349634941745	3.8233715601880096	66.1750208481449	10.282047382908445	0.2888824406784621
					180.6915513170851	4.501781953240643	0.4517527138900068	4.501781953240643	66.6382459940819	10.194723597787704	0.2885583055953822
					181.9563921763047	5.037494356187984	0.47589528527087943	5.037494356187984	67.10471371604048	10.027562962425757	0.28766441085715017
					183.23008692153883	4.261393153189693	0.4444757643566446	4.261393153189693	67.57444671205276	9.518028166851165	0.28221438958447764
					184.51269752998962	4.955295731559024	0.47673941493899114	4.955295731559024	68.04746783903713	10.002426511692484	0.28913817551456683
					185.80428641269953	5.209661343775253	0.4896816269504249	5.209661343775253	68.5238001139104	9.517467151604526	0.28388605993748983
					187.10491641758844	4.190900398108214	0.4515830844939472	4.190900398108214	69.00346671470777	9.577887555837705	0.2856935077091499
					188.41465083251154	4.782293922710848	0.47872977700805097	4.782293922710848	69.48649098171072	9.042179363808856	0.2791997992128928
					189.73355338833915	5.022636793506819	0.490365457420333	5.022636793506819	69.97289641858268	9.079477113347576	0.28111070565781954
					191.0616882620575	4.8817014903624685	0.48789891202440233	4.8817014903624685	70.46270669351276	9.277734563421037	0.2847098759029512
					192.3991200798919	4.704269190238085	0.48333230097108654	4.704269190238085	70.95594564036736	8.501063448700908	0.2749737725490437
					193.74591392045113	5.122905984459601	0.5000024465547848	5.122905984459601	71.45263725984992	8.710418137677095	0.27873214091209003
					195.1021353178943	3.882208141118663	0.44760989027551723	3.882208141118663	71.95280572066886	8.709492108332926	0.2795430138972009
					196.46785026511955	4.664416624605208	0.48684917627408725	4.664416624605208	72.45647536071354	8.676393209558684	0.27965198936469526
					197.8431252169754	4.034089445387835	0.46067001026939985	4.034089445387835	72.96367068823854	8.449034550386434	0.2773493486262548
					199.22802709349423	4.757653749138665	0.49590989569248267	4.757653749138665	73.4744163830562	8.68117889390822	0.28206617679622437
					200.62262328314867	3.91549599193249	0.45811405755379714	3.91549599193249	73.9887372977376	8.256693460308393	0.2764752644979957
					202.0269816461307	4.269115455902915	0.4782495629218057	4.269115455902915	74.50665845882176	8.033374725599323	0.2742396152256619
					203.44117051765363	5.075380932776317	0.5218014084835595	5.075380932776317	75.02820506803351	8.226063990803397	0.27845685293223366
					204.8652587112772	3.8799734948274107	0.46592826689910893	3.8799734948274107	75.55340250350974	8.438874101763371	0.28229647522538104
					206.29931552225614	4.947858005586145	0.5176586964710976	4.947858005586145	76.0822763210343	8.00436449244855	0.2766150637059627
					207.74341073091193	3.953874879045972	0.4726675055171207	3.953874879045972	76.61485225528155	7.534406175936237	0.2703744119844794
					209.1976146060283	4.713623130711856	0.5127267597504517	4.713623130711856	77.15115622106853	8.647681633886219	0.28840045005514836
					210.6619979082705	4.305016914606382	0.49529584412553757	4.305016914606382	77.69121431461602	8.016179274551092	0.279669355414455
					212.13663189362842	4.483893274998885	0.5072907311957815	4.483893274998885	78.23505281481832	7.322014747030182	0.26920208403391555
					213.6215883168838	5.058538346309917	0.5387438899244563	5.058538346309917	78.78269818452205	7.292283307578738	0.2698320421500552
					215.11693943510198	4.724582760789077	0.5216682329035554	4.724582760789077	79.3341770718137	7.599634605104791	0.27614769299098585
					216.6227580111477	4.977679501694252	0.5409519926421958	4.977679501694252	79.88951631131638	7.562932873492596	0.276601475708597
					218.13911731722578	3.8066909664384934	0.48192370594921663	3.8066909664384934	80.4487429254956	6.645399476254897	0.2620529952021639
					219.66609113844635	5.294617250106976	0.5620318245178287	5.294617250106976	81.01188412597406	7.0561101789801475	0.2708880335119558
					221.20375377641545	3.0314563142514546	0.44457262941532055	3.0314563142514546	81.5789673148559	6.9363013559264015	0.26937843678543566
					222.75218005285038	3.963586958122511	0.498473426529016	3.963586958122511	82.1500200860599	7.2401202916189	0.2753890132285992
					224.31144531322033	3.973207847025339	0.5029610792070667	3.973207847025339	82.72507022666231	6.683808425693632	0.2667272714581149
					225.8816254304129	4.020463402305216	0.5055624489229551	4.020463402305216	83.30414571824895	6.985886318170031	0.27370401501945774
					227.46279680842576	3.9969704492330953	0.5071388021408256	3.9969704492330953	83.88727473827669	6.931278558979365	0.2738260359956586
					229.05503638608477	4.016627837634099	0.5090089001561323	4.016627837634099	84.47448566144462	6.372759873499602	0.2654511938133993
					230.65842164078737	3.909552782962417	0.5073432384925303	3.909552782962417	85.06580706107474	6.6507058317447	0.2716465825326941
					232.27303059227287	4.665278881042377	0.5488041867152689	4.665278881042377	85.66126771050226	6.619114537521026	0.27265422388843513
					233.89894180641878	4.882720677165212	0.563099865270672	4.882720677165212	86.26089658447577	6.8827641143520255	0.2786086418532059
					235.5362343990637	4.093366385501827	0.5236461512874124	4.093366385501827	86.8647228605671	5.602194722971868	0.25599434203559557
					237.18498803985716	3.6412553017570835	0.49834551687846773	3.6412553017570835	87.47277592059106	6.026918674573215	0.26539277899755254
					238.84528295613615	4.5860095724832695	0.5576468996771583	4.5860095724832695	88.08508535203521	6.462119588156847	0.2757449129642409
					240.51719993682912	5.167567726533503	0.5907019660984772	5.167567726533503	88.70168094949946	5.960771655736602	0.2676032464797044
					242.20082033638693	3.860285704864844	0.5211777716500472	3.860285704864844	89.32259271614595	6.139072759913674	0.2729108103774602
					243.89622607874162	3.620767692693855	0.5030185204073325	3.620767692693855	89.94785086515898	5.957302662964827	0.27071385885678895
					245.6034996612928	2.7790709732173444	0.45859898957088496	2.7790709732173444	90.57748582121508	5.642291245563029	0.2664701271650127
					247.32272415892186	3.913484532028777	0.5307454257896023	3.913484532028777	91.21152822196359	5.766725279965064	0.27158073358521256
					249.05398322803433	4.122874216665151	0.5433475174648509	4.122874216665151	91.85000891951734	5.14534093231253	0.2601297903323985
					250.79736111063056	3.434353520135806	0.5088152078359826	3.434353520135806	92.49295898195396	5.373673183083855	0.2672541157105977
					252.55294263840497	3.1844462535168008	0.49507656703168285	3.1844462535168008	93.14040969482764	4.667041852741668	0.25438484675811335
					254.3208132368738	3.4116462000881453	0.5134409843427044	3.4116462000881453	93.79239256269142	4.985769435408477	0.2640230633459128
					256.1010589295319	3.261738546037624	0.505910487664248	3.261738546037624	94.44893931063027	5.3068627981754295	0.27270205163707323
					257.89376634203865	2.8359560799279118	0.4737449409479164	2.8359560799279118	95.11008188580468	4.908579446545488	0.265659763746276
					259.6990227064329	3.801745611092536	0.5432992727154731	3.801745611092536	95.7758524590053	5.311939322734155	0.2755297685392313
					261.51691586537794	3.521189525712183	0.5255767739535068	3.521189525712183	96.44628342621834	5.3761610340750545	0.2785198023964705
					263.34753427643557	2.851034212238103	0.4819170723223182	2.851034212238103	97.12140741020188	4.7418659256210125	0.2660820225825496
					265.1909670163707	3.046909080930575	0.4980302989511639	3.046909080930575	97.8012572620733	5.108631501079192	0.27535241013206396
					267.04730378548527	3.560389473591232	0.5372905749966159	3.560389473591232	98.48586606290782	4.847528252591881	0.2707813242698676
					268.91663491198364	3.1060701425970816	0.5062090861917576	3.1060701425970816	99.17526712534817	4.54151368207876	0.2655228346193362
					270.7990513563675	3.371687381826976	0.5269138536201767	3.371687381826976	99.86949399522561	5.086335879047326	0.2800113217585655
					272.69464471586207	2.4030592280019487	0.454880037049347	2.4030592280019487	100.5685804531922	4.815868865339548	0.2753109476843537
					274.6035072288731	2.9046393445504686	0.49368948352162917	2.9046393445504686	101.27256051636454	4.59691844588162	0.2721428807844314
					276.5257317794752	3.041505597807596	0.5116681981546609	3.041505597807596	101.9814684399791	4.576819540023162	0.27265459951782395
					278.46141190193157	2.9582168165629237	0.5046033525667191	2.9582168165629237	102.69533871905895	4.6854822062604775	0.2786602152518841
					280.41064178524505	2.856430436353632	0.5030876054490231	2.856430436353632	103.41420609009236	4.358850946185826	0.2718183615284365
					282.3735162777418	3.9752311378063268	0.5772011132607314	3.9752311378063268	104.13810553272302	4.308414808234369	0.2715022894566533
					284.35013089168604	2.7739479102448428	0.49727071719707044	2.7739479102448428	104.86707227145207	4.518071126152891	0.27921282811999193
					286.34058180792783	3.277733751951647	0.5419780686027541	3.277733751951647	105.60114177735224	4.287039776561542	0.27408398535254686
					288.3449658805833	3.034683742320566	0.5216344150416301	3.034683742320566	106.3403497697937	4.240524956192248	0.27490987802438677
					290.36338064174737	2.380457537546136	0.470581845878929	2.380457537546136	107.08473221818227	4.217969163380605	0.2751688461133956
					292.39592430623964	2.739404910023343	0.5073871426339688	2.739404910023343	107.83432534370954	4.168616681201548	0.27616210743068925
					294.4426957763833	1.9147467200402408	0.43106491787280105	1.9147467200402408	108.58916562111551	4.082770754908494	0.27532165031706846
					296.50379464681794	2.9590157165554443	0.5246306937050987	2.9590157165554443	109.34928978046332	3.6025651800832077	0.2627208379942765
					298.5793212093457	3.1895509376187046	0.5443812283179261	3.1895509376187046	110.11473480892656	4.264142304178201	0.28310657674180767
					300.66937645781115	2.1866841278695563	0.466038216038815	2.1866841278695563	110.88553795258903	3.691844085211277	0.26906792520846184
					302.7740620930158	2.2788620546462766	0.4723099391089096	2.2788620546462766	111.66173671825717	3.573140661932408	0.26737576434154686
					304.8934805276669	1.7156900651400102	0.4272066459350031	1.7156900651400102	112.44336887528496	3.8417571305435843	0.27635453378003555
					307.0277348913605	2.392916669565455	0.49311665215624284	2.392916669565455	113.23047245741196	3.742715950488306	0.2760476224288735
					309.1769290356001	2.606741195544813	0.5070711108144897	2.606741195544813	114.02308576461385	4.132542799560284	0.28881336198605295
					311.3411675388493	2.185565122831252	0.4727915984393007	2.185565122831252	114.82124736496615	3.8947787054581915	0.28414657108259045
					313.5205557116212	2.442758754060514	0.4995013538027608	2.442758754060514	115.62499609652092	4.0155923864385406	0.2896337478604456
					315.71519960160254	2.6297466225490873	0.514766163925094	2.6297466225490873	116.43437106919656	3.54325269391047	0.2771674720194847
					317.9252059988138	2.92615759737889	0.5381580871576462	2.92615759737889	117.24941166668094	3.8189842379067365	0.2886495809846191
					320.15068244080544	2.186038999911666	0.4786925044372725	2.186038999911666	118.07015754834771	3.520069002103222	0.2813344602244789
					322.3917372178911	1.4695358894298627	0.41089252837126883	1.4695358894298627	118.89664865118613	4.0273784476162575	0.2986019423594053
					324.64847937841637	1.5367588686531244	0.4222725631332186	1.5367588686531244	119.72892519174444	3.9959141048092963	0.29828416942804137
					326.9210187340653	2.6531131796205085	0.5255813595369438	2.6531131796205085	120.56702766808665	3.2079010079962975	0.2767207111708699
					329.2094658652037	2.4840366465062718	0.5149103771584235	2.4840366465062718	121.41099686176327	3.784047848219485	0.29929123014994863
					331.51393212626016	1.434630773464287	0.41777486005348635	1.434630773464287	122.26087383979561	4.100953396969239	0.3088339853678835
					333.83452965114395	1.838436597181674	0.46519085110607594	1.838436597181674	123.11669995667417	3.6174023398479984	0.296394456564993
					336.171371358702	1.7407012360219003	0.4514553378556062	1.7407012360219003	123.97851685637087	4.386371683116963	0.32183932759352596
					338.52457095821285	2.871509633610509	0.5599507414693026	2.871509633610509	124.84636647436548	3.5891580853130285	0.2994502577378537
					340.89424295492034	1.7340329040005056	0.4593583670016549	1.7340329040005056	125.72029103968603	3.0083516896149813	0.2804074474707791
					343.2805026556048	1.8356900539164316	0.4720761126579951	1.8356900539164316	126.60033307696384	3.478272707100353	0.3001658367014668
					345.683466174194	1.8305333317904537	0.4762747141399442	1.8305333317904537	127.48653540850259	3.651787401143941	0.3066826047211894
					348.1032504374134	1.3338237905516452	0.41742512374110247	1.3338237905516452	128.3789411563621	3.716123479681694	0.3104950646105335
					350.5399731904753	1.6076838177045263	0.4543078543173708	1.6076838177045263	129.27759374445662	3.943823736371609	0.3209063182391779
					352.9937530028086	1.8381931915668364	0.4739658990170895	1.8381931915668364	130.18253690066783	3.478332079655957	0.30657052936321294
					355.46470927382825	2.376841126573601	0.5277062558929019	2.376841126573601	131.09381465897252	3.1821464177738648	0.2979959466216973
					357.95296223874504	1.8247772035479815	0.4714435423142705	1.8247772035479815	132.01147136158534	3.536653616625841	0.31253569983146334
					360.4586329744162	1.5048532325549528	0.440325952559592	1.5048532325549528	132.93555166111642	3.9533577680538006	0.32975335019580193
					362.98184340523716	2.787140274482165	0.5757236733512793	2.787140274482165	133.86610052274423	3.5798885782225045	0.31937212566672635
					365.5227163090738	2.322428971449146	0.5344232137018371	2.322428971449146	134.80316322640346	3.7176250558332855	0.3259162660768306
					368.08137532323735	1.8541464505069667	0.48724398647299727	1.8541464505069667	135.74678536898827	3.6157021260880953	0.32238986346665166
					370.6579449505	1.707234700008328	0.47179404004678765	1.707234700008328	136.69701286657119	3.426835885570574	0.3166459321472668
					373.2525505651535	1.4201775064549882	0.4425040637205729	1.4201775064549882	137.6538919566372	3.587694189009212	0.3252747955460689
					375.8653184191096	1.6044626632202221	0.4603900971834182	1.6044626632202221	138.6174692003337	3.575414196807072	0.3276324194481658
					378.49637564804334	1.2521184628105433	0.42804685195612235	1.2521184628105433	139.587791484736	4.0810212054390655	0.3461916223582694
					381.14585027757965	1.2626021743170295	0.42528194384411266	1.2626021743170295	140.56490602512915	3.7801861322123447	0.3371803495751341
					383.8138712295227	1.8622646883083798	0.5061282938505228	1.8622646883083798	141.54886036730505	3.3672843489927122	0.323780149026231
					386.50056832812936	1.9542549510788834	0.5208116814861135	1.9542549510788834	142.5397023898762	3.3432882541348277	0.3256250178722441
					389.2060723064262	1.9032795873043362	0.5108900663879575	1.9032795873043362	143.53748030660535	4.045654616585099	0.35495367737801575
					391.93051481257123	2.2235596916162748	0.5415976954663778	2.2235596916162748	144.54224266875156	3.2947844764120218	0.32970358102694425
					394.67402841625926	1.4350616550846604	0.4617071024244938	1.4350616550846604	145.55403836743284	3.89183674256929	0.3558069522483408
					397.43674661517304	1.9211717799221977	0.5240582270040919	1.9211717799221977	146.5729166360049	3.6276432832529104	0.34585704799549555
					400.21880384147926	2.3680819278227885	0.5664562145407203	2.3680819278227885	147.59892705245693	3.648034373518664	0.3482079541779026
					403.0203354683696	2.3738818251499127	0.5704444869786647	2.3738818251499127	148.63211954182412	3.995087800078104	0.36408400608408426
					405.8414778166482	2.597534051079152	0.6022588112673184	2.597534051079152	149.67254437861686	3.8350705003003167	0.35980037660322084
					408.6823681613647	2.0361482091322602	0.5375068348735045	2.0361482091322602	150.7202521892672	4.064408232964262	0.37254826924382206
					411.5431447384942	1.4376883115328896	0.4682633310668826	1.4376883115328896	151.7752939545921	3.7724277287088888	0.36196959009600627
					414.4239467516637	1.283703656600836	0.45460107097972224	1.283703656600836	152.83772101227422	3.719784344197988	0.36291927252117573
					417.3249143789253	2.2759928146516044	0.5660960800478553	2.2759928146516044	153.90758505936014	4.7325486448357825	0.40283434795596296
					420.2461887795778	1.2215209763716286	0.4582598056894573	1.2215209763716286	154.98493815477565	3.974927201870577	0.37761007387262163
					423.18791210103484	2.2327432806162264	0.5736576009995696	2.2327432806162264	156.0698327218591	3.711305791913918	0.36742920891517467
					426.1502274857421	2.9693024527382312	0.6632987807978346	2.9693024527382312	157.16232155091208	3.8702724915523024	0.37568130419625484
					429.13327907814227	1.8744373794017166	0.5422860301805791	1.8744373794017166	158.26245780176848	4.148135032066239	0.38839900745534706
					432.1372120316893	1.8211413039641506	0.5406817522778837	1.8211413039641506	159.37029500638084	4.40679047180003	0.4021988700420846
					435.16217251591104	3.015810890316074	0.6669164680712305	3.015810890316074	160.4858870714255	3.874495995482297	0.3809817861958881
					438.20830772352247	3.001853831260511	0.6710986261929204	3.001853831260511	161.6092882809255	4.245001323555738	0.3998432758033136
					441.2757658775871	1.7863091194481124	0.5446791689457289	1.7863091194481124	162.740553298892	4.407653611348071	0.41054517694083326
					444.36469623873023	1.6601586426635202	0.5452568281709504	1.6601586426635202	163.87973717198423	4.062407744782779	0.3976632050927491
					447.47524911240134	2.007085100443636	0.5763874209083134	2.007085100443636	165.02689533218813	4.5433661740623705	0.42069555277034637
					450.6075758561882	3.033014037257253	0.6904703916072961	3.033014037257253	166.18208359951348	4.392723469586139	0.4170960640671261
					453.7618288871815	1.2621116562249879	0.4854970598612559	1.2621116562249879	167.34535818471008	3.854380311414806	0.3943537176543582
					456.93816168939173	3.038175058321646	0.7023447388030328	3.038175058321646	168.51677569200305	3.73377673773481	0.39222067242581027
					460.1367288212175	2.567091568278566	0.6493992102979756	2.567091568278566	169.69639312184705	4.285341351855813	0.42152058152379385
					463.35768592296597	1.98138597589981	0.5807963275728446	1.98138597589981	170.8842678737	4.069682734660976	0.4124915868619772
					466.6011897244267	2.212796535235642	0.6256735694949092	2.212796535235642	172.0804577488159	3.9975693795361495	0.41338455001407665
					469.8673980524977	1.8267145691408468	0.5852579615644253	1.8267145691408468	173.2850209530576	3.8530949769015095	0.4085708164778216
					473.1564698388652	1.3474384495242164	0.5268131525680219	1.3474384495242164	174.498016099729	4.000220479136158	0.4174272384855231
					476.4685651277373	2.152865580724252	0.6233511515516412	2.152865580724252	175.71950221242713	4.073984382423753	0.42439340824568433
					479.8038450836314	1.708062423295623	0.575491798717304	1.708062423295623	176.9495387279141	4.1864798191270784	0.4302571701375315
					483.1624719992168	2.138987165663833	0.6270349633799043	2.138987165663833	178.1881854990095	3.9787687997045085	0.4236320261040937
					486.54460930321136	2.884366792484516	0.7174981007948288	2.884366792484516	179.43550279750258	3.8233715601880096	0.4179349634941745
					489.9504215683338	2.26760640476813	0.6475251003476603	2.26760640476813	180.6915513170851	4.501781953240643	0.4517527138900068
					493.38007451931213	1.635665518601886	0.5625863193985942	1.635665518601886	181.9563921763047	5.037494356187984	0.47589528527087943
					496.8337350409473	1.8027731794121937	0.597815689157166	1.8027731794121937	183.23008692153883	4.261393153189693	0.4444757643566446
					500.31157118623395	3.3231807786567984	0.7738533875889029	3.3231807786567984	184.51269752998962	4.955295731559024	0.47673941493899114
					503.8137521845376	2.5560262168375916	0.6993900624017395	2.5560262168375916	185.80428641269953	5.209661343775253	0.4896816269504249
					507.34044844982935	2.9195144343915995	0.7287227392435701	2.9195144343915995	187.10491641758844	4.190900398108214	0.4515830844939472
					510.8918315889782	1.2651950332436925	0.5307228526367085	1.2651950332436925	188.41465083251154	4.782293922710848	0.47872977700805097
					514.468074410101	2.7768276335385385	0.7323373220528685	2.7768276335385385	189.73355338833915	5.022636793506819	0.490365457420333
					518.0693509309717	2.683135484890668	0.7368028626877239	2.683135484890668	191.0616882620575	4.8817014903624685	0.48789891202440233
					521.6958363874886	2.5746019125336845	0.710079162369265	2.5746019125336845	192.3991200798919	4.704269190238085	0.48333230097108654
					525.3477072422011	2.048063484705179	0.666445514804994	2.048063484705179	193.74591392045113	5.122905984459601	0.5000024465547848
					529.0251411928964	3.4619212548019442	0.8262678400657948	3.4619212548019442	195.1021353178943	3.882208141118663	0.44760989027551723
					532.7283171812467	2.6610830813714337	0.7432108650907215	2.6610830813714337	196.46785026511955	4.664416624605208	0.48684917627408725
					536.4574154015154	2.525270547745733	0.7225919699011365	2.525270547745733	197.8431252169754	4.034089445387835	0.46067001026939985
					540.212617309326	0.8187406246148612	0.4800289009814428	0.8187406246148612	199.22802709349423	4.757653749138665	0.49590989569248267
					543.9941056304913	1.1341000203588003	0.5336251149670546	1.1341000203588003	200.62262328314867	3.91549599193249	0.45811405755379714
					547.8020643699047	2.5700844226867603	0.7483050482584259	2.5700844226867603	202.0269816461307	4.269115455902915	0.4782495629218057
					551.636678820494	1.0959837949029452	0.5543506582991411	1.0959837949029452	203.44117051765363	5.075380932776317	0.5218014084835595
					555.4981355722375	1.0274408721376054	0.5356520602138822	1.0274408721376054	204.8652587112772	3.8799734948274107	0.46592826689910893
					559.3866225212431	2.5912368444285097	0.7641578046883782	2.5912368444285097	206.29931552225614	4.947858005586145	0.5176586964710976
					563.3023288788918	2.438006688531887	0.7468243963893415	2.438006688531887	207.74341073091193	3.953874879045972	0.4726675055171207
					567.245445181044	0.8114345699310701	0.49995841809791686	0.8114345699310701	209.1976146060283	4.713623130711856	0.5127267597504517
					571.2161632973114	1.1631954897535939	0.565326302338512	1.1631954897535939	210.6619979082705	4.305016914606382	0.49529584412553757
					575.2146764403926	2.2823469381242982	0.7456143662921385	2.2823469381242982	212.13663189362842	4.483893274998885	0.5072907311957815
					579.2411791754753	2.5843343278480573	0.7727037554557716	2.5843343278480573	213.6215883168838	5.058538346309917	0.5387438899244563
					583.2958674297037	2.567352881633767	0.7813152387978904	2.567352881633767	215.11693943510198	4.724582760789077	0.5216682329035554
					587.3789385017116	1.5816339612103292	0.6584650289199859	1.5816339612103292	216.6227580111477	4.977679501694252	0.5409519926421958
					591.4905910712235	2.1757836528835854	0.7432207090768934	2.1757836528835854	218.13911731722578	3.8066909664384934	0.48192370594921663
					595.6310252087221	1.8639943862023702	0.680651130607655	1.8639943862023702	219.66609113844635	5.294617250106976	0.5620318245178287
					599.8004423851831	0.8340941332388566	0.5000477806401671	0.8340941332388566	221.20375377641545	3.0314563142514546	0.44457262941532055
					603.9990454818794	1.3985184181374826	0.6357171906821415	1.3985184181374826	222.75218005285038	3.963586958122511	0.498473426529016
					608.2270388002526	0.2568162753932629	0.4031873719144502	0.2568162753932629	224.31144531322033	3.973207847025339	0.5029610792070667
					612.4846280718543	1.081973247807217	0.5810835693086835	1.081973247807217	225.8816254304129	4.020463402305216	0.5055624489229551
					616.7720204683573	1.1369325113541708	0.5886671658110534	1.1369325113541708	227.46279680842576	3.9969704492330953	0.5071388021408256
					621.0894246116358	0.9457920930155401	0.5407092072589162	0.9457920930155401	229.05503638608477	4.016627837634099	0.5090089001561323
					625.4370505839172	0.5884292392795734	0.48031884658601526	0.5884292392795734	230.65842164078737	3.909552782962417	0.5073432384925303
					629.8151099380046	1.1994075329056781	0.6293971443959999	1.1994075329056781	232.27303059227287	4.665278881042377	0.5488041867152689
					634.2238157075707	0.4682617133712196	0.4918405117278214	0.4682617133712196	233.89894180641878	4.882720677165212	0.563099865270672
					638.6633824175237	1.8915894321850408	0.739567040109182	1.8915894321850408	235.5362343990637	4.093366385501827	0.5236461512874124
					643.1340260944464	2.1634267922870327	0.7842011366991785	2.1634267922870327	237.18498803985716	3.6412553017570835	0.49834551687846773
					647.6359642771075	0.18547177068953435	0.37219423440276295	0.18547177068953435	238.84528295613615	4.5860095724832695	0.5576468996771583
					652.1694160270473	0.8010856385315509	0.5334123019828073	0.8010856385315509	240.51719993682912	5.167567726533503	0.5907019660984772
					656.7346019392367	0.2789867462403612	0.4353264713616435	0.2789867462403612	242.20082033638693	3.860285704864844	0.5211777716500472
					661.3317441528113	0.6910584074682219	0.541629863978172	0.6910584074682219	243.89622607874162	3.620767692693855	0.5030185204073325
					665.961066361881	1.8732575355754792	0.7834283326874231	1.8732575355754792	245.6034996612928	2.7790709732173444	0.45859898957088496
					670.6227938264142	1.1026000676382663	0.6148908721733013	1.1026000676382663	247.32272415892186	3.913484532028777	0.5307454257896023
					675.3171533831991	0.6685089016529886	0.5395499161626345	0.6685089016529886	249.05398322803433	4.122874216665151	0.5433475174648509
					680.0443734568814	0.3227601454956807	0.42953008639742585	0.3227601454956807	250.79736111063056	3.434353520135806	0.5088152078359826
					684.8046840710797	0.46027707508569193	0.48557543776159956	0.46027707508569193	252.55294263840497	3.1844462535168008	0.49507656703168285
					689.5983168595773	1.922122224918732	0.8087647529260698	1.922122224918732	254.3208132368738	3.4116462000881453	0.5134409843427044
					694.4255050775944	0.5331919299950383	0.5189472438878401	0.5331919299950383	256.1010589295319	3.261738546037624	0.505910487664248
					699.2864836131375	0.7371858206180945	0.5682454361177183	0.7371858206180945	257.89376634203865	2.8359560799279118	0.4737449409479164
					704.1814889984294	2.032542641820593	0.821000972001776	2.032542641820593	259.6990227064329	3.801745611092536	0.5432992727154731
					709.1107594214184	0.21624960780307595	0.4393545131894231	0.21624960780307595	261.51691586537794	3.521189525712183	0.5255767739535068
					714.0745347373684	1.319243785319216	0.7168127547387992	1.319243785319216	263.34753427643557	2.851034212238103	0.4819170723223182
					719.0730564805299	2.28151806133445	0.88653300051695	2.28151806133445	265.1909670163707	3.046909080930575	0.4980302989511639
					724.1065678758937	1.8663175299065509	0.8113524115245515	1.8663175299065509	267.04730378548527	3.560389473591232	0.5372905749966159
					729.175313851025	-0.4358582167562626	0.05586439727803335	-0.4358582167562626	268.91663491198364	3.1060701425970816	0.5062090861917576
					734.2795410479821	1.5780872939082713	0.8090533660072704	1.5780872939082713	270.7990513563675	3.371687381826976	0.5269138536201767
					739.419497835318	0.48268111982039613	0.5315801154795752	0.48268111982039613	272.69464471586207	2.4030592280019487	0.454880037049347
					744.5954343201652	1.9132901686380748	0.8452344222207352	1.9132901686380748	274.6035072288731	2.9046393445504686	0.49368948352162917
					749.8076023604063	1.3295125639829508	0.7591429705216638	1.3295125639829508	276.5257317794752	3.041505597807596	0.5116681981546609
					755.0562555769293	2.1904746196699207	0.9212681490997026	2.1904746196699207	278.46141190193157	2.9582168165629237	0.5046033525667191
					760.3416493659677	1.0382163464388054	0.6978487027890006	1.0382163464388054	280.41064178524505	2.856430436353632	0.5030876054490231
					765.6640409115295	1.4918625817286708	0.803908796302057	1.4918625817286708	282.3735162777418	3.9752311378063268	0.5772011132607314
					771.0236891979102	0.6862285399299133	0.631903099947249	0.6862285399299133	284.35013089168604	2.7739479102448428	0.49727071719707044
					776.4208550222957	1.5657781922093024	0.8011819534635922	1.5657781922093024	286.34058180792783	3.277733751951647	0.5419780686027541
					781.8558010074516	1.776981203128013	0.8761402025057073	1.776981203128013	288.3449658805833	3.034683742320566	0.5216344150416301
					787.3287916145039	3.145325757913004	1.0795554071702576	3.145325757913004	290.36338064174737	2.380457537546136	0.470581845878929
					792.8400931558053	0.4842217354395837	0.5586564993374357	0.4842217354395837	292.39592430623964	2.739404910023343	0.5073871426339688
					798.389973807896	1.0799818660561642	0.7135097740905342	1.0799818660561642	294.4426957763833	1.9147467200402408	0.43106491787280105
					803.9787036245513	2.271267224375298	0.9698259780956379	2.271267224375298	296.50379464681794	2.9590157165554443	0.5246306937050987
					809.6065545499231	0.9045356178469947	0.6993974391664698	0.9045356178469947	298.5793212093457	3.1895509376187046	0.5443812283179261
					815.2738004317725	3.287305755967715	1.1411970262154327	3.287305755967715	300.66937645781115	2.1866841278695563	0.466038216038815
					820.9807170347949	0.6613642239227091	0.6253160572672407	0.6613642239227091	302.7740620930158	2.2788620546462766	0.4723099391089096
					826.7275820540385	0.12138644310748525	0.5170188076254147	0.12138644310748525	304.8934805276669	1.7156900651400102	0.4272066459350031
					832.5146751284168	1.8274790746085365	0.8867356874041562	1.8274790746085365	307.0277348913605	2.392916669565455	0.49311665215624284
					838.3422778543157	0.930282350960434	0.7162788355386361	0.930282350960434	309.1769290356001	2.606741195544813	0.5070711108144897
					844.2106737992959	1.6688327073120806	0.8829909039553763	1.6688327073120806	311.3411675388493	2.185565122831252	0.4727915984393007
					850.1201485158911	0.7211913019311523	0.6868205288866154	0.7211913019311523	313.5205557116212	2.442758754060514	0.4995013538027608
					856.0709895555023	0.6506246105085907	0.6689144807773261	0.6506246105085907	315.71519960160254	2.6297466225490873	0.514766163925094
					862.0634864823908	1.2239164517264562	0.7760593376519339	1.2239164517264562	317.9252059988138	2.92615759737889	0.5381580871576462
					868.0979308877675	2.585070655669848	1.1108445663442665	2.585070655669848	320.15068244080544	2.186038999911666	0.4786925044372725
					874.1746164039819	0.22232672715761925	0.5487502902667145	0.22232672715761925	322.3917372178911	1.4695358894298627	0.41089252837126883
					880.2938387188098	1.8361722999940748	0.9619251516480569	1.8361722999940748	324.64847937841637	1.5367588686531244	0.4222725631332186
					886.4558955898415	2.2241380464872806	1.083436116652938	2.2241380464872806	326.9210187340653	2.6531131796205085	0.5255813595369438
					892.6610868589703	0.04798559780008149	0.5635860439114143	0.04798559780008149	329.2094658652037	2.4840366465062718	0.5149103771584235
					898.9097144669831	1.6642385980415995	0.9705471228926728	1.6642385980415995	331.51393212626016	1.434630773464287	0.41777486005348635
					905.202082468252	2.8518041851991764	1.1761636919837595	2.8518041851991764	333.83452965114395	1.838436597181674	0.46519085110607594
					911.5384970455298	1.3388651270006076	0.9398789158115002	1.3388651270006076	336.171371358702	1.7407012360219003	0.4514553378556062
					917.9192665248484	0.17151986194298818	0.6235159152596886	0.17151986194298818	338.52457095821285	2.871509633610509	0.5599507414693026
					924.3447013905223	0.9358693082808416	0.8384897230066172	0.9358693082808416	340.89424295492034	1.7340329040005056	0.4593583670016549
					930.815114300256	2.0993108100347415	1.0806637875801428	2.0993108100347415	343.2805026556048	1.8356900539164316	0.4720761126579951
					937.3308201003579	0.6214027965015476	0.7674302714386247	0.6214027965015476	345.683466174194	1.8305333317904537	0.4762747141399442
					943.8921358410604	0.9479980304787086	0.7792438897888879	0.9479980304787086	348.1032504374134	1.3338237905516452	0.41742512374110247
					950.4993807919478	1.2590651547618008	0.9060271490363132	1.2590651547618008	350.5399731904753	1.6076838177045263	0.4543078543173708
					957.1528764574914	1.255269808802662	0.9394426571325711	1.255269808802662	352.9937530028086	1.8381931915668364	0.4739658990170895
					963.8529465926938	0.6849236934878387	0.7781584170935559	0.6849236934878387	355.46470927382825	2.376841126573601	0.5277062558929019
					970.5999172188426	0.9791498641401685	0.8506464354896758	0.9791498641401685	357.95296223874504	1.8247772035479815	0.4714435423142705
					977.3941166393745	1.3949401187096413	1.0062414027851003	1.3949401187096413	360.4586329744162	1.5048532325549528	0.440325952559592
					984.2358754558502	3.390058663460305	1.4104034574598485	3.390058663460305	362.98184340523716	2.787140274482165	0.5757236733512793
									365.5227163090738	2.322428971449146	0.5344232137018371
									368.08137532323735	1.8541464505069667	0.48724398647299727
									370.6579449505	1.707234700008328	0.47179404004678765
									373.2525505651535	1.4201775064549882	0.4425040637205729
									375.8653184191096	1.6044626632202221	0.4603900971834182
									378.49637564804334	1.2521184628105433	0.42804685195612235
									381.14585027757965	1.2626021743170295	0.42528194384411266
									383.8138712295227	1.8622646883083798	0.5061282938505228
									386.50056832812936	1.9542549510788834	0.5208116814861135
									389.2060723064262	1.9032795873043362	0.5108900663879575
									391.93051481257123	2.2235596916162748	0.5415976954663778
									394.67402841625926	1.4350616550846604	0.4617071024244938
									397.43674661517304	1.9211717799221977	0.5240582270040919
									400.21880384147926	2.3680819278227885	0.5664562145407203
									403.0203354683696	2.3738818251499127	0.5704444869786647
									405.8414778166482	2.597534051079152	0.6022588112673184
									408.6823681613647	2.0361482091322602	0.5375068348735045
									411.5431447384942	1.4376883115328896	0.4682633310668826
									414.4239467516637	1.283703656600836	0.45460107097972224
									417.3249143789253	2.2759928146516044	0.5660960800478553
									420.2461887795778	1.2215209763716286	0.4582598056894573
									423.18791210103484	2.2327432806162264	0.5736576009995696
									426.1502274857421	2.9693024527382312	0.6632987807978346
									429.13327907814227	1.8744373794017166	0.5422860301805791
									432.1372120316893	1.8211413039641506	0.5406817522778837
									435.16217251591104	3.015810890316074	0.6669164680712305
									438.20830772352247	3.001853831260511	0.6710986261929204
									441.2757658775871	1.7863091194481124	0.5446791689457289
									444.36469623873023	1.6601586426635202	0.5452568281709504
									447.47524911240134	2.007085100443636	0.5763874209083134
									450.6075758561882	3.033014037257253	0.6904703916072961
									453.7618288871815	1.2621116562249879	0.4854970598612559
									456.93816168939173	3.038175058321646	0.7023447388030328
									460.1367288212175	2.567091568278566	0.6493992102979756
									463.35768592296597	1.98138597589981	0.5807963275728446
									466.6011897244267	2.212796535235642	0.6256735694949092
									469.8673980524977	1.8267145691408468	0.5852579615644253
									473.1564698388652	1.3474384495242164	0.5268131525680219
									476.4685651277373	2.152865580724252	0.6233511515516412
									479.8038450836314	1.708062423295623	0.575491798717304
									483.1624719992168	2.138987165663833	0.6270349633799043
									486.54460930321136	2.884366792484516	0.7174981007948288
									489.9504215683338	2.26760640476813	0.6475251003476603
									493.38007451931213	1.635665518601886	0.5625863193985942
									496.8337350409473	1.8027731794121937	0.597815689157166
									500.31157118623395	3.3231807786567984	0.7738533875889029
									503.8137521845376	2.5560262168375916	0.6993900624017395
									507.34044844982935	2.9195144343915995	0.7287227392435701
									510.8918315889782	1.2651950332436925	0.5307228526367085
									514.468074410101	2.7768276335385385	0.7323373220528685
									518.0693509309717	2.683135484890668	0.7368028626877239
									521.6958363874886	2.5746019125336845	0.710079162369265
									525.3477072422011	2.048063484705179	0.666445514804994
									529.0251411928964	3.4619212548019442	0.8262678400657948
									532.7283171812467	2.6610830813714337	0.7432108650907215
									536.4574154015154	2.525270547745733	0.7225919699011365
									540.212617309326	0.8187406246148612	0.4800289009814428
									543.9941056304913	1.1341000203588003	0.5336251149670546
									547.8020643699047	2.5700844226867603	0.7483050482584259
									551.636678820494	1.0959837949029452	0.5543506582991411
									555.4981355722375	1.0274408721376054	0.5356520602138822
									559.3866225212431	2.5912368444285097	0.7641578046883782
									563.3023288788918	2.438006688531887	0.7468243963893415
									567.245445181044	0.8114345699310701	0.49995841809791686
									571.2161632973114	1.1631954897535939	0.565326302338512
									575.2146764403926	2.2823469381242982	0.7456143662921385
									579.2411791754753	2.5843343278480573	0.7727037554557716
									583.2958674297037	2.567352881633767	0.7813152387978904
									587.3789385017116	1.5816339612103292	0.6584650289199859
									591.4905910712235	2.1757836528835854	0.7432207090768934
									595.6310252087221	1.8639943862023702	0.680651130607655
									599.8004423851831	0.8340941332388566	0.5000477806401671
									603.9990454818794	1.3985184181374826	0.6357171906821415
									608.2270388002526	0.2568162753932629	0.4031873719144502
									612.4846280718543	1.081973247807217	0.5810835693086835
									616.7720204683573	1.1369325113541708	0.5886671658110534
									621.0894246116358	0.9457920930155401	0.5407092072589162
									625.4370505839172	0.5884292392795734	0.48031884658601526
									629.8151099380046	1.1994075329056781	0.6293971443959999
									634.2238157075707	0.4682617133712196	0.4918405117278214
									638.6633824175237	1.8915894321850408	0.739567040109182
									643.1340260944464	2.1634267922870327	0.7842011366991785
									647.6359642771075	0.18547177068953435	0.37219423440276295
									652.1694160270473	0.8010856385315509	0.5334123019828073
									656.7346019392367	0.2789867462403612	0.4353264713616435
									661.3317441528113	0.6910584074682219	0.541629863978172
									665.961066361881	1.8732575355754792	0.7834283326874231
									670.6227938264142	1.1026000676382663	0.6148908721733013
									675.3171533831991	0.6685089016529886	0.5395499161626345
									680.0443734568814	0.3227601454956807	0.42953008639742585
									684.8046840710797	0.46027707508569193	0.48557543776159956
									689.5983168595773	1.922122224918732	0.8087647529260698
									694.4255050775944	0.5331919299950383	0.5189472438878401
									699.2864836131375	0.7371858206180945	0.5682454361177183
									704.1814889984294	2.032542641820593	0.821000972001776
									709.1107594214184	0.21624960780307595	0.4393545131894231
									714.0745347373684	1.319243785319216	0.7168127547387992
									719.0730564805299	2.28151806133445	0.88653300051695
									724.1065678758937	1.8663175299065509	0.8113524115245515
									729.175313851025	-0.4358582167562626	0.05586439727803335
									734.2795410479821	1.5780872939082713	0.8090533660072704
									739.419497835318	0.48268111982039613	0.5315801154795752
									744.5954343201652	1.9132901686380748	0.8452344222207352
									749.8076023604063	1.3295125639829508	0.7591429705216638
									755.0562555769293	2.1904746196699207	0.9212681490997026
									760.3416493659677	1.0382163464388054	0.6978487027890006
									765.6640409115295	1.4918625817286708	0.803908796302057
									771.0236891979102	0.6862285399299133	0.631903099947249
									776.4208550222957	1.5657781922093024	0.8011819534635922
									781.8558010074516	1.776981203128013	0.8761402025057073
									787.3287916145039	3.145325757913004	1.0795554071702576
									792.8400931558053	0.4842217354395837	0.5586564993374357
									798.389973807896	1.0799818660561642	0.7135097740905342
									803.9787036245513	2.271267224375298	0.9698259780956379
									809.6065545499231	0.9045356178469947	0.6993974391664698
									815.2738004317725	3.287305755967715	1.1411970262154327
									820.9807170347949	0.6613642239227091	0.6253160572672407
									826.7275820540385	0.12138644310748525	0.5170188076254147
									832.5146751284168	1.8274790746085365	0.8867356874041562
									838.3422778543157	0.930282350960434	0.7162788355386361
									844.2106737992959	1.6688327073120806	0.8829909039553763
									850.1201485158911	0.7211913019311523	0.6868205288866154
									856.0709895555023	0.6506246105085907	0.6689144807773261
									862.0634864823908	1.2239164517264562	0.7760593376519339
									868.0979308877675	2.585070655669848	1.1108445663442665
									874.1746164039819	0.22232672715761925	0.5487502902667145
									880.2938387188098	1.8361722999940748	0.9619251516480569
									886.4558955898415	2.2241380464872806	1.083436116652938
									892.6610868589703	0.04798559780008149	0.5635860439114143
									898.9097144669831	1.6642385980415995	0.9705471228926728
									905.202082468252	2.8518041851991764	1.1761636919837595
									911.5384970455298	1.3388651270006076	0.9398789158115002
									917.9192665248484	0.17151986194298818	0.6235159152596886
									924.3447013905223	0.9358693082808416	0.8384897230066172
									930.815114300256	2.0993108100347415	1.0806637875801428
									937.3308201003579	0.6214027965015476	0.7674302714386247
									943.8921358410604	0.9479980304787086	0.7792438897888879
									950.4993807919478	1.2590651547618008	0.9060271490363132
									957.1528764574914	1.255269808802662	0.9394426571325711
									963.8529465926938	0.6849236934878387	0.7781584170935559
									970.5999172188426	0.9791498641401685	0.8506464354896758
									977.3941166393745	1.3949401187096413	1.0062414027851003
									984.2358754558502	3.390058663460305	1.4104034574598485
									991.1255265840412	-0.14156133821774797	0.4755699222228533
									997.2911834928398	-0.42363016683980764	0.3948470315840199
