# Supplementary material for: Formation of a super-dense hydrogen monolayer on mesoporous silica
Source: Nat Chem. 2022 Aug 29;14(11):1319–24. doi: 10.1038/s41557-022-01019-7 (PMC9630099; doi:10.1038/s41557-022-01019-7)
Supplement: Source Data Fig. 2 — Compressed folder with ‘.csv’ files of all INS results including spectra and analysis and source data of Fig. 2b.. [file 41557_2022_1019_MOESM3_ESM.zip › Fig2_INS_spectra_and_analysis/INS+AnalysisGaussian/22998_5.1mmol_25.0K_B.csv]

x	y	err	fit	residual_fit	x_full	y_full	err_full	background_full	x_f	y_f	err_f	GS_Peak0_	GS_Peak1_	GS_Peak2_	Background1_	Sigmoid1_
2.0004999999999926	1.7279138933096232	0.26900972178443217	2.303176894908622	0.5752630015989988	1.0134999999999967	2.021973593979906	0.43653091688895596	2.0219548630689554	-1.9895	0.984030326509532	0.18444956762818213	0.000168688878126983	1.337086410586741e-05	8.181470064909155e-09	2.302994826984919	0.0
2.0214999999999925	1.896136856910179	0.2778130117837663	2.294157737524828	0.398020880614649	1.0344999999999966	2.037699976531454	0.4287996664445339	2.0376802708302093	-1.9685000000000001	1.0657090586071263	0.19317568576295552	0.00017654885450383982	1.407024375716281e-05	8.724720491077104e-09	2.2939671097018466	0.0
2.0424999999999924	1.927816608825511	0.2830768763495695	2.2853615535306715	0.3575449447051604	1.0554999999999966	1.6158357113237134	0.41441514787748623	1.6158149822189618	-1.9475000000000002	0.9658105899617674	0.1882060219401217	0.0001847558966006609	1.4804669534351359e-05	9.303077724154386e-09	2.285161983661459	0.0
2.0634999999999923	2.3132949301030834	0.2981875504780267	2.276787150196662	-0.03650777990642151	1.0764999999999965	1.5856990349799824	0.4043422825131806	1.585677231548042	-1.9265000000000003	1.1089742534793858	0.19866133179664688	0.0001933243959511019	1.557581440809901e-05	9.918745017644303e-09	2.2765782400675576	0.0
2.0844999999999922	2.443848677413227	0.3093718138327963	2.2684333398479213	-0.17541533756530558	1.0974999999999964	2.6130225928196538	0.43156417536557234	2.6129996617224807	-1.9055000000000004	1.013063968257307	0.19163830633667092	0.00020226929722567136	1.6385426858165673e-05	1.0574059561447264e-08	2.2682146745497778	0.0
2.105499999999992	1.9834826236537944	0.28730896976657433	2.260298939875228	0.27681631622143366	1.1184999999999963	1.616569629951016	0.39638070495355937	1.6165455153279333	-1.8845000000000005	0.9485928940161268	0.18487757494285323	0.00021160611754071155	1.7235334062211077e-05	1.1271500343874185e-08	2.260070087152125	0.0
2.126499999999992	1.9668251856235754	0.29083524671905175	2.2523827727467913	0.2855575871232159	1.1394999999999962	1.824442226316492	0.3971098276472659	1.8244168696713743	-1.8635000000000006	1.0422015572767538	0.19243977905131449	0.0002213509663580987	1.812744520865145e-05	1.2013696457557811e-08	2.252143282321528	0.0
2.147499999999992	2.0845925364024307	0.2979380696501211	2.244683666020781	0.16009112961835026	1.160499999999996	1.6276408315570068	0.3864218465599677	1.6276141716407408	-1.8425000000000007	0.9270311118037682	0.18430155276128962	0.00023152056599031617	1.9063754937899812e-05	1.2803435873250667e-08	2.244433068896417	0.0
2.168499999999992	1.8551896639680634	0.2857742563130739	2.2372004523586306	0.38201078839056724	1.181499999999996	1.6168190850746456	0.3776102706267046	1.6167910577626885	-1.8215000000000008	0.9791812283962074	0.18751317520031932	0.00024213227272579618	2.0046346916452323e-05	1.3643674706729814e-08	2.2369382600953136	0.0
2.189499999999992	1.8889188765300078	0.28970373826834933	2.229931969539129	0.3410130930091213	1.202499999999996	1.6283866941046883	0.3760740871757204	1.628357232269533	-1.8005000000000009	0.9182907264779194	0.18411578364338088	0.00025320409858963785	2.1077397548414444e-05	1.4537547005321424e-08	2.229657673505444	0.0
2.2104999999999917	1.8594802278710096	0.29060180132959307	2.222877060473329	0.36339683260231936	1.2234999999999958	1.7376898342749296	0.3782514192175978	1.737658867653281	-1.779500000000001	1.229446459972436	0.20309949750722284	0.0002647547337550433	2.215917982919736e-05	1.5488375081913413e-08	2.2225901310713696	0.0
2.2314999999999916	2.4283912041483644	0.31771689055031155	2.2160345732202833	-0.2123566309280811	1.2444999999999957	1.0795284019206877	0.3507323945086966	1.0794958569751514	-1.758500000000001	1.3145136094973684	0.20953429324294867	0.00027680356962103713	2.3294067346252304e-05	1.64996804257434e-08	2.2157344590836354	0.0
2.2524999999999915	1.7883140646291327	0.29265175399946963	2.209403361003642	0.4210892963745094	1.2654999999999956	1.3809874026502014	0.3583359550905278	1.380953202425273	-1.7375000000000012	1.140822972344123	0.19825241763934653	0.0002893707225722461	2.448453843185209e-05	1.757519522073901e-08	2.209089488167443	0.0
2.2734999999999914	1.407859336994358	0.2765379262333247	2.202982282229118	0.7951229452347599	1.2864999999999955	2.029101674058404	0.37747571625766524	2.029065738030546	-1.7165000000000012	0.9810856536340065	0.18704540791156737	0.0003024770584367173	2.5733180473072317e-05	1.8718874503742465e-08	2.2026540532713335	0.0
2.2944999999999913	1.9016837902184809	0.29274245543880306	2.1967702005028467	0.2950864102843658	1.3074999999999954	2.11848474741135	0.3753755930482098	2.1184469913329314	-1.6955000000000013	1.2561061675560132	0.20380445869331357	0.00031614421765798964	2.7042694384272815e-05	1.9934908996590186e-08	2.1964269936558956	0.0
2.3154999999999912	2.0671652276500723	0.3009134275792602	2.1907659846506755	0.12360075700060325	1.3284999999999954	1.8032574822873353	0.36181132337085953	1.803217818024202	-1.6745000000000014	1.371366494805447	0.20975390534515068	0.00033039464119782495	2.841589924753033e-05	2.122773864772512e-08	2.1904071528824915	0.0
2.336499999999991	2.401411926850225	0.3187498802151191	2.184968508738382	-0.21644341811184287	1.3494999999999953	1.6058560677337481	0.34888335560508055	1.6058144030961925	-1.6535000000000015	0.9942830751220618	0.18872985356241637	0.0003452515971862085	2.9855737126626253e-05	2.260206692081325e-08	2.184593378802002	0.0
2.357499999999991	2.363756293788181	0.3138555644869695	2.179376652092859	-0.18437964169532206	1.3704999999999952	1.6675815214733447	0.3519421377571574	1.6675377600402195	-1.6325000000000016	0.5390129864720681	0.15638512583805497	0.00036073920833541706	3.136527806034765e-05	2.406287586971019e-08	2.178984523543587	0.0
2.378499999999991	2.5016667343957253	0.3194397246246967	2.1739892993242855	-0.32767743507143976	1.391499999999995	1.9414698668773611	0.3572501440463275	1.9414239078130882	-1.6115000000000017	0.9945910400030468	0.18847433724701293	0.00037688248013515395	3.294772524102297e-05	2.561544204109058e-08	2.1735794435034674	0.0
2.399499999999991	2.5349824225495476	0.3227435111542171	2.1688053403493126	-0.36617708220023504	1.412499999999995	1.8671266623702634	0.350641678739859	1.8670784002344747	-1.5905000000000018	0.934709361096623	0.18548159672045292	0.00039370732984595044	3.460642038437292e-05	2.7265353248108325e-08	2.168376999333729	0.0
2.4204999999999908	2.533164211674788	0.3218235200078603	2.1638236704152685	-0.36934054125951965	1.433499999999995	1.899931060078556	0.35034294485997036	1.8998803846280945	-1.569500000000002	1.0755675542243024	0.19497504512236796	0.0004112406163081674	3.6344849296924336e-05	2.9018526260608722e-08	2.163376055931137	0.0
2.4414999999999907	2.0118752135681737	0.300396143362052	2.1590431901254363	0.14716797655726266	1.4544999999999948	1.8948048299741163	0.347549473731601	1.8947516259571147	-1.548500000000002	0.950136217253428	0.1858157343027425	0.00042951017058415945	3.816664764740189e-05	3.088122545966461e-08	2.1585754824259795	0.0
2.4624999999999906	1.9797741318617155	0.29725668506240704	2.1544628054654016	0.17468867360368612	1.4754999999999947	1.0583807608203029	0.3091531150648054	1.058324907762054	-1.527500000000002	0.8763730802432163	0.18057477725963314	0.00044854482745127497	4.0075606948683646e-05	3.2860082506568085e-08	2.1539741521709193	0.0
2.4834999999999905	2.1123211079653244	0.3043506717875505	2.15008142783051	0.037760319865185465	1.4964999999999946	2.083338074367905	0.35109710422692836	2.0832794463482243	-1.5065000000000022	0.8511590973960724	0.1812225735611494	0.0004683744577635716	4.2075680757085265e-05	3.496211707887497e-08	2.149570942729872	0.0
2.5044999999999904	2.22385641468542	0.3113891885825658	2.145897974054455	-0.0779584406309648	1.5174999999999945	1.6360949187853118	0.32678568188355117	1.63603338420708	-1.4855000000000023	1.0331600282083793	0.19421608349028233	0.0004890300017002508	4.41709910959096e-05	3.719475872867676e-08	2.1453647358669	0.0
2.5254999999999903	2.0848418150315524	0.3032023355232732	2.141911366439026	0.05706955140747372	1.5384999999999944	1.639862059483372	0.31855899770156526	1.6397974808319475	-1.4645000000000024	1.289553857079212	0.20786634253109332	0.0005105435029189385	4.636583511038091e-05	3.956586992097452e-08	2.1413544175351267	0.0
2.54649999999999	1.6523352192967058	0.2859115261243064	2.138120532785028	0.4857853134883221	1.5594999999999943	1.9060908072132658	0.32930790974962715	1.9060230408064291	-1.4435000000000024	0.9518775430174982	0.19279518698225945	0.0005329481436321224	4.8664691961268124e-05	4.2083770312849655e-08	2.1375388778656643	0.0
2.56749999999999	2.340911218857561	0.31629032873161766	2.1345244064244215	-0.2063868124331396	1.5804999999999942	1.6880329303924597	0.3153354017627534	1.6879618261205585	-1.4225000000000025	1.1915650447291575	0.2080406405407619	0.0005562782806251251	5.107222996468767e-05	4.4757262337076926e-08	2.1339170111565693	0.0
2.58849999999999	2.448117496049573	0.320210919129127	2.1311219262536847	-0.31699556979588817	1.6014999999999942	1.5954518239781508	0.30706071148525893	1.5953772250340927	-1.4015000000000026	1.3125311255942935	0.21450153683404818	0.0005805694822341443	5.3593313985763306e-05	4.759565815690851e-08	2.1304877158618067	0.0
2.60949999999999	2.3254939182578056	0.3140625726646131	2.1279120367684454	-0.19758188148936018	1.622499999999994	1.7959232085043648	0.3088537706363782	1.7958449511030994	-1.3805000000000027	1.2409896545105126	0.21257798573069403	0.0006058585663029646	5.623301309401532e-05	5.06088080619779e-08	2.1272498945802405	0.0
2.63049999999999	1.9957249573241802	0.3035073162813001	2.1248936880993954	0.12916873077521518	1.643499999999994	2.121698924938828	0.3263838444592747	2.1216168380259446	-1.3595000000000028	1.4414957153193408	0.22395287208584758	0.0006321836391370329	5.8996608488544533e-05	5.3807130378646705e-08	2.1242024540446396	0.0
2.6514999999999898	2.188738093768024	0.3095618697948167	2.12206583604952	-0.06667225771850394	1.6644999999999939	1.7249091937122039	0.2991304385429632	1.7248230986612638	-1.338500000000003	1.0844060328662768	0.20802151542125907	0.00065958413547372	6.18896017012779e-05	5.720164297162889e-08	2.121344305110702	0.0
2.6724999999999897	2.2435859592287763	0.3106007032198358	2.11942744213267	-0.12415851709610637	1.6854999999999938	1.5206311772715393	0.2917075546589713	1.5205408875697475	-1.317500000000003	1.0054023168272586	0.20609894684339838	0.0006881008594875859	6.491772308673945e-05	6.080399641741692e-08	2.1186743627460993	0.0
2.6934999999999896	1.7210120022161004	0.28787791030002585	2.1169774736135016	0.39596547139740124	1.7064999999999937	1.781238144407278	0.30033123777513654	1.781143465329087	-1.296500000000003	0.9867990776889857	0.20347230589469933	0.0007177760268495493	6.808694060701403e-05	6.462650893385377e-08	2.116191546019536	0.0
2.7144999999999895	1.8842682086215656	0.29713101275771875	2.114714903548815	0.23044669492724945	1.7274999999999936	1.7557037649433715	0.29013382219726963	1.7556044932115984	-1.2755000000000032	0.8334695661071941	0.19917314662625898	0.0007486533078589049	7.140346892077949e-05	6.868220315422952e-08	2.1138947780898323	0.0
2.7354999999999894	1.8841148290013097	0.3008748405839047	2.1126387108303226	0.22852388182901295	1.7484999999999935	1.6341311235642735	0.2856763204727874	1.6340270469982978	-1.2545000000000033	0.9205035925972305	0.20370427131874239	0.0007807778716671757	7.487377878549116e-05	7.298484483845383e-08	2.111782986195025	0.0
2.7564999999999893	2.075696819239864	0.3061500176733862	2.1107478802288595	0.03505106098899535	1.7694999999999934	1.7051274560593461	0.2887882166275211	1.7050183532099463	-1.2335000000000034	1.2466044930659839	0.21969270169793612	0.0008141964316127393	7.850460678201255e-05	7.75489836182368e-08	2.109855101641481	0.0
2.777499999999989	1.836890064077828	0.2964674572274508	2.1090414024400888	0.2721513383622607	1.7904999999999933	1.4611141119093962	0.27130510303895017	1.4609997516797621	-1.2125000000000035	1.1525640809140838	0.21403848515331209	0.000848957291685205	8.230296537119753e-05	8.238999587776995e-08	2.1081100597930367	0.0
2.798499999999989	2.295031395204851	0.31725784319240563	2.107518274131711	-0.18751312107314	1.8114999999999932	1.6705346636054554	0.27503385748751524	1.6704148048579097	-1.1915000000000036	1.1875300378472002	0.21523408117552909	0.0008851103941384892	8.627615329214772e-05	8.752412987616869e-08	2.1065468000601504	0.0
2.819499999999989	2.073089525877977	0.30829174355738803	2.1061774979922134	0.03308797211423631	1.8324999999999931	2.2181342738572454	0.2966071815547998	2.218008665005185	-1.1705000000000036	0.9830562848484086	0.20281958941765305	0.0009227073682714932	9.043176631209028e-05	9.296855322290883e-08	2.105164265889077	0.0
2.840499999999989	2.300248470962792	0.3175846310191151	2.1050180827811955	-0.19523038818159666	1.853499999999993	1.8310456608896093	0.2877904181695702	1.8309140394741692	-1.1495000000000037	1.1906512934103974	0.215304775393886	0.0009618015803952379	9.477770833803351e-05	9.87414028226807e-08	2.1039614047510593	0.0
2.861499999999989	1.8897033759856132	0.2973943407947082	2.1040390433812814	0.21433566739566823	1.874499999999993	1.9658230764135063	0.2788703959520673	1.9656851686644308	-1.1285000000000038	1.3114670461256528	0.22139432501588144	0.0010024481850051895	9.932220290058291e-05	1.048618374114863e-07	2.1029371681315383	0.0
2.8824999999999887	2.2203392003325026	0.31227182883483057	2.103239400851672	-0.11709979948083049	1.8954999999999929	2.1900401747960347	0.2890052506491368	2.1898956951762267	-1.107500000000004	0.8970870235501812	0.19749002456971557	0.00104470417717749	0.0001040738050205278	1.1135009281146494e-07	2.1020905115193815	0.0
2.9034999999999886	1.9069574622335215	0.30164185100870045	2.1026181824833454	0.19566072024982395	1.9164999999999928	1.8081560321843089	0.2707937533980677	1.8080046829175118	-1.086500000000004	1.3890755150877037	0.22571208542541255	0.0010886284462076254	0.0001090414134690307	1.1822754003781103e-07	2.1014203943961287	0.0
2.9244999999999886	2.4895530999089672	0.32283728582328897	2.102174421855948	-0.38737867805301907	1.9374999999999927	1.6840515307170496	0.26969871794230393	1.6838930012981055	-1.065500000000004	1.366765475164614	0.22388989409858123	0.0011342818305099813	0.00011423428343248043	1.2551674639728831e-07	2.100925780225259	0.0
2.9454999999999885	2.4737347690715894	0.32379256965217434	2.1019071588964042	-0.3718276101751852	1.9584999999999926	1.9537969165501035	0.28148313708003814	1.953630883237207	-1.0445000000000042	1.2942909689433095	0.22242057449396233	0.001181727173796531	0.0001196620395932978	1.3324153972425255e-07	2.1006056364414745	0.0
2.9664999999999884	2.5128358328102482	0.3275108570549572	2.101815439939269	-0.41102039287097947	1.9794999999999925	2.3597445718437933	0.29510910094875203	2.359570697132153	-1.0235000000000043	1.1746616010272337	0.21752033087714837	0.0012310293825527198	0.00012533468963821164	1.4142707590674604e-07	2.100458934440002	0.0
2.988499999999994	2.143934754196103	0.29756333429043674	2.1019066033342853	-0.04202815086181788	2.0004999999999926	1.7279138933096232	0.26900972178443217	1.7277318253859202	-1.0025000000000044	1.6040703029342334	0.2412312802814197	0.0012847439805934468	0.00013155147189752766	1.5052552779142633e-07	2.1004901573562664	0.0
3.0105	2.344698085216429	0.31893401388713105	2.102188306410514	-0.2425097788059154	2.0214999999999925	1.896136856910179	0.2778130117837663	1.8959462290871976	-0.9815000000000043	1.1637862762738258	0.22274585607938438	0.0013406497187062653	0.00013806089695248637	1.6019107371652942e-07	2.100709435603781	0.0
3.0315735	2.2917948006594475	0.31586291922531	2.102635825613901	-0.18915897504554646	2.0424999999999924	1.927816608825511	0.2830768763495695	1.9276170389562983	-0.9605000000000044	1.6155633725626142	0.2453396275349018	0.0013963318333786747	0.00014458258109651783	1.7001288960886388e-07	2.1010947411865364	0.0
3.0527945145	2.207003582954652	0.3147145013926225	2.1032612025342674	-0.10374238042038453	2.0634999999999923	2.3132949301030834	0.2981875504780267	2.313086019973979	-0.9395000000000042	1.3827922139724658	0.23817628782865577	0.0014545874175971637	0.0001514452756199675	1.8049303455904753e-07	2.101654989348016	0.0
3.0741640761015	2.558318497820119	0.3236478076270978	2.104067177599854	-0.45425132022026515	2.0844999999999922	2.443848677413227	0.3093718138327963	2.4436300121150833	-0.9185000000000043	0.8987619560479763	0.2172422175235785	0.0015155448206246567	0.00015866822999951544	1.9167894350856492e-07	2.1023927728702865	0.0
3.09568322463421	2.295374157580368	0.3125812563929254	2.1050565185054597	-0.1903176390749084	2.105499999999992	1.9834826236537944	0.28730896976657433	1.983253770930691	-0.8975000000000042	1.4413796833917019	0.24126501946654402	0.0015793391634564256	0.00016627184781586927	2.0362168378154087e-07	2.103310703872504	0.0
3.11735300720665	1.9112230397576337	0.29783547208181194	2.106232020535042	0.19500898077740825	2.126499999999992	1.9668251856235754	0.29083524671905175	1.9665856951983123	-0.8765000000000043	1.5939307187883487	0.25248015175401956	0.0016461127107853615	0.00017427775934060046	2.163762481735337e-07	2.104411413688668	0.0
3.1391744782570963	2.222890377049162	0.31059299746303304	2.10759650690239	-0.11529387014677228	2.147499999999992	2.0845925364024307	0.2979380696501211	2.0843419392780667	-0.8555000000000041	0.9567626634809432	0.2271528485969678	0.0017160152639221636	0.00018270889886198076	2.3000187278906745e-07	2.105697552737733	0.0
3.1611486996048956	2.703852404505469	0.32815808404947533	2.1091528291112223	-0.5946995753942468	2.168499999999992	1.8551896639680634	0.2857742563130739	1.8549274717047464	-0.8345000000000042	1.3956563808046876	0.24728471429804566	0.0017892045758611849	0.00019158958706782644	2.44562381802476e-07	2.1071717903859115	0.0
3.18327674050213	2.218540129726649	0.30614669745739176	2.1109038673361633	-0.10763626239048563	2.189499999999992	1.8889188765300078	0.28970373826834933	1.8886445804963228	-0.8135000000000041	2.179883718108637	0.28170722244003	0.0018658467897498222	0.00020094561882510586	2.601265615144646e-07	2.108836814801027	0.0
3.205559677685645	2.213760672668944	0.3062843729733715	2.1128525308261175	-0.10090814184282637	2.2104999999999917	1.8594802278710096	0.29060180132959307	1.8591932984690502	-0.7925000000000042	1.714741724122336	0.26747416483192504	0.0019461169020893712	0.0002108043567192146	2.7676856629317647e-07	2.1106953327987426	0.0
3.227998595429445	2.090598352720728	0.3018659081332798	2.1150017583316867	0.02440340561095855	2.2314999999999916	2.4283912041483644	0.31771689055031155	2.4280910900117165	-0.7715000000000041	1.6609174450480275	0.26827242958247227	0.0020301992520696368	0.00022119483074067913	2.945683592252856e-07	2.112750069680517	0.0
3.250594585597451	2.1421126787810048	0.3005426308856587	2.1173545185583706	-0.024758160222634107	2.2524999999999915	1.7883140646291327	0.29265175399946963	1.7880001917929333	-0.7505000000000042	1.2609072212624028	0.2589219543850721	0.0021182880385175514	0.00023214784453349371	3.136121905616471e-07	2.115003769063129	0.0
3.273348747696633	2.185689688962499	0.30178158407331124	2.119913810647385	-0.06577587831511389	2.2734999999999914	1.407859336994358	0.2765379262333247	1.4075311080365736	-0.729500000000004	1.604768202637138	0.2775377101121023	0.0022105878660220618	0.00024369608864763356	3.33993117325519e-07	2.1174591926995983	0.0
3.2962621889305095	1.9716195615997472	0.2900290987277151	2.122682664686071	0.15106310308632365	2.2944999999999913	1.9016837902184809	0.29274245543880306	1.9013405833715296	-0.7085000000000041	1.5332474503522364	0.2797869901220252	0.0023073143218842926	0.00025587426126852636	3.558115677616864e-07	2.12011912029135	0.0
3.319336024253023	1.8330160170828156	0.284601523918578	2.125664142249974	0.29264812516715843	2.3154999999999912	2.0671652276500723	0.3009134275792602	2.0668063958818883	-0.687500000000004	1.9412449597560943	0.3007272063069887	0.0024086945856324877	0.00026871919692858715	3.791759546445009e-07	2.1229863492914585	0.0
3.342571376422794	2.541710330791932	0.3134970347048092	2.1288613369788143	-0.4128489938131179	2.336499999999991	2.401411926850225	0.3187498802151191	2.401036796913845	-0.6665000000000041	1.8472298367571272	0.3022542707662953	0.0025149680729370724	0.00028227000374041205	4.042033418348866e-07	2.126063694698795	0.0
3.3659693760577536	2.3032041438862465	0.3022386906766785	2.1322773751886905	-0.17092676869755596	2.357499999999991	2.363756293788181	0.3138555644869695	2.363364165238909	-0.645500000000004	2.08893509054922	0.3193463394755151	0.0026263871158614897	0.0002965682097281562	4.310201688837693e-07	2.129353988842932	0.0
3.389531161690158	1.6874661501067827	0.2787857433544066	2.1359154165230216	0.44844926641623895	2.378499999999991	2.5016667343957253	0.3194397246246967	2.501256878574907	-0.624500000000004	1.3189998808235974	0.3004948730826012	0.002743217681489984	0.0003116579188729347	4.597630389256954e-07	2.13286008115962	0.0
3.4132578798219892	2.12023545384078	0.2936414308822065	2.139778654644868	0.019543200804087668	2.399499999999991	2.5349824225495476	0.3227435111542171	2.534554081533964	-0.6035000000000039	1.808334924168423	0.3293958661988779	0.0028657401310842223	0.00032758597753023203	4.905795755954026e-07	2.136584837956678	0.0
3.437150684980743	1.7535008274418058	0.2793668459961352	2.14387031797344	0.3903694905316344	2.4204999999999908	2.533164211674788	0.3218235200078603	2.5327165971906567	-0.582500000000004	1.552096587841699	0.3288168986255938	0.002994250022036956	0.00034440215192214495	5.236293552359171e-07	2.1405311421701256	0.0
3.4612107397756082	2.2426058910766233	0.2967983842739041	2.148193670467784	-0.09441222060883936	2.4414999999999907	2.0118752135681737	0.300396143362052	2.011407505868717	-0.5615000000000039	2.0734178092834683	0.359105329900165	0.003129058955012835	0.0003621593174552923	5.590849212540206e-07	2.1447018931103945	0.0
3.485439214954037	1.8654775689747178	0.28353672962188137	2.1527520124607857	0.2872744434860679	2.4624999999999906	1.9797741318617155	0.29725668506240704	1.979285478567233	-0.540500000000004	2.502012891802475	0.3840422615402655	0.003270495468794297	0.0003809136606664276	5.971328881227529e-07	2.149100006198437	0.0
3.5098372894587158	2.5210029495264354	0.3048338357807094	2.157548681546852	-0.36345426797958336	2.4834999999999905	2.1123211079653244	0.3043506717875505	2.1118106228646867	-0.5195000000000038	1.5747415286817938	0.3686767187876274	0.003418905985484498	0.00040072489465243474	6.379751432364035e-07	2.153728412691572	0.0
3.5344061504849265	2.258281865988897	0.2940347894332957	2.1625870535268077	-0.09569481246208911	2.5044999999999904	2.22385641468542	0.3113891885825658	2.223323176497865	-0.4985000000000039	3.0549814727369498	0.4242774440710439	0.0035746558088594216	0.0004216564888997345	6.818301555974248e-07	2.158590059398893	0.0
3.559146993538321	2.4618927535214468	0.3011356489163949	2.1678705434137635	-0.29402221010768326	2.5254999999999903	2.0848418150315524	0.3032023355232732	2.084284866127653	-0.47750000000000387	2.6104658969260717	0.4295843167573803	0.003738130178808275	0.00044377591449040635	7.289344011635917e-07	2.1636879083860636	0.0
3.5840610224930893	2.8227865084550308	0.3124427442724011	2.1734026065039336	-0.6493839019510972	2.54649999999999	1.6523352192967058	0.2859115261243064	1.651753564377342	-0.45650000000000385	3.153352820203482	0.4591124838290333	0.003909735384954671	0.00046715490572872846	7.795439156149494e-07	2.1690249366693344	0.0
3.6091494496505407	2.5546269309408753	0.3025122153589234	2.179186739516603	-0.3754401914242722	2.56749999999999	2.340911218857561	0.31629032873161766	2.340303823589709	-0.43550000000000383	3.460967357007239	0.48845664430192137	0.004089899942711716	0.0004918697393027597	8.339359863215281e-07	2.174604135898602	0.0
3.6344134957980945	2.6156002358139636	0.30303441707671286	2.1852264818077027	-0.4303737540062609	2.58849999999999	2.448117496049573	0.320210919129127	2.447483285657695	-0.4145000000000038	3.3252743139641243	0.5166452268673181	0.004279075835191674	0.0005180015321711163	8.924109964139709e-07	2.1804285120293434	0.0
3.659854390268681	2.4841393826941895	0.29787586087622203	2.1915254166616944	-0.2926139660324951	2.60949999999999	2.3254939182578056	0.3140625726646131	2.3248317760696007	-0.3935000000000038	4.665942060446945	0.5781058997884473	0.004477739824565887	0.0005456365594458013	9.552944350892678e-07	2.186501084983248	0.0
3.685473371000562	2.3553540483652897	0.2927067463645384	2.198087172666743	-0.15726687569854692	2.63049999999999	1.9957249573241802	0.3035073162813001	1.9950337232694242	-0.3725000000000038	4.518965705167814	0.6232262487664806	0.00468639483665283	0.000574866593627785	1.0229390896342485e-06	2.1928248882973724	0.0
3.7112716845975657	2.4800350904870445	0.2979437303067595	2.204915425178442	-0.27511966530860255	2.6514999999999898	2.188738093768024	0.3095618697948167	2.188016562829206	-0.35150000000000375	5.732226831630825	0.6982122651299852	0.004905571422702467	0.0006057892666437534	1.0957274361317036e-06	2.1994029687616594	0.0
3.7372505863897487	2.3234772395177905	0.29086722783456725	2.2120138978776396	-0.11146334164015093	2.6724999999999897	2.2435859592287763	0.3106007032198358	2.2428328798422057	-0.33050000000000374	8.778249223105448	0.8086871077299328	0.005135829302542625	0.000638508456230045	1.1740742474417389e-06	2.2062383860446193	0.0
3.763411340494477	2.2988063967238315	0.28990544399194806	2.2193863644282437	-0.0794200322955878	2.6934999999999896	1.7210120022161004	0.28787791030002585	1.720226074622135	-0.3095000000000037	7.288295824833234	0.8687297596218191	0.005377758993458942	0.0006731346983138328	1.2584294388380846e-06	2.213334212307032	0.0
3.7897552198779385	2.909174498511834	0.3083152372897852	2.227036650241194	-0.6821378482706404	2.7144999999999895	1.8842682086215656	0.29713101275771875	1.8834480831625828	-0.2885000000000037	11.605301256385964	1.0164999272205897	0.005631983529393341	0.0007097856271524346	1.3492811736419524e-06	2.2206935318034744	0.0
3.816283506417084	2.0617099570371713	0.277566891413211	2.234968634351151	0.1732586773139797	2.7354999999999894	1.8841148290013097	0.3008748405839047	1.883259104366012	-0.2675000000000037	17.348394254704175	1.187372053155675	0.005899160275267752	0.0007485864451096448	1.4471592533521317e-06	2.22831944047152	0.0
3.842997490962004	2.1405345675580856	0.28078701728875666	2.243186251412772	0.10265168385468648	2.7564999999999893	2.075696819239864	0.3061500176733862	2.0748040406524857	-0.24650000000000366	19.066067109603118	1.3482823686537195	0.006179982841469461	0.0007896704240736279	1.5526388191385319e-06	2.23621504550841	0.0
3.8698984733987376	2.4901453229163204	0.29190107335235116	2.2516934938238786	-0.23845182909244178	2.777499999999989	1.836890064077828	0.2964674572274508	1.8359587214307758	-0.2255000000000037	25.387035540027682	1.5711462999717227	0.006475183103772049	0.0008331794406546148	1.6663443941686302e-06	2.2443834649350576	0.0
3.896987762712529	1.9610984755581975	0.2713078767356775	2.260494413983149	0.2993959384249516	2.798499999999989	2.295031395204851	0.31725784319240563	2.2940599211332904	-0.20450000000000368	31.967012476737068	1.8276888919260172	0.006785533334211544	0.0008792645474428889	1.7889542990958736e-06	2.2528278271471955	0.0
3.9242666770515164	2.5363741217543367	0.2926344718043744	2.269593126690424	-0.26678099506391284	2.819499999999989	2.073089525877977	0.30829174355738803	2.0720762937748405	-0.18350000000000372	38.750899544444394	2.1049164364379407	0.007111848448690852	0.0009280865827588837	1.9212054761817227e-06	2.261551270453498	0.0
3.9517365437908767	2.615672404696771	0.2938497021925885	2.278993811698113	-0.3366785929986582	2.840499999999989	2.300248470962792	0.3175846310191151	2.299191792932656	-0.1625000000000037	49.54951034157912	2.433611157285514	0.0074549883773466896	0.0009798168214880396	2.063898760976892e-06	2.270556942600517	0.0
3.9793986995974127	2.094594139759722	0.2741985071098541	2.2887007164226403	0.19410657666291842	2.861499999999989	1.8897033759856132	0.2973943407947082	1.88860150073587	-0.14150000000000373	64.42417611306138	2.788892825358958	0.007815860563981784	0.0010346376697640846	2.2179046442842616e-06	2.2798480002842503	0.0
4.007254490494595	2.5256252576422353	0.2882940464269685	2.298718158825351	-0.2269070988168842	2.8824999999999887	2.2203392003325026	0.31227182883483057	2.219190311000212	-0.12050000000000372	80.99725037702154	3.1527960974884244	0.008195422601140603	0.0010927434064459316	2.384169571299875e-06	2.2894276086481935	0.0
4.035305271928057	2.574896538609864	0.2876800388792724	2.309050530472744	-0.2658460081371201	2.9034999999999886	1.9069574622335215	0.30164185100870045	1.9057596741463048	-0.09950000000000372	92.4774819654798	3.5030896208734386	0.008594685007689519	0.0011543409745263865	2.5637228294177315e-06	2.2992989407676987	0.0
4.063552408831553	3.081246099273754	0.30301349388239684	2.3197022997864196	-0.7615437994873342	2.9244999999999886	2.4895530999089672	0.32283728582328897	2.4883044582782783	-0.0785000000000037	113.62493360055441	3.867219166714039	0.009014714156050485	0.0012196508258154894	2.7576840812303625e-06	2.3094651771204724	0.0
4.091997275693375	2.819987016253373	0.2946059009924432	2.3306780154936595	-0.4893090007597136	2.9454999999999885	2.4737347690715894	0.32379256965217434	2.4724332466166596	-0.05750000000000371	121.79403578113693	4.169457578402988	0.009456635356531908	0.0012889078224584925	2.967271604806224e-06	2.3199295050430644	0.0
4.120641256623228	2.129141481400887	0.27158322981067184	2.341982310290066	0.212840828889179	2.9664999999999884	2.5128358328102482	0.3275108570549572	2.5114793273109814	-0.0365000000000037	140.9684981739524	4.461625284157854	0.009921636106498929	0.0013623621990789428	3.193811309428581e-06	2.3306951181731788	0.0
4.149485745419591	2.8074617406071978	0.29338980071150195	2.353619904726252	-0.45384183588094595	2.988499999999994	2.143934754196103	0.29756333429043674	2.1425183082180843	-0.015500000000003704	138.3760341611587	4.633196823284719	0.010410969512429074	0.0014402805895812757	3.43874660169285e-06	2.34176521587764	0.0
4.178532145637528	2.440698948280425	0.27827062172130157	2.3655956113311825	-0.07510333694924265	3.0105	2.344698085216429	0.31893401388713105	2.3432192144096966	0.005499999999996298	149.0167390451321	4.745430318843435	0.010925957893204805	0.0015229471229060343	3.703649184243594e-06	2.3531430026658873	0.0
4.207781870656991	2.5434832368031595	0.2811638708261969	2.377914338985278	-0.1655688978178813	3.0315735	2.2917948006594475	0.31586291922531	2.290253716232083	0.026499999999996297	133.7442695675254	4.676631474876849	0.01146799657330305	0.0016106645923045523	3.99023087755518e-06	2.364831687588793	0.0
4.23723634375159	2.348188248667263	0.2751961612622505	2.390581097557129	0.04239284888986594	3.0527945145	2.207003582954652	0.3147145013926225	2.2053973697684004	0.0474999999999963	122.25817678453086	4.490642637686808	0.012038557874850158	0.0017037557029896328	4.300356564096442e-06	2.376834483622725	0.0
4.266896998157851	2.6769913831426244	0.2860571832810379	2.403601002818124	-0.27339038032450036	3.0741640761015	2.558318497820119	0.3236478076270978	2.5566440930905516	0.06849999999999631	114.33450694549197	4.2027160736772835	0.012639195317818819	0.001802564403324853	4.636058364051619e-06	2.3891546070386163	0.0
4.2967652771449565	2.461807323472197	0.27606452401836246	2.4169792816501343	-0.04482804182206257	3.09568322463421	2.295374157580368	0.3125812563929254	2.2936283429474122	0.0894999999999963	92.3762417566561	3.77342786460956	0.013271548037948491	0.0019074573050390155	4.99955116258829e-06	2.4017952767559843	0.0
4.32684263408497	2.6063420899487717	0.27914600863835554	2.4307212775618696	-0.17562081238690208	3.11735300720665	1.9112230397576337	0.29783547208181194	1.9094024329112596	0.11049999999999632	77.34636405896981	3.315654980979298	0.013937345432270997	0.0020188251982935735	5.393249620565962e-06	2.4147597136816845	0.0
4.357130532523566	2.288504997200329	0.26741739306363854	2.444832456530335	0.15632745933000614	3.1391744782570963	2.222890377049162	0.31059299746303304	2.2209914228845054	0.13149999999999631	61.008951144838875	2.8411193023534094	0.01463841204241825	0.00213708466779168	5.819786813679096e-06	2.4280511400333116	0.0
4.387630446251231	2.6762805395526232	0.2779439641433795	2.4593184131843913	-0.21696212636823198	3.1611486996048956	2.703852404505469	0.32815808404947533	2.7018713657801583	0.1524999999999963	45.34583265618366	2.3775747395835065	0.015376672686170873	0.002262679816497179	6.282034659441449e-06	2.441672778647064	0.0
4.41834385937499	3.0179896637535686	0.28948181271567147	2.4741848773482107	-0.5438047864053579	3.18327674050213	2.218540129726649	0.30614669745739176	2.2164730771915124	0.17349999999999632	33.34235986227114	1.9717312401156735	0.01615415784798256	0.002396084103932424	6.783126307284093e-06	2.4556278522699886	0.0
4.449272266390615	2.4985693143585417	0.27106083294498645	2.489437720963031	-0.009131593395510507	3.205559677685645	2.213760672668944	0.3062843729733715	2.211603474641569	0.1944999999999963	22.506053370121265	1.6149023859132172	0.016973009339468652	0.002537802306444666	7.32648068449587e-06	2.4699195828364333	0.0
4.48041717225535	2.684942078003981	0.2767540745145329	2.5050829654063835	-0.17985911259759746	3.227998595429445	2.090598352720728	0.3018659081332798	2.0883466640695585	0.2154999999999963	17.78327974981218	1.3596349627206044	0.017835486241089205	0.0026883726072737565	7.915829409949727e-06	2.4845511907286104	0.0
4.511780092461137	2.6410856010171377	0.2719475436766953	2.521126789228624	-0.11995881178851375	3.250594585597451	2.1421126787810048	0.3005426308856587	2.139761929285763	0.23649999999999627	11.145104711125086	1.1514660661938019	0.018743971136471124	0.0028483688247187204	8.555246308704537e-06	2.4995258940211253	0.0
4.5433625531083655	2.776067251527658	0.2767716728556866	2.5375755363273607	-0.23849171520029744	3.273348747696633	2.185689688962499	0.30178158407331124	2.183235071014712	0.2574999999999963	9.630757145179622	1.0527079420117322	0.019700976651004926	0.00301840278718864	9.249179783845259e-06	2.514846907709383	0.0
4.575166090980124	2.4472896633939025	0.2655470890367716	2.554435724581009	0.10714606118710668	3.2962621889305095	1.9716195615997472	0.2900290987277151	1.9690560172050267	0.2784999999999963	5.906517085709623	0.9688215553808512	0.020709152306509052	0.0031991268644342256	1.00024883275379e-05	2.5305174429217385	0.0
4.607192253616985	3.2090803013992373	0.2881591866757535	2.571714054963433	-0.6373662464358043	3.319336024253023	1.8330160170828156	0.284601523918578	1.8303382241242998	0.2994999999999963	5.898973568693155	0.9496733806655109	0.021771291703877014	0.003391236664791362	1.0820479481467796e-05	2.546540706115283	0.0
4.639442599392304	2.50844785186864	0.26480191372694667	2.5894174211622936	0.08096956929365362	3.342571376422794	2.541710330791932	0.3134970347048092	2.538912688511913	0.32049999999999634	4.797893633756146	0.9337734224708385	0.022890340045702142	0.0035954739088266763	1.170895258785409e-05	2.562919898255177	0.0
4.67191869758805	2.5771395874019243	0.2685690404489553	2.607552919724404	0.030413332322479558	3.3659693760577536	2.3032041438862465	0.3022386906766785	2.300280757540488	0.34149999999999636	4.123794966741528	0.9192947441739597	0.02406940201090548	0.0038126294903584245	1.2674245706379709e-05	2.5796582139774333	0.0
4.704622128471167	2.784953744719635	0.2710087832602844	2.6261278607519443	-0.15882588396769082	3.389531161690158	1.6874661501067827	0.2787857433544066	1.684410814743381	0.3624999999999964	2.8715747860412577	0.894508444265893	0.02531174999336867	0.004043546736433537	1.3723287109952651e-05	2.596758840735032	0.0
4.737554483370465	2.7615298511910424	0.2702046907743798	2.6451497791741	-0.11638007201694256	3.4132578798219892	2.12023545384078	0.2936414308822065	2.11704163715259	0.3834999999999964	2.955817591621443	0.8786684174639277	0.026620832716486527	0.004289124878473675	1.4863651813568648e-05	2.614224957927326	0.0
4.7707173647540575	2.3374561817138346	0.2578822203426194	2.664626446619111	0.32717026490527656	3.437150684980743	1.7535008274418058	0.2793668459961352	1.7501616516384915	0.4044999999999964	1.6904923486403334	0.8390913453133402	0.02800028423539635	0.004550322747459129	1.610362363604818e-05	2.6320597360126197	0.0
4.804112386307336	2.7970136289441996	0.27025956460778344	2.684565883912307	-0.11244774503189259	3.4612107397756082	2.2426058910766233	0.2967983842739041	2.239114113719234	0.42549999999999644	3.09457708937261	0.8247105166475521	0.02945393333840352	0.004828162706699377	1.7452263344495714e-05	2.6502663356038596	0.0
4.837741173011487	2.7633508778832887	0.26537935966987364	2.704976374226109	-0.058374503657179666	3.485439214954037	1.8654775689747178	0.28353672962188137	1.861825562712369	0.44649999999999646	1.9831711744778495	0.7785809468421836	0.0309858133587961	0.005123734836441746	1.8919483486420258e-05	2.6688479065473847	0.0
4.871605361222568	2.8168558724714803	0.2673071790558498	2.725866476908334	-0.09098939556314622	3.5098372894587158	2.5210029495264354	0.3048338357807094	2.5171826806711555	0.4674999999999965	1.877915738087765	0.7285727784025786	0.03260017240781564	0.005438201385294912	2.0516130575071197e-05	2.6878075869846483	0.0
4.9057065987511255	2.684626483516717	0.26168113630951284	2.7472450420154586	0.06261855849874154	3.5344061504849265	2.258281865988897	0.2940347894332957	2.2542848718609823	0.4884999999999965	1.2055157894481745	0.6796670316313993	0.03430148403901238	0.005772801504189554	2.2254075360224274e-05	2.7071485023968966	0.0
4.940046544942383	2.3454704900253325	0.2510752498562773	2.76912122557763	0.4236507355522976	3.559146993538321	2.4618927535214468	0.3011356489163949	2.457710118493747	0.5094999999999965	2.4763987685241435	0.6559455061804401	0.03609445835355508	0.006128856279363971	2.4146311990000673e-05	2.726873764632721	0.0
4.97462687075698	2.812729451210047	0.2653611922848452	2.7915045056223295	-0.021224945587717592	3.5840610224930893	2.8227865084550308	0.3124427442724011	2.8184088386204316	0.5304999999999964	1.6222649209934445	0.6007256977493046	0.03798405355526666	0.006507774081644698	2.6207066949978017e-05	2.7469864709184684	0.0
5.009449258852279	2.499416105847475	0.2537521669025706	2.8144046989835387	0.31498859313606387	3.6091494496505407	2.5546269309408753	0.3025122153589234	2.5500443273228743	0.5514999999999965	2.8087321485206846	0.587574593064594	0.03997548796321356	0.006911056250090117	2.8451918754572305e-05	2.7674897028514804	0.0
5.044515403664246	2.4135635639554014	0.2510895275746159	2.837831978923031	0.4242684149676297	3.6344134957980945	2.6156002358139636	0.30303441707671286	2.6108022660356043	0.5724999999999965	1.0909517671884128	0.5239533105223297	0.042074252488562086	0.0073403031288741365	3.08979294632284e-05	2.7883865253761315	0.0
5.079827011489895	3.121628557318267	0.270042266061894	2.861796893590095	-0.2598316637281721	3.659854390268681	2.4841393826941895	0.29787586087622203	2.479115051015743	0.5934999999999966	2.0333486328948727	0.5197440496725464	0.04428612358112533	0.0077972204771056	3.356378920121235e-05	2.8096799857426626	0.0
5.1153858005703245	2.8476191170049345	0.26177020276290125	2.8863103853454173	0.038691268340482754	3.685473371000562	2.3553540483652897	0.2927067463645384	2.3500917639959193	0.6144999999999965	2.4691984669938964	0.5111793033704048	0.04661717664953144	0.008283626272101649	3.6469974982709537e-05	2.8313731124488015	0.0
5.151193501174317	2.817325079451985	0.2587567549678744	2.911383810974134	0.09405873152214905	3.7112716845975657	2.4800350904870445	0.2979437303067595	2.474522634070262	0.6354999999999966	1.5111469530154285	0.47063080056061984	0.049073799957238165	0.00880145792745575	3.963892526351271e-05	2.8534689141641767	0.0
5.187251855682537	2.4272459411920586	0.24809993874366554	2.9370289628120716	0.509783021620013	3.7372505863897487	2.3234772395177905	0.29086722783456725	2.3177017276847702	0.6564999999999965	1.9357067831819181	0.4752362579488198	0.051662708994675274	0.009352779948058235	4.3095231792989736e-05	2.875970378637545	0.0
5.2235626186723145	2.5702798421038398	0.2504413221652018	2.9632580908079715	0.3929782487041318	3.763411340494477	2.2988063967238315	0.28990544399194806	2.29275424460262	0.6774999999999967	2.1407975468289493	0.47569180234241465	0.054390961325597356	0.009939792045032068	4.686585049146633e-05	2.8988804715868506	0.0
5.260127557003021	3.092935705206667	0.26477729564153485	2.990083925542995	-0.1028517796636721	3.7897552198779385	2.909174498511834	0.3083152372897852	2.902831380074115	0.6984999999999966	1.7225743940189808	0.4640090771652134	0.0572659719032533	0.010564837734332004	5.0980333251004066e-05	2.922202135572159	0.0
5.296948449902043	3.0499734114658095	0.26113895976257656	3.0175197022269713	-0.03245370923883817	3.816283506417084	2.0617099570371713	0.277566891413211	2.0550607631575404	0.7194999999999967	2.23630188465408	0.4753467922833402	0.06029552884920032	0.01123041344351386	5.547108274627354e-05	2.9459382888515107	0.0
5.334027089051357	2.940965368822413	0.2577983822102532	3.045579185688689	0.10461381686627602	3.842997490962004	2.1405345675580856	0.28078701728875666	2.1335633616537235	0.7404999999999966	1.5994414038074298	0.4577719391543521	0.06348780968449107	0.011939178151901892	6.037363254940794e-05	2.9700918242197467	0.0
5.371365278674717	2.6872622618568256	0.25052508833281983	3.0742766963750183	0.38701443451819273	3.8698984733987376	2.4901453229163204	0.29190107335235116	2.4828352940274994	0.7614999999999967	2.270254340926111	0.4731998126828619	0.06685139799950945	0.012693963590056295	6.57269550701455e-05	2.9946656078303824	0.0
5.40896483562544	3.331717454047992	0.2663709879013522	3.103627137370665	-0.22809031667732693	3.896987762712529	1.9610984755581975	0.2713078767356775	1.953431888722244	0.7824999999999966	1.1419412220179854	0.4438638781186778	0.07039530054490623	0.013497785025057205	7.1573800092103e-05	3.0196624780006096	0.0
5.446827589474818	3.2073839883286324	0.26367194500924845	3.1336460224469733	-0.07373796588165904	3.9242666770515164	2.5363741217543367	0.2926344718043744	2.528332265517411	0.8034999999999968	1.4186999718443714	0.45117885025220794	0.07412896472185676	0.014353852658664176	7.796106694977306e-05	3.0450852439995026	0.0
5.484955382601142	3.210559333083486	0.2609241675959347	3.1643495051443273	-0.04620982793915873	3.9517365437908767	2.615672404696771	0.2938497021925885	2.6072355355991754	0.8244999999999967	1.383673574057295	0.4517674475087714	0.07806229644520783	0.015265583665864212	8.494021369103688e-05	3.0709366848195643	0.0
5.52335007027935	3.0390063310272533	0.256280364874935	3.1957544088882273	0.156748077860974	3.9793986995974127	2.094594139759722	0.2741985071098541	2.085741423621332	0.8454999999999968	1.583563853716928	0.4510115505447944	0.08220567834796094	0.016236614901671706	9.256770689906176e-05	3.0972195479316955	0.0
5.5620135207713055	2.743704946611219	0.2470427914564595	3.227878258134171	0.48417331152295207	4.007254490494595	2.5256252576422353	0.2882940464269685	2.5163347074650777	0.8664999999999967	1.7955604045383966	0.45745710286167235	0.08656998828993914	0.01727081630427189	0.00010090551620811893	3.1239365480237518	0.0
5.600947615416705	2.459215907970429	0.24020996176764545	3.2607393105307803	0.8015234025603513	4.035305271928057	2.574896538609864	0.2876800388792724	2.565144948904819	0.8874999999999968	2.6662979278580865	0.4791142470672064	0.09116661812736097	0.01837230502268373	0.00011002165794289599	3.1510903657227924	0.0
5.640154248724622	3.2159888522009936	0.2583557344545304	3.294356590084389	0.07836773788339535	4.063552408831553	3.081246099273754	0.30301349388239684	3.0710089766078066	0.9084999999999968	2.123625600847264	0.4596053495945756	0.09600749269337928	0.019545460297037794	0.00011999079274351254	3.1786836463012285	0.0
5.679635328465695	3.25583357124373	0.2594575104593995	3.3287499213011857	0.07291635005745567	4.091997275693375	2.819987016253373	0.2946059009924432	2.809238505802778	0.9294999999999969	1.9496098366418115	0.4497565054151062	0.1011050889323946	0.020794939119294007	0.0001308948825119234	3.206718998366985	0.0
5.719392775764955	2.6010829903313084	0.24067121822725107	3.363939964275294	0.7628569739439857	4.120641256623228	2.129141481400887	0.27158322981067184	2.1178542892839998	0.9504999999999968	0.9412476442584783	0.41907670317704143	0.10647245512310197	0.02212569270173543	0.00014282391253346227	3.2351989925379234	0.0
5.759428525195309	3.249585018276055	0.256065051209576	3.3999482506824403	0.15036323240638527	4.149485745419591	2.8074617406071978	0.29338980071150195	2.795607051758586	0.9714999999999969	1.6751372579187835	0.4362343607903639	0.11212323011674039	0.023542983779839655	0.0001558766851937477	3.2641261601006666	0.0
5.799744524871677	3.5326932876170902	0.26221136444667204	3.436797220629415	-0.09589606698767517	4.178532145637528	2.440698948280425	0.27827062172130157	2.42824633961513	0.9924999999999968	1.4545084624501596	0.4269601457192225	0.11807166250786097	0.025052404775113498	0.00017016169233036643	3.29350299165411	0.0
5.840342736545779	3.0578605024018986	0.2502779084411914	3.474510260298929	0.4166497578970305	4.207781870656991	2.5434832368031595	0.2811638708261969	2.5304005854066745	1.0134999999999967	2.021973593979906	0.43653091688895596	0.12433262964508127	0.026659896842147632	0.00018579807393510206	3.323331935737765	0.0
5.8812251357016	3.076238287980425	0.2503974015819892	3.5131117403181524	0.43687345233772756	4.23723634375159	2.348188248667263	0.2751961612622505	2.334441634732859	1.0344999999999966	2.037699976531454	0.4287996664445339	0.13092165637873662	0.028371769822464706	0.0002029166716609653	3.35361539744529	0.0
5.922393711651511	3.5851858364999574	0.2604074043603296	3.5526270547664462	-0.03255878173351112	4.266896998157851	2.6769913831426244	0.2860571832810379	2.6625449873631166	1.0554999999999966	1.6158357113237134	0.41441514787748623	0.13785493343102978	0.03019472312565628	0.00022166118639401167	3.384355737023366	0.0
5.963850467633071	3.071516765027342	0.24662573485916028	3.5930826607243254	0.5215658956969835	4.2967652771449565	2.461807323472197	0.27606452401836246	2.446623318578047	1.0764999999999965	1.5856990349799824	0.4043422825131806	0.14514933526222268	0.03213586755578802	0.00024218945002859392	3.415555268456286	0.0
6.005597420906502	3.576640416189453	0.25726053496474177	3.6345061182506706	0.05786570206121766	4.32684263408497	2.6063420899487717	0.27914600863835554	2.5903805260685866	1.0974999999999964	2.6130225928196538	0.43156417536557234	0.1528224372935722	0.034202748098046715	0.0002646748225421402	3.4472162580365096	0.0
6.047636602852848	3.3214877762298354	0.2512400577974724	3.6769261306591567	0.35543835442932137	4.357130532523566	2.288504997200329	0.26741739306363854	2.2717236807033054	1.1184999999999963	1.616569629951016	0.39638070495355937	0.16089253233408515	0.03640336767706079	0.00028930772650820357	3.4793409229215024	0.0
6.089970059072819	3.8031715921642752	0.262220451446386	3.7203725849474796	-0.08279900721679567	4.387630446251231	2.6762805395526232	0.2779439641433795	2.6586349050152958	1.1394999999999962	1.824442226316492	0.3971098276472659	0.16937864604374456	0.03874621189418758	0.00031629733232106796	3.5119314296772264	0.0
6.132599849486327	3.6030814167076257	0.2569416123274815	3.764876592214155	0.16179517550652944	4.41834385937499	3.0179896637535686	0.28948181271567147	2.9994326386753465	1.160499999999996	1.6276408315570068	0.3864218465599677	0.17830055125063962	0.0412402747462711	0.000345873408638748	3.544989892808606	0.0
6.1755280484327315	3.342547899699898	0.24970773178961267	3.81047052787753	0.4679226281776323	4.449272266390615	2.4985693143585417	0.27106083294498645	2.479051176231944	1.181499999999996	1.6168190850746456	0.3776102706267046	0.18767878092342416	0.04389508532286873	0.0003782883538913924	3.578518373277346	0.0
6.2187567447717615	3.2308806954655296	0.24566088728377428	3.8571880714900586	0.626307376024529	4.48041717225535	2.684942078003981	0.2767540745145329	2.664410303326208	1.202499999999996	1.6283866941046883	0.3760740871757204	0.19753463958373457	0.046720735472659175	0.00041381942615663993	3.612518877007508	0.0
6.262288041985164	3.79288917530422	0.25913489252874783	3.905064245917797	0.1121750706135769	4.511780092461137	2.6410856010171377	0.2719475436766953	2.619484705809639	1.2234999999999958	1.7376898342749296	0.3782514192175978	0.20789021292567267	0.049727908422609324	0.0004527711902809644	3.646993353379234	0.0
6.30612405827906	4.06178638075428	0.26352169738115944	3.9541354556305337	-0.10765092512374652	4.5433625531083655	2.776067251527658	0.2767716728556866	2.7533386229096806	1.2444999999999957	1.0795284019206877	0.3507323945086966	0.2187683753911917	0.05292790832542027	0.0004954782028348253	3.6819436937110868	0.0
6.350266926687013	4.346788295780639	0.2695393183668981	4.004439523821756	-0.3423487719588829	4.575166090980124	2.4472896633939025	0.2655470890367716	2.423371381734632	1.2654999999999956	1.3809874026502014	0.3583359550905278	0.23019279543129517	0.056332690701713664	0.0005423079573388023	3.7173717297314086	0.0
6.394718795173823	3.5566961174826037	0.25099198141950263	4.056015728050134	0.4993196105675306	4.607192253616985	3.2090803013992373	0.2881591866757535	3.1839069525510872	1.2864999999999955	2.029101674058404	0.37747571625766524	0.24218793816342116	0.05995489373329244	0.0005936641141970065	3.753279232039224	0.0
6.439481826740039	3.7325936922059517	0.25582258069137825	4.108904834064855	0.3763111418589036	4.639442599392304	2.50844785186864	0.26480191372694667	2.4819503289615232	1.3074999999999954	2.11848474741135	0.3753755930482098	0.2547790651152856	0.0638078703525148	0.0006499900419325249	3.7896679085551224	0.0
6.4845581995272195	3.4695007837399707	0.24899301019821996	4.163149127446597	0.6936483437066263	4.67191869758805	2.5771395874019243	0.2685690404489553	2.5492448816549538	1.3284999999999954	1.8032574822873353	0.36181132337085953	0.2679922307249454	0.06790572106029694	0.0007117726986472908	3.8265394029627076	0.0
6.529950106923911	3.8931067555318695	0.25868807858556186	4.218792442663556	0.32568568713168666	4.704622128471167	2.784953744719635	0.2710087832602844	2.755584724702723	1.3494999999999953	1.6058560677337481	0.34888335560508055	0.2818542752459341	0.07226332739140055	0.0007795468851353603	3.863895293141086	0.0
6.575659757672378	3.653317926375917	0.252457942564538	4.275880189108412	0.6225622627324956	4.737554483370465	2.7615298511910424	0.2702046907743798	2.7306050299442686	1.3704999999999952	1.6675815214733447	0.3519421377571574	0.29639281368525233	0.07689638593040321	0.0008538999037741685	3.9017370895889827	0.0
6.621689375976085	3.888835617807648	0.25770804365718003	4.334459373647099	0.4456237558394509	4.7707173647540575	2.3374561817138346	0.2578822203426194	2.304889471107343	1.391499999999995	1.9414698668773611	0.3572501440463275	0.31163622038081373	0.08182144276499248	0.0009354766602125887	3.94006623384108	0.0
6.668041201607918	4.403674666925492	0.2677967895245728	4.394578619173897	-0.009096047751595115	4.804112386307336	2.7970136289441996	0.27025956460778344	2.762714080635752	1.412499999999995	1.8671266623702634	0.350641678739859	0.3276136088038783	0.08705592824489052	0.0010249852479772077	3.978884096877151	0.0
6.714717490019173	4.174760885255115	0.26178165106354906	4.456288178630055	0.28152729337494087	4.837741173011487	2.7633508778832887	0.26537935966987364	2.7272224102045644	1.433499999999995	1.899931060078556	0.35034294485997036	0.34435480615123326	0.09261819189472786	0.0011232030594382815	4.018191977524656	0.0
6.7617205124493065	4.298381345201076	0.2637994276649282	4.519639943904605	0.22125859870352915	4.871605361222568	2.8168558724714803	0.2673071790558498	2.7787969825477945	1.4544999999999948	1.8948048299741163	0.347549473731601	0.3618903222716004	0.09852753730745852	0.0012309834701228015	4.057991100855423	0.0
6.809052556036452	4.7693829015227855	0.27161317851290834	4.584687448996829	-0.18469545252595676	4.9057065987511255	2.684626483516717	0.26168113630951284	2.644529943898155	1.4754999999999947	1.0583807608203029	0.3091531150648054	0.3802513124512226	0.10480425682137696	0.0013492631471419137	4.098282616577087	0.0
6.856715923928707	4.773925545367678	0.27080854376834557	4.651485866780014	-0.12243967858766425	4.940046544942383	2.3454704900253325	0.2510752498562773	2.3032230290804234	1.4964999999999946	2.083338074367905	0.35109710422692836	0.3994695335650546	0.11146966575839347	0.0014790700365198538	4.139067597420046	0.0
6.9047129353962085	4.621681699592578	0.26657217698297087	4.720091998665666	0.09841029907308751	4.97462687075698	2.812729451210047	0.2653611922848452	2.768211416506186	1.5174999999999945	1.6360949187853118	0.32678568188355117	0.4195772930827528	0.11854613597389488	0.001621532088476889	4.180347037520542	0.0
6.953045925943982	4.915974054138751	0.27165001094522695	4.790564256427233	-0.1254097977115176	5.009449258852279	2.499416105847475	0.2537521669025706	2.4525011097154166	1.5384999999999944	1.639862059483372	0.31855899770156526	0.4406073904030111	0.12605712843921651	0.0017778867842328195	4.2221218508007725	0.0
7.0017172474255895	4.986868504843701	0.2731468838712968	4.862962635401813	-0.12390586944188797	5.044515403664246	2.4135635639554014	0.2510895275746159	2.364118110408502	1.5594999999999943	1.9060908072132658	0.32930790974962715	0.4625930499760489	0.13402722454644764	0.0019494915326611784	4.264392869346656	0.0
7.050729268157569	4.857621405857932	0.2688311407782547	4.9373486782488225	0.07972727239089039	5.079827011489895	3.121628557318267	0.270042266061894	3.0695116494708348	1.5804999999999942	1.6880329303924597	0.3153354017627534	0.4855678456625432	0.14248215579197843	0.0021378350101360693	4.307160841784165	0.0
7.100084373034671	5.077448437974753	0.2720662064867044	5.013785428405305	-0.06366300956944748	5.1153858005703245	2.8476191170049345	0.26177020276290125	2.7926818441083188	1.6014999999999942	1.5954518239781508	0.30706071148525893	0.5095656157682842	0.1514488314598682	0.002344549522167985	4.350426431654985	0.0
7.149784963645914	5.160150619440947	0.27320203349140865	5.092337372339785	-0.06781324710116188	5.151193501174317	2.817325079451985	0.2587567549678744	2.7594101826420276	1.622499999999994	1.7959232085043648	0.3088537706363782	0.5346203681876647	0.1609553638888204	0.0025714244709138826	4.394190215792387	0.0
7.199833458391435	5.043776260213616	0.26954900315957414	5.173070369669752	0.1292941094561355	5.187251855682537	2.4272459411920586	0.24809993874366554	2.366187357017532	1.643499999999994	2.121698924938828	0.3263838444592747	0.560766175085911	0.1710310908673192	0.0028204210183555576	4.438452682698166	0.0
7.250232292600176	5.653218632128265	0.27997791363446123	5.256051570172807	-0.39716706195545814	5.2235626186723145	2.5702798421038398	0.2504413221652018	2.505902222882719	1.6644999999999939	1.7249091937122039	0.2991304385429632	0.5880370565499394	0.18170659466043756	0.0030936880408509795	4.483214230921579	0.0
7.3009839186483765	5.163330077903153	0.2690921283741747	5.341349316687869	0.17801923878471637	5.260127557003021	3.092935705206667	0.26477729564153485	3.025053915235831	1.6854999999999938	1.5206311772715393	0.2917075546589713	0.6164668526407837	0.19301371712905643	0.003393579476849569	4.528475167441179	0.0
7.352090806078915	5.443623432750267	0.27497481968978865	5.429033032870734	-0.014590399879533145	5.296948449902043	3.0499734114658095	0.26113895976257656	2.978391998090349	1.7064999999999937	1.781238144407278	0.30033123777513654	0.6460890832864672	0.20498557035793724	0.003722673175792247	4.574235706050537	0.0
7.403555441721467	5.299633859019957	0.2710273174798659	5.519173094737139	0.21953923571718192	5.334027089051357	2.940965368822413	0.2577983822102532	2.8654780073534707	1.7274999999999936	1.7557037649433715	0.29013382219726963	0.6769367954623643	0.2176565421634352	0.00408379136254865	4.620495965748791	0.0
7.455380329813519	5.774334748575503	0.27901033424303445	5.611840684895701	-0.16249406367980246	5.371365278674717	2.6872622618568256	0.25052508833281983	2.6076511733121897	1.7484999999999935	1.6341311235642735	0.2856763204727874	0.7090423971155424	0.23106229580493307	0.004480022838127283	4.6672559691370985	0.0
7.507567992122213	5.769957432868729	0.2778580710354255	5.707107628340792	-0.06284980452793665	5.40896483562544	3.331717454047992	0.2663709879013522	3.2477527946779365	1.7694999999999934	1.7051274560593461	0.2887882166275211	0.7424374772985235	0.2452397631765737	0.004914747043766872	4.714515640821928	0.0
7.560120968067068	6.066258354092176	0.2826972723658225	5.805046208640151	-0.2612121454520251	5.446827589474818	3.2073839883286324	0.26367194500924845	3.1188232098811617	1.7904999999999933	1.4611141119093962	0.27130510303895017	0.7771526119839451	0.26022713070800824	0.005391660121805244	4.762274805826393	0.0
7.6130418148435375	6.31604853323177	0.28531672225167093	5.9057289633092935	-0.41031956992247665	5.484955382601142	3.210559333083486	0.2609241675959347	3.117146512758723	1.8114999999999932	1.6705346636054554	0.27503385748751524	0.8132171550308853	0.27606381715502737	0.0059148031128369435	4.810533188010544	0.0
7.666333107547443	6.639698773086742	0.29026204722998333	6.009228457111213	-0.6304703159755292	5.52335007027935	3.0390063310272533	0.256280364874935	2.9404714700707215	1.8324999999999931	2.2181342738572454	0.2966071815547998	0.8506590137610919	0.2927904424136787	0.006488592434509236	4.859290408501933	0.0
7.7199974393002755	6.169613080275512	0.281575748820479	6.11561703194711	-0.053996048328401436	5.5620135207713055	2.743704946611219	0.2470427914564595	2.6397632365007997	1.853499999999993	1.8310456608896093	0.2877904181695702	0.8895044085716486	0.3104487864453291	0.007117852792746007	4.908545984137387	0.0
7.774037421375377	6.0556631803902725	0.27838580305863186	6.224966531904254	0.16930335151398168	5.600947615416705	2.459215907970429	0.24020996176764545	2.349566963162441	1.874499999999993	1.9658230764135063	0.2788703959520673	0.9297776159500334	0.32908173735578194	0.007807852681090004	4.9582993259173485	0.0
7.828455683325005	6.472733726383245	0.28399944219754625	6.337348001886664	-0.13538572449658126	5.640154248724622	3.2159888522009936	0.2583557344545304	3.100315908417833	1.8954999999999929	2.1900401747960347	0.2890052506491368	0.9715006941550002	0.3487332276297598	0.008564342628053353	5.00854973747385	0.0
7.88325487310828	6.294265021308754	0.28035485938312715	6.452831358057859	0.15856633674910459	5.679635328465695	3.25583357124373	0.2594575104593995	3.1338026483095294	1.9164999999999928	1.8081560321843089	0.2707937533980677	1.0146931906651946	0.3694481574835935	0.009393596355677969	5.059296413553392	0.0
7.938437657220039	6.958629209438457	0.2911510274909835	6.571485028050483	-0.38714418138797413	5.719392775764955	2.6010829903313084	0.24067121822725107	2.4723420185939378	1.9374999999999927	1.6840515307170496	0.26969871794230393	1.0593718302550001	0.39127230426476634	0.010302455014721207	5.110538438515995	0.0
7.994006720820579	6.737690591266744	0.28652883781475386	6.693375558518218	-0.04431503274852577	5.759428525195309	3.249585018276055	0.256065051209576	3.1137629276942813	1.9584999999999926	1.9537969165501035	0.28148313708003814	1.1055501822059024	0.4142522167979244	0.011298374662754705	5.162274784851636	0.0
8.049964767866324	6.412760032276179	0.2800249251887771	6.8185671870877655	0.4058071548115869	5.799744524871677	3.5326932876170902	0.26221136444667204	3.3893990586417853	1.9794999999999925	2.3597445718437933	0.29510910094875203	1.1532383046673815	0.4384350935541971	0.012389477150730658	5.214504311715456	0.0
8.106314521241387	7.4189161424657515	0.2960883286160982	6.947121375070778	-0.4717947673949734	5.840342736545779	3.0578605024018986	0.2502779084411914	2.9066821778407346	2.0004999999999926	1.7279138933096232	0.26900972178443217	1.2024423635018238	0.46386864350507306	0.013584604580920815	5.26722576348296	0.0
8.163058722890078	7.333091128984073	0.29379784286137134	7.079096296369395	-0.25399483261467815	5.8812251357016	3.076238287980425	0.2503974015819892	2.9167419451075625	2.0214999999999925	1.896136856910179	0.2778130117837663	1.2531642220336696	0.4906009285148062	0.014893377494239158	5.32043776832668	0.0
8.220200133950309	7.777362085027915	0.30031114504473416	7.214546276796305	-0.5628158082316093	5.922393711651511	3.5851858364999574	0.2604074043603296	3.4169145187568772	2.0424999999999924	1.927816608825511	0.2830768763495695	1.3054009969161828	0.5186801861271495	0.016326256937436175	5.374138836815537	0.0
8.277741534887962	7.512953990067467	0.294676280405434	7.3535211764688375	-0.15943281359862915	5.963850467633071	3.071516765027342	0.24662573485916028	2.8939893727593025	2.0634999999999923	2.3132949301030834	0.2981875504780267	1.359144573766227	0.5481546316140716	0.017894610550098347	5.42832736053844	0.0
8.335685725632178	7.993535286405733	0.30197132179864156	7.496065705956859	-0.49746958044887446	6.005597420906502	3.576640416189453	0.25726053496474177	3.389350555975292	2.0844999999999922	2.443848677413227	0.3093718138327963	1.4143810742298508	0.5790722381762478	0.0196107827973376	5.483001610753423	0.0
8.394035525711603	7.372207592998227	0.29071628813209893	7.642218664399774	0.2700110714015471	6.047636602852848	3.3214877762298354	0.2512400577974724	3.123902568492181	2.105499999999992	1.9834826236537944	0.28730896976657433	1.4710902636622434	0.6114804942176573	0.021488169456024497	5.5381597370638485	0.0
8.452793774391584	8.396744970409031	0.30607698531737093	7.79201208479641	-0.6047328856126217	6.089970059072819	3.8031715921642752	0.262220451446386	3.594730436894022	2.126499999999992	1.9668251856235754	0.29083524671905175	1.5292448855748682	0.6454261366585778	0.023541296439866376	5.593799766123097	0.0
8.511963330812325	8.007958976271192	0.29943826733189044	7.945470268070208	-0.06248870820098418	6.132599849486327	3.6030814167076257	0.2569416123274815	3.3831947173020764	2.147499999999992	2.0845925364024307	0.2979380696501211	1.588809905379256	0.6809548593007363	0.025785903020978128	5.6499196003692385	0.0
8.571547074128013	8.210574060601415	0.30134770529148924	8.102608683308262	-0.10796537729315325	6.1755280484327315	3.342547899699898	0.24970773178961267	3.1105957450997135	2.168499999999992	1.8551896639680634	0.2857742563130739	1.6497416417332254	0.7181109953116094	0.028239029472220487	5.7065170167912065	0.0
8.631547903646908	8.160530655221182	0.29979896916174026	8.263432706804961	0.1029020515837793	6.2187567447717615	3.2308806954655296	0.24566088728377428	2.986211500982979	2.189499999999992	1.8889188765300078	0.28970373826834933	1.7119867590163724	0.7569371729457727	0.03091910911482662	5.76358966572799	0.0
8.691968738972436	8.097061406144359	0.2975047575324746	8.42793616732272	0.3308747611783609	6.262288041985164	3.79288917530422	0.25913489252874783	3.534818282765657	2.2104999999999917	1.8594802278710096	0.29060180132959307	1.775481089250988	0.7974739436603246	0.03384606470900936	5.821135069702398	0.0
8.752812520145245	8.978378891115899	0.3100084231150185	8.596099659529623	-0.38227923158627597	6.30612405827906	4.06178638075428	0.26352169738115944	3.7895946188348333	2.2314999999999916	2.4283912041483644	0.31771689055031155	1.840148246373506	0.8397593817945878	0.03704140907060032	5.879150622290929	0.0
8.81408220778626	8.96011230579104	0.3092595635520753	8.767888582241167	-0.19222372354987272	6.350266926687013	4.346788295780639	0.2695393183668981	4.0597205016902915	2.2524999999999915	1.7883140646291327	0.29265175399946963	1.9058979905248707	0.8838286549513095	0.04052834973357661	5.937633587031409	0.0
8.875780783240765	8.786580623761257	0.3055208487788523	8.94325085340402	0.15667022964276356	6.394718795173823	3.5566961174826037	0.25099198141950263	3.2539596214716933	2.2734999999999914	1.407859336994358	0.2765379262333247	1.9726242955196647	0.9297135641087106	0.044331897405790674	5.996581096369853	0.0
8.93791124872345	9.306880271262	0.31259341666938234	9.122114250444776	-0.18476602081722326	6.439481826740039	3.7325936922059517	0.25582258069137825	3.413356766696219	2.2944999999999913	1.9016837902184809	0.29274245543880306	2.040203069643245	0.9774420522706407	0.04847897788255384	6.055990150648336	0.0
9.000476627464515	9.01972276450514	0.3079656878016425	9.304383323625895	0.2846605591207556	6.4845581995272195	3.4695007837399707	0.24899301019821996	3.1328910592560812	2.3154999999999912	2.0671652276500723	0.3009134275792602	2.1084894794284152	1.0270376800729866	0.05299854698915749	6.115857617135337	0.0
9.063479963856764	9.061351943485455	0.3076938438745876	9.489935832609964	0.42858388912450884	6.529950106923911	3.8931067555318695	0.25868807858556186	3.5382096060093993	2.336499999999991	2.401411926850225	0.3187498802151191	2.1773148293532327	1.0785190661382698	0.057921708018167414	6.176180229100295	0.0
9.126924323603763	10.082266285190565	0.3212660595273516	9.678618663969434	-0.40364762122113085	6.575659757672378	3.653317926375917	0.252457942564538	3.279174826856487	2.357499999999991	2.363756293788181	0.3138555644869695	2.246482959008263	1.1318992890174917	0.06328183100968073	6.236954584934	0.0
9.19081279386899	10.10269992363095	0.3205439461357053	9.87024320151703	-0.23245672211392154	6.621689375976085	3.888835617807648	0.25770804365718003	3.494442478001629	2.378499999999991	2.5016667343957253	0.3194397246246967	2.3157661349432526	1.1871852461653656	0.06911467309199654	6.298177147316414	0.0
9.25514848342607	10.07981659589958	0.3195227778519648	10.064580143793016	-0.015236452106563547	6.668041201607918	4.403674666925492	0.2677967895245728	3.987980144628746	2.399499999999991	2.5349824225495476	0.3227435111542171	2.3849004389790807	1.244376963424483	0.07545849895574794	6.359844242433704	0.0
9.319934522810053	10.136740831364609	0.31969947978189084	10.261353795493616	0.1246129641290068	6.714717490019173	4.174760885255115	0.26178165106354906	3.7366646841497153	2.4204999999999908	2.533164211674788	0.3218235200078603	2.4535806900893435	1.3034668457822864	0.08235420037595736	6.421952059246029	0.0
9.385174064469723	10.436857823360166	0.3228590357979877	10.460235903455162	0.023378080094996534	6.7617205124493065	4.298381345201076	0.2637994276649282	3.836732502151894	2.4414999999999907	2.0118752135681737	0.300396143362052	2.52145498459572	1.364438856528219	0.08984541352338277	6.484496648807841	0.0
9.450870282921011	10.783857156839119	0.3266315696517871	10.660839163855407	-0.12301799298371208	6.809052556036452	4.7693829015227855	0.27161317851290834	4.282978069103044	2.4624999999999906	1.9797741318617155	0.29725668506240704	2.5881190004135752	1.4272676071807486	0.09797863261874104	6.547473923642341	0.0
9.517026374901459	10.665380864185538	0.3237165204649621	10.862710595484083	0.19732973129854514	6.856715923928707	4.773925545367678	0.27080854376834557	4.261507276007711	2.4834999999999905	2.1123211079653244	0.3043506717875505	2.6531102855468545	1.4919173344845087	0.1068033182809623	6.610879657171758	0.0
9.58364555952577	10.956862840283325	0.3273516306779877	11.065325052893701	0.1084622126103767	6.9047129353962085	4.621681699592578	0.26657217698297087	4.081936738447453	2.5044999999999904	2.22385641468542	0.3113891885825658	2.7159028377447947	1.5583407332399055	0.11637199870386358	6.674709483205138	0.0
9.650731078442451	11.31417124232917	0.3301071780718004	11.268079239887559	-0.04609200244161116	6.953045925943982	4.915974054138751	0.27165001094522695	4.34753164851229	2.5254999999999903	2.0848418150315524	0.3032023355232732	2.7759023781960317	1.6264776046410907	0.12674036156514548	6.7389588954852915	0.0
9.718286195991547	11.299677193540608	0.3291775884378027	11.470286672994856	0.17060947945424765	7.0017172474255895	4.986868504843701	0.2731468838712968	4.388298738788544	2.54649999999999	1.6523352192967058	0.2859115261243064	2.832442822149568	1.6962532692202879	0.13796733432839534	6.803623247296606	0.0
9.786314199363488	12.020467698951213	0.33684689909255133	11.671174128887749	-0.3492935700634643	7.050729268157569	4.857621405857932	0.2688311407782547	4.227433569393274	2.56749999999999	2.340911218857561	0.31629032873161766	2.8847845457075096	1.7675766817007004	0.1501151503442286	6.8686977511353104	0.0
9.854818398759033	11.983246856516207	0.3359061649025762	11.869880179363811	-0.11336667715239557	7.100084373034671	5.077448437974753	0.2720662064867044	4.414089441224433	2.58849999999999	2.448117496049573	0.320210919129127	2.9321151303905064	1.8403381726367165	0.16324939789270673	6.934177478443881	0.0
9.923802127550346	12.16050999587123	0.33774018309659226	12.065456460773513	-0.0950535350977173	7.149784963645914	5.160150619440947	0.27320203349140865	4.4620034628935485	2.60949999999999	2.3254939182578056	0.3140625726646131	2.9735533226326183	1.9144067296915273	0.17743904903817848	7.000057359411189	0.0
9.993268742443199	11.669235501410657	0.3311138241040403	12.256872328502979	0.5876368270923216	7.199833458391435	5.043776260213616	0.26954900315957414	4.309158573242031	2.63049999999999	1.9957249573241802	0.3035073162813001	3.0081569594217417	1.9896267213484746	0.19275646489272094	7.066332182840043	0.0
10.0632216236403	11.945565113792615	0.33558362587237983	12.443023498034124	0.4974583842415097	7.250232292600176	5.653218632128265	0.27997791363446123	4.880381292877037	2.6514999999999898	2.188738093768024	0.3095618697948167	3.034935568311988	2.065813960029345	0.2092773736091503	7.1329965960836414	0.0
10.133664175005784	12.2327322802928	0.3390772213553143	12.622745160363806	0.39001288007100676	7.3009839186483765	5.163330077903153	0.2690921283741747	4.350455928656463	2.6724999999999897	2.2435859592287763	0.3106007032198358	3.052868235137652	2.1427510030200003	0.2270808171535779	7.200045105052576	0.0
10.204599824230822	12.264495198260606	0.34080609811034296	12.794829872862529	0.5303346746019226	7.352090806078915	5.443623432750267	0.27497481968978865	4.588826105930071	2.6934999999999896	1.7210120022161004	0.28787791030002585	3.0609271338330553	2.220181602089682	0.24624906264591714	7.267472074293873	0.0
10.27603202300044	12.983855848945957	0.34977780745514075	12.958050264544559	-0.025805584401398463	7.403555441721467	5.299633859019957	0.2710273174798659	4.400956730031609	2.7144999999999895	1.8842682086215656	0.29713101275771875	3.0581068228386505	2.297804240751488	0.2668674738107559	7.335271727143665	0.0
10.347964247161443	12.995755026569269	0.3504172052868581	13.111186262953481	0.11543123638421271	7.455380329813519	5.774334748575503	0.27901033424303445	4.829750032816901	2.7354999999999894	1.8841148290013097	0.3008748405839047	3.0434590324057367	2.3752647467354517	0.2890243378574519	7.403438145954841	0.0
10.420399996891572	13.026536475109895	0.35081991610106383	13.25305616434796	0.22651968923806542	7.507567992122213	5.769957432868729	0.2778580710354255	4.777365445349865	2.7564999999999893	2.075696819239864	0.3061500176733862	3.0161322075816	2.452148041449896	0.31281064291517835	7.471965272401285	0.0
10.493342796869813	13.729203003252291	0.3586194306122551	13.382550456789055	-0.3466525464632362	7.560120968067068	6.066258354092176	0.2826972723658225	5.023486951278418	2.777499999999989	1.836890064077828	0.2964674572274508	2.9754145555885345	2.5279691923460694	0.3383198009944949	7.540846907859956	0.0
10.566796196447902	13.372485441319492	0.35370382338069384	13.498666905351445	0.12618146403195318	7.6130418148435375	6.31604853323177	0.28531672225167093	5.22085275793302	2.798499999999989	2.295031395204851	0.31725784319240563	2.920778809228535	2.602164070909079	0.3656473113415558	7.610076713872275	0.0
10.640763769823035	13.201713168645854	0.35151111054024325	13.600545067378427	0.3988318987325723	7.666333107547443	6.639698773086742	0.29026204722998333	5.489760724477462	2.819499999999989	2.073089525877977	0.30829174355738803	2.8519264073163426	2.674080088371595	0.39489035900436975	7.67964821268612	0.0
10.715249116211798	13.688036747795879	0.35614397762089384	13.687498175927132	-0.0005385718687467289	7.7199974393002755	6.169613080275512	0.281575748820479	4.962542032465787	2.840499999999989	2.300248470962792	0.3175846310191151	2.768828365739089	2.742967678855097	0.42614734345331046	7.749554787879636	0.0
10.79025586002528	13.960074104270747	0.35803495617642206	13.759040262741582	-0.20103384152916526	7.774037421375377	6.0556631803902725	0.27838580305863186	4.788995974403367	2.861499999999989	1.8897033759856132	0.2973943407947082	2.6717598299667666	2.8079734155056904	0.45951733220096036	7.819789685068164	0.0
10.865787651045459	13.709054354004197	0.3553741669422803	13.814906530859997	0.10585217685579984	7.828455683325005	6.472733726383245	0.28399944219754625	5.143935461970432	2.8824999999999887	2.2203392003325026	0.31227182883483057	2.561325221148969	2.86813586245624	0.49509943455942634	7.890346012695362	0.0
10.941848164602776	13.832496345423264	0.3558315759440028	13.855065356387186	0.022569010963922054	7.88325487310828	6.294265021308754	0.28035485938312715	4.9007300768042885	2.9034999999999886	1.9069574622335215	0.30164185100870045	2.438471062825258	2.9223854596877423	0.5329920909645631	7.961216742909622	0.0
11.018441101754995	13.794018928083444	0.355146277999825	13.87972089819648	0.08570197011303549	7.938437657220039	6.958629209438457	0.2911510274909835	5.497682619903969	2.9244999999999886	2.4895530999089672	0.32283728582328897	2.304484034710873	2.969549877267634	0.5732922736910865	8.032394712526887	0.0
11.095570189467281	14.50126314990098	0.36195796847200873	13.88930609011459	-0.6119570597863895	7.994006720820579	6.737690591266744	0.28652883781475386	5.206589817600163	2.9454999999999885	2.4737347690715894	0.32379256965217434	2.1609725484808924	3.008366322274387	0.6160945952786132	8.103872624080697	0.0
11.173239180793551	13.662111552174848	0.3523977369170648	13.884466713958183	0.22235516178333548	8.049964767866324	6.412760032276179	0.2800249251887771	4.80869715690387	2.9664999999999884	2.5128358328102482	0.3275108570549572	2.0098311500397386	3.03750219538328	0.6614903215747449	8.17564304696042	0.0
11.251451855059106	14.154159413796306	0.35698974486797924	13.86603820212311	-0.2881212116731948	8.106314521241387	7.4189161424657515	0.2960883286160982	5.739020530877934	2.988499999999994	2.143934754196103	0.29756333429043674	1.8531882605674757	3.055585235968355	0.7095662869488424	8.24769841863844	0.0
11.33021201804452	13.64368169875392	0.3508977121809389	13.835017669258054	0.19133597050413442	8.163058722890078	7.333091128984073	0.29379784286137134	5.574432600941358	3.0105	2.344698085216429	0.31893401388713105	1.6933390788707423	3.0612438345154867	0.7604037098848674	8.320031045986958	0.0
11.409523502170831	14.24405211515942	0.3572582958619084	13.792534288108824	-0.45151782705059595	8.220200133950309	7.777362085027915	0.30031114504473416	5.936954645047146	3.0315735	2.2917948006594475	0.31586291922531	1.5326667585739078	3.053157515119806	0.8140769077299815	8.392633106685128	0.0
11.489390166686027	14.15995562871567	0.3555647197600897	13.739821379308712	-0.4201342494069582	8.277741534887962	7.512953990067467	0.294676280405434	5.5877601741370695	3.0527945145	2.207003582954652	0.3147145013926225	1.3735561099820826	3.0301167089043894	0.8706519097052973	8.465496650716942	0.0
11.56981589785283	13.92203332812334	0.352598497720506	13.67819338604144	-0.24383994208189996	8.335685725632178	7.993535286405733	0.30197132179864156	5.980471191202297	3.0741640761015	2.558318497820119	0.3236478076270978	1.2183049246159803	2.9910898923250144	0.9301849671401213	8.538613601960325	0.0
11.6508046091378	13.711758907048509	0.34985725601571355	13.609030214294018	-0.10272869275449104	8.394035525711603	7.372207592998227	0.29071628813209893	5.268148665662302	3.09568322463421	2.295374157580368	0.3125812563929254	1.0690384669424295	2.935295028566617	0.9927209589172926	8.61197575986768	0.0
11.732360241401764	13.099273377347036	0.34277755396966686	13.533770271707331	0.43449689436029537	8.452793774391584	8.396744970409031	0.30607698531737093	6.198532651735719	3.11735300720665	1.9112230397576337	0.29783547208181194	0.9276326462764016	2.862271136390516	1.058291687802146	8.685574801238268	0.0
11.814486763091576	13.106999912018395	0.3416374153850523	13.45391204576477	0.3469121337463754	8.511963330812325	8.007958976271192	0.29943826733189044	5.712408308570222	3.1391744782570963	2.222890377049162	0.31059299746303304	0.7956508465710272	2.7719448581578985	1.1269140589536233	8.75940228208222	0.0
11.897188170433218	13.337570119290303	0.34309493634359955	13.37102241182513	0.033452292534827066	8.571547074128013	8.210574060601415	0.30134770529148924	5.81448239408436	3.1611486996048956	2.703852404505469	0.32815808404947533	0.6742983855713435	2.664686262161388	1.1985881245160421	8.833449639576358	0.0
11.980468487626249	12.825323820297704	0.3366688424636056	13.28674829371181	0.4614244734141053	8.631547903646908	8.160530655221182	0.29979896916174026	5.66068761414421	3.18327674050213	2.218540129726649	0.30614669745739176	0.564397188290182	2.5413479447933027	1.2732949665168107	8.907708194111514	0.0
12.064331767039633	13.47801599819714	0.3429290845586087	13.202827075288447	-0.27518892290869346	8.691968738972436	8.097061406144359	0.2975047575324746	5.490260308524038	3.205559677685645	2.213760672668944	0.3062843729733715	0.4663816326276986	2.40328191840223	1.350994372827411	8.982169151431108	0.0
12.14878208940891	13.136402379566743	0.33826414868177224	13.12109051995544	-0.015311859611303547	8.752812520145245	8.978378891115899	0.3100084231150185	6.261429853877205	3.227998595429445	2.090598352720728	0.3018659081332798	0.3803148289857149	2.252329850147054	1.431622235962207	9.056823604860464	0.0
12.233823564034772	13.069870662089121	0.33647707583321923	13.043457068721857	-0.026413593367264454	8.81408220778626	8.96011230579104	0.3092595635520753	6.129857310581283	3.250594585597451	2.1421126787810048	0.3005426308856587	0.30592301249268666	2.090783948336775	1.5150875702660855	9.131662537626308	0.0
12.319460328983016	12.890980897700404	0.3335081454316109	12.971908322868526	0.08092742516812201	8.875780783240765	8.786580623761257	0.3055208487788523	5.839910866727091	3.273348747696633	2.185689688962499	0.30178158407331124	0.2426444228490815	1.9213180765395514	1.6012689982142074	9.206676825265685	0.0
12.405696551285896	13.0291587516361	0.33411975255642545	12.908447210064338	-0.12071154157176167	8.93791124872345	9.306880271262	0.31259341666938234	6.240756171465559	3.2962621889305095	1.9716195615997472	0.2900290987277151	0.18968815243514967	1.7468913187806818	1.6900105007252717	9.281857238123235	0.0
12.492536427144898	12.631300325176934	0.328865319275741	12.8550375854478	0.22373726027086605	9.000476627464515	9.01972276450514	0.3079656878016425	5.83119705801458	3.319336024253023	1.8330160170828156	0.284601523918578	0.1460980335189726	1.5706289469298045	1.7811161610629997	9.357194443936024	0.0
12.579984182134913	12.840168950612687	0.33085284723032743	12.813527522655853	-0.026641427956834107	9.063479963856764	9.061351943485455	0.3076938438745876	5.747596339975786	3.342571376422794	2.541710330791932	0.3134970347048092	0.11081672264140234	1.3956882278469556	1.8743435616631687	9.432679010504327	0.0
12.668044071409858	12.422948593830428	0.32471954528933256	12.785560929909957	0.36261233607952903	9.126924323603763	10.082266285190565	0.3212660595273516	6.64060220615513	3.3659693760577536	2.3032041438862465	0.3022386906766785	0.08274567536317748	1.2251184188352868	1.969395427264258	9.508301408447235	0.0
12.756720379909726	12.966012032994206	0.33001265556263487	12.772484007172203	-0.1935280258220029	9.19081279386899	10.10269992363095	0.3205439461357053	6.530633869430336	3.389531161690158	1.6874661501067827	0.2787857433544066	0.06079758720182537	1.061725344528268	2.06590906140093	9.58405201404118	0.0
12.846017422569096	12.829628214232446	0.3274791486835216	12.77525413420457	-0.054374080027876914	9.25514848342607	10.07981659589958	0.3195227778519648	6.375080694540268	3.4132578798219892	2.12023545384078	0.2936414308822065	0.043938972908844715	0.9079509296584333	2.1634431194975208	9.65992111213977	0.0
12.93593954452708	12.519525905883746	0.32292141153879156	12.79435886857002	0.2748329626862738	9.319934522810053	10.136740831364609	0.31969947978189084	6.297339095117022	3.437150684980743	1.7535008274418058	0.2793668459961352	0.031221720326696227	0.7657769177534244	2.2614613313171166	9.735898899172783	0.0
13.026491121338768	12.519270302696366	0.32224302081817197	12.829751831243247	0.31048152854688027	9.385174064469723	10.436857823360166	0.3228590357979877	6.461118568712845	3.4612107397756082	2.2426058910766233	0.2967983842739041	0.021803550343898862	0.63665982857065	2.359312966106545	9.811975486222153	0.0
13.11767655918814	12.888271111460808	0.32510501066484054	12.880810540802404	-0.007460570658404109	9.450870282921011	10.783857156839119	0.3266315696517871	6.670491916626054	3.485439214954037	1.8654775689747178	0.28353672962188137	0.014958231461714084	0.5215012407534253	2.456210166414748	9.888140902172516	0.0
13.209500295102458	13.374256077922855	0.32939355323073827	12.946319054841968	-0.42793702308088655	9.517026374901459	10.665380864185538	0.3237165204649621	6.4135499258732125	3.5098372894587158	2.5210029495264354	0.3048338357807094	0.010077065343290982	0.4206540940739037	2.55120279849117	9.964385096933604	0.0
13.301966797168173	12.972199740181269	0.3239585004921967	13.024476012655157	0.052276272473887886	9.58364555952577	10.956862840283325	0.3273516306779877	6.566247270594761	3.5344061504849265	2.258281865988897	0.2940347894332957	0.006663550262571093	0.333962316681175	2.6431522009797406	10.04069794473167	0.0
13.395080564748351	13.694697371176128	0.3312633070584608	13.112926778492227	-0.5817705926839007	9.650731078442451	11.31417124232917	0.3301071780718004	6.785050897926902	3.559146993538321	2.4618927535214468	0.3011356489163949	0.004323254019281488	0.26082812428758545	2.730706152718534	10.117069247466826	0.0
13.488846128701589	13.13708292985233	0.3242050825199168	13.20881720717368	0.07173427732135096	9.718286195991547	11.299677193540608	0.3291775884378027	6.633013767842358	3.5840610224930893	2.8227865084550308	0.3124427442724011	0.002750828961286834	0.20029916763099875	2.812278472448496	10.1934887381329	0.0
13.5832680516025	13.681226875414199	0.32927208201308505	13.308866272896507	-0.3723606025176913	9.786314199363488	12.020467698951213	0.33684689909255133	7.217991321198775	3.6091494496505407	2.5546269309408753	0.3025122153589234	0.0017158405990374942	0.1511665535430321	2.8860377944581197	10.269946084296318	0.0
13.678350927963718	13.283904122477676	0.324425794178003	13.409455374469534	0.12555125199185824	9.854818398759033	11.983246856516207	0.3359061649025762	7.047544155596277	3.6344134957980945	2.6156002358139636	0.30303441707671286	0.001048725744820458	0.11206470681142114	2.9499110502832067	10.346430891630085	0.0
13.774099384459465	13.665614555589912	0.3277558307412657	13.506733278563766	-0.15888127702614518	9.923802127550346	12.16050999587123	0.33774018309659226	7.095110894508906	3.659854390268681	2.4841393826941895	0.29787586087622203	0.00062780957040068	0.08156498608479525	3.001607775409751	10.42293270749882	0.0
13.870518080150681	13.785201923357834	0.32835703535408284	13.596736914506856	-0.1884650088509776	9.993268742443199	11.669235501410657	0.3311138241040403	6.47869535574772	3.685473371000562	2.3553540483652897	0.2927067463645384	0.00036794463029153607	0.05825669209906792	3.038671253186948	10.499441024590547	0.0
13.967611706711736	14.22918869725157	0.33215866418804035	13.675529010899517	-0.553659686352054	10.0632216236403	11.945565113792615	0.33558362587237983	6.635538211842132	3.7112716845975657	2.4800350904870445	0.2979437303067595	0.0002110236408742786	0.040811296592326095	3.0585614060757202	10.575945284590595	0.0
14.065384988658717	13.467770325851996	0.323603925205535	13.739353307504498	0.27158298165250194	10.133664175005784	12.2327322802928	0.3390772213553143	6.810032224981569	3.7372505863897487	2.3234772395177905	0.29086722783456725	0.00011837973920544803	0.028028032384372334	3.0587720134882574	10.652434881892663	0.0
14.163842683579329	13.412509898940884	0.3223271345629537	13.784806392223814	0.3722964932829296	10.204599824230822	12.264495198260606	0.34080609811034296	6.737137399691951	3.763411340494477	2.2988063967238315	0.28990544399194806	6.492659758945579e-05	0.018861105717189873	3.036981192566878	10.728899167342156	0.0
14.262989582364385	14.08081360949964	0.3292623006358417	13.809022009252173	-0.2717916002474663	10.27603202300044	12.983855848945957	0.34977780745514075	7.361077311545063	3.7897552198779385	2.909174498511834	0.3083152372897852	3.4798942512709116e-05	0.012430483492540063	2.991229274811167	10.805327452005953	0.0
14.362830509440936	14.13572997351968	0.32930573938261765	13.809859260379236	-0.3258707131404446	10.347964247161443	12.995755026569269	0.3504172052868581	7.288006909570628	3.816283506417084	2.0617099570371713	0.277566891413211	1.821815511866945e-05	0.00801933539089638	2.920112695869801	10.88170901096342	0.0
14.463370323007023	14.161963481692347	0.32973845201582686	13.786081190469798	-0.375882291222549	10.420399996891572	13.026536475109895	0.35081991610106383	7.24544558316322	3.842997490962004	2.1405345675580856	0.28078701728875666	9.311766772383769e-06	0.005061745629754195	2.8229770459609873	10.958033087112284	0.0
14.564613915268072	13.805407094223645	0.3258555068604576	13.737505864574821	-0.0679012296488235	10.493342796869813	13.729203003252291	0.3586194306122551	7.8874994543231916	3.8698984733987376	2.4901453229163204	0.29190107335235116	4.644522066220283e-06	0.0031243142055693935	2.700088010863934	11.034288894983252	0.0
14.66656621267495	13.501289116584946	0.32261233307635406	13.665109429848233	0.16382031326328672	10.566796196447902	13.372485441319492	0.35370382338069384	7.483895249840321	3.896987762712529	1.9610984755581975	0.2713078767356775	2.2595426287756846e-06	0.0018848682260587401	2.5527566775226376	11.110465624556907	0.0
14.769232176163673	13.762964014601113	0.3250147233789858	13.571060945197344	-0.19190306940376978	10.640763769823035	13.201713168645854	0.35151111054024325	7.280816313953547	3.9242666770515164	2.5363741217543367	0.2926344718043744	1.0716606329807233e-06	0.001110854213739146	2.3833965742470964	11.186552445075876	0.0
14.87261680139682	13.128483511671199	0.3179671070640291	13.458672709597355	0.3301891979261562	10.715249116211798	13.688036747795879	0.35614397762089384	7.750093359748382	3.9517365437908767	2.615672404696771	0.2938497021925885	4.952621835017133e-07	0.0006392328274698169	2.1954944726623635	11.262538508845338	0.0
14.976725119006597	13.133062679643738	0.3177888297500091	13.332257534160634	0.19919485451689667	10.79025586002528	13.960074104270747	0.35803495617642206	8.02082352659733	3.9793986995974127	2.094594139759722	0.2741985071098541	2.2291295975836945e-07	0.0003589725696202444	1.9934853836639195	11.338412955014135	0.0
15.081562194839643	13.502334826720402	0.32141223426814836	13.19689518254405	-0.30543964417635117	10.865787651045459	13.709054354004197	0.3553741669422803	7.7844938358395614	4.007254490494595	2.5256252576422353	0.2882940464269685	9.766432290367536e-08	0.00019662370714307925	1.7825335478432944	11.41416491332929	0.0
15.18713313020352	12.491938696166208	0.31042398596926507	13.058122546550642	0.5661838503844336	10.941848164602776	13.832496345423264	0.3558315759440028	7.938647731945701	4.035305271928057	2.574896538609864	0.2876800388792724	4.163056381523618e-08	0.00010499121984382607	1.5682340058448994	11.489783507855336	0.0
15.293443062114946	13.016637734940216	0.3158132913557439	12.921573934542588	-0.09506380039762874	11.018441101754995	13.794018928083444	0.355146277999825	7.946692742413852	4.063552408831553	3.081246099273754	0.30301349388239684	1.725585869653519e-08	5.462360155636344e-05	1.356261433034547	11.565257860650625	0.0
15.400497163549751	12.510413284297844	0.31022599666582296	12.792606838755919	0.28219355445807537	11.095570189467281	14.50126314990098	0.36195796847200873	8.715829683867089	4.091997275693375	2.819987016253373	0.2946059009924432	6.951489780747685e-09	2.767472192481661e-05	1.152002061690639	11.640577095391865	0.0
15.508300643694598	12.971720725649854	0.314245948972914	12.675952731988422	-0.2957679936614319	11.173239180793551	13.662111552174848	0.3523977369170648	7.953287885177084	4.120641256623228	2.129141481400887	0.27158322981067184	2.7202081985310582e-09	1.364660344523888e-05	0.9602087417267713	11.715730340937998	0.0
15.61685874820046	12.749701634169469	0.3116915119206518	12.575430646317798	-0.1742709878516706	11.251451855059106	14.154159413796306	0.35698974486797924	8.535819630311632	4.149485745419591	2.8074617406071978	0.29338980071150195	1.0334084353403205e-09	6.545824702999719e-06	0.7847173646351991	11.790706734824488	0.0
15.726176759437863	12.357198891944341	0.30635823945595797	12.493753479456641	0.13655458751230043	11.33021201804452	13.64368169875392	0.3508977121809389	8.128695075482824	4.178532145637528	2.440698948280425	0.27827062172130157	3.8093140081275766e-10	3.0525304605138004e-06	0.6282549998669735	11.865495426678276	0.0
15.836259996753927	12.684247970057513	0.3087288019686291	12.432444370572561	-0.25180359948495123	11.409523502170831	14.24405211515942	0.3572582958619084	8.844150933735724	4.207781870656991	2.5434832368031595	0.2811638708261969	1.3617031982400423e-10	1.3831393418597927e-06	0.4923574057529062	11.940085581544142	0.0
15.947113816731207	12.438411112475748	0.3055825914852342	12.391865321346561	-0.04654579112918711	11.489390166686027	14.15995562871567	0.3555647197600897	8.8856309001239	4.23723634375159	2.348188248667263	0.2751961612622505	4.717711165274689e-11	6.086023410165472e-07	0.3773983295847648	12.014466383112278	0.0
16.058743613448325	12.510845465203593	0.30542412914249256	12.371345281861123	-0.13950018334247005	11.56981589785283	13.92203332812334	0.352598497720506	8.782453544042225	4.266896998157851	2.6769913831426244	0.2860571832810379	1.5832245693660164e-11	2.5990308051324854e-07	0.28271798510522417	12.088627036836986	0.0
16.171154818742465	12.219361889728008	0.302111171898051	12.36938285467679	0.1500209649487818	11.6508046091378	13.711758907048509	0.34985725601571355	8.71470445262217	4.2967652771449565	2.461807323472197	0.27606452401836246	5.143528594149553e-12	1.07657560386611e-07	0.2068259740779354	12.162556772936151	0.0
16.284352902473664	12.307939566645695	0.30275099793265986	12.383891576214364	0.07595200956866854	11.732360241401764	13.099273377347036	0.34277755396966686	8.251077906877972	4.32684263408497	2.6063420899487717	0.27914600863835554	1.6167055400682259e-12	4.3228963564185215e-08	0.14764668372297118	12.236244849260812	0.0
16.39834337279098	12.719372684091601	0.30733466629330836	12.412454279430962	-0.3069184046606388	11.814486763091576	13.106999912018395	0.3416374153850523	8.412490148335845	4.357130532523566	2.288504997200329	0.26741739306363854	4.913458954072013e-13	1.6816700587266433e-08	0.1027737085898222	12.309680554023949	0.0
16.513131776400517	12.432465673326968	0.3041818701373109	12.452556958527682	0.02009128520071357	11.897188170433218	13.337570119290303	0.34309493634359955	8.79999734704153	4.387630446251231	2.6762805395526232	0.2779439641433795	1.4429940754479344e-13	6.333991258999224e-09	0.06970374381592137	12.382853208377625	0.0
16.628723698835323	12.417230736595865	0.3033038501346862	12.50178043882604	0.08454970223017533	11.980468487626249	12.825323820297704	0.3366688424636056	8.446283720697409	4.41834385937499	3.0179896637535686	0.28948181271567147	4.092479106074368e-14	2.308427706907151e-09	0.04602826769058835	12.455752168826983	0.0
16.74512476472717	13.053282657129861	0.3094386974843184	12.557937991696233	-0.49534466543362754	12.064331767039633	13.47801599819714	0.3429290845586087	9.257358074339802	4.449272266390615	2.4985693143585417	0.27106083294498645	1.1201176879441414e-14	8.135514827788524e-10	0.0295711614125971	12.528366829470073	0.0
16.862340638080262	13.382297624387144	0.3120799079455369	12.619156741153402	-0.7631408832337421	12.14878208940891	13.136402379566743	0.33826414868177224	9.072135464471767	4.48041717225535	2.684942078003981	0.2767540745145329	2.957943209245711e-15	2.7708165891015934e-10	0.018470116824645604	12.600686624051672	0.0
16.980377022546822	12.713194806350051	0.30429878046136843	12.683908603151519	-0.02928620319853259	12.233823564034772	13.069870662089121	0.33647707583321923	9.158076130993575	4.511780092461137	2.6410856010171377	0.2719475436766953	7.542445026048332e-16	9.113910968771892e-11	0.011207575240652216	12.672701027819727	0.0
17.09923966170465	13.218355754423705	0.3088758061935918	12.75100159935341	-0.46735415507029465	12.319460328983016	12.890980897700404	0.3335081454316109	9.125749400097563	4.5433625531083655	2.776067251527658	0.2767716728556866	1.831923841194021e-16	2.8932919672748447e-11	0.006602040151990699	12.744399559172486	0.0
17.21893433933658	12.942413550625888	0.30558080443107327	12.819544486115879	-0.12286906451000945	12.405696551285896	13.0291587516361	0.33411975255642545	9.402568779694997	4.575166090980124	2.4472896633939025	0.2655470890367716	4.340867522140636e-17	8.858958561133162e-12	0.003772705022416957	12.815771781084603	0.0
17.339466879711935	12.85808057818705	0.30380777861495717	12.888897171005949	0.03081659281889948	12.492536427144898	12.631300325176934	0.328865319275741	9.133457183665158	4.607192253616985	3.2090803013992373	0.2881591866757535	1.0448000823269121e-17	2.6144691963057845e-12	0.0020898687029024497	12.886807302300433	0.0
17.460843147869923	12.988433888783973	0.30492745488373224	12.958617174384278	-0.029816714399695243	12.579984182134913	12.840168950612687	0.33085284723032743	9.45932043846116	4.639442599392304	2.50844785186864	0.26480191372694667	2.1901651275445887e-18	7.431861393494022e-13	0.0011213961009394107	12.957495778282595	0.0
17.583069049905014	13.499251683415809	0.30959465813805503	13.02840935589411	-0.47084232752169797	12.668044071409858	12.422948593830428	0.32471954528933256	9.145689072367706	4.67191869758805	2.5771395874019243	0.2685690404489553	0.0	2.033447287299556e-13	0.000582443989955673	13.02782691190395	0.0
17.706150533254345	13.254444855956852	0.3066688091754734	13.098083060395972	-0.1563617955608798	12.756720379909726	12.966012032994206	0.33001265556263487	9.777580039863182	4.704622128471167	2.784953744719635	0.2710087832602844	0.0	5.3516315090265185e-14	0.00029260652451000064	13.097790453871408	0.0
17.830093586987125	13.462173204785683	0.30824915851714646	13.167518280687123	-0.29465492409856076	12.846017422569096	12.829628214232446	0.3274791486835216	9.714295192167647	4.737554483370465	2.7615298511910424	0.2702046907743798	0.0	1.3535993912749218e-14	0.00014207781749360338	13.167376202869615	0.0
17.95490424209604	12.945501776099665	0.3023234241644139	13.23664063337101	0.2911388572713456	12.93593954452708	12.519525905883746	0.32292141153879156	9.46106593648651	4.7707173647540575	2.3374561817138346	0.2578822203426194	0.0	3.29081577412988e-15	6.662795781159752e-05	13.236574005413196	0.0
18.080588571790713	12.75985004904137	0.3000850338172636	13.305403909589637	0.5455538605482673	13.026491121338768	12.519270302696366	0.32224302081817197	9.501493957675272	4.804112386307336	2.7970136289441996	0.27025956460778344	0.0	7.688532692057407e-16	3.0154193350855867e-05	13.305373755396285	0.0
18.207152691793247	13.77559089328666	0.30959933703617637	13.373778553761671	-0.40181233952498907	13.11767655918814	12.888271111460808	0.32510501066484054	9.89560147283092	4.837741173011487	2.7633508778832887	0.26537935966987364	0.0	1.7075972556896762e-16	1.316043376310338e-05	13.373765393327908	0.0
18.334602760635804	13.472014800248223	0.30661593525208536	13.441744439906694	-0.030270360341528857	13.209500295102458	13.374256077922855	0.32939355323073827	10.39232212001449	4.871605361222568	2.8168558724714803	0.2673071790558498	0.0	3.6488283192972536e-17	5.53466400994596e-06	13.441738905242683	0.0
18.462944979960255	13.809880678147108	0.3090364406056457	13.50928656244702	-0.300594115700088	13.301966797168173	12.972199740181269	0.3239585004921967	9.988421672257783	4.9057065987511255	2.684626483516717	0.26168113630951284	0.0	7.59556370684e-18	2.241170821510192e-06	13.509284321276198	0.0
18.592185594819973	13.316869255052435	0.30385966314502144	13.576392587031183	0.2595233319787482	13.395080564748351	13.694697371176128	0.3312633070584608	10.698839840150727	4.940046544942383	2.3454704900253325	0.2510752498562773	0.0	2.0972404374426085e-18	8.731360698877352e-07	13.576391713895113	0.0
18.722330893983717	13.274846526300232	0.3030088416951489	13.643051522787998	0.3682049964877656	13.488846128701589	13.13708292985233	0.3242050825199168	10.121754460811548	4.97462687075698	2.812729451210047	0.2653611922848452	0.0	0.0	3.2701611899302556e-07	13.643051195771879	0.0
18.8533872102416	13.54912248659999	0.30554022926256247	13.709253034944943	0.160130548344954	13.5832680516025	13.681226875414199	0.32927208201308505	10.64230668681401	5.009449258852279	2.499416105847475	0.2537521669025706	0.0	0.0	1.1764942355058201e-07	13.709252917295519	0.0
18.98536092071329	14.46854384640759	0.3133428998866139	13.774987104334539	-0.6935567420730511	13.678350927963718	13.283904122477676	0.324425794178003	10.220879639638227	5.044515403664246	2.4135635639554014	0.2510895275746159	0.0	0.0	4.0624964505925967e-08	13.774987063709574	0.0
19.118258447158283	13.586998244344278	0.30468451666659596	13.840243865322266	0.25324562097798875	13.774099384459465	13.665614555589912	0.3277558307412657	10.581813984524965	5.079827011489895	3.121628557318267	0.270042266061894	0.0	0.0	1.3453140382057953e-08	13.840243851869126	0.0
19.252086256288393	14.15383812753637	0.3100942659397644	13.905013530879115	-0.2488245966572542	13.870518080150681	13.785201923357834	0.32835703535408284	10.687906033441525	5.1153858005703245	2.8476191170049345	0.26177020276290125	0.0	0.0	4.268963349693356e-09	13.905013526610151	0.0
19.38685086008241	13.671144414264777	0.30469709139854106	13.969286358021202	0.2981419437564252	13.967611706711736	14.22918869725157	0.33215866418804035	11.129604970942651	5.151193501174317	2.817325079451985	0.2587567549678744	0.0	0.0	1.2969562029131726e-09	13.969286356724247	0.0
19.522558816102986	13.585702923938332	0.30312312993209384	14.033052630910788	0.4473497069724566	14.065384988658717	13.467770325851996	0.323603925205535	10.38085190024016	5.187251855682537	2.4272459411920586	0.24809993874366554	0.0	0.0	3.769326219314041e-10	14.033052630533856	0.0
19.659216727815707	14.317248176954923	0.30908526434663813	14.096302651167365	-0.22094552578755788	14.163842683579329	13.412509898940884	0.3223271345629537	10.356602674059227	5.2235626186723145	2.5702798421038398	0.2504413221652018	0.0	0.0	1.0470424060772333e-10	14.096302651062661	0.0
19.79683124491042	13.781650674639925	0.30405539661121367	14.15902673082627	0.3773760561863444	14.262989582364385	14.08081360949964	0.3292623006358417	11.077119052253419	5.260127557003021	3.092935705206667	0.26477729564153485	0.0	0.0	2.77746452967013e-11	14.159026730798494	0.0
19.935409063624792	13.46708354282559	0.30111478595182833	14.221215186052762	0.7541316432271721	14.362830509440936	14.13572997351968	0.32930573938261765	11.207579724103864	5.296948449902043	3.0499734114658095	0.26113895976257656	0.0	0.0	7.0296359009859205e-12	14.221215186045733	0.0
20.07495692707017	14.500728520006104	0.310286460047051	14.282858330868104	-0.21787018913800082	14.463370323007023	14.161963481692347	0.32973845201582686	11.333915378334833	5.334027089051357	2.940965368822413	0.2577983822102532	0.0	0.0	1.6960072166987116e-12	14.282858330866407	0.0
20.215481625559658	14.144275297408717	0.3072294926111192	14.34394647061067	0.1996711732019527	14.564613915268072	13.805407094223645	0.3258555068604576	11.102190124632076	5.371365278674717	2.6872622618568256	0.25052508833281983	0.0	0.0	3.897119568729473e-13	14.34394647061028	0.0
20.356989996938573	14.385199546556917	0.3094724673530893	14.404469895035636	0.019270348478718446	14.66656621267495	13.501289116584946	0.32261233307635406	10.94664531129362	5.40896483562544	3.331717454047992	0.2663709879013522	0.0	0.0	8.520754302356149e-14	14.40446989503555	0.0
20.499488926917145	14.220972360977957	0.30759404113265937	14.464418871023543	0.2434465100455867	14.769232176163673	13.762964014601113	0.3250147233789858	11.378455514479645	5.446827589474818	3.2073839883286324	0.26367194500924845	0.0	0.0	1.7710050145638928e-14	14.464418871023526	0.0
20.642985349405564	14.40177935150486	0.30896441480830666	14.523783634892158	0.12200428338729807	14.87261680139682	13.128483511671199	0.3179671070640291	10.932349310919182	5.484955382601142	3.210559333083486	0.2609241675959347	0.0	0.0	3.494198905675664e-15	14.523783634892155	0.0
20.7874862468514	14.568834256641786	0.310717829222824	14.582554384315145	0.013720127673359173	14.976725119006597	13.133062679643738	0.3177888297500091	11.139218100497239	5.52335007027935	3.0390063310272533	0.256280364874935	0.0	0.0	6.531545481526293e-16	14.582554384315145	0.0
20.932998650579357	14.784720610938493	0.3128723002331566	14.640721269855746	-0.14399934108274692	15.081562194839643	13.502334826720402	0.32141223426814836	11.719604557505642	5.5620135207713055	2.743704946611219	0.2470427914564595	0.0	0.0	1.1462601461255777e-16	14.640721269855746	0.0
21.079529641133412	14.323165701269033	0.30868053883867314	14.698274386125401	0.37510868485636806	15.18713313020352	12.491938696166208	0.31042398596926507	10.923599657470902	5.600947615416705	2.459215907970429	0.24020996176764545	0.0	0.0	1.9785565086699148e-17	14.698274386125401	0.0
21.22708634862135	14.55960363201478	0.3107965256117921	14.755203762580464	0.19560013056568515	15.293443062114946	13.016637734940216	0.3158132913557439	11.660321661048254	5.640154248724622	3.2159888522009936	0.2583557344545304	0.0	0.0	2.2850119364449155e-18	14.755203762580464	0.0
21.375675953061695	14.407848729722609	0.30996745774405915	14.811499353972444	0.4036506242498348	15.400497163549751	12.510413284297844	0.31022599666582296	11.35838354093379	5.679635328465695	3.25583357124373	0.2594575104593995	0.0	0.0	0.0	14.811499353972444	0.0
21.525305684733127	14.656431667226828	0.3118377598866883	14.867151030469323	0.21071936324249485	15.508300643694598	12.971720725649854	0.314245948972914	12.01149833459943	5.719392775764955	2.6010829903313084	0.24067121822725107	0.0	0.0	0.0	14.867151030469323	0.0
21.67598282452626	15.031047391865393	0.3152024861036563	14.922148567467847	-0.10889882439754572	15.61685874820046	12.749701634169469	0.3116915119206518	11.964977722676158	5.759428525195309	3.249585018276055	0.256065051209576	0.0	0.0	0.0	14.922148567467847	0.0
21.827714704297946	14.590439879114758	0.3108536041090618	14.976481635120468	0.3860417560057101	15.726176759437863	12.357198891944341	0.30635823945595797	11.728940839165976	5.799744524871677	3.5326932876170902	0.26221136444667204	0.0	0.0	0.0	14.976481635120468	0.0
21.980508707228033	15.03575691276868	0.3148256470387544	15.03013978760265	-0.005617125166029524	15.836259996753927	12.684247970057513	0.3087288019686291	12.191889181029094	5.840342736545779	3.0578605024018986	0.2502779084411914	0.0	0.0	0.0	15.03013978760265	0.0
22.134372268178627	15.17600931934689	0.3155053797102801	15.083112452149525	-0.092896867197366	15.947113816731207	12.438411112475748	0.3055825914852342	12.061012174241466	5.8812251357016	3.076238287980425	0.2503974015819892	0.0	0.0	0.0	15.083112452149525	0.0
22.289312874055877	14.822285416754992	0.3123652196799232	15.135388917893707	0.31310350113871444	16.058743613448325	12.510845465203593	0.30542412914249256	12.228127220179456	5.922393711651511	3.5851858364999574	0.2604074043603296	0.0	0.0	0.0	15.135388917893707	0.0
22.44533806417427	14.989527626690357	0.31345711071610777	15.186958324540349	0.1974306978499918	16.171154818742465	12.219361889728008	0.302111171898051	12.01253580798737	5.963850467633071	3.071516765027342	0.24662573485916028	0.0	0.0	0.0	15.186958324540349	0.0
22.602455430623486	15.443647276808937	0.31714544302741654	15.23780965091812	-0.20583762589081722	16.284352902473664	12.307939566645695	0.30275099793265986	12.160292839692143	6.005597420906502	3.576640416189453	0.25726053496474177	0.0	0.0	0.0	15.23780965091812	0.0
22.76067261863785	15.416883537307843	0.31667781190969224	15.28793170344893	-0.1289518338589133	16.39834337279098	12.719372684091601	0.30733466629330836	12.616598958684587	6.047636602852848	3.3214877762298354	0.2512400577974724	0.0	0.0	0.0	15.28793170344893	0.0
22.919997326968314	15.040850978945004	0.31312786736000936	15.337313104582293	0.296462125637289	16.513131776400517	12.432465673326968	0.3041818701373109	12.362761923176912	6.089970059072819	3.8031715921642752	0.262220451446386	0.0	0.0	0.0	15.337313104582293	0.0
23.080437308257093	15.51441009422481	0.31639834846334625	15.38594228124592	-0.1284678129788901	16.628723698835323	12.417230736595865	0.3033038501346862	12.371202466596808	6.132599849486327	3.6030814167076257	0.2569416123274815	0.0	0.0	0.0	15.38594228124592	0.0
23.24200036941489	15.156006218669024	0.3129797039637086	15.433807453365791	0.2778012346967671	16.74512476472717	13.053282657129861	0.3094386974843184	13.0237114949037	6.1755280484327315	3.342547899699898	0.24970773178961267	0.0	0.0	0.0	15.433807453365791	0.0
23.404694372000794	15.639095357146147	0.3166237263862025	15.48089662251543	-0.15819873463071588	16.862340638080262	13.382297624387144	0.3120799079455369	13.363827507285414	6.2187567447717615	3.2308806954655296	0.24566088728377428	0.0	0.0	0.0	15.48089662251543	0.0
23.5685272326048	15.29627377023516	0.31314268804813733	15.527197560756935	0.23092379052177492	16.980377022546822	12.713194806350051	0.30429878046136843	12.70198723101826	6.262288041985164	3.79288917530422	0.25913489252874783	0.0	0.0	0.0	15.527197560756935	0.0
23.73350692323303	15.332356894211715	0.3132987674961447	15.572697799742258	0.24034090553054277	17.09923966170465	13.218355754423705	0.3088758061935918	13.21175371424278	6.30612405827906	4.06178638075428	0.26352169738115944	0.0	0.0	0.0	15.572697799742258	0.0
23.89964147169566	15.470600003299396	0.3140276072030798	15.617384620146545	0.1467846168471496	17.21893433933658	12.942413550625888	0.30558080443107327	12.938640845594612	6.350266926687013	4.346788295780639	0.2695393183668981	0.0	0.0	0.0	15.617384620146545	0.0
24.06693896199753	16.263075496111167	0.3202890921075105	15.661245041511041	-0.6018304546001261	17.339466879711935	12.85808057818705	0.30380777861495717	12.855990709481533	6.394718795173823	3.5566961174826037	0.25099198141950263	0.0	0.0	0.0	15.661245041511041	0.0
24.23540753473151	15.89146109901908	0.3163514508108756	15.704265812577717	-0.18719528644136396	17.460843147869923	12.988433888783973	0.30492745488373224	12.98731249268229	6.439481826740039	3.7325936922059517	0.25582258069137825	0.0	0.0	0.0	15.704265812577717	0.0
24.405055387474633	15.908950185549328	0.31604865077566	15.746433402203014	-0.16251678334631414	17.583069049905014	13.499251683415809	0.30959465813805503	13.498669239425649	6.4845581995272195	3.4695007837399707	0.24899301019821996	0.0	0.0	0.0	15.746433402203014	0.0
24.575890775186952	16.152839051725827	0.3174623127446295	15.787733990943128	-0.36510506078269955	17.706150533254345	13.254444855956852	0.3066688091754734	13.254152249432288	6.529950106923911	3.8931067555318695	0.25868807858556186	0.0	0.0	0.0	15.787733990943128	0.0
24.74792201061326	15.279272792177434	0.30985237184663805	15.82815346340779	0.5488806712303571	17.830093586987125	13.462173204785683	0.30824915851714646	13.462031126968176	6.575659757672378	3.653317926375917	0.252457942564538	0.0	0.0	0.0	15.82815346340779	0.0
24.921157464687553	16.330823654458307	0.31819728077851495	15.86767740148688	-0.463146252971427	17.95490424209604	12.945501776099665	0.3023234241644139	12.94543514814185	6.621689375976085	3.888835617807648	0.25770804365718003	0.0	0.0	0.0	15.86767740148688	0.0
25.095605566940364	16.033208937293935	0.31479706030356014	15.906291078556283	-0.12691785873765227	18.080588571790713	12.75985004904137	0.3000850338172636	12.759819894848018	6.668041201607918	4.403674666925492	0.2677967895245728	0.0	0.0	0.0	15.906291078556283	0.0
25.27127480590895	16.00864763024244	0.3143204531048722	15.943979454777946	-0.06466817546449377	18.207152691793247	13.77559089328666	0.30959933703617637	13.775577732852897	6.714717490019173	4.174760885255115	0.26178165106354906	0.0	0.0	0.0	15.943979454777946	0.0
25.448173729550312	15.728079933270248	0.3112395408593861	15.980727173613143	0.25264724034289543	18.334602760635804	13.472014800248223	0.30661593525208536	13.472009265584212	6.7617205124493065	4.298381345201076	0.2637994276649282	0.0	0.0	0.0	15.980727173613143	0.0
25.626310945657167	15.951437751479395	0.31253510425291314	16.016518559672267	0.06508080819287265	18.462944979960255	13.809880678147108	0.3090364406056457	13.809878436976286	6.809052556036452	4.7693829015227855	0.27161317851290834	0.0	0.0	0.0	16.016518559672267	0.0
25.805695122276767	16.091396516839644	0.31348428554082985	16.051337618031685	-0.040058898807959764	18.592185594819973	13.316869255052435	0.30385966314502144	13.316868381916365	6.856715923928707	4.773925545367678	0.27080854376834557	0.0	0.0	0.0	16.051337618031685	0.0
25.986334988132704	15.71418086405698	0.3103139723841488	16.08516803515247	0.37098717109549106	18.722330893983717	13.274846526300232	0.3030088416951489	13.274846199284113	6.9047129353962085	4.621681699592578	0.26657217698297087	0.0	0.0	0.0	16.08516803515247	0.0
26.168239333049634	15.79758421031853	0.3109835800550622	16.1179931815401	0.3204089712215712	18.8533872102416	13.54912248659999	0.30554022926256247	13.549122368950565	6.953045925943982	4.915974054138751	0.27165001094522695	0.0	0.0	0.0	16.1179931815401	0.0
26.35141700838098	15.676720205992547	0.31010993792053765	16.149796116291274	0.47307591029872675	18.98536092071329	14.46854384640759	0.3133428998866139	14.468543805782625	7.0017172474255895	4.986868504843701	0.2731468838712968	0.0	0.0	0.0	16.149796116291274	0.0
26.53587692743965	16.23304031560848	0.31501489937462573	16.180559593676346	-0.0524807219321346	19.118258447158283	13.586998244344278	0.30468451666659596	13.586998230891137	7.050729268157569	4.857621405857932	0.2688311407782547	0.0	0.0	0.0	16.180559593676346	0.0
26.721628065931725	16.20892247155	0.3151596346399089	16.21026607191189	0.0013436003618885195	19.252086256288393	14.15383812753637	0.3100942659397644	14.153838123267406	7.100084373034671	5.077448437974753	0.2720662064867044	0.0	0.0	0.0	16.21026607191189	0.0
26.90867946239325	16.085564921832884	0.31387800967884355	16.238897724280665	0.1533328024477818	19.38685086008241	13.671144414264777	0.30469709139854106	13.671144412967822	7.149784963645914	5.160150619440947	0.27320203349140865	0.0	0.0	0.0	16.238897724280665	0.0
27.09704021863	16.620587220182088	0.3183536955113035	16.26643645276292	-0.35415076741916707	19.522558816102986	13.585702923938332	0.30312312993209384	13.5857029235614	7.199833458391435	5.043776260213616	0.26954900315957414	0.0	0.0	0.0	16.26643645276292	0.0
27.286719500160412	16.51689828403021	0.3174586130119952	16.29286390434154	-0.22403437968866768	19.659216727815707	14.317248176954923	0.30908526434663813	14.317248176850219	7.250232292600176	5.653218632128265	0.27997791363446123	0.0	0.0	0.0	16.29286390434154	0.0
27.477726536661535	15.948875381065477	0.31243735429485797	16.31816149014976	0.36928610908428183	19.79683124491042	13.781650674639925	0.30405539661121367	13.78165067461215	7.3009839186483765	5.163330077903153	0.2690921283741747	0.0	0.0	0.0	16.31816149014976	0.0
27.670070622418166	16.015422134417328	0.3127025260187712	16.342310407633477	0.32688827321614866	19.935409063624792	13.46708354282559	0.30111478595182833	13.46708354281856	7.352090806078915	5.443623432750267	0.27497481968978865	0.0	0.0	0.0	16.342310407633477	0.0
27.863761116775095	16.514799207069615	0.3171369753680167	16.365291665896212	-0.1495075411734028	20.07495692707017	14.500728520006104	0.310286460047051	14.500728520004408	7.403555441721467	5.299633859019957	0.2710273174798659	0.0	0.0	0.0	16.365291665896212	0.0
28.058807444592517	16.439069933602877	0.3164495096310428	16.387086114401487	-0.05198381920138928	20.215481625559658	14.144275297408717	0.3072294926111192	14.144275297408328	7.455380329813519	5.774334748575503	0.27901033424303445	0.0	0.0	0.0	16.387086114401487	0.0
28.255219096704664	16.557579616043462	0.3169193431668508	16.407674475202683	-0.14990514084077944	20.356989996938573	14.385199546556917	0.3094724673530893	14.385199546556832	7.507567992122213	5.769957432868729	0.2778580710354255	0.0	0.0	0.0	16.407674475202683	0.0
28.453005630381597	16.689723620815467	0.31765304819225937	16.42703737887245	-0.2626862419430189	20.499488926917145	14.220972360977957	0.30759404113265937	14.220972360977939	7.560120968067068	6.066258354092176	0.2826972723658225	0.0	0.0	0.0	16.42703737887245	0.0
28.65217666979427	16.124412608600334	0.31227616310573686	16.445155404299083	0.32074279569874875	20.642985349405564	14.40177935150486	0.30896441480830666	14.401779351504857	7.6130418148435375	6.31604853323177	0.28531672225167093	0.0	0.0	0.0	16.445155404299083	0.0
28.85274190648283	16.565474640845324	0.31555608548668446	16.462009122512498	-0.10346551833282547	20.7874862468514	14.568834256641786	0.310717829222824	14.568834256641786	7.666333107547443	6.639698773086742	0.29026204722998333	0.0	0.0	0.0	16.462009122512498	0.0
29.05471109982821	16.522868196901854	0.31480741329438977	16.477579144702695	-0.04528905219915913	20.932998650579357	14.784720610938493	0.3128723002331566	14.784720610938493	7.7199974393002755	6.169613080275512	0.281575748820479	0.0	0.0	0.0	16.477579144702695	0.0
29.25809407752701	16.93228826935506	0.3182719033171088	16.491846174579326	-0.44044209477573304	21.079529641133412	14.323165701269033	0.30868053883867314	14.323165701269033	7.774037421375377	6.0556631803902725	0.27838580305863186	0.0	0.0	0.0	16.491846174579326	0.0
29.4629007360697	16.75348669517144	0.31690804436549336	16.504791065218114	-0.24869562995332473	21.22708634862135	14.55960363201478	0.3107965256117921	14.55960363201478	7.828455683325005	6.472733726383245	0.28399944219754625	0.0	0.0	0.0	16.504791065218114	0.0
29.669141041222183	16.565960972173208	0.31583677186543563	16.51639488052828	-0.04956609164492676	21.375675953061695	14.407848729722609	0.30996745774405915	14.407848729722609	7.88325487310828	6.294265021308754	0.28035485938312715	0.0	0.0	0.0	16.51639488052828	0.0
29.87682502851074	16.800530617286164	0.3178407508305232	16.526638961456882	-0.27389165582928143	21.525305684733127	14.656431667226828	0.3118377598866883	14.656431667226828	7.938437657220039	6.958629209438457	0.2911510274909835	0.0	0.0	0.0	16.526638961456882	0.0
30.085962803710316	16.395957208146875	0.3151569673081603	16.535504997042604	0.1395477888957295	21.67598282452626	15.031047391865393	0.3152024861036563	15.031047391865393	7.994006720820579	6.737690591266744	0.28652883781475386	0.0	0.0	0.0	16.535504997042604	0.0
30.296564543336288	16.91403612156402	0.3196144783139707	16.54297510039914	-0.3710610211648806	21.827714704297946	14.590439879114758	0.3108536041090618	14.590439879114758	8.049964767866324	6.412760032276179	0.2800249251887771	0.0	0.0	0.0	16.54297510039914	0.0
30.50864049513964	16.7854685174493	0.3189042120176375	16.54903188969952	-0.2364366277497787	21.980508707228033	15.03575691276868	0.3148256470387544	15.03575691276868	8.106314521241387	7.4189161424657515	0.2960883286160982	0.0	0.0	0.0	16.54903188969952	0.0
30.72220097860562	16.955079651584192	0.3203182162804526	16.553658574203787	-0.4014210773804052	22.134372268178627	15.17600931934689	0.3155053797102801	15.17600931934689	8.163058722890078	7.333091128984073	0.29379784286137134	0.0	0.0	0.0	16.553658574203787	0.0
30.93725638545586	16.45350848386547	0.31629737558727494	16.556839045341544	0.10333056147607422	22.289312874055877	14.822285416754992	0.3123652196799232	14.822285416754992	8.220200133950309	7.777362085027915	0.30031114504473416	0.0	0.0	0.0	16.556839045341544	0.0
31.15381718015405	16.2350972970686	0.3143524662134512	16.55855797283867	0.32346067577007176	22.44533806417427	14.989527626690357	0.31345711071610777	14.989527626690357	8.277741534887962	7.512953990067467	0.294676280405434	0.0	0.0	0.0	16.55855797283867	0.0
31.371893900415127	16.741010630661712	0.31869124641503904	16.558800905832108	-0.18220972482960462	22.602455430623486	15.443647276808937	0.31714544302741654	15.443647276808937	8.335685725632178	7.993535286405733	0.30197132179864156	0.0	0.0	0.0	16.558800905832108	0.0
31.59149715771803	16.54975169941987	0.31681080718367155	16.557554378884113	0.007802679464244733	22.76067261863785	15.416883537307843	0.31667781190969224	15.416883537307843	8.394035525711603	7.372207592998227	0.29071628813209893	0.0	0.0	0.0	16.557554378884113	0.0
31.812637637822057	16.87254657644242	0.31942672506064623	16.55480602275647	-0.317740553685951	22.919997326968314	15.040850978945004	0.31312786736000936	15.040850978945004	8.452793774391584	8.396744970409031	0.30607698531737093	0.0	0.0	0.0	16.55480602275647	0.0
32.03532610128681	16.599014894923684	0.31681390678657134	16.550544679757778	-0.04847021516590644	23.080437308257093	15.51441009422481	0.31639834846334625	15.51441009422481	8.511963330812325	8.007958976271192	0.29943826733189044	0.0	0.0	0.0	16.550544679757778	0.0
32.259573383995814	16.561225201425497	0.31649358776955777	16.54476052342171	-0.016464678003785593	23.24200036941489	15.156006218669024	0.3129797039637086	15.156006218669024	8.571547074128013	8.210574060601415	0.30134770529148924	0.0	0.0	0.0	16.54476052342171	0.0
32.48539039768379	16.908996440483154	0.31910520551917515	16.537445182207843	-0.37155125827531066	23.404694372000794	15.639095357146147	0.3166237263862025	15.639095357146147	8.631547903646908	8.160530655221182	0.29979896916174026	0.0	0.0	0.0	16.537445182207843	0.0
32.71278813046758	16.780358540076225	0.317959112060303	16.52859186684275	-0.251766673233476	23.5685272326048	15.29627377023516	0.31314268804813733	15.29627377023516	8.691968738972436	8.097061406144359	0.2975047575324746	0.0	0.0	0.0	16.52859186684275	0.0
32.94177764738085	16.71447212774059	0.3175619690911347	16.518195500858063	-0.19627662688252556	23.73350692323303	15.332356894211715	0.3132987674961447	15.332356894211715	8.752812520145245	8.978378891115899	0.3100084231150185	0.0	0.0	0.0	16.518195500858063	0.0
33.17237009091252	16.63458212190015	0.31671401096503105	16.506252853771475	-0.12832926812867385	23.89964147169566	15.470600003299396	0.3140276072030798	15.470600003299396	8.81408220778626	8.96011230579104	0.3092595635520753	0.0	0.0	0.0	16.506252853771475	0.0
33.4045766815489	15.963966258114496	0.3107375145276571	16.492762676285295	0.5287964181707991	24.06693896199753	16.263075496111167	0.3202890921075105	16.263075496111167	8.875780783240765	8.786580623761257	0.3055208487788523	0.0	0.0	0.0	16.492762676285295	0.0
33.63840871831975	16.58936168085542	0.31616835073276045	16.477725836756612	-0.11163584409880656	24.23540753473151	15.89146109901908	0.3163514508108756	15.89146109901908	8.93791124872345	9.306880271262	0.31259341666938234	0.0	0.0	0.0	16.477725836756612	0.0
33.87387757934799	16.08098309148263	0.3116335982256065	16.46114545808494	0.38016236660230973	24.405055387474633	15.908950185549328	0.31604865077566	15.908950185549328	9.000476627464515	9.01972276450514	0.3079656878016425	0.0	0.0	0.0	16.46114545808494	0.0
34.11099472240342	16.32175019179691	0.3140169184311265	16.44302705403699	0.12127686224008016	24.575890775186952	16.152839051725827	0.3174623127446295	16.152839051725827	9.063479963856764	9.061351943485455	0.3076938438745876	0.0	0.0	0.0	16.44302705403699	0.0
34.34977168546025	16.701916508441382	0.3173769604304557	16.423378663888634	-0.27853784455274777	24.74792201061326	15.279272792177434	0.30985237184663805	15.279272792177434	9.126924323603763	10.082266285190565	0.3212660595273516	0.0	0.0	0.0	16.423378663888634	0.0
34.59022008725847	16.170172972690406	0.31280714832565654	16.40221098410697	0.232038011416563	24.921157464687553	16.330823654458307	0.31819728077851495	16.330823654458307	9.19081279386899	10.10269992363095	0.3205439461357053	0.0	0.0	0.0	16.40221098410697	0.0
34.83235162786928	16.339522969581314	0.31471330613076043	16.37953749564306	0.04001452606174638	25.095605566940364	16.033208937293935	0.31479706030356014	16.033208937293935	9.25514848342607	10.07981659589958	0.3195227778519648	0.0	0.0	0.0	16.37953749564306	0.0
35.07617808926437	16.15011818855083	0.31337176421728513	16.355374585208672	0.20525639665784112	25.27127480590895	16.00864763024244	0.3143204531048722	16.00864763024244	9.319934522810053	10.136740831364609	0.31969947978189084	0.0	0.0	0.0	16.355374585208672	0.0
35.32171133588922	16.233776570618105	0.31415141176721356	16.329741658722334	0.09596508810422932	25.448173729550312	15.728079933270248	0.3112395408593861	15.728079933270248	9.385174064469723	10.436857823360166	0.3228590357979877	0.0	0.0	0.0	16.329741658722334	0.0
35.568963315240445	16.115425619519478	0.3130646354546116	16.302661244889972	0.18723562537049432	25.626310945657167	15.951437751479395	0.31253510425291314	15.951437751479395	9.450870282921011	10.783857156839119	0.3266315696517871	0.0	0.0	0.0	16.302661244889972	0.0
35.817946058447134	16.604688162205683	0.31741147321061874	16.27415908665602	-0.3305290755496628	25.805695122276767	16.091396516839644	0.31348428554082985	16.091396516839644	9.517026374901459	10.665380864185538	0.3237165204649621	0.0	0.0	0.0	16.27415908665602	0.0
36.06867168085626	16.771938683186498	0.319044316544815	16.244264217992207	-0.5276744651942913	25.986334988132704	15.71418086405698	0.3103139723841488	15.71418086405698	9.58364555952577	10.956862840283325	0.3273516306779877	0.0	0.0	0.0	16.244264217992207	0.0
36.32115238262226	16.040249016686705	0.3129181976849763	16.21300902323523	0.17276000654852552	26.168239333049634	15.79758421031853	0.3109835800550622	15.79758421031853	9.650731078442451	11.31417124232917	0.3301071780718004	0.0	0.0	0.0	16.21300902323523	0.0
36.57540044930061	16.136502831295367	0.3134030021765507	16.180429275850898	0.043926444555530963	26.35141700838098	15.676720205992547	0.31010993792053765	15.676720205992547	9.718286195991547	11.299677193540608	0.3291775884378027	0.0	0.0	0.0	16.180429275850898	0.0
36.83142825244572	15.939015029414207	0.31207330482060885	16.146564153215813	0.20754912380160562	26.53587692743965	16.23304031560848	0.31501489937462573	16.23304031560848	9.786314199363488	12.020467698951213	0.33684689909255133	0.0	0.0	0.0	16.146564153215813	0.0
37.08924825021283	15.729696881414213	0.3100466316429477	16.111456223607195	0.38175934219298213	26.721628065931725	16.20892247155	0.3151596346399089	16.20892247155	9.854818398759033	11.983246856516207	0.3359061649025762	0.0	0.0	0.0	16.111456223607195	0.0
37.34887298796433	15.874081078307968	0.31118092523986424	16.075151401245613	0.20107032293764426	26.90867946239325	16.085564921832884	0.31387800967884355	16.085564921832884	9.923802127550346	12.16050999587123	0.33774018309659226	0.0	0.0	0.0	16.075151401245613	0.0
37.61031509888008	15.78915422872267	0.3100074535775904	16.037698864798056	0.2485446360753869	27.09704021863	16.620587220182088	0.3183536955113035	16.620587220182088	9.993268742443199	11.669235501410657	0.3311138241040403	0.0	0.0	0.0	16.037698864798056	0.0
37.87358730457224	16.018917304586815	0.3120338791424604	15.999150934294928	-0.01976637029188666	27.286719500160412	16.51689828403021	0.3174586130119952	16.51689828403021	10.0632216236403	11.945565113792615	0.33558362587237983	0.0	0.0	0.0	15.999150934294928	0.0
38.138702415704245	15.547732759890987	0.30775487911957194	15.959562900947532	0.41183014105654436	27.477726536661535	15.948875381065477	0.31243735429485797	15.948875381065477	10.133664175005784	12.2327322802928	0.3390772213553143	0.0	0.0	0.0	15.959562900947532	0.0
38.40567333261417	16.003425288819763	0.31156337751343066	15.91899280380514	-0.08443248501462364	27.670070622418166	16.015422134417328	0.3127025260187712	16.015422134417328	10.204599824230822	12.264495198260606	0.34080609811034296	0.0	0.0	0.0	15.91899280380514	0.0
38.674513045942476	15.484965041608948	0.3069973310389352	15.877501146628031	0.392536105019083	27.863761116775095	16.514799207069615	0.3171369753680167	16.514799207069615	10.27603202300044	12.983855848945957	0.34977780745514075	0.0	0.0	0.0	15.877501146628031	0.0
38.94523463726408	15.952063671934653	0.3106161727055337	15.835150547752313	-0.11691312418233935	28.058807444592517	16.439069933602877	0.3164495096310428	16.439069933602877	10.347964247161443	12.995755026569269	0.3504172052868581	0.0	0.0	0.0	15.835150547752313	0.0
39.217851279724925	15.840398631606586	0.30925931039946747	15.792005315038157	-0.04839331656842916	28.255219096704664	16.557579616043462	0.3169193431668508	16.557579616043462	10.420399996891572	13.026536475109895	0.35081991610106383	0.0	0.0	0.0	15.792005315038157	0.0
39.492376238683	15.634755084848283	0.30798700645775934	15.748130937295738	0.1133758524474544	28.453005630381597	16.689723620815467	0.31765304819225937	16.689723620815467	10.493342796869813	13.729203003252291	0.3586194306122551	0.0	0.0	0.0	15.748130937295738	0.0
39.76882287235378	16.101944793237628	0.31206943479650157	15.703593482811808	-0.39835131042582006	28.65217666979427	16.124412608600334	0.31227616310573686	16.124412608600334	10.566796196447902	13.372485441319492	0.35370382338069384	0.0	0.0	0.0	15.703593482811808	0.0
40.04720463246026	15.59464947526337	0.30796837377197606	15.65845889476909	0.06380941950571994	28.85274190648283	16.565474640845324	0.31555608548668446	16.565474640845324	10.640763769823035	13.201713168645854	0.35151111054024325	0.0	0.0	0.0	15.65845889476909	0.0
40.327535064887485	16.71164651065029	0.31785268371205766	15.612792172452274	-1.0988543381980165	29.05471109982821	16.522868196901854	0.31480741329438977	16.522868196901854	10.715249116211798	13.688036747795879	0.35614397762089384	0.0	0.0	0.0	15.612792172452274	0.0
40.6098278103417	15.331449757542204	0.3060431209199614	15.566656426199472	0.23520666865726803	29.25809407752701	16.93228826935506	0.3182719033171088	16.93228826935506	10.79025586002528	13.960074104270747	0.35803495617642206	0.0	0.0	0.0	15.566656426199472	0.0
40.894096605014084	15.136972915487252	0.3044639162088198	15.520111792993077	0.3831388775058251	29.4629007360697	16.75348669517144	0.31690804436549336	16.75348669517144	10.865787651045459	13.709054354004197	0.3553741669422803	0.0	0.0	0.0	15.520111792993077	0.0
41.18035528124919	15.842844659692084	0.3110658746323137	15.473214198509073	-0.3696304611830108	29.669141041222183	16.565960972173208	0.31583677186543563	16.565960972173208	10.941848164602776	13.832496345423264	0.3558315759440028	0.0	0.0	0.0	15.473214198509073	0.0
41.46861776821793	15.170487262611529	0.3051298541485978	15.426013950223794	0.2555266876122655	29.87682502851074	16.800530617286164	0.3178407508305232	16.800530617286164	11.018441101754995	13.794018928083444	0.355146277999825	0.0	0.0	0.0	15.426013950223794	0.0
41.75889809259546	14.890467605144114	0.30303562851677035	15.378554144923292	0.4880865397791787	30.085962803710316	16.395957208146875	0.3151569673081603	16.395957208146875	11.095570189467281	14.50126314990098	0.36195796847200873	0.0	0.0	0.0	15.378554144923292	0.0
42.05121037924363	15.365885062793378	0.3070268799010565	15.330868872569337	-0.035016190224041566	30.296564543336288	16.91403612156402	0.3196144783139707	16.91403612156402	11.173239180793551	13.662111552174848	0.3523977369170648	0.0	0.0	0.0	15.330868872569337	0.0
42.345568851898335	15.535058004163515	0.30924768429558797	15.282981197005213	-0.2520768071583017	30.50864049513964	16.7854685174493	0.3189042120176375	16.7854685174493	11.251451855059106	14.154159413796306	0.35698974486797924	0.0	0.0	0.0	15.282981197005213	0.0
42.64198783386162	15.480020403892564	0.30901903674552067	15.234900892413343	-0.24511951147922062	30.72220097860562	16.955079651584192	0.3203182162804526	16.955079651584192	11.33021201804452	13.64368169875392	0.3508977121809389	0.0	0.0	0.0	15.234900892413343	0.0
42.94048174869865	15.160719686389644	0.3062325389500822	15.186621912735124	0.025902226345479562	30.93725638545586	16.45350848386547	0.31629737558727494	16.45350848386547	11.409523502170831	14.24405211515942	0.3572582958619084	0.0	0.0	0.0	15.186621912735124	0.0
43.24106512093954	14.829547062855772	0.3034121454114383	15.138119569433488	0.3085725065777165	31.15381718015405	16.2350972970686	0.3143524662134512	16.2350972970686	11.489390166686027	14.15995562871567	0.3555647197600897	0.0	0.0	0.0	15.138119569433488	0.0
43.54375257678612	14.950506911254916	0.30481442215037724	15.08934739105728	0.13884047980236502	31.371893900415127	16.741010630661712	0.31869124641503904	16.741010630661712	11.56981589785283	13.92203332812334	0.352598497720506	0.0	0.0	0.0	15.08934739105728	0.0
43.84855884482362	14.94090104072217	0.3047694094407295	15.040233635951239	0.09933259522906823	31.59149715771803	16.54975169941987	0.31681080718367155	16.54975169941987	11.6508046091378	13.711758907048509	0.34985725601571355	0.0	0.0	0.0	15.040233635951239	0.0
44.15549875673739	15.505008205253645	0.3101614186668753	14.990677427241682	-0.5143307780119635	31.812637637822057	16.87254657644242	0.31942672506064623	16.87254657644242	11.732360241401764	13.099273377347036	0.34277755396966686	0.0	0.0	0.0	14.990677427241682	0.0
44.46458724803455	14.651629788156416	0.3022517662110355	14.940544476824691	0.2889146886682745	32.03532610128681	16.599014894923684	0.31681390678657134	16.599014894923684	11.814486763091576	13.106999912018395	0.3416374153850523	0.0	0.0	0.0	14.940544476824691	0.0
44.775839358770796	14.9974115338277	0.3059060813864176	14.889662362524504	-0.10774917130319572	32.259573383995814	16.561225201425497	0.31649358776955777	16.561225201425497	11.897188170433218	13.337570119290303	0.34309493634359955	0.0	0.0	0.0	14.889662362524504	0.0
45.08927023428218	14.797891645737964	0.3042265144263034	14.837815319844651	0.039923674106686846	32.48539039768379	16.908996440483154	0.31910520551917515	16.908996440483154	11.980468487626249	12.825323820297704	0.3366688424636056	0.0	0.0	0.0	14.837815319844651	0.0
45.40489512592216	14.3731683990732	0.30055638813637653	14.784738506815767	0.4115701077425662	32.71278813046758	16.780358540076225	0.317959112060303	16.780358540076225	12.064331767039633	13.47801599819714	0.3429290845586087	0.0	0.0	0.0	14.784738506815767	0.0
45.72272939180361	14.780984605433458	0.3047456526481114	14.730111697297236	-0.05087290813622225	32.94177764738085	16.71447212774059	0.3175619690911347	16.71447212774059	12.14878208940891	13.136402379566743	0.33826414868177224	0.0	0.0	0.0	14.730111697297236	0.0
46.04278849754624	14.839746533165751	0.3057312791011559	14.673552354738707	-0.16619417842704465	33.17237009091252	16.63458212190015	0.31671401096503105	16.63458212190015	12.233823564034772	13.069870662089121	0.33647707583321923	0.0	0.0	0.0	14.673552354738707	0.0
46.365088017029066	15.098394175696432	0.3085498101856427	14.614608034836593	-0.4837861408598396	33.4045766815489	15.963966258114496	0.3107375145276571	15.963966258114496	12.319460328983016	12.890980897700404	0.3335081454316109	0.0	0.0	0.0	14.614608034836593	0.0
46.689643633148265	14.411951935233517	0.3023960408441281	14.552748061683982	0.14079612645046424	33.63840871831975	16.58936168085542	0.31616835073276045	16.58936168085542	12.405696551285896	13.0291587516361	0.33411975255642545	0.0	0.0	0.0	14.552748061683982	0.0
47.0164711385803	14.565951919635019	0.3040384322452488	14.487354417911792	-0.07859750172322677	33.87387757934799	16.08098309148263	0.3116335982256065	16.08098309148263	12.492536427144898	12.631300325176934	0.328865319275741	0.0	0.0	0.0	14.487354417911792	0.0
47.34558643655036	14.319216395706002	0.3025208344292793	14.417711784997504	0.09849538929150192	34.11099472240342	16.32175019179691	0.3140169184311265	16.32175019179691	12.579984182134913	12.840168950612687	0.33085284723032743	0.0	0.0	0.0	14.417711784997504	0.0
47.67700554160622	14.680776070641759	0.3063813570488776	14.342996665187702	-0.33777940545405727	34.34977168546025	16.701916508441382	0.3173769604304557	16.701916508441382	12.668044071409858	12.422948593830428	0.32471954528933256	0.0	0.0	0.0	14.342996665187702	0.0
48.01074458039746	13.883483413588674	0.29885177906607946	14.26226551156985	0.37878209798117624	34.59022008725847	16.170172972690406	0.31280714832565654	16.170172972690406	12.756720379909726	12.966012032994206	0.33001265556263487	0.0	0.0	0.0	14.26226551156985	0.0
48.346819792460245	14.29318822477518	0.3034877031949316	14.174441787471324	-0.11874643730385692	34.83235162786928	16.339522969581314	0.31471330613076043	16.339522969581314	12.846017422569096	12.829628214232446	0.3274791486835216	0.0	0.0	0.0	14.174441787471324	0.0
48.68524753100746	14.21938430412853	0.30290407126204566	14.078301870721006	-0.14108243340752402	35.07617808926437	16.15011818855083	0.31337176421728513	16.15011818855083	12.93593954452708	12.519525905883746	0.32292141153879156	0.0	0.0	0.0	14.078301870721006	0.0
49.026044263724515	13.904088229637091	0.30025996910828656	13.972459712251105	0.0683714826140136	35.32171133588922	16.233776570618105	0.31415141176721356	16.233776570618105	13.026491121338768	12.519270302696366	0.32224302081817197	0.0	0.0	0.0	13.972459712251105	0.0
49.36922657357059	13.888323296332683	0.3005491603253033	13.855350152079804	-0.03297314425287823	35.568963315240445	16.115425619519478	0.3130646354546116	16.115425619519478	13.11767655918814	12.888271111460808	0.32510501066484054	0.0	0.0	0.0	13.855350152079804	0.0
49.714811159585594	13.53678801249455	0.2976996445739902	13.72521078883344	0.18842277633888926	35.817946058447134	16.604688162205683	0.31741147321061874	16.604688162205683	13.209500295102458	13.374256077922855	0.32939355323073827	0.0	0.0	0.0	13.72521078883344	0.0
					36.06867168085626	16.771938683186498	0.319044316544815	16.771938683186498	13.301966797168173	12.972199740181269	0.3239585004921967
					36.32115238262226	16.040249016686705	0.3129181976849763	16.040249016686705	13.395080564748351	13.694697371176128	0.3312633070584608
					36.57540044930061	16.136502831295367	0.3134030021765507	16.136502831295367	13.488846128701589	13.13708292985233	0.3242050825199168
					36.83142825244572	15.939015029414207	0.31207330482060885	15.939015029414207	13.5832680516025	13.681226875414199	0.32927208201308505
					37.08924825021283	15.729696881414213	0.3100466316429477	15.729696881414213	13.678350927963718	13.283904122477676	0.324425794178003
					37.34887298796433	15.874081078307968	0.31118092523986424	15.874081078307968	13.774099384459465	13.665614555589912	0.3277558307412657
					37.61031509888008	15.78915422872267	0.3100074535775904	15.78915422872267	13.870518080150681	13.785201923357834	0.32835703535408284
					37.87358730457224	16.018917304586815	0.3120338791424604	16.018917304586815	13.967611706711736	14.22918869725157	0.33215866418804035
					38.138702415704245	15.547732759890987	0.30775487911957194	15.547732759890987	14.065384988658717	13.467770325851996	0.323603925205535
					38.40567333261417	16.003425288819763	0.31156337751343066	16.003425288819763	14.163842683579329	13.412509898940884	0.3223271345629537
					38.674513045942476	15.484965041608948	0.3069973310389352	15.484965041608948	14.262989582364385	14.08081360949964	0.3292623006358417
					38.94523463726408	15.952063671934653	0.3106161727055337	15.952063671934653	14.362830509440936	14.13572997351968	0.32930573938261765
					39.217851279724925	15.840398631606586	0.30925931039946747	15.840398631606586	14.463370323007023	14.161963481692347	0.32973845201582686
					39.492376238683	15.634755084848283	0.30798700645775934	15.634755084848283	14.564613915268072	13.805407094223645	0.3258555068604576
					39.76882287235378	16.101944793237628	0.31206943479650157	16.101944793237628	14.66656621267495	13.501289116584946	0.32261233307635406
					40.04720463246026	15.59464947526337	0.30796837377197606	15.59464947526337	14.769232176163673	13.762964014601113	0.3250147233789858
					40.327535064887485	16.71164651065029	0.31785268371205766	16.71164651065029	14.87261680139682	13.128483511671199	0.3179671070640291
					40.6098278103417	15.331449757542204	0.3060431209199614	15.331449757542204	14.976725119006597	13.133062679643738	0.3177888297500091
					40.894096605014084	15.136972915487252	0.3044639162088198	15.136972915487252	15.081562194839643	13.502334826720402	0.32141223426814836
					41.18035528124919	15.842844659692084	0.3110658746323137	15.842844659692084	15.18713313020352	12.491938696166208	0.31042398596926507
					41.46861776821793	15.170487262611529	0.3051298541485978	15.170487262611529	15.293443062114946	13.016637734940216	0.3158132913557439
					41.75889809259546	14.890467605144114	0.30303562851677035	14.890467605144114	15.400497163549751	12.510413284297844	0.31022599666582296
					42.05121037924363	15.365885062793378	0.3070268799010565	15.365885062793378	15.508300643694598	12.971720725649854	0.314245948972914
					42.345568851898335	15.535058004163515	0.30924768429558797	15.535058004163515	15.61685874820046	12.749701634169469	0.3116915119206518
					42.64198783386162	15.480020403892564	0.30901903674552067	15.480020403892564	15.726176759437863	12.357198891944341	0.30635823945595797
					42.94048174869865	15.160719686389644	0.3062325389500822	15.160719686389644	15.836259996753927	12.684247970057513	0.3087288019686291
					43.24106512093954	14.829547062855772	0.3034121454114383	14.829547062855772	15.947113816731207	12.438411112475748	0.3055825914852342
					43.54375257678612	14.950506911254916	0.30481442215037724	14.950506911254916	16.058743613448325	12.510845465203593	0.30542412914249256
					43.84855884482362	14.94090104072217	0.3047694094407295	14.94090104072217	16.171154818742465	12.219361889728008	0.302111171898051
					44.15549875673739	15.505008205253645	0.3101614186668753	15.505008205253645	16.284352902473664	12.307939566645695	0.30275099793265986
					44.46458724803455	14.651629788156416	0.3022517662110355	14.651629788156416	16.39834337279098	12.719372684091601	0.30733466629330836
					44.775839358770796	14.9974115338277	0.3059060813864176	14.9974115338277	16.513131776400517	12.432465673326968	0.3041818701373109
					45.08927023428218	14.797891645737964	0.3042265144263034	14.797891645737964	16.628723698835323	12.417230736595865	0.3033038501346862
					45.40489512592216	14.3731683990732	0.30055638813637653	14.3731683990732	16.74512476472717	13.053282657129861	0.3094386974843184
					45.72272939180361	14.780984605433458	0.3047456526481114	14.780984605433458	16.862340638080262	13.382297624387144	0.3120799079455369
					46.04278849754624	14.839746533165751	0.3057312791011559	14.839746533165751	16.980377022546822	12.713194806350051	0.30429878046136843
					46.365088017029066	15.098394175696432	0.3085498101856427	15.098394175696432	17.09923966170465	13.218355754423705	0.3088758061935918
					46.689643633148265	14.411951935233517	0.3023960408441281	14.411951935233517	17.21893433933658	12.942413550625888	0.30558080443107327
					47.0164711385803	14.565951919635019	0.3040384322452488	14.565951919635019	17.339466879711935	12.85808057818705	0.30380777861495717
					47.34558643655036	14.319216395706002	0.3025208344292793	14.319216395706002	17.460843147869923	12.988433888783973	0.30492745488373224
					47.67700554160622	14.680776070641759	0.3063813570488776	14.680776070641759	17.583069049905014	13.499251683415809	0.30959465813805503
					48.01074458039746	13.883483413588674	0.29885177906607946	13.883483413588674	17.706150533254345	13.254444855956852	0.3066688091754734
					48.346819792460245	14.29318822477518	0.3034877031949316	14.29318822477518	17.830093586987125	13.462173204785683	0.30824915851714646
					48.68524753100746	14.21938430412853	0.30290407126204566	14.21938430412853	17.95490424209604	12.945501776099665	0.3023234241644139
					49.026044263724515	13.904088229637091	0.30025996910828656	13.904088229637091	18.080588571790713	12.75985004904137	0.3000850338172636
					49.36922657357059	13.888323296332683	0.3005491603253033	13.888323296332683	18.207152691793247	13.77559089328666	0.30959933703617637
					49.714811159585594	13.53678801249455	0.2976996445739902	13.53678801249455	18.334602760635804	13.472014800248223	0.30661593525208536
					50.06281483770269	14.19305092056208	0.30474986228413653	14.19305092056208	18.462944979960255	13.809880678147108	0.3090364406056457
					50.413254541566616	14.3052984255112	0.30635009539016544	14.3052984255112	18.592185594819973	13.316869255052435	0.30385966314502144
					50.76614732335758	13.702248660347767	0.3012531737307664	13.702248660347767	18.722330893983717	13.274846526300232	0.3030088416951489
					51.12151035462108	13.506069554172733	0.3001080854214082	13.506069554172733	18.8533872102416	13.54912248659999	0.30554022926256247
					51.47936092710343	13.632582403040969	0.3021307513077194	13.632582403040969	18.98536092071329	14.46854384640759	0.3133428998866139
					51.839716453593155	13.445911804150484	0.3005866085861446	13.445911804150484	19.118258447158283	13.586998244344278	0.30468451666659596
					52.20259446876831	13.02994935628336	0.29661252519600867	13.02994935628336	19.252086256288393	14.15383812753637	0.3100942659397644
					52.56801263004969	13.342718903926103	0.3004732742180353	13.342718903926103	19.38685086008241	13.671144414264777	0.30469709139854106
					52.93598871846004	13.313786381521975	0.30017798440507315	13.313786381521975	19.522558816102986	13.585702923938332	0.30312312993209384
					53.306540639489256	12.698141441838795	0.2945890081150746	12.698141441838795	19.659216727815707	14.317248176954923	0.30908526434663813
					53.67968642396568	13.3573755359973	0.3016640326070364	13.3573755359973	19.79683124491042	13.781650674639925	0.30405539661121367
					54.05544422893344	12.872787311915598	0.2972909057238467	12.872787311915598	19.935409063624792	13.46708354282559	0.30111478595182833
					54.43383233853597	12.43418913261273	0.2935487011067659	12.43418913261273	20.07495692707017	14.500728520006104	0.310286460047051
					54.81486916490572	12.834854890248488	0.2982852312006863	12.834854890248488	20.215481625559658	14.144275297408717	0.3072294926111192
					55.19857324906006	12.469883293740782	0.2950057355055398	12.469883293740782	20.356989996938573	14.385199546556917	0.3094724673530893
					55.58496326180349	12.418099831753889	0.29494621844281826	12.418099831753889	20.499488926917145	14.220972360977957	0.30759404113265937
					55.97405800463611	11.959271746118768	0.29053983977974013	11.959271746118768	20.642985349405564	14.40177935150486	0.30896441480830666
					56.36587641066856	11.897786710668408	0.2906388305121111	11.897786710668408	20.7874862468514	14.568834256641786	0.310717829222824
					56.76043754554324	12.188747026720739	0.2941834728179809	12.188747026720739	20.932998650579357	14.784720610938493	0.3128723002331566
					57.15776060836205	12.077168061881435	0.29373576027074105	12.077168061881435	21.079529641133412	14.323165701269033	0.30868053883867314
					57.55786493262058	11.701229207731174	0.2901844664474815	11.701229207731174	21.22708634862135	14.55960363201478	0.3107965256117921
					57.96076998714892	11.799331732995503	0.2918440728017116	11.799331732995503	21.375675953061695	14.407848729722609	0.30996745774405915
					58.36649537705897	11.992056458139059	0.2941523198140779	11.992056458139059	21.525305684733127	14.656431667226828	0.3118377598866883
					58.77506084469838	11.779426205531431	0.29284999365373204	11.779426205531431	21.67598282452626	15.031047391865393	0.3152024861036563
					59.18648627061127	11.292031690138185	0.28842937100020444	11.292031690138185	21.827714704297946	14.590439879114758	0.3108536041090618
					59.600791674505544	11.299727435787759	0.28913238517688133	11.299727435787759	21.980508707228033	15.03575691276868	0.3148256470387544
					60.01799721622709	11.125494241783548	0.28794450959411727	11.125494241783548	22.134372268178627	15.17600931934689	0.3155053797102801
					60.438123196740676	11.526525866538401	0.29328035719277346	11.526525866538401	22.289312874055877	14.822285416754992	0.3123652196799232
					60.86119005911786	10.808268408264569	0.28602827850876217	10.808268408264569	22.44533806417427	14.989527626690357	0.31345711071610777
					61.28721838953169	10.69486462059671	0.2858346624657978	10.69486462059671	22.602455430623486	15.443647276808937	0.31714544302741654
					61.71622891825841	10.807826743536591	0.2877933052610893	10.807826743536591	22.76067261863785	15.416883537307843	0.31667781190969224
					62.14824252068621	11.16597791949623	0.29246404409952165	11.16597791949623	22.919997326968314	15.040850978945004	0.31312786736000936
					62.58328021833101	10.311293269917295	0.28306902105988746	10.311293269917295	23.080437308257093	15.51441009422481	0.31639834846334625
					63.021363179859335	10.220244107022555	0.28257775132852186	10.220244107022555	23.24200036941489	15.156006218669024	0.3129797039637086
					63.46251272211835	10.621434273315478	0.28802416229448297	10.621434273315478	23.404694372000794	15.639095357146147	0.3166237263862025
					63.90675031117318	10.163654813746797	0.28307087433382955	10.163654813746797	23.5685272326048	15.29627377023516	0.31314268804813733
					64.35409756335139	9.918409906256336	0.2805659292055216	9.918409906256336	23.73350692323303	15.332356894211715	0.3132987674961447
					64.80457624629484	10.147401404424086	0.2842704141216256	10.147401404424086	23.89964147169566	15.470600003299396	0.3140276072030798
					65.2582082800189	10.192119048393767	0.28566548112408097	10.192119048393767	24.06693896199753	16.263075496111167	0.3202890921075105
					65.71501573797903	10.04236061701635	0.2850704900566253	10.04236061701635	24.23540753473151	15.89146109901908	0.3163514508108756
					66.1750208481449	9.520206437925522	0.279096264503062	9.520206437925522	24.405055387474633	15.908950185549328	0.31604865077566
					66.6382459940819	9.674156614008298	0.2821869412258089	9.674156614008298	24.575890775186952	16.152839051725827	0.3174623127446295
					67.10471371604048	10.663850451537924	0.2958419320657681	10.663850451537924	24.74792201061326	15.279272792177434	0.30985237184663805
					67.57444671205276	9.558536903442551	0.28213194160899707	9.558536903442551	24.921157464687553	16.330823654458307	0.31819728077851495
					68.04746783903713	9.772878615574601	0.28612640887771035	9.772878615574601	25.095605566940364	16.033208937293935	0.31479706030356014
					68.5238001139104	9.264689596261336	0.28060216989461506	9.264689596261336	25.27127480590895	16.00864763024244	0.3143204531048722
					69.00346671470777	9.056425156460875	0.27865609712586403	9.056425156460875	25.448173729550312	15.728079933270248	0.3112395408593861
					69.48649098171072	9.383841199082555	0.28419577730218737	9.383841199082555	25.626310945657167	15.951437751479395	0.31253510425291314
					69.97289641858268	8.999401078041517	0.27964299870903436	8.999401078041517	25.805695122276767	16.091396516839644	0.31348428554082985
					70.46270669351276	8.853960251424324	0.27853270349043574	8.853960251424324	25.986334988132704	15.71418086405698	0.3103139723841488
					70.95594564036736	8.898439310284505	0.28041075967951556	8.898439310284505	26.168239333049634	15.79758421031853	0.3109835800550622
					71.45263725984992	9.115872222787473	0.2842158325851919	9.115872222787473	26.35141700838098	15.676720205992547	0.31010993792053765
					71.95280572066886	8.54304562391293	0.276573814414015	8.54304562391293	26.53587692743965	16.23304031560848	0.31501489937462573
					72.45647536071354	8.73689934375248	0.28070252328956546	8.73689934375248	26.721628065931725	16.20892247155	0.3151596346399089
					72.96367068823854	8.120990660023978	0.2724681779773101	8.120990660023978	26.90867946239325	16.085564921832884	0.31387800967884355
					73.4744163830562	8.014109933827132	0.2719981033260519	8.014109933827132	27.09704021863	16.620587220182088	0.3183536955113035
					73.9887372977376	8.280713255066264	0.27653530584999536	8.280713255066264	27.286719500160412	16.51689828403021	0.3174586130119952
					74.50665845882176	8.169782320391839	0.2761732619404823	8.169782320391839	27.477726536661535	15.948875381065477	0.31243735429485797
					75.02820506803351	8.173957905401302	0.27731436270319565	8.173957905401302	27.670070622418166	16.015422134417328	0.3127025260187712
					75.55340250350974	8.41269428021234	0.2816461003053483	8.41269428021234	27.863761116775095	16.514799207069615	0.3171369753680167
					76.0822763210343	8.435300871936702	0.2831052878859986	8.435300871936702	28.058807444592517	16.439069933602877	0.3164495096310428
					76.61485225528155	7.594151762997584	0.27074595293827913	7.594151762997584	28.255219096704664	16.557579616043462	0.3169193431668508
					77.15115622106853	7.7057424368306515	0.2741196592684882	7.7057424368306515	28.453005630381597	16.689723620815467	0.31765304819225937
					77.69121431461602	7.9892317657213905	0.27969313849908833	7.9892317657213905	28.65217666979427	16.124412608600334	0.31227616310573686
					78.23505281481832	7.598729295082555	0.27380728643727986	7.598729295082555	28.85274190648283	16.565474640845324	0.31555608548668446
					78.78269818452205	7.834115249337373	0.27880977550464237	7.834115249337373	29.05471109982821	16.522868196901854	0.31480741329438977
					79.3341770718137	7.600917447048899	0.2761496436009315	7.600917447048899	29.25809407752701	16.93228826935506	0.3182719033171088
					79.88951631131638	7.2235188813813584	0.2709332333621261	7.2235188813813584	29.4629007360697	16.75348669517144	0.31690804436549336
					80.4487429254956	7.439788607540566	0.2756088853632469	7.439788607540566	29.669141041222183	16.565960972173208	0.31583677186543563
					81.01188412597406	6.691305723346411	0.2639074835611748	6.691305723346411	29.87682502851074	16.800530617286164	0.3178407508305232
					81.5789673148559	7.492922134488408	0.2788263168605469	7.492922134488408	30.085962803710316	16.395957208146875	0.3151569673081603
					82.1500200860599	6.760257463356891	0.2675162972547775	6.760257463356891	30.296564543336288	16.91403612156402	0.3196144783139707
					82.72507022666231	6.234585580376502	0.2591162873315627	6.234585580376502	30.50864049513964	16.7854685174493	0.3189042120176375
					83.30414571824895	6.910448602206816	0.2721044498647078	6.910448602206816	30.72220097860562	16.955079651584192	0.3203182162804526
					83.88727473827669	7.180431583336384	0.2781959849798849	7.180431583336384	30.93725638545586	16.45350848386547	0.31629737558727494
					84.47448566144462	6.549691645183174	0.26888581861935196	6.549691645183174	31.15381718015405	16.2350972970686	0.3143524662134512
					85.06580706107474	5.98146388291999	0.2591700153550451	5.98146388291999	31.371893900415127	16.741010630661712	0.31869124641503904
					85.66126771050226	6.663625663326021	0.2736293633713359	6.663625663326021	31.59149715771803	16.54975169941987	0.31681080718367155
					86.26089658447577	6.73894091434275	0.27678662130799625	6.73894091434275	31.812637637822057	16.87254657644242	0.31942672506064623
					86.8647228605671	6.08404002362878	0.2655441597135868	6.08404002362878	32.03532610128681	16.599014894923684	0.31681390678657134
					87.47277592059106	6.9374141154230955	0.2832382392268269	6.9374141154230955	32.259573383995814	16.561225201425497	0.31649358776955777
					88.08508535203521	6.44932152782474	0.27580479113547873	6.44932152782474	32.48539039768379	16.908996440483154	0.31910520551917515
					88.70168094949946	5.832259893670118	0.265015815397356	5.832259893670118	32.71278813046758	16.780358540076225	0.317959112060303
					89.32259271614595	5.767576005931154	0.26568524280514016	5.767576005931154	32.94177764738085	16.71447212774059	0.3175619690911347
					89.94785086515898	6.239379065998092	0.2770700487252202	6.239379065998092	33.17237009091252	16.63458212190015	0.31671401096503105
					90.57748582121508	6.191199007369747	0.2780901364433867	6.191199007369747	33.4045766815489	15.963966258114496	0.3107375145276571
					91.21152822196359	5.516027901303195	0.267031377668699	5.516027901303195	33.63840871831975	16.58936168085542	0.31616835073276045
					91.85000891951734	5.680522646903783	0.27213654043736774	5.680522646903783	33.87387757934799	16.08098309148263	0.3116335982256065
					92.49295898195396	5.29930412706184	0.2658543065485595	5.29930412706184	34.11099472240342	16.32175019179691	0.3140169184311265
					93.14040969482764	5.420819525270997	0.2709739037431676	5.420819525270997	34.34977168546025	16.701916508441382	0.3173769604304557
					93.79239256269142	5.3276026097076485	0.27065652643380467	5.3276026097076485	34.59022008725847	16.170172972690406	0.31280714832565654
					94.44893931063027	4.996434642929197	0.2661955004967467	4.996434642929197	34.83235162786928	16.339522969581314	0.31471330613076043
					95.11008188580468	4.901790321412995	0.26510041675489054	4.901790321412995	35.07617808926437	16.15011818855083	0.31337176421728513
					95.7758524590053	4.997365991676029	0.2689982093141858	4.997365991676029	35.32171133588922	16.233776570618105	0.31415141176721356
					96.44628342621834	5.252128116181889	0.2764780994490371	5.252128116181889	35.568963315240445	16.115425619519478	0.3130646354546116
					97.12140741020188	5.185120172459734	0.27571646156197455	5.185120172459734	35.817946058447134	16.604688162205683	0.31741147321061874
					97.8012572620733	5.325018064251957	0.2807297666398813	5.325018064251957	36.06867168085626	16.771938683186498	0.319044316544815
					98.48586606290782	4.657088337360381	0.267145617240505	4.657088337360381	36.32115238262226	16.040249016686705	0.3129181976849763
					99.17526712534817	4.8321744091538115	0.27330887461704645	4.8321744091538115	36.57540044930061	16.136502831295367	0.3134030021765507
					99.86949399522561	4.493444917914793	0.26552022898756183	4.493444917914793	36.83142825244572	15.939015029414207	0.31207330482060885
					100.5685804531922	4.870362144500252	0.2770313261124836	4.870362144500252	37.08924825021283	15.729696881414213	0.3100466316429477
					101.27256051636454	4.616704469418535	0.2723301435192246	4.616704469418535	37.34887298796433	15.874081078307968	0.31118092523986424
					101.9814684399791	4.422378260365845	0.26993682392827456	4.422378260365845	37.61031509888008	15.78915422872267	0.3100074535775904
					102.69533871905895	4.60422620085566	0.2759382862705303	4.60422620085566	37.87358730457224	16.018917304586815	0.3120338791424604
					103.41420609009236	4.513283585528382	0.2747466097834782	4.513283585528382	38.138702415704245	15.547732759890987	0.30775487911957194
					104.13810553272302	4.193020349866662	0.2689211261851534	4.193020349866662	38.40567333261417	16.003425288819763	0.31156337751343066
					104.86707227145207	4.191098169073756	0.271362618328442	4.191098169073756	38.674513045942476	15.484965041608948	0.3069973310389352
					105.60114177735224	4.637420009664204	0.28436413284663276	4.637420009664204	38.94523463726408	15.952063671934653	0.3106161727055337
					106.3403497697937	4.727729316349826	0.2884242738545526	4.727729316349826	39.217851279724925	15.840398631606586	0.30925931039946747
					107.08473221818227	3.913860244112488	0.26818461972810065	3.913860244112488	39.492376238683	15.634755084848283	0.30798700645775934
					107.83432534370954	3.9062395106069947	0.26804199397801703	3.9062395106069947	39.76882287235378	16.101944793237628	0.31206943479650157
					108.58916562111551	4.773437921079836	0.2934167263694963	4.773437921079836	40.04720463246026	15.59464947526337	0.30796837377197606
					109.34928978046332	4.187248270979543	0.2789864412779521	4.187248270979543	40.327535064887485	16.71164651065029	0.31785268371205766
					110.11473480892656	4.083392675443954	0.27824643039939234	4.083392675443954	40.6098278103417	15.331449757542204	0.3060431209199614
					110.88553795258903	4.515151364211304	0.2918784995295138	4.515151364211304	40.894096605014084	15.136972915487252	0.3044639162088198
					111.66173671825717	4.270524749768299	0.2869374171836392	4.270524749768299	41.18035528124919	15.842844659692084	0.3110658746323137
					112.44336887528496	3.498611322572631	0.26665656278007094	3.498611322572631	41.46861776821793	15.170487262611529	0.3051298541485978
					113.23047245741196	4.155206222169975	0.28766694331683357	4.155206222169975	41.75889809259546	14.890467605144114	0.30303562851677035
					114.02308576461385	3.8496287017807482	0.2812873616734827	3.8496287017807482	42.05121037924363	15.365885062793378	0.3070268799010565
					114.82124736496615	3.6907023700933372	0.27814966109992695	3.6907023700933372	42.345568851898335	15.535058004163515	0.30924768429558797
					115.62499609652092	3.7623260615086354	0.28196128665985537	3.7623260615086354	42.64198783386162	15.480020403892564	0.30901903674552067
					116.43437106919656	4.142265347794111	0.29513640981227207	4.142265347794111	42.94048174869865	15.160719686389644	0.3062325389500822
					117.24941166668094	3.7526476916081517	0.2859161592118863	3.7526476916081517	43.24106512093954	14.829547062855772	0.3034121454114383
					118.07015754834771	3.464058692727536	0.2784284914979245	3.464058692727536	43.54375257678612	14.950506911254916	0.30481442215037724
					118.89664865118613	3.3793042533669464	0.27872524269228394	3.3793042533669464	43.84855884482362	14.94090104072217	0.3047694094407295
					119.72892519174444	3.6590693833905337	0.28983449875443507	3.6590693833905337	44.15549875673739	15.505008205253645	0.3101614186668753
					120.56702766808665	4.014820801971067	0.30186604720987154	4.014820801971067	44.46458724803455	14.651629788156416	0.3022517662110355
					121.41099686176327	4.1702975788388486	0.30988845468138615	4.1702975788388486	44.775839358770796	14.9974115338277	0.3059060813864176
					122.26087383979561	3.6895309830970726	0.29726566946449046	3.6895309830970726	45.08927023428218	14.797891645737964	0.3042265144263034
					123.11669995667417	3.6300592553780766	0.2970960422973807	3.6300592553780766	45.40489512592216	14.3731683990732	0.30055638813637653
					123.97851685637087	3.322047176230151	0.2879262358861647	3.322047176230151	45.72272939180361	14.780984605433458	0.3047456526481114
					124.84636647436548	3.8948554288426034	0.30939822002417	3.8948554288426034	46.04278849754624	14.839746533165751	0.3057312791011559
					125.72029103968603	3.443335610543933	0.2956266737833698	3.443335610543933	46.365088017029066	15.098394175696432	0.3085498101856427
					126.60033307696384	3.709322347877925	0.30627023250631796	3.709322347877925	46.689643633148265	14.411951935233517	0.3023960408441281
					127.48653540850259	3.5866857385338555	0.30420512107847814	3.5866857385338555	47.0164711385803	14.565951919635019	0.3040384322452488
					128.3789411563621	3.4230973666240367	0.3004882969922098	3.4230973666240367	47.34558643655036	14.319216395706002	0.3025208344292793
					129.27759374445662	3.9452048596081157	0.32175554158588526	3.9452048596081157	47.67700554160622	14.680776070641759	0.3063813570488776
					130.18253690066783	3.4080478911414915	0.3043769894237941	3.4080478911414915	48.01074458039746	13.883483413588674	0.29885177906607946
					131.09381465897252	3.1839479801506227	0.298022303356722	3.1839479801506227	48.346819792460245	14.29318822477518	0.3034877031949316
					132.01147136158534	3.459881673783324	0.3087696836155709	3.459881673783324	48.68524753100746	14.21938430412853	0.30290407126204566
					132.93555166111642	3.8365390249062434	0.3252173486867953	3.8365390249062434	49.026044263724515	13.904088229637091	0.30025996910828656
					133.86610052274423	3.7958544619642236	0.3257261984488854	3.7958544619642236	49.36922657357059	13.888323296332683	0.3005491603253033
					134.80316322640346	3.8410653559728987	0.33012741269069706	3.8410653559728987	49.714811159585594	13.53678801249455	0.2976996445739902
					135.74678536898827	3.1968757156738214	0.3074607880386397	3.1968757156738214	50.06281483770269	14.19305092056208	0.30474986228413653
					136.69701286657119	3.3784893572878456	0.31527690853855694	3.3784893572878456	50.413254541566616	14.3052984255112	0.30635009539016544
					137.6538919566372	3.396999692413645	0.3179490898334973	3.396999692413645	50.76614732335758	13.702248660347767	0.3012531737307664
					138.6174692003337	4.1724168432431314	0.3467389351018661	4.1724168432431314	51.12151035462108	13.506069554172733	0.3001080854214082
					139.587791484736	3.5665778091429208	0.3284467212903922	3.5665778091429208	51.47936092710343	13.632582403040969	0.3021307513077194
					140.56490602512915	3.5928276502737826	0.3307963356119291	3.5928276502737826	51.839716453593155	13.445911804150484	0.3005866085861446
					141.54886036730505	3.654787891453064	0.3363596820841016	3.654787891453064	52.20259446876831	13.02994935628336	0.29661252519600867
					142.5397023898762	3.889081455351333	0.3480656197056308	3.889081455351333	52.56801263004969	13.342718903926103	0.3004732742180353
					143.53748030660535	3.7181482722925123	0.34234323238179903	3.7181482722925123	52.93598871846004	13.313786381521975	0.30017798440507315
					144.54224266875156	3.3804424465241363	0.3326063422389407	3.3804424465241363	53.306540639489256	12.698141441838795	0.2945890081150746
					145.55403836743284	4.486473669298924	0.3762115745896962	4.486473669298924	53.67968642396568	13.3573755359973	0.3016640326070364
					146.5729166360049	3.811907312713334	0.3538864002357869	3.811907312713334	54.05544422893344	12.872787311915598	0.2972909057238467
					147.59892705245693	3.8516815203980324	0.35620845049631916	3.8516815203980324	54.43383233853597	12.43418913261273	0.2935487011067659
					148.63211954182412	3.624765803219245	0.3496843178239444	3.624765803219245	54.81486916490572	12.834854890248488	0.2982852312006863
					149.67254437861686	3.904912560832378	0.3634568884706721	3.904912560832378	55.19857324906006	12.469883293740782	0.2950057355055398
					150.7202521892672	3.544054673592047	0.3509744071852819	3.544054673592047	55.58496326180349	12.418099831753889	0.29494621844281826
					151.7752939545921	4.227766298787763	0.37851341754527745	4.227766298787763	55.97405800463611	11.959271746118768	0.29053983977974013
					152.83772101227422	3.4581840344176555	0.3509861880274447	3.4581840344176555	56.36587641066856	11.897786710668408	0.2906388305121111
					153.90758505936014	3.5249830382758116	0.353925329277864	3.5249830382758116	56.76043754554324	12.188747026720739	0.2941834728179809
					154.98493815477565	3.966610502498937	0.3767738334999047	3.966610502498937	57.15776060836205	12.077168061881435	0.29373576027074105
					156.0698327218591	4.548238126578868	0.39862592810136827	4.548238126578868	57.55786493262058	11.701229207731174	0.2901844664474815
					157.16232155091208	3.9982638987431054	0.3799322869698395	3.9982638987431054	57.96076998714892	11.799331732995503	0.2918440728017116
					158.26245780176848	3.8989557643480595	0.3791835197714687	3.8989557643480595	58.36649537705897	11.992056458139059	0.2941523198140779
					159.37029500638084	4.236035167037439	0.39648557666061574	4.236035167037439	58.77506084469838	11.779426205531431	0.29284999365373204
					160.4858870714255	3.828258651742682	0.3809421767342844	3.828258651742682	59.18648627061127	11.292031690138185	0.28842937100020444
					161.6092882809255	3.904398840118394	0.38587966685830843	3.904398840118394	59.600791674505544	11.299727435787759	0.28913238517688133
					162.740553298892	4.383998910392275	0.4064693517606956	4.383998910392275	60.01799721622709	11.125494241783548	0.28794450959411727
					163.87973717198423	3.614025738288666	0.3778772746972667	3.614025738288666	60.438123196740676	11.526525866538401	0.29328035719277346
					165.02689533218813	3.2410573407495673	0.3657101031651827	3.2410573407495673	60.86119005911786	10.808268408264569	0.28602827850876217
					166.18208359951348	4.394677885842054	0.41725903178761314	4.394677885842054	61.28721838953169	10.69486462059671	0.2858346624657978
					167.34535818471008	4.081653605458301	0.4069927649646033	4.081653605458301	61.71622891825841	10.807826743536591	0.2877933052610893
					168.51677569200305	3.769063451632322	0.39622474462241186	3.769063451632322	62.14824252068621	11.16597791949623	0.29246404409952165
					169.69639312184705	4.491459923409205	0.42948259689809987	4.491459923409205	62.58328021833101	10.311293269917295	0.28306902105988746
					170.8842678737	4.894889144368382	0.44604743332413704	4.894889144368382	63.021363179859335	10.220244107022555	0.28257775132852186
					172.0804577488159	4.309524782906039	0.424758396790801	4.309524782906039	63.46251272211835	10.621434273315478	0.28802416229448297
					173.2850209530576	3.4958038313612034	0.39154321483743404	3.4958038313612034	63.90675031117318	10.163654813746797	0.28307087433382955
					174.498016099729	4.177736265555134	0.4242366583739945	4.177736265555134	64.35409756335139	9.918409906256336	0.2805659292055216
					175.71950221242713	3.8857276989316567	0.4138064362716513	3.8857276989316567	64.80457624629484	10.147401404424086	0.2842704141216256
					176.9495387279141	4.226938919406933	0.430834200799134	4.226938919406933	65.2582082800189	10.192119048393767	0.28566548112408097
					178.1881854990095	4.774163550169616	0.45557961529547697	4.774163550169616	65.71501573797903	10.04236061701635	0.2850704900566253
					179.43550279750258	3.8020384961124316	0.4173002614293957	3.8020384961124316	66.1750208481449	9.520206437925522	0.279096264503062
					180.6915513170851	4.177846730480946	0.43497148356930226	4.177846730480946	66.6382459940819	9.674156614008298	0.2821869412258089
					181.9563921763047	3.914437038393673	0.4275973289650086	3.914437038393673	67.10471371604048	10.663850451537924	0.2958419320657681
					183.23008692153883	4.903352012419544	0.47416260767077256	4.903352012419544	67.57444671205276	9.558536903442551	0.28213194160899707
					184.51269752998962	4.152346389623383	0.44301754434812746	4.152346389623383	68.04746783903713	9.772878615574601	0.28612640887771035
					185.80428641269953	3.7509686950365433	0.42718734111474255	3.7509686950365433	68.5238001139104	9.264689596261336	0.28060216989461506
					187.10491641758844	3.7805481471111024	0.42800377128265016	3.7805481471111024	69.00346671470777	9.056425156460875	0.27865609712586403
					188.41465083251154	4.518472421077268	0.46582769040199457	4.518472421077268	69.48649098171072	9.383841199082555	0.28419577730218737
					189.73355338833915	4.851352028063669	0.4804921734971697	4.851352028063669	69.97289641858268	8.999401078041517	0.27964299870903436
					191.0616882620575	4.7427971089862995	0.48146565434422733	4.7427971089862995	70.46270669351276	8.853960251424324	0.27853270349043574
					192.3991200798919	4.067575129033356	0.4522317940093616	4.067575129033356	70.95594564036736	8.898439310284505	0.28041075967951556
					193.74591392045113	4.537979841805001	0.4765386667391928	4.537979841805001	71.45263725984992	9.115872222787473	0.2842158325851919
					195.1021353178943	4.738754256406799	0.48801434757550766	4.738754256406799	71.95280572066886	8.54304562391293	0.276573814414015
					196.46785026511955	4.398775476876933	0.4749373168303593	4.398775476876933	72.45647536071354	8.73689934375248	0.28070252328956546
					197.8431252169754	5.030985795931434	0.5080342206266245	5.030985795931434	72.96367068823854	8.120990660023978	0.2724681779773101
					199.22802709349423	4.99789639127146	0.5074576799289103	4.99789639127146	73.4744163830562	8.014109933827132	0.2719981033260519
					200.62262328314867	5.147173438385077	0.5173659880266034	5.147173438385077	73.9887372977376	8.280713255066264	0.27653530584999536
					202.0269816461307	4.1811663629171045	0.47583721343179314	4.1811663629171045	74.50665845882176	8.169782320391839	0.2761732619404823
					203.44117051765363	5.123224332935062	0.5244587092065404	5.123224332935062	75.02820506803351	8.173957905401302	0.27731436270319565
					204.8652587112772	3.8619195953008796	0.46350969647275464	3.8619195953008796	75.55340250350974	8.41269428021234	0.2816461003053483
					206.29931552225614	5.600083029177204	0.5475270327026478	5.600083029177204	76.0822763210343	8.435300871936702	0.2831052878859986
					207.74341073091193	4.024750478198136	0.4783875129355082	4.024750478198136	76.61485225528155	7.594151762997584	0.27074595293827913
					209.1976146060283	4.931959950046208	0.5238281052134529	4.931959950046208	77.15115622106853	7.7057424368306515	0.2741196592684882
					210.6619979082705	4.385595524655799	0.5014012434268856	4.385595524655799	77.69121431461602	7.9892317657213905	0.27969313849908833
					212.13663189362842	5.083308859962019	0.5361331162168641	5.083308859962019	78.23505281481832	7.598729295082555	0.27380728643727986
					213.6215883168838	4.669457908447618	0.5207015417436328	4.669457908447618	78.78269818452205	7.834115249337373	0.27880977550464237
					215.11693943510198	3.761649535879374	0.47766574326220806	3.761649535879374	79.3341770718137	7.600917447048899	0.2761496436009315
					216.6227580111477	4.412935355659565	0.5132128519507843	4.412935355659565	79.88951631131638	7.2235188813813584	0.2709332333621261
					218.13911731722578	4.542735248303869	0.5216059718657531	4.542735248303869	80.4487429254956	7.439788607540566	0.2756088853632469
					219.66609113844635	4.678999989334426	0.5325742913183844	4.678999989334426	81.01188412597406	6.691305723346411	0.2639074835611748
					221.20375377641545	4.5800614764000365	0.5278626729086935	4.5800614764000365	81.5789673148559	7.492922134488408	0.2788263168605469
					222.75218005285038	5.159379922417492	0.5613312633248545	5.159379922417492	82.1500200860599	6.760257463356891	0.2675162972547775
					224.31144531322033	4.969187600264282	0.5559108301506632	4.969187600264282	82.72507022666231	6.234585580376502	0.2591162873315627
					225.8816254304129	4.31045076025977	0.5242598744981392	4.31045076025977	83.30414571824895	6.910448602206816	0.2721044498647078
					227.46279680842576	3.6412598781964305	0.48522572261256003	3.6412598781964305	83.88727473827669	7.180431583336384	0.2781959849798849
					229.05503638608477	3.732506029714653	0.4985431775582483	3.732506029714653	84.47448566144462	6.549691645183174	0.26888581861935196
					230.65842164078737	3.3359079841017163	0.47160983297320086	3.3359079841017163	85.06580706107474	5.98146388291999	0.2591700153550451
					232.27303059227287	4.201341374257054	0.5276748690292505	4.201341374257054	85.66126771050226	6.663625663326021	0.2736293633713359
					233.89894180641878	3.601896641626258	0.49670605118495625	3.601896641626258	86.26089658447577	6.73894091434275	0.27678662130799625
					235.5362343990637	4.010396416446779	0.518236904544248	4.010396416446779	86.8647228605671	6.08404002362878	0.2655441597135868
					237.18498803985716	3.910007183903079	0.5177809522846855	3.910007183903079	87.47277592059106	6.9374141154230955	0.2832382392268269
					238.84528295613615	4.143091015918155	0.5290379852413892	4.143091015918155	88.08508535203521	6.44932152782474	0.27580479113547873
					240.51719993682912	4.002537761650649	0.5264204258563847	4.002537761650649	88.70168094949946	5.832259893670118	0.265015815397356
					242.20082033638693	3.4083407538972867	0.49045744370700994	3.4083407538972867	89.32259271614595	5.767576005931154	0.26568524280514016
					243.89622607874162	3.8648119031194907	0.52485425788986	3.8648119031194907	89.94785086515898	6.239379065998092	0.2770700487252202
					245.6034996612928	4.672541739229542	0.5717676974320294	4.672541739229542	90.57748582121508	6.191199007369747	0.2780901364433867
					247.32272415892186	3.283695405491766	0.4953010112699511	3.283695405491766	91.21152822196359	5.516027901303195	0.267031377668699
					249.05398322803433	4.4832809665107085	0.5648340387335012	4.4832809665107085	91.85000891951734	5.680522646903783	0.27213654043736774
					250.79736111063056	3.507152047470439	0.5108650146473193	3.507152047470439	92.49295898195396	5.29930412706184	0.2658543065485595
					252.55294263840497	4.456905392641927	0.5693477273557176	4.456905392641927	93.14040969482764	5.420819525270997	0.2709739037431676
					254.3208132368738	3.360458142524422	0.5054627225325201	3.360458142524422	93.79239256269142	5.3276026097076485	0.27065652643380467
					256.1010589295319	3.4099343669710405	0.5152919691306262	3.4099343669710405	94.44893931063027	4.996434642929197	0.2661955004967467
					257.89376634203865	2.9749493519338923	0.4869418458087426	2.9749493519338923	95.11008188580468	4.901790321412995	0.26510041675489054
					259.6990227064329	2.9236128897399163	0.48414377600049474	2.9236128897399163	95.7758524590053	4.997365991676029	0.2689982093141858
					261.51691586537794	3.5702306071717254	0.5246161169969558	3.5702306071717254	96.44628342621834	5.252128116181889	0.2764780994490371
					263.34753427643557	3.2830070959076396	0.5111996290158651	3.2830070959076396	97.12140741020188	5.185120172459734	0.27571646156197455
					265.1909670163707	2.443992628294028	0.45231858060008495	2.443992628294028	97.8012572620733	5.325018064251957	0.2807297666398813
					267.04730378548527	2.8614483778502913	0.48295690450658235	2.8614483778502913	98.48586606290782	4.657088337360381	0.267145617240505
					268.91663491198364	3.6160989016636127	0.5382452726896342	3.6160989016636127	99.17526712534817	4.8321744091538115	0.27330887461704645
					270.7990513563675	2.6969301878694387	0.48118514653627703	2.6969301878694387	99.86949399522561	4.493444917914793	0.26552022898756183
					272.69464471586207	3.517414326645889	0.5390080616303298	3.517414326645889	100.5685804531922	4.870362144500252	0.2770313261124836
					274.6035072288731	2.9842057472602765	0.5017638086153133	2.9842057472602765	101.27256051636454	4.616704469418535	0.2723301435192246
					276.5257317794752	4.564914740245494	0.6068156879222457	4.564914740245494	101.9814684399791	4.422378260365845	0.26993682392827456
					278.46141190193157	3.0725429575983076	0.5202689144047028	3.0725429575983076	102.69533871905895	4.60422620085566	0.2759382862705303
					280.41064178524505	3.248111959180516	0.529017262378131	3.248111959180516	103.41420609009236	4.513283585528382	0.2747466097834782
					282.3735162777418	2.2765097572889625	0.45864012649590435	2.2765097572889625	104.13810553272302	4.193020349866662	0.2689211261851534
					284.35013089168604	2.5939844826435396	0.48593896297429867	2.5939844826435396	104.86707227145207	4.191098169073756	0.271362618328442
					286.34058180792783	2.8761532909535106	0.508853034901052	2.8761532909535106	105.60114177735224	4.637420009664204	0.28436413284663276
					288.3449658805833	2.946606858169301	0.5190221604102369	2.946606858169301	106.3403497697937	4.727729316349826	0.2884242738545526
					290.36338064174737	2.70357386728635	0.4987061165287669	2.70357386728635	107.08473221818227	3.913860244112488	0.26818461972810065
					292.39592430623964	2.2226151779259684	0.4647935614073435	2.2226151779259684	107.83432534370954	3.9062395106069947	0.26804199397801703
					294.4426957763833	3.3102750080130905	0.5423793383231132	3.3102750080130905	108.58916562111551	4.773437921079836	0.2934167263694963
					296.50379464681794	2.1264877228418335	0.45861412851691513	2.1264877228418335	109.34928978046332	4.187248270979543	0.2789864412779521
					298.5793212093457	2.4944758192873167	0.4919374488131893	2.4944758192873167	110.11473480892656	4.083392675443954	0.27824643039939234
					300.66937645781115	2.591750251142824	0.4953848604003331	2.591750251142824	110.88553795258903	4.515151364211304	0.2918784995295138
					302.7740620930158	2.2304633972046886	0.47742875566089804	2.2304633972046886	111.66173671825717	4.270524749768299	0.2869374171836392
					304.8934805276669	2.6098960994449993	0.5071864130035129	2.6098960994449993	112.44336887528496	3.498611322572631	0.26665656278007094
					307.0277348913605	2.510831921397389	0.49884187967806043	2.510831921397389	113.23047245741196	4.155206222169975	0.28766694331683357
					309.1769290356001	2.9758858328053264	0.5366162106043804	2.9758858328053264	114.02308576461385	3.8496287017807482	0.2812873616734827
					311.3411675388493	2.829247802023974	0.5312098453487875	2.829247802023974	114.82124736496615	3.6907023700933372	0.27814966109992695
					313.5205557116212	1.7756039576939497	0.44167705454832906	1.7756039576939497	115.62499609652092	3.7623260615086354	0.28196128665985537
					315.71519960160254	1.9495580694475896	0.46061481684106903	1.9495580694475896	116.43437106919656	4.142265347794111	0.29513640981227207
					317.9252059988138	2.2606553006128243	0.4937625387140085	2.2606553006128243	117.24941166668094	3.7526476916081517	0.2859161592118863
					320.15068244080544	2.802800710823002	0.5364029470541615	2.802800710823002	118.07015754834771	3.464058692727536	0.2784284914979245
					322.3917372178911	2.1618412515901673	0.4855657833264851	2.1618412515901673	118.89664865118613	3.3793042533669464	0.27872524269228394
					324.64847937841637	2.1024399570984293	0.48377123083505097	2.1024399570984293	119.72892519174444	3.6590693833905337	0.28983449875443507
					326.9210187340653	1.8055851928805544	0.45649327124759986	1.8055851928805544	120.56702766808665	4.014820801971067	0.30186604720987154
					329.2094658652037	1.78124255462976	0.44603645990488366	1.78124255462976	121.41099686176327	4.1702975788388486	0.30988845468138615
					331.51393212626016	1.6606075415783266	0.4417057062186306	1.6606075415783266	122.26087383979561	3.6895309830970726	0.29726566946449046
					333.83452965114395	1.6306229955814042	0.4479980480837096	1.6306229955814042	123.11669995667417	3.6300592553780766	0.2970960422973807
					336.171371358702	1.9696694254659186	0.4802100324116824	1.9696694254659186	123.97851685637087	3.322047176230151	0.2879262358861647
					338.52457095821285	2.388432315651979	0.5208676215697308	2.388432315651979	124.84636647436548	3.8948554288426034	0.30939822002417
					340.89424295492034	1.4844905627675156	0.42804198946450067	1.4844905627675156	125.72029103968603	3.443335610543933	0.2956266737833698
					343.2805026556048	1.9539176389758977	0.4841037765079261	1.9539176389758977	126.60033307696384	3.709322347877925	0.30627023250631796
					345.683466174194	2.6044069329424517	0.5382439022369465	2.6044069329424517	127.48653540850259	3.5866857385338555	0.30420512107847814
					348.1032504374134	1.8867971929084328	0.48382110542774726	1.8867971929084328	128.3789411563621	3.4230973666240367	0.3004882969922098
					350.5399731904753	1.7188544996420605	0.46567149316828993	1.7188544996420605	129.27759374445662	3.9452048596081157	0.32175554158588526
					352.9937530028086	2.7216460691061455	0.5560928746473085	2.7216460691061455	130.18253690066783	3.4080478911414915	0.3043769894237941
					355.46470927382825	1.7691935497496627	0.4727503565517337	1.7691935497496627	131.09381465897252	3.1839479801506227	0.298022303356722
					357.95296223874504	1.9821115955052997	0.4911527072653988	1.9821115955052997	132.01147136158534	3.459881673783324	0.3087696836155709
					360.4586329744162	1.8781127447149368	0.4860949385245511	1.8781127447149368	132.93555166111642	3.8365390249062434	0.3252173486867953
					362.98184340523716	0.9393162225340903	0.3770948906319639	0.9393162225340903	133.86610052274423	3.7958544619642236	0.3257261984488854
					365.5227163090738	1.2283988258986902	0.41208119345233174	1.2283988258986902	134.80316322640346	3.8410653559728987	0.33012741269069706
					368.08137532323735	1.4915453645088261	0.447706705569959	1.4915453645088261	135.74678536898827	3.1968757156738214	0.3074607880386397
					370.6579449505	2.3804971279620712	0.5485618713078266	2.3804971279620712	136.69701286657119	3.3784893572878456	0.31527690853855694
					373.2525505651535	1.6886428728888778	0.47232585332406535	1.6886428728888778	137.6538919566372	3.396999692413645	0.3179490898334973
					375.8653184191096	1.5783171781516168	0.4718319967224796	1.5783171781516168	138.6174692003337	4.1724168432431314	0.3467389351018661
					378.49637564804334	1.7104583551694081	0.47751855082465955	1.7104583551694081	139.587791484736	3.5665778091429208	0.3284467212903922
					381.14585027757965	2.7598581167210323	0.591810959050879	2.7598581167210323	140.56490602512915	3.5928276502737826	0.3307963356119291
					383.8138712295227	2.8631324600736185	0.598647258633935	2.8631324600736185	141.54886036730505	3.654787891453064	0.3363596820841016
					386.50056832812936	1.4619931754805797	0.45983520538945977	1.4619931754805797	142.5397023898762	3.889081455351333	0.3480656197056308
					389.2060723064262	2.008832448925943	0.518343823846154	2.008832448925943	143.53748030660535	3.7181482722925123	0.34234323238179903
					391.93051481257123	1.5121334986307655	0.46628018013009326	1.5121334986307655	144.54224266875156	3.3804424465241363	0.3326063422389407
					394.67402841625926	1.579108685739025	0.48083339955532545	1.579108685739025	145.55403836743284	4.486473669298924	0.3762115745896962
					397.43674661517304	1.9211094166651401	0.5208929045151011	1.9211094166651401	146.5729166360049	3.811907312713334	0.3538864002357869
					400.21880384147926	2.407177791642652	0.5730028824885604	2.407177791642652	147.59892705245693	3.8516815203980324	0.35620845049631916
					403.0203354683696	2.299889644526002	0.5688219174369883	2.299889644526002	148.63211954182412	3.624765803219245	0.3496843178239444
					405.8414778166482	1.2639769751744567	0.4470191768795904	1.2639769751744567	149.67254437861686	3.904912560832378	0.3634568884706721
					408.6823681613647	2.2379359444512965	0.5679948240314223	2.2379359444512965	150.7202521892672	3.544054673592047	0.3509744071852819
					411.5431447384942	1.0944531979169267	0.43568036918201214	1.0944531979169267	151.7752939545921	4.227766298787763	0.37851341754527745
					414.4239467516637	2.7727036165319854	0.6189781713798557	2.7727036165319854	152.83772101227422	3.4581840344176555	0.3509861880274447
					417.3249143789253	2.1774218364319045	0.56964054074059	2.1774218364319045	153.90758505936014	3.5249830382758116	0.353925329277864
					420.2461887795778	3.1747372087101757	0.6731188035622414	3.1747372087101757	154.98493815477565	3.966610502498937	0.3767738334999047
					423.18791210103484	2.33481464792659	0.5851638268049346	2.33481464792659	156.0698327218591	4.548238126578868	0.39862592810136827
					426.1502274857421	2.212023981394788	0.5832723347305151	2.212023981394788	157.16232155091208	3.9982638987431054	0.3799322869698395
					429.13327907814227	2.5013285113701804	0.6045435168600289	2.5013285113701804	158.26245780176848	3.8989557643480595	0.3791835197714687
					432.1372120316893	1.1230761557793891	0.4500408508916801	1.1230761557793891	159.37029500638084	4.236035167037439	0.39648557666061574
					435.16217251591104	1.7444993731592469	0.538865536334703	1.7444993731592469	160.4858870714255	3.828258651742682	0.3809421767342844
					438.20830772352247	2.143159494728205	0.5895671854133496	2.143159494728205	161.6092882809255	3.904398840118394	0.38587966685830843
					441.2757658775871	2.488415938660101	0.6285585721648984	2.488415938660101	162.740553298892	4.383998910392275	0.4064693517606956
					444.36469623873023	3.7832318036070847	0.7535454042788401	3.7832318036070847	163.87973717198423	3.614025738288666	0.3778772746972667
					447.47524911240134	1.8639166917487184	0.5600344615007495	1.8639166917487184	165.02689533218813	3.2410573407495673	0.3657101031651827
					450.6075758561882	2.029195235714163	0.5808577593594874	2.029195235714163	166.18208359951348	4.394677885842054	0.41725903178761314
					453.7618288871815	2.578959166136107	0.6534186669385426	2.578959166136107	167.34535818471008	4.081653605458301	0.4069927649646033
					456.93816168939173	2.3088699123804948	0.6254086575668056	2.3088699123804948	168.51677569200305	3.769063451632322	0.39622474462241186
					460.1367288212175	2.7747912082162665	0.6797809154162993	2.7747912082162665	169.69639312184705	4.491459923409205	0.42948259689809987
					463.35768592296597	2.582241886393004	0.6524716450993793	2.582241886393004	170.8842678737	4.894889144368382	0.44604743332413704
					466.6011897244267	2.5644241667417735	0.6689403906568772	2.5644241667417735	172.0804577488159	4.309524782906039	0.424758396790801
					469.8673980524977	2.8964583515798705	0.7040498742676379	2.8964583515798705	173.2850209530576	3.4958038313612034	0.39154321483743404
					473.1564698388652	2.880246928424157	0.6978121431060182	2.880246928424157	174.498016099729	4.177736265555134	0.4242366583739945
					476.4685651277373	2.6619151330135984	0.6823184394986912	2.6619151330135984	175.71950221242713	3.8857276989316567	0.4138064362716513
					479.8038450836314	2.479368380231926	0.6702697099043762	2.479368380231926	176.9495387279141	4.226938919406933	0.430834200799134
					483.1624719992168	1.7281473923572572	0.5784128470998986	1.7281473923572572	178.1881854990095	4.774163550169616	0.45557961529547697
					486.54460930321136	1.958569303967072	0.6118067844188332	1.958569303967072	179.43550279750258	3.8020384961124316	0.4173002614293957
					489.9504215683338	1.3833527689143676	0.5345855713384086	1.3833527689143676	180.6915513170851	4.177846730480946	0.43497148356930226
					493.38007451931213	2.347530820567937	0.6664271440410475	2.347530820567937	181.9563921763047	3.914437038393673	0.4275973289650086
					496.8337350409473	1.68803412640457	0.5808804464154886	1.68803412640457	183.23008692153883	4.903352012419544	0.47416260767077256
					500.31157118623395	1.8332167114694355	0.6096243412813698	1.8332167114694355	184.51269752998962	4.152346389623383	0.44301754434812746
					503.8137521845376	2.259203751014337	0.6584755109684288	2.259203751014337	185.80428641269953	3.7509686950365433	0.42718734111474255
					507.34044844982935	1.8592938824814285	0.6113753747218155	1.8592938824814285	187.10491641758844	3.7805481471111024	0.42800377128265016
					510.8918315889782	2.486647458711543	0.6945362333057812	2.486647458711543	188.41465083251154	4.518472421077268	0.46582769040199457
					514.468074410101	2.101968899235796	0.653751140298085	2.101968899235796	189.73355338833915	4.851352028063669	0.4804921734971697
					518.0693509309717	2.2457417440274234	0.677926739614552	2.2457417440274234	191.0616882620575	4.7427971089862995	0.48146565434422733
					521.6958363874886	1.6537298541072254	0.6029406817848556	1.6537298541072254	192.3991200798919	4.067575129033356	0.4522317940093616
					525.3477072422011	2.053742038041301	0.6581665841836626	2.053742038041301	193.74591392045113	4.537979841805001	0.4765386667391928
					529.0251411928964	2.81829749007686	0.754336815744951	2.81829749007686	195.1021353178943	4.738754256406799	0.48801434757550766
					532.7283171812467	0.973760792564041	0.5054473844953556	0.973760792564041	196.46785026511955	4.398775476876933	0.4749373168303593
					536.4574154015154	1.768973642203473	0.6276484341096534	1.768973642203473	197.8431252169754	5.030985795931434	0.5080342206266245
					540.212617309326	2.2887873627843573	0.6935122886926627	2.2887873627843573	199.22802709349423	4.99789639127146	0.5074576799289103
					543.9941056304913	1.7780439437335398	0.6340378145794431	1.7780439437335398	200.62262328314867	5.147173438385077	0.5173659880266034
					547.8020643699047	1.9405458281528065	0.6590408959803996	1.9405458281528065	202.0269816461307	4.1811663629171045	0.47583721343179314
					551.636678820494	4.1018183658046885	0.9193465611114454	4.1018183658046885	203.44117051765363	5.123224332935062	0.5244587092065404
					555.4981355722375	1.3600089183134538	0.5964643719026151	1.3600089183134538	204.8652587112772	3.8619195953008796	0.46350969647275464
					559.3866225212431	1.9125499359902602	0.6651177672268225	1.9125499359902602	206.29931552225614	5.600083029177204	0.5475270327026478
					563.3023288788918	2.9765428960694065	0.8137852901485546	2.9765428960694065	207.74341073091193	4.024750478198136	0.4783875129355082
					567.245445181044	1.493202964734202	0.6252687350000934	1.493202964734202	209.1976146060283	4.931959950046208	0.5238281052134529
					571.2161632973114	2.014132769071446	0.6964365777937288	2.014132769071446	210.6619979082705	4.385595524655799	0.5014012434268856
					575.2146764403926	2.2067713380573712	0.7265776285424381	2.2067713380573712	212.13663189362842	5.083308859962019	0.5361331162168641
					579.2411791754753	1.1386810763105368	0.5624254191964339	1.1386810763105368	213.6215883168838	4.669457908447618	0.5207015417436328
					583.2958674297037	1.1757594871070982	0.590339542371509	1.1757594871070982	215.11693943510198	3.761649535879374	0.47766574326220806
					587.3789385017116	2.350626410530756	0.7666095835417325	2.350626410530756	216.6227580111477	4.412935355659565	0.5132128519507843
					591.4905910712235	2.340337258466728	0.7516504063353223	2.340337258466728	218.13911731722578	4.542735248303869	0.5216059718657531
					595.6310252087221	1.387737768090786	0.6019882705651947	1.387737768090786	219.66609113844635	4.678999989334426	0.5325742913183844
					599.8004423851831	2.089002146009552	0.7291563504083323	2.089002146009552	221.20375377641545	4.5800614764000365	0.5278626729086935
					603.9990454818794	2.056894057873921	0.7411187991279149	2.056894057873921	222.75218005285038	5.159379922417492	0.5613312633248545
					608.2270388002526	0.6074940534316506	0.4736070220054286	0.6074940534316506	224.31144531322033	4.969187600264282	0.5559108301506632
					612.4846280718543	2.3907706002903453	0.7830596684512318	2.3907706002903453	225.8816254304129	4.31045076025977	0.5242598744981392
					616.7720204683573	1.4353405903294207	0.6553041493187002	1.4353405903294207	227.46279680842576	3.6412598781964305	0.48522572261256003
					621.0894246116358	1.5702609551133107	0.6804279141463718	1.5702609551133107	229.05503638608477	3.732506029714653	0.4985431775582483
					625.4370505839172	1.4340449652613994	0.6555400559745929	1.4340449652613994	230.65842164078737	3.3359079841017163	0.47160983297320086
					629.8151099380046	1.2290197608345637	0.6357592219866104	1.2290197608345637	232.27303059227287	4.201341374257054	0.5276748690292505
					634.2238157075707	1.329523635075694	0.62637836095335	1.329523635075694	233.89894180641878	3.601896641626258	0.49670605118495625
					638.6633824175237	1.3709874779754185	0.6418862199332857	1.3709874779754185	235.5362343990637	4.010396416446779	0.518236904544248
					643.1340260944464	0.8080752178142986	0.5699572689165704	0.8080752178142986	237.18498803985716	3.910007183903079	0.5177809522846855
					647.6359642771075	1.336670755738318	0.6703344885852837	1.336670755738318	238.84528295613615	4.143091015918155	0.5290379852413892
					652.1694160270473	2.705735602613734	0.8920834753433451	2.705735602613734	240.51719993682912	4.002537761650649	0.5264204258563847
					656.7346019392367	1.8405722817158208	0.7513358814051869	1.8405722817158208	242.20082033638693	3.4083407538972867	0.49045744370700994
					661.3317441528113	1.1668552622072195	0.6457651418456184	1.1668552622072195	243.89622607874162	3.8648119031194907	0.52485425788986
					665.961066361881	0.06553596697859787	0.382495810200221	0.06553596697859787	245.6034996612928	4.672541739229542	0.5717676974320294
					670.6227938264142	0.0674787677435515	0.3502509273810418	0.0674787677435515	247.32272415892186	3.283695405491766	0.4953010112699511
					675.3171533831991	0.9505817318299087	0.5979307220506292	0.9505817318299087	249.05398322803433	4.4832809665107085	0.5648340387335012
					680.0443734568814	3.4010431804283043	0.9951373160299972	3.4010431804283043	250.79736111063056	3.507152047470439	0.5108650146473193
					684.8046840710797	0.42533119059199986	0.4775345743619649	0.42533119059199986	252.55294263840497	4.456905392641927	0.5693477273557176
					689.5983168595773	0.5873567731078428	0.54599552414385	0.5873567731078428	254.3208132368738	3.360458142524422	0.5054627225325201
					694.4255050775944	0.8181069756302295	0.6070265020280404	0.8181069756302295	256.1010589295319	3.4099343669710405	0.5152919691306262
					699.2864836131375	0.9632726350301792	0.6514094339972437	0.9632726350301792	257.89376634203865	2.9749493519338923	0.4869418458087426
					704.1814889984294	1.134708466493798	0.6606550105183677	1.134708466493798	259.6990227064329	2.9236128897399163	0.48414377600049474
					709.1107594214184	1.6942038670082589	0.7763108917917045	1.6942038670082589	261.51691586537794	3.5702306071717254	0.5246161169969558
					714.0745347373684	0.4498035424495087	0.5258537096373004	0.4498035424495087	263.34753427643557	3.2830070959076396	0.5111996290158651
					719.0730564805299	0.09497007210362979	0.3760561618253328	0.09497007210362979	265.1909670163707	2.443992628294028	0.45231858060008495
					724.1065678758937	0.8474872085999899	0.6163500417808467	0.8474872085999899	267.04730378548527	2.8614483778502913	0.48295690450658235
					729.175313851025	1.6510542891550393	0.79371663505324	1.6510542891550393	268.91663491198364	3.6160989016636127	0.5382452726896342
					734.2795410479821	0.3740880416765334	0.5295761010308561	0.3740880416765334	270.7990513563675	2.6969301878694387	0.48118514653627703
					739.419497835318	1.6222036458313007	0.8146866496568737	1.6222036458313007	272.69464471586207	3.517414326645889	0.5390080616303298
					744.5954343201652	1.4675527423754162	0.7519038947479693	1.4675527423754162	274.6035072288731	2.9842057472602765	0.5017638086153133
					749.8076023604063	0.6585128244267575	0.5857483634621645	0.6585128244267575	276.5257317794752	4.564914740245494	0.6068156879222457
					755.0562555769293	1.1594824051601087	0.6947128295670303	1.1594824051601087	278.46141190193157	3.0725429575983076	0.5202689144047028
					760.3416493659677	0.07307683743925986	0.4483062777202565	0.07307683743925986	280.41064178524505	3.248111959180516	0.529017262378131
					765.6640409115295	1.8117933102382113	0.8681046321048114	1.8117933102382113	282.3735162777418	2.2765097572889625	0.45864012649590435
					771.0236891979102	2.216304419510967	0.9001028408500034	2.216304419510967	284.35013089168604	2.5939844826435396	0.48593896297429867
					776.4208550222957	2.820289558550839	1.0304352511375672	2.820289558550839	286.34058180792783	2.8761532909535106	0.508853034901052
					781.8558010074516	0.8519024302728867	0.6630220227093677	0.8519024302728867	288.3449658805833	2.946606858169301	0.5190221604102369
					787.3287916145039	0.30894382920650054	0.4971750362646389	0.30894382920650054	290.36338064174737	2.70357386728635	0.4987061165287669
					792.8400931558053	1.726278418469677	0.8807007554624106	1.726278418469677	292.39592430623964	2.2226151779259684	0.4647935614073435
					798.389973807896	1.9588422095398637	0.8998494393227723	1.9588422095398637	294.4426957763833	3.3102750080130905	0.5423793383231132
					803.9787036245513	3.1984295736742636	1.1186172378498378	3.1984295736742636	296.50379464681794	2.1264877228418335	0.45861412851691513
					809.6065545499231	0.6661688474955666	0.6657337503805456	0.6661688474955666	298.5793212093457	2.4944758192873167	0.4919374488131893
					815.2738004317725	0.81073049714265	0.6870385457134351	0.81073049714265	300.66937645781115	2.591750251142824	0.4953848604003331
					820.9807170347949	1.8352356560760672	0.9019053202058704	1.8352356560760672	302.7740620930158	2.2304633972046886	0.47742875566089804
					826.7275820540385	0.7977859216543671	0.6994501025569859	0.7977859216543671	304.8934805276669	2.6098960994449993	0.5071864130035129
					832.5146751284168	1.091970651656247	0.7493218452141931	1.091970651656247	307.0277348913605	2.510831921397389	0.49884187967806043
					838.3422778543157	0.8930176210071636	0.6900653593033744	0.8930176210071636	309.1769290356001	2.9758858328053264	0.5366162106043804
					844.2106737992959	1.0678243064489936	0.7650812235754334	1.0678243064489936	311.3411675388493	2.829247802023974	0.5312098453487875
					850.1201485158911	3.750793171189411	1.2591043878755228	3.750793171189411	313.5205557116212	1.7756039576939497	0.44167705454832906
					856.0709895555023	1.4510578129331935	0.8672431275318133	1.4510578129331935	315.71519960160254	1.9495580694475896	0.46061481684106903
					862.0634864823908	2.5057305822224074	1.0575375103924618	2.5057305822224074	317.9252059988138	2.2606553006128243	0.4937625387140085
					868.0979308877675	0.9446467324255362	0.7468115610615603	0.9446467324255362	320.15068244080544	2.802800710823002	0.5364029470541615
					874.1746164039819	1.7690479588920147	0.9602957171904154	1.7690479588920147	322.3917372178911	2.1618412515901673	0.4855657833264851
					880.2938387188098	2.464322982671891	1.0753029214476864	2.464322982671891	324.64847937841637	2.1024399570984293	0.48377123083505097
					886.4558955898415	0.5598263012954701	0.6627361895701952	0.5598263012954701	326.9210187340653	1.8055851928805544	0.45649327124759986
					892.6610868589703	0.26287766300716087	0.5892675054642253	0.26287766300716087	329.2094658652037	1.78124255462976	0.44603645990488366
					898.9097144669831	1.6250773092397761	0.975996026605495	1.6250773092397761	331.51393212626016	1.6606075415783266	0.4417057062186306
					905.202082468252	0.5168837581546236	0.6807498644880912	0.5168837581546236	333.83452965114395	1.6306229955814042	0.4479980480837096
					911.5384970455298	0.3933501059133294	0.6141599926577549	0.3933501059133294	336.171371358702	1.9696694254659186	0.4802100324116824
					917.9192665248484	1.943669908313957	1.024111853488245	1.943669908313957	338.52457095821285	2.388432315651979	0.5208676215697308
					924.3447013905223	3.2282445032584093	1.249392007844505	3.2282445032584093	340.89424295492034	1.4844905627675156	0.42804198946450067
					930.815114300256	2.568098255731956	1.1409149926768978	2.568098255731956	343.2805026556048	1.9539176389758977	0.4841037765079261
					937.3308201003579	1.0015924011012702	0.8349952918683119	1.0015924011012702	345.683466174194	2.6044069329424517	0.5382439022369465
					943.8921358410604	1.5249954676362074	0.9601095473056414	1.5249954676362074	348.1032504374134	1.8867971929084328	0.48382110542774726
					950.4993807919478	1.7810102242972408	1.0322271796569238	1.7810102242972408	350.5399731904753	1.7188544996420605	0.46567149316828993
					957.1528764574914	2.054983668410398	1.0593249872625472	2.054983668410398	352.9937530028086	2.7216460691061455	0.5560928746473085
					963.8529465926938	1.6360416444454269	1.0586808690883391	1.6360416444454269	355.46470927382825	1.7691935497496627	0.4727503565517337
					970.5999172188426	1.9872316957974503	1.1174720265530798	1.9872316957974503	357.95296223874504	1.9821115955052997	0.4911527072653988
					977.3941166393745	1.6084507598254607	1.0586300099924002	1.6084507598254607	360.4586329744162	1.8781127447149368	0.4860949385245511
					984.2358754558502	2.05168351516189	1.142839681823628	2.05168351516189	362.98184340523716	0.9393162225340903	0.3770948906319639
									365.5227163090738	1.2283988258986902	0.41208119345233174
									368.08137532323735	1.4915453645088261	0.447706705569959
									370.6579449505	2.3804971279620712	0.5485618713078266
									373.2525505651535	1.6886428728888778	0.47232585332406535
									375.8653184191096	1.5783171781516168	0.4718319967224796
									378.49637564804334	1.7104583551694081	0.47751855082465955
									381.14585027757965	2.7598581167210323	0.591810959050879
									383.8138712295227	2.8631324600736185	0.598647258633935
									386.50056832812936	1.4619931754805797	0.45983520538945977
									389.2060723064262	2.008832448925943	0.518343823846154
									391.93051481257123	1.5121334986307655	0.46628018013009326
									394.67402841625926	1.579108685739025	0.48083339955532545
									397.43674661517304	1.9211094166651401	0.5208929045151011
									400.21880384147926	2.407177791642652	0.5730028824885604
									403.0203354683696	2.299889644526002	0.5688219174369883
									405.8414778166482	1.2639769751744567	0.4470191768795904
									408.6823681613647	2.2379359444512965	0.5679948240314223
									411.5431447384942	1.0944531979169267	0.43568036918201214
									414.4239467516637	2.7727036165319854	0.6189781713798557
									417.3249143789253	2.1774218364319045	0.56964054074059
									420.2461887795778	3.1747372087101757	0.6731188035622414
									423.18791210103484	2.33481464792659	0.5851638268049346
									426.1502274857421	2.212023981394788	0.5832723347305151
									429.13327907814227	2.5013285113701804	0.6045435168600289
									432.1372120316893	1.1230761557793891	0.4500408508916801
									435.16217251591104	1.7444993731592469	0.538865536334703
									438.20830772352247	2.143159494728205	0.5895671854133496
									441.2757658775871	2.488415938660101	0.6285585721648984
									444.36469623873023	3.7832318036070847	0.7535454042788401
									447.47524911240134	1.8639166917487184	0.5600344615007495
									450.6075758561882	2.029195235714163	0.5808577593594874
									453.7618288871815	2.578959166136107	0.6534186669385426
									456.93816168939173	2.3088699123804948	0.6254086575668056
									460.1367288212175	2.7747912082162665	0.6797809154162993
									463.35768592296597	2.582241886393004	0.6524716450993793
									466.6011897244267	2.5644241667417735	0.6689403906568772
									469.8673980524977	2.8964583515798705	0.7040498742676379
									473.1564698388652	2.880246928424157	0.6978121431060182
									476.4685651277373	2.6619151330135984	0.6823184394986912
									479.8038450836314	2.479368380231926	0.6702697099043762
									483.1624719992168	1.7281473923572572	0.5784128470998986
									486.54460930321136	1.958569303967072	0.6118067844188332
									489.9504215683338	1.3833527689143676	0.5345855713384086
									493.38007451931213	2.347530820567937	0.6664271440410475
									496.8337350409473	1.68803412640457	0.5808804464154886
									500.31157118623395	1.8332167114694355	0.6096243412813698
									503.8137521845376	2.259203751014337	0.6584755109684288
									507.34044844982935	1.8592938824814285	0.6113753747218155
									510.8918315889782	2.486647458711543	0.6945362333057812
									514.468074410101	2.101968899235796	0.653751140298085
									518.0693509309717	2.2457417440274234	0.677926739614552
									521.6958363874886	1.6537298541072254	0.6029406817848556
									525.3477072422011	2.053742038041301	0.6581665841836626
									529.0251411928964	2.81829749007686	0.754336815744951
									532.7283171812467	0.973760792564041	0.5054473844953556
									536.4574154015154	1.768973642203473	0.6276484341096534
									540.212617309326	2.2887873627843573	0.6935122886926627
									543.9941056304913	1.7780439437335398	0.6340378145794431
									547.8020643699047	1.9405458281528065	0.6590408959803996
									551.636678820494	4.1018183658046885	0.9193465611114454
									555.4981355722375	1.3600089183134538	0.5964643719026151
									559.3866225212431	1.9125499359902602	0.6651177672268225
									563.3023288788918	2.9765428960694065	0.8137852901485546
									567.245445181044	1.493202964734202	0.6252687350000934
									571.2161632973114	2.014132769071446	0.6964365777937288
									575.2146764403926	2.2067713380573712	0.7265776285424381
									579.2411791754753	1.1386810763105368	0.5624254191964339
									583.2958674297037	1.1757594871070982	0.590339542371509
									587.3789385017116	2.350626410530756	0.7666095835417325
									591.4905910712235	2.340337258466728	0.7516504063353223
									595.6310252087221	1.387737768090786	0.6019882705651947
									599.8004423851831	2.089002146009552	0.7291563504083323
									603.9990454818794	2.056894057873921	0.7411187991279149
									608.2270388002526	0.6074940534316506	0.4736070220054286
									612.4846280718543	2.3907706002903453	0.7830596684512318
									616.7720204683573	1.4353405903294207	0.6553041493187002
									621.0894246116358	1.5702609551133107	0.6804279141463718
									625.4370505839172	1.4340449652613994	0.6555400559745929
									629.8151099380046	1.2290197608345637	0.6357592219866104
									634.2238157075707	1.329523635075694	0.62637836095335
									638.6633824175237	1.3709874779754185	0.6418862199332857
									643.1340260944464	0.8080752178142986	0.5699572689165704
									647.6359642771075	1.336670755738318	0.6703344885852837
									652.1694160270473	2.705735602613734	0.8920834753433451
									656.7346019392367	1.8405722817158208	0.7513358814051869
									661.3317441528113	1.1668552622072195	0.6457651418456184
									665.961066361881	0.06553596697859787	0.382495810200221
									670.6227938264142	0.0674787677435515	0.3502509273810418
									675.3171533831991	0.9505817318299087	0.5979307220506292
									680.0443734568814	3.4010431804283043	0.9951373160299972
									684.8046840710797	0.42533119059199986	0.4775345743619649
									689.5983168595773	0.5873567731078428	0.54599552414385
									694.4255050775944	0.8181069756302295	0.6070265020280404
									699.2864836131375	0.9632726350301792	0.6514094339972437
									704.1814889984294	1.134708466493798	0.6606550105183677
									709.1107594214184	1.6942038670082589	0.7763108917917045
									714.0745347373684	0.4498035424495087	0.5258537096373004
									719.0730564805299	0.09497007210362979	0.3760561618253328
									724.1065678758937	0.8474872085999899	0.6163500417808467
									729.175313851025	1.6510542891550393	0.79371663505324
									734.2795410479821	0.3740880416765334	0.5295761010308561
									739.419497835318	1.6222036458313007	0.8146866496568737
									744.5954343201652	1.4675527423754162	0.7519038947479693
									749.8076023604063	0.6585128244267575	0.5857483634621645
									755.0562555769293	1.1594824051601087	0.6947128295670303
									760.3416493659677	0.07307683743925986	0.4483062777202565
									765.6640409115295	1.8117933102382113	0.8681046321048114
									771.0236891979102	2.216304419510967	0.9001028408500034
									776.4208550222957	2.820289558550839	1.0304352511375672
									781.8558010074516	0.8519024302728867	0.6630220227093677
									787.3287916145039	0.30894382920650054	0.4971750362646389
									792.8400931558053	1.726278418469677	0.8807007554624106
									798.389973807896	1.9588422095398637	0.8998494393227723
									803.9787036245513	3.1984295736742636	1.1186172378498378
									809.6065545499231	0.6661688474955666	0.6657337503805456
									815.2738004317725	0.81073049714265	0.6870385457134351
									820.9807170347949	1.8352356560760672	0.9019053202058704
									826.7275820540385	0.7977859216543671	0.6994501025569859
									832.5146751284168	1.091970651656247	0.7493218452141931
									838.3422778543157	0.8930176210071636	0.6900653593033744
									844.2106737992959	1.0678243064489936	0.7650812235754334
									850.1201485158911	3.750793171189411	1.2591043878755228
									856.0709895555023	1.4510578129331935	0.8672431275318133
									862.0634864823908	2.5057305822224074	1.0575375103924618
									868.0979308877675	0.9446467324255362	0.7468115610615603
									874.1746164039819	1.7690479588920147	0.9602957171904154
									880.2938387188098	2.464322982671891	1.0753029214476864
									886.4558955898415	0.5598263012954701	0.6627361895701952
									892.6610868589703	0.26287766300716087	0.5892675054642253
									898.9097144669831	1.6250773092397761	0.975996026605495
									905.202082468252	0.5168837581546236	0.6807498644880912
									911.5384970455298	0.3933501059133294	0.6141599926577549
									917.9192665248484	1.943669908313957	1.024111853488245
									924.3447013905223	3.2282445032584093	1.249392007844505
									930.815114300256	2.568098255731956	1.1409149926768978
									937.3308201003579	1.0015924011012702	0.8349952918683119
									943.8921358410604	1.5249954676362074	0.9601095473056414
									950.4993807919478	1.7810102242972408	1.0322271796569238
									957.1528764574914	2.054983668410398	1.0593249872625472
									963.8529465926938	1.6360416444454269	1.0586808690883391
									970.5999172188426	1.9872316957974503	1.1174720265530798
									977.3941166393745	1.6084507598254607	1.0586300099924002
									984.2358754558502	2.05168351516189	1.142839681823628
									991.1255265840412	0.09741204229494915	0.5504659103569449
									997.2911834928398	1.760536750317335	1.2238181615628212
