# Supplementary material for: Formation of a super-dense hydrogen monolayer on mesoporous silica
Source: Nat Chem. 2022 Aug 29;14(11):1319–24. doi: 10.1038/s41557-022-01019-7 (PMC9630099; doi:10.1038/s41557-022-01019-7)
Supplement: Source Data Fig. 2 — Compressed folder with ‘.csv’ files of all INS results including spectra and analysis and source data of Fig. 2b.. [file 41557_2022_1019_MOESM3_ESM.zip › Fig2_INS_spectra_and_analysis/INS+AnalysisGaussian/23443_20.2mmol_35.0K_B.csv]

x	y	err	fit	residual_fit	x_full	y_full	err_full	background_full	x_f	y_f	err_f	GS_Peak0_	GS_Peak1_	GS_Peak2_	Background1_	Sigmoid1_
2.0004999999999926	3.611691046229973	0.36106271432480913	4.4166115239435415	0.8049204777135683	1.0134999999999967	4.391735657419667	0.5273626607372445	4.391733149776674	-1.9895	2.7634317038231897	0.2903791886688335	3.3228555806057545e-05	1.798170860500852e-06	4.635050879945209e-10	4.41657649675337	0.0
2.0214999999999925	3.8578100409294347	0.3685662800237275	4.385521166814939	0.5277111258855047	1.0344999999999966	4.442247717152525	0.5226574551503254	4.442245057700473	-1.9685000000000001	2.774225780298186	0.2900576838258335	3.503710715356932e-05	1.9076900149509223e-06	4.989891493431648e-10	4.385484221518782	0.0
2.0424999999999924	4.017771775116006	0.3828413744592835	4.355090211464341	0.337318436348335	1.0554999999999966	4.138473647858902	0.509815702098752	4.138470827735877	-1.9475000000000002	2.732611568472388	0.28688861152890444	3.6939739934943313e-05	2.023641021995773e-06	5.371264201357852e-10	4.355051247546258	0.0
2.0634999999999923	4.328954820882806	0.3956505339753448	4.325314858269404	-0.003639962613402048	1.0764999999999965	4.275192666591424	0.5055580317501989	4.2751896764386395	-1.9265000000000003	3.4273120125199785	0.3156483374845652	3.8941102476839127e-05	2.1463866557653386e-06	5.781103505131781e-10	4.325273770202161	0.0
2.0844999999999922	3.761175743673153	0.3779028543038207	4.29619132279767	0.5350155791245168	1.0974999999999964	3.576231081600319	0.4873691623786279	3.5762279115354887	-1.9055000000000004	3.5009565967660894	0.31841811909886697	4.104605938659664e-05	2.276309242416464e-06	6.22148118758327e-10	4.296147999806893	0.0
2.105499999999992	3.6495998765409317	0.3695207695613043	4.2677158357763565	0.6181159592354248	1.1184999999999963	3.8163925980031306	0.48472124798035354	3.816389237592493	-1.8845000000000005	2.7028699772211824	0.282591021388594	4.325970091505868e-05	2.4138116604003057e-06	6.694615774034926e-10	4.267670161594319	0.0
2.126499999999992	3.7862110837739227	0.37856106553311053	4.239884643062651	0.45367355928872843	1.1394999999999962	3.671006617119321	0.4767962125169931	3.671003055348237	-1.8635000000000006	2.542630096106315	0.28409708617446733	4.55873526895403e-05	2.559318388863552e-06	7.202882624921013e-10	4.239836495671285	0.0
2.147499999999992	3.913458390466749	0.3882615323176049	4.21269400561451	0.29923561514776065	1.160499999999996	3.7730230048710127	0.47586104549002245	3.7730192301130794	-1.8425000000000007	3.1641316892283005	0.30810014701959004	4.803458582988573e-05	2.7132766063332774e-06	7.748824700654943e-10	4.2126432569771906	0.0
2.168499999999992	3.8626848533357316	0.3953435084168804	4.1861401994619625	0.32345534612623084	1.181499999999996	3.9193913964580154	0.47426053542657076	3.9193873964426236	-1.8215000000000008	2.9657549087833766	0.2967433895666654	5.06072274609298e-05	2.8761573419227046e-06	8.335164041969313e-10	4.186086715243643	0.0
2.189499999999992	4.0429794163171175	0.40087281102407774	4.160219515678958	0.11724009936184032	1.202499999999996	4.44631494491961	0.4833745861896957	4.446310706697865	-1.8005000000000009	3.2869933624319283	0.30868886778052396	5.331137163505964e-05	3.04845668138553e-06	8.964814011623384e-10	4.1601631549541604	0.0
2.2104999999999917	3.77648676736793	0.39014389658514154	4.1349282603557596	0.3584414929878297	1.2234999999999958	3.479315823756333	0.4538227683510678	3.4793113336652723	-1.779500000000001	3.5491485055538163	0.31916922882837667	5.615339067896419e-05	3.230697030439911e-06	9.640892346202874e-10	4.134868875303961	0.0
2.2314999999999916	3.3609811775928056	0.37123528107173737	4.110262754571903	0.7492815769790977	1.2444999999999957	3.907796349499479	0.4664745602652636	3.9077915931244953	-1.758500000000001	2.937005981279855	0.2936224559414564	5.913994697905073e-05	3.42342843788004e-06	1.036673506973451e-09	4.110200190159813	0.0
2.2524999999999915	3.410414931820621	0.3755354879589182	4.086219334369744	0.6758044025491232	1.2654999999999956	4.030668042465666	0.46463208585901594	4.030663004601059	-1.7375000000000012	2.976055066851647	0.29475861972345263	6.227800522041426e-05	3.627229981093596e-06	1.1145911324009278e-09	4.086153428019951	0.0
2.2734999999999914	3.505562710170658	0.3888477549072906	4.062794350728603	0.5572316405579447	1.2864999999999955	4.080021657897825	0.46426601304714926	4.080016322505392	-1.7165000000000012	3.104412638036433	0.30220378388309715	6.55748450946578e-05	3.842711216706899e-06	1.198223917386662e-09	4.062724931974068	0.0
2.2944999999999913	3.3132161491124004	0.37623277959302676	4.039984169539535	0.7267680204271345	1.3074999999999954	3.786951654526603	0.4533541353535729	3.786946004692178	-1.6955000000000013	3.260993706936646	0.3078848429329715	6.903807449227453e-05	4.0705136991870216e-06	1.2879802449248793e-09	4.039911059663363	0.0
2.3154999999999912	4.046650329360009	0.40549848176831305	4.017785171580727	-0.02886515777928178	1.3284999999999954	3.616161142805071	0.44197106195775343	3.616155160692911	-1.6745000000000014	3.2339902710044544	0.3048840588690744	7.26756431957263e-05	4.311312570340541e-06	1.384296868959475e-09	4.017708183240664	0.0
2.336499999999991	3.623086425505261	0.38772840676481124	3.9961937524935833	0.3731073269883223	1.3494999999999953	4.078667509415243	0.45904182213130834	4.078661176220172	-1.6535000000000015	3.304697274290374	0.3050302402409369	7.64958570897922e-05	4.565818222763746e-06	1.4876408260125405e-09	3.99611268933063	0.0
2.357499999999991	4.119689070004521	0.4055396357403309	3.9752063227594507	-0.14448274724506982	1.3704999999999952	3.6101494041593334	0.43496776593459474	3.6101427000565334	-1.6325000000000016	3.6069934970941597	0.3196678676734713	8.050739290619153e-05	4.8347780404172914e-06	1.5985114713782006e-09	3.9751209789899926	0.0
2.378499999999991	3.9926216596918405	0.3972664696943645	3.9548193076770746	-0.037802352014765894	1.391499999999995	4.433078030555791	0.4655984374724673	4.433070934648131	-1.6115000000000017	3.605411880908666	0.32152007987068654	8.471931351993434e-05	5.118978219620981e-06	1.7174426477034884e-09	3.9547294676678924	0.0
2.399499999999991	3.4959852419648376	0.37869533098720337	3.93502914734077	0.4390439053759323	1.412499999999995	3.8156751153744803	0.442929401622925	3.815667605637277	-1.5905000000000018	3.3724248833871537	0.3089712566878105	8.914108381529897e-05	5.419245673890219e-06	1.8450049942492926e-09	3.9349345851662756	0.0
2.4204999999999908	3.5998581092485122	0.38438019581480926	3.9158322966193158	0.3159741873708035	1.433499999999995	4.017016504129112	0.44816673547299923	4.017008557352197	-1.569500000000002	3.682536365728091	0.3252875541108113	9.378258713980148e-05	5.736450026166919e-06	1.9818084056223877e-09	3.9157327756003415	0.0
2.4414999999999907	3.981791339373166	0.3995129626152231	3.897225225135649	-0.08456611423751692	1.4544999999999948	3.5439261828802016	0.4341996113410596	3.543917774607178	-1.548500000000002	3.7499788166708274	0.3239641373531838	9.865414236498187e-05	6.071505692132344e-06	2.12850464929638e-09	3.8971204973590874	0.0
2.4624999999999906	4.110161025302237	0.4025331301619189	3.8792044172473177	-0.2309566080549197	1.4754999999999947	4.114821205086563	0.4526925885378555	4.114812309551122	-1.527500000000002	3.3133169087517924	0.30856186422504767	0.00010376652157329891	6.425374058428275e-06	2.2857901517963e-09	3.879094223065896	0.0
2.4834999999999905	3.6162134956060017	0.3903598161251994	3.861766372027763	0.24555287642176138	1.4964999999999946	3.420856128323053	0.42060746709938235	3.4208467183822187	-1.5065000000000022	3.5557453789734024	0.3166888296068353	0.00010913096839090968	6.799065759756848e-06	2.4544089640101835e-09	3.8616504395392033	0.0
2.5044999999999904	3.631772177000764	0.3896501532809873	3.8449076032484313	0.21313542624766724	1.5174999999999945	3.850408198992758	0.43239507580896597	3.850398246056916	-1.4855000000000023	3.2895402631873436	0.3064679750124223	0.00011475921698657967	7.193643058977123e-06	2.6351559167126807e-09	3.8447856477532296	0.0
2.5254999999999903	3.6918620012395054	0.38883260524231517	3.8286246393617454	0.13676263812224	1.5384999999999944	4.039575143774425	0.43493665144435667	4.039564617734002	-1.4645000000000024	3.875451926317387	0.3298235184090278	0.00012066351175747065	7.610222334470419e-06	2.828879978043098e-09	3.8284963627987736	0.0
2.54649999999999	3.4302472246467923	0.3805287678537116	3.8129140234849754	0.3826667988381831	1.5594999999999943	4.497938640574825	0.44648953728899565	4.497927509723457	-1.4435000000000024	3.64133334243863	0.3208761445385826	0.0001268566277230377	8.04997667920266e-06	3.0364878253744426e-09	3.812779113844085	0.0
2.56749999999999	3.964260736266308	0.40063287182923357	3.797772313385013	-0.16648842288129462	1.5804999999999942	4.296184089433154	0.438426496860248	4.296172320387198	-1.4225000000000025	4.306558176424048	0.34587050412102904	0.0001333518916487574	8.514138616075444e-06	3.25894764474333e-09	3.797630444095801	0.0
2.58849999999999	3.8529836230866437	0.3940635724850365	3.7831960814640824	-0.06978754162256129	1.6014999999999942	4.206702658085392	0.4339129006806645	4.206690215699605	-1.4015000000000026	4.104830933546423	0.33930605714027273	0.00014016320392192663	9.004002934324518e-06	3.4972931717851743e-09	3.783046910759933	0.0
2.60949999999999	3.623305369957926	0.39047424490831656	3.769181914746435	0.1458765447885093	1.622499999999994	3.2120781118509774	0.3978415780157124	3.21206495913021	-1.3805000000000027	4.014710848518833	0.34125795115331536	0.00014730506120226697	9.520929651897525e-06	3.7526279889364364e-09	3.769025085002953	0.0
2.63049999999999	4.178500115540835	0.4098257760756989	3.7557264148660234	-0.4227737006748118	1.643499999999994	4.553707705702549	0.4376753060570729	4.553693803709264	-1.3595000000000028	4.119870240379878	0.3406978334557426	0.0001547925798705842	1.0066347108919945e-05	4.026130094529395e-09	3.7555615519129137	0.0
2.6514999999999898	3.9521391843735194	0.40235663792815657	3.742826198055213	-0.2093129863183063	1.6644999999999939	4.18235392074623	0.4214078888545069	4.182339228503666	-1.338500000000003	4.457643845010582	0.3544252764775602	0.00016264152029923812	1.064175519754151e-05	4.3190567603161495e-09	3.7426529104606594	0.0
2.6724999999999897	3.757535872495122	0.39273799298543666	3.7304778951345408	-0.027057977360581464	1.6854999999999938	3.891346331165863	0.4057703552465527	3.8913308055566582	-1.317500000000003	4.389527021199491	0.35402403929341286	0.0001708683119687067	1.1248728733643631e-05	4.632749694920309e-09	3.730295773461089	0.0
2.6934999999999896	3.3782794679060624	0.3830477886990948	3.718678151503571	0.3403986835975088	1.7064999999999937	3.5106627344117505	0.39036785717731015	3.5106463300718214	-1.296500000000003	3.5465960683359654	0.32743556678852287	0.00017949007945504555	1.1888920976083052e-05	4.968640531729337e-09	3.7184867675344995	0.0
2.7144999999999895	3.832072940391518	0.39423389059171887	3.7074236271328536	-0.12464931325866457	1.7274999999999936	4.048418778071663	0.40191058703947985	4.048401447279135	-1.2755000000000032	3.752732169089712	0.33230585107456817	0.00018852466931355857	1.2564067299345352e-05	5.328256660811939e-09	3.707222533067984	0.0
2.7354999999999894	3.8793390427529353	0.4007975724754263	3.6967109965570413	-0.182628046195894	1.7484999999999935	4.215107019959752	0.4082601355627048	4.215088712518727	-1.2545000000000033	4.188970836171786	0.34665551810175427	0.00019799067788452777	1.3275989025688229e-05	5.713227425574487e-09	3.6964997241769035	0.0
2.7564999999999893	3.833678196178559	0.39779942517890593	3.6865369488691813	-0.14714124730937783	1.7694999999999934	3.744538970363155	0.3848695856601499	3.7445196334820943	-1.2335000000000034	4.101588740820959	0.34646529678926113	0.00020790748004736795	1.402659742306445e-05	6.125290706060937e-09	3.68631500866642	0.0
2.777499999999989	3.6540381096524963	0.38884156108421136	3.6768981877162323	0.022860078063736022	1.7904999999999933	3.8775952033770404	0.38328533075736826	3.8775747815415285	-1.2125000000000035	4.4251139757272675	0.35598653829772464	0.00021829525895011954	1.4817897875332878e-05	6.566299912057951e-09	3.676665067993107	0.0
2.798499999999989	3.6419076345860844	0.3886455370053188	3.6677914312958166	0.025883796709732287	1.8114999999999932	3.9707162460611047	0.3854750039846898	3.970694680900757	-1.1915000000000036	4.5423850052260235	0.3557913294860317	0.00022917503674169248	1.5651994231488015e-05	7.0382314104914874e-09	3.667546597226612	0.0
2.819499999999989	3.828318326824537	0.39343510894563405	3.659213412354268	-0.1691049144702692	1.8324999999999931	3.502125207464498	0.3670548144238664	3.502102437613762	-1.1705000000000036	4.009599103753187	0.34005085786927375	0.00024056870633481792	1.65310933408669e-05	7.543192412997006e-09	3.6589563050114	0.0
2.840499999999989	4.378472479308925	0.41781981831539633	3.651160878185991	-0.7273116011229344	1.853499999999993	3.595279798467104	0.36858777694374856	3.5952557594196914	-1.1495000000000037	3.58857427485721	0.32300801450593225	0.0002524990642281901	1.7457509781529374e-05	8.083429351018361e-09	3.650890913528552	0.0
2.861499999999989	3.5509918942926224	0.38904069797812874	3.6436305906341797	0.0926386963415573	1.874499999999993	3.7833798302068047	0.3686934796680448	3.7833544541634865	-1.1285000000000038	4.862468535253551	0.36672070482636004	0.0002649898444168061	1.8433670789247984e-05	8.661336767340306e-09	3.6433471584576367	0.0
2.8824999999999887	3.8979329926036606	0.3999535656185365	3.63661932609293	-0.2613136665107305	1.8954999999999929	4.21066689801691	0.3773839209524574	4.210640113726398	-1.107500000000004	4.910849926426805	0.36400008918090465	0.00027806575342003835	1.9462121394792697e-05	9.279466754594982e-09	3.6363217889386483	0.0
2.9034999999999886	3.8250774700065393	0.3994997317007409	3.6301238755107805	-0.19495359449575878	1.9164999999999928	3.9136050271973324	0.3653123961674831	3.9135767597899505	-1.086500000000004	4.487931631272042	0.354439820538163	0.0002917525064574795	2.0545529777448897e-05	9.94053897300452e-09	3.6298115675340066	0.0
2.9244999999999886	3.916452695069325	0.39808421964390567	3.6241410443957247	-0.2923116506736001	1.9374999999999927	3.8596723355109135	0.37156844532465083	3.859642506324762	-1.065500000000004	4.023185612328518	0.33873629280914125	0.00030607686480314025	2.1686692842969017e-05	1.0647451281435466e-08	3.6238132701906274	0.0
2.9454999999999885	3.803057695653948	0.3997239155958213	3.6186676528217325	-0.1843900428322156	1.9584999999999926	3.9023691883074525	0.37080729014190733	3.9023377147067513	-1.0445000000000042	4.16108412996857	0.3438410231239273	0.00032106667434908667	2.2888542034427194e-05	1.1403291017749656e-08	3.618323686202058	0.0
2.9664999999999884	4.276200351520112	0.4163009171450206	3.613700535436821	-0.6624998160832911	1.9794999999999925	4.181547372516808	0.38022236380518004	4.18151416770209	-1.0235000000000043	4.689792560535601	0.3629707483101998	0.00033675090541010906	2.4154149384717876e-05	1.2211346966449967e-08	3.613339618170679	0.0
2.988499999999994	4.492649377362148	0.40164949075498657	3.60903646644344	-0.8836129109187079	2.0004999999999926	3.611691046229973	0.36106271432480913	3.6116560190398017	-1.0025000000000044	5.054077446312953	0.3743790115278361	0.00035395966615295744	2.5551917627050222e-05	1.3117706574890467e-08	3.6086569417419536	0.0
3.0105	4.1250212972360245	0.40754828601028353	3.6049209729154414	-0.5201003243205831	2.0214999999999925	3.8578100409294347	0.3685662800237275	3.857773095633277	-0.9815000000000043	4.720963318977294	0.3651617573119619	0.00037199971570743806	2.7027076815453003e-05	1.4089516156798587e-08	3.6045219320334025	0.0
3.0315735	3.898884981659719	0.39903181582384706	3.601489888603424	-0.29739509305629497	2.0424999999999924	4.017771775116006	0.3828413744592835	4.017732811197923	-0.9605000000000044	4.691350961254088	0.3659944620239799	0.0003900942780603069	2.8516448339954717e-05	1.5086011753703433e-08	3.601071262791012	0.0
3.0527945145	3.166252429366762	0.3742887901805388	3.598536922071103	0.432284492704341	2.0634999999999923	4.328954820882806	0.3956505339753448	4.328913732815563	-0.9395000000000042	4.632739307029153	0.36477387692052016	0.0004091559363963241	3.0095584508742354e-05	1.615877628639202e-08	3.598097654391422	0.0
3.0741640761015	3.089276526464914	0.3669268597922702	3.5960692516801163	0.5067927252152025	2.0844999999999922	3.761175743673153	0.3779028543038207	3.761132420682376	-0.9185000000000043	4.515590994798862	0.3627545437044015	0.0004292401640537912	3.177028906076969e-05	1.731404400661559e-08	3.595608223912958	0.0
3.09568322463421	3.8920695863626182	0.39789379686153165	3.594094107542791	-0.29797547881982744	2.105499999999992	3.6495998765409317	0.3695207695613043	3.6495542023588947	-0.8975000000000042	4.8395571015257	0.3744193938748138	0.00045040579552347204	3.354676301071531e-05	1.8558588318908572e-08	3.593610136425668	0.0
3.11735300720665	4.00417811451144	0.395765696345719	3.5926187712698288	-0.41155934324161114	2.126499999999992	3.7862110837739227	0.37856106553311053	3.786162936382556	-0.8765000000000043	5.115769629915748	0.3859265652811146	0.0004727152388764967	3.54316331501827e-05	1.9899770759207382e-08	3.592110604498031	0.0
3.1391744782570963	3.7271947105134147	0.38529206844397973	3.5916505757105823	-0.13554413480283234	2.147499999999992	3.913458390466749	0.3882615323176049	3.9134076418294304	-0.8555000000000041	4.556822250857412	0.3725508277151473	0.0004962347020399907	3.7431982673855686e-05	2.1345594620214945e-08	3.5911168876802737	0.0
3.1611486996048956	3.8209360119948315	0.39000330515954823	3.5911969046865617	-0.22973910730826974	2.168499999999992	3.8626848533357316	0.3953435084168804	3.8626313691174126	-0.8345000000000042	4.3991005080198615	0.3647961722467276	0.0005210344338412099	3.9555384094014356e-05	2.2904763681677848e-08	3.590636291963863	0.0
3.18327674050213	3.76912459118879	0.3893524607263695	3.5912651927189314	-0.17785939846985865	2.189499999999992	4.0429794163171175	0.40087281102407774	4.04292305559232	-0.8135000000000041	4.283252939511488	0.3650961483648256	0.0005471889808024499	4.180993461966911e-05	2.4586746550500485e-08	3.5906761692167626	0.0
3.205559677685645	4.445819793478746	0.4083752954119253	3.591862924750786	-0.85395686872796	2.2104999999999917	3.77648676736793	0.39014389658514154	3.776427382316131	-0.7925000000000042	4.773304952551372	0.37954720222164773	0.0005747774607348891	4.4204294190475683e-05	2.6401847167286676e-08	3.5912439165940135	0.0
3.227998595429445	3.895928969848463	0.3900714211909569	3.5929976358651308	-0.30293133398333216	2.2314999999999916	3.3609811775928056	0.37123528107173737	3.360918613180715	-0.7715000000000041	4.568131572325319	0.37648008810852857	0.0006038838542495406	4.674772637059049e-05	2.836128209302324e-08	3.5923469759232285	0.0
3.250594585597451	3.914838887245201	0.3864440323123262	3.5946769109995227	-0.3201619762456782	2.2524999999999915	3.410414931820621	0.3755354879589182	3.410349025470828	-0.7505000000000042	5.673739313985328	0.4136066504923813	0.0006345973153782266	4.945014232383559e-05	3.047726525278589e-08	3.593992833064555	0.0
3.273348747696633	4.159497213751143	0.39292700202550274	3.5969083846584913	-0.5625888290926517	2.2734999999999914	3.505562710170658	0.3888477549072906	3.5054932914161228	-0.729500000000004	5.63081656177805	0.4175306223129913	0.0006670125025771456	5.232214810904774e-05	3.276310088319812e-08	3.596189017244704	0.0
3.2962621889305095	3.6049344436278328	0.37236840450046294	3.599699740624897	-0.005234703002935603	2.2944999999999913	3.3132161491124004	0.37623277959302676	3.3131430392362287	-0.7085000000000041	5.129639175082044	0.4041758417989481	0.000701229931470458	5.537509555338727e-05	3.5233285507671913e-08	3.598943100364588	0.0
3.319336024253023	4.288804140451673	0.3942758509762016	3.603058711671533	-0.6857454287801401	2.3154999999999912	4.046650329360009	0.40549848176831305	4.046573341019946	-0.687500000000004	6.064830492267186	0.43290826229074375	0.0007373563507817853	5.862113698181158e-05	3.7903619848972184e-08	3.6022626962801496	0.0
3.342571376422794	3.683139327827576	0.37583469301113365	3.6069930792744005	-0.07614624855317542	2.336499999999991	3.623086425505261	0.38772840676481124	3.6230053623423077	-0.6665000000000041	5.133572022838157	0.4158021027444257	0.000775505142997895	6.207328410297505e-05	4.0791331683305066e-08	3.6061554600559678	0.0
3.3659693760577536	4.030766397086145	0.38348038261780115	3.611510673329159	-0.41925572375698605	2.357499999999991	4.119689070004521	0.4055396357403309	4.119603726235063	-0.645500000000004	6.477502927013142	0.45248615350866905	0.0008157967514113795	6.574547137563921e-05	4.391521074493551e-08	3.6106290871911613	0.0
3.389531161690158	3.7905211251848168	0.37277487722859737	3.616619371872478	-0.1739017533123386	2.378499999999991	3.9926216596918405	0.3972664696943645	3.9925318196826582	-0.624500000000004	5.766557068312197	0.4423925298627226	0.0008583591352985873	6.965262420542601e-05	4.729575690637694e-08	3.6156913128172175	0.0
3.4132578798219892	4.05507210518733	0.3831054783826444	3.6223271008100677	-0.43274500437726227	2.399499999999991	3.4959852419648376	0.37869533098720337	3.4958906797903433	-0.6035000000000039	6.181396249856183	0.46103908360622914	0.0009033282551052604	7.38107323495374e-05	5.0955342987746056e-08	3.62134991086727	0.0
3.437150684980743	3.688780838764483	0.37155838879545905	3.628641833653377	-0.06013900511110615	2.4204999999999908	3.5998581092485122	0.38438019581480926	3.599758588229538	-0.582500000000004	6.000580203120961	0.46386331087385135	0.0009508485896363391	7.82369289371037e-05	5.4918393691268656e-08	3.6276126932164097	0.0
3.4612107397756082	3.5225564871335613	0.3644404075673956	3.635571591267117	0.11301510413355587	2.4414999999999907	3.981791339373166	0.3995129626152231	3.9816866115966043	-0.5615000000000039	6.475929729014076	0.48606462117176863	0.0010010736873781532	8.294957554525492e-05	5.921158231474292e-08	3.6344875087926116	0.0
3.485439214954037	3.7588443693847107	0.3677237878524916	3.6431244416298854	-0.11571992775482531	2.4624999999999906	4.110161025302237	0.4025331301619189	4.110050831120816	-0.540500000000004	6.371722222559071	0.4921597188757592	0.0010541667542214581	8.79683538060498e-05	6.386404707267367e-08	3.641982242657811	0.0
3.5098372894587158	3.4748334842136273	0.35748553821627566	3.651308499610442	0.17647501539681487	2.4834999999999905	3.6162134956060017	0.3903598161251994	3.616097563117442	-0.5195000000000038	6.024985911921415	0.4953470007982641	0.001110301280002992	9.331436405723889e-05	6.890762904771096e-08	3.6501048150587527	0.0
3.5344061504849265	3.2691523802642237	0.3512277990562983	3.6601319267622943	0.39097954649807054	2.5044999999999904	3.631772177000764	0.3896501532809873	3.6316502215055624	-0.4985000000000039	6.496193144089982	0.5207952881826068	0.0011696617064417896	9.901023159070797e-05	7.437713401006928e-08	3.6588631804471277	0.0
3.559146993538321	3.5812070441623503	0.3591981342061178	3.669602931139554	0.08839588697720391	2.5254999999999903	3.6918620012395054	0.38883260524231517	3.6917337246765336	-0.47750000000000387	7.4207251956719835	0.552524357475412	0.0012324441392151872	0.00010508022109660655	8.031062058112088e-08	3.668265326468622	0.0
3.5840610224930893	4.557877474113016	0.38963434478612535	3.679729767137182	-0.8781477069758341	2.54649999999999	3.4302472246467923	0.3805287678537116	3.430112315005902	-0.45650000000000385	7.757334987506222	0.5729294006494458	0.0012988571070985582	0.00011155035994881538	8.674971748195657e-08	3.678319272920417	0.0
3.6091494496505407	3.6143307110582525	0.36218772732053717	3.6905207353590264	0.07619002430077382	2.56749999999999	3.964260736266308	0.40063287182923357	3.9641188669770955	-0.43550000000000383	7.356459137231732	0.5874962922492825	0.0013691223712832272	0.00011844857102892215	9.373997290134463e-08	3.689033070676741	0.0
3.6344134957980945	3.8262714888169085	0.3671861237135694	3.7019841825173305	-0.12428730629957796	2.58849999999999	3.8529836230866437	0.3940635724850365	3.8528344523824942	-0.4145000000000038	7.421900682550444	0.6139864288503282	0.0014434757881891516	0.00012580481584144684	1.0133123934340373e-07	3.7004148005820605	0.0
3.659854390268681	3.780383382261417	0.3594588001203292	3.7141285013675884	-0.06625488089382836	2.60949999999999	3.623305369957926	0.39047424490831656	3.623148540214444	-0.3935000000000038	6.853519904474647	0.6407538882841916	0.0015221682293035034	0.00013365124873310113	1.0957809767709899e-07	3.712472572311454	0.0
3.685473371000562	3.911500827585127	0.36724806234982926	3.726962130683029	-0.18453869690209768	2.63049999999999	4.178500115540835	0.4098257760756989	4.1783352525877255	-0.3725000000000038	7.112009461791757	0.6897590104443834	0.0016054665618040666	0.00014202238309367972	1.1854032451138373e-07	3.725214523197807	0.0
3.7112716845975657	4.728428812675388	0.3909512891177895	3.740493555273247	-0.9879352574021416	2.6514999999999898	3.9521391843735194	0.40235663792815657	3.9519658967789657	-0.35150000000000375	7.926532559218771	0.7515488396514542	0.0016936546939678098	0.00015095527048615478	1.2828340746596466e-07	3.7386488170253855	0.0
3.7372505863897487	4.161143605065732	0.3710933146428439	3.7547313060518666	-0.4064122990138652	2.6724999999999897	3.757535872495122	0.39273799298543666	3.7573537508216703	-0.33050000000000374	8.040715432431757	0.8177638809471267	0.0017870346896211465	0.00016048969372908713	1.3887911340327365e-07	3.752783642789403	0.0
3.763411340494477	4.489553733255673	0.3787326318658676	3.769683960158472	-0.719869773097201	2.6934999999999896	3.3782794679060624	0.3830477886990948	3.3780880839369907	-0.3095000000000037	6.457196350137995	0.886309818676384	0.0018859279561597277	0.00017066837503599527	1.50406115237883e-07	3.767627213421161	0.0
3.7897552198779385	4.721443287311161	0.3879332666049551	3.7853601411404263	-0.9360831461707351	2.7144999999999895	3.832072940391518	0.39423389059171887	3.831871846326649	-0.2885000000000037	8.703658520311677	1.0145297014447987	0.001990676510953	0.00018153720040432704	1.6295068355152912e-07	3.7831877644783853	0.0
3.816283506417084	4.118512030076288	0.3672983749558881	3.8017685192006128	-0.3167435108756753	2.7354999999999894	3.8793390427529353	0.4007975724754263	3.8791277703727975	-0.2675000000000037	7.060130824760719	1.1267746514876982	0.002101644331253199	0.00019314546154163578	1.7660744992208978e-07	3.799473552800368	0.0
3.842997490962004	3.72320038393473	0.3499945912248966	3.8189178115175366	0.09571742758280655	2.7564999999999893	3.833678196178559	0.39779942517890593	3.833456255975798	-0.24650000000000366	6.391610195228516	1.2716635601620045	0.002219218793050292	0.00020554611671902762	1.914802496310646e-07	3.8164928551275175	0.0
3.8698984733987376	3.974544756876439	0.35610815135627155	3.8368167826446977	-0.13772797423174143	2.777499999999989	3.6540381096524963	0.38884156108421136	3.653804989929371	-0.2255000000000037	5.827195753408262	1.4577261627457903	0.0023438122046550306	0.0002187960720524878	2.076830522548869e-07	3.834253966684938	0.0
3.896987762712529	4.273962668121517	0.3680163020443848	3.855474244996662	-0.4184884231248551	2.798499999999989	3.6419076345860844	0.3886455370053188	3.6416628005168796	-0.20450000000000368	8.322784203955067	1.712711425456592	0.0024758634411519496	0.00023295648483192302	2.2534098958061543e-07	3.8527651997296886	0.0
3.9242666770515164	4.384776121388269	0.36870285180510043	3.8748990594297243	-0.5098770619585444	2.819499999999989	3.828318326824537	0.39343510894563405	3.828061219481669	-0.18350000000000372	15.333278759430442	2.0320149345427327	0.0026158396862443855	0.0002480930906463552	2.4459149132672687e-07	3.8720348820613424	0.0
3.9517365437908767	4.1341511323231925	0.35963599444535194	3.895100135925635	-0.23905099639755756	2.840499999999989	4.378472479308925	0.41781981831539633	4.378202514651487	-0.1625000000000037	31.032600136968995	2.3989982205212708	0.0027642382884146754	0.00026427655619236986	2.6558554030712113e-07	3.8920713554954878	0.0
3.9793986995974127	4.145719733167644	0.3617636859565745	3.916086434387429	-0.22963329878021455	2.861499999999989	3.5509918942926224	0.38904069797812874	3.5507084621160794	-0.14150000000000373	55.87437871804224	2.8113857003128286	0.0029215887387457357	0.00028158285980240516	2.884890599642881e-07	3.912882974299821	0.0
4.007254490494595	3.7036732760104343	0.3450571677755218	3.9378669655570286	0.23419368954659436	2.8824999999999887	3.8979329926036606	0.3999535656185365	3.897635455449379	-0.12050000000000372	86.18601157539092	3.241619986555894	0.003088454778196198	0.00030009370189061434	3.134844486309611e-07	3.934478103592493	0.0
4.035305271928057	4.168276403356226	0.3562308138473111	3.9604507920649588	-0.20782561129126753	2.9034999999999886	3.8250774700065393	0.3994997317007409	3.8247651620297654	-0.09950000000000372	129.3526708020736	3.696426584686163	0.0032654366425907844	0.0003198969476876731	3.407722764751861e-07	3.956865117702404	0.0
4.063552408831553	4.303771421330796	0.3595856166381316	3.9838470296231403	-0.31992439170765596	2.9244999999999886	3.916452695069325	0.39808421964390567	3.9161249208642275	-0.0785000000000037	180.33601300984196	4.13561262731857	0.003453173454081664	0.0003410871048229707	3.7057316286016815e-07	3.9800523984910727	0.0
4.091997275693375	4.540843684741954	0.3692601622649159	4.008064848372543	-0.5327788363694115	2.9454999999999885	3.803057695653948	0.3997239155958213	3.8027137290342736	-0.05750000000000371	232.0046112988622	4.542826513291279	0.0036523457683558585	0.0003637658385142083	4.0312985382839084e-07	4.0040483336358195	0.0
4.120641256623228	4.606188444731062	0.3661716122490422	4.0331134743981885	-0.5730749703328737	2.9664999999999884	4.276200351520112	0.4163009171450206	4.27583943425397	-0.0365000000000037	266.47838590046194	4.861803790305792	0.0038636782874090516	0.00038804252734132014	4.3870952162270606e-07	4.028861314873916	0.0
4.149485745419591	4.147304252657402	0.35329522414337955	4.059002191424885	-0.0883020612325165	2.988499999999994	4.492649377362148	0.40164949075498657	4.4922698526606615	-0.015500000000003704	276.36124997503543	5.062459494112976	0.004087942748278682	0.00041403486281537966	4.776063106110615e-07	4.054499736207481	0.0
4.178532145637528	4.062247394435715	0.3466969263912649	4.0857403427078385	0.023492948272123115	3.0105	4.1250212972360245	0.40754828601028353	4.124622256353986	0.005499999999996298	263.3849638645604	5.103723980316316	0.004325960998728204	0.00044186949620447075	5.201441567155146e-07	4.080971992068749	0.0
4.207781870656991	3.9453502074498994	0.34528919330172886	4.113337333133315	0.16798712568341578	3.0315735	3.898884981659719	0.39903181582384706	3.898466355847307	0.026499999999996297	208.49668671096947	4.956079802288009	0.004578608271502725	0.0004716827363491248	5.666799104925433e-07	4.108286475445553	0.0
4.23723634375159	4.540217455468162	0.35561878187091	4.141802631545393	-0.39841482392276895	3.0527945145	3.166252429366762	0.3742887901805388	3.165813161687081	0.0474999999999963	153.53146704257688	4.661744255445299	0.004846816669431798	0.0005036213024907992	6.176067974063431e-07	4.136451575966673	0.0
4.266896998157851	3.960800561815323	0.34054967110045625	4.171145773315922	0.2103452115005986	3.0741640761015	3.089276526464914	0.3669268597922702	3.0888154986977554	0.06849999999999631	96.80528343897015	4.247914594959943	0.005131578874340515	0.0005378431364497829	6.733582526204119e-07	4.165475677946879	0.0
4.2967652771449565	4.303264730586879	0.3490017290210325	4.201376363175874	-0.10188836741100538	3.09568322463421	3.8920695863626182	0.39789379686153165	3.8915856152454955	0.0894999999999963	47.65525023019637	3.7355881018462216	0.005433952093444148	0.0005745182788251277	7.34412171850424e-07	4.1953671583914325	0.0
4.32684263408497	4.473697694016987	0.3524320354538771	4.23250407832731	-0.241193615689677	3.11735300720665	4.00417811451144	0.395765696345719	4.003669947739643	0.11049999999999632	23.490035060381615	3.2167453007054956	0.005755062257644702	0.0006138298142504462	8.012956245231854e-07	4.22613438495979	0.0
4.357130532523566	4.542826079793409	0.3519072769269526	4.2645386718565526	-0.27828740793685647	3.1391744782570963	3.7271947105134147	0.38529206844397973	3.726661022483106	0.13149999999999631	13.449968188922071	2.7324506820454815	0.006096108486920802	0.0006559748911274513	8.745900807291349e-07	4.257785713888423	0.0
4.387630446251231	4.6659029753037835	0.35584043570043034	4.297489976470108	-0.3684129988336755	3.1611486996048956	3.8209360119948315	0.39000330515954823	3.8203753992721325	0.1524999999999963	7.148706919785411	2.2620577368962804	0.006458367838802919	0.000701165821675496	9.549372093017791e-07	4.2903294878724205	0.0
4.41834385937499	4.420519697649428	0.3489883365777301	4.331367908576552	-0.08915178907287569	3.18327674050213	3.76912459118879	0.3893524607263695	3.7685355676866212	0.17349999999999632	6.311199520142225	1.8776070290744562	0.00684320035675632	0.0007496312685823909	1.0430453108772837e-06	4.323774033905902	0.0
4.449272266390615	4.785439175723955	0.35653328177962784	4.366182472738561	-0.4192567029853933	3.205559677685645	4.445819793478746	0.4083752954119253	4.4452007853219735	0.1944999999999963	7.235399213640932	1.5592019732620062	0.007252054436150521	0.0008016175250209193	1.1396964570590448e-06	4.358127661080933	0.0
4.48041717225535	4.283988510389213	0.3411225803691478	4.401943766521032	0.11795525613181912	3.227998595429445	3.895928969848463	0.3900714211909569	3.8952783099065607	0.2154999999999963	9.865705861859794	1.343380871572996	0.007686472526377771	0.000857389895309374	1.2457544149235903e-06	4.39339865834493	0.0
4.511780092461137	4.826981371053449	0.3534244261137212	4.438661985762494	-0.38831938529095567	3.250594585597451	3.914838887245201	0.3864440323123262	3.9141548093102334	0.23649999999999627	9.128967640016143	1.1772491434511607	0.008148097188591113	0.0009172341840447503	1.3621734451530584e-06	4.429595292216413	0.0
4.5433625531083655	4.973024907804751	0.3566176248417082	4.47634743029867	-0.49667747750608093	3.273348747696633	4.159497213751143	0.39292700202550274	4.158777846337356	0.2574999999999963	10.241938484536966	1.1008328340346456	0.00863867752946361	0.0009814583021266925	1.4900080721750232e-06	4.466725804459007	0.0
4.575166090980124	4.851976006626005	0.35192167654305057	4.5150105101686595	-0.33696549645734564	3.2962621889305095	3.6049344436278328	0.37236840450046294	3.6041778033675236	0.2784999999999963	12.044380503260562	1.0769050344561102	0.009160076032321897	0.001050393998721004	1.6304239359546828e-06	4.504798409713681	0.0
4.607192253616985	4.354612743480004	0.33684342826891583	4.554661752335846	0.2000490088558422	3.319336024253023	4.288804140451673	0.3942758509762016	4.28800812506029	0.2994999999999963	10.380508555405928	1.0410766540029561	0.009714275807976465	0.0011243987288859548	1.784709847653853e-06	4.543821293089136	0.0
4.639442599392304	4.735387725480483	0.34620533979108503	4.595311807957416	-0.1400759175230668	3.342571376422794	3.683139327827576	0.37583469301113365	3.682301708609143	0.32049999999999634	8.637400869630671	1.0125816141772994	0.010303388288554332	0.0012038576673056816	1.9542911853971515e-06	4.58380260771037	0.0
4.67191869758805	4.647985739493768	0.34097993330379234	4.636971460238121	-0.011014279255646464	3.3659693760577536	4.030766397086145	0.38348038261780115	4.029884810948148	0.34149999999999636	8.60091508036884	1.0111879035361393	0.010929661388633126	0.0012891858793446411	2.1407447820394172e-06	4.624750472225362	0.0
4.704622128471167	4.653950341079325	0.3427619073939503	4.679651632905906	0.02570129182658132	3.389531161690158	3.7905211251848168	0.37277487722859737	3.789593066129556	0.3624999999999964	8.137039912966294	0.9971230643460866	0.011595488158974465	0.001380830661458902	2.345815474297873e-06	4.666672968269999	0.0
4.737554483370465	5.258617327949246	0.35321947003176823	4.723363399348755	-0.5352539286004907	3.4132578798219892	4.05507210518733	0.3831054783826444	4.054094915244532	0.3834999999999964	10.442088606735105	1.000254424878181	0.012303415959152415	0.0014792740638760137	2.5714345021111054e-06	4.709578137891224	0.0
4.7707173647540575	4.422260674028756	0.33321109565796875	4.768117992454265	0.3458573184255087	3.437150684980743	3.688780838764483	0.37155838879545905	3.687751698327516	0.4044999999999964	10.088631753878623	0.9754523017560988	0.013056156176364173	0.0015850356093887632	2.819739968849405e-06	4.753473980928543	0.0
4.804112386307336	4.72496174595014	0.3379224405845628	4.813926815195319	0.08896506924517844	3.4612107397756082	3.5225564871335613	0.3644404075673956	3.5214724046590558	0.42549999999999644	7.8562679512835025	0.9244898831421646	0.013856594518686925	0.0016986752231017432	3.0930995972927644e-06	4.798368452353933	0.0
4.837741173011487	5.133555119321294	0.34835802138265415	4.860801452007465	-0.2727536673138289	3.485439214954037	3.7588443693847107	0.3677237878524916	3.757702170412636	0.44649999999999646	8.08050281326431	0.8923837113219882	0.014707801911998716	0.0018207963890263976	3.3941360434067095e-06	4.844269459570397	0.0
4.871605361222568	5.3948727470476445	0.3555236379115689	4.908753681005534	-0.48611906604211086	3.5098372894587158	3.4748334842136273	0.35748553821627566	3.473629799661938	0.4674999999999965	8.069494991411297	0.8549436398542607	0.01561304603070227	0.001952049550543042	3.7257550602119056e-06	4.891184859669228	0.0
4.9057065987511255	5.023963440698227	0.3409743276991107	4.9577954870892835	-0.0661679536089439	3.5344061504849265	3.2691523802642237	0.3512277990562983	3.267883633949057	0.4884999999999965	7.097024640703776	0.8022575163171607	0.01657580349326766	0.0020931357729397733	4.091176837826458e-06	4.939122456646238	0.0
4.940046544942383	4.898572031049449	0.33648940613085665	5.007939075989976	0.10936704494052663	3.559146993538321	3.5812070441623503	0.3591981342061178	3.579869439491418	0.5094999999999965	5.807049797612812	0.743982397927166	0.01759977275443129	0.00224481068750153	4.493970883469737e-06	4.988089998577159	0.0
4.97462687075698	4.937738419056149	0.3385734859590174	5.059196889311966	0.12145847025581702	3.5840610224930893	4.557877474113016	0.38963434478612535	4.556466979896251	0.5304999999999964	7.831554604397805	0.7357350362996091	0.01868888772663874	0.002407888737959836	4.938094847308455e-06	5.03809517475252	0.0
5.009449258852279	4.828132006336581	0.3320276389774188	5.111581620625478	0.28344961428889714	3.6091494496505407	3.6143307110582525	0.36218772732053717	3.6128430463759673	0.5514999999999965	6.630632265372425	0.6884301928882922	0.01984733216398455	0.002583247751528222	5.427937747007878e-06	5.089145612772218	0.0
5.044515403664246	5.3419733295511005	0.34423648822270275	5.165106232668945	-0.1768670968821553	3.6344134957980945	3.8262714888169085	0.3671861237135694	3.8247021068816385	0.5724999999999965	5.800206941355963	0.6420709204739767	0.021079554842462336	0.0027718338582416934	5.968368096290815e-06	5.141248875600144	0.0
5.079827011489895	5.466138693824215	0.3446925967678936	5.21978397572149	-0.24635471810272502	3.659854390268681	3.780383382261417	0.3594588001203292	3.7787274532052826	0.5934999999999966	6.194482084510161	0.6270555064963718	0.02239028557077805	0.002974666783893405	6.564787501333347e-06	5.194412458579317	0.0
5.1153858005703245	5.465581023027761	0.3442769756908932	5.275628407207901	-0.1899526158198599	3.685473371000562	3.911500827585127	0.36724806234982926	3.909753220099905	0.6144999999999965	5.344061273279721	0.5952688648028361	0.023784552066271974	0.0031928455435195446	7.2231903541465885e-06	5.248643786407755	0.0
5.151193501174317	5.296014837571704	0.3398515251766876	5.3326534126007115	0.03663857502900747	3.7112716845975657	4.728428812675388	0.3909512891177895	4.726584074427527	0.6354999999999966	5.847253671554059	0.6008412985005689	0.025267697730620885	0.0034275545641256383	7.950230324985621e-06	5.30395021007564	0.0
5.187251855682537	5.180746366072153	0.33321110593434056	5.390873227685773	0.21012686161362026	3.7372505863897487	4.161143605065732	0.3710933146428439	4.159195941803268	0.6564999999999965	5.741314348493365	0.5817725487442389	0.026845400359921466	0.003680070267175254	8.753294437168336e-06	5.360339003764239	0.0
5.2235626186723145	5.143617571988691	0.3325846677254887	5.450302462259387	0.306684890270696	3.763411340494477	4.489553733255673	0.3787326318658676	4.487496986518362	0.6774999999999967	6.003543431299999	0.5835204514571527	0.028523691823463673	0.003951768143275409	9.640585598444911e-06	5.4178173617070495	0.0
5.260127557003021	5.079573359303095	0.3306637094243408	5.510956125326784	0.4313827660236891	3.7897552198779385	4.721443287311161	0.3879332666049551	4.71927091064912	0.6984999999999966	5.5857635810456525	0.5759437697042773	0.03030897874495142	0.004244130353491891	1.0621214564313569e-05	5.476392395013776	0.0
5.296948449902043	5.291863743360009	0.3316219896317318	5.572849651872998	0.28098590851298866	3.816283506417084	4.118512030076288	0.3672983749558881	4.116217063676043	0.7194999999999967	6.9225116610236075	0.6011449653351987	0.032208064219090414	0.004558753893810769	1.1705302421635901e-05	5.536071128457675	0.0
5.334027089051357	5.494010114415115	0.3352969135610104	5.635998931278498	0.14198881686338272	3.842997490962004	3.72320038393473	0.3499945912248966	3.720775427544711	0.7404999999999966	5.050490478353484	0.558882950293911	0.034228170595292394	0.004897359361427933	1.2904094806893126e-05	5.59686049722697	0.0
5.371365278674717	5.293388478716823	0.3334309780887828	5.7004203374527	0.407031858735877	3.8698984733987376	3.974544756876439	0.35610815135627155	3.971981940916679	0.7614999999999967	5.933870776301646	0.5764116828723972	0.03637696335870886	0.0052618003637930925	1.4230089213938067e-05	5.658767343640984	0.0
5.40896483562544	6.110369424601447	0.34822389734864484	5.766130760759099	-0.344238663842348	3.896987762712529	4.273962668121517	0.3680163020443848	4.271253622854544	0.7824999999999966	5.761800418234873	0.5713845714678922	0.03866257613685199	0.005654073613653869	1.569717690277453e-05	5.72179841383169	0.0
5.446827589474818	5.870937794612513	0.343562580758868	5.833147641806017	-0.03779015280649656	3.9242666770515164	4.384776121388269	0.36870285180510043	4.381911944019887	0.8034999999999968	5.776130436172751	0.5791793461299094	0.04109363685764666	0.006076329755734525	1.73208010955775e-05	5.785960354391539	0.0
5.484955382601142	5.312694501378491	0.32757169404880604	5.901489007176578	0.588794505798087	3.9517365437908767	4.1341511323231925	0.35963599444535194	4.131122351893045	0.8244999999999967	5.675409993197089	0.57075658602043	0.04367929508182393	0.006530884973133414	1.911813334088109e-05	5.85125970898828	0.0
5.52335007027935	5.71640577650143	0.3358149428526842	5.9711735071709375	0.2547677306695073	3.9793986995974127	4.145719733167644	0.3617636859565745	4.142516273080036	0.8454999999999968	4.85146628873805	0.5552233494188047	0.04642925052906419	0.007020233424026062	2.1108270143856048e-05	5.917702914947704	0.0
5.5620135207713055	5.462646392382294	0.3295416820822021	6.042220455632405	0.579574063250111	4.007254490494595	3.7036732760104343	0.3450571677755218	3.700284414045899	0.8664999999999967	5.4140694307557755	0.5573199876573581	0.04935378281316141	0.007547060561803943	2.3312452202390194e-05	5.9852962998052375	0.0
5.600947615416705	5.713749825677641	0.3313534083893968	6.114649871927158	0.40090004624951714	4.035305271928057	4.168276403356226	0.3562308138473111	4.164690728993671	0.8874999999999968	5.597037812875272	0.562342481647063	0.0524637823966475	0.008114257394349553	2.575430885801434e-05	6.054046077827303	0.0
5.640154248724622	5.706371580870868	0.33286851540590995	6.188482525144643	0.4821109442737752	4.063552408831553	4.303771421330796	0.3595856166381316	4.299976790198729	0.9084999999999968	5.144489683362378	0.5473825764008846	0.055770782769718356	0.008724935740729885	2.8460130670683924e-05	6.123958346503524	0.0
5.679635328465695	5.602725534227589	0.330288016000586	6.263739980582186	0.6610144463545975	4.091997275693375	4.540843684741954	0.3692601622649159	4.536827170005231	0.9294999999999969	4.8387148735376595	0.5423310350467436	0.05928699385186555	0.009382444546162941	3.145917336038297e-05	6.195039083010798	0.0
5.719392775764955	6.033370645519514	0.33684391697354266	6.340444648573049	0.30707400305353527	4.120641256623228	4.606188444731062	0.3661716122490422	4.60193628520679	0.9504999999999968	4.7868496949525	0.5340851481557584	0.06302533660726548	0.01009038731865344	3.47839967302536e-05	6.2672941406504	0.0
5.759428525195309	6.169091251756219	0.337602760733551	6.418619835711712	0.2495285839554926	4.149485745419591	4.147304252657402	0.35329522414337955	4.142801797439997	0.9714999999999969	6.035164594097757	0.5540533076221379	0.0669994788566269	0.010852640753177125	3.847084259957374e-05	6.3407292452593085	0.0
5.799744524871677	6.6511755806314214	0.3478063266512067	6.498289798523601	-0.15288578210782067	4.178532145637528	4.062247394435715	0.3466969263912649	4.057479043796626	0.9924999999999968	4.610463103885954	0.5220564953923296	0.07122387225876715	0.0116733746116886	4.256005623501614e-05	6.41534999159691	0.0
5.840342736545779	6.125310987512534	0.3344431599530719	6.579479799618857	0.45416881210632365	4.207781870656991	3.9453502074498994	0.34528919330172886	3.940299349762137	1.0134999999999967	4.900773474003648	0.5273626607372445	0.07571379042457786	0.012557072929498047	4.709655628023542e-05	6.491161839708501	0.0
5.8812251357016	5.6603212272150545	0.3270866663002904	6.662216166360481	1.0018949391454264	4.23723634375159	4.540217455468162	0.35561878187091	4.534866399889442	1.0344999999999966	4.957140291536906	0.5226574551503254	0.08048536811417695	0.013508556620671734	5.213035875253122e-05	6.5681701112668796	0.0
5.922393711651511	6.066548802257466	0.33201046966959663	6.746526352066527	0.6799775498090614	4.266896998157851	3.960800561815323	0.34054967110045625	3.9551304664462803	1.0554999999999966	4.618156341451207	0.509815702098752	0.08555564145480613	0.014533007557007574	5.771716130721871e-05	6.6463799858934065	0.0
5.963850467633071	6.574959325062104	0.3404783584435444	6.832438999753871	0.25747967469176647	4.2967652771449565	4.303264730586879	0.3490017290210325	4.297255525802438	1.0764999999999965	4.770722204395204	0.5055580317501989	0.09094258910234984	0.01563599419677619	6.391899467215095e-05	6.725796497460072	0.0
6.005597420906502	6.352842701527153	0.3349792958085173	6.919984008416885	0.5671413068897326	4.32684263408497	4.473697694016987	0.3524320354538771	4.467328000649467	1.0974999999999964	3.990745297250352	0.4873691623786279	0.09666517425309368	0.016823498840734964	7.080494893395696e-05	6.806424530374123	0.0
6.047636602852848	6.619087152928407	0.33896393074129755	7.0091926018182695	0.3901054488898623	4.357130532523566	4.542826079793409	0.3519072769269526	4.53607312182528	1.1184999999999963	4.258743483132722	0.48472124798035354	0.10274338739443266	0.018101946593856465	7.845198322210077e-05	6.888268815846758	0.0
6.089970059072819	6.710145928324153	0.340277839525707	7.100097399751208	0.38995147142705466	4.387630446251231	4.6659029753037835	0.35584043570043034	4.658742486706096	1.1394999999999962	4.0965060867621945	0.4767962125169931	0.10919828966356278	0.019478236111688817	8.694582829572414e-05	6.9713339281476605	0.0
6.132599849486327	6.848139167087716	0.3419747409762224	7.192732491711474	0.3445933246237578	4.41834385937499	4.420519697649428	0.3489883365777301	4.412925822978778	1.160499999999996	4.210347002064667	0.47586104549002245	0.11605205666164363	0.020959772210202267	9.638199260111412e-05	7.055624280847026	0.0
6.1755280484327315	6.888361807673215	0.3409441141421976	7.287133512895229	0.3987717052220141	4.449272266390615	4.785439175723955	0.35653328177962784	4.777384364066326	1.181499999999996	4.373680678514496	0.47426053542657076	0.12332802254741683	0.022554500417283803	0.00010686688354519963	7.141144123046983	0.0
6.2187567447717615	6.941395016022336	0.342604666153922	7.383337722412438	0.441942706390102	4.48041717225535	4.283988510389213	0.3411225803691478	4.275443402213111	1.202499999999996	4.961678944021599	0.4833745861896957	0.13105072420869132	0.024270943542619623	0.00011851905703428801	7.227897535604093	0.0
6.262288041985164	6.936040831378695	0.3386300802545075	7.4813840835777015	0.5453432521990065	4.511780092461137	4.826981371053449	0.3534244261137212	4.8179146775073685	1.2234999999999958	3.8825967742249268	0.4538227683510678	0.1392459452823921	0.026118240340445763	0.00013147060976998056	7.315888427345094	0.0
6.30612405827906	7.040411154204727	0.3411256164266192	7.581313346108433	0.5409021919037063	4.5433625531083655	4.973024907804751	0.3566176248417082	4.963403281965088	1.2444999999999957	4.360741671480177	0.4664745602652636	0.14794075976391124	0.02810618633642586	0.00014586873038957058	7.405120531277706	0.0
6.350266926687013	7.0844641686214604	0.34222325053850766	7.6831681300258	0.5987039614043397	4.575166090980124	4.851976006626005	0.35192167654305057	4.8417639061710265	1.2654999999999956	4.497855191183321	0.46463208585901594	0.15716357491423327	0.03024527688560187	0.00016187742730115173	7.495597400798664	0.0
6.394718795173823	7.507374950090369	0.34816681848987935	7.786993011015686	0.2796180609253174	4.607192253616985	4.354612743480004	0.33684342826891583	4.343772284233294	1.2864999999999955	4.552929291316708	0.46426601304714926	0.16694417313867652	0.032546752522817524	0.00017967945301033435	7.5873224059011815	0.0
6.439481826740039	7.118533524600638	0.34148404988169995	7.892834606964798	0.7743010823641603	4.639442599392304	4.735387725480483	0.34620533979108503	4.723878525233437	1.3074999999999954	4.22589009529376	0.4533541353535729	0.17731375247402933	0.035022646660071134	0.00019947844688331004	7.680298729383814	0.0
6.4845581995272195	7.789276316183478	0.3536292379549982	8.000741665342199	0.21146534915872106	4.67191869758805	4.647985739493768	0.34097993330379234	4.635764751481008	1.3284999999999954	4.035303576717146	0.44197106195775343	0.1883049652813691	0.0376858356767576	0.00022150132065891815	7.774529363063413	0.0
6.529950106923911	7.421121910627231	0.3463125503718797	8.110765151046188	0.689643240418957	4.704622128471167	4.653950341079325	0.3427619073939503	4.640971676443417	1.3494999999999953	4.551418186031469	0.45904182213130834	0.1999519546998746	0.04055009143851087	0.0002460009136305324	7.870017103994172	0.0
6.575659757672378	7.438454955353261	0.34497522100200656	8.22295833428342	0.7845033789301601	4.737554483370465	5.258617327949246	0.35321947003176823	5.244832066491715	1.3704999999999952	4.028595028756638	0.43496776593459474	0.21229038837255929	0.04363013626818128	0.0002732589472888661	7.966764550695391	0.0
6.621689375976085	8.15236718261863	0.35934942705244816	8.337376877989055	0.18500969537042522	4.7707173647540575	4.422260674028756	0.33321109565796875	4.407616662503035	1.391499999999995	4.946907763820381	0.4655984374724673	0.22535748890805052	0.04694170037815394	0.00030358931237226184	8.064774099390478	0.0
6.668041201607918	8.108091599525157	0.35614712941412696	8.454078924234416	0.3459873247092595	4.804112386307336	4.72496174595014	0.3379224405845628	4.7094033831087545	1.412499999999995	4.257942838442597	0.442929401622925	0.2391920604934283	0.050501581756517554	0.000337341724736621	8.164047940259733	0.0
6.714717490019173	8.402511935689372	0.3605374694654148	8.57312517900199	0.1706132433126175	4.837741173011487	5.133555119321294	0.34835802138265415	5.1170231268842254	1.433499999999995	4.482621328724842	0.44816673547299923	0.2538345110218446	0.05432770848030289	0.0003749057902590129	8.264588053709582	0.0
6.7617205124493065	9.047783346173668	0.37074909160745234	8.694578994636375	-0.35320435153729335	4.871605361222568	5.3948727470476445	0.3555236379115689	5.377303925711339	1.4544999999999948	3.9546959985043193	0.4341996113410596	0.26932686904529907	0.058439203406865196	0.00041671552315503016	8.366396206661056	0.0
6.809052556036452	8.810008976099773	0.3654305859450368	8.818506449204058	0.008497473104284836	4.9057065987511255	5.023963440698227	0.3409743276991107	5.005290410255182	1.4754999999999947	4.591762388541442	0.4526925885378555	0.2857127948077946	0.06285645116924163	0.00046325436664936703	8.469473948860372	0.0
6.856715923928707	8.07391915636714	0.35139100205887197	8.944976421914353	0.8710572655472131	4.940046544942383	4.898572031049449	0.33648940613085665	4.8787229536366326	1.4964999999999946	3.8173611254914417	0.42060746709938235	0.3030375845573808	0.06760116737269996	0.0005150607699224842	8.57382260921435	0.0
6.9047129353962085	8.58073246431025	0.3598250321311328	9.074060663669723	0.4933281993594729	4.97462687075698	4.937738419056149	0.3385734859590174	4.916636704496703	1.5174999999999945	4.296701768429475	0.43239507580896597	0.32134816727766136	0.0726964698574381	0.0005727343806954423	8.679443292153929	0.0
6.953045925943982	8.681803685184049	0.35838979896180745	9.205833861724114	0.5240301765400659	5.009449258852279	4.828132006336581	0.3320276389774188	4.805695998483321	1.5384999999999944	4.507794697845222	0.43493665144435667	0.3406930929205672	0.0781669518562093	0.0006369429187429006	8.786336874028596	0.0
7.0017172474255895	9.301733696597546	0.3681067320885237	9.340373697335465	0.03864000073791907	5.044515403664246	5.3419733295511005	0.34423648822270275	5.3181159724823	1.5594999999999943	5.0192862451053255	0.44648953728899565	0.36112251116306765	0.08403875683526028	0.0007084298020746087	8.894503999535063	0.0
7.050729268157569	9.591439766654748	0.37189213976184554	9.477760895201419	-0.11367887145332922	5.079827011489895	5.466138693824215	0.3446925967678936	5.4407671766820425	1.5804999999999942	4.7941467035611645	0.438426496860248	0.3826881396515493	0.09033965476208973	0.000788022604532624	9.003945078183246	0.0
7.100084373034671	9.141085152669332	0.36336775240625246	9.618079263367557	0.47699411069822517	5.1153858005703245	5.465581023027761	0.3442769756908932	5.438596402227615	1.6014999999999942	4.69429364787369	0.4339129006806645	0.4054432206394564	0.09709911949388443	0.0008766424311492429	9.114660280803067	0.0
7.149784963645914	9.54697501734587	0.36824663113969647	9.761415722194075	0.21444070484820443	5.151193501174317	5.296014837571704	0.3398515251766876	5.2673116350466325	1.622499999999994	3.5843840419657442	0.3978415780157124	0.42944246486720544	0.10434840692580487	0.0009753143058330706	9.22664953609523	0.0
7.199833458391435	10.203627672166574	0.3759797454430344	9.907860320861934	-0.29576735130464016	5.187251855682537	5.180746366072153	0.33321110593434056	5.150212142150619	1.643499999999994	5.081519397637214	0.4376753060570729	0.4547419814791507	0.11212063347831033	0.0010851786748308045	9.339912527229641	0.0
7.250232292600176	10.49410581986905	0.3796648128042468	10.0575062397925	-0.43659958007654964	5.2235626186723145	5.143617571988691	0.3325846677254887	5.1111324714363535	1.6644999999999939	4.667122694204006	0.4214078888545069	0.48139919272139403	0.12045085443720178	0.0012075041389807903	9.454448688494924	0.0
7.3009839186483765	10.154441174335824	0.3728769531943272	10.210449777247076	0.05600860291125187	5.260127557003021	5.079573359303095	0.3306637094243408	5.045009628990087	1.6854999999999938	4.342384962473783	0.4057703552465527	0.5094727321175393	0.12937614158881544	0.001343701538060375	9.570257202002662	0.0
7.352090806078915	10.166855175475089	0.3720116894154841	10.366790318265423	0.1999351427903342	5.296948449902043	5.291863743360009	0.3316219896317318	5.255085219944687	1.7064999999999937	3.9175770463122257	0.39036785717731015	0.5390223247781228	0.1389356595156497	0.0014953395215566443	9.687336994450094	0.0
7.403555441721467	10.65631151736395	0.37924542205122896	10.526630283996177	-0.12968123336777282	5.334027089051357	5.494010114415115	0.3352969135610104	5.4548716803635875	1.7274999999999936	4.5176633811537155	0.40191058703947985	0.5701086484645964	0.14917073983451745	0.0016641617519793147	9.805686733945084	0.0
7.455380329813519	10.878181896073334	0.3806033526384037	10.690075059368214	-0.18810683670512063	5.371365278674717	5.293388478716823	0.3334309780887828	5.251735484905107	1.7484999999999935	4.703672143519302	0.4082601355627048	0.602793174001632	0.16012495257004114	0.0018521058993990268	9.925304826897142	0.0
7.507567992122213	11.059007490505627	0.38042149845921996	10.857232896952004	-0.2017745935536226	5.40896483562544	6.110369424601447	0.34822389734864484	6.066037077674038	1.7694999999999934	4.178561436712418	0.3848695856601499	0.6371379836133081	0.17184417376091354	0.0020613245992387526	10.046189414978544	0.0
7.560120968067068	10.827197383845661	0.37681530734695134	11.02821479476463	0.2010174109189684	5.446827589474818	5.870937794612513	0.343562580758868	5.823750507198036	1.7904999999999933	4.327039967337011	0.38328533075736826	0.6732055657507331	0.18437664829495004	0.0022942085594663073	10.16833837215948	0.0
7.6130418148435375	11.195549114430182	0.3820523753460861	11.203134345683136	0.007585231252953406	5.484955382601142	5.312694501378491	0.32757169404880604	5.262465203190193	1.8114999999999932	4.430954494862503	0.3854750039846898	0.7110585849817694	0.19777304686169317	0.002553412018214447	10.291749301821458	0.0
7.666333107547443	11.727465341431241	0.38660489563833594	11.382107556048629	-0.3453577853826122	5.52335007027935	5.71640577650143	0.3358149428526842	5.662935184278196	1.8324999999999931	3.9080499506806845	0.3670548144238664	0.7507596255287183	0.21208651579852228	0.0028418807684599807	10.416419533952928	0.0
7.7199974393002755	11.642863159157647	0.3852433716067187	11.565252630969892	-0.07761052818775482	5.5620135207713055	5.462646392382294	0.3295416820822021	5.4057222365551265	1.853499999999993	4.012001915047197	0.36858777694374856	0.7923709070673957	0.2273727184882441	0.0031628829826747026	10.542346122431578	0.0
7.774037421375377	11.523965525713553	0.38266961604556343	11.752689723769068	0.2287241980555148	5.600947615416705	5.713749825677641	0.3313534083893968	5.653146031577786	1.874499999999993	4.221904267537781	0.3686934796680448	0.8359539714407339	0.24368986684357297	0.003520043087247628	10.669525842397514	0.0
7.828455683325005	13.109685173849677	0.40455548812157827	11.944540646953683	-1.1651445268959932	5.640154248724622	5.706371580870868	0.33286851540590995	5.6418474022297485	1.8954999999999929	4.698717375396576	0.3773839209524574	0.8815693389906066	0.26109874128745386	0.003917378953874043	10.79795518772175	0.0
7.88325487310828	11.783013523950698	0.38397234580363987	12.140928542046156	0.3579150180954578	5.679635328465695	5.602725534227589	0.330288016000586	5.5340246366562	1.9164999999999928	4.36722362208041	0.3653123961674831	0.9292761332701481	0.27966269750873984	0.004359342692887209	10.92763036857438	0.0
7.938437657220039	13.10763514474389	0.4016463573321489	12.341977505550616	-0.7656576391932735	5.719392775764955	6.033370645519514	0.33684391697354266	5.960220137596865	1.9374999999999927	4.307039693580098	0.37156844532465083	0.9791316729605114	0.299447658141419	0.004850865351514371	11.058547309097172	0.0
7.994006720820579	12.64059961623491	0.39398873068809454	12.547812168279126	-0.09278744795578397	5.759428525195309	6.169091251756219	0.337602760733551	6.091200661303816	1.9584999999999926	4.354685458246102	0.37080729014190733	1.031191029872612	0.32052208738366667	0.005397405838072017	11.190701645184776	0.0
8.049964767866324	13.445012917682629	0.403564885038698	12.758557225186648	-0.686455692495981	5.799744524871677	6.6511755806314214	0.3478063266512067	6.568235773704731	1.9794999999999925	4.666222660486909	0.38022236380518004	1.0855065519538225	0.3429569464421233	0.006005004410935414	11.324088722379766	0.0
8.106314521241387	12.754262889497591	0.39342060386736133	12.974336912756094	0.220074023258503	5.840342736545779	6.125310987512534	0.3344431599530719	6.036993027602177	2.0004999999999926	4.03031535965894	0.36106271432480913	1.1421273502234333	0.36682562755865455	0.006680341088429099	11.458703593885577	0.0
8.163058722890078	13.267582252153813	0.3992873015721337	13.19527443081201	-0.0723078213418038	5.8812251357016	5.6603212272150545	0.3270866663002904	5.566275172121453	2.0214999999999925	4.304961543937764	0.3685662800237275	1.2010987485033768	0.39220386425368764	0.0074307993522429025	11.594541018702703	0.0
8.220200133950309	13.471076246263962	0.40067000479569903	13.421491305384585	-0.04958494087937737	5.922393711651511	6.066548802257466	0.33201046966959663	5.966402436084345	2.0424999999999924	4.483464141750713	0.3828413744592835	1.262461694655694	0.41916961530422175	0.00826453553216264	11.731595459892507	0.0
8.277741534887962	13.49258332150021	0.3988978239613324	13.653106688852427	0.1605233673522175	5.963850467633071	6.574959325062104	0.3404783584435444	6.468316822768306	2.0634999999999923	4.830715828831902	0.3956505339753448	1.3262521317365454	0.44780291986867277	0.009190554273337679	11.869861082973872	0.0
8.335685725632178	14.4057014200336	0.4090056054648953	13.890236592994889	-0.515464827038711	6.005597420906502	6.352842701527153	0.3349792958085173	6.2392832234843905	2.0844999999999922	4.19712654711311	0.3779028543038207	1.3925003269616696	0.47818572107753526	0.010218790498416688	12.009331754457266	0.0
8.394035525711603	15.026738799542828	0.41692557421559845	14.132993049702472	-0.893745749840356	6.047636602852848	6.619087152928407	0.33896393074129755	6.498163366956896	2.105499999999992	4.072618131162178	0.3695207695613043	1.4612301555639464	0.5104016553319142	0.011360198285022721	12.15000104052159	0.0
8.452793774391584	14.545006114875674	0.40943458650274606	14.381483192815299	-0.1635229220603751	6.089970059072819	6.710145928324153	0.340277839525707	6.581382456720606	2.126499999999992	4.225063686378591	0.37856106553311053	1.5324583353988763	0.5445358044945419	0.012626847083455718	12.291862205838425	0.0
8.511963330812325	14.88505469662024	0.4126305684883314	14.635808252751936	-0.24924644386830508	6.132599849486327	6.848139167087716	0.3419747409762224	6.711030956223269	2.147499999999992	4.367059988962296	0.3882615323176049	1.6061936063798523	0.5806744081237527	0.014032025699355423	12.434908212548976	0.0
8.571547074128013	15.226187626362755	0.4149376293898174	14.896062453086007	-0.3301251732767483	6.1755280484327315	6.888361807673215	0.3409441141421976	6.742372417824969	2.168499999999992	4.310401386677652	0.3953435084168804	1.6824358463333835	0.6189045328936494	0.015590354460364102	12.57913171939861	0.0
8.631547903646908	15.65664754911747	0.41894846445012607	15.162331794831623	-0.4943157542858465	6.2187567447717615	6.941395016022336	0.342604666153922	6.785954829213991	2.189499999999992	4.511593553212876	0.40087281102407774	1.7611751114568523	0.6593136963669683	0.017317905973511696	12.72452508103429	0.0
8.691968738972436	15.732986121023714	0.41841711911440804	15.434692709689006	-0.29829341133470777	6.262288041985164	6.936040831378695	0.3386300802545075	6.770545175146087	2.2104999999999917	4.214212242755204	0.39014389658514154	1.8423905850151425	0.7019894423441841	0.019232334859894	12.871080347469785	0.0
8.752812520145245	15.484965836161802	0.4151162927417183	15.713210557644175	0.22824472148237263	6.30612405827906	7.040411154204727	0.3411256164266192	6.864218339374	2.2314999999999916	3.750546181882455	0.37123528107173737	1.9260494119909009	0.747018865105456	0.021353016823878284	13.018789263723939	0.0
8.81408220778626	15.80716471764818	0.41761975870107737	15.997937936881343	0.19077321923316326	6.350266926687013	7.0844641686214604	0.34222325053850766	6.896893439394324	2.2524999999999915	3.8057097095485153	0.3755354879589182	2.012105389877782	0.7944880799922739	0.02370119737407278	13.167643269637214	0.0
8.875780783240765	16.28394925114269	0.42197519197841526	16.288912764762713	0.004963513620023008	6.394718795173823	7.507374950090369	0.34816681848987935	7.307704344975864	2.2734999999999914	3.911885887857528	0.3888477549072906	2.1004974764887425	0.8444816379415813	0.0263001504610032	13.317633499871386	0.0
8.93791124872345	16.579543936295476	0.423991543059714	16.58615607755673	0.006612141261253868	6.439481826740039	7.118533524600638	0.34148404988169995	6.905997647019654	2.2944999999999913	3.697244798825321	0.37623277959302676	2.191148064447087	0.8970818817817411	0.02917534723008673	13.468750784097814	0.0
9.000476627464515	17.400965417648056	0.4335259596447965	16.889669483706836	-0.51129593394122	6.4845581995272195	7.789276316183478	0.3536292379549982	7.563064013904692	2.3154999999999912	4.515689954879398	0.40549848176831305	2.283960959004708	0.9523682423165648	0.03235463500618421	13.62098564737938	0.0
9.063479963856764	16.93405823540663	0.4259256503600161	17.19943219103261	0.26537395562597865	6.529950106923911	7.421121910627231	0.3463125503718797	7.180373863575215	2.336499999999991	4.043031555904538	0.38772840676481124	2.3788189813142884	1.0104164724416111	0.03586842652568697	13.774328310751024	0.0
9.126924323603763	17.523672514072672	0.4325323685915005	17.515397513012214	-0.008275001060457754	6.575659757672378	7.438454955353261	0.34497522100200656	7.182261171765231	2.357499999999991	4.597194478522691	0.4055396357403309	2.475581103970574	1.071297817725724	0.039749899311621095	13.928768692004295	0.0
9.19081279386899	17.936247888249543	0.43579118158422475	17.837488744367597	-0.09875914388194573	6.621689375976085	8.15236718261863	0.35934942705244816	7.879764404020053	2.378499999999991	4.455398923770062	0.3972664696943645	2.5740790107402645	1.135078122002323	0.044035204944336784	14.084296406680672	0.0
9.25514848342607	18.469267229488604	0.44100781855933874	18.165594283361443	-0.3036729461271612	6.668041201607918	8.108091599525157	0.35614712941412696	7.818060615550474	2.399499999999991	3.9011983133328867	0.37869533098720337	2.674112959791237	1.201816866478551	0.048763687812675344	14.24090076927898	0.0
9.319934522810053	18.770890161301356	0.4421200334568744	18.499561870078676	-0.2713282912226802	6.714717490019173	8.402511935689372	0.3605374694654148	8.093974810396965	2.4204999999999908	4.0171108892167515	0.38438019581480926	2.775446822078798	1.2715661405825194	0.05397811273564181	14.398570794681717	0.0
9.385174064469723	18.2989025900867	0.4370630789811083	18.839191809938747	0.5402892198520455	6.7617205124493065	9.047783346173668	0.37074909160745234	8.71960055819835	2.4414999999999907	4.443313281401526	0.3995129626152231	2.8778021674286465	1.3443695420846982	0.05972490062016849	14.557295199805235	0.0
9.450870282921011	19.034168123235364	0.4430028645177391	19.18422906408928	0.15006094085391553	6.809052556036452	8.810008976099773	0.3654305859450368	8.460976475756087	2.4624999999999906	4.586562056086886	0.4025331301619189	2.980851284797472	1.4202610027489027	0.06605437106414701	14.717062405478758	0.0
9.517026374901459	19.490128103475914	0.44683404392664383	19.534354118286494	0.04422601481057953	6.856715923928707	8.07391915636714	0.35139100205887197	7.702765343667137	2.4834999999999905	4.035361997632726	0.3903598161251994	3.084209055582251	1.499263533623992	0.07302099052324401	14.877860538557007	0.0
9.58364555952577	19.77155149705931	0.4482295214744543	19.889172595021293	0.11762109796198317	6.9047129353962085	8.58073246431025	0.3598250321311328	8.186115092794456	2.5044999999999904	4.052724056512819	0.3896501532809873	3.1874236556858273	1.5813878807314978	0.08068362433299432	15.039677434270972	0.0
9.650731078442451	19.91260167070973	0.44838488747318445	20.24820365567505	0.3356019849653187	6.953045925943982	8.681803685184049	0.35838979896180745	8.26230669748853	2.5254999999999903	4.119778779214364	0.38883260524231517	3.289966149441929	1.6666310768989063	0.08910579051240836	15.202500638821807	0.0
9.718286195991547	20.765750478917923	0.4560498299510952	20.6108673553026	-0.15488312361532408	7.0017172474255895	9.301733696597546	0.3681067320885237	8.855863998797144	2.54649999999999	3.8278407261198266	0.3805287678537116	3.3912191619068097	1.7549748683034017	0.0983559128703246	15.366317412222061	0.0
9.786314199363488	20.722339346224462	0.4543525418620058	20.976471265323426	0.25413191909896327	7.050729268157569	9.591439766654748	0.37189213976184554	9.117623949636576	2.56749999999999	4.423750739074046	0.40063287182923357	3.490464979127911	1.8463839843168812	0.10850757048992363	15.531114731388712	0.0
9.854818398759033	21.512789795183874	0.4615827279098321	21.3441968688351	-0.16859292634877576	7.100084373034671	9.141085152669332	0.36336775240625246	8.637666170104842	2.58849999999999	4.2995757050841785	0.3940635724850365	3.586873629335991	1.9408042058267525	0.11963974017973876	15.696879293492614	0.0
9.923802127550346	21.18752901050305	0.4559796610674271	21.71308645456501	0.5255574440619597	7.149784963645914	9.54697501734587	0.36824663113969647	9.012208831247026	2.60949999999999	4.043275877796747	0.39047424490831656	3.6794917373229126	2.0381601697228886	0.13183702795142194	15.863597519567787	0.0
9.993268742443199	21.895290954693962	0.4637415532280701	22.082031477435116	0.18674052274115382	7.199833458391435	10.203627672166574	0.3759797454430344	9.635679878534281	2.63049999999999	4.662822201688554	0.4098257760756989	3.7672332088207505	2.1383528252123725	0.14518988501661625	16.03125555838538	0.0
10.0632216236403	22.402416117043646	0.46962560932347225	22.449763597428664	0.04734748038501735	7.250232292600176	10.49410581986905	0.3796648128042468	9.891048268571474	2.6514999999999898	4.410224200909215	0.40235663792815657	3.8488730727347527	2.241256430908517	0.15979480318980854	16.199839290595584	0.0
10.133664175005784	22.978574487622346	0.475317731836004	22.814849826622897	-0.16372466099944916	7.3009839186483765	10.154441174335824	0.3728769531943272	9.51424859909141	2.6724999999999897	4.193064785315597	0.39273799298543666	3.9230460588415133	2.346714950695646	0.17575448394448828	16.36933433314125	0.0
10.204599824230822	22.420688823878333	0.4717353912690358	23.175693371481934	0.7550045476036011	7.352090806078915	10.166855175475089	0.3720116894154841	9.48740185165976	2.6934999999999896	3.769849484477546	0.3830477886990948	3.9882516802348573	2.4545376725990526	0.1931779747012927	16.539726043946732	0.0
10.27603202300044	23.19609215067175	0.47986660049758884	23.530541812083918	0.3344496614121688	7.403555441721467	10.65631151736395	0.37924542205122896	9.935367967312857	2.7144999999999895	4.276241304503295	0.39423389059171887	4.042867678897161	2.5644938410655853	0.21218076523576881	16.710999526885402	0.0
10.347964247161443	23.831171812748778	0.48648572982814225	23.877504167529178	0.04633235478040021	7.455380329813519	10.878181896073334	0.3806033526384037	10.113411663602262	2.7354999999999894	4.328985931853766	0.4007975724754263	4.085173630307124	2.676306063805389	0.23288483638840665	16.883139637028258	0.0
10.420399996891572	24.757245880766025	0.4952635223787697	24.214578116048834	-0.5426677647171907	7.507567992122213	11.059007490505627	0.38042149845921996	10.247964008532167	2.7564999999999893	4.278032622468171	0.39779942517890593	4.113386240728792	2.7896422365913223	0.2554186525514814	17.056130986177237	0.0
10.493342796869813	24.406846105327844	0.49160481713130105	24.53968813868694	0.13284203335909694	7.560120968067068	10.827197383845661	0.37681530734695134	9.967320961240512	2.777499999999989	4.0775707915227475	0.38884156108421136	4.125707368542239	2.9041057327508164	0.2799170887088162	17.22995794868507	0.0
10.566796196447902	24.74870903939787	0.493523176431672	24.850734625894038	0.10202558649616833	7.6130418148435375	11.195549114430182	0.3820523753460861	10.284164070568504	2.798499999999989	4.064034295916028	0.3886455370053188	4.120385035338289	3.019223640859888	0.30652128213149027	17.40460466756437	0.0
10.640763769823035	24.49415701685601	0.4901861996368632	25.145653044763833	0.6514960279078217	7.666333107547443	11.727465341431241	0.38660489563833594	10.76177731933554	2.819499999999989	4.272051500742427	0.39343510894563405	4.0957866665801905	3.1344329190930673	0.3353783982028385	17.580055060887737	0.0
10.715249116211798	24.837735274579625	0.4922014757040996	25.422481165308525	0.5847458907289003	7.7199974393002755	11.642863159157647	0.3852433716067187	10.619956650619333	2.840499999999989	4.885972985874019	0.41781981831539633	4.050482553667317	3.249064483879564	0.36664129928082906	17.756292828480817	0.0
10.79025586002528	25.20073221196605	0.49435816913942926	25.67943118214765	0.47869897018160046	7.774037421375377	11.523965525713553	0.38266961604556343	10.440801644341999	2.861499999999989	3.9625806832317467	0.38904069797812874	3.983336138744668	3.362325479465029	0.4004681050288528	17.9333014589091	0.0
10.865787651045459	25.773525940612796	0.498133246988792	25.914962477519822	0.14143653690702607	7.828455683325005	13.109685173849677	0.40455548812157827	11.963099714617742	2.8824999999999887	4.349735071445407	0.3999535656185365	3.8935963128706907	3.4732802956050026	0.4370216322837591	18.11106423676037	0.0
10.941848164602776	26.713750193873775	0.5069483447711789	26.127849916892163	-0.5859002769816115	7.88325487310828	11.783013523950698	0.38397234580363987	10.569715350478923	2.9034999999999886	4.268435002308635	0.3994997317007409	3.7809856471596546	3.580831317198235	0.4764687023117043	18.28956425022257	0.0
11.018441101754995	26.140821264830702	0.4998808619184402	26.317242126173078	0.17642086134237545	7.938437657220039	13.10763514474389	0.4016463573321489	11.824204948290445	2.9244999999999886	4.370401357777288	0.39808421964390567	3.6457775300690245	3.6837008938865208	0.5189793032595607	18.468784398957972	0.0
11.095570189467281	26.490106387434945	0.5020559757233252	26.482704332339868	-0.007402055095077742	7.994006720820579	12.64059961623491	0.39398873068809454	11.28348909314056	2.9454999999999885	4.243862957343131	0.3997239155958213	3.4888547510076764	3.7804165832841705	0.5647255957747507	18.64870740227327	0.0
11.173239180793551	26.878440380230927	0.5051032203208116	26.624241174071802	-0.25419920615912517	8.049964767866324	13.445012917682629	0.403564885038698	12.010544414875747	2.9664999999999884	4.771846688187921	0.4163009171450206	3.311742316613073	3.869302299701246	0.6138807501723018	18.829315807585182	0.0
11.251451855059106	26.803240175660825	0.5033296996848919	26.74229644327196	-0.06094373238886419	8.106314521241387	12.754262889497591	0.39342060386736133	11.238629570627074	2.988499999999994	5.013383913345918	0.40164949075498657	3.116608323255794	3.9484785166308694	0.6666176042049873	19.01059199918031	0.0
11.33021201804452	27.48449004038886	0.5084468915222085	26.837728931595304	-0.6467611087935552	8.163058722890078	13.267582252153813	0.3992873015721337	11.666848840044507	3.0105	4.603144754179507	0.40754828601028353	2.9062285662483602	4.015875026613601	0.7231071314648646	19.192518207268478	0.0
11.409523502170831	26.19264444381478	0.4959185399953843	26.911766232964993	0.7191217891502149	8.220200133950309	13.471076246263962	0.40067000479569903	11.781180400771884	3.0315735	4.350797403761695	0.39903181582384706	2.683913166008687	4.069259837904998	0.7835167117246532	19.375076517326654	0.0
11.489390166686027	27.853150969253647	0.5097563460289911	26.965941176172976	-0.8872097930806717	8.277741534887962	13.49258332150021	0.3988978239613324	11.709337715621654	3.0527945145	3.5332467908501557	0.3742887901805388	2.45339664219306	4.106287458142895	0.8480081961050139	19.558248879732005	0.0
11.56981589785283	26.821987110778437	0.5001751607343211	27.00201811858934	0.18003100781090353	8.335685725632178	14.4057014200336	0.4090056054648953	12.524796581495977	3.0741640761015	3.447348755880422	0.3669268597922702	2.2186962696661983	4.124568967461651	0.9167357617810318	19.742017119680458	0.0
11.6508046091378	27.005854448278516	0.5008772136407947	27.021918167972554	0.016063719694038525	8.394035525711603	15.026738799542828	0.41692557421559845	13.043746790361945	3.09568322463421	4.343192048819521	0.39789379686153165	1.98394682676304	4.121764840914187	0.9898435529077747	19.926362947387553	0.0
11.732360241401764	27.34491215704151	0.5035534830140407	27.02765309149915	-0.31725906554235905	8.452793774391584	14.545006114875674	0.40943458650274606	12.4553851278988	3.11735300720665	4.468294865523235	0.395765696345719	1.7532225846540972	4.095699431937282	1.0674631063402902	20.111267968567482	0.0
11.814486763091576	27.0833747792497	0.4998336932077347	27.021276914216642	-0.062097865033056365	8.511963330812325	14.88505469662024	0.4126305684883314	12.684154656417281	3.1391744782570963	4.159206836338366	0.38529206844397973	1.5303591999331647	4.044493456915655	1.1497105621823125	20.29671369518551	0.0
11.897188170433218	27.50208503392164	0.5017934252712694	27.004861897577563	-0.4972231363440791	8.571547074128013	15.226187626362755	0.4149376293898174	12.909256892675359	3.1611486996048956	4.263813515691337	0.39000330515954823	1.3187887618718073	3.9667079196064563	1.2366836596205437	20.482681556478756	0.0
11.980468487626249	26.954397681122153	0.49550682477608704	26.980501876229663	0.02610419510751072	8.631547903646908	15.65664754911747	0.41894846445012607	13.218840835320137	3.18327674050213	4.205996730587773	0.3893524607263695	1.1214004556315105	3.8614899934128544	1.3284585169465053	20.669152910238793	0.0
12.064331767039633	26.61373526025846	0.49221827600028967	26.95034125032242	0.33660599006396197	8.691968738972436	15.732986121023714	0.41841711911440804	13.169373758804493	3.205559677685645	4.961126400508899	0.4083752954119253	0.940437158005743	3.728708848250095	1.4250861897162836	20.8561090543503	0.0
12.14878208940891	25.717024848987993	0.4826514104424365	26.916622959015754	1.199598110027761	8.752812520145245	15.484965836161802	0.4151162927417183	12.790544542241566	3.227998595429445	4.3474987661834135	0.3900714211909569	0.777434997692043	3.569067732152942	1.5265889905932537	21.043531238577515	0.0
12.233823564034772	26.857679854853455	0.490964668132694	26.881744331548273	0.024064476694817927	8.81408220778626	15.80716471764818	0.41761975870107737	12.97687005040405	3.250594585597451	4.368600496524802	0.3864440323123262	0.6332088695840736	3.384178249665051	1.632956535707956	21.231400676591193	0.0
12.319460328983016	27.36529596385694	0.494504173752792	26.84830667512928	-0.516989288727661	8.875780783240765	16.28394925114269	0.42197519197841526	13.312669986251363	3.273348747696633	4.641616709308183	0.39292700202550274	0.5078825884541113	3.1765840768510887	1.7441414515973868	21.419698558226692	0.0
12.405696551285896	26.097344361432878	0.48256749068341065	26.819143516883624	0.7217991554507464	8.93791124872345	16.579543936295476	0.423991543059714	13.46213864283656	3.2962621889305095	4.022775611962374	0.37236840450046294	0.4009583375694385	2.9497244880208315	1.8600546293293851	21.60840606196397	0.0
12.492536427144898	26.509322351115674	0.4845681971931174	26.79731396704757	0.28799161593189737	9.000476627464515	17.400965417648056	0.4335259596447965	14.132281581320598	3.319336024253023	4.785911358579314	0.3942758509762016	0.31141680407412675	2.7078329522545017	1.980559843100068	21.797504367618878	0.0
12.579984182134913	26.45819452770559	0.4835673834488827	26.78605168671062	0.3278571590050312	9.063479963856764	16.93405823540663	0.4259256503600161	13.508954355125045	3.342571376422794	4.110045077139796	0.37583469301113365	0.23783726630625832	2.455772296685114	2.105467454484585	21.986974669234662	0.0
12.668044071409858	27.348418350110034	0.4895231109795581	26.788665934032252	-0.5597524160777816	9.126924323603763	17.523672514072672	0.4325323685915005	13.937043693064753	3.3659693760577536	4.497964945902797	0.38348038261780115	0.1785261034127642	2.1988148449854465	2.234526797472491	22.17679818816155	0.0
12.756720379909726	26.40755505493906	0.48026388596577013	26.80839822175649	0.40084316681743104	9.19081279386899	17.936247888249543	0.43579118158422475	14.183055550562619	3.389531161690158	4.22987329657967	0.37277487722859737	0.1316427300675022	1.942382620810693	2.367416684567054	22.366956186311242	0.0
12.846017422569096	26.79822525529224	0.4815969167532617	26.848245070396754	0.05001981510451259	9.25514848342607	18.469267229488604	0.44100781855933874	14.544573715406141	3.4132578798219892	4.525087882896492	0.3831054783826444	0.09531362720427694	1.6917681639505209	2.503733299669085	22.55742997957287	0.0
12.93593954452708	26.80686061909558	0.48134476764872985	26.910762958554546	0.10390233945896554	9.319934522810053	18.770890161301356	0.4421200334568744	14.669899085904397	3.437150684980743	4.116340484994362	0.37155838879545905	0.06772760919478611	1.451859826974292	2.6429745710103774	22.74820095137509	0.0
13.026491121338768	26.858683026617317	0.47933159909535905	26.997874824397456	0.13919179778013913	9.385174064469723	18.2989025900867	0.4370630789811083	14.017005979953188	3.4612107397756082	3.9308493815327967	0.3644404075673956	0.04720832785333798	1.2268959432412418	2.784519986923874	22.939250566379002	0.0
13.11767655918814	27.320442139111435	0.48183285309462554	27.11069775305412	-0.2097443860573165	9.450870282921011	19.034168123235364	0.4430028645177391	14.567001464624843	3.485439214954037	4.194524947617596	0.3677237878524916	0.0322628496553464	1.020269727681877	2.9276047914322314	23.130560384284664	0.0
13.209500295102458	27.973040439322908	0.486017653214497	27.24940875863343	-0.7236316806894791	9.517026374901459	19.490128103475914	0.44683404392664383	14.833634523746428	3.5098372894587158	3.877594895139773	0.35748553821627566	0.0216076028227549	0.8344014189400041	3.0712876631368093	23.32211207373386	0.0
13.301966797168173	27.429235061471207	0.4799224614327601	27.413160407490324	-0.01607465398088337	9.58364555952577	19.77155149705931	0.4482295214744543	14.92205633630899	3.5344061504849265	3.6480736814401165	0.3512277990562983	0.014174833041141501	0.6706866993749043	3.2144114487845026	23.513887426289777	0.0
13.395080564748351	27.25225008753111	0.47748225601602795	27.600051509003936	0.3478014214728269	9.650731078442451	19.91260167070973	0.44838488747318445	14.866898653856486	3.559146993538321	3.9962980142702023	0.3591981342061178	0.009103818495098366	0.5295219099216085	3.355557410112969	23.70586837047426	0.0
13.488846128701589	27.719057769286078	0.48002974062769754	27.807151589128345	0.0880938198422676	9.718286195991547	20.765750478917923	0.4560498299510952	15.521200535837387	3.5840610224930893	5.086172476058323	0.38963434478612535	0.005721489826281043	0.41039826258605705	3.492994850874864	23.898036985841145	0.0
13.5832680516025	28.485213996847403	0.4848769873277787	28.03057272367142	-0.4546412731759837	9.786314199363488	20.722339346224462	0.4543525418620058	15.276982812289747	3.6091494496505407	4.033260983070685	0.36218772732053717	0.0035168907580241508	0.31205034897438905	3.624629966875173	24.090375517063833	0.0
13.678350927963718	28.17095076079464	0.4813534850511899	28.265579591249942	0.0946288304553029	9.854818398759033	21.512789795183874	0.4615827279098321	15.865472219841392	3.6344134957980945	4.2697674175926545	0.3671861237135694	0.0021132732703501135	0.23263968404250351	3.747960245923274	24.282866388013815	0.0
13.774099384459465	29.224053531496182	0.48834318349825884	28.5067287842634	-0.7173247472327802	9.923802127550346	21.18752901050305	0.4559796610674271	15.338040075505827	3.659854390268681	4.218560506949144	0.3594588001203292	0.0012407396424438007	0.16995231237874128	3.8600435164365097	24.475492215805705	0.0
13.870518080150681	29.033121819961938	0.4860598433911435	28.748031239903735	-0.28509058005820265	9.993268742443199	21.895290954693962	0.4637415532280701	15.844515035644223	3.685473371000562	4.364875528650406	0.36724806234982926	0.000711399028718964	0.12159063804011504	3.9574933780518555	24.668235824783046	0.0
13.967611706711736	29.166078188595314	0.4852933362871941	28.98313614803557	-0.1829420405597446	10.0632216236403	22.402416117043646	0.46962560932347225	16.15249181021057	3.7112716845975657	5.276492099364927	0.3909512891177895	0.00039813554170333744	0.08514314777656105	4.036514604298659	24.861080260418646	0.0
14.065384988658717	30.21684478883426	0.49301763952509875	29.205539323809596	-1.0113054650246625	10.133664175005784	22.978574487622346	0.475317731836004	16.5330589941407	3.7372505863897487	4.643453930742204	0.3710933146428439	0.00021737474823541023	0.05832077024544289	4.092992375715553	25.054008803100366	0.0
14.163842683579329	30.335828102388028	0.4926321787422566	29.40882201429825	-0.9270060880897795	10.204599824230822	22.420688823878333	0.4717353912690358	15.784721496343131	3.763411340494477	5.00992945895581	0.3787326318658676	0.0001157233204265171	0.03905428454135767	4.122647024661963	25.247004981774502	0.0
14.262989582364385	29.612331681532293	0.48733131642499156	29.58692581515306	-0.025405866379234254	10.27603202300044	23.19609215067175	0.47986660049758884	16.376549865473233	3.7897552198779385	5.268696894899661	0.3879332666049551	6.003951757382286e-05	0.025552536306549068	4.121260651914065	25.44005258741487	0.0
14.362830509440936	30.903458995563454	0.49609564472849366	29.73446478398131	-1.1689942115821452	10.347964247161443	23.831171812748778	0.48648572982814225	16.836807282247857	3.816283506417084	4.595881010111089	0.3672983749558881	3.0340758218915392e-05	0.01632552070688031	4.084973236229276	25.633135686286934	0.0
14.463370323007023	29.788255477835257	0.4872181147452351	29.84706691901107	0.05881144117581272	10.420399996891572	24.757245880766025	0.4952635223787697	17.59879875089443	3.842997490962004	4.154749534881651	0.3499945912248966	1.4926378297020939e-05	0.010179233773993412	4.010634125885826	25.826238632972952	0.0
14.564613915268072	29.909432236359695	0.4879009283880038	29.921725107142514	0.01229287078281871	10.493342796869813	24.406846105327844	0.49160481713130105	17.097115915325972	3.8698984733987376	4.4352267611627365	0.35610815135627155	7.144706834051026e-06	0.006190485446138371	3.8961813938646355	26.019346083124905	0.0
14.66656621267495	29.32373324067191	0.4831179680381355	29.957124808910663	0.6333915682387534	10.566796196447902	24.74870903939787	0.493523176431672	17.302579081068203	3.896987762712529	4.769349639117008	0.3680163020443848	3.3256514367875753e-06	0.0036697918144919144	3.741008685536584	26.21244300590815	0.0
14.769232176163673	29.5372230342706	0.4838106120581959	29.95390537139082	0.4166823371202213	10.640763769823035	24.49415701685601	0.4901861996368632	16.928559032979916	3.9242666770515164	4.893007271245878	0.36870285180510043	1.5044885766655189e-06	0.0021193833140551923	3.5462697874880265	26.405514696100163	0.0
14.87261680139682	30.11380950406807	0.48813205586003905	29.9148073917265	-0.19900211234156728	10.715249116211798	24.837735274579625	0.4922014757040996	17.171546937751913	3.9517365437908767	4.613332811272977	0.35963599444535194	6.611125873664958e-07	0.0011917131042632032	3.3150682317043674	26.598546785805283	0.0
14.976725119006597	29.4486109960243	0.4822957074007863	29.844662797276815	0.39605180125251493	10.79025586002528	25.20073221196605	0.49435816913942926	17.4546024887275	3.9793986995974127	4.626242306873888	0.3617636859565745	2.82025092667446e-07	0.0006520322517730901	3.0524852272539618	26.791525255745988	0.0
15.081562194839643	29.69062973323375	0.48301894864550365	29.75019852706225	0.05956879382850033	10.865787651045459	25.773525940612796	0.498133246988792	17.969627699853344	4.007254490494595	4.132959076619957	0.3450571677755218	1.1672774950592606e-07	0.00034692908488941516	2.7654150351592692	26.984436446090342	0.0
15.18713313020352	29.49776377174943	0.4811288223241518	29.639647938566142	0.14188416681671256	10.941848164602776	26.713750193873775	0.5069483447711789	18.87546452720418	4.035305271928057	4.651413478261513	0.3562308138473111	4.684675127000308e-08	0.00017940048006303638	2.4622014244669965	27.17726706677233	0.0
15.293443062114946	29.23256569545053	0.4789401959843348	29.52219294553627	0.28962725008574	11.018441101754995	26.140821264830702	0.4998808619184402	18.292363537615596	4.063552408831553	4.802613468822776	0.3595856166381316	1.8219877311028415e-08	9.010573421826398e-05	2.152098614319444	27.370004207262728	0.0
15.400497163549751	29.212046984495856	0.47778317080994753	29.40728905399295	0.19524206949709466	11.095570189467281	26.490106387434945	0.5020559757233252	18.65610945736835	4.091997275693375	5.067164332211954	0.3692601622649159	6.8629393728893784e-09	4.392981722733279e-05	1.8446097715678165	27.56263534574497	0.0
15.508300643694598	29.294885502714678	0.4771988775733537	29.303948647380683	0.009063144666004774	11.173239180793551	26.878440380230927	0.5051032203208116	19.083515013744307	4.120641256623228	5.14008308037903	0.3661716122490422	2.502120476517559e-09	2.0776579553982095e-05	1.5487795106486806	27.755148357650327	0.0
15.61685874820046	29.596940850849673	0.4783486271424774	29.220069447782326	-0.3768714030673479	11.251451855059106	26.803240175660825	0.5033296996848919	19.071535731569174	4.149485745419591	4.628010485036279	0.35329522414337955	8.824103078718386e-10	9.52627554913306e-06	1.2725283971196295	27.947531523504736	0.0
15.726176759437863	29.654358995960635	0.47783126310688445	29.161891604677947	-0.49246739128268757	11.33021201804452	27.48449004038886	0.5084468915222085	19.839279316062033	4.178532145637528	4.533094846420671	0.3466969263912649	3.0083230006112135e-10	4.231851791812288e-06	1.0221138364864202	28.139773536038902	0.0
15.836259996753927	29.333300491987103	0.47369954821794996	29.133648191411293	-0.19965230057580996	11.409523502170831	26.19264444381478	0.4959185399953843	18.65595472817644	4.207781870656991	4.402648326444482	0.34528919330172886	9.908169179187359e-11	1.8201897730639586e-06	0.8017828646100429	28.331863506512395	0.0
15.947113816731207	28.59334061379403	0.46684360782359624	29.137443446252416	0.5441028324583854	11.489390166686027	27.853150969253647	0.5097563460289911	20.445458672812677	4.23723634375159	5.066465517881346	0.35561878187091	3.1506259337242184e-11	7.575289803563492e-07	0.6136517184921009	28.52379097019983	0.0
16.058743613448325	29.49060816443719	0.47238682282696376	29.1733571380097	-0.3172510264274919	11.56981589785283	26.821987110778437	0.5001751607343211	19.561986111869555	4.266896998157851	4.419889502313094	0.34054967110045625	9.666083440657908e-12	3.0485426642197635e-07	0.4578109421576915	28.715545890988075	0.0
16.171154818742465	29.69863909045723	0.4732216657550585	29.23973948623325	-0.4588996042239799	11.6508046091378	27.005854448278516	0.5008772136407947	19.910299227693514	4.2967652771449565	4.8020480485081185	0.3490017290210325	2.8593408409059605e-12	1.1855130267383103e-07	0.3326207026482357	28.907118665030854	0.0
16.284352902473664	30.280463946711418	0.47712090549677605	29.3336359541761	-0.9468279925353187	11.732360241401764	27.34491215704151	0.5035534830140407	20.42852703410984	4.32684263408497	4.99223557604361	0.3524320354538771	8.149831220740008e-13	4.45193050928828e-08	0.23513578624910958	29.09850012340687	0.0
16.39834337279098	29.834425789276104	0.47377969916892076	29.451269368979293	-0.3831564202968103	11.814486763091576	27.0833747792497	0.4998336932077347	20.358811560218566	4.357130532523566	5.069376502943758	0.3519072769269526	2.2367019719659323e-13	1.6133241795642648e-08	0.16158781912004064	29.289681533725787	0.0
16.513131776400517	30.228894927946964	0.4767090546176259	29.588509217785063	-0.640385710161901	11.897188170433218	27.50208503392164	0.5017934252712694	20.979904692822835	4.387630446251231	5.206719009831878	0.35584043570043034	5.906907191375041e-14	5.638005588364951e-09	0.10785461151952566	29.480654600627474	0.0
16.628723698835323	31.129816841504606	0.48204753071785417	29.741272270655575	-1.3885445708490316	11.980468487626249	26.954397681122153	0.49550682477608704	20.643048715131282	4.41834385937499	4.932893818176536	0.3489883365777301	1.4998527345986513e-14	1.8986956684215765e-09	0.06986080364149755	29.671411465115366	0.0
16.74512476472717	31.515264129569406	0.4837530806164147	29.90582015840066	-1.6094439711687443	12.064331767039633	26.61373526025846	0.49221827600028967	20.519503064286337	4.449272266390615	5.340110426324043	0.35653328177962784	3.657975378631807e-15	6.157473663067189e-10	0.043875455116157196	29.861944702668755	0.0
16.862340638080262	31.40754897422252	0.48166260354568036	30.078942594830867	-1.3286063793916547	12.14878208940891	25.717024848987993	0.4826514104424365	19.843933128549754	4.48041717225535	4.780537557897379	0.3411225803691478	8.545978120313532e-16	1.921561302100371e-10	0.026695274564649166	30.05224732007406	0.0
16.980377022546822	30.872839900433647	0.4765622135851711	30.258034672933494	-0.6148052275001525	12.233823564034772	26.857679854853455	0.490964668132694	21.207336199896375	4.511780092461137	5.386467699348595	0.3534244261137212	1.9179587994775947e-16	5.7662476765079827e-11	0.015721921958971676	30.24231275091686	0.0
17.09923966170465	30.6526749704848	0.47404535176537865	30.441089955366543	-0.21158501511825634	12.319460328983016	27.36529596385694	0.494504173752792	21.936687846954353	4.5433625531083655	5.549438867649963	0.3566176248417082	4.015408726045108e-17	1.662639074963295e-11	0.008955105674182586	30.432134849675734	0.0
17.21893433933658	30.9869037394459	0.47492510124417	30.626636964400856	-0.36026677504504434	12.405696551285896	26.097344361432878	0.48256749068341065	20.886606906513222	4.575166090980124	5.414359416100586	0.35192167654305057	1.0037028001989365e-17	4.603020708814326e-12	0.004929080039509497	30.62170788435674	0.0
17.339466879711935	30.858855455447312	0.47338237509926523	30.81364608321385	-0.045209372233461664	12.492536427144898	26.509322351115674	0.4845681971931174	21.509512751686977	4.607192253616985	4.859347712959525	0.33684342826891583	2.7733392392872583e-18	1.2226344819416579e-12	0.0026195556019128078	30.811026527610714	0.0
17.460843147869923	31.0005372238116	0.4734918500558098	31.001428896319908	0.0008916725083061294	12.579984182134913	26.45819452770559	0.4835673834488827	21.659117510229635	4.639442599392304	5.284257606659406	0.34620533979108503	0.0	3.113327871861133e-13	0.0013430500481095415	31.000085846271485	0.0
17.583069049905014	31.811875136896855	0.47847294062800866	31.189545024710466	-0.6223301121863898	12.668044071409858	27.348418350110034	0.4895231109795581	22.736550604239333	4.67191869758805	5.186725020932103	0.34097993330379234	0.0	7.59442614694016e-14	0.0006637354544929805	31.188881289255896	0.0
17.706150533254345	30.91963271354589	0.4710608682942184	31.3777245887405	0.4580918751946079	12.756720379909726	26.40755505493906	0.48026388596577013	21.96611301949381	4.704622128471167	5.193380968264478	0.3427619073939503	0.0	1.7731682316646354e-14	0.000315914974768057	31.377408673765714	0.0
17.830093586987125	31.781697970013266	0.47650754998393147	31.56580886361988	-0.2158891063933872	12.846017422569096	26.79822525529224	0.4815969167532617	22.507410164468357	4.737554483370465	5.8681337678441565	0.35321947003176823	0.0	3.956550085552692e-15	0.00014469388839972642	31.565664169731473	0.0
17.95490424209604	31.415936928860248	0.4725164243213586	31.753708000891795	0.337771072031547	12.93593954452708	26.80686061909558	0.48134476764872985	22.644298611916124	4.7707173647540575	4.93483658785218	0.33321109565796875	0.0	8.474865168283516e-16	6.371845181500756e-05	31.75364428243998	0.0
18.080588571790713	31.366484515737795	0.47144737252527774	31.941372788517583	0.5748882727797877	13.026491121338768	26.858683026617317	0.47933159909535905	22.800058768598863	4.804112386307336	5.272623171459171	0.3379224405845628	0.0	1.7038554693577607e-16	2.695523137604798e-05	31.941345833286206	0.0
18.207152691793247	32.10832233541769	0.47604614225065617	32.12877688341419	0.020454547996500594	13.11767655918814	27.320442139111435	0.48183285309462554	23.34030477034198	4.837741173011487	5.728575833930556	0.34835802138265415	0.0	3.5248862760004e-17	1.094482085843955e-05	32.12876593859333	0.0
18.334602760635804	31.915410369965713	0.47380826253372094	32.31590624815234	0.400495878186625	13.209500295102458	27.973040439322908	0.486017653214497	24.04574375442334	4.871605361222568	6.020182296192745	0.3555236379115689	0.0	6.4454116917063065e-18	4.261708635192549e-06	32.315901986443706	0.0
18.462944979960255	33.081763206145176	0.4805033405541546	32.50275320142788	-0.579010004717297	13.301966797168173	27.429235061471207	0.4799224614327601	23.529962080270657	4.9057065987511255	5.606281590045437	0.3409743276991107	0.0	0.0	1.589961671225423e-06	32.50275161146621	0.0
18.592185594819973	32.76165833774486	0.47767270715082977	32.689313235374556	-0.07234510237030634	13.395080564748351	27.25225008753111	0.47748225601602795	23.358066949001433	4.940046544942383	5.466356298040108	0.33648940613085665	0.0	0.0	5.678477719019558e-07	32.689312667526785	0.0
18.722330893983717	33.1903445208303	0.4798249429361874	32.87558339223819	-0.31476112859211014	13.488846128701589	27.719057769286078	0.48002974062769754	23.809943165998874	4.97462687075698	5.510062388385388	0.3385734859590174	0.0	0.0	1.9396802569424649e-07	32.875583198270164	0.0
18.8533872102416	33.98236641893328	0.4845040945480106	33.061561468776546	-0.9208049501567359	13.5832680516025	28.485213996847403	0.4848769873277787	24.545016790239817	5.009449258852279	5.387751702602365	0.3320276389774188	0.0	0.0	6.33122374034587e-08	33.06156140546431	0.0
18.98536092071329	32.995016315878274	0.4767147775709683	33.247245634828346	0.2522293189500715	13.678350927963718	28.17095076079464	0.4813534850511899	24.188237557558512	5.044515403664246	5.961151406749453	0.34423648822270275	0.0	0.0	1.972905879567173e-08	33.24724561509929	0.0
19.118258447158283	32.85723294917479	0.47539597568647507	33.432634247061046	0.575401297886259	13.774099384459465	29.224053531496182	0.48834318349825884	25.19281696303849	5.079827011489895	6.0997085447665444	0.3446925967678936	0.0	0.0	5.863858549352029e-09	33.432634241197185	0.0
19.252086256288393	33.795942080416225	0.4807559548220769	33.61772574895269	-0.17821633146353832	13.870518080150681	29.033121819961938	0.4860598433911435	24.95332640484125	5.1153858005703245	6.099086235397384	0.3442769756908932	0.0	0.0	1.6607772067014234e-09	33.61772574729191	0.0
19.38685086008241	33.65650245154658	0.47878485862172643	33.80251860598777	0.14601615444119176	13.967611706711736	29.166078188595314	0.4852933362871941	25.04402230097839	5.151193501174317	5.90986595243999	0.3398515251766876	0.0	0.0	4.477930189249075e-10	33.80251860553998	0.0
19.522558816102986	33.308069386428905	0.4756867595877573	33.98701125354382	0.678941867114915	14.065384988658717	30.21684478883426	0.49301763952509875	26.06531426812503	5.187251855682537	5.7812369292974966	0.33321110593434056	0.0	0.0	1.148321175329135e-10	33.98701125342899	0.0
19.659216727815707	32.70760237650425	0.4710881827418635	34.171202048081724	1.4635996715774766	14.163842683579329	30.335828102388028	0.4926321787422566	26.17401106986428	5.2235626186723145	5.739804606553172	0.3325846677254887	0.0	0.0	2.7979899662934706e-11	34.17120204805374	0.0
19.79683124491042	34.062955520225415	0.4790896363734616	34.35508921793896	0.29213369771354536	14.262989582364385	29.612331681532293	0.48733131642499156	25.465458453794106	5.260127557003021	5.668337149680453	0.3306637094243408	0.0	0.0	6.471382378376114e-12	34.35508921793249	0.0
19.935409063624792	34.51125470989365	0.48134616019787735	34.538670812347306	0.027416102453656777	14.362830509440936	30.903458995563454	0.49609564472849366	26.80212989786908	5.296948449902043	5.905233712708895	0.3316219896317318	0.0	0.0	1.4193222839164027e-12	34.538670812345885	0.0
20.07495692707017	33.89828830630704	0.4771647750794348	34.72194464817959	0.8236563418725495	14.463370323007023	29.788255477835257	0.4872181147452351	25.76742719179714	5.334027089051357	6.130810489275412	0.3352969135610104	0.0	0.0	2.9488907350790066e-13	34.72194464817929	0.0
20.215481625559658	34.071093749803126	0.47855991178401036	34.904908254261855	0.8338145044587293	14.564613915268072	29.909432236359695	0.4879009283880038	26.007053212342086	5.371365278674717	5.906935177271983	0.3334309780887828	0.0	0.0	5.797936166867472e-14	34.9049082542618	0.0
20.356989996938573	34.82853879957977	0.4836639204426912	35.08755881319678	0.2590200136170111	14.66656621267495	29.32373324067191	0.4831179680381355	25.5790514376694	5.40896483562544	6.81861084736689	0.34822389734864484	0.0	0.0	1.0774707168826423e-14	35.087558813196765	0.0
20.499488926917145	34.72726379798944	0.482722014671241	35.26989310068732	0.5426293026978826	14.769232176163673	29.5372230342706	0.4838106120581959	25.98883235897994	5.446827589474818	6.55142714765928	0.343562580758868	0.0	0.0	1.8915068009394e-15	35.26989310068732	0.0
20.642985349405564	34.661390201848846	0.48259642989690993	35.45190742236764	0.7905172205187938	14.87261680139682	30.11380950406807	0.48813205586003905	26.79754889814685	5.484955382601142	5.92847892469425	0.32757169404880604	0.0	0.0	3.1445571724488284e-16	35.45190742236764	0.0
20.7874862468514	34.674111211467505	0.48235887496704033	35.633597548157276	0.9594863366897712	14.976725119006597	29.4486109960243	0.4822957074007863	26.395473454493473	5.52335007027935	6.378983614095603	0.3358149428526842	0.0	0.0	4.9102680919627996e-17	35.633597548157276	0.0
20.932998650579357	36.02088894248759	0.49062824792343757	35.814958644166744	-0.20593029832084397	15.081562194839643	29.69062973323375	0.48301894864550365	26.92486765226184	5.5620135207713055	6.0958114572355875	0.3295416820822021	0.0	0.0	6.55554011974884e-18	35.814958644166744	0.0
21.079529641133412	35.68750892055918	0.48907076721113973	35.99598520218673	0.3084762816275486	15.18713313020352	29.49776377174943	0.4811288223241518	27.035382899955618	5.600947615416705	6.376019817009252	0.3313534083893968	0.0	0.0	0.0	35.99598520218673	0.0
21.22708634862135	35.89441851696231	0.49050669552256687	36.17667096680856	0.2822524498462471	15.293443062114946	29.23256569545053	0.4789401959843348	27.080376957176988	5.640154248724622	6.367786373729793	0.33286851540590995	0.0	0.0	0.0	36.17667096680856	0.0
21.375675953061695	35.55278971012724	0.48861436737318636	36.35700886022887	0.8042191501016305	15.400497163549751	29.212046984495856	0.47778317080994753	27.367393276247874	5.679635328465695	6.252126908839967	0.330288016000586	0.0	0.0	0.0	36.35700886022887	0.0
21.525305684733127	36.330642826898526	0.4939124191271575	36.53699090480419	0.20634807790566612	15.508300643694598	29.294885502714678	0.4771988775733537	27.746085212984323	5.719392775764955	6.732687284682083	0.33684391697354266	0.0	0.0	0.0	36.53699090480419	0.0
21.67598282452626	35.50703322338967	0.48893055601335844	36.71660814343276	1.2095749200430888	15.61685874820046	29.596940850849673	0.4783486271424774	28.324402926572084	5.759428525195309	6.88413901101648	0.337602760733551	0.0	0.0	0.0	36.71660814343276	0.0
21.827714704297946	36.56870602336587	0.4948725802174103	36.89585055785236	0.32714453448649294	15.726176759437863	29.654358995960635	0.47783126310688445	28.63224092732159	5.799744524871677	7.422100827364179	0.3478063266512067	0.0	0.0	0.0	36.89585055785236	0.0
21.980508707228033	36.9273762173315	0.49676991781471025	37.07470698495352	0.14733076762202302	15.836259996753927	29.333300491987103	0.47369954821794996	28.531515807088205	5.840342736545779	6.835284258721033	0.3344431599530719	0.0	0.0	0.0	37.07470698495352	0.0
22.134372268178627	36.27622051975076	0.4924281252965176	37.2531650312264	0.9769445114756437	15.947113816731207	28.59334061379403	0.46684360782359624	27.979688137741444	5.8812251357016	6.316398410229846	0.3270866663002904	0.0	0.0	0.0	37.2531650312264	0.0
22.289312874055877	36.47176710075358	0.49338282169274666	37.431210985466876	0.9594438847132949	16.058743613448325	29.49060816443719	0.47238682282696376	29.032796917415567	5.922393711651511	6.769711059139679	0.33201046966959663	0.0	0.0	0.0	37.431210985466876	0.0
22.44533806417427	38.08869430002188	0.5029543831261163	37.60882972988749	-0.47986457013438866	16.171154818742465	29.69863909045723	0.4732216657550585	29.366018269254834	5.963850467633071	7.337050489019942	0.3404783584435444	0.0	0.0	0.0	37.60882972988749	0.0
22.602455430623486	37.52132793936648	0.49920283867690385	37.78600464979186	0.264676710425384	16.284352902473664	30.280463946711418	0.47712090549677605	30.045328115942187	6.005597420906502	7.089188745584567	0.3349792958085173	0.0	0.0	0.0	37.78600464979186	0.0
22.76067261863785	37.40071888916083	0.49800155472334656	37.962717541987004	0.5619986528261762	16.39834337279098	29.834425789276104	0.47377969916892076	29.672837954022597	6.047636602852848	7.386293090383532	0.33896393074129755	0.0	0.0	0.0	37.962717541987004	0.0
22.919997326968314	37.523036501354504	0.4981807109372224	38.13894852212855	0.6159120207740472	16.513131776400517	30.228894927946964	0.4767090546176259	30.121040310789375	6.089970059072819	7.487906317099669	0.340277839525707	0.0	0.0	0.0	38.13894852212855	0.0
23.080437308257093	38.351674625798424	0.5020491267356766	38.31467593120746	-0.036998694590963055	16.628723698835323	31.129816841504606	0.48204753071785417	31.059956035964397	6.132599849486327	7.641894092520938	0.3419747409762224	0.0	0.0	0.0	38.31467593120746	0.0
23.24200036941489	37.92704713081438	0.4991162656716578	38.48987624140719	0.5628291105928085	16.74512476472717	31.515264129569406	0.4837530806164147	31.4713886738375	6.1755280484327315	7.686778863693986	0.3409441141421976	0.0	0.0	0.0	38.48987624140719	0.0
23.404694372000794	38.754194407174964	0.502981477906222	38.664523961581054	-0.08967044559391013	16.862340638080262	31.40754897422252	0.48166260354568036	31.380853699465714	6.2187567447717615	7.745959051435838	0.342604666153922	0.0	0.0	0.0	38.664523961581054	0.0
23.5685272326048	38.301933643075785	0.500235145411613	38.838591542617095	0.5366578995413107	16.980377022546822	30.872839900433647	0.4765622135851711	30.857117978417012	6.262288041985164	7.739984273324559	0.3386300802545075	0.0	0.0	0.0	38.838591542617095	0.0
23.73350692323303	38.98040591652102	0.5031344053338657	39.012049282982446	0.03164336646142374	17.09923966170465	30.6526749704848	0.47404535176537865	30.64371986479399	6.30612405827906	7.856451963886687	0.3411256164266192	0.0	0.0	0.0	39.012049282982446	0.0
23.89964147169566	39.03326013531885	0.5028878874876833	39.18486523475376	0.15160509943491007	17.21893433933658	30.9869037394459	0.47492510124417	30.981974659401786	6.350266926687013	7.905611080314535	0.34222325053850766	0.0	0.0	0.0	39.18486523475376	0.0
24.06693896199753	39.2388928800393	0.5035492627044278	39.35700511047476	0.11811223043545738	17.339466879711935	30.858855455447312	0.47338237509926523	30.856235899844176	6.394718795173823	8.377540654716723	0.34816681848987935	0.0	0.0	0.0	39.35700511047476	0.0
24.23540753473151	39.38049883236407	0.5037225000359976	39.52843219119029	0.14793335882622216	17.460843147869923	31.0005372238116	0.4734918500558098	30.99919417376318	6.439481826740039	7.943629351240531	0.34148404988169995	0.0	0.0	0.0	39.52843219119029	0.0
24.405055387474633	39.76973349029682	0.5056746060269091	39.69910723604424	-0.07062625425258062	17.583069049905014	31.811875136896855	0.47847294062800866	31.811211401442286	6.4845581995272195	8.692116677729505	0.3536292379549982	0.0	0.0	0.0	39.69910723604424	0.0
24.575890775186952	40.159867640466224	0.507260471252866	39.86898839384283	-0.2908792466233976	17.706150533254345	30.91963271354589	0.4710608682942184	30.919316798571106	6.529950106923911	8.281290187742695	0.3463125503718797	0.0	0.0	0.0	39.86898839384283	0.0
24.74792201061326	40.446652278991365	0.5085359042314433	40.03803111701747	-0.40862116197389753	17.830093586987125	31.781697970013266	0.47650754998393147	31.78155327612486	6.575659757672378	8.30063227306915	0.34497522100200656	0.0	0.0	0.0	40.03803111701747	0.0
24.921157464687553	40.27743050887925	0.5066475861179222	40.206188078441485	-0.07124243043776346	17.95490424209604	31.415936928860248	0.4725164243213586	31.41587321040843	6.621689375976085	9.097292723303223	0.35934942705244816	0.0	0.0	0.0	40.206188078441485	0.0
25.095605566940364	40.44507105427152	0.5076086037165242	40.3734090915852	-0.07166196268632063	18.080588571790713	31.366484515737795	0.47144737252527774	31.36645756050642	6.668041201607918	9.047885240682097	0.35614712941412696	0.0	0.0	0.0	40.3734090915852	0.0
25.27127480590895	40.034995430638304	0.504202711186741	40.53964103452068	0.5046456038823735	18.207152691793247	32.10832233541769	0.47604614225065617	32.10831139059683	6.714717490019173	9.376431284031296	0.3605374694654148	0.0	0.0	0.0	40.53964103452068	0.0
25.448173729550312	40.32420729126632	0.5053949945913724	40.70482777831461	0.3806204870482901	18.334602760635804	31.915410369965713	0.47380826253372094	31.915406108257077	6.7617205124493065	10.096494889565415	0.37074909160745234	0.0	0.0	0.0	40.70482777831461	0.0
25.626310945657167	40.64183601782002	0.5065647364881392	40.868910120370124	0.2270741025501053	18.462944979960255	33.081763206145176	0.4805033405541546	33.081761616183506	6.809052556036452	9.831160539651304	0.3654305859450368	0.0	0.0	0.0	40.868910120370124	0.0
25.805695122276767	41.41106641320281	0.5110110846490704	41.031825723318875	-0.379240689883936	18.592185594819973	32.76165833774486	0.47767270715082977	32.76165776989709	6.856715923928707	9.00975193393633	0.35139100205887197	0.0	0.0	0.0	41.031825723318875	0.0
25.986334988132704	41.463875428400385	0.511189568554247	41.19350906007949	-0.270366368320893	18.722330893983717	33.1903445208303	0.4798249429361874	33.190344326862274	6.9047129353962085	9.575309018785779	0.3598250321311328	0.0	0.0	0.0	41.19350906007949	0.0
26.168239333049634	42.16003159779937	0.5157024423104642	41.3538913657378	-0.8061402320615656	18.8533872102416	33.98236641893328	0.4845040945480106	33.982366355621046	6.953045925943982	9.688095214695963	0.35838979896180745	0.0	0.0	0.0	41.3538913657378	0.0
26.35141700838098	42.64218219343475	0.5187602966968012	41.51290059692079	-1.1292815965139624	18.98536092071329	32.995016315878274	0.4767147775709683	32.99501629614922	7.0017172474255895	10.379880147275234	0.3681067320885237	0.0	0.0	0.0	41.51290059692079	0.0
26.53587692743965	42.08749113159702	0.5156013915195584	41.67046139938044	-0.4170297322165766	19.118258447158283	32.85723294917479	0.47539597568647507	32.857232943310926	7.050729268157569	10.703165502803294	0.37189213976184554	0.0	0.0	0.0	41.67046139938044	0.0
26.721628065931725	42.37314774785302	0.5175745049870376	41.82649508451437	-0.5466526633386479	19.252086256288393	33.795942080416225	0.4807559548220769	33.795942078755445	7.100084373034671	10.200611132895785	0.36336775240625246	0.0	0.0	0.0	41.82649508451437	0.0
26.90867946239325	42.6503154980044	0.51915110700544	41.980919615590125	-0.6693958824142783	19.38685086008241	33.65650245154658	0.47878485862172643	33.65650245109879	7.149784963645914	10.653546928066671	0.36824663113969647	0.0	0.0	0.0	41.980919615590125	0.0
27.09704021863	43.7102554246389	0.525166829771083	42.13364960445735	-1.5766058201815554	19.522558816102986	33.308069386428905	0.4756867595877573	33.308069386314074	7.199833458391435	11.38631095655334	0.3759797454430344	0.0	0.0	0.0	42.13364960445735	0.0
27.286719500160412	43.19168319363356	0.5220257885928016	42.28459631956776	-0.9070868740657971	19.659216727815707	32.70760237650425	0.4710881827418635	32.70760237647627	7.250232292600176	11.7104578797938	0.3796648128042468	0.0	0.0	0.0	42.28459631956776	0.0
27.477726536661535	42.904998750737974	0.520484231047911	42.433667706135566	-0.47133104460240816	19.79683124491042	34.062955520225415	0.4790896363734616	34.06295552021894	7.3009839186483765	11.331423344308092	0.3728769531943272	0.0	0.0	0.0	42.433667706135566	0.0
27.670070622418166	42.33635365372903	0.5173916422831978	42.58076841930516	0.2444147655761313	19.935409063624792	34.51125470989365	0.48134616019787735	34.51125470989223	7.352090806078915	11.345276228961286	0.3720116894154841	0.0	0.0	0.0	42.58076841930516	0.0
27.863761116775095	43.15108022730295	0.5217167026541293	42.72579987120304	-0.4252803560999112	20.07495692707017	33.89828830630704	0.4771647750794348	33.89828830630674	7.403555441721467	11.891464534479915	0.37924542205122896	0.0	0.0	0.0	42.72579987120304	0.0
28.058807444592517	44.123262516696585	0.5270584954249391	42.868660292782565	-1.25460222391402	20.215481625559658	34.071093749803126	0.47855991178401036	34.07109374980307	7.455380329813519	12.139051491315326	0.3806033526384037	0.0	0.0	0.0	42.868660292782565	0.0
28.255219096704664	42.61377299543557	0.5176700891787952	43.009244811373904	0.39547181593833614	20.356989996938573	34.82853879957977	0.4836639204426912	34.82853879957975	7.507567992122213	12.340836240157744	0.38042149845921996	0.0	0.0	0.0	43.009244811373904	0.0
28.453005630381597	43.3802797427183	0.5214012876936477	43.14744554487909	-0.23283419783921033	20.499488926917145	34.72726379798944	0.482722014671241	34.72726379798944	7.560120968067068	12.082157460207542	0.37681530734695134	0.0	0.0	0.0	43.14744554487909	0.0
28.65217666979427	43.35423341023572	0.5207140076011225	43.283151713549316	-0.07108169668640585	20.642985349405564	34.661390201848846	0.48259642989690993	34.661390201848846	7.6130418148435375	12.49320414679537	0.3820523753460861	0.0	0.0	0.0	43.283151713549316	0.0
28.85274190648283	43.34728535788648	0.5202877740537503	43.41624977029652	0.0689644124100397	20.7874862468514	34.674111211467505	0.48235887496704033	34.674111211467505	7.666333107547443	13.086773782817247	0.38660489563833594	0.0	0.0	0.0	43.41624977029652	0.0
29.05471109982821	42.778461363457424	0.5165027762545934	43.546623550499305	0.7681621870418809	20.932998650579357	36.02088894248759	0.49062824792343757	36.02088894248759	7.7199974393002755	12.992365520783357	0.3852433716067187	0.0	0.0	0.0	43.546623550499305	0.0
29.25809407752701	43.938964858135634	0.5228034073319411	43.67415444224862	-0.2648104158870126	21.079529641133412	35.68750892055918	0.48907076721113973	35.68750892055918	7.774037421375377	12.859686686363942	0.38266961604556343	0.0	0.0	0.0	43.67415444224862	0.0
29.4629007360697	44.092477082766976	0.524084536978005	43.79872157797904	-0.29375550478793855	21.22708634862135	35.89441851696231	0.49050669552256687	35.89441851696231	7.828455683325005	14.629204115233478	0.40455548812157827	0.0	0.0	0.0	43.79872157797904	0.0
29.669141041222183	43.97140527071703	0.5237465406721996	43.92020204842072	-0.05120322229630858	21.375675953061695	35.55278971012724	0.48861436737318636	35.55278971012724	7.88325487310828	13.148760450653354	0.38397234580363987	0.0	0.0	0.0	43.92020204842072	0.0
29.87682502851074	44.00427065438492	0.524339572748694	44.038471139788555	0.034200485403637515	21.525305684733127	36.330642826898526	0.4939124191271575	36.330642826898526	7.938437657220039	14.626916471111363	0.4016463573321489	0.0	0.0	0.0	44.038471139788555	0.0
30.085962803710316	43.97939610249207	0.5251680710658467	44.15340259508133	0.17400649258926393	21.67598282452626	35.50703322338967	0.48893055601335844	35.50703322338967	7.994006720820579	14.10574773326459	0.39398873068809454	0.0	0.0	0.0	44.15340259508133	0.0
30.296564543336288	43.4921009249539	0.5228085218360796	44.2648689003594	0.7727679754055004	21.827714704297946	36.56870602336587	0.4948725802174103	36.56870602336587	8.049964767866324	15.003399066903125	0.403564885038698	0.0	0.0	0.0	44.2648689003594	0.0
30.50864049513964	44.245157930537175	0.5279594564802262	44.37274159679065	0.1275836662534715	21.980508707228033	36.9273762173315	0.49676991781471025	36.9273762173315	8.106314521241387	14.232585502662909	0.39342060386736133	0.0	0.0	0.0	44.37274159679065	0.0
30.72220097860562	44.33689522596685	0.5285487404316078	44.47689161923063	0.13999639326377888	22.134372268178627	36.27622051975076	0.4924281252965176	36.27622051975076	8.163058722890078	14.805402746785505	0.3992873015721337	0.0	0.0	0.0	44.47689161923063	0.0
30.93725638545586	44.874950401665636	0.5320221927201026	44.57718966201553	-0.2977607396501085	22.289312874055877	36.47176710075358	0.49338282169274666	36.47176710075358	8.220200133950309	15.032483346859694	0.40067000479569903	0.0	0.0	0.0	44.57718966201553	0.0
31.15381718015405	45.03320246021322	0.5327189676669993	44.67350657258015	-0.35969588763306604	22.44533806417427	38.08869430002188	0.5029543831261163	38.08869430002188	8.277741534887962	15.056483266718972	0.3988978239613324	0.0	0.0	0.0	44.67350657258015	0.0
31.371893900415127	45.45456902055688	0.5352021177679686	44.76571377341824	-0.6888552471386404	22.602455430623486	37.52132793936648	0.49920283867690385	37.52132793936648	8.335685725632178	16.075439165934984	0.4090056054648953	0.0	0.0	0.0	44.76571377341824	0.0
31.59149715771803	45.5173240894065	0.5353120745156895	44.853683712800205	-0.6636403766062955	22.76067261863785	37.40071888916083	0.49800155472334656	37.40071888916083	8.394035525711603	16.768459819562345	0.41692557421559845	0.0	0.0	0.0	44.853683712800205	0.0
31.812637637822057	45.220214762442104	0.5334729766576966	44.93729034453469	-0.2829244179074166	22.919997326968314	37.523036501354504	0.4981807109372224	37.523036501354504	8.452793774391584	16.230890405841198	0.40943458650274606	0.0	0.0	0.0	44.93729034453469	0.0
32.03532610128681	45.12725689325845	0.5325936937047017	45.01640963692567	-0.11084725633277515	23.080437308257093	38.351674625798424	0.5020491267356766	38.351674625798424	8.511963330812325	16.61035337886209	0.4126305684883314	0.0	0.0	0.0	45.01640963692567	0.0
32.259573383995814	45.915169612919996	0.5371157134161034	45.09092011091657	-0.8242495020034255	23.24200036941489	37.92704713081438	0.4991162656716578	37.92704713081438	8.571547074128013	16.99102638461707	0.4149376293898174	0.0	0.0	0.0	45.09092011091657	0.0
32.48539039768379	45.305853547120954	0.5334254492478759	45.160703407239026	-0.1451501398819275	23.404694372000794	38.754194407174964	0.502981477906222	38.754194407174964	8.631547903646908	17.471380107067077	0.41894846445012607	0.0	0.0	0.0	45.160703407239026	0.0
32.71278813046758	44.719350937394374	0.5294511565380335	45.22564488215973	0.5062939447653534	23.5685272326048	38.301933643075785	0.500235145411613	38.301933643075785	8.691968738972436	17.556566939204703	0.41841711911440804	0.0	0.0	0.0	45.22564488215973	0.0
32.94177764738085	45.10771684135862	0.5315390023498918	45.28563423121723	0.17791738985861372	23.73350692323303	38.98040591652102	0.5031344053338657	38.98040591652102	8.752812520145245	17.279799089798157	0.4151162927417183	0.0	0.0	0.0	45.28563423121723	0.0
33.17237009091252	44.74456386714587	0.5292131400118847	45.34056614007031	0.5960022729244372	23.89964147169566	39.03326013531885	0.5028878874876833	39.03326013531885	8.81408220778626	17.63934343738984	0.41761975870107737	0.0	0.0	0.0	45.34056614007031	0.0
33.4045766815489	45.035980744511264	0.5307697549465732	45.390340961294115	0.354360216782851	24.06693896199753	39.2388928800393	0.5035492627044278	39.2388928800393	8.875780783240765	18.17139116904634	0.42197519197841526	0.0	0.0	0.0	45.390340961294115	0.0
33.63840871831975	45.425102055100474	0.5330577183298455	45.43486541563752	0.009763360537043297	24.23540753473151	39.38049883236407	0.5037225000359976	39.38049883236407	8.93791124872345	18.501247677965726	0.423991543059714	0.0	0.0	0.0	45.43486541563752	0.0
33.87387757934799	44.319361641987264	0.5262733368723995	45.47405331593275	1.1546916739454858	24.405055387474633	39.76973349029682	0.5056746060269091	39.76973349029682	9.000476627464515	19.417878577639392	0.4335259596447965	0.0	0.0	0.0	45.47405331593275	0.0
34.11099472240342	44.857273747730744	0.5297050923775434	45.50782631140511	0.650552563674367	24.575890775186952	40.159867640466224	0.507260471252866	40.159867640466224	9.063479963856764	18.89685306243455	0.4259256503600161	0.0	0.0	0.0	45.50782631140511	0.0
34.34977168546025	44.960738749999535	0.5298678358856742	45.53611464975771	0.5753758997581713	24.74792201061326	40.446652278991365	0.5085359042314433	40.446652278991365	9.126924323603763	19.554808422725532	0.4325323685915005	0.0	0.0	0.0	45.53611464975771	0.0
34.59022008725847	46.18257108683654	0.5369994793233647	45.55885795387829	-0.623713132958251	24.921157464687553	40.27743050887925	0.5066475861179222	40.27743050887925	9.19081279386899	20.015204632223515	0.43579118158422475	0.0	0.0	0.0	45.55885795387829	0.0
34.83235162786928	46.12176326056798	0.5367548714977255	45.576006009528456	-0.5457572510395252	25.095605566940364	40.44507105427152	0.5076086037165242	40.44507105427152	9.25514848342607	20.61000524237911	0.44100781855933874	0.0	0.0	0.0	45.576006009528456	0.0
35.07617808926437	45.716277769260635	0.5348272285487436	45.58751955978627	-0.12875820947436267	25.27127480590895	40.034995430638304	0.504202711186741	40.034995430638304	9.319934522810053	20.946588720686098	0.4421200334568744	0.0	0.0	0.0	45.58751955978627	0.0
35.32171133588922	44.805104447728084	0.5301850914116052	45.59337110137609	0.7882666536480087	25.448173729550312	40.32420729126632	0.5053949945913724	40.32420729126632	9.385174064469723	20.419893958181373	0.4370630789811083	0.0	0.0	0.0	45.59337110137609	0.0
35.568963315240445	44.969324225842506	0.5311996954713868	45.59354567732862	0.6242214514861146	25.626310945657167	40.64183601782002	0.5065647364881392	40.64183601782002	9.450870282921011	21.240382735805397	0.4430028645177391	0.0	0.0	0.0	45.59354567732862	0.0
35.817946058447134	45.729857339981756	0.5353840764220633	45.588041659676335	-0.14181568030542024	25.805695122276767	41.41106641320281	0.5110110846490704	41.41106641320281	9.517026374901459	21.749192179423645	0.44683404392664383	0.0	0.0	0.0	45.588041659676335	0.0
36.06867168085626	45.71994161140551	0.5358216215410005	45.57687151502198	-0.14307009638353207	25.986334988132704	41.463875428400385	0.511189568554247	41.463875428400385	9.58364555952577	22.063234829032464	0.4482295214744543	0.0	0.0	0.0	45.57687151502198	0.0
36.32115238262226	45.98515376863279	0.5374868095471886	45.560062544963046	-0.42509122366974594	26.168239333049634	42.16003159779937	0.5157024423104642	42.16003159779937	9.650731078442451	22.220633862911413	0.44838488747318445	0.0	0.0	0.0	45.560062544963046	0.0
36.57540044930061	46.00405018190276	0.5372858814970807	45.53765759232127	-0.46639258958149554	26.35141700838098	42.64218219343475	0.5187602966968012	42.64218219343475	9.718286195991547	23.17266954419855	0.4560498299510952	0.0	0.0	0.0	45.53765759232127	0.0
36.83142825244572	44.687302622973334	0.529959384772958	45.50971570308751	0.822413080114174	26.53587692743965	42.08749113159702	0.5156013915195584	42.08749113159702	9.786314199363488	23.124226708796755	0.4543525418620058	0.0	0.0	0.0	45.50971570308751	0.0
37.08924825021283	44.938457226116654	0.5315259350460256	45.47631273281533	0.5378555066986763	26.721628065931725	42.37314774785302	0.5175745049870376	42.37314774785302	9.854818398759033	24.006296781987498	0.4615827279098321	0.0	0.0	0.0	45.47631273281533	0.0
37.34887298796433	44.60939067084797	0.5294088527737209	45.43754188490868	0.8281512140607106	26.90867946239325	42.6503154980044	0.51915110700544	42.6503154980044	9.923802127550346	23.64333563176336	0.4559796610674271	0.0	0.0	0.0	45.43754188490868	0.0
37.61031509888008	45.146400585517355	0.5324528156752882	45.3935141669113	0.2471135813939469	27.09704021863	43.7102554246389	0.525166829771083	43.7102554246389	9.993268742443199	24.433132931184158	0.4637415532280701	0.0	0.0	0.0	45.3935141669113	0.0
37.87358730457224	45.09049486322438	0.5323219482500615	45.34435874935825	0.2538638861338711	27.286719500160412	43.19168319363356	0.5220257885928016	43.19168319363356	10.0632216236403	24.99903801689766	0.46962560932347225	0.0	0.0	0.0	45.34435874935825	0.0
38.138702415704245	45.63248721514164	0.5351722064298857	45.290223210166886	-0.3422640049747514	27.477726536661535	42.904998750737974	0.520484231047911	42.904998750737974	10.133664175005784	25.64197782011347	0.475317731836004	0.0	0.0	0.0	45.290223210166886	0.0
38.40567333261417	45.23984331105525	0.5325905053598716	45.23127364577279	-0.008569665282465166	27.670070622418166	42.33635365372903	0.5173916422831978	42.33635365372903	10.204599824230822	25.019428678799724	0.4717353912690358	0.0	0.0	0.0	45.23127364577279	0.0
38.674513045942476	45.223261293508315	0.5328304429218393	45.16769462831975	-0.05556666518856446	27.863761116775095	43.15108022730295	0.5217167026541293	43.15108022730295	10.27603202300044	25.884707546206798	0.47986660049758884	0.0	0.0	0.0	45.16769462831975	0.0
38.94523463726408	44.8011133266309	0.5304335292210937	45.09968898614028	0.2985756595093818	28.058807444592517	44.123262516696585	0.5270584954249391	44.123262516696585	10.347964247161443	26.593398096952505	0.48648572982814225	0.0	0.0	0.0	45.09968898614028	0.0
39.217851279724925	45.15407238388095	0.5327848531581583	45.02747738254715	-0.1265950013338042	28.255219096704664	42.61377299543557	0.5176700891787952	42.61377299543557	10.420399996891572	27.626811667697364	0.4952635223787697	0.0	0.0	0.0	45.02747738254715	0.0
39.492376238683	45.19020295581245	0.5336396015477003	44.951297665574145	-0.2389052902383071	28.453005630381597	43.3802797427183	0.5214012876936477	43.3802797427183	10.493342796869813	27.235797713598583	0.49160481713130105	0.0	0.0	0.0	44.951297665574145	0.0
39.76882287235378	44.473171503121044	0.5303206113936385	44.87140395865123	0.3982324555301844	28.65217666979427	43.35423341023572	0.5207140076011225	43.35423341023572	10.566796196447902	27.617285337109102	0.493523176431672	0.0	0.0	0.0	44.87140395865123	0.0
40.04720463246026	45.00785238665425	0.5338290739103368	44.78806545947941	-0.2197869271748374	28.85274190648283	43.34728535788648	0.5202877740537503	43.34728535788648	10.640763769823035	27.333228668598213	0.4901861996368632	0.0	0.0	0.0	44.78806545947941	0.0
40.327535064887485	45.238672538253304	0.5358479098605637	44.701564911271305	-0.5371076269819994	29.05471109982821	42.778461363457424	0.5165027762545934	42.778461363457424	10.715249116211798	27.716630435699464	0.4922014757040996	0.0	0.0	0.0	44.701564911271305	0.0
40.6098278103417	45.0035391935604	0.5352732981940361	44.612196707317224	-0.39134248624317536	29.25809407752701	43.938964858135634	0.5228034073319411	43.938964858135634	10.79025586002528	28.12170166508515	0.49435816913942926	0.0	0.0	0.0	44.612196707317224	0.0
40.894096605014084	45.12029319196564	0.536610697122122	44.52026458631936	-0.6000286056462798	29.4629007360697	44.092477082766976	0.524084536978005	44.092477082766976	10.865787651045459	28.76088683705357	0.498133246988792	0.0	0.0	0.0	44.52026458631936	0.0
41.18035528124919	44.09722224593426	0.5315932481849	44.426078872149574	0.32885662621531253	29.669141041222183	43.97140527071703	0.5237465406721996	43.97140527071703	10.941848164602776	29.810090714388842	0.5069483447711789	0.0	0.0	0.0	44.426078872149574	0.0
41.46861776821793	44.537469826679946	0.5346071939634103	44.329953207637615	-0.20751661904233032	29.87682502851074	44.00427065438492	0.524339572748694	44.00427065438492	11.018441101754995	29.170754671200555	0.4998808619184402	0.0	0.0	0.0	44.329953207637615	0.0
41.75889809259546	44.8259934525428	0.5364284953950887	44.232200727609396	-0.593792724933401	30.085962803710316	43.97939610249207	0.5251680710658467	43.97939610249207	11.095570189467281	29.56052477515274	0.5020559757233252	0.0	0.0	0.0	44.232200727609396	0.0
42.05121037924363	43.560698786983224	0.52985247215745	44.13312961171032	0.5724308247270926	30.296564543336288	43.4921009249539	0.5228085218360796	43.4921009249539	11.173239180793551	29.993869830366435	0.5051032203208116	0.0	0.0	0.0	44.13312961171032	0.0
42.345568851898335	44.739135141236424	0.5367474728927156	44.033037952487334	-0.7060971887490908	30.50864049513964	44.245157930537175	0.5279594564802262	44.245157930537175	11.251451855059106	29.909953311580935	0.5033296996848919	0.0	0.0	0.0	44.033037952487334	0.0
42.64198783386162	43.70654099216583	0.5317947841878026	43.93220786879171	0.2256668766258798	30.72220097860562	44.33689522596685	0.5285487404316078	44.33689522596685	11.33021201804452	30.670165566293306	0.5084468915222085	0.0	0.0	0.0	43.93220786879171	0.0
42.94048174869865	43.360120572055166	0.5300266632479651	43.83089878870646	0.47077821665129704	30.93725638545586	44.874950401665636	0.5320221927201026	44.874950401665636	11.409523502170831	29.228584577350443	0.4959185399953843	0.0	0.0	0.0	43.83089878870646	0.0
43.24106512093954	43.864310337843186	0.5334140543208223	43.729339819998415	-0.13497051784477065	31.15381718015405	45.03320246021322	0.5327189676669993	45.03320246021322	11.489390166686027	31.08155728975228	0.5097563460289911	0.0	0.0	0.0	43.729339819998415	0.0
43.54375257678612	43.93247493766401	0.5341267393439417	43.62772111931528	-0.30475381834872906	31.371893900415127	45.45456902055688	0.5352021177679686	45.45456902055688	11.56981589785283	29.93087316867389	0.5001751607343211	0.0	0.0	0.0	43.62772111931528	0.0
43.84855884482362	43.229399542766444	0.5306482314285929	43.52618416425079	0.29678462148434903	31.59149715771803	45.5173240894065	0.5353120745156895	45.5173240894065	11.6508046091378	30.136052223299757	0.5008772136407947	0.0	0.0	0.0	43.52618416425079	0.0
44.15549875673739	43.447084120128466	0.5318996251729918	43.42481082456274	-0.022273295565724993	31.812637637822057	45.220214762442104	0.5334729766576966	45.220214762442104	11.732360241401764	30.514409473116203	0.5035534830140407	0.0	0.0	0.0	43.42481082456274	0.0
44.46458724803455	42.72149372416442	0.5284930979872865	43.323611120665745	0.6021173965013276	32.03532610128681	45.12725689325845	0.5325936937047017	45.12725689325845	11.814486763091576	30.222557789971948	0.4998336932077347	0.0	0.0	0.0	43.323611120665745	0.0
44.775839358770796	43.754931692022076	0.5347725079098766	43.222509548585975	-0.5324221434361007	32.259573383995814	45.915169612919996	0.5371157134161034	45.915169612919996	11.897188170433218	30.689799962419823	0.5017934252712694	0.0	0.0	0.0	43.222509548585975	0.0
45.08927023428218	43.1424182996682	0.5316203447753358	43.12132984114163	-0.021088458526570264	32.48539039768379	45.305853547120954	0.5334254492478759	45.305853547120954	11.980468487626249	30.07863119908309	0.49550682477608704	0.0	0.0	0.0	43.12132984114163	0.0
45.40489512592216	43.83150098571823	0.536676446158352	43.019778024860756	-0.8117229608574732	32.71278813046758	44.719350937394374	0.5294511565380335	44.719350937394374	12.064331767039633	29.698483238005768	0.49221827600028967	0.0	0.0	0.0	43.019778024860756	0.0
45.72272939180361	42.49936383353564	0.52925513151042	42.91742362137456	0.4180597878389207	32.94177764738085	45.10771684135862	0.5315390023498918	45.10771684135862	12.14878208940891	28.697836810210703	0.4826514104424365	0.0	0.0	0.0	42.91742362137456	0.0
46.04278849754624	42.768799056756656	0.531357519994464	42.81367883029604	0.044879773539385326	33.17237009091252	44.74456386714587	0.5292131400118847	44.74456386714587	12.233823564034772	29.97070299155536	0.490964668132694	0.0	0.0	0.0	42.81367883029604	0.0
46.365088017029066	42.329924905861745	0.5297865660430714	42.70777551822569	0.37785061236394313	33.4045766815489	45.035980744511264	0.5307697549465732	45.035980744511264	12.319460328983016	30.53715592862554	0.494504173752792	0.0	0.0	0.0	42.70777551822569	0.0
46.689643633148265	41.99188836548721	0.5280935963398372	42.59873982511479	0.6068514596275776	33.63840871831975	45.425102055100474	0.5330577183298455	45.425102055100474	12.405696551285896	29.12223844173581	0.48256749068341065	0.0	0.0	0.0	42.59873982511479	0.0
47.0164711385803	42.85016962034757	0.5344862200106811	42.485364185084734	-0.3648054352628378	33.87387757934799	44.319361641987264	0.5262733368723995	44.319361641987264	12.492536427144898	29.581968025027045	0.4845681971931174	0.0	0.0	0.0	42.485364185084734	0.0
47.34558643655036	42.458654495148956	0.5329588683597106	42.36617654352332	-0.09247795162563222	34.11099472240342	44.857273747730744	0.5297050923775434	44.857273747730744	12.579984182134913	29.52491407180735	0.4835673834488827	0.0	0.0	0.0	42.36617654352332	0.0
47.67700554160622	42.149666057956956	0.5315073782612685	42.239406536014286	0.08974047805732965	34.34977168546025	44.960738749999535	0.5298678358856742	44.960738749999535	12.668044071409858	30.518322062426066	0.4895231109795581	0.0	0.0	0.0	42.239406536014286	0.0
48.01074458039746	42.16723703913576	0.5324878048203896	42.10294837736092	-0.06428866177484593	34.59022008725847	46.18257108683654	0.5369994793233647	46.18257108683654	12.756720379909726	29.468405073035427	0.48026388596577013	0.0	0.0	0.0	42.10294837736092	0.0
48.346819792460245	42.159465448220715	0.5331408077145712	41.95432019032127	-0.2051452578994457	34.83235162786928	46.12176326056798	0.5367548714977255	46.12176326056798	12.846017422569096	29.90435712122848	0.4815969167532617	0.0	0.0	0.0	41.95432019032127	0.0
48.68524753100746	41.808712869305054	0.5315304799047138	41.79061948395926	-0.018093385345792967	35.07617808926437	45.716277769260635	0.5348272285487436	45.716277769260635	12.93593954452708	29.913993393802006	0.48134476764872985	0.0	0.0	0.0	41.79061948395926	0.0
49.026044263724515	41.38471625203124	0.5297454307671555	41.60847447030262	0.22375821827137798	35.32171133588922	44.805104447728084	0.5301850914116052	44.805104447728084	13.026491121338768	29.971822439070806	0.47933159909535905	0.0	0.0	0.0	41.60847447030262	0.0
49.36922657357059	41.74993188879319	0.532790249493474	41.40399088551894	-0.34594100327425537	35.568963315240445	44.969324225842506	0.5311996954713868	44.969324225842506	13.11767655918814	30.487103181450514	0.48183285309462554	0.0	0.0	0.0	41.40399088551894	0.0
49.714811159585594	40.92961521140532	0.5290615776274771	41.17269395763532	0.24307874622999748	35.817946058447134	45.729857339981756	0.5353840764220633	45.729857339981756	13.209500295102458	31.215342922713848	0.486017653214497	0.0	0.0	0.0	41.17269395763532	0.0
					36.06867168085626	45.71994161140551	0.5358216215410005	45.71994161140551	13.301966797168173	30.608506086736796	0.4799224614327601
					36.32115238262226	45.98515376863279	0.5374868095471886	45.98515376863279	13.395080564748351	30.411007117481333	0.47748225601602795
					36.57540044930061	46.00405018190276	0.5372858814970807	46.00405018190276	13.488846128701589	30.931921599285552	0.48002974062769754
					36.83142825244572	44.687302622973334	0.529959384772958	44.687302622973334	13.5832680516025	31.78688155358784	0.4848769873277787
					37.08924825021283	44.938457226116654	0.5315259350460256	44.938457226116654	13.678350927963718	31.436192657160312	0.4813534850511899
					37.34887298796433	44.60939067084797	0.5294088527737209	44.60939067084797	13.774099384459465	32.61135858850104	0.48834318349825884
					37.61031509888008	45.146400585517355	0.5324528156752882	45.146400585517355	13.870518080150681	32.398296341539	0.4860598433911435
					37.87358730457224	45.09049486322438	0.5323219482500615	45.09049486322438	13.967611706711736	32.54666343269064	0.4852933362871941
					38.138702415704245	45.63248721514164	0.5351722064298857	45.63248721514164	14.065384988658717	33.71922241244618	0.49301763952509875
					38.40567333261417	45.23984331105525	0.5325905053598716	45.23984331105525	14.163842683579329	33.851996857995566	0.4926321787422566
					38.674513045942476	45.223261293508315	0.5328304429218393	45.223261293508315	14.262989582364385	33.04464132832564	0.48733131642499156
					38.94523463726408	44.8011133266309	0.5304335292210937	44.8011133266309	14.362830509440936	34.485420779947546	0.49609564472849366
					39.217851279724925	45.15407238388095	0.5327848531581583	45.15407238388095	14.463370323007023	33.24095612084076	0.4872181147452351
					39.492376238683	45.19020295581245	0.5336396015477003	45.19020295581245	14.564613915268072	33.37617824944019	0.4879009283880038
					39.76882287235378	44.473171503121044	0.5303206113936385	44.473171503121044	14.66656621267495	32.72259198521049	0.4831179680381355
					40.04720463246026	45.00785238665425	0.5338290739103368	45.00785238665425	14.769232176163673	32.96082697908389	0.4838106120581959
					40.327535064887485	45.238672538253304	0.5358479098605637	45.238672538253304	14.87261680139682	33.60424450169341	0.48813205586003905
					40.6098278103417	45.0035391935604	0.5352732981940361	45.0035391935604	14.976725119006597	32.861944086216425	0.4822957074007863
					40.894096605014084	45.12029319196564	0.536610697122122	45.12029319196564	15.081562194839643	33.13201475987459	0.48301894864550365
					41.18035528124919	44.09722224593426	0.5315932481849	44.09722224593426	15.18713313020352	32.91679406769024	0.4811288223241518
					41.46861776821793	44.537469826679946	0.5346071939634103	44.537469826679946	15.293443062114946	32.62085738136289	0.4789401959843348
					41.75889809259546	44.8259934525428	0.5364284953950887	44.8259934525428	15.400497163549751	32.597960385229364	0.47778317080994753
					42.05121037924363	43.560698786983224	0.52985247215745	43.560698786983224	15.508300643694598	32.690400560226394	0.4771988775733537
					42.345568851898335	44.739135141236424	0.5367474728927156	44.739135141236424	15.61685874820046	33.027466575417904	0.4783486271424774
					42.64198783386162	43.70654099216583	0.5317947841878026	43.70654099216583	15.726176759437863	33.09153994969099	0.47783126310688445
					42.94048174869865	43.360120572055166	0.5300266632479651	43.360120572055166	15.836259996753927	32.733268158623936	0.47369954821794996
					43.24106512093954	43.864310337843186	0.5334140543208223	43.864310337843186	15.947113816731207	31.907540923254256	0.46684360782359624
					43.54375257678612	43.93247493766401	0.5341267393439417	43.93247493766401	16.058743613448325	32.908809067398394	0.47238682282696376
					43.84855884482362	43.229399542766444	0.5306482314285929	43.229399542766444	16.171154818742465	33.14095246662348	0.4732216657550585
					44.15549875673739	43.447084120128466	0.5318996251729918	43.447084120128466	16.284352902473664	33.790215547207396	0.47712090549677605
					44.46458724803455	42.72149372416442	0.5284930979872865	42.72149372416442	16.39834337279098	33.29247794620689	0.47377969916892076
					44.775839358770796	43.754931692022076	0.5347725079098766	43.754931692022076	16.513131776400517	33.73266926050996	0.4767090546176259
					45.08927023428218	43.1424182996682	0.5316203447753358	43.1424182996682	16.628723698835323	34.73801533789796	0.48204753071785417
					45.40489512592216	43.83150098571823	0.536676446158352	43.83150098571823	16.74512476472717	35.16813909586669	0.4837530806164147
					45.72272939180361	42.49936383353564	0.52925513151042	42.49936383353564	16.862340638080262	35.04793887953984	0.48166260354568036
					46.04278849754624	42.768799056756656	0.531357519994464	42.768799056756656	16.980377022546822	34.45125268311398	0.4765622135851711
					46.365088017029066	42.329924905861745	0.5297865660430714	42.329924905861745	17.09923966170465	34.20556885039598	0.47404535176537865
					46.689643633148265	41.99188836548721	0.5280935963398372	41.99188836548721	17.21893433933658	34.5785374470842	0.47492510124417
					47.0164711385803	42.85016962034757	0.5344862200106811	42.85016962034757	17.339466879711935	34.43564732742234	0.47338237509926523
					47.34558643655036	42.458654495148956	0.5329588683597106	42.458654495148956	17.460843147869923	34.59375116297004	0.4734918500558098
					47.67700554160622	42.149666057956956	0.5315073782612685	42.149666057956956	17.583069049905014	35.4991297269517	0.47847294062800866
					48.01074458039746	42.16723703913576	0.5324878048203896	42.16723703913576	17.706150533254345	34.50346916314894	0.4710608682942184
					48.346819792460245	42.159465448220715	0.5331408077145712	42.159465448220715	17.830093586987125	35.46545478143584	0.47650754998393147
					48.68524753100746	41.808712869305054	0.5315304799047138	41.808712869305054	17.95490424209604	35.05729906621689	0.4725164243213586
					49.026044263724515	41.38471625203124	0.5297454307671555	41.38471625203124	18.080588571790713	35.00211471693883	0.47144737252527774
					49.36922657357059	41.74993188879319	0.532790249493474	41.74993188879319	18.207152691793247	35.82993756245954	0.47604614225065617
					49.714811159585594	40.92961521140532	0.5290615776274771	40.92961521140532	18.334602760635804	35.6146655340742	0.47380826253372094
					50.06281483770269	40.53358967468191	0.5276460438581557	40.53358967468191	18.462944979960255	36.91620813289165	0.4805033405541546
					50.413254541566616	39.434565862001186	0.5218941850312103	39.434565862001186	18.592185594819973	36.559000511502745	0.47767270715082977
					50.76614732335758	40.48931232456599	0.5301312132970877	40.48931232456599	18.722330893983717	37.03737490345587	0.4798249429361874
					51.12151035462108	41.11161123741412	0.5350199126153595	41.11161123741412	18.8533872102416	37.92119856950359	0.4845040945480106
					51.47936092710343	40.2597572202395	0.5311703209754925	40.2597572202395	18.98536092071329	36.819406573796414	0.4767147775709683
					51.839716453593155	39.35637087859059	0.5261419556915586	39.35637087859059	19.118258447158283	36.66565299631081	0.47539597568647507
					52.20259446876831	38.984627247479686	0.5245970496585003	38.984627247479686	19.252086256288393	37.7131661366841	0.4807559548220769
					52.56801263004969	38.75129872402528	0.5243444058889309	38.75129872402528	19.38685086008241	37.55756432280108	0.47878485862172643
					52.93598871846004	39.11733818395596	0.5270561750727978	39.11733818395596	19.522558816102986	37.1687450367155	0.4756867595877573
					53.306540639489256	38.6540775148148	0.5250280405562514	38.6540775148148	19.659216727815707	36.498679025506156	0.4710881827418635
					53.67968642396568	38.67965384481953	0.5261833421585588	38.67965384481953	19.79683124491042	38.01112860189044	0.4790896363734616
					54.05544422893344	38.57595115285661	0.5263280664058324	38.57595115285661	19.935409063624792	38.51138930711564	0.48134616019787735
					54.43383233853597	37.772740619957574	0.5223196163563629	37.772740619957574	20.07495692707017	37.82737512104378	0.4771647750794348
					54.81486916490572	38.052070006449725	0.5253339991200169	38.052070006449725	20.215481625559658	38.02021011834566	0.47855991178401036
					55.19857324906006	37.23178764558028	0.5212268315984809	37.23178764558028	20.356989996938573	38.865449198637144	0.4836639204426912
					55.58496326180349	37.13160967359489	0.5211514445004359	37.13160967359489	20.499488926917145	38.75243560217101	0.482722014671241
					55.97405800463611	36.95535495288236	0.521338183843708	36.95535495288236	20.642985349405564	38.67892672144919	0.48259642989690993
					56.36587641066856	37.4401351437268	0.5258655748318787	37.4401351437268	20.7874862468514	38.69312219935696	0.48235887496704033
					56.76043754554324	36.897358800447485	0.5229733595822839	36.897358800447485	20.932998650579357	40.19600240308943	0.49062824792343757
					57.15776060836205	36.13230535793289	0.5188586129739694	36.13230535793289	21.079529641133412	39.82398093010546	0.48907076721113973
					57.55786493262058	35.72163751842796	0.5170261914126475	35.72163751842796	21.22708634862135	40.05487302850763	0.49050669552256687
					57.96076998714892	35.410080119423604	0.5158483567663014	35.410080119423604	21.375675953061695	39.67364666947934	0.48861436737318636
					58.36649537705897	35.64771652662818	0.5190892492830081	35.64771652662818	21.525305684733127	40.54165927741111	0.4939124191271575
					58.77506084469838	34.68530274741251	0.5135428794662401	34.68530274741251	21.67598282452626	39.62258663445919	0.48893055601335844
					59.18648627061127	34.68102376391454	0.5153414224679207	34.68102376391454	21.827714704297946	40.807315931042474	0.4948725802174103
					59.600791674505544	34.53207641515862	0.5160955701888008	34.53207641515862	21.980508707228033	41.20755891231864	0.49676991781471025
					60.01799721622709	35.29827680656548	0.5228116566390028	35.29827680656548	22.134372268178627	40.480928983042574	0.4924281252965176
					60.438123196740676	34.066664172329084	0.5156971426934787	34.066664172329084	22.289312874055877	40.69914100030998	0.49338282169274666
					60.86119005911786	33.85829831474139	0.5159871939316061	33.85829831474139	22.44533806417427	42.503483188843454	0.5029543831261163
					61.28721838953169	34.599991757678886	0.5228949686180635	34.599991757678886	22.602455430623486	41.870354460878154	0.49920283867690385
					61.71622891825841	33.79440647525035	0.5185303931232118	33.79440647525035	22.76067261863785	41.73576584260054	0.49800155472334656
					62.14824252068621	33.57775657352107	0.5183463197989399	33.57775657352107	22.919997326968314	41.872261059071384	0.4981807109372224
					62.58328021833101	32.10822182100546	0.5085334680194649	32.10822182100546	23.080437308257093	42.79694506935831	0.5020491267356766
					63.021363179859335	33.052995119452945	0.5167623938894327	33.052995119452945	23.24200036941489	42.323099800407604	0.4991162656716578
					63.46251272211835	31.88577759916081	0.509317994204243	31.88577759916081	23.404694372000794	43.246120161215025	0.502981477906222
					63.90675031117318	31.940385108552945	0.5107914711855833	31.940385108552945	23.5685272326048	42.74143870292067	0.500235145411613
					64.35409756335139	31.541318349294254	0.5095014690207849	31.541318349294254	23.73350692323303	43.498551420970955	0.5031344053338657
					64.80457624629484	31.17491130660145	0.5080770732713313	31.17491130660145	23.89964147169566	43.55753187281941	0.5028878874876833
					65.2582082800189	31.4125341495478	0.5113548543325798	31.4125341495478	24.06693896199753	43.78699912206288	0.5035492627044278
					65.71501573797903	31.330304547982134	0.5128486167085201	31.330304547982134	24.23540753473151	43.94501835387657	0.5037225000359976
					66.1750208481449	31.22758088555436	0.5136813712988566	31.22758088555436	24.405055387474633	44.37936846862835	0.5056746060269091
					66.6382459940819	29.242362215613262	0.4993771973568878	29.242362215613262	24.575890775186952	44.81472233406945	0.507260471252866
					67.10471371604048	29.743976174988816	0.5054419755332946	29.743976174988816	24.74792201061326	45.134747640433524	0.5085359042314433
					67.57444671205276	29.774309410929234	0.507589218776357	29.774309410929234	24.921157464687553	44.94591169335453	0.5066475861179222
					68.04746783903713	29.974464666260975	0.5109147991221116	29.974464666260975	25.095605566940364	45.13298313893163	0.5076086037165242
					68.5238001139104	29.31319298668354	0.5072633357504529	29.31319298668354	25.27127480590895	44.675376421359296	0.504202711186741
					69.00346671470777	28.706985938821052	0.504248503256343	28.706985938821052	25.448173729550312	44.99811028457313	0.5053949945913724
					69.48649098171072	28.87019439443896	0.5076928052257679	28.87019439443896	25.626310945657167	45.35255475917307	0.5065647364881392
					69.97289641858268	28.237487848900944	0.503526195013404	28.237487848900944	25.805695122276767	46.21094520230467	0.5110110846490704
					70.46270669351276	27.715982380405453	0.5010422867395071	27.715982380405453	25.986334988132704	46.269875211088625	0.511189568554247
					70.95594564036736	26.850447307331386	0.49579203787163506	26.850447307331386	26.168239333049634	47.046721532198724	0.5157024423104642
					71.45263725984992	27.39201441366641	0.5022726433307181	27.39201441366641	26.35141700838098	47.58475729616209	0.5187602966968012
					71.95280572066886	26.491181987101	0.4963086871146919	26.491181987101	26.53587692743965	46.96577303705064	0.5156013915195584
					72.45647536071354	26.6311236361729	0.499436792283726	26.6311236361729	26.721628065931725	47.284539574206825	0.5175745049870376
					72.96367068823854	26.71285182351755	0.5019093994897791	26.71285182351755	26.90867946239325	47.59383331676083	0.51915110700544
					73.4744163830562	25.643496501022156	0.4943892113833778	25.643496501022156	27.09704021863	48.776628885913944	0.525166829771083
					73.9887372977376	26.071465823101462	0.5001212160745537	26.071465823101462	27.286719500160412	48.197949923355644	0.5220257885928016
					74.50665845882176	26.177248570342503	0.5029395700935351	26.177248570342503	27.477726536661535	47.878036426108025	0.520484231047911
					75.02820506803351	25.25901802921219	0.4962892920448179	25.25901802921219	27.670070622418166	47.2434807458645	0.5173916422831978
					75.55340250350974	25.192505453319754	0.4977416887713456	25.192505453319754	27.863761116775095	48.15264074359599	0.5217167026541293
					76.0822763210343	24.799168932647927	0.49557424812820555	24.799168932647927	28.058807444592517	49.23750685289998	0.5270584954249391
					76.61485225528155	24.176393529187642	0.4918633210091727	24.176393529187642	28.255219096704664	47.55305524147742	0.5176700891787952
					77.15115622106853	23.392858768342922	0.48552147153532355	23.392858768342922	28.453005630381597	48.40840634358249	0.5214012876936477
					77.69121431461602	23.10017603201742	0.48464120693730195	23.10017603201742	28.65217666979427	48.3793410297105	0.5207140076011225
					78.23505281481832	23.61051780596353	0.49171825667352054	23.61051780596353	28.85274190648283	48.37158764168688	0.5202877740537503
					78.78269818452205	23.763541971020974	0.4953938934867829	23.763541971020974	29.05471109982821	47.736832328359895	0.5165027762545934
					79.3341770718137	22.243175190366028	0.4811929257553471	22.243175190366028	29.25809407752701	49.03184759950877	0.5228034073319411
					79.88951631131638	22.689432574786665	0.4884592042277201	22.689432574786665	29.4629007360697	49.20315313724931	0.524084536978005
					80.4487429254956	22.15924400970431	0.4854407707285786	22.15924400970431	29.669141041222183	49.06804811927276	0.5237465406721996
					81.01188412597406	21.106593758132398	0.47555335471375565	21.106593758132398	29.87682502851074	49.10472286772225	0.524339572748694
					81.5789673148559	21.196135017351146	0.47850868611583336	21.196135017351146	30.085962803710316	49.076965153323336	0.5251680710658467
					82.1500200860599	20.69264719031308	0.4755248574301398	20.69264719031308	30.296564543336288	48.533188508648855	0.5228085218360796
					82.72507022666231	21.463993798581413	0.48647533219682465	21.463993798581413	30.50864049513964	49.37353093480104	0.5279594564802262
					83.30414571824895	20.617905015436946	0.47865074775915095	20.617905015436946	30.72220097860562	49.47590132753154	0.5285487404316078
					83.88727473827669	19.813880879775386	0.4723778166462552	19.813880879775386	30.93725638545586	50.076321466243684	0.5320221927201026
					84.47448566144462	19.89295675557709	0.47624120152192734	19.89295675557709	31.15381718015405	50.252916223131244	0.5327189676669993
					85.06580706107474	19.071148602645845	0.46816867411895097	19.071148602645845	31.371893900415127	50.72312258864316	0.5352021177679686
					85.66126771050226	19.298065396723075	0.47395688976356326	19.298065396723075	31.59149715771803	50.79315147944352	0.5353120745156895
					86.26089658447577	18.74351916727362	0.4688854958174142	18.74351916727362	31.812637637822057	50.46160476943008	0.5334729766576966
					86.8647228605671	18.58872440427754	0.46927117032636867	18.58872440427754	32.03532610128681	50.357872328538406	0.5325936937047017
					87.47277592059106	18.76304862609058	0.4742298909093207	18.76304862609058	32.259573383995814	51.237110529003346	0.5371157134161034
					88.08508535203521	18.19962293559415	0.4701845388093869	18.19962293559415	32.48539039768379	50.55716978450356	0.5334254492478759
					88.70168094949946	17.57804935630794	0.4654387597359086	17.57804935630794	32.71278813046758	49.9026867608439	0.5294511565380335
					89.32259271614595	18.07820877179438	0.4746454213879425	18.07820877179438	32.94177764738085	50.33606742598933	0.5315390023498918
					89.94785086515898	17.95303065538894	0.4754240747669196	17.95303065538894	33.17237009091252	49.93082207384238	0.5292131400118847
					90.57748582121508	17.379578232612587	0.4709347756172462	17.379578232612587	33.4045766815489	50.25601653313467	0.5307697549465732
					91.21152822196359	17.023890609031728	0.4690484962515906	17.023890609031728	33.63840871831975	50.690240162665596	0.5330577183298455
					91.85000891951734	16.895158387267553	0.4716599158546098	16.895158387267553	33.87387757934799	49.456335458823986	0.5262733368723995
					92.49295898195396	15.216070081765697	0.4510692776725443	15.216070081765697	34.11099472240342	50.0565959446115	0.5297050923775434
					93.14040969482764	16.643782211629137	0.4736981076760329	16.643782211629137	34.34977168546025	50.172053380614045	0.5298678358856742
					93.79239256269142	16.56603868986181	0.4755407240617093	16.56603868986181	34.59022008725847	51.535506004620295	0.5369994793233647
					94.44893931063027	15.822256243706095	0.4680550429123264	15.822256243706095	34.83235162786928	51.46765005762465	0.5367548714977255
					95.11008188580468	15.080398120793559	0.4604502289760418	15.080398120793559	35.07617808926437	51.01516550597931	0.5348272285487436
					95.7758524590053	15.330156243286748	0.46764583532175397	15.330156243286748	35.32171133588922	49.99837979920702	0.5301850914116052
					96.44628342621834	14.841474718172138	0.4627668208604172	14.841474718172138	35.568963315240445	50.18163398280758	0.5311996954713868
					97.12140741020188	14.834192042613479	0.4649713120693783	14.834192042613479	35.817946058447134	51.03031905919146	0.5353840764220633
					97.8012572620733	14.612749447550716	0.465500987387623	14.612749447550716	36.06867168085626	51.01925401717333	0.5358216215410005
					98.48586606290782	15.003184247229644	0.47384921856091605	15.003184247229644	36.32115238262226	51.31520641652298	0.5374868095471886
					99.17526712534817	13.892658021049206	0.45994820618578286	13.892658021049206	36.57540044930061	51.336293077499676	0.5372858814970807
					99.86949399522561	14.129224757531585	0.4664993408850984	14.129224757531585	36.83142825244572	49.86692378660027	0.529959384772958
					100.5685804531922	13.749091018287805	0.4625465041614829	13.749091018287805	37.08924825021283	50.1471892472227	0.5315259350460256
					101.27256051636454	13.253651657150659	0.4574183494432505	13.253651657150659	37.34887298796433	49.779981206702786	0.5294088527737209
					101.9814684399791	14.4958910304268	0.48076503476140237	14.4958910304268	37.61031509888008	50.37923493014637	0.5324528156752882
					102.69533871905895	13.441019864273308	0.46593154928577357	13.441019864273308	37.87358730457224	50.316849280774335	0.5323219482500615
					103.41420609009236	12.426158110194427	0.45240336454815355	12.426158110194427	38.138702415704245	50.92166294639226	0.5351722064298857
					104.13810553272302	13.331818696988462	0.4717645289282474	13.331818696988462	38.40567333261417	50.48350842618	0.5325905053598716
					104.86707227145207	12.997807997481628	0.46750656503587246	12.997807997481628	38.674513045942476	50.465004418179845	0.5328304429218393
					105.60114177735224	12.962738734686933	0.4717225134160989	12.962738734686933	38.94523463726408	49.993926074773135	0.5304335292210937
					106.3403497697937	13.342956715856548	0.47960106595724594	13.342956715856548	39.217851279724925	50.38779595222307	0.5327848531581583
					107.08473221818227	12.01212256805608	0.46007542459349043	12.01212256805608	39.492376238683	50.428114350764055	0.5336396015477003
					107.83432534370954	11.713336252210574	0.45679775117504356	11.713336252210574	39.76882287235378	49.62797313155392	0.5303206113936385
					108.58916562111551	12.328941540321429	0.4688576780220012	12.328941540321429	40.04720463246026	50.224627870244625	0.5338290739103368
					109.34928978046332	11.85927695099277	0.46443694950116016	11.85927695099277	40.327535064887485	50.4822019513055	0.5358479098605637
					110.11473480892656	12.035747092017283	0.4717667331156003	12.035747092017283	40.6098278103417	50.219814743054954	0.5352732981940361
					110.88553795258903	11.778814237279354	0.47007772816314874	11.778814237279354	40.894096605014084	50.350101477731606	0.536610697122122
					111.66173671825717	11.97570593663311	0.4772493943397336	11.97570593663311	41.18035528124919	49.208448303350835	0.5315932481849
					112.44336887528496	10.765172310364504	0.4574729588960382	10.765172310364504	41.46861776821793	49.69972415281314	0.5346071939634103
					113.23047245741196	11.400942324428392	0.47264331636067064	11.400942324428392	41.75889809259546	50.021690009265164	0.5364284953950887
					114.02308576461385	11.153437909312657	0.47065674491796267	11.153437909312657	42.05121037924363	48.6097374197926	0.52985247215745
					114.82124736496615	11.176587536580717	0.47510797966489926	11.176587536580717	42.345568851898335	49.92476411452743	0.5367474728927156
					115.62499609652092	11.082005038329926	0.47559491500277307	11.082005038329926	42.64198783386162	48.77248392056197	0.5317947841878026
					116.43437106919656	11.081487404782925	0.48054819757009737	11.081487404782925	42.94048174869865	48.385910561379184	0.5300266632479651
					117.24941166668094	11.024833463310015	0.4815621161917846	11.024833463310015	43.24106512093954	48.94854001423879	0.5334140543208223
					118.07015754834771	10.721271937164284	0.4790138711580266	10.721271937164284	43.54375257678612	49.02460544456668	0.5341267393439417
					118.89664865118613	10.612088439499495	0.4800467525032967	10.612088439499495	43.84855884482362	48.240037903549634	0.5306482314285929
					119.72892519174444	10.47758810724832	0.4808667413041126	10.47758810724832	44.15549875673739	48.48295389067949	0.5318996251729918
					120.56702766808665	9.96616378431876	0.4710358056236016	9.96616378431876	44.46458724803455	47.67326167718646	0.5284930979872865
					121.41099686176327	9.884644925678346	0.4749113027397001	9.884644925678346	44.775839358770796	48.82648349538686	0.5347725079098766
					122.26087383979561	10.006677178848363	0.4800958906618075	10.006677178848363	45.08927023428218	48.14297482822734	0.5316203447753358
					123.11669995667417	10.25936693768407	0.48998530361012566	10.25936693768407	45.40489512592216	48.91192779184294	0.536676446158352
					123.97851685637087	9.015300514270582	0.4654381612084576	9.015300514270582	45.72272939180361	47.425385128893375	0.52925513151042
					124.84636647436548	10.537070666629349	0.5019824503662017	10.537070666629349	46.04278849754624	47.72605008186999	0.531357519994464
					125.72029103968603	9.944869882590352	0.49169851354280936	9.944869882590352	46.365088017029066	47.23630685392823	0.5297865660430714
					126.60033307696384	10.361452213502433	0.5032372177679796	10.361452213502433	46.689643633148265	46.85908913420672	0.5280935963398372
					127.48653540850259	9.860701643690247	0.4951703236488335	9.860701643690247	47.0164711385803	47.816852154380285	0.5344862200106811
					128.3789411563621	9.692040408785623	0.4939623161028753	9.692040408785623	47.34558643655036	47.37995724769277	0.5329588683597106
					129.27759374445662	10.40282114917395	0.515535482526407	10.40282114917395	47.67700554160622	47.03515454213693	0.5315073782612685
					130.18253690066783	10.455366840406915	0.5200466974765632	10.455366840406915	48.01074458039746	47.0547621426827	0.5324878048203896
					131.09381465897252	10.039915523951667	0.5133795796204461	10.039915523951667	48.346819792460245	47.046089761287675	0.5331408077145712
					132.01147136158534	9.681031818789286	0.5095083772662033	9.681031818789286	48.68524753100746	46.65468211092417	0.5315304799047138
					132.93555166111642	9.901215977571868	0.5154803054948712	9.901215977571868	49.026044263724515	46.181540843532034	0.5297454307671555
					133.86610052274423	9.97501560825778	0.5230513142967481	9.97501560825778	49.36922657357059	46.58908793756317	0.532790249493474
					134.80316322640346	9.700868558264894	0.5190535398843172	9.700868558264894	49.714811159585594	45.673689897602976	0.5290615776274771
					135.74678536898827	9.764926831117025	0.5229337027255441	9.764926831117025	50.06281483770269	45.2317617860776	0.5276460438581557
					136.69701286657119	8.95940487699623	0.5055174151749374	8.95940487699623	50.413254541566616	44.005352191186674	0.5218941850312103
					137.6538919566372	9.557603427832204	0.5229370258028482	9.557603427832204	50.76614732335758	45.18235233162177	0.5301312132970877
					138.6174692003337	10.106684439486578	0.5419090531299695	10.106684439486578	51.12151035462108	45.87678074054365	0.5350199126153595
					139.587791484736	9.682521551283754	0.53475801615376	9.682521551283754	51.47936092710343	44.92618992708252	0.5311703209754925
					140.56490602512915	9.615833744249825	0.538610408799326	9.615833744249825	51.839716453593155	43.91809377438024	0.5261419556915586
					141.54886036730505	9.912090526858668	0.549261631534289	9.912090526858668	52.20259446876831	43.5032620384582	0.5245970496585003
					142.5397023898762	10.207824631701655	0.5595955424046966	10.207824631701655	52.56801263004969	43.242888844879964	0.5243444058889309
					143.53748030660535	10.109997384442192	0.5627748640940561	10.109997384442192	52.93598871846004	43.65135524987322	0.5270561750727978
					144.54224266875156	10.224035889178722	0.5679607128136605	10.224035889178722	53.306540639489256	43.13439890824083	0.5250280405562514
					145.55403836743284	10.2212323995222	0.5727828114125993	10.2212323995222	53.67968642396568	43.162939742532124	0.5261833421585588
					146.5729166360049	10.046905865995107	0.5718320243240935	10.046905865995107	54.05544422893344	43.047217066670235	0.5263280664058324
					147.59892705245693	9.74196741873705	0.5657168757359609	9.74196741873705	54.43383233853597	42.150907912219736	0.5223196163563629
					148.63211954182412	11.258930302091748	0.6092287183402443	11.258930302091748	54.81486916490572	42.462613842315434	0.5253339991200169
					149.67254437861686	10.26471894388527	0.5894535680558203	10.26471894388527	55.19857324906006	41.547254096436745	0.5212268315984809
					150.7202521892672	9.955407959219805	0.5841476221057246	9.955407959219805	55.58496326180349	41.43546468421289	0.5211514445004359
					151.7752939545921	10.38715497526865	0.5985546520004981	10.38715497526865	55.97405800463611	41.238780610462555	0.521338183843708
					152.83772101227422	10.967451817245852	0.6189401600875795	10.967451817245852	56.36587641066856	41.779750761067824	0.5258655748318787
					153.90758505936014	10.851180233333976	0.6174357863695845	10.851180233333976	56.76043754554324	41.174062233124225	0.5229733595822839
					154.98493815477565	10.209084380405137	0.6039861900629264	10.209084380405137	57.15776060836205	40.32033288560844	0.5188586129739694
					156.0698327218591	10.596148994676055	0.6215778058810937	10.596148994676055	57.55786493262058	39.862065309537016	0.5170261914126475
					157.16232155091208	11.280346551047165	0.6401345318008379	11.280346551047165	57.96076998714892	39.51439587863889	0.5158483567663014
					158.26245780176848	12.15862211126448	0.6684330689813596	12.15862211126448	58.36649537705897	39.779576274667086	0.5190892492830081
					159.37029500638084	10.800946721093236	0.6350456574641131	10.800946721093236	58.77506084469838	38.70561092517541	0.5135428794662401
					160.4858870714255	10.48998138368876	0.6335897950475077	10.48998138368876	59.18648627061127	38.700835972751506	0.5153414224679207
					161.6092882809255	10.78412253220462	0.6478203313196731	10.78412253220462	59.600791674505544	38.53462441705986	0.5160955701888008
					162.740553298892	11.47849619595232	0.6656688077706528	11.47849619595232	60.01799721622709	39.38963365415592	0.5228116566390028
					163.87973717198423	11.667137674888703	0.6774297338468711	11.667137674888703	60.438123196740676	38.01526711688127	0.5156971426934787
					165.02689533218813	11.455480901230757	0.6741681831705433	11.455480901230757	60.86119005911786	37.78274996480073	0.5159871939316061
					166.18208359951348	11.099417388529703	0.6689084029633212	11.099417388529703	61.28721838953169	38.61041169914249	0.5228949686180635
					167.34535818471008	10.668079033860064	0.6613424439303158	10.668079033860064	61.71622891825841	37.711452542412836	0.5185303931232118
					168.51677569200305	11.690712812513146	0.6965600408626708	11.690712812513146	62.14824252068621	37.46969115822148	0.5183463197989399
					169.69639312184705	10.147016464129345	0.6558493879566679	10.147016464129345	62.58328021833101	35.82982539761091	0.5085334680194649
					170.8842678737	11.6088566930901	0.7023353299301827	11.6088566930901	63.021363179859335	36.884105591400804	0.5167623938894327
					172.0804577488159	11.812506524889228	0.7105119795621491	11.812506524889228	63.46251272211835	35.581598084562174	0.509317994204243
					173.2850209530576	11.991298316798655	0.718850091839953	11.991298316798655	63.90675031117318	35.642535047618736	0.5107914711855833
					174.498016099729	11.584833842921112	0.7118071909806438	11.584833842921112	64.35409756335139	35.19721321117636	0.5095014690207849
					175.71950221242713	11.930705380352633	0.7249518958132259	11.930705380352633	64.80457624629484	34.788336617594666	0.5080770732713313
					176.9495387279141	12.37492184145651	0.7444085669021734	12.37492184145651	65.2582082800189	35.05350187715699	0.5113548543325798
					178.1881854990095	12.30800577268194	0.7474423014393471	12.30800577268194	65.71501573797903	34.96174119719665	0.5128486167085201
					179.43550279750258	11.429990148481071	0.7231231555471613	11.429990148481071	66.1750208481449	34.847111028341196	0.5136813712988566
					180.6915513170851	13.646575862242544	0.792330047425504	13.646575862242544	66.6382459940819	32.631789397744605	0.4993771973568878
					181.9563921763047	12.590046974416268	0.7657168269730914	12.590046974416268	67.10471371604048	33.191544487317096	0.5054419755332946
					183.23008692153883	12.175034748929642	0.757656076827919	12.175034748929642	67.57444671205276	33.225393591560504	0.507589218776357
					184.51269752998962	12.877325686243502	0.7842710810677898	12.877325686243502	68.04746783903713	33.448748465926634	0.5109147991221116
					185.80428641269953	13.150155624406919	0.7930273017883391	13.150155624406919	68.5238001139104	32.710830030214815	0.5072633357504529
					187.10491641758844	13.231539136726385	0.8004251585006023	13.231539136726385	69.00346671470777	32.034358664070695	0.504248503256343
					188.41465083251154	13.508414332436088	0.8153763364103058	13.508414332436088	69.48649098171072	32.21648430468707	0.5076928052257679
					189.73355338833915	11.81192763322196	0.7659311622760208	11.81192763322196	69.97289641858268	31.51044193395317	0.503526195013404
					191.0616882620575	13.677563408079322	0.8250539904523096	13.677563408079322	70.46270669351276	30.92848974786641	0.5010422867395071
					192.3991200798919	12.28295585751523	0.7876711690516442	12.28295585751523	70.95594564036736	29.962632133058733	0.49579203787163506
					193.74591392045113	12.043772074356458	0.7867038464808344	12.043772074356458	71.45263725984992	30.566971263679125	0.5022726433307181
					195.1021353178943	13.940385764973398	0.8498624353955238	13.940385764973398	71.95280572066886	29.561725045552247	0.4963086871146919
					196.46785026511955	12.383778851691655	0.8067056722526501	12.383778851691655	72.45647536071354	29.717887067854573	0.499436792283726
					197.8431252169754	12.533731768983325	0.8193356725568478	12.533731768983325	72.96367068823854	29.809088215615	0.5019093994897791
					199.22802709349423	14.537583954157908	0.8792710803974675	14.537583954157908	73.4744163830562	28.615785929782714	0.4943892113833778
					200.62262328314867	13.431391303921382	0.8527088639036846	13.431391303921382	73.9887372977376	29.093360370719328	0.5001212160745537
					202.0269816461307	13.123827911476651	0.8506064179313978	13.123827911476651	74.50665845882176	29.211404197152795	0.5029395700935351
					203.44117051765363	13.985351237434683	0.8814940212757743	13.985351237434683	75.02820506803351	28.186743281737993	0.4962892920448179
					204.8652587112772	14.442341285657424	0.8991921991668819	14.442341285657424	75.55340250350974	28.11252135832359	0.4977416887713456
					206.29931552225614	13.318292579810334	0.8664878984677697	13.318292579810334	76.0822763210343	27.673593941640696	0.49557424812820555
					207.74341073091193	14.404164037752464	0.9050244997636542	14.404164037752464	76.61485225528155	26.97863381297637	0.4918633210091727
					209.1976146060283	12.859093071292898	0.8637999219252315	12.859093071292898	77.15115622106853	26.104281012297168	0.48552147153532355
					210.6619979082705	13.933924249452293	0.9034572703271079	13.933924249452293	77.69121431461602	25.777673970714527	0.48464120693730195
					212.13663189362842	13.920836367489667	0.9040555721677286	13.920836367489667	78.23505281481832	26.34716849942224	0.49171825667352054
					213.6215883168838	13.427178210178253	0.8977258184753039	13.427178210178253	78.78269818452205	26.517929407522	0.4953938934867829
					215.11693943510198	13.816533812877216	0.9149947036437043	13.816533812877216	79.3341770718137	24.82133977403576	0.4811929257553471
					216.6227580111477	14.032311573735045	0.9268315574923844	14.032311573735045	79.88951631131638	25.31932201220896	0.4884592042277201
					218.13911731722578	14.024139726933072	0.9273458250173715	14.024139726933072	80.4487429254956	24.727680288148026	0.4854407707285786
					219.66609113844635	13.60849258277157	0.9211800686879448	13.60849258277157	81.01188412597406	23.553019326577786	0.47555335471375565
					221.20375377641545	13.051135063016988	0.9070058106378357	13.051135063016988	81.5789673148559	23.6529391446722	0.47850868611583336
					222.75218005285038	12.83608052574721	0.902092503705211	12.83608052574721	82.1500200860599	23.091092990962295	0.4755248574301398
					224.31144531322033	13.538148757548797	0.9311132694133032	13.538148757548797	82.72507022666231	23.951844933233144	0.48647533219682465
					225.8816254304129	13.32986412296276	0.9292693621413645	13.32986412296276	83.30414571824895	23.007687591230763	0.47865074775915095
					227.46279680842576	12.77348972066592	0.9145201365121486	12.77348972066592	83.88727473827669	22.110470530852407	0.4723778166462552
					229.05503638608477	12.202578372771741	0.8964498372595383	12.202578372771741	84.47448566144462	22.19871194262952	0.47624120152192734
					230.65842164078737	14.21897239234533	0.969082439571815	14.21897239234533	85.06580706107474	21.281649553002065	0.46816867411895097
					232.27303059227287	12.624254343336041	0.9223111971107302	12.624254343336041	85.66126771050226	21.5348678457153	0.47395688976356326
					233.89894180641878	13.441137872153915	0.9540432962123632	13.441137872153915	86.26089658447577	20.91604520624173	0.4688854958174142
					235.5362343990637	13.201284865381204	0.9491674878042095	13.201284865381204	86.8647228605671	20.743308473527815	0.46927117032636867
					237.18498803985716	13.530088534378546	0.9637792667811365	13.530088534378546	87.47277592059106	20.937838287883633	0.4742298909093207
					238.84528295613615	13.908231367096663	0.9858400263100829	13.908231367096663	88.08508535203521	20.309106985740684	0.4701845388093869
					240.51719993682912	13.825053971523811	0.9838808664789563	13.825053971523811	88.70168094949946	19.6154879824291	0.4654387597359086
					242.20082033638693	10.303074179067167	0.8596655636517566	10.303074179067167	89.32259271614595	20.173619934667155	0.4746454213879425
					243.89622607874162	11.023995653574003	0.8932776842509078	11.023995653574003	89.94785086515898	20.03393265832367	0.4754240747669196
					245.6034996612928	11.885351472156723	0.9288599826004464	11.885351472156723	90.57748582121508	19.39401244422848	0.4709347756172462
					247.32272415892186	11.349572870804332	0.9089544365572912	11.349572870804332	91.21152822196359	18.99709773745839	0.4690484962515906
					249.05398322803433	11.619127424540759	0.932827021936179	11.619127424540759	91.85000891951734	18.853444406091427	0.4716599158546098
					250.79736111063056	11.504727060356908	0.9320751514421542	11.504727060356908	92.49295898195396	16.979736134462886	0.4510692776725443
					252.55294263840497	11.318853646068849	0.9234936030122923	11.318853646068849	93.14040969482764	18.5729316909229	0.4736981076760329
					254.3208132368738	10.373001257024	0.8995306187919496	10.373001257024	93.79239256269142	18.486177063829334	0.4755407240617093
					256.1010589295319	10.632993049081897	0.907735703153404	10.632993049081897	94.44893931063027	17.65618419383699	0.4680550429123264
					257.89376634203865	12.712492580819298	0.9929328238577183	12.712492580819298	95.11008188580468	16.828338691774142	0.4604502289760418
					259.6990227064329	8.033115914212098	0.8052812337479942	8.033115914212098	95.7758524590053	17.1070458083019	0.46764583532175397
					261.51691586537794	9.580801870518666	0.8719160912383493	9.580801870518666	96.44628342621834	16.561722127111935	0.4627668208604172
					263.34753427643557	9.775806853787541	0.8873929422970193	9.775806853787541	97.12140741020188	16.553595330332318	0.4649713120693783
					265.1909670163707	10.366199975260402	0.9132787877675594	10.366199975260402	97.8012572620733	16.306485740741092	0.465500987387623
					267.04730378548527	10.45556929960452	0.9227360866432207	10.45556929960452	98.48586606290782	16.742175103410666	0.47384921856091605
					268.91663491198364	9.321227930864497	0.8821438153657856	9.321227930864497	99.17526712534817	15.502929871914167	0.45994820618578286
					270.7990513563675	8.986910641947494	0.86952434155459	8.986910641947494	99.86949399522561	15.766916613699447	0.4664993408850984
					272.69464471586207	7.821733222450199	0.815812175910548	7.821733222450199	100.5685804531922	15.342722287997637	0.4625465041614829
					274.6035072288731	9.406817201712215	0.894562083831645	9.406817201712215	101.27256051636454	14.789857482727273	0.4574183494432505
					276.5257317794752	8.701257753700574	0.8660429414310143	8.701257753700574	101.9814684399791	16.176082484368546	0.48076503476140237
					278.46141190193157	8.901545463979105	0.8759929860865499	8.901545463979105	102.69533871905895	14.99894318618644	0.46593154928577357
					280.41064178524505	8.271474020450322	0.8483906132178064	8.271474020450322	103.41420609009236	13.866450715751004	0.45240336454815355
					282.3735162777418	8.714088359426647	0.8755809936434786	8.714088359426647	104.13810553272302	14.87708471707397	0.4717645289282474
					284.35013089168604	8.637780673226384	0.8811042901076529	8.637780673226384	104.86707227145207	14.504359465860135	0.46750656503587246
					286.34058180792783	8.201831016655326	0.86400678584781	8.201831016655326	105.60114177735224	14.465225390801056	0.4717225134160989
					288.3449658805833	7.951858081698689	0.8514814397206713	7.951858081698689	106.3403497697937	14.889513722751817	0.47960106595724594
					290.36338064174737	8.410877476053237	0.8808070399559892	8.410877476053237	107.08473221818227	13.404425092970577	0.46007542459349043
					292.39592430623964	8.71835565819443	0.8964845710869037	8.71835565819443	107.83432534370954	13.071007017450233	0.45679775117504356
					294.4426957763833	7.787861145085843	0.8515825910254167	7.787861145085843	108.58916562111551	13.757965956186231	0.4688576780220012
					296.50379464681794	8.056923610350616	0.8664211139287623	8.056923610350616	109.34928978046332	13.233863428026996	0.46443694950116016
					298.5793212093457	7.906046077517483	0.8666788717178924	7.906046077517483	110.11473480892656	13.430787891052338	0.4717667331156003
					300.66937645781115	7.8929030877136315	0.8697516166497162	7.8929030877136315	110.88553795258903	13.144074432565292	0.47007772816314874
					302.7740620930158	8.40354824830644	0.8986810580930137	8.40354824830644	111.66173671825717	13.363787478320718	0.4772493943397336
					304.8934805276669	7.541367551548411	0.8599127857981423	7.541367551548411	112.44336887528496	12.012943177165248	0.4574729588960382
					307.0277348913605	6.7706042525385115	0.8164283747624673	6.7706042525385115	113.23047245741196	12.722404097297648	0.47264331636067064
					309.1769290356001	5.344546851527121	0.7401872380918347	5.344546851527121	114.02308576461385	12.446211911128902	0.47065674491796267
					311.3411675388493	6.5775381387673395	0.815403152575591	6.5775381387673395	114.82124736496615	12.47204476813538	0.47510797966489926
					313.5205557116212	6.49354201312091	0.80651994171114	6.49354201312091	115.62499609652092	12.366499390478289	0.47559491500277307
					315.71519960160254	6.067564595233781	0.7957100856341847	6.067564595233781	116.43437106919656	12.36592175900083	0.48054819757009737
					317.9252059988138	6.47609880078189	0.8249303254913268	6.47609880078189	117.24941166668094	12.302701165771566	0.4815621161917846
					320.15068244080544	6.888137399774396	0.8447416721945713	6.888137399774396	118.07015754834771	11.963954394310111	0.4790138711580266
					322.3917372178911	7.25382346241486	0.8677985619758471	7.25382346241486	118.89664865118613	11.84211564287011	0.4800467525032967
					324.64847937841637	5.9534899672523105	0.8028123790181887	5.9534899672523105	119.72892519174444	11.692025630182844	0.4808667413041126
					326.9210187340653	6.2425497758952595	0.8165639862306838	6.2425497758952595	120.56702766808665	11.12132307627593	0.4710358056236016
					329.2094658652037	6.572835676543584	0.8413045012739514	6.572835676543584	121.41099686176327	11.030355520115977	0.4749113027397001
					331.51393212626016	6.366568629506356	0.8330105612927435	6.366568629506356	122.26087383979561	11.166532302135664	0.4800958906618075
					333.83452965114395	4.8010238102075995	0.7413176534652417	4.8010238102075995	123.11669995667417	11.448510855458249	0.48998530361012566
					336.171371358702	4.581532112376464	0.7231696500476713	4.581532112376464	123.97851685637087	10.060247033735974	0.4654381612084576
					338.52457095821285	5.6892303012946694	0.8017833127368346	5.6892303012946694	124.84636647436548	11.758402701099648	0.5019824503662017
					340.89424295492034	5.762255276006612	0.8133295781537341	5.762255276006612	125.72029103968603	11.097561038464681	0.49169851354280936
					343.2805026556048	4.503972196958766	0.7422410237943997	4.503972196958766	126.60033307696384	11.56242864351358	0.5032372177679796
					345.683466174194	5.334503800326852	0.7952511553007144	5.334503800326852	127.48653540850259	11.003637017364195	0.4951703236488335
					348.1032504374134	4.4877033595456615	0.7308755255217221	4.4877033595456615	128.3789411563621	10.8154265760739	0.4939623161028753
					350.5399731904753	6.5946867937467735	0.8725893325142021	6.5946867937467735	129.27759374445662	11.608592574679205	0.515535482526407
					352.9937530028086	6.116116052662945	0.8469162873468875	6.116116052662945	130.18253690066783	11.667228738113277	0.5200466974765632
					355.46470927382825	5.049302970594875	0.7754999882003278	5.049302970594875	131.09381465897252	11.20362324127879	0.5133795796204461
					357.95296223874504	5.338210974690034	0.8047709040079243	5.338210974690034	132.01147136158534	10.803142001124796	0.5095083772662033
					360.4586329744162	5.275164151371161	0.7997949666476206	5.275164151371161	132.93555166111642	11.04884729145447	0.5154803054948712
					362.98184340523716	3.7046611391640116	0.6942725290822434	3.7046611391640116	133.86610052274423	11.131200898472175	0.5230513142967481
					365.5227163090738	3.984065949699244	0.7265771917247206	3.984065949699244	134.80316322640346	10.825277979748313	0.5190535398843172
					368.08137532323735	4.82751025948156	0.7779662417858836	4.82751025948156	135.74678536898827	10.896761126475013	0.5229337027255441
					370.6579449505	4.764685225851654	0.7744647378193416	4.764685225851654	136.69701286657119	9.997872638318098	0.5055174151749374
					373.2525505651535	5.899481436536217	0.8647570012892576	5.899481436536217	137.6538919566372	10.665407257614111	0.5229370258028482
					375.8653184191096	4.376364767354329	0.7621502975167844	4.376364767354329	138.6174692003337	11.278131216181299	0.5419090531299695
					378.49637564804334	5.891431455046809	0.8703082474687172	5.891431455046809	139.587791484736	10.804804405709625	0.53475801615376
					381.14585027757965	5.586681420219167	0.8539489149260303	5.586681420219167	140.56490602512915	10.730386940441832	0.538610408799326
					383.8138712295227	4.338975064312025	0.7651764948925497	4.338975064312025	141.54886036730505	11.060982289287606	0.549261631534289
					386.50056832812936	4.06989307044211	0.7442761893291294	4.06989307044211	142.5397023898762	11.390994377771152	0.5595955424046966
					389.2060723064262	4.368141595976266	0.7779358961538726	4.368141595976266	143.53748030660535	11.281828158353099	0.5627748640940561
					391.93051481257123	6.107749199893877	0.8952734108882971	6.107749199893877	144.54224266875156	11.409084651599368	0.5679607128136605
					394.67402841625926	5.79969690114034	0.8801945887076588	5.79969690114034	145.55403836743284	11.405956214731791	0.5727828114125993
					397.43674661517304	4.017287161352889	0.7549106822558328	4.017287161352889	146.5729166360049	11.211423820715494	0.5718320243240935
					400.21880384147926	6.039909432358589	0.9038234073138074	6.039909432358589	147.59892705245693	10.871140531806388	0.5657168757359609
					403.0203354683696	5.127854230392753	0.8495665275552498	5.127854230392753	148.63211954182412	12.563931728661066	0.6092287183402443
					405.8414778166482	5.161466724391569	0.8647072390079455	5.161466724391569	149.67254437861686	11.454483202627923	0.5894535680558203
					408.6823681613647	4.344703682145326	0.8027059272575355	4.344703682145326	150.7202521892672	11.109320563727863	0.5841476221057246
					411.5431447384942	5.391540644010457	0.8891663322239466	5.391540644010457	151.7752939545921	11.591110564033935	0.5985546520004981
					414.4239467516637	7.856885131711474	1.059131101744782	7.856885131711474	152.83772101227422	12.23866852108112	0.6189401600875795
					417.3249143789253	7.021089477583392	1.0134173810820393	7.021089477583392	153.90758505936014	12.10892011665404	0.6174357863695845
					420.2461887795778	5.120726676393818	0.8779562656619732	5.120726676393818	154.98493815477565	11.39240014157652	0.6039861900629264
					423.18791210103484	5.740753725790108	0.9291717069053755	5.740753725790108	156.0698327218591	11.824328686988764	0.6215778058810937
					426.1502274857421	4.253929372080976	0.8267033824455121	4.253929372080976	157.16232155091208	12.587830294736198	0.6401345318008379
					429.13327907814227	6.1362710907857645	0.9674566713159949	6.1362710907857645	158.26245780176848	13.567905122579464	0.6684330689813596
					432.1372120316893	6.041737350253783	0.9564455709602703	6.041737350253783	159.37029500638084	12.052864132528597	0.6350456574641131
					435.16217251591104	5.7769810505582	0.9422894235675692	5.7769810505582	160.4858870714255	11.705855387976369	0.6335897950475077
					438.20830772352247	4.692294477892335	0.8798982182719183	4.692294477892335	161.6092882809255	12.034089883562212	0.6478203313196731
					441.2757658775871	4.64769810923303	0.8674040404914173	4.64769810923303	162.740553298892	12.808947092144946	0.6656688077706528
					444.36469623873023	7.591367871624404	1.091383320238761	7.591367871624404	163.87973717198423	13.019453649957994	0.6774297338468711
					447.47524911240134	6.20709665004159	1.0045781827643618	6.20709665004159	165.02689533218813	12.783264137917667	0.6741681831705433
					450.6075758561882	6.176480145473464	1.0111108862489397	6.176480145473464	166.18208359951348	12.385929973426732	0.6689084029633212
					453.7618288871815	7.921564653160565	1.135238225479488	7.921564653160565	167.34535818471008	11.904596001671395	0.6613424439303158
					456.93816168939173	5.58774689010104	0.958041079807176	5.58774689010104	168.51677569200305	13.045761337425626	0.6965600408626708
					460.1367288212175	6.934699528011943	1.0835568806226743	6.934699528011943	169.69639312184705	11.323138049911877	0.6558493879566679
					463.35768592296597	5.6045189785113685	0.9867529466922795	5.6045189785113685	170.8842678737	12.954417429220314	0.7023353299301827
					466.6011897244267	7.914389141347727	1.1471378646226187	7.914389141347727	172.0804577488159	13.181671929836789	0.7105119795621491
					469.8673980524977	5.569416353201431	1.0044448791145066	5.569416353201431	173.2850209530576	13.381187141932708	0.718850091839953
					473.1564698388652	5.908359882328055	1.0168612049162358	5.908359882328055	174.498016099729	12.927610135689513	0.7118071909806438
					476.4685651277373	6.631716885472786	1.0830480409817744	6.631716885472786	175.71950221242713	13.31357099223459	0.7249518958132259
					479.8038450836314	7.60644139382906	1.1554194429400044	7.60644139382906	176.9495387279141	13.809275747509577	0.7444085669021734
					483.1624719992168	5.404131797456143	0.9967311236787714	5.404131797456143	178.1881854990095	13.734603563112282	0.7474423014393471
					486.54460930321136	7.451286258028972	1.1627265710060888	7.451286258028972	179.43550279750258	12.754818799980034	0.7231231555471613
					489.9504215683338	6.478515531821889	1.0983646191188432	6.478515531821889	180.6915513170851	15.228324793107166	0.792330047425504
					493.38007451931213	4.763561264676376	0.9484681243801119	4.763561264676376	181.9563921763047	14.049335629852342	0.7657168269730914
					496.8337350409473	5.298783383252509	1.0054732388470813	5.298783383252509	183.23008692153883	13.58622011819446	0.757656076827919
					500.31157118623395	5.592248296521624	1.037268133055438	5.592248296521624	184.51269752998962	14.369912276625303	0.7842710810677898
					503.8137521845376	4.836243295576848	0.9833319370644024	4.836243295576848	185.80428641269953	14.674365419565815	0.7930273017883391
					507.34044844982935	5.963612101715649	1.0945359301986075	5.963612101715649	187.10491641758844	14.765181941667427	0.8004251585006023
					510.8918315889782	6.314076000598153	1.1318102755487878	6.314076000598153	188.41465083251154	15.074149220344877	0.8153763364103058
					514.468074410101	7.412738362852137	1.2137977065339622	7.412738362852137	189.73355338833915	13.181025939925606	0.7659311622760208
					518.0693509309717	5.00430261063182	1.0349161406890748	5.00430261063182	191.0616882620575	15.262904047075876	0.8250539904523096
					521.6958363874886	4.888679838278147	1.0111286888506303	4.888679838278147	192.3991200798919	13.706650159412392	0.7876711690516442
					525.3477072422011	8.13903168378883	1.286705011049721	8.13903168378883	193.74591392045113	13.439743033994679	0.7867038464808344
					529.0251411928964	7.146544170687727	1.207252692160195	7.146544170687727	195.1021353178943	15.556189648832332	0.8498624353955238
					532.7283171812467	6.499069804019109	1.1735777775770073	6.499069804019109	196.46785026511955	13.819159357135772	0.8067056722526501
					536.4574154015154	5.401160226812674	1.0741468570062993	5.401160226812674	197.8431252169754	13.986493034920072	0.8193356725568478
					540.212617309326	5.820793036234103	1.106251109383565	5.820793036234103	199.22802709349423	16.222607956440136	0.8792710803974675
					543.9941056304913	4.3472063699521435	0.9995606255686337	4.3472063699521435	200.62262328314867	14.988198597521173	0.8527088639036846
					547.8020643699047	6.279661258467694	1.1733750776169607	6.279661258467694	202.0269816461307	14.64498611096789	0.8506064179313978
					551.636678820494	6.55775955418877	1.1977607104661057	6.55775955418877	203.44117051765363	15.606366984599799	0.8814940212757743
					555.4981355722375	3.9653788346428795	0.9765938795743127	3.9653788346428795	204.8652587112772	16.11632588944188	0.8991921991668819
					559.3866225212431	6.690577308639732	1.2370700002780517	6.690577308639732	206.29931552225614	14.861990813104399	0.8664878984677697
					563.3023288788918	4.96474041602412	1.074899758965263	4.96474041602412	207.74341073091193	16.073723588566374	0.9050244997636542
					567.245445181044	2.942808692343325	0.8641767500564663	2.942808692343325	209.1976146060283	14.349566353582173	0.8637999219252315
					571.2161632973114	5.541529467243087	1.1430515934262246	5.541529467243087	210.6619979082705	15.54897919120513	0.9034572703271079
					575.2146764403926	4.286480756606037	1.0357918099680288	4.286480756606037	212.13663189362842	15.534374317470308	0.9040555721677286
					579.2411791754753	5.129537796697985	1.134907683980172	5.129537796697985	213.6215883168838	14.983497172009614	0.8977258184753039
					583.2958674297037	4.991134453097918	1.1265482511821512	4.991134453097918	215.11693943510198	15.417982250007885	0.9149947036437043
					587.3789385017116	4.171012930320233	1.0499816223042375	4.171012930320233	216.6227580111477	15.658770405120405	0.9268315574923844
					591.4905910712235	5.008058174200892	1.1373722545615876	5.008058174200892	218.13911731722578	15.649651374931722	0.9273458250173715
					595.6310252087221	5.308780618026377	1.1467893235550806	5.308780618026377	219.66609113844635	15.185827352370017	0.9211800686879448
					599.8004423851831	3.2584949910738783	0.9334571871930529	3.2584949910738783	221.20375377641545	14.563867571221763	0.9070058106378357
					603.9990454818794	3.307963755877384	0.9399497654153374	3.307963755877384	222.75218005285038	14.323886467182572	0.902092503705211
					608.2270388002526	3.3291578205476786	0.9713132522815362	3.3291578205476786	224.31144531322033	15.107330106724257	0.9311132694133032
					612.4846280718543	3.4939765244585588	1.077603237895022	3.4939765244585588	225.8816254304129	14.874903592050666	0.9292693621413645
					616.7720204683573	4.380271043863251	1.094198441392101	4.380271043863251	227.46279680842576	14.25404087965485	0.9145201365121486
					621.0894246116358	3.590438343384427	1.0170620990265749	3.590438343384427	229.05503638608477	13.616956271650153	0.8964498372595383
					625.4370505839172	2.7474337854058644	0.8872448820156965	2.7474337854058644	230.65842164078737	15.86706672799576	0.969082439571815
					629.8151099380046	3.577773080375289	1.035817142905292	3.577773080375289	232.27303059227287	14.087507910539195	0.9223111971107302
					634.2238157075707	3.7553613824408396	1.0579841617071235	3.7553613824408396	233.89894180641878	14.999074872138443	0.9540432962123632
					638.6633824175237	4.316046259271515	1.1270593010344983	4.316046259271515	235.5362343990637	14.73142095465691	0.9491674878042095
					643.1340260944464	3.3026844335323053	1.00557293535685	3.3026844335323053	237.18498803985716	15.098335638252419	0.9637792667811365
					647.6359642771075	3.8118713285835897	1.0793114015355247	3.8118713285835897	238.84528295613615	15.520308295199255	0.9858400263100829
					652.1694160270473	2.2441165888251877	0.8685250354179994	2.2441165888251877	240.51719993682912	15.42748996421172	0.9838808664789563
					656.7346019392367	3.1113591696135465	0.9961221653591161	3.1113591696135465	242.20082033638693	11.497284120950736	0.8596655636517566
					661.3317441528113	4.001478106367547	1.1156233089813015	4.001478106367547	243.89622607874162	12.301766247085471	0.8932776842509078
					665.961066361881	1.7931784350678868	0.8296995369571479	1.7931784350678868	245.6034996612928	13.262960197877375	0.9288599826004464
					670.6227938264142	4.067599695861091	1.1416333826941159	4.067599695861091	247.32272415892186	12.665080506960527	0.9089544365572912
					675.3171533831991	2.552558190686719	0.9356295164722539	2.552558190686719	249.05398322803433	12.965878621828063	0.932827021936179
					680.0443734568814	3.363523165318574	1.0618641142394298	3.363523165318574	250.79736111063056	12.838218326686807	0.9320751514421542
					684.8046840710797	3.528091219427242	1.0792070952348285	3.528091219427242	252.55294263840497	12.630800674687091	0.9234936030122923
					689.5983168595773	1.977297296823976	0.8281497456308337	1.977297296823976	254.3208132368738	11.575316314939112	0.8995306187919496
					694.4255050775944	4.2219245096408	1.198788931294828	4.2219245096408	256.1010589295319	11.865443266415202	0.907735703153404
					699.2864836131375	2.282241681585818	0.9025343183108098	2.282241681585818	257.89376634203865	14.185973676100515	0.9929328238577183
					704.1814889984294	3.192775577855102	1.072523236230785	3.192775577855102	259.6990227064329	8.964219264758272	0.8052812337479942
					709.1107594214184	1.8277066111842462	0.8647200412923824	1.8277066111842462	261.51691586537794	10.69129458814229	0.8719160912383493
					714.0745347373684	2.7841791202135653	1.0136197843862953	2.7841791202135653	263.34753427643557	10.908902232101473	0.8873929422970193
					719.0730564805299	2.6859647009446093	1.0149451423511242	2.6859647009446093	265.1909670163707	11.567726709403551	0.9132787877675594
					724.1065678758937	2.538792450468107	0.9833962710844398	2.538792450468107	267.04730378548527	11.667454663975528	0.9227360866432207
					729.175313851025	3.644180590072872	1.1575262379974725	3.644180590072872	268.91663491198364	10.401633921555815	0.8821438153657856
					734.2795410479821	3.1629755750303836	1.0943700511689283	3.1629755750303836	270.7990513563675	10.028566544730158	0.86952434155459
					739.419497835318	2.0340914757460364	0.9420076335117116	2.0340914757460364	272.69464471586207	8.728335602930851	0.815812175910548
					744.5954343201652	2.029936602494793	0.9287598782510534	2.029936602494793	274.6035072288731	10.497143683743154	0.894562083831645
					749.8076023604063	3.379749439471275	1.1767725621148948	3.379749439471275	276.5257317794752	9.709804167689562	0.8660429414310143
					755.0562555769293	3.3296030775637724	1.1712853486601689	3.3296030775637724	278.46141190193157	9.933306849606137	0.8759929860865499
					760.3416493659677	0.6990359183105402	0.6919554630114867	0.6990359183105402	280.41064178524505	9.230205010597164	0.8483906132178064
					765.6640409115295	3.565016048717713	1.1824893102447338	3.565016048717713	282.3735162777418	9.724121944783342	0.8755809936434786
					771.0236891979102	2.0835528785524784	0.9414510139714461	2.0835528785524784	284.35013089168604	9.638969578255761	0.8811042901076529
					776.4208550222957	4.44837446686692	1.3424327681990318	4.44837446686692	286.34058180792783	9.152489817272214	0.86400678584781
					781.8558010074516	3.878305855243742	1.2713417246078167	3.878305855243742	288.3449658805833	8.87354298977256	0.8514814397206713
					787.3287916145039	3.4075909273993275	1.1950137332645103	3.4075909273993275	290.36338064174737	9.385766458438178	0.8808070399559892
					792.8400931558053	4.384593675506612	1.3666506719475662	4.384593675506612	292.39592430623964	9.72888385812197	0.8964845710869037
					798.389973807896	1.9825966385014298	0.950587141266213	1.9825966385014298	294.4426957763833	8.690537476812722	0.8515825910254167
					803.9787036245513	2.273887936304054	1.0211332563363167	2.273887936304054	296.50379464681794	8.990786466159765	0.8664211139287623
					809.6065545499231	2.935209829835293	1.1785676564933798	2.935209829835293	298.5793212093457	8.822421002386344	0.8666788717178924
					815.2738004317725	4.138931294288051	1.3416484432880147	4.138931294288051	300.66937645781115	8.80775463336411	0.8697516166497162
					820.9807170347949	1.7726989140805376	0.978416193784338	1.7726989140805376	302.7740620930158	9.377587713693888	0.8986810580930137
					826.7275820540385	2.705837907110728	1.156130238835945	2.705837907110728	304.8934805276669	8.415473274649461	0.8599127857981423
					832.5146751284168	3.4927671228891004	1.2674447462307012	3.4927671228891004	307.0277348913605	7.555372251915638	0.8164283747624673
					838.3422778543157	3.6172803078473823	1.2824189758635507	3.6172803078473823	309.1769290356001	5.964023220815387	0.7401872380918347
					844.2106737992959	3.8925220318316938	1.3574063633257265	3.8925220318316938	311.3411675388493	7.339928208169469	0.815403152575591
					850.1201485158911	3.7393257410017626	1.3248458907754403	3.7393257410017626	313.5205557116212	7.246196249646046	0.80651994171114
					856.0709895555023	2.2327227667441636	1.1110928998713832	2.2327227667441636	315.71519960160254	6.770844590768569	0.7957100856341847
					862.0634864823908	2.910795905458568	1.2258527423505763	2.910795905458568	317.9252059988138	7.22673122738587	0.8249303254913268
					868.0979308877675	5.311965096638004	1.5919045382838821	5.311965096638004	320.15068244080544	7.68652844509786	0.8447416721945713
					874.1746164039819	3.982964206714744	1.4220804042524355	3.982964206714744	322.3917372178911	8.09460049118594	0.8677985619758471
					880.2938387188098	2.5957960869026837	1.1664110604810758	2.5957960869026837	324.64847937841637	6.643547787300006	0.8028123790181887
					886.4558955898415	2.038492600551402	1.097853034215905	2.038492600551402	326.9210187340653	6.966111974469291	0.8165639862306838
					892.6610868589703	3.4702918316976783	1.334741431123751	3.4702918316976783	329.2094658652037	7.334680692397487	0.8413045012739514
					898.9097144669831	1.6385941307577396	0.9439263391596325	1.6385941307577396	331.51393212626016	7.104505620049204	0.8330105612927435
					905.202082468252	3.9536662543910785	1.4702320499535195	3.9536662543910785	333.83452965114395	5.357501446466718	0.7413176534652417
					911.5384970455298	2.5796225032164606	1.2514234104236928	2.5796225032164606	336.171371358702	5.11256887893444	0.7231696500476713
					917.9192665248484	3.031529294621867	1.3420587756651452	3.031529294621867	338.52457095821285	6.348658280690862	0.8017833127368346
					924.3447013905223	2.860079376943455	1.3211619944448862	2.860079376943455	340.89424295492034	6.430147442818244	0.8133295781537341
					930.815114300256	5.941971182819692	1.7645332453957556	5.941971182819692	343.2805026556048	5.02601913965702	0.7422410237943997
					937.3308201003579	3.7453869178468837	1.4758809702992042	3.7453869178468837	345.683466174194	5.95281609844745	0.7952511553007144
					943.8921358410604	2.493743863766196	1.2693115371034087	2.493743863766196	348.1032504374134	5.007864611910724	0.7308755255217221
					950.4993807919478	6.99720885796524	2.0895665707357147	6.99720885796524	350.5399731904753	7.359064531480747	0.8725893325142021
					957.1528764574914	2.3867017007816806	1.2481607915265038	2.3867017007816806	352.9937530028086	6.825023556274171	0.8469162873468875
					963.8529465926938	3.707745591501945	1.4866865858613731	3.707745591501945	355.46470927382825	5.634558177173673	0.7754999882003278
					970.5999172188426	6.780918603226799	1.9815800937841108	6.780918603226799	357.95296223874504	5.956952964415668	0.8047709040079243
					977.3941166393745	2.079010010761402	1.267242658768732	2.079010010761402	360.4586329744162	5.886598502434487	0.7997949666476206
					984.2358754558502	4.613985054851102	1.6641614861682703	4.613985054851102	362.98184340523716	4.134061441132907	0.6942725290822434
									365.5227163090738	4.445851537530604	0.7265771917247206
									368.08137532323735	5.387057890239254	0.7779662417858836
									370.6579449505	5.31695092517257	0.7744647378193416
									373.2525505651535	6.583279229410788	0.8647570012892576
									375.8653184191096	4.883620972992626	0.7621502975167844
									378.49637564804334	6.574296189713747	0.8703082474687172
									381.14585027757965	6.234223151765352	0.8539489149260303
									383.8138712295227	4.841897499822963	0.7651764948925497
									386.50056832812936	4.541626718346901	0.7442761893291294
									389.2060723064262	4.874444669292808	0.7779358961538726
									391.93051481257123	6.815686917343667	0.8952734108882971
									394.67402841625926	6.4719288562712505	0.8801945887076588
									397.43674661517304	4.48292335731816	0.7549106822558328
									400.21880384147926	6.739983970000327	0.9038234073138074
									403.0203354683696	5.722214165693072	0.8495665275552498
									405.8414778166482	5.759722620626192	0.8647072390079455
									408.6823681613647	4.8482901109703835	0.8027059272575355
									411.5431447384942	6.0164639753621865	0.8891663322239466
									414.4239467516637	8.767561903852947	1.059131101744782
									417.3249143789253	7.834890748083741	1.0134173810820393
									420.2461887795778	5.71426047032129	0.8779562656619732
									423.18791210103484	6.406153688373353	0.9291717069053755
									426.1502274857421	4.746994321426957	0.8267033824455121
									429.13327907814227	6.8475147269421885	0.9674566713159949
									432.1372120316893	6.742023758419352	0.9564455709602703
									435.16217251591104	6.446580054190164	0.9422894235675692
									438.20830772352247	5.236169501827351	0.8798982182719183
									441.2757658775871	5.186404051989046	0.8674040404914173
									444.36469623873023	8.471269037745113	1.091383320238761
									447.47524911240134	6.926549543506344	1.0045781827643618
									450.6075758561882	6.8923843375015865	1.0111108862489397
									453.7618288871815	8.839738306932542	1.135238225479488
									456.93816168939173	6.235412118256451	0.958041079807176
									460.1367288212175	7.738487502008356	1.0835568806226743
									463.35768592296597	6.254128227876144	0.9867529466922795
									466.6011897244267	8.831731095046885	1.1471378646226187
									469.8673980524977	6.214956923315453	1.0044448791145066
									473.1564698388652	6.593186759148719	1.0168612049162358
									476.4685651277373	7.400386711463089	1.0830480409817744
									479.8038450836314	8.48808970354625	1.1554194429400044
									483.1624719992168	6.030514545712311	0.9967311236787714
									486.54460930321136	8.31495082789469	1.1627265710060888
									489.9504215683338	7.229428077173407	1.0983646191188432
									493.38007451931213	5.315696687772306	0.9484681243801119
									496.8337350409473	5.912955395041375	1.0054732388470813
									500.31157118623395	6.240435274225421	1.037268133055438
									503.8137521845376	5.39680315611631	0.9833319370644024
									507.34044844982935	6.654843159323233	1.0945359301986075
									510.8918315889782	7.045928669294114	1.1318102755487878
									514.468074410101	8.271934918719431	1.2137977065339622
									518.0693509309717	5.58434191015975	1.0349161406890748
									521.6958363874886	5.455317519817784	1.0111286888506303
									525.3477072422011	9.082411531896067	1.286705011049721
									529.0251411928964	7.9748866586108855	1.207252692160195
									532.7283171812467	7.252364756386191	1.1735777775770073
									536.4574154015154	6.02719854590685	1.0741468570062993
									540.212617309326	6.495470204689351	1.106251109383565
									543.9941056304913	4.851082880611845	0.9995606255686337
									547.8020643699047	7.007524979157918	1.1733750776169607
									551.636678820494	7.3178571250676825	1.1977607104661057
									555.4981355722375	4.424998434129638	0.9765938795743127
									559.3866225212431	7.466069535527842	1.2370700002780517
									563.3023288788918	5.540194136015096	1.074899758965263
									567.245445181044	3.2839041106989337	0.8641767500564663
									571.2161632973114	6.1838377208775	1.1430515934262246
									575.2146764403926	4.783318675683796	1.0357918099680288
									579.2411791754753	5.724092871000953	1.134907683980172
									583.2958674297037	5.569647456263231	1.1265482511821512
									587.3789385017116	4.654467190916882	1.0499816223042375
									591.4905910712235	5.588532774035664	1.1373722545615876
									595.6310252087221	5.924111390487137	1.1467893235550806
									599.8004423851831	3.636181014321607	0.9334571871930529
									603.9990454818794	3.69138361057331	0.9399497654153374
									608.2270388002526	3.7150342394008944	0.9713132522815362
									612.4846280718543	3.8989567691600477	1.077603237895022
									616.7720204683573	4.887980018661667	1.094198441392101
									621.0894246116358	4.006599296015544	1.0170620990265749
									625.4370505839172	3.065883665914786	0.8872448820156965
									629.8151099380046	3.9924660262019116	1.035817142905292
									634.2238157075707	4.190638254210632	1.0579841617071235
									638.6633824175237	4.816311060132931	1.1270593010344983
									643.1340260944464	3.68549237190876	1.00557293535685
									647.6359642771075	4.25369816188196	1.0793114015355247
									652.1694160270473	2.5042279201175264	0.8685250354179994
									656.7346019392367	3.471990956645824	0.9961221653591161
									661.3317441528113	4.465281904515705	1.1156233089813015
									665.961066361881	2.001022373441159	0.8296995369571479
									670.6227938264142	4.539067523033398	1.1416333826941159
									675.3171533831991	2.8484204076886748	0.9356295164722539
									680.0443734568814	3.753382806622526	1.0618641142394298
									684.8046840710797	3.937025634232514	1.0792070952348285
									689.5983168595773	2.2064821060262805	0.8281497456308337
									694.4255050775944	4.711279835601527	1.198788931294828
									699.2864836131375	2.5467720206440605	0.9025343183108098
									704.1814889984294	3.5628441875739574	1.072523236230785
									709.1107594214184	2.0395526454831248	0.8647200412923824
									714.0745347373684	3.1068880833402117	1.0136197843862953
									719.0730564805299	2.997289815533544	1.0149451423511242
									724.1065678758937	2.8330591064228705	0.9833962710844398
									729.175313851025	4.066570705396508	1.1575262379974725
									734.2795410479821	3.5295901224933597	1.0943700511689283
									739.419497835318	2.269859191363558	0.9420076335117116
									744.5954343201652	2.265222734571551	0.9287598782510534
									749.8076023604063	3.771489837680991	1.1767725621148948
									755.0562555769293	3.71553110531993	1.1712853486601689
									760.3416493659677	0.7800598562994774	0.6919554630114867
									765.6640409115295	3.978230351008472	1.1824893102447338
									771.0236891979102	2.32505357230297	0.9414510139714461
									776.4208550222957	4.963977181282635	1.3424327681990318
									781.8558010074516	4.327832989524422	1.2713417246078167
									787.3287916145039	3.802558380088382	1.1950137332645103
									792.8400931558053	4.892803678405368	1.3666506719475662
									798.389973807896	2.2123956844263537	0.950587141266213
									803.9787036245513	2.537450008465052	1.0211332563363167
									809.6065545499231	3.2754244783355766	1.1785676564933798
									815.2738004317725	4.6186670328168535	1.3416484432880147
									820.9807170347949	1.9781691097103293	0.978416193784338
									826.7275820540385	3.019466487633054	1.156130238835945
									832.5146751284168	3.897607188130277	1.2674447462307012
									838.3422778543157	4.036552462073696	1.2824189758635507
									844.2106737992959	4.343696936391598	1.3574063633257265
									850.1201485158911	4.172743951744933	1.3248458907754403
									856.0709895555023	2.491513461557649	1.1110928998713832
									862.0634864823908	3.248180781921462	1.2258527423505763
									868.0979308877675	5.927664976022738	1.5919045382838821
									874.1746164039819	4.444622093589805	1.4220804042524355
									880.2938387188098	2.8966699270988254	1.1664110604810758
									886.4558955898415	2.27477044226398	1.097853034215905
									892.6610868589703	3.8725268282262513	1.334741431123751
									898.9097144669831	1.8285204932834658	0.9439263391596325
									905.202082468252	4.411928270739182	1.4702320499535195
									911.5384970455298	2.8786216937596656	1.2514234104236928
									917.9192665248484	3.382908151051346	1.3420587756651452
									924.3447013905223	3.1915857960141247	1.3211619944448862
									930.815114300256	6.63069388223749	1.7645332453957556
									937.3308201003579	4.179507668193493	1.4758809702992042
									943.8921358410604	2.782789022799533	1.2693115371034087
									950.4993807919478	7.808242170779302	2.0895665707357147
									957.1528764574914	2.6633398041134733	1.2481607915265038
									963.8529465926938	4.137503406537641	1.4866865858613731
									970.5999172188426	7.566882119584775	1.9815800937841108
									977.3941166393745	2.3199841492540667	1.267242658768732
									984.2358754558502	5.1487833809080215	1.6641614861682703
									991.1255265840412	5.099971383271541	1.684347358137622
									997.2911834928398	2.910121883054871	1.5146750380842702
