# Supplementary material for: Formation of a super-dense hydrogen monolayer on mesoporous silica
Source: Nat Chem. 2022 Aug 29;14(11):1319–24. doi: 10.1038/s41557-022-01019-7 (PMC9630099; doi:10.1038/s41557-022-01019-7)
Supplement: Source Data Fig. 2 — Compressed folder with ‘.csv’ files of all INS results including spectra and analysis and source data of Fig. 2b.. [file 41557_2022_1019_MOESM3_ESM.zip › Fig2_INS_spectra_and_analysis/INS+AnalysisGaussian/23024_10.1mmol_25.0K_B.csv]

x	y	err	fit	residual_fit	x_full	y_full	err_full	background_full	x_f	y_f	err_f	GS_Peak0_	GS_Peak1_	GS_Peak2_	Background1_	Sigmoid1_
2.0004999999999926	2.121589321328566	0.28387279474068355	3.192845656319953	1.071256334991387	1.0134999999999967	2.7609769220371305	0.4569937697779417	2.7609721164922982	-1.9895	1.480428537562239	0.21750509405372054	5.614780055960913e-05	4.328828329702985e-06	1.473784841562163e-09	3.192785178217279	0.0
2.0214999999999925	2.010849391374024	0.2848210907373393	3.1639070507324023	1.1530576593583781	1.0344999999999966	2.768576854863044	0.4497574627220835	2.768571770394886	-1.9685000000000001	1.480707150814795	0.2198477221915071	5.907702109335353e-05	4.579112809715498e-06	1.5811613756506429e-09	3.1638433930173377	0.0
2.0424999999999924	2.820964372813001	0.31918036099148456	3.1355149837723575	0.31455061095935655	1.0554999999999966	2.7208328040180376	0.4460891457438166	2.7208274250312265	-1.9475000000000002	1.2515045072761066	0.20550789518325302	6.215210009422807e-05	4.843326004317901e-06	1.6961712139389548e-09	3.135447986650088	0.0
2.0634999999999923	2.897098663763188	0.3156203291969895	3.107666398669912	0.21056773490672365	1.0764999999999965	2.3891302900309954	0.42809660582878223	2.3891246000937176	-1.9265000000000003	1.319621962695979	0.20834926044849106	6.537992339007256e-05	5.122210733794844e-06	1.8193428982530836e-09	3.107595894716445	0.0
2.0844999999999922	2.2933666871450704	0.3009500539820325	3.0803582506440055	0.7869915634989351	1.0974999999999964	1.543810667165359	0.3995478327576732	1.543804648966501	-1.9055000000000004	1.0320369314271278	0.19168458557313037	6.876768219536566e-05	5.416547565820009e-06	1.951240542956523e-09	3.0802840644630036	0.0
2.105499999999992	2.686144366923641	0.31712307559282504	3.0535875068860356	0.36744313996239475	1.1184999999999963	2.9653791239318466	0.43654328533088943	2.9653727592361054	-1.8845000000000005	1.6031644403243634	0.22367642509880362	7.23228856677317e-05	5.72715662943111e-06	2.0924661563812446e-09	3.0535094547512722	0.0
2.126499999999992	2.810731701948244	0.3261902106260543	3.027351146544062	0.21661944459581806	1.1394999999999962	2.7985662764944257	0.42696471503389466	2.7985595460952513	-1.8635000000000006	1.45283981440978	0.2175020104668307	7.605337393325748e-05	6.05489951056991e-06	2.2436621087178636e-09	3.027269036026956	0.0
2.147499999999992	2.6858347658671	0.32144058657512403	3.001646160707647	0.315811394840547	1.160499999999996	2.393469917256396	0.4097794635487012	2.393462800926661	-1.8425000000000007	1.0915540895399274	0.19538075333808747	7.996733159594215e-05	6.4006812325646585e-06	2.4055137552654697e-09	3.0015597902893045	0.0
2.168499999999992	2.0857154165067473	0.2980456001345644	2.976469552393319	0.8907541358865716	1.181499999999996	3.166954767436451	0.42588142235544774	3.1669472438767508	-1.8215000000000008	1.4790245729748572	0.21701712047181015	8.407330174699955e-05	6.765452325057661e-06	2.5787522244600768e-09	2.9763787110604945	0.0
2.189499999999992	2.1605996757531356	0.30333644719597846	2.9518183365307022	0.7912186607775666	1.202499999999996	2.2067204036257584	0.3954790672969713	2.2067124504102322	-1.8005000000000009	1.5367727986879989	0.22165261075279233	8.838020049014019e-05	7.150210985010402e-06	2.764157380648049e-09	2.9517228033550698	0.0
2.2104999999999917	1.9541832682181361	0.29338596828082064	2.927689539949333	0.9735062717311966	1.2234999999999958	2.3765282886369503	0.3987843233442989	2.376519882156511	-1.779500000000001	1.4856312252842985	0.2181471419472626	9.28973319993875e-05	7.5560053335514954e-06	2.9625609721484955e-09	2.9275890836494387	0.0
2.2314999999999916	2.9553983754984046	0.34010613574627147	2.9040802013661584	-0.05131817413224615	1.2444999999999957	1.7552827308651935	0.37411363187242375	1.7552738462680542	-1.758500000000001	1.6663045695722238	0.22846100715456477	9.763440412639775e-05	7.983935772570698e-06	3.1748499757585433e-09	2.9039745798514094	0.0
2.2524999999999915	2.4023897117177047	0.3185345524408994	2.880987371373779	0.47859765965607437	1.2654999999999956	2.3408180968313026	0.3907164948523599	2.340808707960673	-1.7375000000000012	1.6257011431010118	0.2266605075474804	0.00010260154457467992	8.435157445103985e-06	3.4019701494981016e-09	2.880876331269789	0.0
2.2734999999999914	3.048400387359521	0.3454807996375894	2.858408112429414	-0.18999227493010684	1.2864999999999955	2.1310871465366144	0.37992872616297424	2.1310772258654476	-1.7165000000000012	2.02783990925935	0.24589458225447408	0.00010780931765855384	8.910882803700899e-06	3.6449298060692815e-09	2.858291388584022	0.0
2.2944999999999913	2.0888075131696464	0.3012808240406738	2.836339498844653	0.7475319856750064	1.3074999999999954	2.472874201209388	0.38580189718713176	2.472863719772043	-1.6955000000000013	1.621518846742877	0.22466041709376305	0.00011326874166511737	9.412384291116182e-06	3.904803820221294e-09	2.836216813813893	0.0
2.3154999999999912	2.6144114931264326	0.3241224650379382	2.8147786167759725	0.2003671236495399	1.3284999999999954	2.9666312056180666	0.4001178670769293	2.966620132938751	-1.6745000000000014	1.5318518105000156	0.21824682127959083	0.0001189913068379509	9.940997137821936e-06	4.1827378839664084e-09	2.814649680289259	0.0
2.336499999999991	3.2254510912365633	0.3494780359940114	2.7937225642160994	-0.4317285270204638	1.3494999999999953	2.8772133356283525	0.39369057773655985	2.877201639646205	-1.6535000000000015	1.201820715621841	0.2009606126511669	0.00012498899400172593	1.0498122280997636e-05	4.4799530243876785e-09	2.7935870726198635	0.0
2.357499999999991	2.4356948800537372	0.3158719994796279	2.773168450986171	0.3374735709324339	1.3704999999999952	3.0310588492844515	0.3969237432187126	3.0310464962751147	-1.6325000000000016	1.1875436949939053	0.20076001447005407	0.0001312742938473515	1.108522940981901e-05	4.797750399618492e-09	2.7730260866651637	0.0
2.378499999999991	2.5458410241773097	0.32138941035501417	2.7531133987288015	0.20727237455149172	1.391499999999995	2.786637283827558	0.38745067339196176	2.7866242383210906	-1.6115000000000017	1.9151241966957362	0.2385615982139513	0.00013786022689774748	1.1703860142036338e-05	5.137516389457658e-09	2.752963829504245	0.0
2.399499999999991	2.653702109391015	0.32723016964882956	2.733554540901999	0.07985243151098409	1.412499999999995	2.1267980352633735	0.36028443115056785	2.12678425995834	-1.5905000000000018	1.8720467551904965	0.23787089794904323	0.0001447603641748113	1.2355631337006607e-05	5.5007279980161265e-09	2.733397419405759	0.0
2.4204999999999908	2.204601863299673	0.307857663881262	2.7144890227740213	0.5098871594743484	1.433499999999995	2.238713632544883	0.3640390442676616	2.2386990882184565	-1.569500000000002	1.3907002380054652	0.21258485421091808	0.00015198884858860665	1.3042238550523619e-05	5.888958586773005e-09	2.7143239857979236	0.0
2.4414999999999907	2.0183689601017596	0.30004325264647475	2.6959140014191667	0.6775450413174071	1.4544999999999948	2.6240842797743826	0.376545162465063	2.6240689251882885	-1.548500000000002	1.6196591242312404	0.22487003909339862	0.00015956041707027894	1.3765459636974707e-05	6.3038839574527575e-09	2.6957406692385755	0.0
2.4624999999999906	2.535396007412438	0.3212043954066275	2.6778266457145325	0.14243063830209435	1.4754999999999947	2.5143929152073574	0.367066507902672	2.5143767070094745	-1.527500000000002	1.8154105618677403	0.233971957636773	0.00016749042347068905	1.4527158504541669e-05	6.747288805226005e-09	2.6776446213852685	0.0
2.4834999999999905	2.664849254104245	0.3280091587315375	2.660224136337767	-0.004625117766477782	1.4964999999999946	2.0550658343744175	0.3478492386518449	2.055048726995858	-1.5065000000000022	1.8193101656743824	0.23503205752389383	0.00017579486224724193	1.5329289029358293e-05	7.2210735638833035e-09	2.660033004965417	0.0
2.5044999999999904	1.9406542694754738	0.29917270246293853	2.643103665765866	0.7024493962903922	1.5174999999999945	2.199610019083338	0.3481492849495448	2.1995919646308058	-1.4855000000000023	1.8434724160823173	0.2382691207959135	0.00018449039296186844	1.6173899134737628e-05	7.727261665841174e-09	2.6429029937465076	0.0
2.5254999999999903	2.56797106275563	0.322864431345775	2.626462438275002	0.05849137551937211	1.5384999999999944	2.048089726904297	0.33701839760343416	2.048070675047524	-1.4645000000000024	1.9628023884775583	0.24424261979728734	0.0001935943656136067	1.706313504178798e-05	8.268007241111006e-09	2.6262517725063397	0.0
2.54649999999999	2.482679808270894	0.3212224264879798	2.6102976699414646	0.12761786167057076	1.5594999999999943	2.1497994875261934	0.33756749526853835	2.149779385380249	-1.4435000000000024	1.312910887162229	0.21281205051822946	0.00020312484682973795	1.7999245697947195e-05	8.845603280702208e-09	2.6100765370033336	0.0
2.56749999999999	3.095633566033949	0.34584957012223977	2.594606588643695	-0.501026977390254	1.5804999999999942	2.6944259630420704	0.3571657504562097	2.6944047550443218	-1.4225000000000025	1.9693066626382896	0.24700885258262148	0.0002131006469399157	1.8984587390181674e-05	9.462490291341502e-09	2.5943744939468747	0.0
2.58849999999999	2.185968133168955	0.30921819299752	2.5793864340654973	0.3934183008965424	1.6014999999999942	1.9747438451767363	0.3228830221463301	1.9747214729582352	-1.4015000000000026	1.7017696419726822	0.23411893638388379	0.00022354134795823116	2.0021628549820055e-05	1.0121265469874471e-08	2.579142860967724	0.0
2.60949999999999	2.6137243376690718	0.32564024275062387	2.564634457700405	-0.04908987996866676	1.622499999999994	2.5730650475649854	0.34108763745925963	2.57304144981605	-1.3805000000000027	1.8522364137505305	0.24322193854924	0.0002344673324986529	2.1112954756219398e-05	1.0824692427276304e-08	2.5643788665884575	0.0
2.63049999999999	2.631821804137261	0.3297052664046719	2.5503479228572887	-0.08147388127997246	1.643499999999994	2.6417166820379157	0.3426159574295636	2.6416917943676603	-1.3595000000000028	1.8784785655163452	0.24582848115920616	0.00024589981364978605	2.22612739466969e-05	1.1575711493843549e-08	2.550079750193981	0.0
2.6514999999999898	2.8449908406295443	0.3363505648379475	2.5365241046671962	-0.3084667359623481	1.6644999999999939	2.265574246912611	0.3245013123975111	2.2655480017021743	-1.338500000000003	1.5850102156965415	0.23476629271943694	0.00025786086583540137	2.3469421840398294e-05	1.2377450638866804e-08	2.53624276200207	0.0
2.6724999999999897	2.6821392315973043	0.32889191129977896	2.5231602900914893	-0.15897894150581493	1.6854999999999938	1.972799104010211	0.3137775840339818	1.9727714302594181	-1.317500000000003	2.0262463477511314	0.25768602646493327	0.0002703734566876802	2.474036758402374e-05	1.3233237039901864e-08	2.5228651630339805	0.0
2.6934999999999896	2.2098876044406426	0.3086752273386704	2.5102537779312954	0.30036617349065287	1.7064999999999937	2.4604386394054893	0.32578136487827714	2.460409462572675	-1.296500000000003	1.9771150262050827	0.25404483892501245	0.0002834614799606226	2.607721962758268e-05	1.4146609338669357e-08	2.509944225085098	0.0
2.7144999999999895	2.1423570203311	0.3078378966345711	2.497801878838315	0.35544485850721497	1.7274999999999936	2.403397041726449	0.31796591906333793	2.403366283561166	-1.2755000000000032	1.9212298702812762	0.254221089553985	0.00029714978951157897	2.7483231838608672e-05	1.5121330622622718e-08	2.497477230695634	0.0
2.7354999999999894	2.2660657715452635	0.31698417729994244	2.4858019153270305	0.2197361437817671	1.7484999999999935	2.270427120903077	0.31041638274427846	2.270394699271389	-1.2545000000000033	1.7675732644102156	0.24708668355365376	0.00031146423437935594	2.896180986352907e-05	1.616140217333843e-08	2.4854614731213855	0.0
2.7564999999999893	2.6485275985252588	0.3295170090179832	2.474251221788344	-0.17427637673691487	1.7694999999999934	2.9950144230680102	0.3393883001027129	2.9949802517700674	-1.2335000000000034	2.3797512509318945	0.2723632016233656	0.0003264316949878584	3.0516517745158053e-05	1.7271078025103877e-08	2.4738942563045327	0.0
2.777499999999989	2.9085752722509017	0.3397714273375436	2.463147144504681	-0.44542812774622087	1.7904999999999933	2.8805075237793614	0.3264491384468703	2.8804715123589504	-1.2125000000000035	2.516195955464927	0.2768422426064545	0.00034208012050470445	3.2151084805558624e-05	1.8454880379410658e-08	2.4627728948444902	0.0
2.798499999999989	2.7075022616448043	0.3332383829219057	2.4524870416666174	-0.255015219978187	1.8114999999999932	2.814395214537534	0.3253008392006293	2.8143572680832656	-1.1915000000000036	2.0338607151677204	0.2556459970384157	0.00035843856738476757	3.386941280380231e-05	1.9717615923517337e-08	2.4520947139688127	0.0
2.819499999999989	2.6026093918800974	0.33014072050150534	2.4422682833910345	-0.1603411084890629	1.8324999999999931	2.251558210084358	0.2965432013593269	2.2515182290221616	-1.1705000000000036	2.118831340633033	0.25880735059044263	0.00037553723912908064	3.5675583378448386e-05	2.1064393103820506e-08	2.441857049504134	0.0
2.840499999999989	2.796855764843781	0.3366645536888505	2.4324882517408994	-0.3643675131028816	1.853499999999993	2.696872907807872	0.3175378208089702	2.6968307876844415	-1.1495000000000037	2.121754816730637	0.2593837313681261	0.0003934075272900151	3.757386578485947e-05	2.2500640407481344e-08	2.432057247847184	0.0
2.861499999999989	2.758488017171642	0.33347458696030097	2.4231443407466453	-0.33534367642499685	1.874499999999993	2.4257486735125955	0.29657581684232753	2.4257043047694284	-1.1285000000000038	1.8763408997987898	0.24772479112815135	0.0004120820537541517	3.956872493777843e-05	2.4032125708596327e-08	2.422692665935828	0.0
2.8824999999999887	2.9880229921843124	0.34257072497127355	2.4142339564292494	-0.573789035755063	1.8954999999999929	2.6853030997622094	0.3026781697531485	2.6852563674998535	-1.107500000000004	2.241016722420791	0.26240616051081456	0.0004315947143346826	4.166482976989807e-05	2.5664976738188612e-08	2.4137606712201682	0.0
2.9034999999999886	3.0622315900856214	0.34749475466862856	2.4057545168250267	-0.6564770732605947	1.9164999999999928	2.603325075556765	0.30545248681218234	2.6032758592888916	-1.086500000000004	1.8476796771232977	0.24709550930653687	0.0004519807237057384	4.386706191747484e-05	2.7405702740428846e-08	2.4052586416337007	0.0
2.9244999999999886	3.240844388601836	0.35082397574394325	2.3977034520121716	-0.8431409365896645	1.9374999999999927	2.9168096711720652	0.3121692159057395	2.916757844568959	-1.065500000000004	1.8894171454372815	0.24867345316504336	0.00047327666171140975	4.6180524744362297e-05	2.9261217380789014e-08	2.3971839655644986	0.0
2.9454999999999885	2.358864505279355	0.3199488384705121	2.390078204139146	0.031213698859791084	1.9584999999999926	2.6205905931844566	0.3007106889367691	2.6205360238055047	-1.0445000000000042	1.9580452918073796	0.2532624712245027	0.000495520521082723	4.861055271617009e-05	3.123886297527819e-08	2.389534041826484	0.0
2.9664999999999884	2.554057899701938	0.3290995862994073	2.3828762274548705	-0.1711816722470676	1.9794999999999925	2.5662550677093443	0.3013972034887287	2.566197616724093	-1.0235000000000043	2.4205839448768147	0.273692102353217	0.0005187517565962837	5.116272113659538e-05	3.3346436113542794e-08	2.3823062796307015	0.0
2.988499999999994	2.4228439485601543	0.30845203109093183	2.3757825238038848	-0.04706142475626951	2.0004999999999926	2.121589321328566	0.28387279474068355	2.121528843225892	-1.0025000000000044	1.9482096298306977	0.25611083245688915	0.0005441929216846586	5.397377620896857e-05	3.5702751367693815e-08	2.37518432140324	0.0
3.0105	2.4247699832569465	0.3218514619235508	2.3691476833797505	-0.055622299877196024	2.0214999999999925	2.010849391374024	0.2848210907373393	2.0107857336589596	-0.9815000000000043	2.22673493685745	0.27145180372060157	0.000570811660241195	5.693228469507703e-05	3.822087141590267e-08	2.3685199012139426	0.0
3.0315735	2.5989707069466323	0.32714274421493655	2.363219877151664	-0.2357508297949682	2.0424999999999924	2.820964372813001	0.31918036099148456	2.8208973756907314	-0.9605000000000044	1.8919555754889423	0.2578973981051103	0.0005974606563085903	5.991124793814668e-05	4.0794623464644084e-08	2.362562464452794	0.0
3.0527945145	2.800240004605616	0.33753713259152	2.3576708068621732	-0.4425691977434427	2.0634999999999923	2.897098663763188	0.3156203291969895	2.897028159809721	-0.9395000000000042	2.546502792651973	0.28676207770326206	0.0006254823024383956	6.306141209786374e-05	4.3556594161482603e-08	2.3569822195910426	0.0
3.0741640761015	2.678260596782734	0.32755817773585727	2.352506437827794	-0.3257541589549402	2.0844999999999922	2.2933666871450704	0.3009500539820325	2.2932925009640686	-0.9185000000000043	2.681615591465389	0.29417630858344923	0.0006549526584857113	6.639335771161071e-05	4.652151865292141e-08	2.351785045290078	0.0
3.09568322463421	2.712580651166469	0.3283574654428935	2.347732782231372	-0.36484786893509735	2.105499999999992	2.686144366923641	0.31712307559282504	2.6860663147888775	-0.8975000000000042	2.1821869065975683	0.2729741013002434	0.0006859522427122654	6.991835862960503e-05	4.970535466120176e-08	2.3469768619246754	0.0
3.11735300720665	2.5371485800592897	0.32276891294294535	2.3433558990726886	-0.19379268098660107	2.126499999999992	2.810731701948244	0.3261902106260543	2.810649591431138	-0.8765000000000043	2.469305941679365	0.2884830414280005	0.0007185663046173564	7.36484296666734e-05	5.312538917012586e-08	2.3425636312130154	0.0
3.1391744782570963	2.37769160711155	0.31712557439792655	2.3393818941204945	-0.038309712991055456	2.147499999999992	2.6858347658671	0.32144058657512403	2.6857483954487575	-0.8555000000000041	1.8869634598250442	0.2679440391631964	0.0007528851149948656	7.759637765838645e-05	5.680035484246222e-08	2.3385513558274864	0.0
3.1611486996048956	2.6401986250987073	0.3258979233569611	2.335816919866984	-0.3043817052317235	2.168499999999992	2.0857154165067473	0.2980456001345644	2.085624575173923	-0.8345000000000042	2.784082635913288	0.3026046491364528	0.0007890042743252327	8.17758561723187e-05	6.07505570920859e-08	2.3349460789859293	0.0
3.18327674050213	2.772535031358169	0.32779495836849354	2.3326671754857724	-0.4398678558723965	2.189499999999992	2.1605996757531356	0.30333644719597846	2.160504142577503	-0.8135000000000041	3.1613692337575525	0.31729783079293566	0.0008270250406833013	8.620142414406766e-05	6.499801282469652e-08	2.331753884022932	0.0
3.205559677685645	2.7389931060699837	0.32602579429733597	2.3299389067945997	-0.409054199275384	2.2104999999999917	1.9541832682181361	0.29338596828082064	1.9540828119182423	-0.7925000000000042	2.627555608759036	0.30240483378195016	0.000867054678419137	9.088860872801984e-05	6.956660196078193e-08	2.3289808939408507	0.0
3.227998595429445	2.916744860228686	0.33292756212477265	2.3276384062239766	-0.5891064540047095	2.2314999999999916	2.9553983754984046	0.34010613574627147	2.9552927539836555	-0.7715000000000041	2.7478163507320748	0.3098811542594038	0.0009092068289503972	9.585397267473034e-05	7.4482232964516e-08	2.3266332709401185	0.0
3.250594585597451	2.6166277799382787	0.3193044524229623	2.3257720127932204	-0.29085576714505823	2.2524999999999915	2.4023897117177047	0.3185345524408994	2.4022786716137148	-0.7505000000000042	2.7429697588309834	0.3152303274600798	0.0009536019050912299	0.00010111518657033826	7.977302372344594e-08	2.324717215928535	0.0
3.273348747696633	2.756842896603583	0.32361072853067757	2.3243461120953524	-0.4324967845082308	2.2734999999999914	3.048400387359521	0.3454807996375894	3.048283663514129	-0.729500000000004	3.2306462575106334	0.33645956524549564	0.0010003675104345961	0.00010669110629881364	8.546949925738684e-08	2.32323896800912	0.0
3.2962621889305095	3.153147863861665	0.33428623186108214	2.3233671362924935	-0.8297807275691715	2.2944999999999913	2.0888075131696464	0.3012808240406738	2.0886848281388866	-0.7085000000000041	2.124768908199794	0.3006398118163371	0.0010496388854028121	0.0001126018561151175	9.160480788216414e-08	2.3222048039461676	0.0
3.319336024253023	2.394957033213389	0.3070235384247022	2.322841564123519	-0.07211546908987021	2.3154999999999912	2.6144114931264326	0.3241224650379382	2.614282556639719	-0.687500000000004	2.831124143962124	0.33098570587455567	0.0011015593816849885	0.0001188689177467515	9.821495761615614e-08	2.3216210376091295	0.0
3.342571376422794	2.6458336018063444	0.31675193733842627	2.3227759209258614	-0.32305768088048303	2.336499999999991	3.2254510912365633	0.3494780359940114	3.2253155996403273	-0.6665000000000041	3.0491292842726816	0.3438851647493085	0.00115628096689055	0.00012551522597281067	1.0533907479657929e-07	2.3214940193939233	0.0
3.3659693760577536	2.575297477941205	0.3124810132906623	2.3231767786735316	-0.2521206992676732	2.357499999999991	2.4356948800537372	0.3158719994796279	2.43555251573273	-0.645500000000004	3.312577860256333	0.3590239344451122	0.0012139647613655317	0.00013256527116368633	1.1301968706993032e-07	2.3218301356213153	0.0
3.389531161690158	2.9616327113223506	0.32615761111984803	2.3240507560335573	-0.6375819552887934	2.378499999999991	2.5458410241773097	0.32138941035501417	2.5456914549527534	-0.624500000000004	4.048515530017093	0.3874841677041554	0.0012747816092430308	0.00014004520930124319	1.2130303313880615e-07	2.32263580791198	0.0
3.4132578798219892	3.011764807945532	0.32609196713846633	2.325404518443212	-0.68636028950232	2.399499999999991	2.653702109391015	0.32723016964882956	2.653544987894775	-0.6035000000000039	3.7508579875882777	0.38834606875140737	0.0013389126859318207	0.00014798298003871962	1.3023940188775403e-07	2.3239174925378396	0.0
3.437150684980743	2.351763310280538	0.30195097170258983	2.327244778210615	-0.02451853206992327	2.4204999999999908	2.204601863299673	0.307857663881262	2.204436826323575	-0.582500000000004	3.4423478340307807	0.38685241857084973	0.0014065501443878594	0.00015640843340208608	1.3988350377610112e-07	2.325681679749321	0.0
3.4612107397756082	2.568313365184706	0.3092934453789881	2.3295782946414665	-0.2387350705432394	2.4414999999999907	2.0183689601017596	0.30004325264647475	2.0181956279211684	-0.5615000000000039	2.5035327801980194	0.3719434418616417	0.0014778978026628404	0.00016535346578028769	1.5029487767869472e-07	2.3279348930781456	0.0
3.485439214954037	2.981960379061319	0.32378841338957637	2.332411874194857	-0.6495485048664622	2.4624999999999906	2.535396007412438	0.3212043954066275	2.535213983083174	-0.540500000000004	3.7815174947934675	0.418947427203806	0.0015531718753826426	0.00017485216590099398	1.6153833667892444e-07	2.3306836886152364	0.0
3.5098372894587158	3.2653918964409225	0.3307484226312327	2.3357523706713783	-0.9296395257695442	2.4834999999999905	2.664849254104245	0.3280091587315375	2.6646581227318946	-0.5195000000000038	4.084195131511961	0.43640714335692493	0.001632601751976812	0.0001849409715414064	1.7368445667570322e-07	2.3339346542634036	0.0
3.5344061504849265	3.019547320144941	0.320965552555704	2.339606685436923	-0.6799406347080179	2.5044999999999904	1.9406542694754738	0.29917270246293853	1.9404535974561155	-0.4985000000000039	4.835333942708704	0.46731806441400886	0.0017164308246587975	0.00019565883778066223	1.868101120607517e-07	2.3376944089643716	0.0
3.559146993538321	2.6484050718281447	0.3078906951125928	2.3439817676858743	-0.30442330414227037	2.5254999999999903	2.56797106275563	0.322864431345775	2.5677603969869676	-0.47750000000000387	4.328288977979363	0.4706716417138449	0.0018049173693459872	0.00020704741766165935	2.0099906315864332e-07	2.3419696018998035	0.0
3.5840610224930893	2.56145954553957	0.30329623627777413	2.3488846147476203	-0.21257493079194978	2.54649999999999	2.482679808270894	0.3212224264879798	2.482458675332763	-0.45650000000000385	4.180247312008754	0.48251080344327074	0.001898335482909411	0.00021915125619610212	2.1634260060405866e-07	2.346766911665914	0.0
3.6091494496505407	2.9640955686196078	0.31654221573346447	2.3543222724406365	-0.6097732961789712	2.56749999999999	3.095633566033949	0.34584957012223977	3.0954014713371287	-0.43550000000000383	3.868038845408969	0.4972101250295797	0.001996976080355676	0.00023201799871753516	2.3294025236345928e-07	2.352093045421311	0.0
3.6344134957980945	2.5102555723456836	0.2994070471730104	2.3603018354786234	-0.14995373686706026	2.58849999999999	2.185968133168955	0.30921819299752	2.1857245600711814	-0.4145000000000038	4.64632399444797	0.5438838082510403	0.002101147955769067	0.000245698614663485	2.5090055969744827e-07	2.3579547380076313	0.0
3.659854390268681	2.805022886404123	0.30883049722697387	2.366830447933616	-0.43819243847050693	2.60949999999999	2.6137243376690718	0.32564024275062387	2.6134687465571242	-0.3935000000000038	5.673613695070193	0.5965934022224487	0.0022111789110804314	0.0002602476379499656	2.703419290114928e-07	2.3643587510426567	0.0
3.685473371000562	2.466378275383202	0.29685096761295665	2.373915303761213	-0.09246297162198935	2.63049999999999	2.631821804137261	0.3297052664046719	2.6315536314739534	-0.3725000000000038	6.969483560602972	0.6651005765754155	0.00232741695698205	0.00027572342518995076	2.913935672631441e-07	2.3713118719854736	0.0
3.7112716845975657	2.5464974363247963	0.30078670117849554	2.381563647393518	-0.16493378893127852	2.6514999999999898	2.8449908406295443	0.3363505648379475	2.844709497964418	-0.35150000000000375	7.431992179614753	0.7245592611243586	0.0024502315905750014	0.00029218843310242353	3.141965093909986e-07	2.378820913173331	0.0
3.7372505863897487	2.153127737410527	0.2847821392233455	2.3897827744057127	0.23665503699518586	2.6724999999999897	2.6821392315973043	0.32889191129977896	2.6818441045397954	-0.33050000000000374	8.955836739792954	0.8108632951797448	0.002580015154618195	0.00030970951656080235	3.3890474711249996e-07	2.3868927108297866	0.0
3.763411340494477	2.731940037593472	0.3049508680801981	2.39858003226267	-0.33336000533080234	2.6934999999999896	2.2098876044406426	0.3086752273386704	2.209578051594445	-0.3095000000000037	11.168636363156452	0.9169065509929875	0.0027171842835469694	0.00032835824883937554	3.656864694138018e-07	2.395534124043814	0.0
3.7897552198779385	2.7654689485758417	0.30330287351875207	2.4079628211523394	-0.3575061274235023	2.7144999999999895	2.1423570203311	0.3078378966345711	2.142032372188419	-0.2885000000000037	11.878619118733546	1.0192230353075364	0.0028621814417449094	0.00034821126573451465	3.9472542613521506e-07	2.4047520337194337	0.0
3.816283506417084	2.221227130724869	0.28342536806998453	2.4179385949132493	0.19671146418838026	2.7354999999999894	2.2660657715452635	0.31698417729994244	2.2657253293396185	-0.2675000000000037	17.0027979983537	1.1841251480860908	0.0030154765598857393	0.00036935063536436296	4.262224272518672e-07	2.414553341495572	0.0
3.842997490962004	3.122776886068018	0.31369277479001395	2.4285148620638077	-0.6942620240042103	2.7564999999999893	2.6485275985252588	0.3295170090179832	2.6481706330414476	-0.24650000000000366	20.919350418855167	1.3636279176454615	0.003177568775514011	0.0003918642555871243	4.6039699177365666e-07	2.4249449686357147	0.0
3.8698984733987376	2.59666086037086	0.29539018302023834	2.439699186941718	-0.1569616734291417	2.777499999999989	2.9085752722509017	0.3397714273375436	2.908201022590711	-0.2255000000000037	26.29796942505928	1.57751626717026	0.0033489882844042777	0.000415846281124741	4.97489161655324e-07	2.4359338548870273	0.0
3.896987762712529	2.7760006501788093	0.29974245533057264	2.451499190962349	-0.3245014592164601	2.798499999999989	2.7075022616448043	0.3332383829219057	2.7071099339469997	-0.20450000000000368	33.37399056207548	1.8361395042877646	0.0035302983096293216	0.0004413975826361515	5.377614977322956e-07	2.447526957308586	0.0
3.9242666770515164	2.2744096182000826	0.28350425898793485	2.4639225540054492	0.18951293580536666	2.819499999999989	2.6026093918800974	0.33014072050150534	2.6021981579931968	-0.18350000000000372	42.50541379382216	2.1250613972797976	0.003722097195680133	0.00046862624015359496	5.815012764979099e-07	2.459731249068339	0.0
3.9517365437908767	2.9946888130125773	0.3060872078197136	2.4769770159402684	-0.5177117970723089	2.840499999999989	2.796855764843781	0.3366645536888505	2.7964247609500656	-0.1625000000000037	47.863046673577344	2.425713098932115	0.0039250206354136535	0.000497648073477038	6.290229085322896e-07	2.472553718208469	0.0
3.9793986995974127	2.6061179681837814	0.29157274675250644	2.4906703782997965	-0.11544758988398485	2.861499999999989	2.758488017171642	0.33347458696030097	2.7580363423608247	-0.14150000000000373	56.85360869761945	2.7582629885471435	0.004139744038060267	0.0005285872123168718	6.806706016034689e-07	2.486001366378818	0.0
4.007254490494595	3.3107328477664897	0.3132948727314156	2.5050105061154664	-0.8057223416510233	2.8824999999999887	2.9880229921843124	0.34257072497127355	2.9875497069752313	-0.12050000000000372	63.829592395175894	3.0905626676435825	0.004366985047002333	0.0005615767091844257	7.368212939115691e-07	2.5000812075379857	0.0
4.035305271928057	3.0815721700946535	0.3037142332814157	2.520005329924513	-0.5615668401701406	2.9034999999999886	3.0622315900856214	0.34749475466862856	3.0617357148942954	-0.09950000000000372	76.18294070264017	3.4500205677659292	0.004607506216537933	0.000596759198254459	7.978878856629575e-07	2.514800266621835	0.0
4.063552408831553	2.9697800462794444	0.29935063032472903	2.5356628479628665	-0.4341171983165779	2.9244999999999886	3.240844388601836	0.35082397574394325	3.240324902154163	-0.0785000000000037	87.38780275128329	3.7893343708292044	0.004862117857372107	0.0006342876036648681	8.643228001729689e-07	2.5301655781790293	0.0
4.091997275693375	2.7161384176485965	0.29170610000733277	2.5519911285573005	-0.16414728909129606	2.9454999999999885	2.358864505279355	0.3199488384705121	2.358320342966693	-0.05750000000000371	106.13266136998413	4.126510289032115	0.005131681061130769	0.0006743259009774011	9.366219090352066e-07	2.546184184973283	0.0
4.120641256623228	3.1998735669181864	0.3057718489999191	2.568998312731474	-0.6308752541867122	2.9664999999999884	2.554057899701938	0.3290995862994073	2.553487951877769	-0.0365000000000037	118.63664828280264	4.404043086788796	0.005417110914771808	0.0007170499358002362	1.0153288595996365e-06	2.5628631365520427	0.0
4.149485745419591	2.8287570621308245	0.29381345767144246	2.586692617041327	-0.24206444508949732	2.988499999999994	2.4228439485601543	0.30845203109093183	2.4222457461595095	-0.015500000000003704	122.52551783944114	4.5938784795732355	0.0057193799163737175	0.0007626483038705148	1.101039847109971e-06	2.580209487781236	0.0
4.178532145637528	2.967467171227357	0.29469503387036783	2.605082336656359	-0.3623848345709977	3.0105	2.4247699832569465	0.3218514619235508	2.4241422010911386	0.005499999999996298	119.5304208523346	4.67300553959419	0.006039521604414524	0.0008113232972131335	1.1944088784088763e-06	2.598230297345853	0.0
4.207781870656991	2.902903900275146	0.29208621679287633	2.6241758487042297	-0.2787280515709165	3.0315735	2.5989707069466323	0.32714274421493655	2.5983132942477623	0.026499999999996297	118.58294621794607	4.639226546531564	0.006378634413314358	0.000863291921333175	1.2961535791766911e-06	2.616932626216003	0.0
4.23723634375159	2.8157590004072484	0.29002411600120437	2.643981615897293	-0.1717773845099555	3.0527945145	2.800240004605616	0.33753713259152	2.7995514173344853	0.0474999999999963	105.28839254403897	4.44692218508503	0.0067378857687025945	0.0009187869887642961	1.4070616022812133e-06	2.6363235360782236	0.0
4.266896998157851	2.5038282703446635	0.28097890770967104	2.6645081904606926	0.16067992011602916	3.0741640761015	2.678260596782734	0.32755817773585727	2.677539204245018	0.06849999999999631	88.5550027873361	4.130804526055128	0.00711851643658627	0.0009780582946863057	1.5279977010439058e-06	2.656410087731719	0.0
4.2967652771449565	3.096743497995204	0.2953436673744782	2.6857642183829173	-0.41097927961228686	3.09568322463421	2.712580651166469	0.3283574654428935	2.7118247308597727	0.0894999999999963	89.48834411723726	3.7646608452864063	0.0075218451413401515	0.0010413738807429857	1.6599115381408117e-06	2.677199339449296	0.0
4.32684263408497	3.1212191378183753	0.2943810116246821	2.707758444010895	-0.4134606938074805	3.11735300720665	2.5371485800592897	0.32276891294294535	2.5363563121996164	0.11049999999999632	64.34746489628361	3.26912226576837	0.007949273468209402	0.0011090213936383315	1.8038463085296197e-06	2.6986983453027387	0.0
4.357130532523566	2.9035623913702633	0.2869365104005985	2.730499715012998	-0.17306267635726513	3.1391744782570963	2.37769160711155	0.31712557439792655	2.376861068818542	0.13149999999999631	60.126027327016345	2.837554948880995	0.00840229106681489	0.0011813095455671578	1.9609482633133408e-06	2.7209141534523527	0.0
4.387630446251231	2.777401051681	0.2809550813130236	2.7539969877347366	-0.023404063946263598	3.1611486996048956	2.6401986250987073	0.3258979233569611	2.639327784217653	0.1524999999999963	45.5639107135714	2.379000804562545	0.008882481172974896	0.0012585696840463115	2.1324772309091426e-06	2.7438538044004845	0.0
4.41834385937499	3.0882000919439987	0.29099146922220565	2.778259332973288	-0.30994075897071083	3.18327674050213	2.772535031358169	0.32779495836849354	2.7716217398953287	0.17349999999999632	32.20269261297949	1.965107463659311	0.009391526467008532	0.0013411574792579278	2.319818242393547e-06	2.767524329208779	0.0
4.449272266390615	3.2584093926161417	0.29379897914959	2.803295942198505	-0.45511345041763684	3.205559677685645	2.7389931060699837	0.32602579429733597	2.7380350932162347	0.1944999999999963	22.968800713326175	1.6184466441854188	0.00993121528756001	0.0014294547375975635	2.52449437955754e-06	2.7919327476789677	0.0
4.48041717225535	2.7903350321844056	0.2794924909741745	2.8291161342495847	0.03878110206517915	3.227998595429445	2.916744860228686	0.33292756212477265	2.915739724944828	0.2154999999999963	16.441499155417944	1.3484543271421283	0.010503448220880908	0.0015238713507405004	2.748180977157776e-06	2.8170860664969863	0.0
4.511780092461137	3.158799526864037	0.2875582549488524	2.8557293625382147	-0.30307016432582223	3.250594585597451	2.6166277799382787	0.3193044524229623	2.6155729830735934	0.23649999999999627	12.496677444624844	1.1652058758693133	0.01111024508642581	0.001624847390200627	2.99272132523549e-06	2.8429912773402632	0.0
4.5433625531083655	3.1003185942938667	0.2865103979254334	2.8831452227906356	-0.21717337150323113	3.273348747696633	2.756842896603583	0.32361072853067757	2.7557357525173507	0.2574999999999963	10.125799446936561	1.0582990280686242	0.011753752340553545	0.0017328553580605256	3.2601440333537056e-06	2.869655354947988	0.0
4.575166090980124	3.052663360111825	0.28363758127587996	2.9113734613628446	-0.14128989874898057	3.2962621889305095	3.153147863861665	0.33428623186108214	3.151985531515339	0.2784999999999963	7.307581534090602	0.9859986097501239	0.012436250921078014	0.0018484026053012725	3.552682236351941e-06	2.897085255154229	0.0
4.607192253616985	2.726966929438988	0.2740660028788897	2.94042398416493	0.213457054725942	3.319336024253023	2.394957033213389	0.3070235384247022	2.3937365066989997	0.2994999999999963	7.058716732807024	0.9643047863687855	0.013160164556377328	0.001972033929957555	3.872794840935681e-06	2.9252879128837543	0.0
4.639442599392304	3.2338145986415627	0.2858288055989983	2.970306866232375	-0.2635077324091877	3.342571376422794	2.6458336018063444	0.31675193733842627	2.6445517002744063	0.32049999999999634	5.274442501127247	0.9396130040098486	0.013928068563741245	0.0021043343681715967	4.223190034321159e-06	2.9542702401104277	0.0
4.67191869758805	3.349579185450737	0.29075666569902014	3.0010323619841413	-0.3485468234665956	3.3659693760577536	2.575297477941205	0.3124810132906623	2.5739508348889886	0.34149999999999636	4.489457445197644	0.9241573288549756	0.014742699162612885	0.0022459321921191925	4.6068513004917186e-06	2.9840391237781088	0.0
4.704622128471167	3.353879236906349	0.2874949177360962	3.032610916209237	-0.32126832069711186	3.389531161690158	2.9616327113223506	0.32615761111984803	2.9602177632007733	0.3624999999999964	5.597174919446381	0.9310457544327051	0.015606963329352434	0.0023975021297363585	5.0270662166580395e-06	3.0146014236839314	0.0
4.737554483370465	2.6474719241455045	0.26703910364778527	3.065053175825552	0.41758125168004767	3.4132578798219892	3.011764807945532	0.32609196713846633	3.0102777820401596	0.3834999999999964	5.670125785001318	0.9154639651881539	0.016523949221115254	0.0025597688221874726	5.487458332553786e-06	3.0459639703239167	0.0
4.7707173647540575	2.526874400404947	0.2637642429694775	3.09837000245682	0.5714956020518733	3.437150684980743	2.351763310280538	0.30195097170258983	2.3502002118192444	0.4044999999999964	4.742568001593078	0.8823046283921405	0.017496937197383808	0.002733510536088057	5.992022468572076e-06	3.07813356270088	0.0
4.804112386307336	3.2402092074366786	0.28226536695862353	3.1325724858756363	-0.10763672156104231	3.4612107397756082	2.568313365184706	0.3092934453789881	2.566669963621385	0.42549999999999644	4.724127459610102	0.8491078055406196	0.018529411468616985	0.002919563148629665	6.545163805831208e-06	3.111116966094584	0.0
4.837741173011487	2.9195570981541934	0.2698012386826581	3.167671958362641	0.24811486020844775	3.485439214954037	2.981960379061319	0.32378841338957637	2.9802321934816987	0.44649999999999646	4.393053537979348	0.8153682179253053	0.01962507240236865	0.003118824424953123	7.151741182458118e-06	3.144920909794137	0.0
4.871605361222568	3.162246130062262	0.2767715437481379	3.2036800100341862	0.04143387997192427	3.5098372894587158	3.2653918964409225	0.3307484226312327	3.263574180032948	0.4674999999999965	4.550679131650661	0.771602150706949	0.020787849518073935	0.0033322586083818577	7.8171150561561e-06	3.1795520847926744	0.0
4.9057065987511255	2.882492260423473	0.26777158042639376	3.2406085051928755	0.3581162447694024	3.5344061504849265	3.019547320144941	0.320965552555704	3.0176350436723895	0.4884999999999965	1.999830545649374	0.6939053059716074	0.022021915202488286	0.0035609013454606683	8.547200643983066e-06	3.2150171414442825	0.0
4.940046544942383	3.135727239407515	0.27387561907852054	3.278469599757795	0.14274236035027998	3.559146993538321	2.6484050718281447	0.3078906951125928	2.646392906042074	0.5094999999999965	4.182506993345632	0.6880125657650832	0.023331699178484936	0.00380586496915006	9.348526806775916e-06	3.251322687083353	0.0
4.97462687075698	3.3534995620041084	0.2804486528181618	3.3172757598331692	-0.03622380217093912	3.5840610224930893	2.56145954553957	0.30329623627777413	2.559341842457864	0.5304999999999964	4.266447519427091	0.6523514669737029	0.024721903760548704	0.004068344165002151	1.0228301308435475e-05	3.28847528360631	0.0
5.009449258852279	3.602930868027034	0.28449841218765337	3.3570397814765847	-0.24589108655044933	3.6091494496505407	2.9640955686196078	0.31654221573346447	2.9618663416002824	0.5514999999999965	4.021326518602178	0.613095135111847	0.026197519930837014	0.004349622046694021	1.1194483150030868e-05	3.3264814450159035	0.0
5.044515403664246	3.1595132581146306	0.272048576126864	3.3977748117299393	0.23826155361530876	3.6344134957980945	2.5102555723456836	0.2994070471730104	2.5079084748746916	0.5724999999999965	2.62682135615338	0.5586058725697366	0.027763844270091154	0.004651076668918068	1.2255862756161635e-05	3.365347634928174	0.0
5.079827011489895	3.138810219176968	0.27036569093013074	3.4394943709784047	0.3006841518014367	3.659854390268681	2.805022886404123	0.30883049722697387	2.8025511895131636	0.5934999999999966	3.5034840353704038	0.5535244646163627	0.02942649677795215	0.004974188007327216	1.3422150877076775e-05	3.4050802640422484	0.0
5.1153858005703245	3.3077491054121335	0.27407058078574476	3.482212376704663	0.1744632712925296	3.685473371000562	2.466378275383202	0.29685096761295665	2.463774843607463	0.6144999999999965	3.4231709419899463	0.5334426906915037	0.031191439617344413	0.005320545437006139	1.4704077165646325e-05	3.445685687573147	0.0
5.151193501174317	3.3578986985141723	0.27304898194160165	3.52594316870759	0.16804447019341762	3.7112716845975657	2.5464974363247963	0.30078670117849554	2.5437547021046094	0.6354999999999966	3.422216689772183	0.5174116243430825	0.03306499681750953	0.005691855742786267	1.6113499494445005e-05	3.4871702026477998	0.0
5.187251855682537	3.7605168850632786	0.28391294286037244	3.570701535856362	-0.18981534920691656	3.7372505863897487	2.153127737410527	0.2847821392233455	2.1502376738346007	0.6564999999999965	3.9843234476044715	0.5255784043455954	0.035053874969978444	0.006089951696642556	1.7663525196113538e-05	3.529540045664545	0.0
5.2235626186723145	3.6761086260299405	0.2801064230724556	3.6165027444525326	-0.05960588157740787	3.763411340494477	2.731940037593472	0.3049508680801981	2.7288941293746163	0.6774999999999967	3.1671205552388404	0.501785043915054	0.03716518495122931	0.00651680123939972	1.936864554107919e-05	3.5728013896163624	0.0
5.260127557003021	3.3507519788352003	0.2715289263122818	3.663362568274029	0.3126105894388287	3.7897552198779385	2.7654689485758417	0.30330287351875207	2.762258161142936	0.6984999999999966	3.3538571133512924	0.5066610296402191	0.03940646470495737	0.006974517306033247	2.1244884912070275e-05	3.6169603413781264	0.0
5.296948449902043	3.037961833280294	0.26056589756262566	3.7112973203762216	0.6733354870959278	3.816283506417084	2.221227130724869	0.28342536806998453	2.2178418773071917	0.7194999999999967	2.4352387164438616	0.48066959411128524	0.041785703115752706	0.007465368335971394	2.3309966296219574e-05	3.6620229389582013	0.0
5.334027089051357	3.528312471689362	0.2729725516359123	3.760323886726194	0.23201141503683198	3.842997490962004	3.122776886068018	0.31369277479001395	3.119206992639925	0.7404999999999966	3.1207933112860227	0.4971229250329402	0.04431136500449455	0.0079917895119825	2.5583494894647875e-05	3.707995148714822	0.0
5.371365278674717	3.033160460968851	0.2597142446249859	3.810459761746729	0.7772993007778779	3.8698984733987376	2.59666086037086	0.29539018302023834	2.592895528316169	0.7614999999999967	3.3306106065241776	0.5001879873999339	0.04699241727388957	0.008556394773461533	2.808716184817878e-05	3.7548828625375297	0.0
5.40896483562544	3.461469975516231	0.2699628785398251	3.8617230858469513	0.4002531103307203	3.896987762712529	2.7760006501788093	0.29974245533057264	2.772028416525046	0.7824999999999966	3.180562801862778	0.4974530950168722	0.04983835623026204	0.009161989652201014	3.084497029836678e-05	3.80269189499419	0.0
5.446827589474818	3.8298751230388053	0.27921654145743335	3.9141326850162064	0.08425756197740109	3.9242666770515164	2.2744096182000826	0.28350425898793485	2.2702183132629723	0.8034999999999968	3.1923823437435113	0.49680015508750164	0.0528592361048925	0.00981158498103616	3.388348624767319e-05	3.85142798044403	0.0
5.484955382601142	3.945674976633102	0.27881355198248003	3.967708112557039	0.022033135923936964	3.9517365437908767	2.9946888130125773	0.3060872078197136	2.990265515280778	0.8244999999999967	2.4720554697163264	0.48072634929253916	0.05606569879484996	0.010508411528077213	3.7232116953970426e-05	3.9010967701171575	0.0
5.52335007027935	4.017251049683136	0.28041076149573946	4.022469693031945	0.00521864334880906	3.9793986995974127	2.6061179681837814	0.29157274675250644	2.6014489562628027	0.8454999999999968	2.807640255103724	0.48330613070389405	0.059469004839311106	0.011255935611571486	4.0923419895440705e-05	3.9517038291611666	0.0
5.5620135207713055	3.6053524015589344	0.26950442249177947	4.078438568496533	0.4730861669375983	4.007254490494595	3.3107328477664897	0.3132948727314156	3.305803549189009	0.8664999999999967	3.0508932179257906	0.49035397299439376	0.06308106564275157	0.01205787575275551	4.49934456755063e-05	4.0032546336553505	0.0
5.600947615416705	3.6695540002784766	0.27116026121820413	4.1356367470891655	0.46608274681068895	4.035305271928057	3.0815721700946535	0.3037142332814157	3.0763671067919756	0.8874999999999968	3.445848621797899	0.4981909329707847	0.06691447695105943	0.012918220426343361	4.948211860711736e-05	4.055754567593156	0.0
5.640154248724622	4.298385339013008	0.28461654985337925	4.194087154043668	-0.1042981849693394	4.063552408831553	2.9697800462794444	0.29935063032472903	2.9642827764956072	0.9084999999999968	2.894207329611568	0.4793972371143268	0.0709825535804979	0.0138412469705291	5.443365912536099e-05	4.109208919833516	0.0
5.679635328465695	3.8367365494545216	0.2732517746945651	4.253813685187409	0.4170771357328875	4.091997275693375	2.7161384176485965	0.29170610000733277	2.710331474064579	0.9294999999999969	3.449930518958941	0.48919479115189407	0.07529936539245419	0.014831541720531997	5.989705263108298e-05	4.163622881021792	0.0
5.719392775764955	4.041644506875443	0.2767826193570628	4.314841262981622	0.273196756106179	4.120641256623228	3.1998735669181864	0.3057718489999191	3.193738390738755	0.9504999999999968	1.5512637760642791	0.4365200919417322	0.07987977449898089	0.015894021431752794	6.592656987065974e-05	4.219001540481018	0.0
5.759428525195309	3.788934746431835	0.26928659886965517	4.377195895154464	0.588261148722629	4.149485745419591	2.8287570621308245	0.29381345767144246	2.822273932870733	0.9714999999999969	2.9286437253308915	0.4703918699145902	0.08473947367518786	0.017033956060502897	7.258234451323335e-05	4.27534988307426	0.0
5.799744524871677	4.082297956247832	0.27536394540317227	4.440904735969525	0.3586067797216934	4.178532145637528	2.967467171227357	0.29469503387036783	2.9606151319168506	0.9924999999999968	2.811471191437639	0.4643139092794546	0.0898950259444841	0.018256992971978594	7.993101420217403e-05	4.33267278603886	0.0
5.840342736545779	3.9657221391042885	0.272082990419029	4.505996150163609	0.5402740110593207	4.207781870656991	2.902903900275146	0.29208621679287633	2.8956606777869194	1.0134999999999967	2.7609769220371305	0.4569937697779417	0.09536390529142098	0.01956918264663209	8.804643203830749e-05	4.390975015793518	0.0
5.8812251357016	3.851955485923327	0.2691208649282029	4.5724997795768685	0.7205442936535413	4.23723634375159	2.8157590004072484	0.29002411600120437	2.808100920588179	1.0344999999999966	2.768576854863044	0.4497574627220835	0.10116453844436002	0.020977005957296364	9.701045620518627e-05	4.450261224719007	0.0
5.922393711651511	4.653178681142628	0.2847457252354621	4.640446612486467	-0.012732068656161388	4.266896998157851	2.5038282703446635	0.28097890770967104	2.4957301676156898	1.0554999999999966	2.7208328040180376	0.4460891457438166	0.10731634765627394	0.02248740309028737	0.00010691382627861173	4.510535947913627	0.0
5.963850467633071	4.031890296129334	0.2694844309031371	4.709869055640712	0.6779787595113778	4.2967652771449565	3.096743497995204	0.2953436673744782	3.088178619061583	1.0764999999999965	2.3891302900309954	0.42809660582878223	0.11383979439661368	0.024107804184185795	0.00011785713568169522	4.57180359992423	0.0
6.005597420906502	3.989496176636294	0.2669802046003099	4.78080100897503	0.7913048323387359	4.32684263408497	3.1212191378183753	0.2943810116246821	3.112159039110219	1.0974999999999964	1.543810667165359	0.3995478327576732	0.12075642385021926	0.02584616176000855	0.00012995191076156168	4.63406847145404	0.0
6.047636602852848	4.463652390772767	0.27742609984324706	4.853277942972923	0.3896255522001564	4.357130532523566	2.9035623913702633	0.2869365104005985	2.893976829809618	1.1184999999999963	2.9653791239318466	0.43654328533088943	0.1280889101006333	0.027710985015954346	0.00014332180808381036	4.697334726048251	0.0
6.089970059072819	4.174397804743142	0.27086603332325815	4.927336978614927	0.752939173871785	4.387630446251231	2.777401051681	0.2809550813130236	2.767257868346748	1.1394999999999962	2.7985662764944257	0.42696471503389466	0.13586110185478864	0.02971137605875527	0.00015810394277624768	4.761606396758607	0.0
6.132599849486327	4.388877018540594	0.27476834085083535	5.003016969835875	0.6141399512952814	4.41834385937499	3.0882000919439987	0.29099146922220565	3.07746508817949	1.160499999999996	2.393469917256396	0.4097794635487012	0.14409806854378857	0.03185706814180005	0.0001744503621153339	4.826887382788171	0.0
6.1755280484327315	4.64881572538143	0.27888179196310586	5.080358588385426	0.4315428630039957	4.449272266390615	3.2584093926161417	0.29379897914959	3.2470461980966046	1.181499999999996	3.166954767436451	0.42588142235544774	0.15282614661028784	0.0341584659775113	0.0001925296800493052	4.893181446117578	0.0
6.2187567447717615	4.506355136012825	0.2748324414231113	5.1594044109585	0.6530492749456753	4.48041717225535	2.7903350321844056	0.2794924909741745	2.778304964431807	1.202499999999996	2.2067204036257584	0.3954790672969713	0.16207298576671555	0.03662668818784721	0.00021252889000405293	4.9604922081139335	0.0
6.262288041985164	5.342542229400134	0.2922476031806773	5.240199008431437	-0.10234322096869697	4.511780092461137	3.158799526864037	0.2875582549488524	3.1460614416660855	1.2234999999999958	2.3765282886369503	0.3987843233442989	0.17186759498018297	0.03927361195214243	0.00023465537513570834	5.028823146123976	0.0
6.30612405827906	4.649358135918608	0.27644807652388725	5.322789037004847	0.6734309010862392	4.5433625531083655	3.1003185942938667	0.2865103979254334	3.0868287264512193	1.2444999999999957	1.7552827308651935	0.37411363187242375	0.1822403879093049	0.04211191990566554	0.0002591391371926968	5.098177590052685	0.0
6.350266926687013	5.025246110060419	0.28389464639367845	5.407223331016648	0.3819772209562293	4.575166090980124	3.052663360111825	0.28363758127587996	3.0383751539032096	1.2654999999999956	2.3408180968313026	0.3907164948523599	0.1932232274852493	0.04515514933511366	0.0002862352673460697	5.168558718928939	0.0
6.394718795173823	5.075772122389455	0.28408928448434767	5.4935529971472565	0.4177808747578018	4.607192253616985	2.726966929438988	0.2740660028788897	2.7118308581578123	1.2864999999999955	2.1310871465366144	0.37992872616297424	0.2048494692940966	0.048417743708641194	0.000316226684757903	5.2399695574597605	0.0
6.439481826740039	4.988487094818859	0.2830442245472105	5.5818315096937	0.5933444148748412	4.639442599392304	3.2338145986415627	0.2858288055989983	3.2177779725196154	1.3074999999999954	2.472874201209388	0.38580189718713176	0.21715400337993818	0.05191510656775289	0.00034942717130207043	5.312412972574707	0.0
6.4845581995272195	4.792511993824117	0.27818132784946764	5.672114806540247	0.8796028127161293	4.67191869758805	3.349579185450737	0.29075666569902014	3.3325859472447044	1.3284999999999954	2.9666312056180666	0.4001178670769293	0.23017329404811895	0.05566365779632496	0.0003861847337500561	5.385891669962053	0.0
6.529950106923911	5.589560027197034	0.29448906327833557	5.764461385399888	0.17490135820285424	4.704622128471167	3.353879236906349	0.2874949177360962	3.3358697443810432	1.3494999999999953	2.8772133356283525	0.39369057773655985	0.243945417205531	0.059680892267944506	0.0004268853279077267	5.460408190598504	0.0
6.575659757672378	5.728539395748996	0.29609287805031514	5.858932399843457	0.13039300409446142	4.737554483370465	2.6474719241455045	0.26703910364778527	2.628382718643869	1.3704999999999952	3.0310588492844515	0.3969237432187126	0.2585100947300296	0.06398544085650265	0.0004719569826601276	5.5359649072742645	0.0
6.621689375976085	5.862007040468729	0.29855359562941036	5.955591754570911	0.09358471410218172	4.7707173647540575	2.526874400404947	0.2637642429694775	2.5066379606490066	1.391499999999995	2.786637283827558	0.38745067339196176	0.27390872531379973	0.06859713377631223	0.0005218743656739967	5.612564021115125	0.0
6.668041201607918	5.74732667254982	0.2951875854198394	6.054506199313144	0.3071795267633233	4.804112386307336	3.2402092074366786	0.28226536695862353	3.218753687655626	1.412499999999995	2.1267980352633735	0.36028443115056785	0.2901844111760188	0.07353706619674286	0.0005771638366471573	5.690207558103735	0.0
6.714717490019173	6.144830348837274	0.3018621056542556	6.1557454206809705	0.010915071843696111	4.837741173011487	2.9195570981541934	0.2698012386826581	2.896806049585689	1.433499999999995	2.238713632544883	0.3640390442676616	0.3073819799885066	0.07882766605224047	0.0006384090385066586	5.768897365601717	0.0
6.7617205124493065	6.472549946232164	0.30686090524123705	6.259382131202601	-0.2131678150295624	4.871605361222568	3.162246130062262	0.2767715437481379	3.13811820482075	1.4544999999999948	2.6240842797743826	0.376545162465063	0.32554800130440537	0.08449276394139155	0.000706257081870593	5.848635108874934	0.0
6.809052556036452	5.800168731934274	0.2923922071107295	6.3654921547098775	0.5653234227756032	4.9057065987511255	2.882492260423473	0.26777158042639376	2.85690089667488	1.4754999999999947	2.5143929152073574	0.367066507902672	0.34473079672448953	0.09055766497816156	0.0007814253834308111	5.929422267623796	0.0
6.856715923928707	6.219987743123953	0.29903566870175596	6.4741545071486	0.2541667640246468	4.940046544942383	3.135727239407515	0.27387561907852054	3.108580326733073	1.4964999999999946	2.0550658343744175	0.3478492386518449	0.3649804429787182	0.0970492224243326	0.0008647092247138996	6.011260132520835	0.0
6.9047129353962085	6.319370272767301	0.29987402303225735	6.585451471798473	0.2660811990311718	4.97462687075698	3.3534995620041084	0.2804486528181618	3.324699085777249	1.5174999999999945	2.199610019083338	0.3481492849495448	0.3863487670424579	0.10399591289424621	0.0009569901039659094	6.094149801757803	0.0
6.953045925943982	6.406823433775732	0.3003009532874273	6.699468667793939	0.29264523401820686	5.009449258852279	3.602930868027034	0.28449841218765337	3.572372531566353	1.5384999999999944	2.048089726904297	0.33701839760343416	0.40888933234774905	0.11142791288095552	0.0010592449607120717	6.178092177604523	0.0
7.0017172474255895	6.752281280062164	0.3063379393364124	6.816295110738918	0.06401383067675415	5.044515403664246	3.1595132581146306	0.272048576126864	3.127086081312865	1.5594999999999943	2.1497994875261934	0.33756749526853835	0.432657415090563	0.11937717630658282	0.0011725563598960933	6.263087962981876	0.0
7.050729268157569	6.770793055087833	0.3048641329536198	6.936023264106268	0.16523020901843477	5.079827011489895	3.138810219176968	0.27036569093013074	3.1043961122408117	1.5804999999999942	2.6944259630420704	0.3571657504562097	0.45770996957570065	0.12787751274880405	0.0012981237304337363	6.34913765805133	0.0
7.100084373034671	6.779632531641565	0.30372310619191895	7.058749080007205	0.27911654836564015	5.1153858005703245	3.3077491054121335	0.27407058078574476	3.2712224162806174	1.6014999999999942	1.9747438451767363	0.3228830221463301	0.48410558148240795	0.13696466593972212	0.001437275761550357	6.436241556823525	0.0
7.149784963645914	7.043443726820673	0.30813091408159565	7.184572027807283	0.14112830098661	5.151193501174317	3.3578986985141723	0.27304898194160165	3.319125732454382	1.622499999999994	2.5730650475649854	0.34108763745925963	0.5119044078766597	0.14667639207274052	0.0015914840694382319	6.524399743788445	0.0
7.199833458391435	6.775236117488843	0.3015785239466716	7.313595108954715	0.5383589914658717	5.187251855682537	3.7605168850632786	0.28391294286037244	3.7193553948714615	1.643499999999994	2.6417166820379157	0.3426159574295636	0.5411681027411079	0.15705253738720187	0.0017623782565908417	6.613612090569815	0.0
7.250232292600176	7.072288904418455	0.3055079914745534	7.44592485627427	0.3736359518558148	5.2235626186723145	3.6761086260299405	0.2801064230724556	3.6324072711937703	1.6644999999999939	2.265574246912611	0.3245013123975111	0.5719597267418196	0.16813511442937318	0.0019517624966672222	6.70387825260641	0.0
7.3009839186483765	7.415810369462643	0.3099259414162254	7.581671315866759	0.16586094640411542	5.260127557003021	3.3507519788352003	0.2715289263122818	3.3043497519392977	1.6854999999999938	1.972799104010211	0.3137775840339818	0.6043436399030614	0.17996837631170606	0.0021616337889270487	6.795197665863064	0.0
7.352090806078915	7.504798455055536	0.3114370769396533	7.720948009640995	0.21614955458545815	5.296948449902043	3.037961833280294	0.26056589756262566	2.9886874518622735	1.7064999999999937	2.4604386394054893	0.32578136487827714	0.6383853758185754	0.19259888821010768	0.002394202038164787	6.887569543574147	0.0
7.403555441721467	7.943007624982714	0.3174914360904955	7.8638718763934765	-0.07913574858923766	5.334027089051357	3.528312471689362	0.2729725516359123	3.47598373367799	1.7274999999999936	2.403397041726449	0.31796591906333793	0.6741514959910851	0.2060755952511952	0.0026519121286621102	6.980992873022534	0.0
7.455380329813519	8.06278713129706	0.31818933586885717	8.010563189241443	-0.0522239420556172	5.371365278674717	3.033160460968851	0.2597142446249859	2.9775835617596518	1.7484999999999935	2.270427120903077	0.31041638274427846	0.7117094228624081	0.22044988584823938	0.002937468173965534	7.075466412356831	0.0
7.507567992122213	8.345275568145741	0.3217252112641248	8.161145447109789	-0.1841301210359525	5.40896483562544	3.461469975516231	0.2699628785398251	3.40243878466347	1.7694999999999934	2.9950144230680102	0.3393883001027129	0.7511272500755557	0.23577564944582513	0.003253860138262734	7.170988687450144	0.0
7.560120968067068	8.378199884439478	0.3214538265688818	8.315745237871345	-0.06245464656813304	5.446827589474818	3.8298751230388053	0.27921654145743335	3.767170418466629	1.7904999999999933	2.8805075237793614	0.3264491384468703	0.7924735284988556	0.25210932752941784	0.003604393039746409	7.2675579888033255	0.0
7.6130418148435375	8.570580139336519	0.32244910439214247	8.47449207064593	-0.09608806869058917	5.484955382601142	3.945674976633102	0.27881355198248003	3.8790636341932205	1.8114999999999932	2.814395214537534	0.3253008392006293	0.8358170265412314	0.26950995664728905	0.003992718961571717	7.365172368495838	0.0
7.666333107547443	8.600228695232252	0.3222995280046658	8.637518174676933	0.03728947944468075	5.52335007027935	4.017251049683136	0.28041076149573946	3.9464851858123575	1.8324999999999931	2.251558210084358	0.2965432013593269	0.8812264632983016	0.28803920207912453	0.004422872111768641	7.463829637187738	0.0
7.7199974393002755	8.620789930474697	0.32197313872629246	8.804958262125117	0.18416833165042057	5.5620135207713055	3.6053524015589344	0.26950442249177947	3.5301684667177518	1.853499999999993	2.696872907807872	0.3175378208089702	0.9287702130911206	0.30776138066861175	0.004899307189676614	7.563527361175709	0.0
7.774037421375377	9.40166854461603	0.33268013868061375	8.976949252050002	-0.4247192925660279	5.600947615416705	3.6695540002784766	0.27116026121820413	3.5896718207824665	1.874499999999993	2.4257486735125955	0.29657581684232753	0.9785159799929944	0.3287434712171481	0.0054269413330150975	7.664262859506843	0.0
7.828455683325005	9.51980556342106	0.3325680994617307	9.153629952787023	-0.3661756106340377	5.640154248724622	4.298385339013008	0.28461654985337925	4.213507104802855	1.8954999999999929	2.6853030997622094	0.3026781697531485	1.0305304409836997	0.3510551107133785	0.006011199936449358	7.766033201153496	0.0
7.88325487310828	8.956771552413683	0.32349551142834604	9.335140699873438	0.3783691474597557	5.679635328465695	3.8367365494545216	0.2732517746945651	3.746545745288904	1.9164999999999928	2.603325075556765	0.30545248681218234	1.0848788564219358	0.3747685745496385	0.0066580666492820385	7.868835202252582	0.0
7.938437657220039	10.165510106387961	0.3405848382351903	9.52162294662402	-0.6438871597639402	5.719392775764955	4.041644506875443	0.2767826193570628	3.9458047843748383	1.9374999999999927	2.9168096711720652	0.3121692159057395	1.1416246465815418	0.3999587387528212	0.007374137876487521	7.97266542341317	0.0
7.994006720820579	10.111848550588908	0.33857008518807064	9.713218804401631	-0.398629746187277	5.759428525195309	3.788934746431835	0.26928659886965517	3.6870887343516308	1.9584999999999926	2.6205905931844566	0.3007106889367691	1.2008289330473219	0.4267030221351306	0.008166682123450862	8.077520167095727	0.0
8.049964767866324	10.021147179574175	0.33639724523696546	9.910070529559842	-0.11107665001433276	5.799744524871677	4.082297956247832	0.27536394540317227	3.974066006317167	1.9794999999999925	2.5662550677093443	0.3013972034887287	1.262550043801343	0.4550813061514352	0.009043704540176264	8.183395475066888	0.0
8.106314521241387	10.366362024335478	0.34038281707563656	10.11231995393824	-0.25404207039723836	5.840342736545779	3.9657221391042885	0.272082990419029	3.850701004734197	2.0004999999999926	2.121589321328566	0.28387279474068355	1.3268429808334754	0.4851758301363096	0.01001401703502998	8.290287125933425	0.0
8.163058722890078	10.380298446361833	0.3395077337397102	10.32010785564554	-0.06019059071629229	5.8812251357016	3.851955485923327	0.2691208649282029	3.7297169310654654	2.0214999999999925	2.010849391374024	0.2848210907373393	1.393758849057729	0.517071059487696	0.01108731434086608	8.398190632759249	0.0
8.220200133950309	10.928189039204398	0.34633386460539484	10.533573266639618	-0.3946157725647801	5.922393711651511	4.653178681142628	0.2847457252354621	4.523268016569788	2.0424999999999924	2.820964372813001	0.31918036099148456	1.4633442451754242	0.5508535242677249	0.012274256427158407	8.50710124076931	0.0
8.277741534887962	10.75848962860301	0.342545359704777	10.75285271326537	-0.005636915337641213	5.963850467633071	4.031890296129334	0.2694844309031371	3.893824840412853	2.0634999999999923	2.897098663763188	0.3156203291969895	1.535640604853601	0.5866116256074771	0.013586557659976786	8.617013925144315	0.0
8.335685725632178	11.841121186071446	0.35660465454485174	10.978079385383085	-0.8630418006883609	6.005597420906502	3.989496176636294	0.2669802046003099	3.8427636391153044	2.0844999999999922	2.2933666871450704	0.3009500539820325	1.6106835061221882	0.6244354072340437	0.01503708311664991	8.727923388910202	0.0
8.394035525711603	11.254193428990511	0.3474363318908275	11.209382228937198	-0.04481120005331363	6.047636602852848	4.463652390772767	0.27742609984324706	4.307709173848095	2.105499999999992	2.686144366923641	0.31712307559282504	1.6885019261591119	0.6644162893884837	0.016639952463030922	8.83982406092657	0.0
8.452793774391584	11.489820988287295	0.3498356592521479	11.446884955679103	-0.042936032608192676	6.089970059072819	4.174397804743142	0.27086603332325815	4.008667222886822	2.126499999999992	2.810731701948244	0.3261902106260543	1.7691174475285174	0.7066467623751695	0.018410651797591566	8.952710093977824	0.0
8.511963330812325	12.183340448062985	0.35791494687558223	11.690704962147251	-0.49263548591573425	6.132599849486327	4.388877018540594	0.27476834085083535	4.21274743149289	2.147499999999992	2.6858347658671	0.32144058657512403	1.8525434083386356	0.7512200369798803	0.02036615385719639	9.066575362971538	0.0
8.571547074128013	12.107336688729385	0.3556276805837689	11.940952147769647	-0.1663845409597382	6.1755280484327315	4.64881572538143	0.27888179196310586	4.461638583113582	2.168499999999992	2.0857154165067473	0.2980456001345644	1.9387839885396665	0.798229649018811	0.022525046963308724	9.18141346324786	0.0
8.631547903646908	12.715927337942826	0.3623859621938428	12.19772761891059	-0.5181997190322356	6.2187567447717615	4.506355136012825	0.2748324414231113	4.307442933168258	2.189499999999992	2.1605996757531356	0.30333644719597846	2.027833221506997	0.8477690153358418	0.024907673063407805	9.297217709004343	0.0
8.691968738972436	13.411641625980813	0.3695133241812963	12.461122261627152	-0.9505193643536618	6.262288041985164	5.342542229400134	0.2922476031806773	5.131166367092673	2.2104999999999917	1.9541832682181361	0.29338596828082064	2.1196739159445745	0.8999309386527382	0.027536275189279553	9.41398113184056	0.0
8.752812520145245	13.20903149109008	0.36618411705387555	12.731215160605359	-0.47781633048472116	6.30612405827906	4.649358135918608	0.27644807652388725	4.4247466889664455	2.2314999999999916	2.9553983754984046	0.34010613574627147	2.2142764677725326	0.9548070587962879	0.03043515461018811	9.531696479426351	0.0
8.81408220778626	13.236065978118443	0.3659150352029076	13.008071834983717	-0.2279941431347261	6.350266926687013	5.025246110060419	0.28389464639367845	4.786581497972709	2.2524999999999915	2.4023897117177047	0.3185345524408994	2.3115975348061677	1.012487247975728	0.03363083790322893	9.650356214298592	0.0
8.875780783240765	13.245383282384626	0.36478614041865914	13.291742253328195	0.04635897094356878	6.394718795173823	5.075772122389455	0.28408928448434767	4.822188682701959	2.2734999999999914	3.048400387359521	0.3454807996375894	2.4115785384872175	1.0730589479569146	0.03715225409375876	9.769952512790304	0.0
8.93791124872345	13.646599505674024	0.3689508486299253	13.58225857975076	-0.06434092592326301	6.439481826740039	4.988487094818859	0.2830442245472105	4.719068557699866	2.2944999999999913	2.0888075131696464	0.3012808240406738	2.514143946554794	1.1366064471651756	0.04103092193393122	9.89047726409686	0.0
9.000476627464515	13.67995970003528	0.36837816932354434	13.879632591021348	0.19967289098606855	6.4845581995272195	4.792511993824117	0.27818132784946764	4.506288857245924	2.3154999999999912	2.6144114931264326	0.3241224650379382	2.6191992783254388	1.2032100959274503	0.04530114728517332	10.011922069483287	0.0
9.063479963856764	14.339594288518324	0.37548753478407426	14.183852690661233	-0.15574159785709085	6.529950106923911	5.589560027197034	0.29448906327833557	5.28550683239565	2.336499999999991	3.2254510912365633	0.3494780359940114	2.7266287603699895	1.2729454582049458	0.050000230448912567	10.134278241637386	0.0
9.126924323603763	13.769428034980566	0.36788792985444047	14.494880430852332	0.7254523958717662	6.575659757672378	5.728539395748996	0.29609287805031514	5.405571903179803	2.357499999999991	2.4356948800537372	0.3158719994796279	2.836292545308276	1.3458823982241104	0.05516868314697003	10.257536804172975	0.0
9.19081279386899	15.369784399711278	0.3852437012287806	14.812646437375374	-0.5571379623359043	6.621689375976085	5.862007040468729	0.29855359562941036	5.518979307012943	2.378499999999991	2.5458410241773097	0.32138941035501417	2.948023391084031	1.4220841003173335	0.060850454686597076	10.381688491287411	0.0
9.25514848342607	15.369000620141057	0.3842309107605934	15.137045618046129	-0.23195500209492792	6.668041201607918	5.74732667254982	0.2951875854198394	5.3830280313404115	2.399499999999991	2.653702109391015	0.32723016964882956	3.0616226838761653	1.5016060199387053	0.06709316665301786	10.50672374757824	0.0
9.319934522810053	15.228564835239206	0.3819072465471562	15.467931523242232	0.23936668800302563	6.714717490019173	6.144830348837274	0.3018621056542556	5.757982293758021	2.4204999999999908	2.204601863299673	0.307857663881262	3.1768556768785867	1.5844947630883357	0.0739483552523144	10.632632728022996	0.0
9.385174064469723	15.751405614826597	0.38664413289584215	15.805109720863054	0.05370410603645759	6.7617205124493065	6.472549946232164	0.30686090524123705	6.061802923904496	2.4414999999999907	2.0183689601017596	0.30004325264647475	3.2934458124809542	1.6707868900779392	0.08147172017745898	10.759405298126701	0.0
9.450870282921011	15.609375181332467	0.3842328575401935	16.148330051024878	0.5389548696924109	6.809052556036452	5.800168731934274	0.2923922071107295	5.3640988448481925	2.4624999999999906	2.535396007412438	0.3212043954066275	3.4110680007381853	1.7605076374571496	0.08972337858816831	10.887031034241375	0.0
9.517026374901459	16.032392122379193	0.38721880886156373	16.49727764237047	0.46488551999127736	6.856715923928707	6.219987743123953	0.29903566870175596	5.7570933684961885	2.4834999999999905	2.664849254104245	0.3280091587315375	3.5293407471483356	1.8536695486809882	0.09876812247913906	11.015499224062005	0.0
9.58364555952577	16.8253178773983	0.3953182692595651	16.851562607155287	0.026244729756985663	6.9047129353962085	6.319370272767301	0.29987402303225735	5.828068602726631	2.5044999999999904	1.9406542694754738	0.29917270246293853	3.6478170631494473	1.9502709993432545	0.10867567735944691	11.144798867303141	0.0
9.650731078442451	16.564581896473705	0.3908811200082706	17.21070839172599	0.646126495252286	6.953045925943982	6.406823433775732	0.3003009532874273	5.885446943586315	2.5254999999999903	2.56797106275563	0.322864431345775	3.7659741593305482	2.050294596057887	0.1195209597770767	11.274918676560478	0.0
9.718286195991547	17.184071381115782	0.39631853749554563	17.57413884793443	0.3900674668186497	7.0017172474255895	6.752281280062164	0.3063379393364124	6.199074132305122	2.54649999999999	2.482679808270894	0.3212224264879798	3.8832020199752986	2.15370541880175	0.13138433079576148	11.40584707836162	0.0
9.786314199363488	17.532716805872937	0.39867755117384684	17.94116421379105	0.4084474079181142	7.050729268157569	6.770793055087833	0.3048641329536198	6.183907449032895	2.56749999999999	3.095633566033949	0.34584957012223977	3.998791093155241	2.260449064159457	0.1443518420660912	11.537572214410263	0.0
9.854818398759033	19.16102673986208	0.4143283767105033	18.310966350612325	-0.8500603892497551	7.100084373034671	6.779632531641565	0.30372310619191895	6.157125008457884	2.58849999999999	2.185968133168955	0.30921819299752	4.111919506080711	2.370449430874339	0.15851547062943971	11.670081943027837	0.0
9.923802127550346	18.81461841985625	0.41024017716086747	18.682583778133292	-0.13203464172295654	7.149784963645914	7.043443726820673	0.30813091408159565	6.383271442801835	2.60949999999999	2.6137243376690718	0.32564024275062387	4.221640430317669	2.4836061689663684	0.17397333805265275	11.803363840796603	0.0
9.993268742443199	18.53662335908892	0.4070229488789924	19.054897272911315	0.5182739138223944	7.199833458391435	6.775236117488843	0.3015785239466716	6.075253099103943	2.63049999999999	2.631821804137261	0.3297052664046719	4.326870470336661	2.5997916892506527	0.19082990891557025	11.937405204408432	0.0
10.0632216236403	19.561050955586403	0.41822397795791494	19.42661703713354	-0.13443391845286357	7.250232292600176	7.072288904418455	0.3055079914745534	6.330242300750595	2.6514999999999898	2.8449908406295443	0.3363505648379475	4.426380219665226	2.718847601680122	0.20919616306538785	12.0721930527228	0.0
10.133664175005784	19.760532935420613	0.4204407938526013	19.796272685787553	0.03573975036693966	7.3009839186483765	7.415810369462643	0.3099259414162254	6.629336719458949	2.6724999999999897	2.6821392315973043	0.32889191129977896	4.51878840172976	2.8405804196038167	0.22918973541592247	12.207714129038054	0.0
10.204599824230822	20.476075049450948	0.4287811714867075	20.16220751355853	-0.3138675358924168	7.352090806078915	7.504798455055536	0.3114370769396533	6.6714199889886885	2.6934999999999896	2.2098876044406426	0.3086752273386704	4.602561258622285	2.964756334944968	0.25093501641180266	12.343954903579476	0.0
10.27603202300044	20.69204435580253	0.4314957759794056	20.522578655189452	-0.16946570061307753	7.403555441721467	7.943007624982714	0.3174914360904955	7.060128621611772	2.7144999999999895	2.1423570203311	0.3078378966345711	4.676019033245235	3.0910948401314378	0.2745632056049591	12.48090157620782	0.0
10.347964247161443	21.1398134323792	0.4364667846528709	20.875364805619476	-0.264448626759723	7.455380329813519	8.06278713129706	0.31818933586885717	7.127690354412447	2.7354999999999894	2.2660657715452635	0.31698417729994244	4.7373514642252825	3.219260951929809	0.30021231011274363	12.618540079351643	0.0
10.420399996891572	20.934027112904815	0.4343147828212565	21.218383078642084	0.2843559657372694	7.507567992122213	8.345275568145741	0.3217252112641248	7.355118808486098	2.7564999999999893	2.6485275985252588	0.3295170090179832	4.7846441304571075	3.348855787963056	0.3280270790550143	12.756856081166909	0.0
10.493342796869813	20.674316867815552	0.4311948420456489	21.54931631847597	0.8749994506604182	7.560120968067068	8.378199884439478	0.3214538265688818	7.3300126353714585	2.777499999999989	2.9085752722509017	0.3397714273375436	4.8159171962766	3.479405268857623	0.35815886441494454	12.895834988926802	0.0
10.566796196447902	21.672846084380794	0.43978022777170767	21.86575171152691	0.1929056271461178	7.6130418148435375	8.570580139336519	0.32244910439214247	7.461260437186427	2.798499999999989	2.7075022616448043	0.3332383829219057	4.8291775805725985	3.6103467801582156	0.39076539815119055	13.035461952644905	0.0
10.640763769823035	22.104439598594425	0.44318612296663445	22.165230868205306	0.060791269610881216	7.666333107547443	8.600228695232252	0.3222995280046658	7.426540157743057	2.819499999999989	2.6026093918800974	0.33014072050150534	4.822484781968785	3.741013742476323	0.42601047482564713	13.175721868934549	0.0
10.715249116211798	22.101376109145797	0.4420684238477227	22.445310675610955	0.3439345664651583	7.7199974393002755	8.620789930474697	0.32197313872629246	7.379359029525288	2.840499999999989	2.796855764843781	0.3366645536888505	4.794029541762323	3.8706182202194035	0.4640635285222441	13.316599385106986	0.0
10.79025586002528	21.931715609382472	0.4389943356181291	22.703633212172253	0.7719176027897809	7.774037421375377	9.40166854461603	0.33268013868061375	8.088982152072871	2.861499999999989	2.758488017171642	0.33347458696030097	4.742223254954639	3.99823196126542	0.5050990924415323	13.45807890351066	0.0
10.865787651045459	22.3546186937848	0.4426958926789262	22.938001950942816	0.5833832571580153	7.828455683325005	9.51980556342106	0.3325680994617307	8.132208811787534	2.8824999999999887	2.9880229921843124	0.34257072497127355	4.665794625743031	4.122766609796643	0.5492961292890074	13.600144586114133	0.0
10.941848164602776	22.838290738300355	0.44608617275929613	23.14646047780085	0.30816973950049587	7.88325487310828	8.956771552413683	0.32349551142834604	7.490466054792826	2.9034999999999886	3.0622315900856214	0.34749475466862856	4.563888626912644	4.242954271093788	0.5968372204600113	13.742780359334404	0.0
11.018441101754995	22.96042691456761	0.44656790942112906	23.327369156320877	0.36694224175326795	7.938437657220039	10.165510106387961	0.3405848382351903	8.61655258317711	2.9244999999999886	3.240844388601836	0.35082397574394325	4.436161519042384	4.3573301160757465	0.6479076020902038	13.885969919112544	0.0
11.095570189467281	23.161744174559946	0.44728220078913344	23.47947473175363	0.31773055719368415	7.994006720820579	10.111848550588908	0.33857008518807064	8.476149913283004	2.9454999999999885	2.358864505279355	0.3199488384705121	4.282864696486775	4.46421926271107	0.7026940363175804	14.029696736238204	0.0
11.173239180793551	24.344452938056016	0.45725250786778443	23.601967915726462	-0.7424850223295536	8.049964767866324	10.021147179574175	0.33639724523696546	8.29447212508122	2.9664999999999884	2.554057899701938	0.3290995862994073	4.10490963934823	4.561730707835593	0.7613835066186514	14.17394406192399	0.0
11.251451855059106	23.886087322220227	0.4521077593511112	23.694524621459646	-0.19156270076058135	8.106314521241387	10.366362024335478	0.34038281707563656	8.544329196330663	2.988499999999994	2.4228439485601543	0.30845203109093183	3.9039064305972	4.647761530369258	0.8241617268619242	14.318694933631264	0.0
11.33021201804452	24.676065429216003	0.45828874757417504	23.75732774693124	-0.9187376822847639	8.163058722890078	10.380298446361833	0.3395077337397102	8.458381223475541	3.0105	2.4247699832569465	0.3218514619235508	3.682169262355394	4.720014848646566	0.8912114547820037	14.463932181147275	0.0
11.409523502170831	23.337576039178945	0.4459490700073519	23.791068159181012	0.4534921200020676	8.220200133950309	10.928189039204398	0.34633386460539484	8.90171701333409	3.0315735	2.5989707069466323	0.32714274421493655	3.4426841446625542	4.776034979686373	0.962710601917178	14.609638432914906	0.0
11.489390166686027	24.233072120677605	0.45309379694909935	23.796925643487572	-0.4361464771900323	8.277741534887962	10.75848962860301	0.342545359704777	8.622650840481956	3.0527945145	2.800240004605616	0.33753713259152	3.189036583126773	4.813262804102625	1.038830133644004	14.755796122614171	0.0
11.56981589785283	24.71978379943049	0.45664250057024164	23.776532778069466	-0.943251021361025	8.335685725632178	11.841121186071446	0.35660465454485174	9.590965189598563	3.0741640761015	2.678260596782734	0.32755817773585727	2.925300136649087	4.829113390714181	1.1197317547102597	14.902387495995939	0.0
11.6508046091378	24.42356258013661	0.4534534966691617	23.731926642135733	-0.6916359380008785	8.394035525711603	11.254193428990511	0.3474363318908275	8.884635260979884	3.09568322463421	2.712580651166469	0.3283574654428935	2.655890224149666	4.82107642255393	1.20556537746537	15.049394617966765	0.0
11.732360241401764	24.15420255030846	0.450702183441063	23.665494606504392	-0.48870794380406934	8.452793774391584	11.489820988287295	0.3498356592521479	8.995646126586017	3.11735300720665	2.5371485800592897	0.32276891294294535	2.385390957463198	4.786837897563784	1.2964663715533724	15.196799379924038	0.0
11.814486763091576	22.880581509092007	0.4381773367626179	23.579920878893056	0.6993393698010486	8.511963330812325	12.183340448062985	0.35791494687558223	9.559210848887272	3.1391744782570963	2.37769160711155	0.31712557439792655	2.1183657309602903	4.724419045859751	1.3925525947331452	15.344583507339868	0.0
11.897188170433218	22.913108434781012	0.4372692542047247	23.478139780024343	0.5650313452433302	8.571547074128013	12.107336688729385	0.3556276805837689	9.347798004207599	3.1611486996048956	2.6401986250987073	0.3258979233569611	1.8591644030261802	4.632325605370347	1.4939212040357528	15.492728567592064	0.0
11.980468487626249	23.717482314111052	0.4433693560647341	23.36329988516706	-0.354182428943993	8.631547903646908	12.715927337942826	0.3623859621938428	9.815417428036579	3.18327674050213	2.772535031358169	0.32779495836849354	1.611740837929319	4.5096978255870885	1.6006452436108891	15.641215978039764	0.0
12.064331767039633	22.98879483360614	0.4355947512707309	23.23874036374342	0.24994553013728193	8.691968738972436	13.411641625980813	0.3695133241812963	10.364500496194221	3.205559677685645	2.7389931060699837	0.32602579429733597	1.3794941441470185	4.3564492064395	1.7127699988158178	15.790027014341085	0.0
12.14878208940891	22.76431337461892	0.4327085057023242	23.107977485596088	0.3436641109771692	8.752812520145245	13.20903149109008	0.36618411705387555	10.009512809911072	3.227998595429445	2.916744860228686	0.33292756212477265	1.165145121020164	4.173380452374534	1.8303090931916863	15.939142819009703	0.0
12.233823564034772	21.995164267141114	0.42470702819116696	22.974695904931806	0.9795316377906929	8.81408220778626	13.236065978118443	0.3659150352029076	9.878350357433318	3.250594585597451	2.6166277799382787	0.3193044524229623	0.970656369692328	3.9622548420063453	1.9532402830267663	16.088544410206367	0.0
12.319460328983016	22.435481085534235	0.42738892590837546	22.842736633079276	0.40725554754504145	8.875780783240765	13.245383282384626	0.36478614041865914	9.723593541846736	3.273348747696633	2.756842896603583	0.32361072853067757	0.7972005699458452	3.7258225028902254	2.0815008694814443	16.23821269076176	0.0
12.405696551285896	22.67006424464046	0.42825414943932844	22.716072182770226	0.046007938129765336	8.93791124872345	13.646599505674024	0.3689508486299253	9.954818190020124	3.2962621889305095	3.153147863861665	0.33428623186108214	0.6451770359851822	3.4677840930703083	2.214982596289362	16.388128457425374	0.0
12.492536427144898	22.380238297942743	0.4249115283997177	22.598759654259027	0.218521356316284	9.000476627464515	13.67995970003528	0.36837816932354434	9.812249178497218	3.319336024253023	2.394957033213389	0.3070235384247022	0.5142723701887509	3.192689046657314	2.3535258270772843	16.538272410335676	0.0
12.579984182134913	22.65721224498752	0.4264902661655608	22.49486469752849	-0.1623475474590279	9.063479963856764	14.339594288518324	0.37548753478407426	10.290019839494477	3.342571376422794	2.6458336018063444	0.31675193733842627	0.40355734828256823	2.905769490401292	2.4969126961393435	16.688625162705286	0.0
12.668044071409858	21.92611978305742	0.4186653984188981	22.40835313165617	0.48223334859875067	9.126924323603763	13.769428034980566	0.36788792985444047	9.532084408301209	3.3659693760577536	2.575297477941205	0.3124810132906623	0.31160951321249936	2.6127175697819296	2.6448587979464144	16.839167250715327	0.0
12.756720379909726	22.15067288096152	0.41968494913045223	22.34295198399804	0.19227910303652251	9.19081279386899	15.369784399711278	0.3852437012287806	10.938826453623317	3.389531161690158	2.9616327113223506	0.32615761111984803	0.23664959362228116	2.319420420548657	2.7970028262156195	16.989879143611482	0.0
12.846017422569096	22.276089589256788	0.4192335718938453	22.30198700262953	0.02589741337274276	9.25514848342607	15.369000620141057	0.3842309107605934	10.738678749673168	3.4132578798219892	3.011764807945532	0.32609196713846633	0.17667987092716708	2.0316724742409353	2.952893403467115	17.140741253994314	0.0
12.93593954452708	21.628716303903943	0.4123308567660748	22.288208340179878	0.6594920362759353	9.319934522810053	15.228564835239206	0.3819072465471562	10.39326604001997	3.437150684980743	2.351763310280538	0.30195097170258983	0.12961387853065934	1.754888333894761	3.1119721794586734	17.291733948295786	0.0
13.026491121338768	21.991829552306992	0.4145608063528577	22.303619212951354	0.31178966064436153	9.385174064469723	15.751405614826597	0.38664413289584215	10.705701192090245	3.4612107397756082	2.568313365184706	0.3092934453789881	0.09338904801831067	1.4938404459302708	3.273552161570207	17.442837557432565	0.0
13.11767655918814	22.753534830523236	0.41963518018937457	22.349323272318	-0.4042115582052368	9.450870282921011	15.609375181332467	0.3842328575401935	10.348076164548964	3.485439214954037	2.981960379061319	0.32378841338957637	0.06605673494163179	1.2524439167527026	3.436790232996343	17.594032387627323	0.0
13.209500295102458	22.55780275411715	0.4165386822657443	22.42540496700738	-0.13239778710977035	9.517026374901459	16.032392122379193	0.38721880886156373	10.550613704070729	3.5098372894587158	3.2653918964409225	0.3307484226312327	0.04584703994613452	1.0336061968525663	3.600652998822105	17.745298731386576	0.0
13.301966797168173	23.96893180150574	0.4273074084799992	22.530853595504333	-1.438078206001407	9.58364555952577	16.8253178773983	0.3953182692595651	11.118554137546154	3.5344061504849265	3.019547320144941	0.320965552555704	0.031208601356312114	0.83915253776993	3.763875577752787	17.896616878625302	0.0
13.395080564748351	23.23388843427834	0.42025693665245734	22.663536775874462	-0.5703516584038795	9.650731078442451	16.564581896473705	0.3908811200082706	10.628792181308192	3.559146993538321	2.6484050718281447	0.3078906951125928	0.02082577313834527	0.669830037445729	3.924913837364837	18.04796712792555	0.0
13.488846128701589	22.983937033663924	0.4168098037893573	22.820223743037648	-0.16371329062627638	9.718286195991547	17.184071381115782	0.39631853749554563	11.015779611542971	3.5840610224930893	2.56145954553957	0.30329623627777413	0.013617139125334955	0.525384859660535	4.081891946334669	18.19932979791711	0.0
13.5832680516025	23.36457056010622	0.4189651166383216	22.996654363681643	-0.3679161964245772	9.786314199363488	17.532716805872937	0.39867755117384684	11.129124806492147	3.6091494496505407	2.9640955686196078	0.31654221573346447	0.00872010122702104	0.40469999302674325	4.232549030661234	18.350685238766644	0.0
13.678350927963718	24.033022580015402	0.42345826252457863	23.187647011687453	-0.8453755683279489	9.854818398759033	19.16102673986208	0.4143283767105033	12.52014233227759	3.6344134957980945	2.5102555723456836	0.2994070471730104	0.005466380102268265	0.3059756685771872	4.374191119246615	18.502013843761382	0.0
13.774099384459465	23.392627018215247	0.41728831780177894	23.387238032975034	-0.005388985240212918	9.923802127550346	18.81461841985625	0.41024017716086747	11.935398482519558	3.659854390268681	2.805022886404123	0.30883049722697387	0.0033528266495102574	0.22693189549145829	4.5036572498620195	18.653296060972046	0.0
13.870518080150681	23.6158880566126	0.4182945220540214	23.58884742147635	-0.027040635136252433	9.993268742443199	18.53662335908892	0.4070229488789924	11.419131290586037	3.685473371000562	2.466378275383202	0.29685096761295665	0.0020111483401616666	0.16501267015954663	4.617311197996504	18.804512404980137	0.0
13.967611706711736	24.20600182760063	0.4221056612686799	23.78546885910128	-0.4205329684993515	10.0632216236403	19.561050955586403	0.41822397795791494	12.206626971175666	3.7112716845975657	2.5464974363247963	0.30078670117849554	0.0011791957205617245	0.11757398468992138	4.711072210039211	18.955643468651584	0.0
14.065384988658717	24.433966525377933	0.42295812117605197	23.969886221049432	-0.4640803043285011	10.133664175005784	19.760532935420613	0.4204407938526013	12.171974378671113	3.7372505863897487	2.153127737410527	0.2847821392233455	0.000675494279973181	0.08204216332195421	4.780498628506581	19.106669934940925	0.0
14.163842683579329	24.814115967528075	0.4252481571844545	24.134921470980284	-0.6791944965477903	10.204599824230822	20.476075049450948	0.4287811714867075	12.657822439471893	3.763411340494477	2.731940037593472	0.3049508680801981	0.00037786327134631573	0.05603442990525559	4.820936589097398	19.257572588706285	0.0
14.262989582364385	24.719824329226306	0.4241614034204958	24.273719047263835	-0.44610528196247046	10.27603202300044	20.69204435580253	0.4314957759794056	12.650367276820898	3.7897552198779385	2.7654689485758417	0.30330287351875207	0.00020630323403612665	0.037439058468773115	4.827741357044305	19.40833232851672	0.0
14.362830509440936	24.605325041938592	0.42268777525232065	24.380068270976622	-0.22525677096196972	10.347964247161443	21.1398134323792	0.4364667846528709	12.882988706111364	3.816283506417084	2.221227130724869	0.28342536806998453	0.00010987898745772245	0.024457208133342904	4.796571005424312	19.55893017843151	0.0
14.463370323007023	24.567984241361422	0.42232380037830936	24.44875768439407	-0.11922655696735163	10.420399996891572	20.934027112904815	0.4343147828212565	12.472500115429638	3.842997490962004	3.122776886068018	0.31369277479001395	5.706069843898908e-05	0.01561206124011004	4.723741262725211	19.70934729973031	0.0
14.564613915268072	24.942401043344695	0.42496243313945037	24.475944311244156	-0.4664567321005393	10.493342796869813	20.674316867815552	0.4311948420456489	12.020835538266384	3.8698984733987376	2.59666086037086	0.29539018302023834	2.8876692812301665e-05	0.009732931862792763	4.606617500116093	19.85956500257246	0.0
14.66656621267495	24.179055296337584	0.41878212889167676	24.45950849365455	0.28045319731696594	10.566796196447902	21.672846084380794	0.43978022777170767	12.842556325498789	3.896987762712529	2.7760006501788093	0.29974245533057264	1.4233683705936178e-05	0.005922633709320888	4.4440068686994545	20.009564757562067	0.0
14.769232176163673	24.342053882107024	0.41956881837247967	24.399353996232723	0.0573001141256988	10.640763769823035	22.104439598594425	0.44318612296663445	13.11493059932367	3.9242666770515164	2.2744096182000826	0.28350425898793485	6.829918888682623e-06	0.0035158496603026656	4.236503109458218	20.159328207195312	0.0
14.87261680139682	23.84198486310643	0.4149705288220603	24.29760668691553	0.4556218238090999	10.715249116211798	22.101376109145797	0.4420684238477227	12.972664818641826	3.9517365437908767	2.9946888130125773	0.3060872078197136	3.1886604983213767e-06	0.00203490904778128	3.986731412041961	20.308837177165287	0.0
14.976725119006597	24.383811157929905	0.41882471682503386	24.158666215066788	-0.2251449428631176	10.79025586002528	21.931715609382472	0.4389943356181291	12.68616130072088	3.9793986995974127	2.6061179681837814	0.29157274675250644	1.447634009451911e-06	0.0011476578223793517	3.699443422112276	20.45807368749812	0.0
15.081562194839643	23.265831311235807	0.40956521253896566	23.98907549195616	0.7232441807203536	10.865787651045459	22.3546186937848	0.4426958926789262	13.016761328956118	4.007254490494595	3.3107328477664897	0.3132948727314156	6.387447364985543e-07	0.0006303534852750046	3.3814245362320685	20.607019963494082	0.0
15.18713313020352	22.833099681992245	0.40519225627495853	23.797192379225525	0.96409269723328	10.941848164602776	22.838290738300355	0.44608617275929613	13.43461061983391	4.035305271928057	3.0815721700946535	0.3037142332814157	2.7376076236687993e-07	0.0003369844173395321	3.0411966746014865	20.755658446445935	0.0
15.293443062114946	23.787714094324873	0.41264310661815684	23.592674532623104	-0.19503956170176906	11.018441101754995	22.96042691456761	0.44656790942112906	13.519027677359276	4.063552408831553	2.9697800462794444	0.29935063032472903	1.1390544524787359e-07	0.00017524144700169526	2.6885273731649204	20.903971804105737	0.0
15.400497163549751	23.218017941696626	0.40755409736669757	23.385817489341253	0.167799547644627	11.095570189467281	23.161744174559946	0.44728220078913344	13.71196617904452	4.091997275693375	2.7161384176485965	0.29170610000733277	4.5983080646063794e-08	8.859521781326654e-05	2.3337859072700398	21.05194294087032	0.0
15.508300643694598	23.73891717531028	0.41082331632773816	23.18681216366965	-0.5521050116406307	11.173239180793551	24.344452938056016	0.45725250786778443	14.916429084253542	4.120641256623228	3.1998735669181864	0.3057718489999191	1.8000289586235306e-08	4.3518383672778626e-05	1.9872136196298784	21.19955500765581	0.0
15.61685874820046	23.369967286021772	0.4071549545473881	23.00500517775902	-0.3649621082627519	11.251451855059106	23.886087322220227	0.4521077593511112	14.510257634391845	4.149485745419591	2.8287570621308245	0.29381345767144246	6.82861968725961e-09	2.075698168108574e-05	1.6581930025203213	21.3467914114284	0.0
15.726176759437863	23.37330239092584	0.4058118290404114	22.848249512884	-0.5250528780418406	11.33021201804452	24.676065429216003	0.45828874757417504	15.382669863432039	4.178532145637528	2.967467171227357	0.29469503387036783	2.508990607216606e-09	9.607751644781861e-06	1.354604078263086	21.49363582436028	0.0
15.836259996753927	22.52243562255706	0.39760506315078536	22.722422047847544	0.19998642529048283	11.409523502170831	23.337576039178945	0.4459490700073519	14.156146312912838	4.207781870656991	2.902903900275146	0.29208621679287633	8.923082678340706e-10	4.313002219502813e-06	1.0823455413766387	21.640072192576376	0.0
15.947113816731207	22.613512551103415	0.3973449596631468	22.63116016083636	0.017647609732943437	11.489390166686027	24.233072120677605	0.45309379694909935	15.191942599804204	4.23723634375159	2.8157590004072484	0.29002411600120437	3.0698276787743696e-10	1.876588764084659e-06	0.8450735394819717	21.78608474445864	0.0
16.058743613448325	22.521927026508056	0.39544386755538347	22.57583630871865	0.053909282210593545	11.56981589785283	24.71978379943049	0.45664250057024164	15.845638517356962	4.266896998157851	2.5038282703446635	0.28097890770967104	1.0210005901280874e-10	7.908935716156442e-07	0.6441775192510226	21.931657998471955	0.0
16.171154818742465	23.520893840244227	0.4028226279027422	22.555754011442968	-0.9651398288012594	11.6508046091378	24.42356258013661	0.4534534966691617	15.741030555967644	4.2967652771449565	3.096743497995204	0.2953436673744782	3.280777943455685e-11	3.226644857141888e-07	0.47897691826877764	22.076776770476897	0.0
16.284352902473664	23.524768062803666	0.4025943792749648	22.568518017989895	-0.9562500448137712	11.732360241401764	24.15420255030846	0.450702183441063	15.685507323728107	4.32684263408497	3.1212191378183753	0.2943810116246821	1.0178611988194085e-11	1.2734729936072694e-07	0.3470917101410547	22.221426180491363	0.0
16.39834337279098	23.30761306207521	0.40112266199484914	22.610511328756125	-0.6971017333190836	11.814486763091576	22.880581509092007	0.4381773367626179	14.645244137538821	4.357130532523566	2.9035623913702633	0.2869365104005985	3.0470497993135373e-12	4.8590513879106354e-08	0.24491962129772082	22.365591658864844	0.0
16.513131776400517	23.927445613441346	0.4055815923551943	22.677405215098933	-1.2500403983424135	11.897188170433218	22.913108434781012	0.4372692542047247	14.927697222348732	4.387630446251231	2.777401051681	0.2809550813130236	8.795566649912449e-13	1.7912265192745418e-08	0.16814624535929662	22.509258951826492	0.0
16.628723698835323	22.515116912203194	0.39377864778314653	22.764635173821247	0.24951826161805357	11.980468487626249	23.717482314111052	0.4433693560647341	15.995398406983757	4.41834385937499	3.0882000919439987	0.29099146922220565	2.446550322374161e-13	6.375248683060823e-09	0.11222104107757548	22.65241412636818	0.0
16.74512476472717	24.130866971762437	0.4056136179322806	22.867792754331248	-1.263074217431189	12.064331767039633	22.98879483360614	0.4355947512707309	15.540081484203803	4.449272266390615	3.2584093926161417	0.29379897914959	6.552722046461906e-14	2.1892624504896706e-09	0.07274917771848845	22.79504357442343	0.0
16.862340638080262	23.06706343560911	0.39647679839473865	22.982905483298172	-0.08415795231093881	12.14878208940891	22.76431337461892	0.4327085057023242	15.595478708032534	4.48041717225535	2.7903350321844056	0.2794924909741745	1.6886282877630945e-14	7.248616679137671e-10	0.04577146627167622	22.937134016301616	0.0
16.980377022546822	23.86052524049932	0.4012177037922747	23.106599430550823	-0.7539258099484982	12.233823564034772	21.995164267141114	0.42470702819116696	15.109012772415674	4.511780092461137	3.158799526864037	0.2875582549488524	4.183826490799993e-15	2.3124241312951817e-10	0.027926926982179398	23.078672503337398	0.0
17.09923966170465	23.68517016201588	0.39917371405239005	23.23615704081377	-0.44901312120211045	12.319460328983016	22.435481085534235	0.42738892590837546	15.83095714321672	4.5433625531083655	3.1003185942938667	0.2865103979254334	9.995763140240174e-16	7.102794483070873e-11	0.0165106210288292	23.21964641971391	0.0
17.21893433933658	23.53606600645964	0.3971523561633847	23.369494249516176	-0.1665717569434655	12.405696551285896	22.67006424464046	0.42825414943932844	16.34212051929561	4.575166090980124	3.052663360111825	0.28363758127587996	2.304059132505681e-16	2.099086921265073e-11	0.0094507660767254	23.36004348341846	0.0
17.339466879711935	24.332541866816527	0.40217584994320965	23.505085169384365	-0.8274566974321615	12.492536427144898	22.380238297942743	0.4249115283997177	16.31975105401939	4.607192253616985	2.726966929438988	0.2740660028788897	5.1876809850405113e-17	5.9642625225920915e-12	0.005233423089327434	23.499851746289075	0.0
17.460843147869923	24.54867337950038	0.4032619486233649	23.641860971126217	-0.9068124083741615	12.579984182134913	22.65721224498752	0.4264902661655608	16.850972710164314	4.639442599392304	3.2338145986415627	0.2858288055989983	1.1814658270043798e-17	1.628129581937801e-12	0.0028013780148233715	23.639059593109767	0.0
17.583069049905014	23.802321675597074	0.3970754600064288	23.77910409749371	-0.023217578103363223	12.668044071409858	21.92611978305742	0.4186653984188981	16.356933902116577	4.67191869758805	3.349579185450737	0.29075666569902014	3.2721255953587507e-18	4.2668066156970043e-13	0.0014483577806858603	23.7776557397126	0.0
17.706150533254345	24.353080703936907	0.4003583432864042	23.916351914080696	-0.4367287898562111	12.756720379909726	22.15067288096152	0.41968494913045223	16.797600040574963	4.704622128471167	3.353879236906349	0.2874949177360962	0.0	1.0726456411883745e-13	0.000722684036513923	23.915629230044075	0.0
17.830093586987125	24.41517710856378	0.4001291883605706	24.053317159028698	-0.3618599495350807	12.846017422569096	22.276089589256788	0.4192335718938453	17.11484384062157	4.737554483370465	2.6474719241455045	0.26703910364778527	0.0	2.5846850098772063e-14	0.000347726873897229	24.052969432154775	0.0
17.95490424209604	23.9989815512611	0.3959626202047029	24.189827243115936	0.19084569185483602	12.93593954452708	21.628716303903943	0.4123308567660748	16.63224191201985	4.7707173647540575	2.526874400404947	0.2637642429694775	0.0	5.96421754512908e-15	0.00016121004690322407	24.189666033069027	0.0
18.080588571790713	24.173109485762172	0.3966193582783707	24.325780986444997	0.15267150068282476	13.026491121338768	21.991829552306992	0.4145608063528577	17.131047896788203	4.804112386307336	3.2402092074366786	0.28226536695862353	0.0	1.321363628620512e-15	7.195395071273218e-05	24.325709032494284	0.0
18.207152691793247	24.430866313221774	0.3979980648769598	24.461119628887914	0.030253315666140423	13.11767655918814	22.753534830523236	0.41963518018937457	17.99824394583256	4.837741173011487	2.9195570981541934	0.2698012386826581	0.0	2.7603972125630684e-16	3.089355972404513e-05	24.46108873532819	0.0
18.334602760635804	24.165171002599784	0.39567733424581136	24.59580849178073	0.43063748918094547	13.209500295102458	22.55780275411715	0.4165386822657443	17.877696518496347	4.871605361222568	3.162246130062262	0.2767715437481379	0.0	5.735750593242451e-17	1.2748856526561581e-05	24.595795742924203	0.0
18.462944979960255	24.472068589166796	0.3970898753593329	24.729825995506705	0.25775740633990907	13.301966797168173	23.96893180150574	0.4273074084799992	19.33469508462671	4.9057065987511255	2.882492260423473	0.26777158042639376	0.0	1.1853237818896476e-17	5.0524325879563754e-06	24.729820943074117	0.0
18.592185594819973	24.380622773268954	0.39551958080707106	24.863157419940688	0.4825346466717342	13.395080564748351	23.23388843427834	0.42025693665245734	18.618318786329432	4.940046544942383	3.135727239407515	0.27387561907852054	0.0	3.247943806405446e-18	1.921270189548877e-06	24.863155498670498	0.0
18.722330893983717	25.298417800225756	0.40160728806871143	24.995791535438965	-0.30262626478679167	13.488846128701589	22.983937033663924	0.4168098037893573	18.363043088543385	4.97462687075698	3.3534995620041084	0.2804486528181618	0.0	0.0	7.004286623549976e-07	24.995790835010304	0.0
18.8533872102416	24.791378125067745	0.3975313137839697	25.127718870300498	0.3363407452327536	13.5832680516025	23.36457056010622	0.4189651166383216	18.71860143519122	5.009449258852279	3.602930868027034	0.28449841218765337	0.0	0.0	2.4459745299807573e-07	25.127718625703046	0.0
18.98536092071329	25.163823403455766	0.3992433087607746	25.25893085889691	0.09510745544114485	13.678350927963718	24.033022580015402	0.42345826252457863	19.34738941208933	5.044515403664246	3.1595132581146306	0.272048576126864	0.0	0.0	8.174729156384344e-08	25.25893077714962	0.0
19.118258447158283	24.801944556972185	0.3962430093894293	25.389419437680644	0.5874748807084593	13.774099384459465	23.392627018215247	0.41728831780177894	18.65868504621226	5.079827011489895	3.138810219176968	0.27036569093013074	0.0	0.0	2.612430534962651e-08	25.38941941155634	0.0
19.252086256288393	25.417792897439806	0.4003462947221572	25.519176856431155	0.10138395899134878	13.870518080150681	23.6158880566126	0.4182945220540214	18.83155304011639	5.1153858005703245	3.3077491054121335	0.27407058078574476	0.0	0.0	7.975869398097775e-09	25.519176848455285	0.0
19.38685086008241	24.949552747657876	0.3958986162849999	25.648195587023068	0.698642839365192	13.967611706711736	24.20600182760063	0.4221056612686799	19.37617643715094	5.151193501174317	3.3578986985141723	0.27304898194160165	0.0	0.0	2.3242372100760336e-09	25.64819558469883	0.0
19.522558816102986	25.505161538436894	0.3989668394466185	25.77646827354926	0.2713067351123648	14.065384988658717	24.433966525377933	0.42295812117605197	19.570750239269426	5.187251855682537	3.7605168850632786	0.28391294286037244	0.0	0.0	6.458836766802979e-10	25.776468272903376	0.0
19.659216727815707	26.437084390444667	0.4046592992306437	25.90398769848753	-0.5330966919571374	14.163842683579329	24.814115967528075	0.4252481571844545	19.936767085254075	5.2235626186723145	3.6761086260299405	0.2801064230724556	0.0	0.0	1.710002958303869e-10	25.90398769831653	0.0
19.79683124491042	25.531301323590338	0.3979940791848036	26.03074675412908	0.49944543053874213	14.262989582364385	24.719824329226306	0.4241614034204958	19.85443761047919	5.260127557003021	3.3507519788352003	0.2715289263122818	0.0	0.0	4.3092325965197405e-11	26.03074675408599	0.0
19.935409063624792	26.085226550929768	0.40159478506254376	26.156738414923293	0.07151186399352483	14.362830509440936	24.605325041938592	0.42268777525232065	19.78418694939348	5.296948449902043	3.037961833280294	0.26056589756262566	0.0	0.0	1.032642912591339e-11	26.156738414912965	0.0
20.07495692707017	25.430565977230447	0.39690267340536617	26.281955709074886	0.8513897318444386	14.463370323007023	24.567984241361422	0.42232380037830936	19.828573856697663	5.334027089051357	3.528312471689362	0.2729725516359123	0.0	0.0	2.350865906735428e-12	26.281955709072534	0.0
20.215481625559658	26.21000942712081	0.4024414973826593	26.406391688792528	0.1963822616717188	14.564613915268072	24.942401043344695	0.42496243313945037	20.326021734673	5.371365278674717	3.033160460968851	0.2597142446249859	0.0	0.0	5.079406120794355e-13	26.40639168879202	0.0
20.356989996938573	25.764326069097073	0.3993578369377086	26.530039398978122	0.7657133298810486	14.66656621267495	24.179055296337584	0.41878212889167676	19.7291115602451	5.40896483562544	3.461469975516231	0.2699628785398251	0.0	0.0	1.0405267785043934e-13	26.53003939897802	0.0
20.499488926917145	26.22376351728653	0.40237406203523746	26.65289184428956	0.4291283270030277	14.769232176163673	24.342053882107024	0.41956881837247967	20.102028093069613	5.446827589474818	3.8298751230388053	0.27921654145743335	0.0	0.0	2.0188971257369924e-14	26.652891844289538	0.0
20.642985349405564	26.38617880661528	0.4031956647774817	26.77494195455973	0.38876314794444866	14.87261680139682	23.84198486310643	0.4149705288220603	19.853215353356187	5.484955382601142	3.945674976633102	0.27881355198248003	0.0	0.0	3.706753784559058e-15	26.774941954559726	0.0
20.7874862468514	26.09725602283413	0.4013674584213854	26.89618254857088	0.7989265257367499	14.976725119006597	24.383811157929905	0.41882471682503386	20.68321863036124	5.52335007027935	4.017251049683136	0.28041076149573946	0.0	0.0	6.461684456088666e-16	26.89618254857088	0.0
20.932998650579357	26.768605318041082	0.406157772428492	27.016606296197264	0.24800097815618116	15.081562194839643	23.265831311235807	0.40956521253896566	19.88377578277373	5.5620135207713055	3.6053524015589344	0.26950442249177947	0.0	0.0	1.079452563716359e-16	27.016606296197264	0.0
21.079529641133412	26.827101864144765	0.40660052520760426	27.136205678930835	0.3091038147860701	15.18713313020352	22.833099681992245	0.40519225627495853	19.791565749212655	5.600947615416705	3.6695540002784766	0.27116026121820413	0.0	0.0	1.6568707977744233e-17	27.136205678930835	0.0
21.22708634862135	25.573377424275435	0.39804282930400836	27.254972948815663	1.6815955245402279	15.293443062114946	23.787714094324873	0.41264310661815684	21.099011365807506	5.640154248724622	4.298385339013008	0.28461654985337925	0.0	0.0	3.3145504042944763e-18	27.254972948815663	0.0
21.375675953061695	26.756009995537994	0.40679235404555003	27.372900085822266	0.6168900902842722	15.400497163549751	23.218017941696626	0.40755409736669757	20.884143393225692	5.679635328465695	3.8367365494545216	0.2732517746945651	0.0	0.0	0.0	27.372900085822266	0.0
21.525305684733127	27.148826962481117	0.409302323238701	27.489978753696946	0.34115179121582884	15.508300643694598	23.73891717531028	0.41082331632773816	21.75166001929644	5.719392775764955	4.041644506875443	0.2767826193570628	0.0	0.0	0.0	27.489978753696946	0.0
21.67598282452626	26.99474681664219	0.40824251714568927	27.606200254333285	0.6114534376910932	15.61685874820046	23.369967286021772	0.4071549545473881	21.71175351969115	5.759428525195309	3.788934746431835	0.26928659886965517	0.0	0.0	0.0	27.606200254333285	0.0
21.827714704297946	27.566331588419537	0.41175773551126815	27.72155548071906	0.15522389229952438	15.726176759437863	23.37330239092584	0.4058118290404114	22.01868870240212	5.799744524871677	4.082297956247832	0.27536394540317227	0.0	0.0	0.0	27.72155548071906	0.0
21.980508707228033	28.069097413123664	0.4149782110613697	27.836034868517615	-0.23306254460604947	15.836259996753927	22.52243562255706	0.39760506315078536	21.440085767285893	5.840342736545779	3.9657221391042885	0.272082990419029	0.0	0.0	0.0	27.836034868517615	0.0
22.134372268178627	28.27717921542415	0.4158484516964195	27.949628346356967	-0.3275508690671849	15.947113816731207	22.613512551103415	0.3973449596631468	21.768437134725698	5.8812251357016	3.851955485923327	0.2691208649282029	0.0	0.0	0.0	27.949628346356967	0.0
22.289312874055877	27.573623533987572	0.41091090694804955	28.062325284903622	0.48870175091605006	16.058743613448325	22.521927026508056	0.39544386755538347	21.87774871626136	5.922393711651511	4.653178681142628	0.2847457252354621	0.0	0.0	0.0	28.062325284903622	0.0
22.44533806417427	28.493176788073455	0.4167793566497296	28.17411444481151	-0.31906234326194394	16.171154818742465	23.520893840244227	0.4028226279027422	23.041916599278156	5.963850467633071	4.031890296129334	0.2694844309031371	0.0	0.0	0.0	28.17411444481151	0.0
22.602455430623486	28.250558767643785	0.4146393299844195	28.28498392364563	0.034425156001844925	16.284352902473664	23.524768062803666	0.4025943792749648	23.177676225305134	6.005597420906502	3.989496176636294	0.2669802046003099	0.0	0.0	0.0	28.28498392364563	0.0
22.76067261863785	28.546082102488302	0.41628524162154784	28.39492110189056	-0.1511610005977424	16.39834337279098	23.30761306207521	0.40112266199484914	23.062693392183927	6.047636602852848	4.463652390772767	0.27742609984324706	0.0	0.0	0.0	28.39492110189056	0.0
22.919997326968314	28.34580169492492	0.41463890267311804	28.503912588165843	0.15811089324092364	16.513131776400517	23.927445613441346	0.4055815923551943	23.759299350168906	6.089970059072819	4.174397804743142	0.27086603332325815	0.0	0.0	0.0	28.503912588165843	0.0
23.080437308257093	27.855963427410057	0.41036655759996943	28.611944163781082	0.7559807363710256	16.628723698835323	22.515116912203194	0.39377864778314653	22.402895864750125	6.132599849486327	4.388877018540594	0.27476834085083535	0.0	0.0	0.0	28.611944163781082	0.0
23.24200036941489	29.240779899491045	0.4191193756007511	28.719000726777562	-0.5217791727134831	16.74512476472717	24.130866971762437	0.4056136179322806	24.05811779185462	6.1755280484327315	4.64881572538143	0.27888179196310586	0.0	0.0	0.0	28.719000726777562	0.0
23.404694372000794	28.22953534765738	0.41167285465229775	28.825066235613825	0.5955308879564463	16.862340638080262	23.06706343560911	0.39647679839473865	23.021291968612555	6.2187567447717615	4.506355136012825	0.2748324414231113	0.0	0.0	0.0	28.825066235613825	0.0
23.5685272326048	29.286479973698334	0.4180696598735402	28.930123652669113	-0.3563563210292209	16.980377022546822	23.86052524049932	0.4012177037922747	23.832598313285896	6.262288041985164	5.342542229400134	0.2922476031806773	0.0	0.0	0.0	28.930123652669113	0.0
23.73350692323303	28.753890854055154	0.41424247253485513	29.034154887748226	0.2802640336930722	17.09923966170465	23.68517016201588	0.39917371405239005	23.66865954091602	6.30612405827906	4.649358135918608	0.27644807652388725	0.0	0.0	0.0	29.034154887748226	0.0
23.89964147169566	28.44542896767189	0.4116966304285941	29.137140741790017	0.6917117741181258	17.21893433933658	23.53606600645964	0.3971523561633847	23.526615240361924	6.350266926687013	5.025246110060419	0.28389464639367845	0.0	0.0	0.0	29.137140741790017	0.0
24.06693896199753	29.372694750422813	0.4171429897786566	29.239060850993532	-0.13363389942928094	17.339466879711935	24.332541866816527	0.40217584994320965	24.327308443721236	6.394718795173823	5.075772122389455	0.28408928448434767	0.0	0.0	0.0	29.239060850993532	0.0
24.23540753473151	29.435255320739802	0.4169436230651672	29.339893631593192	-0.09536168914661047	17.460843147869923	24.54867337950038	0.4032619486233649	24.54587200148393	6.439481826740039	4.988487094818859	0.2830442245472105	0.0	0.0	0.0	29.339893631593192	0.0
24.405055387474633	29.18929040285986	0.41478744855517446	29.43961622552723	0.2503258226673708	17.583069049905014	23.802321675597074	0.3970754600064288	23.800873317815963	6.4845581995272195	4.792511993824117	0.27818132784946764	0.0	0.0	0.0	29.43961622552723	0.0
24.575890775186952	29.77055213779249	0.4178888281413993	29.53820444726491	-0.23234769052757898	17.706150533254345	24.353080703936907	0.4003583432864042	24.352358019900286	6.529950106923911	5.589560027197034	0.29448906327833557	0.0	0.0	0.0	29.53820444726491	0.0
24.74792201061326	29.198734636130805	0.413918311582179	29.63563273206856	0.43689809593775664	17.830093586987125	24.41517710856378	0.4001291883605706	24.414829381689856	6.575659757672378	5.728539395748996	0.29609287805031514	0.0	0.0	0.0	29.63563273206856	0.0
24.921157464687553	29.17715557744465	0.4131450307171151	29.731874085987428	0.554718508542777	17.95490424209604	23.9989815512611	0.3959626202047029	23.99882034121419	6.621689375976085	5.862007040468729	0.29855359562941036	0.0	0.0	0.0	29.731874085987428	0.0
25.095605566940364	29.826416756430962	0.41666446477238295	29.826900037897957	0.0004832814669946117	18.080588571790713	24.173109485762172	0.3966193582783707	24.17303753181146	6.668041201607918	5.74732667254982	0.2951875854198394	0.0	0.0	0.0	29.826900037897957	0.0
25.27127480590895	30.16250432413151	0.4184169512719045	29.920680593918828	-0.24182373021268333	18.207152691793247	24.430866313221774	0.3979980648769598	24.43083541966205	6.714717490019173	6.144830348837274	0.3018621056542556	0.0	0.0	0.0	29.920680593918828	0.0
25.448173729550312	30.69326045114418	0.42125818961338546	30.0131841945518	-0.680076256592379	18.334602760635804	24.165171002599784	0.39567733424581136	24.165158253743257	6.7617205124493065	6.472549946232164	0.30686090524123705	0.0	0.0	0.0	30.0131841945518	0.0
25.626310945657167	30.350579951088363	0.41840203885091937	30.10437767491334	-0.24620227617502266	18.462944979960255	24.472068589166796	0.3970898753593329	24.472063536734208	6.809052556036452	5.800168731934274	0.2923922071107295	0.0	0.0	0.0	30.10437767491334	0.0
25.805695122276767	30.33243411367384	0.41804572291721587	30.19422622844294	-0.13820788523090144	18.592185594819973	24.380622773268954	0.39551958080707106	24.380620851998763	6.856715923928707	6.219987743123953	0.29903566870175596	0.0	0.0	0.0	30.19422622844294	0.0
25.986334988132704	30.327097145606835	0.41803186538703596	30.282693374490375	-0.04440377111646043	18.722330893983717	25.298417800225756	0.40160728806871143	25.298417099797096	6.9047129353962085	6.319370272767301	0.29987402303225735	0.0	0.0	0.0	30.282693374490375	0.0
26.168239333049634	31.002200025548643	0.42263148159926006	30.36974093020347	-0.6324590953451725	18.8533872102416	24.791378125067745	0.3975313137839697	24.791377880470293	6.953045925943982	6.406823433775732	0.3003009532874273	0.0	0.0	0.0	30.36974093020347	0.0
26.35141700838098	30.54029352320339	0.4198194802606455	30.45532898715404	-0.08496453604934828	18.98536092071329	25.163823403455766	0.3992433087607746	25.163823321708474	7.0017172474255895	6.752281280062164	0.3063379393364124	0.0	0.0	0.0	30.45532898715404	0.0
26.53587692743965	30.209090141372034	0.4178589591693626	30.539415893161085	0.33032575178905077	19.118258447158283	24.801944556972185	0.3962430093894293	24.80194453084788	7.050729268157569	6.770793055087833	0.3048641329536198	0.0	0.0	0.0	30.539415893161085	0.0
26.721628065931725	31.455835242063884	0.426156342413183	30.621958239782593	-0.8338770022812909	19.252086256288393	25.417792897439806	0.4003462947221572	25.417792889463936	7.100084373034671	6.779632531641565	0.30372310619191895	0.0	0.0	0.0	30.621958239782593	0.0
26.90867946239325	30.21129443467985	0.4181566075946206	30.70291085596743	0.4916164212875813	19.38685086008241	24.949552747657876	0.3958986162849999	24.949552745333637	7.149784963645914	7.043443726820673	0.30813091408159565	0.0	0.0	0.0	30.70291085596743	0.0
27.09704021863	30.30275380321759	0.4185844053336398	30.782226808375142	0.4794730051575513	19.522558816102986	25.505161538436894	0.3989668394466185	25.50516153779101	7.199833458391435	6.775236117488843	0.3015785239466716	0.0	0.0	0.0	30.782226808375142	0.0
27.286719500160412	30.914217419903448	0.42245889570164785	30.859857408884466	-0.054360011018982135	19.659216727815707	26.437084390444667	0.4046592992306437	26.437084390273668	7.250232292600176	7.072288904418455	0.3055079914745534	0.0	0.0	0.0	30.859857408884466	0.0
27.477726536661535	30.41809975201824	0.41908374104244384	30.93575222982834	0.517652477810099	19.79683124491042	25.531301323590338	0.3979940791848036	25.531301323547247	7.3009839186483765	7.415810369462643	0.3099259414162254	0.0	0.0	0.0	30.93575222982834	0.0
27.670070622418166	30.885077900062942	0.42190288299962836	31.009859127501684	0.12478122743874209	19.935409063624792	26.085226550929768	0.40159478506254376	26.08522655091944	7.352090806078915	7.504798455055536	0.3114370769396533	0.0	0.0	0.0	31.009859127501684	0.0
27.863761116775095	30.932943183078713	0.42210496697309974	31.082124274509564	0.1491810914308509	20.07495692707017	25.430565977230447	0.39690267340536617	25.430565977228095	7.403555441721467	7.943007624982714	0.3174914360904955	0.0	0.0	0.0	31.082124274509564	0.0
28.058807444592517	31.9419788169718	0.42865246714656546	31.15249220151781	-0.7894866154539919	20.215481625559658	26.21000942712081	0.4024414973826593	26.2100094271203	7.455380329813519	8.06278713129706	0.31818933586885717	0.0	0.0	0.0	31.15249220151781	0.0
28.255219096704664	31.0245499306538	0.4221857508247184	31.220905848995283	0.19635591834148158	20.356989996938573	25.764326069097073	0.3993578369377086	25.76432606909697	7.507567992122213	8.345275568145741	0.3217252112641248	0.0	0.0	0.0	31.220905848995283	0.0
28.453005630381597	31.536439949370443	0.42489491423496595	31.287306629523815	-0.2491333198466279	20.499488926917145	26.22376351728653	0.40237406203523746	26.22376351728651	7.560120968067068	8.378199884439478	0.3214538265688818	0.0	0.0	0.0	31.287306629523815	0.0
28.65217666979427	31.689001805115037	0.4251420106741333	31.351634501271853	-0.3373673038431839	20.642985349405564	26.38617880661528	0.4031956647774817	26.386178806615277	7.6130418148435375	8.570580139336519	0.32244910439214247	0.0	0.0	0.0	31.351634501271853	0.0
28.85274190648283	31.454532482578202	0.4232960429088976	31.413828053214722	-0.04070442936347973	20.7874862468514	26.09725602283413	0.4013674584213854	26.09725602283413	7.666333107547443	8.600228695232252	0.3222995280046658	0.0	0.0	0.0	31.413828053214722	0.0
29.05471109982821	31.492281548529494	0.42301178589042593	31.47382460269254	-0.018456945836952343	20.932998650579357	26.768605318041082	0.406157772428492	26.768605318041082	7.7199974393002755	8.620789930474697	0.32197313872629246	0.0	0.0	0.0	31.47382460269254	0.0
29.25809407752701	31.466379901952504	0.42281731590248767	31.531560305883193	0.06518040393068958	21.079529641133412	26.827101864144765	0.40660052520760426	26.827101864144765	7.774037421375377	9.40166854461603	0.33268013868061375	0.0	0.0	0.0	31.531560305883193	0.0
29.4629007360697	31.545914280187763	0.4235567245274044	31.58697028175653	0.041056001568765765	21.22708634862135	25.573377424275435	0.39804282930400836	25.573377424275435	7.828455683325005	9.51980556342106	0.3325680994617307	0.0	0.0	0.0	31.58697028175653	0.0
29.669141041222183	31.973367804909486	0.4268352473419781	31.639988750075055	-0.3333790548344311	21.375675953061695	26.756009995537994	0.40679235404555003	26.756009995537994	7.88325487310828	8.956771552413683	0.32349551142834604	0.0	0.0	0.0	31.639988750075055	0.0
29.87682502851074	32.501106645240895	0.430320699886312	31.690549183958414	-0.8105574612824817	21.525305684733127	27.148826962481117	0.409302323238701	27.148826962481117	7.938437657220039	10.165510106387961	0.3405848382351903	0.0	0.0	0.0	31.690549183958414	0.0
30.085962803710316	31.864653979197286	0.4272576413965509	31.73858447753628	-0.12606950166100717	21.67598282452626	26.99474681664219	0.40824251714568927	26.99474681664219	7.994006720820579	10.111848550588908	0.33857008518807064	0.0	0.0	0.0	31.73858447753628	0.0
30.296564543336288	32.22433038501612	0.4297844905496713	31.784027129155653	-0.4403032558604636	21.827714704297946	27.566331588419537	0.41175773551126815	27.566331588419537	8.049964767866324	10.021147179574175	0.33639724523696546	0.0	0.0	0.0	31.784027129155653	0.0
30.50864049513964	31.978733111377785	0.4286224305140454	31.82680944058264	-0.15192367079514568	21.980508707228033	28.069097413123664	0.4149782110613697	28.069097413123664	8.106314521241387	10.366362024335478	0.34038281707563656	0.0	0.0	0.0	31.82680944058264	0.0
30.72220097860562	31.343548038672132	0.4247339159318696	31.86686373259066	0.5233156939185264	22.134372268178627	28.27717921542415	0.4158484516964195	28.27717921542415	8.163058722890078	10.380298446361833	0.3395077337397102	0.0	0.0	0.0	31.86686373259066	0.0
30.93725638545586	31.947209241522767	0.42881868804661666	31.904122577267003	-0.04308666425576391	22.289312874055877	27.573623533987572	0.41091090694804955	27.573623533987572	8.220200133950309	10.928189039204398	0.34633386460539484	0.0	0.0	0.0	31.904122577267003	0.0
31.15381718015405	33.05626893379795	0.4357033657222865	31.93851904731479	-1.1177498864831605	22.44533806417427	28.493176788073455	0.4167793566497296	28.493176788073455	8.277741534887962	10.75848962860301	0.342545359704777	0.0	0.0	0.0	31.93851904731479	0.0
31.371893900415127	32.382658413891896	0.43161724319092326	31.9699869825366	-0.41267143135529594	22.602455430623486	28.250558767643785	0.4146393299844195	28.250558767643785	8.335685725632178	11.841121186071446	0.35660465454485174	0.0	0.0	0.0	31.9699869825366	0.0
31.59149715771803	32.42546322836781	0.43173586941316494	31.998461273623246	-0.4270019547445649	22.76067261863785	28.546082102488302	0.41628524162154784	28.546082102488302	8.394035525711603	11.254193428990511	0.3474363318908275	0.0	0.0	0.0	31.998461273623246	0.0
31.812637637822057	32.68933890739237	0.43307133575758533	32.023878163250316	-0.6654607441420524	22.919997326968314	28.34580169492492	0.41463890267311804	28.34580169492492	8.452793774391584	11.489820988287295	0.3498356592521479	0.0	0.0	0.0	32.023878163250316	0.0
32.03532610128681	31.77149172815375	0.4270558653813275	32.046175564387696	0.2746838362339439	23.080437308257093	27.855963427410057	0.41036655759996943	27.855963427410057	8.511963330812325	12.183340448062985	0.35791494687558223	0.0	0.0	0.0	32.046175564387696	0.0
32.259573383995814	32.906896358568986	0.4340162695784318	32.06529339559917	-0.8416029629698158	23.24200036941489	29.240779899491045	0.4191193756007511	29.240779899491045	8.571547074128013	12.107336688729385	0.3556276805837689	0.0	0.0	0.0	32.06529339559917	0.0
32.48539039768379	32.46320366988522	0.43104142392457345	32.08117393296496	-0.3820297369202592	23.404694372000794	28.22953534765738	0.41167285465229775	28.22953534765738	8.631547903646908	12.715927337942826	0.3623859621938428	0.0	0.0	0.0	32.08117393296496	0.0
32.71278813046758	32.29093153760802	0.42984606515490514	32.09376217810042	-0.19716935950759762	23.5685272326048	29.286479973698334	0.4180696598735402	29.286479973698334	8.691968738972436	13.411641625980813	0.3695133241812963	0.0	0.0	0.0	32.09376217810042	0.0
32.94177764738085	32.08739608334217	0.4285076291551092	32.10300624157253	0.015610158230359161	23.73350692323303	28.753890854055154	0.41424247253485513	28.753890854055154	8.752812520145245	13.20903149109008	0.36618411705387555	0.0	0.0	0.0	32.10300624157253	0.0
33.17237009091252	31.49753532890514	0.4245890354787613	32.108857740808375	0.6113224119032346	23.89964147169566	28.44542896767189	0.4116966304285941	28.44542896767189	8.81408220778626	13.236065978118443	0.3659150352029076	0.0	0.0	0.0	32.108857740808375	0.0
33.4045766815489	31.722172309718836	0.4256740585217007	32.111272211377454	0.38909990165861785	24.06693896199753	29.372694750422813	0.4171429897786566	29.372694750422813	8.875780783240765	13.245383282384626	0.36478614041865914	0.0	0.0	0.0	32.111272211377454	0.0
33.63840871831975	33.14541741013809	0.43461626669847436	32.11020953028049	-1.0352078798575945	24.23540753473151	29.435255320739802	0.4169436230651672	29.435255320739802	8.93791124872345	13.646599505674024	0.3689508486299253	0.0	0.0	0.0	32.11020953028049	0.0
33.87387757934799	31.56871023680168	0.42447029439697925	32.10563434960874	0.5369241128070605	24.405055387474633	29.18929040285986	0.41478744855517446	29.18929040285986	9.000476627464515	13.67995970003528	0.36837816932354434	0.0	0.0	0.0	32.10563434960874	0.0
34.11099472240342	32.234841123946296	0.4288207530283617	32.097516538634565	-0.13732458531173108	24.575890775186952	29.77055213779249	0.4178888281413993	29.77055213779249	9.063479963856764	14.339594288518324	0.37548753478407426	0.0	0.0	0.0	32.097516538634565	0.0
34.34977168546025	31.607307168020007	0.4249136233494564	32.08583163207482	0.4785244640548143	24.74792201061326	29.198734636130805	0.413918311582179	29.198734636130805	9.126924323603763	13.769428034980566	0.36788792985444047	0.0	0.0	0.0	32.08583163207482	0.0
34.59022008725847	32.26960978669468	0.4291069805723864	32.070561281890576	-0.19904850480410374	24.921157464687553	29.17715557744465	0.4131450307171151	29.17715557744465	9.19081279386899	15.369784399711278	0.3852437012287806	0.0	0.0	0.0	32.070561281890576	0.0
34.83235162786928	31.555870376406826	0.42501680467153524	32.051693709602276	0.4958233331954496	25.095605566940364	29.826416756430962	0.41666446477238295	29.826416756430962	9.25514848342607	15.369000620141057	0.3842309107605934	0.0	0.0	0.0	32.051693709602276	0.0
35.07617808926437	31.947925588526083	0.4277522181429061	32.029224155652116	0.08129856712603356	25.27127480590895	30.16250432413151	0.4184169512719045	30.16250432413151	9.319934522810053	15.228564835239206	0.3819072465471562	0.0	0.0	0.0	32.029224155652116	0.0
35.32171133588922	31.784137852095697	0.4267381865972365	32.00315532187484	0.21901746977914627	25.448173729550312	30.69326045114418	0.42125818961338546	30.69326045114418	9.385174064469723	15.751405614826597	0.38664413289584215	0.0	0.0	0.0	32.00315532187484	0.0
35.568963315240445	31.994998434861596	0.428181836920375	31.973497802598565	-0.021500632263030894	25.626310945657167	30.350579951088363	0.41840203885091937	30.350579951088363	9.450870282921011	15.609375181332467	0.3842328575401935	0.0	0.0	0.0	31.973497802598565	0.0
35.817946058447134	32.25667758736092	0.4300166013618642	31.940270499353616	-0.31640708800730266	25.805695122276767	30.33243411367384	0.41804572291721587	30.33243411367384	9.517026374901459	16.032392122379193	0.38721880886156373	0.0	0.0	0.0	31.940270499353616	0.0
36.06867168085626	31.174022764751307	0.42353045800474165	31.903501013502826	0.7294782487515192	25.986334988132704	30.327097145606835	0.41803186538703596	30.327097145606835	9.58364555952577	16.8253178773983	0.3953182692595651	0.0	0.0	0.0	31.903501013502826	0.0
36.32115238262226	31.988387698247866	0.4286741138922477	31.8632260104614	-0.1251616877864663	26.168239333049634	31.002200025548643	0.42263148159926006	31.002200025548643	9.650731078442451	16.564581896473705	0.3908811200082706	0.0	0.0	0.0	31.8632260104614	0.0
36.57540044930061	31.79437491276137	0.42727898448618246	31.819491548410223	0.025116635648853247	26.35141700838098	30.54029352320339	0.4198194802606455	30.54029352320339	9.718286195991547	17.184071381115782	0.39631853749554563	0.0	0.0	0.0	31.819491548410223	0.0
36.83142825244572	31.703502789485366	0.4268815173926453	31.772353363602214	0.0688505741168477	26.53587692743965	30.209090141372034	0.4178589591693626	30.209090141372034	9.786314199363488	17.532716805872937	0.39867755117384684	0.0	0.0	0.0	31.772353363602214	0.0
37.08924825021283	32.46031532102918	0.4315276432734057	31.721877103500205	-0.738438217528973	26.721628065931725	31.455835242063884	0.426156342413183	31.455835242063884	9.854818398759033	19.16102673986208	0.4143283767105033	0.0	0.0	0.0	31.721877103500205	0.0
37.34887298796433	30.877873029637342	0.4215508256228773	31.66813849799757	0.7902654683602286	26.90867946239325	30.21129443467985	0.4181566075946206	30.21129443467985	9.923802127550346	18.81461841985625	0.41024017716086747	0.0	0.0	0.0	31.66813849799757	0.0
37.61031509888008	31.83902217094472	0.42735269741733467	31.611223457974813	-0.22779871296990706	27.09704021863	30.30275380321759	0.4185844053336398	30.30275380321759	9.993268742443199	18.53662335908892	0.4070229488789924	0.0	0.0	0.0	31.611223457974813	0.0
37.87358730457224	31.25714799765305	0.42377168102776763	31.551228089300697	0.2940800916476469	27.286719500160412	30.914217419903448	0.42245889570164785	30.914217419903448	10.0632216236403	19.561050955586403	0.41822397795791494	0.0	0.0	0.0	31.551228089300697	0.0
38.138702415704245	30.897478904215813	0.4212664794595981	31.48825860917976	0.5907797049639463	27.477726536661535	30.41809975201824	0.41908374104244384	30.41809975201824	10.133664175005784	19.760532935420613	0.4204407938526013	0.0	0.0	0.0	31.48825860917976	0.0
38.40567333261417	30.537671567213934	0.41894846448075684	31.42243115042442	0.8847595832104851	27.670070622418166	30.885077900062942	0.42190288299962836	30.885077900062942	10.204599824230822	20.476075049450948	0.4287811714867075	0.0	0.0	0.0	31.42243115042442	0.0
38.674513045942476	30.514540385129198	0.4187850762452172	31.35387143782415	0.839331052694952	27.863761116775095	30.932943183078713	0.42210496697309974	30.932943183078713	10.27603202300044	20.69204435580253	0.4314957759794056	0.0	0.0	0.0	31.35387143782415	0.0
38.94523463726408	31.013786251451407	0.4217979577391119	31.282714319217966	0.2689280677665593	28.058807444592517	31.9419788169718	0.42865246714656546	31.9419788169718	10.347964247161443	21.1398134323792	0.4364667846528709	0.0	0.0	0.0	31.282714319217966	0.0
39.217851279724925	31.636955326525435	0.42581517290345244	31.209103132245037	-0.42785219428039767	28.255219096704664	31.0245499306538	0.4221857508247184	31.0245499306538	10.420399996891572	20.934027112904815	0.4343147828212565	0.0	0.0	0.0	31.209103132245037	0.0
39.492376238683	31.585808489912655	0.426018250234853	31.13318888592827	-0.4526196039843846	28.453005630381597	31.536439949370443	0.42489491423496595	31.536439949370443	10.493342796869813	20.674316867815552	0.4311948420456489	0.0	0.0	0.0	31.13318888592827	0.0
39.76882287235378	30.556293118635605	0.41981609892137944	31.055129234310076	0.4988361156744716	28.65217666979427	31.689001805115037	0.4251420106741333	31.689001805115037	10.566796196447902	21.672846084380794	0.43978022777170767	0.0	0.0	0.0	31.055129234310076	0.0
40.04720463246026	30.865833186557804	0.42232746649079217	30.975087217303322	0.1092540307455181	28.85274190648283	31.454532482578202	0.4232960429088976	31.454532482578202	10.640763769823035	22.104439598594425	0.44318612296663445	0.0	0.0	0.0	30.975087217303322	0.0
40.327535064887485	30.469342613725125	0.42021323534636984	30.893229741603953	0.4238871278788281	29.05471109982821	31.492281548529494	0.42301178589042593	31.492281548529494	10.715249116211798	22.101376109145797	0.4420684238477227	0.0	0.0	0.0	30.893229741603953	0.0
40.6098278103417	30.896918453154477	0.4235789619605081	30.809725772159883	-0.08719268099459399	29.25809407752701	31.466379901952504	0.42281731590248767	31.466379901952504	10.79025586002528	21.931715609382472	0.4389943356181291	0.0	0.0	0.0	30.809725772159883	0.0
40.894096605014084	30.95040227299224	0.424298512876888	30.72474420201234	-0.22565807097990032	29.4629007360697	31.545914280187763	0.4235567245274044	31.545914280187763	10.865787651045459	22.3546186937848	0.4426958926789262	0.0	0.0	0.0	30.72474420201234	0.0
41.18035528124919	30.33509998343054	0.4208624199966858	30.638451365566553	0.30335138213601454	29.669141041222183	31.973367804909486	0.4268352473419781	31.973367804909486	10.941848164602776	22.838290738300355	0.44608617275929613	0.0	0.0	0.0	30.638451365566553	0.0
41.46861776821793	31.233498987780564	0.42694949108443503	30.551008157267525	-0.6824908305130393	29.87682502851074	32.501106645240895	0.430320699886312	32.501106645240895	11.018441101754995	22.96042691456761	0.44656790942112906	0.0	0.0	0.0	30.551008157267525	0.0
41.75889809259546	30.496256737286004	0.4227110164014143	30.462566714470412	-0.03369002281559119	30.085962803710316	31.864653979197286	0.4272576413965509	31.864653979197286	11.095570189467281	23.161744174559946	0.44728220078913344	0.0	0.0	0.0	30.462566714470412	0.0
42.05121037924363	30.652936392195613	0.42364336142597436	30.373266619727328	-0.27966977246828506	30.296564543336288	32.22433038501612	0.4297844905496713	32.22433038501612	11.173239180793551	24.344452938056016	0.45725250786778443	0.0	0.0	0.0	30.373266619727328	0.0
42.345568851898335	30.74062440739607	0.425030312089668	30.283230574013423	-0.45739383338264616	30.50864049513964	31.978733111377785	0.4286224305140454	31.978733111377785	11.251451855059106	23.886087322220227	0.4521077593511112	0.0	0.0	0.0	30.283230574013423	0.0
42.64198783386162	30.71577474331381	0.4251262003388126	30.19255948835077	-0.5232152549630378	30.72220097860562	31.343548038672132	0.4247339159318696	31.343548038672132	11.33021201804452	24.676065429216003	0.45828874757417504	0.0	0.0	0.0	30.19255948835077	0.0
42.94048174869865	30.229983913451996	0.4223717865621129	30.101326936948734	-0.1286569765032617	30.93725638545586	31.947209241522767	0.42881868804661666	31.947209241522767	11.409523502170831	23.337576039178945	0.4459490700073519	0.0	0.0	0.0	30.101326936948734	0.0
43.24106512093954	29.684243937588743	0.41901198518720284	30.009572910370377	0.32532897278163375	31.15381718015405	33.05626893379795	0.4357033657222865	33.05626893379795	11.489390166686027	24.233072120677605	0.45309379694909935	0.0	0.0	0.0	30.009572910370377	0.0
43.54375257678612	29.36059308475154	0.41734516759532686	29.917296802207204	0.5567037174556653	31.371893900415127	32.382658413891896	0.43161724319092326	32.382658413891896	11.56981589785283	24.71978379943049	0.45664250057024164	0.0	0.0	0.0	29.917296802207204	0.0
43.84855884482362	29.910357362641562	0.4210412740183053	29.824449557414837	-0.08590780522672503	31.59149715771803	32.42546322836781	0.43173586941316494	32.42546322836781	11.6508046091378	24.42356258013661	0.4534534966691617	0.0	0.0	0.0	29.824449557414837	0.0
44.15549875673739	29.48789712915886	0.4186191915722923	29.730924904744032	0.24302777558517263	31.812637637822057	32.68933890739237	0.43307133575758533	32.68933890739237	11.732360241401764	24.15420255030846	0.450702183441063	0.0	0.0	0.0	29.730924904744032	0.0
44.46458724803455	29.474838917038912	0.4187095833167423	29.63654958954371	0.1617106725047961	32.03532610128681	31.77149172815375	0.4270558653813275	31.77149172815375	11.814486763091576	22.880581509092007	0.4381773367626179	0.0	0.0	0.0	29.63654958954371	0.0
44.775839358770796	29.166504463239512	0.417077982956931	29.541072516637442	0.37456805339792965	32.259573383995814	32.906896358568986	0.4340162695784318	32.906896358568986	11.897188170433218	22.913108434781012	0.4372692542047247	0.0	0.0	0.0	29.541072516637442	0.0
45.08927023428218	30.088514197162475	0.42361733060967327	29.444152705931124	-0.6443614912313507	32.48539039768379	32.46320366988522	0.43104142392457345	32.46320366988522	11.980468487626249	23.717482314111052	0.4433693560647341	0.0	0.0	0.0	29.444152705931124	0.0
45.40489512592216	29.39357411147543	0.41942320849803383	29.34534595589612	-0.04822815557930937	32.71278813046758	32.29093153760802	0.42984606515490514	32.29093153760802	12.064331767039633	22.98879483360614	0.4355947512707309	0.0	0.0	0.0	29.34534595589612	0.0
45.72272939180361	29.044390536312772	0.4175115499272293	29.24409010192704	0.19969956561426727	32.94177764738085	32.08739608334217	0.4285076291551092	32.08739608334217	12.14878208940891	22.76431337461892	0.4327085057023242	0.0	0.0	0.0	29.24409010192704	0.0
46.04278849754624	29.089043323844066	0.41838548210499954	29.13968874806704	0.050645424222974356	33.17237009091252	31.49753532890514	0.4245890354787613	31.49753532890514	12.233823564034772	21.995164267141114	0.42470702819116696	0.0	0.0	0.0	29.13968874806704	0.0
46.365088017029066	29.680412426384173	0.4230692322583498	29.031293341205014	-0.6491190851791586	33.4045766815489	31.722172309718836	0.4256740585217007	31.722172309718836	12.319460328983016	22.435481085534235	0.42738892590837546	0.0	0.0	0.0	29.031293341205014	0.0
46.689643633148265	28.827363885669318	0.4177777975033519	28.917883447114892	0.09051956144557494	33.63840871831975	33.14541741013809	0.43461626669847436	33.14541741013809	12.405696551285896	22.67006424464046	0.42825414943932844	0.0	0.0	0.0	28.917883447114892	0.0
47.0164711385803	29.73375890242147	0.42442275748489783	28.79824507705733	-0.93551382536414	33.87387757934799	31.56871023680168	0.42447029439697925	31.56871023680168	12.492536427144898	22.380238297942743	0.4249115283997177	0.0	0.0	0.0	28.79824507705733	0.0
47.34558643655036	29.10122499715845	0.42109098071142276	28.67094690244694	-0.430278094711511	34.11099472240342	32.234841123946296	0.4288207530283617	32.234841123946296	12.579984182134913	22.65721224498752	0.4264902661655608	0.0	0.0	0.0	28.67094690244694	0.0
47.67700554160622	28.125257991768237	0.4146624179369315	28.534314182987966	0.40905619121972947	34.34977168546025	31.607307168020007	0.4249136233494564	31.607307168020007	12.668044071409858	21.92611978305742	0.4186653984188981	0.0	0.0	0.0	28.534314182987966	0.0
48.01074458039746	28.45403665989991	0.4174685939192433	28.386400220856675	-0.06763643904323402	34.59022008725847	32.26960978669468	0.4291069805723864	32.26960978669468	12.756720379909726	22.15067288096152	0.41968494913045223	0.0	0.0	0.0	28.386400220856675	0.0
48.346819792460245	28.03847630188183	0.415257705363016	28.224955139732316	0.1864788378504869	34.83235162786928	31.555870376406826	0.42501680467153524	31.555870376406826	12.846017422569096	22.276089589256788	0.4192335718938453	0.0	0.0	0.0	28.224955139732316	0.0
48.68524753100746	27.351361875996243	0.4107964750964158	28.047391772788853	0.6960298967926093	35.07617808926437	31.947925588526083	0.4277522181429061	31.947925588526083	12.93593954452708	21.628716303903943	0.4123308567660748	0.0	0.0	0.0	28.047391772788853	0.0
49.026044263724515	27.490546268063497	0.4123929025237082	27.8507484282108	0.36020216014730266	35.32171133588922	31.784137852095697	0.4267381865972365	31.784137852095697	13.026491121338768	21.991829552306992	0.4145608063528577	0.0	0.0	0.0	27.8507484282108	0.0
49.36922657357059	27.70017297130458	0.41458055636820706	27.631648283871016	-0.06852468743356255	35.568963315240445	31.994998434861596	0.428181836920375	31.994998434861596	13.11767655918814	22.753534830523236	0.41963518018937457	0.0	0.0	0.0	27.631648283871016	0.0
49.714811159585594	27.635992383938063	0.41495961812579796	27.38625514521849	-0.24973723871957176	35.817946058447134	32.25667758736092	0.4300166013618642	32.25667758736092	13.209500295102458	22.55780275411715	0.4165386822657443	0.0	0.0	0.0	27.38625514521849	0.0
					36.06867168085626	31.174022764751307	0.42353045800474165	31.174022764751307	13.301966797168173	23.96893180150574	0.4273074084799992
					36.32115238262226	31.988387698247866	0.4286741138922477	31.988387698247866	13.395080564748351	23.23388843427834	0.42025693665245734
					36.57540044930061	31.79437491276137	0.42727898448618246	31.79437491276137	13.488846128701589	22.983937033663924	0.4168098037893573
					36.83142825244572	31.703502789485366	0.4268815173926453	31.703502789485366	13.5832680516025	23.36457056010622	0.4189651166383216
					37.08924825021283	32.46031532102918	0.4315276432734057	32.46031532102918	13.678350927963718	24.033022580015402	0.42345826252457863
					37.34887298796433	30.877873029637342	0.4215508256228773	30.877873029637342	13.774099384459465	23.392627018215247	0.41728831780177894
					37.61031509888008	31.83902217094472	0.42735269741733467	31.83902217094472	13.870518080150681	23.6158880566126	0.4182945220540214
					37.87358730457224	31.25714799765305	0.42377168102776763	31.25714799765305	13.967611706711736	24.20600182760063	0.4221056612686799
					38.138702415704245	30.897478904215813	0.4212664794595981	30.897478904215813	14.065384988658717	24.433966525377933	0.42295812117605197
					38.40567333261417	30.537671567213934	0.41894846448075684	30.537671567213934	14.163842683579329	24.814115967528075	0.4252481571844545
					38.674513045942476	30.514540385129198	0.4187850762452172	30.514540385129198	14.262989582364385	24.719824329226306	0.4241614034204958
					38.94523463726408	31.013786251451407	0.4217979577391119	31.013786251451407	14.362830509440936	24.605325041938592	0.42268777525232065
					39.217851279724925	31.636955326525435	0.42581517290345244	31.636955326525435	14.463370323007023	24.567984241361422	0.42232380037830936
					39.492376238683	31.585808489912655	0.426018250234853	31.585808489912655	14.564613915268072	24.942401043344695	0.42496243313945037
					39.76882287235378	30.556293118635605	0.41981609892137944	30.556293118635605	14.66656621267495	24.179055296337584	0.41878212889167676
					40.04720463246026	30.865833186557804	0.42232746649079217	30.865833186557804	14.769232176163673	24.342053882107024	0.41956881837247967
					40.327535064887485	30.469342613725125	0.42021323534636984	30.469342613725125	14.87261680139682	23.84198486310643	0.4149705288220603
					40.6098278103417	30.896918453154477	0.4235789619605081	30.896918453154477	14.976725119006597	24.383811157929905	0.41882471682503386
					40.894096605014084	30.95040227299224	0.424298512876888	30.95040227299224	15.081562194839643	23.265831311235807	0.40956521253896566
					41.18035528124919	30.33509998343054	0.4208624199966858	30.33509998343054	15.18713313020352	22.833099681992245	0.40519225627495853
					41.46861776821793	31.233498987780564	0.42694949108443503	31.233498987780564	15.293443062114946	23.787714094324873	0.41264310661815684
					41.75889809259546	30.496256737286004	0.4227110164014143	30.496256737286004	15.400497163549751	23.218017941696626	0.40755409736669757
					42.05121037924363	30.652936392195613	0.42364336142597436	30.652936392195613	15.508300643694598	23.73891717531028	0.41082331632773816
					42.345568851898335	30.74062440739607	0.425030312089668	30.74062440739607	15.61685874820046	23.369967286021772	0.4071549545473881
					42.64198783386162	30.71577474331381	0.4251262003388126	30.71577474331381	15.726176759437863	23.37330239092584	0.4058118290404114
					42.94048174869865	30.229983913451996	0.4223717865621129	30.229983913451996	15.836259996753927	22.52243562255706	0.39760506315078536
					43.24106512093954	29.684243937588743	0.41901198518720284	29.684243937588743	15.947113816731207	22.613512551103415	0.3973449596631468
					43.54375257678612	29.36059308475154	0.41734516759532686	29.36059308475154	16.058743613448325	22.521927026508056	0.39544386755538347
					43.84855884482362	29.910357362641562	0.4210412740183053	29.910357362641562	16.171154818742465	23.520893840244227	0.4028226279027422
					44.15549875673739	29.48789712915886	0.4186191915722923	29.48789712915886	16.284352902473664	23.524768062803666	0.4025943792749648
					44.46458724803455	29.474838917038912	0.4187095833167423	29.474838917038912	16.39834337279098	23.30761306207521	0.40112266199484914
					44.775839358770796	29.166504463239512	0.417077982956931	29.166504463239512	16.513131776400517	23.927445613441346	0.4055815923551943
					45.08927023428218	30.088514197162475	0.42361733060967327	30.088514197162475	16.628723698835323	22.515116912203194	0.39377864778314653
					45.40489512592216	29.39357411147543	0.41942320849803383	29.39357411147543	16.74512476472717	24.130866971762437	0.4056136179322806
					45.72272939180361	29.044390536312772	0.4175115499272293	29.044390536312772	16.862340638080262	23.06706343560911	0.39647679839473865
					46.04278849754624	29.089043323844066	0.41838548210499954	29.089043323844066	16.980377022546822	23.86052524049932	0.4012177037922747
					46.365088017029066	29.680412426384173	0.4230692322583498	29.680412426384173	17.09923966170465	23.68517016201588	0.39917371405239005
					46.689643633148265	28.827363885669318	0.4177777975033519	28.827363885669318	17.21893433933658	23.53606600645964	0.3971523561633847
					47.0164711385803	29.73375890242147	0.42442275748489783	29.73375890242147	17.339466879711935	24.332541866816527	0.40217584994320965
					47.34558643655036	29.10122499715845	0.42109098071142276	29.10122499715845	17.460843147869923	24.54867337950038	0.4032619486233649
					47.67700554160622	28.125257991768237	0.4146624179369315	28.125257991768237	17.583069049905014	23.802321675597074	0.3970754600064288
					48.01074458039746	28.45403665989991	0.4174685939192433	28.45403665989991	17.706150533254345	24.353080703936907	0.4003583432864042
					48.346819792460245	28.03847630188183	0.415257705363016	28.03847630188183	17.830093586987125	24.41517710856378	0.4001291883605706
					48.68524753100746	27.351361875996243	0.4107964750964158	27.351361875996243	17.95490424209604	23.9989815512611	0.3959626202047029
					49.026044263724515	27.490546268063497	0.4123929025237082	27.490546268063497	18.080588571790713	24.173109485762172	0.3966193582783707
					49.36922657357059	27.70017297130458	0.41458055636820706	27.70017297130458	18.207152691793247	24.430866313221774	0.3979980648769598
					49.714811159585594	27.635992383938063	0.41495961812579796	27.635992383938063	18.334602760635804	24.165171002599784	0.39567733424581136
					50.06281483770269	27.746518894415328	0.416597329290571	27.746518894415328	18.462944979960255	24.472068589166796	0.3970898753593329
					50.413254541566616	27.451215919700935	0.4153620998580541	27.451215919700935	18.592185594819973	24.380622773268954	0.39551958080707106
					50.76614732335758	27.8135364292594	0.41920563887717394	27.8135364292594	18.722330893983717	25.298417800225756	0.40160728806871143
					51.12151035462108	26.909466766284314	0.413670536296782	26.909466766284314	18.8533872102416	24.791378125067745	0.3975313137839697
					51.47936092710343	27.127921757068478	0.41619233031070346	27.127921757068478	18.98536092071329	25.163823403455766	0.3992433087607746
					51.839716453593155	26.677893622269035	0.4135638726438141	26.677893622269035	19.118258447158283	24.801944556972185	0.3962430093894293
					52.20259446876831	26.415821986515912	0.41224181154174633	26.415821986515912	19.252086256288393	25.417792897439806	0.4003462947221572
					52.56801263004969	26.4369209710808	0.41324368505607334	26.4369209710808	19.38685086008241	24.949552747657876	0.3958986162849999
					52.93598871846004	26.825497882371874	0.41650423841129686	26.825497882371874	19.522558816102986	25.505161538436894	0.3989668394466185
					53.306540639489256	27.254380775161298	0.42050674244635744	27.254380775161298	19.659216727815707	26.437084390444667	0.4046592992306437
					53.67968642396568	26.226733412705446	0.41335304447419363	26.226733412705446	19.79683124491042	25.531301323590338	0.3979940791848036
					54.05544422893344	25.670531628566216	0.4099400005426192	25.670531628566216	19.935409063624792	26.085226550929768	0.40159478506254376
					54.43383233853597	25.642214128088142	0.4108756283795631	25.642214128088142	20.07495692707017	25.430565977230447	0.39690267340536617
					54.81486916490572	25.926715116439166	0.4137403976386787	25.926715116439166	20.215481625559658	26.21000942712081	0.4024414973826593
					55.19857324906006	25.803685013870954	0.41374286527344745	25.803685013870954	20.356989996938573	25.764326069097073	0.3993578369377086
					55.58496326180349	23.990261072893862	0.4005551250320322	23.990261072893862	20.499488926917145	26.22376351728653	0.40237406203523746
					55.97405800463611	24.58155725173	0.40595890910632215	24.58155725173	20.642985349405564	26.38617880661528	0.4031956647774817
					56.36587641066856	24.238648680471712	0.404299470422748	24.238648680471712	20.7874862468514	26.09725602283413	0.4013674584213854
					56.76043754554324	24.160055363819076	0.4043585028882324	24.160055363819076	20.932998650579357	26.768605318041082	0.406157772428492
					57.15776060836205	24.6216635782083	0.40896179872093574	24.6216635782083	21.079529641133412	26.827101864144765	0.40660052520760426
					57.55786493262058	23.647265781132667	0.4020195426050311	23.647265781132667	21.22708634862135	25.573377424275435	0.39804282930400836
					57.96076998714892	24.025021230420492	0.4060493482788862	24.025021230420492	21.375675953061695	26.756009995537994	0.40679235404555003
					58.36649537705897	23.726422955261594	0.4041445847608416	23.726422955261594	21.525305684733127	27.148826962481117	0.409302323238701
					58.77506084469838	22.364272597012548	0.3943342847067921	22.364272597012548	21.67598282452626	26.99474681664219	0.40824251714568927
					59.18648627061127	23.525594983195425	0.40523427554648206	23.525594983195425	21.827714704297946	27.566331588419537	0.41175773551126815
					59.600791674505544	23.21462561975382	0.40387510912645197	23.21462561975382	21.980508707228033	28.069097413123664	0.4149782110613697
					60.01799721622709	22.60703407300829	0.40014377904318205	22.60703407300829	22.134372268178627	28.27717921542415	0.4158484516964195
					60.438123196740676	23.095715394921825	0.4052523566821319	23.095715394921825	22.289312874055877	27.573623533987572	0.41091090694804955
					60.86119005911786	22.468077224787848	0.4015214556996267	22.468077224787848	22.44533806417427	28.493176788073455	0.4167793566497296
					61.28721838953169	23.106887153181038	0.40829395373984867	23.106887153181038	22.602455430623486	28.250558767643785	0.4146393299844195
					61.71622891825841	21.678201289054083	0.39722170265667944	21.678201289054083	22.76067261863785	28.546082102488302	0.41628524162154784
					62.14824252068621	21.712336542036613	0.3983235232089752	21.712336542036613	22.919997326968314	28.34580169492492	0.41463890267311804
					62.58328021833101	21.19927408199089	0.3949910669690468	21.19927408199089	23.080437308257093	27.855963427410057	0.41036655759996943
					63.021363179859335	21.79153278309094	0.4011351327098134	21.79153278309094	23.24200036941489	29.240779899491045	0.4191193756007511
					63.46251272211835	21.41183857994716	0.39861490303456254	21.41183857994716	23.404694372000794	28.22953534765738	0.41167285465229775
					63.90675031117318	21.11155228313731	0.39709719928098314	21.11155228313731	23.5685272326048	29.286479973698334	0.4180696598735402
					64.35409756335139	21.12816237527295	0.3980564071183199	21.12816237527295	23.73350692323303	28.753890854055154	0.41424247253485513
					64.80457624629484	20.372024077114265	0.3925713487164954	20.372024077114265	23.89964147169566	28.44542896767189	0.4116966304285941
					65.2582082800189	20.116140335762466	0.3914078233140079	20.116140335762466	24.06693896199753	29.372694750422813	0.4171429897786566
					65.71501573797903	20.755527691860237	0.39878185269452116	20.755527691860237	24.23540753473151	29.435255320739802	0.4169436230651672
					66.1750208481449	19.97943100308438	0.39293930899786533	19.97943100308438	24.405055387474633	29.18929040285986	0.41478744855517446
					66.6382459940819	19.840123415393276	0.3930400388047592	19.840123415393276	24.575890775186952	29.77055213779249	0.4178888281413993
					67.10471371604048	19.64991383173174	0.3927725328311732	19.64991383173174	24.74792201061326	29.198734636130805	0.413918311582179
					67.57444671205276	19.807210756988496	0.3953887231667331	19.807210756988496	24.921157464687553	29.17715557744465	0.4131450307171151
					68.04746783903713	19.088880987256942	0.3900271328906829	19.088880987256942	25.095605566940364	29.826416756430962	0.41666446477238295
					68.5238001139104	19.161442568572298	0.39233286970511044	19.161442568572298	25.27127480590895	30.16250432413151	0.4184169512719045
					69.00346671470777	18.443585821950002	0.3866636617666202	18.443585821950002	25.448173729550312	30.69326045114418	0.42125818961338546
					69.48649098171072	18.414976384137276	0.387903876650607	18.414976384137276	25.626310945657167	30.350579951088363	0.41840203885091937
					69.97289641858268	18.85318690586711	0.3934627097520919	18.85318690586711	25.805695122276767	30.33243411367384	0.41804572291721587
					70.46270669351276	18.46698972075087	0.39107900616560054	18.46698972075087	25.986334988132704	30.327097145606835	0.41803186538703596
					70.95594564036736	18.304177448588497	0.3909631617067448	18.304177448588497	26.168239333049634	31.002200025548643	0.42263148159926006
					71.45263725984992	18.190163697965957	0.3911840259306	18.190163697965957	26.35141700838098	30.54029352320339	0.4198194802606455
					71.95280572066886	18.078265522110037	0.39126675164295527	18.078265522110037	26.53587692743965	30.209090141372034	0.4178589591693626
					72.45647536071354	17.900344586871245	0.3911126447723898	17.900344586871245	26.721628065931725	31.455835242063884	0.426156342413183
					72.96367068823854	17.619904988645096	0.3895395391176131	17.619904988645096	26.90867946239325	30.21129443467985	0.4181566075946206
					73.4744163830562	17.359483720322626	0.3884068599903273	17.359483720322626	27.09704021863	30.30275380321759	0.4185844053336398
					73.9887372977376	16.628911815706054	0.38180235502406734	16.628911815706054	27.286719500160412	30.914217419903448	0.42245889570164785
					74.50665845882176	17.018702565803295	0.38763028063252547	17.018702565803295	27.477726536661535	30.41809975201824	0.41908374104244384
					75.02820506803351	15.850108046479777	0.37639755698629923	15.850108046479777	27.670070622418166	30.885077900062942	0.42190288299962836
					75.55340250350974	15.969961730972038	0.3790102782524597	15.969961730972038	27.863761116775095	30.932943183078713	0.42210496697309974
					76.0822763210343	16.346082668565806	0.3845975701967141	16.346082668565806	28.058807444592517	31.9419788169718	0.42865246714656546
					76.61485225528155	16.226649701624034	0.38473937611601927	16.226649701624034	28.255219096704664	31.0245499306538	0.4221857508247184
					77.15115622106853	15.78669521930098	0.3814987928362335	15.78669521930098	28.453005630381597	31.536439949370443	0.42489491423496595
					77.69121431461602	15.279965418431408	0.3771739236020907	15.279965418431408	28.65217666979427	31.689001805115037	0.4251420106741333
					78.23505281481832	14.926397543329136	0.3739488857864225	14.926397543329136	28.85274190648283	31.454532482578202	0.4232960429088976
					78.78269818452205	15.977737686839326	0.3880113104611776	15.977737686839326	29.05471109982821	31.492281548529494	0.42301178589042593
					79.3341770718137	14.497204269654246	0.3720312486471118	14.497204269654246	29.25809407752701	31.466379901952504	0.42281731590248767
					79.88951631131638	14.07930430888433	0.36824618410000376	14.07930430888433	29.4629007360697	31.545914280187763	0.4235567245274044
					80.4487429254956	14.437241220506662	0.3745201550127407	14.437241220506662	29.669141041222183	31.973367804909486	0.4268352473419781
					81.01188412597406	14.174504495174842	0.3727576544507063	14.174504495174842	29.87682502851074	32.501106645240895	0.430320699886312
					81.5789673148559	14.452849690052034	0.37777721623424415	14.452849690052034	30.085962803710316	31.864653979197286	0.4272576413965509
					82.1500200860599	13.877849737125588	0.3725734724342377	13.877849737125588	30.296564543336288	32.22433038501612	0.4297844905496713
					82.72507022666231	13.853152875018795	0.3735383950509868	13.853152875018795	30.50864049513964	31.978733111377785	0.4286224305140454
					83.30414571824895	13.233954975409583	0.36713482236893125	13.233954975409583	30.72220097860562	31.343548038672132	0.4247339159318696
					83.88727473827669	13.082277019753402	0.3669289143769703	13.082277019753402	30.93725638545586	31.947209241522767	0.42881868804661666
					84.47448566144462	13.238887273948999	0.3711849097010979	13.238887273948999	31.15381718015405	33.05626893379795	0.4357033657222865
					85.06580706107474	12.332591507240227	0.36058456153047597	12.332591507240227	31.371893900415127	32.382658413891896	0.43161724319092326
					85.66126771050226	12.66976091367599	0.36720435584065825	12.66976091367599	31.59149715771803	32.42546322836781	0.43173586941316494
					86.26089658447577	12.175715133171693	0.36260312045442056	12.175715133171693	31.812637637822057	32.68933890739237	0.43307133575758533
					86.8647228605671	12.737636515198128	0.37202532545969147	12.737636515198128	32.03532610128681	31.77149172815375	0.4270558653813275
					87.47277592059106	11.486646357820781	0.3565026845075264	11.486646357820781	32.259573383995814	32.906896358568986	0.4340162695784318
					88.08508535203521	12.444875277361623	0.3721898636101419	12.444875277361623	32.48539039768379	32.46320366988522	0.43104142392457345
					88.70168094949946	12.19306111860056	0.37020520276238367	12.19306111860056	32.71278813046758	32.29093153760802	0.42984606515490514
					89.32259271614595	12.057325979299842	0.37086762885451463	12.057325979299842	32.94177764738085	32.08739608334217	0.4285076291551092
					89.94785086515898	11.179210905315808	0.36056248284697684	11.179210905315808	33.17237009091252	31.49753532890514	0.4245890354787613
					90.57748582121508	11.47461711210763	0.3672331566590673	11.47461711210763	33.4045766815489	31.722172309718836	0.4256740585217007
					91.21152822196359	11.56714792522565	0.37155460154569964	11.56714792522565	33.63840871831975	33.14541741013809	0.43461626669847436
					91.85000891951734	11.284754146309961	0.36959003712632105	11.284754146309961	33.87387757934799	31.56871023680168	0.42447029439697925
					92.49295898195396	10.51278599073665	0.3597329460630066	10.51278599073665	34.11099472240342	32.234841123946296	0.4288207530283617
					93.14040969482764	11.161236369361163	0.37284503275336756	11.161236369361163	34.34977168546025	31.607307168020007	0.4249136233494564
					93.79239256269142	11.142672742503569	0.37461215181074115	11.142672742503569	34.59022008725847	32.26960978669468	0.4291069805723864
					94.44893931063027	10.453328524140716	0.36707373070800803	10.453328524140716	34.83235162786928	31.555870376406826	0.42501680467153524
					95.11008188580468	9.310124848415466	0.3499104369451232	9.310124848415466	35.07617808926437	31.947925588526083	0.4277522181429061
					95.7758524590053	9.806510701824028	0.36042575413300043	9.806510701824028	35.32171133588922	31.784137852095697	0.4267381865972365
					96.44628342621834	9.589253527996792	0.3590436500323599	9.589253527996792	35.568963315240445	31.994998434861596	0.428181836920375
					97.12140741020188	9.744103774792244	0.3630825726842626	9.744103774792244	35.817946058447134	32.25667758736092	0.4300166013618642
					97.8012572620733	9.27878021987464	0.35753506970247245	9.27878021987464	36.06867168085626	31.174022764751307	0.42353045800474165
					98.48586606290782	9.992621427952098	0.37211550919481073	9.992621427952098	36.32115238262226	31.988387698247866	0.4286741138922477
					99.17526712534817	9.394831967791028	0.36425444362188936	9.394831967791028	36.57540044930061	31.79437491276137	0.42727898448618246
					99.86949399522561	9.404672232172484	0.36571040681429556	9.404672232172484	36.83142825244572	31.703502789485366	0.4268815173926453
					100.5685804531922	8.955964950811106	0.36051807569303135	8.955964950811106	37.08924825021283	32.46031532102918	0.4315276432734057
					101.27256051636454	8.718558407445187	0.3585866998738815	8.718558407445187	37.34887298796433	30.877873029637342	0.4215508256228773
					101.9814684399791	9.420728558984454	0.37381586897146857	9.420728558984454	37.61031509888008	31.83902217094472	0.42735269741733467
					102.69533871905895	8.094522547438046	0.3512639990099119	8.094522547438046	37.87358730457224	31.25714799765305	0.42377168102776763
					103.41420609009236	8.457500888175566	0.3600866642029853	8.457500888175566	38.138702415704245	30.897478904215813	0.4212664794595981
					104.13810553272302	8.279437932692568	0.3595056435264598	8.279437932692568	38.40567333261417	30.537671567213934	0.41894846448075684
					104.86707227145207	8.837956714234535	0.3728442754326284	8.837956714234535	38.674513045942476	30.514540385129198	0.4187850762452172
					105.60114177735224	8.226775535871628	0.3634212406217418	8.226775535871628	38.94523463726408	31.013786251451407	0.4217979577391119
					106.3403497697937	7.911891348707927	0.359393986771107	7.911891348707927	39.217851279724925	31.636955326525435	0.42581517290345244
					107.08473221818227	7.946580661042307	0.3616992421438048	7.946580661042307	39.492376238683	31.585808489912655	0.426018250234853
					107.83432534370954	8.425320138701021	0.3726008228881578	8.425320138701021	39.76882287235378	30.556293118635605	0.41981609892137944
					108.58916562111551	7.3245405724235635	0.35259153872372634	7.3245405724235635	40.04720463246026	30.865833186557804	0.42232746649079217
					109.34928978046332	8.095725726247977	0.3705872767217138	8.095725726247977	40.327535064887485	30.469342613725125	0.42021323534636984
					110.11473480892656	7.722577724414561	0.3654356917024516	7.722577724414561	40.6098278103417	30.896918453154477	0.4235789619605081
					110.88553795258903	7.936325190477855	0.3724223176983272	7.936325190477855	40.894096605014084	30.95040227299224	0.424298512876888
					111.66173671825717	7.956767235278406	0.3750556706821054	7.956767235278406	41.18035528124919	30.33509998343054	0.4208624199966858
					112.44336887528496	7.364815354609588	0.36483472045417864	7.364815354609588	41.46861776821793	31.233498987780564	0.42694949108443503
					113.23047245741196	7.473387286026531	0.3699563095310233	7.473387286026531	41.75889809259546	30.496256737286004	0.4227110164014143
					114.02308576461385	6.9032812039428	0.36023085533267435	6.9032812039428	42.05121037924363	30.652936392195613	0.42364336142597436
					114.82124736496615	7.654113839828851	0.3793438558507038	7.654113839828851	42.345568851898335	30.74062440739607	0.425030312089668
					115.62499609652092	7.41980545898777	0.37624526035227357	7.41980545898777	42.64198783386162	30.71577474331381	0.4251262003388126
					116.43437106919656	7.650231094930353	0.3840608227975752	7.650231094930353	42.94048174869865	30.229983913451996	0.4223717865621129
					117.24941166668094	7.030026900918148	0.3725397568161285	7.030026900918148	43.24106512093954	29.684243937588743	0.41901198518720284
					118.07015754834771	6.97562571795371	0.37348047538370627	6.97562571795371	43.54375257678612	29.36059308475154	0.41734516759532686
					118.89664865118613	7.29635489357889	0.3843415022973042	7.29635489357889	43.84855884482362	29.910357362641562	0.4210412740183053
					119.72892519174444	7.071441457630718	0.3824602121475949	7.071441457630718	44.15549875673739	29.48789712915886	0.4186191915722923
					120.56702766808665	6.613927427617619	0.3729439188034182	6.613927427617619	44.46458724803455	29.474838917038912	0.4187095833167423
					121.41099686176327	6.5964863385678365	0.37615760780361185	6.5964863385678365	44.775839358770796	29.166504463239512	0.417077982956931
					122.26087383979561	7.25095468800257	0.39481130363579015	7.25095468800257	45.08927023428218	30.088514197162475	0.42361733060967327
					123.11669995667417	6.739404495771068	0.38447190670848724	6.739404495771068	45.40489512592216	29.39357411147543	0.41942320849803383
					123.97851685637087	7.506278317070794	0.4055036135619637	7.506278317070794	45.72272939180361	29.044390536312772	0.4175115499272293
					124.84636647436548	6.631073664189389	0.38674629462741533	6.631073664189389	46.04278849754624	29.089043323844066	0.41838548210499954
					125.72029103968603	6.86543712651894	0.3946589937293148	6.86543712651894	46.365088017029066	29.680412426384173	0.4230692322583498
					126.60033307696384	7.432552246519894	0.4111732894549767	7.432552246519894	46.689643633148265	28.827363885669318	0.4177777975033519
					127.48653540850259	6.36508757386038	0.3866852046720998	6.36508757386038	47.0164711385803	29.73375890242147	0.42442275748489783
					128.3789411563621	7.319454407311205	0.41426607937869353	7.319454407311205	47.34558643655036	29.10122499715845	0.42109098071142276
					129.27759374445662	6.953116785979613	0.4085819962201279	6.953116785979613	47.67700554160622	28.125257991768237	0.4146624179369315
					130.18253690066783	6.494266747707738	0.3984531819999797	6.494266747707738	48.01074458039746	28.45403665989991	0.4174685939192433
					131.09381465897252	7.2719793516388735	0.42146480333017267	7.2719793516388735	48.346819792460245	28.03847630188183	0.415257705363016
					132.01147136158534	6.528962893060802	0.40411402605782176	6.528962893060802	48.68524753100746	27.351361875996243	0.4107964750964158
					132.93555166111642	7.518558942313319	0.43405597703549276	7.518558942313319	49.026044263724515	27.490546268063497	0.4123929025237082
					133.86610052274423	6.841455401698947	0.4184459363316062	6.841455401698947	49.36922657357059	27.70017297130458	0.41458055636820706
					134.80316322640346	7.1508523213902535	0.4305359469702255	7.1508523213902535	49.714811159585594	27.635992383938063	0.41495961812579796
					135.74678536898827	6.929141837216883	0.42666701451779665	6.929141837216883	50.06281483770269	27.746518894415328	0.416597329290571
					136.69701286657119	7.176101520319559	0.4355445613845976	7.176101520319559	50.413254541566616	27.451215919700935	0.4153620998580541
					137.6538919566372	7.627384288236131	0.45001328224373255	7.627384288236131	50.76614732335758	27.8135364292594	0.41920563887717394
					138.6174692003337	6.975664328356559	0.4339964577639687	6.975664328356559	51.12151035462108	26.909466766284314	0.413670536296782
					139.587791484736	6.330895272883518	0.41983138685421495	6.330895272883518	51.47936092710343	27.127921757068478	0.41619233031070346
					140.56490602512915	6.279362387645402	0.4199813672811017	6.279362387645402	51.839716453593155	26.677893622269035	0.4135638726438141
					141.54886036730505	6.290438995082558	0.42407228966410815	6.290438995082558	52.20259446876831	26.415821986515912	0.41224181154174633
					142.5397023898762	7.142344475309068	0.4525716707364369	7.142344475309068	52.56801263004969	26.4369209710808	0.41324368505607334
					143.53748030660535	7.323962847672983	0.4592400611516248	7.323962847672983	52.93598871846004	26.825497882371874	0.41650423841129686
					144.54224266875156	6.70022778957622	0.44510863741336354	6.70022778957622	53.306540639489256	27.254380775161298	0.42050674244635744
					145.55403836743284	6.769192147711056	0.44995094512326367	6.769192147711056	53.67968642396568	26.226733412705446	0.41335304447419363
					146.5729166360049	6.999108599113181	0.45973769959881017	6.999108599113181	54.05544422893344	25.670531628566216	0.4099400005426192
					147.59892705245693	7.154004640499224	0.4665832549111308	7.154004640499224	54.43383233853597	25.642214128088142	0.4108756283795631
					148.63211954182412	7.38276257980691	0.47598284031404886	7.38276257980691	54.81486916490572	25.926715116439166	0.4137403976386787
					149.67254437861686	6.812134992334593	0.462685412429284	6.812134992334593	55.19857324906006	25.803685013870954	0.41374286527344745
					150.7202521892672	7.252521217657499	0.47861604709393	7.252521217657499	55.58496326180349	23.990261072893862	0.4005551250320322
					151.7752939545921	6.923626540416263	0.470303647317792	6.923626540416263	55.97405800463611	24.58155725173	0.40595890910632215
					152.83772101227422	6.484125098359104	0.4602026553652038	6.484125098359104	56.36587641066856	24.238648680471712	0.404299470422748
					153.90758505936014	6.979030175444873	0.477532796062362	6.979030175444873	56.76043754554324	24.160055363819076	0.4043585028882324
					154.98493815477565	7.069522508764087	0.4848700601511978	7.069522508764087	57.15776060836205	24.6216635782083	0.40896179872093574
					156.0698327218591	7.400020600452066	0.49593384803905727	7.400020600452066	57.55786493262058	23.647265781132667	0.4020195426050311
					157.16232155091208	7.538910150493091	0.5035048430631567	7.538910150493091	57.96076998714892	24.025021230420492	0.4060493482788862
					158.26245780176848	6.286907335878549	0.4683091601380525	6.286907335878549	58.36649537705897	23.726422955261594	0.4041445847608416
					159.37029500638084	7.938715337524801	0.5238104124275463	7.938715337524801	58.77506084469838	22.364272597012548	0.3943342847067921
					160.4858870714255	7.430327223270079	0.510452739479632	7.430327223270079	59.18648627061127	23.525594983195425	0.40523427554648206
					161.6092882809255	7.779515501458015	0.5241293566956905	7.779515501458015	59.600791674505544	23.21462561975382	0.40387510912645197
					162.740553298892	7.479178243694255	0.5171461060668016	7.479178243694255	60.01799721622709	22.60703407300829	0.40014377904318205
					163.87973717198423	8.047779244833903	0.5388069028961348	8.047779244833903	60.438123196740676	23.095715394921825	0.4052523566821319
					165.02689533218813	7.667562760931773	0.5315896454842889	7.667562760931773	60.86119005911786	22.468077224787848	0.4015214556996267
					166.18208359951348	7.63772408015621	0.5333823404459836	7.63772408015621	61.28721838953169	23.106887153181038	0.40829395373984867
					167.34535818471008	7.709138288168398	0.5391417998904845	7.709138288168398	61.71622891825841	21.678201289054083	0.39722170265667944
					168.51677569200305	7.592864988264914	0.5395179317730605	7.592864988264914	62.14824252068621	21.712336542036613	0.3983235232089752
					169.69639312184705	7.344108475298361	0.5343118235855397	7.344108475298361	62.58328021833101	21.19927408199089	0.3949910669690468
					170.8842678737	8.009294525821531	0.557395070990148	8.009294525821531	63.021363179859335	21.79153278309094	0.4011351327098134
					172.0804577488159	8.486034973168126	0.5763404748485197	8.486034973168126	63.46251272211835	21.41183857994716	0.39861490303456254
					173.2850209530576	9.1602666330475	0.6010951255592608	9.1602666330475	63.90675031117318	21.11155228313731	0.39709719928098314
					174.498016099729	8.498813994027497	0.5836274580469798	8.498813994027497	64.35409756335139	21.12816237527295	0.3980564071183199
					175.71950221242713	8.353859161128858	0.5827119119672126	8.353859161128858	64.80457624629484	20.372024077114265	0.3925713487164954
					176.9495387279141	8.628155774917262	0.5943500048367051	8.628155774917262	65.2582082800189	20.116140335762466	0.3914078233140079
					178.1881854990095	8.165935630689258	0.5806627295525162	8.165935630689258	65.71501573797903	20.755527691860237	0.39878185269452116
					179.43550279750258	8.534455639904039	0.598179863434686	8.534455639904039	66.1750208481449	19.97943100308438	0.39293930899786533
					180.6915513170851	8.879027065815128	0.6114499420866347	8.879027065815128	66.6382459940819	19.840123415393276	0.3930400388047592
					181.9563921763047	8.854496679349559	0.615621056554226	8.854496679349559	67.10471371604048	19.64991383173174	0.3927725328311732
					183.23008692153883	8.41584189878636	0.605540868908154	8.41584189878636	67.57444671205276	19.807210756988496	0.3953887231667331
					184.51269752998962	8.224863543688457	0.6011962935672965	8.224863543688457	68.04746783903713	19.088880987256942	0.3900271328906829
					185.80428641269953	8.495634135902458	0.6145443496931362	8.495634135902458	68.5238001139104	19.161442568572298	0.39233286970511044
					187.10491641758844	8.181581717694332	0.6048858462826245	8.181581717694332	69.00346671470777	18.443585821950002	0.3866636617666202
					188.41465083251154	9.192971910637956	0.6424442300203136	9.192971910637956	69.48649098171072	18.414976384137276	0.387903876650607
					189.73355338833915	8.65976290366441	0.627584173124259	8.65976290366441	69.97289641858268	18.85318690586711	0.3934627097520919
					191.0616882620575	8.752842968843265	0.6359716491961462	8.752842968843265	70.46270669351276	18.46698972075087	0.39107900616560054
					192.3991200798919	9.236125324047519	0.6554649707912301	9.236125324047519	70.95594564036736	18.304177448588497	0.3909631617067448
					193.74591392045113	10.038752057882927	0.6850014595347097	10.038752057882927	71.45263725984992	18.190163697965957	0.3911840259306
					195.1021353178943	9.559734990167179	0.6732506541508425	9.559734990167179	71.95280572066886	18.078265522110037	0.39126675164295527
					196.46785026511955	8.416276707062408	0.6367429271103394	8.416276707062408	72.45647536071354	17.900344586871245	0.3911126447723898
					197.8431252169754	9.532721142663853	0.6802791152002667	9.532721142663853	72.96367068823854	17.619904988645096	0.3895395391176131
					199.22802709349423	8.844748636383189	0.6595387544084093	8.844748636383189	73.4744163830562	17.359483720322626	0.3884068599903273
					200.62262328314867	8.568253849585009	0.6532223644657601	8.568253849585009	73.9887372977376	16.628911815706054	0.38180235502406734
					202.0269816461307	8.488684072639014	0.655550029941809	8.488684072639014	74.50665845882176	17.018702565803295	0.38763028063252547
					203.44117051765363	9.987294095326211	0.7120463157885679	9.987294095326211	75.02820506803351	15.850108046479777	0.37639755698629923
					204.8652587112772	9.051048746806726	0.6813423614314513	9.051048746806726	75.55340250350974	15.969961730972038	0.3790102782524597
					206.29931552225614	8.510679388444968	0.6647748548098709	8.510679388444968	76.0822763210343	16.346082668565806	0.3845975701967141
					207.74341073091193	8.527602129625398	0.6698898460452251	8.527602129625398	76.61485225528155	16.226649701624034	0.38473937611601927
					209.1976146060283	8.358264885867042	0.6659150886493276	8.358264885867042	77.15115622106853	15.78669521930098	0.3814987928362335
					210.6619979082705	8.748220697413	0.6862337983457603	8.748220697413	77.69121431461602	15.279965418431408	0.3771739236020907
					212.13663189362842	9.706918999251224	0.7222822380289525	9.706918999251224	78.23505281481832	14.926397543329136	0.3739488857864225
					213.6215883168838	10.270654628500935	0.7465296340340778	10.270654628500935	78.78269818452205	15.977737686839326	0.3880113104611776
					215.11693943510198	8.889012070255628	0.7026746688170252	8.889012070255628	79.3341770718137	14.497204269654246	0.3720312486471118
					216.6227580111477	8.542663258723866	0.6928930545374877	8.542663258723866	79.88951631131638	14.07930430888433	0.36824618410000376
					218.13911731722578	9.934098474075357	0.7467514260127943	9.934098474075357	80.4487429254956	14.437241220506662	0.3745201550127407
					219.66609113844635	9.42956830877013	0.7331202027540306	9.42956830877013	81.01188412597406	14.174504495174842	0.3727576544507063
					221.20375377641545	9.671052936919606	0.7440028927481093	9.671052936919606	81.5789673148559	14.452849690052034	0.37777721623424415
					222.75218005285038	8.743578300909569	0.7151286449049029	8.743578300909569	82.1500200860599	13.877849737125588	0.3725734724342377
					224.31144531322033	8.228297238925109	0.7003753560302085	8.228297238925109	82.72507022666231	13.853152875018795	0.3735383950509868
					225.8816254304129	8.17665996394847	0.69971952190955	8.17665996394847	83.30414571824895	13.233954975409583	0.36713482236893125
					227.46279680842576	9.748024647736589	0.761255435238726	9.748024647736589	83.88727473827669	13.082277019753402	0.3669289143769703
					229.05503638608477	8.928826402322407	0.7372822600763876	8.928826402322407	84.47448566144462	13.238887273948999	0.3711849097010979
					230.65842164078737	9.573160963905826	0.7614287948545457	9.573160963905826	85.06580706107474	12.332591507240227	0.36058456153047597
					232.27303059227287	10.180897336568304	0.789774906191587	10.180897336568304	85.66126771050226	12.66976091367599	0.36720435584065825
					233.89894180641878	8.24749916161327	0.719617104344729	8.24749916161327	86.26089658447577	12.175715133171693	0.36260312045442056
					235.5362343990637	8.98468348360379	0.7480393078655525	8.98468348360379	86.8647228605671	12.737636515198128	0.37202532545969147
					237.18498803985716	8.463857770763564	0.734225927248898	8.463857770763564	87.47277592059106	11.486646357820781	0.3565026845075264
					238.84528295613615	8.910064537245733	0.7516869470464564	8.910064537245733	88.08508535203521	12.444875277361623	0.3721898636101419
					240.51719993682912	9.356569671817132	0.7760913777248464	9.356569671817132	88.70168094949946	12.19306111860056	0.37020520276238367
					242.20082033638693	7.949468488525624	0.7206088981058342	7.949468488525624	89.32259271614595	12.057325979299842	0.37086762885451463
					243.89622607874162	7.986906735061088	0.7275082016082968	7.986906735061088	89.94785086515898	11.179210905315808	0.36056248284697684
					245.6034996612928	7.331409957206745	0.7030759501070363	7.331409957206745	90.57748582121508	11.47461711210763	0.3672331566590673
					247.32272415892186	7.006219728832816	0.69267409550111	7.006219728832816	91.21152822196359	11.56714792522565	0.37155460154569964
					249.05398322803433	9.419109872441519	0.7944678012666531	9.419109872441519	91.85000891951734	11.284754146309961	0.36959003712632105
					250.79736111063056	7.611389758850418	0.7244358103148284	7.611389758850418	92.49295898195396	10.51278599073665	0.3597329460630066
					252.55294263840497	6.636465719140285	0.681564967585927	6.636465719140285	93.14040969482764	11.161236369361163	0.37284503275336756
					254.3208132368738	7.680011295816289	0.7339038385728357	7.680011295816289	93.79239256269142	11.142672742503569	0.37461215181074115
					256.1010589295319	7.542550873847123	0.7331494526267652	7.542550873847123	94.44893931063027	10.453328524140716	0.36707373070800803
					257.89376634203865	6.613673840407875	0.6915284749573174	6.613673840407875	95.11008188580468	9.310124848415466	0.3499104369451232
					259.6990227064329	6.582509005653761	0.6943404522573661	6.582509005653761	95.7758524590053	9.806510701824028	0.36042575413300043
					261.51691586537794	5.85564084173946	0.6562058872801593	5.85564084173946	96.44628342621834	9.589253527996792	0.3590436500323599
					263.34753427643557	6.068709434558202	0.6719466180559197	6.068709434558202	97.12140741020188	9.744103774792244	0.3630825726842626
					265.1909670163707	5.7602224873312675	0.6572343215950467	5.7602224873312675	97.8012572620733	9.27878021987464	0.35753506970247245
					267.04730378548527	6.374237995817988	0.6914824235676816	6.374237995817988	98.48586606290782	9.992621427952098	0.37211550919481073
					268.91663491198364	6.883359174660656	0.7211220430538396	6.883359174660656	99.17526712534817	9.394831967791028	0.36425444362188936
					270.7990513563675	5.618071958262548	0.6622332363012838	5.618071958262548	99.86949399522561	9.404672232172484	0.36571040681429556
					272.69464471586207	5.73111679715068	0.6692816597166154	5.73111679715068	100.5685804531922	8.955964950811106	0.36051807569303135
					274.6035072288731	7.709736285918074	0.7687472563714196	7.709736285918074	101.27256051636454	8.718558407445187	0.3585866998738815
					276.5257317794752	6.770810805231725	0.7261237732775646	6.770810805231725	101.9814684399791	9.420728558984454	0.37381586897146857
					278.46141190193157	6.405606219429294	0.7182951444779861	6.405606219429294	102.69533871905895	8.094522547438046	0.3512639990099119
					280.41064178524505	5.505334590939023	0.6691780019865593	5.505334590939023	103.41420609009236	8.457500888175566	0.3600866642029853
					282.3735162777418	5.878820847364578	0.6932237833659849	5.878820847364578	104.13810553272302	8.279437932692568	0.3595056435264598
					284.35013089168604	5.278335476143529	0.6626082540630165	5.278335476143529	104.86707227145207	8.837956714234535	0.3728442754326284
					286.34058180792783	5.392730264251102	0.6711799222544652	5.392730264251102	105.60114177735224	8.226775535871628	0.3634212406217418
					288.3449658805833	4.578473473332961	0.6283644670325076	4.578473473332961	106.3403497697937	7.911891348707927	0.359393986771107
					290.36338064174737	5.25235070682109	0.6685024150517052	5.25235070682109	107.08473221818227	7.946580661042307	0.3616992421438048
					292.39592430623964	6.057607819713011	0.7182972670318628	6.057607819713011	107.83432534370954	8.425320138701021	0.3726008228881578
					294.4426957763833	4.929428653523367	0.6499320903992888	4.929428653523367	108.58916562111551	7.3245405724235635	0.35259153872372634
					296.50379464681794	4.345713398042573	0.6214625212460502	4.345713398042573	109.34928978046332	8.095725726247977	0.3705872767217138
					298.5793212093457	5.132123665017695	0.6720103438949141	5.132123665017695	110.11473480892656	7.722577724414561	0.3654356917024516
					300.66937645781115	5.09199841976268	0.6689689882800308	5.09199841976268	110.88553795258903	7.936325190477855	0.3724223176983272
					302.7740620930158	5.023865108529663	0.6736524760374181	5.023865108529663	111.66173671825717	7.956767235278406	0.3750556706821054
					304.8934805276669	4.302194188178347	0.6286737085905518	4.302194188178347	112.44336887528496	7.364815354609588	0.36483472045417864
					307.0277348913605	4.078670175364466	0.6165102751961068	4.078670175364466	113.23047245741196	7.473387286026531	0.3699563095310233
					309.1769290356001	5.402629597086121	0.6993548026122975	5.402629597086121	114.02308576461385	6.9032812039428	0.36023085533267435
					311.3411675388493	4.237923069842228	0.6331835319546505	4.237923069842228	114.82124736496615	7.654113839828851	0.3793438558507038
					313.5205557116212	4.862598936698929	0.6765485388200561	4.862598936698929	115.62499609652092	7.41980545898777	0.37624526035227357
					315.71519960160254	5.413473742911222	0.712579133854757	5.413473742911222	116.43437106919656	7.650231094930353	0.3840608227975752
					317.9252059988138	4.839279244371622	0.6838046616628523	4.839279244371622	117.24941166668094	7.030026900918148	0.3725397568161285
					320.15068244080544	4.6125244415200095	0.6674611584008328	4.6125244415200095	118.07015754834771	6.97562571795371	0.37348047538370627
					322.3917372178911	4.114143593106008	0.6391487324108397	4.114143593106008	118.89664865118613	7.29635489357889	0.3843415022973042
					324.64847937841637	4.515269128208673	0.6689548441163984	4.515269128208673	119.72892519174444	7.071441457630718	0.3824602121475949
					326.9210187340653	4.180486681873341	0.6480243560730939	4.180486681873341	120.56702766808665	6.613927427617619	0.3729439188034182
					329.2094658652037	4.7359327671879035	0.6815108690476861	4.7359327671879035	121.41099686176327	6.5964863385678365	0.37615760780361185
					331.51393212626016	4.016261872719698	0.6412271498758092	4.016261872719698	122.26087383979561	7.25095468800257	0.39481130363579015
					333.83452965114395	3.772514823274978	0.6308918539854134	3.772514823274978	123.11669995667417	6.739404495771068	0.38447190670848724
					336.171371358702	3.9522729668533914	0.6424637306273395	3.9522729668533914	123.97851685637087	7.506278317070794	0.4055036135619637
					338.52457095821285	3.2388342411655846	0.5914885134455352	3.2388342411655846	124.84636647436548	6.631073664189389	0.38674629462741533
					340.89424295492034	3.293307022269513	0.5948399415103357	3.293307022269513	125.72029103968603	6.86543712651894	0.3946589937293148
					343.2805026556048	3.3547796087658277	0.6061795747108731	3.3547796087658277	126.60033307696384	7.432552246519894	0.4111732894549767
					345.683466174194	3.7330929411548746	0.62978828425927	3.7330929411548746	127.48653540850259	6.36508757386038	0.3866852046720998
					348.1032504374134	4.469913171832696	0.6935003688982754	4.469913171832696	128.3789411563621	7.319454407311205	0.41426607937869353
					350.5399731904753	2.069734831742152	0.5007625050940694	2.069734831742152	129.27759374445662	6.953116785979613	0.4085819962201279
					352.9937530028086	3.755373571111045	0.6401602912034481	3.755373571111045	130.18253690066783	6.494266747707738	0.3984531819999797
					355.46470927382825	2.195910323404838	0.5130897710761881	2.195910323404838	131.09381465897252	7.2719793516388735	0.42146480333017267
					357.95296223874504	3.564644248675256	0.6298945254837326	3.564644248675256	132.01147136158534	6.528962893060802	0.40411402605782176
					360.4586329744162	2.942757477690555	0.5844444181319036	2.942757477690555	132.93555166111642	7.518558942313319	0.43405597703549276
					362.98184340523716	2.766429738994769	0.5722751214709592	2.766429738994769	133.86610052274423	6.841455401698947	0.4184459363316062
					365.5227163090738	2.4644732573983457	0.5448524394786203	2.4644732573983457	134.80316322640346	7.1508523213902535	0.4305359469702255
					368.08137532323735	4.299335356585163	0.697690973339216	4.299335356585163	135.74678536898827	6.929141837216883	0.42666701451779665
					370.6579449505	3.8319412380412325	0.6732704763495897	3.8319412380412325	136.69701286657119	7.176101520319559	0.4355445613845976
					373.2525505651535	3.2848495469661345	0.6252768795766162	3.2848495469661345	137.6538919566372	7.627384288236131	0.45001328224373255
					375.8653184191096	3.8253150808069	0.6764322113822131	3.8253150808069	138.6174692003337	6.975664328356559	0.4339964577639687
					378.49637564804334	3.0126747094597564	0.6050695778189087	3.0126747094597564	139.587791484736	6.330895272883518	0.41983138685421495
					381.14585027757965	2.962867693672639	0.610537267495487	2.962867693672639	140.56490602512915	6.279362387645402	0.4199813672811017
					383.8138712295227	2.515830153626479	0.5669276161003441	2.515830153626479	141.54886036730505	6.290438995082558	0.42407228966410815
					386.50056832812936	3.093421517759943	0.6253761546013428	3.093421517759943	142.5397023898762	7.142344475309068	0.4525716707364369
					389.2060723064262	3.3474890857309885	0.6456948435603526	3.3474890857309885	143.53748030660535	7.323962847672983	0.4592400611516248
					391.93051481257123	2.871265554388574	0.6101595797336078	2.871265554388574	144.54224266875156	6.70022778957622	0.44510863741336354
					394.67402841625926	3.358385723669528	0.6574344508362975	3.358385723669528	145.55403836743284	6.769192147711056	0.44995094512326367
					397.43674661517304	3.2500371796667533	0.6518875601364984	3.2500371796667533	146.5729166360049	6.999108599113181	0.45973769959881017
					400.21880384147926	4.259290463809063	0.7374412883220751	4.259290463809063	147.59892705245693	7.154004640499224	0.4665832549111308
					403.0203354683696	3.973861677771342	0.7210786487177988	3.973861677771342	148.63211954182412	7.38276257980691	0.47598284031404886
					405.8414778166482	4.89454013689102	0.7905178240470986	4.89454013689102	149.67254437861686	6.812134992334593	0.462685412429284
					408.6823681613647	4.669583532562038	0.7812225461354945	4.669583532562038	150.7202521892672	7.252521217657499	0.47861604709393
					411.5431447384942	4.780355761695014	0.7936468023241953	4.780355761695014	151.7752939545921	6.923626540416263	0.470303647317792
					414.4239467516637	4.557177099230067	0.7726522533961787	4.557177099230067	152.83772101227422	6.484125098359104	0.4602026553652038
					417.3249143789253	4.874839184335027	0.8078271575043319	4.874839184335027	153.90758505936014	6.979030175444873	0.477532796062362
					420.2461887795778	3.857930996755732	0.7334784100552635	3.857930996755732	154.98493815477565	7.069522508764087	0.4848700601511978
					423.18791210103484	4.124648654497729	0.7531331017568142	4.124648654497729	156.0698327218591	7.400020600452066	0.49593384803905727
					426.1502274857421	3.9582049107025234	0.7493753951152997	3.9582049107025234	157.16232155091208	7.538910150493091	0.5035048430631567
					429.13327907814227	4.125891497680279	0.7551620219142019	4.125891497680279	158.26245780176848	6.286907335878549	0.4683091601380525
					432.1372120316893	3.1631975690163596	0.680216961089334	3.1631975690163596	159.37029500638084	7.938715337524801	0.5238104124275463
					435.16217251591104	4.6076892562272205	0.8101734673365499	4.6076892562272205	160.4858870714255	7.430327223270079	0.510452739479632
					438.20830772352247	3.5958546919259144	0.7302694892582008	3.5958546919259144	161.6092882809255	7.779515501458015	0.5241293566956905
					441.2757658775871	5.625167526986866	0.9007087130906151	5.625167526986866	162.740553298892	7.479178243694255	0.5171461060668016
					444.36469623873023	4.228866544625443	0.7912697405098195	4.228866544625443	163.87973717198423	8.047779244833903	0.5388069028961348
					447.47524911240134	5.200990241591429	0.8750259214068812	5.200990241591429	165.02689533218813	7.667562760931773	0.5315896454842889
					450.6075758561882	4.966758018422867	0.857109053743953	4.966758018422867	166.18208359951348	7.63772408015621	0.5333823404459836
					453.7618288871815	3.6402283613525936	0.7556172388154545	3.6402283613525936	167.34535818471008	7.709138288168398	0.5391417998904845
					456.93816168939173	4.1444631667676015	0.8013868236888704	4.1444631667676015	168.51677569200305	7.592864988264914	0.5395179317730605
					460.1367288212175	4.266719210675998	0.8193035412506744	4.266719210675998	169.69639312184705	7.344108475298361	0.5343118235855397
					463.35768592296597	4.626539586416128	0.8460960516746459	4.626539586416128	170.8842678737	8.009294525821531	0.557395070990148
					466.6011897244267	3.651423510950066	0.7739199439692205	3.651423510950066	172.0804577488159	8.486034973168126	0.5763404748485197
					469.8673980524977	3.108252997374588	0.7217543043861895	3.108252997374588	173.2850209530576	9.1602666330475	0.6010951255592608
					473.1564698388652	4.508035058360735	0.8475915234076379	4.508035058360735	174.498016099729	8.498813994027497	0.5836274580469798
					476.4685651277373	5.109514324019806	0.9071122200015719	5.109514324019806	175.71950221242713	8.353859161128858	0.5827119119672126
					479.8038450836314	3.2291437755829016	0.7478552206966678	3.2291437755829016	176.9495387279141	8.628155774917262	0.5943500048367051
					483.1624719992168	3.2650005799191186	0.74946476907457	3.2650005799191186	178.1881854990095	8.165935630689258	0.5806627295525162
					486.54460930321136	3.61301282144196	0.789560047148663	3.61301282144196	179.43550279750258	8.534455639904039	0.598179863434686
					489.9504215683338	4.080015240621801	0.8359340344054951	4.080015240621801	180.6915513170851	8.879027065815128	0.6114499420866347
					493.38007451931213	4.962841558317061	0.9197412418610249	4.962841558317061	181.9563921763047	8.854496679349559	0.615621056554226
					496.8337350409473	3.043887026486289	0.7397374289196247	3.043887026486289	183.23008692153883	8.41584189878636	0.605540868908154
					500.31157118623395	5.645244354427137	0.9887254834415701	5.645244354427137	184.51269752998962	8.224863543688457	0.6011962935672965
					503.8137521845376	3.8336858764587096	0.8293471549484761	3.8336858764587096	185.80428641269953	8.495634135902458	0.6145443496931362
					507.34044844982935	3.7336551443313573	0.8209655520267068	3.7336551443313573	187.10491641758844	8.181581717694332	0.6048858462826245
					510.8918315889782	5.542683202232151	0.9918389248994429	5.542683202232151	188.41465083251154	9.192971910637956	0.6424442300203136
					514.468074410101	3.029881490220784	0.7640247354998906	3.029881490220784	189.73355338833915	8.65976290366441	0.627584173124259
					518.0693509309717	4.1718896926200575	0.8793299840744857	4.1718896926200575	191.0616882620575	8.752842968843265	0.6359716491961462
					521.6958363874886	4.1423215514876235	0.8855626070951327	4.1423215514876235	192.3991200798919	9.236125324047519	0.6554649707912301
					525.3477072422011	4.609669127626298	0.9313626260467787	4.609669127626298	193.74591392045113	10.038752057882927	0.6850014595347097
					529.0251411928964	4.536334488577619	0.9313746582915026	4.536334488577619	195.1021353178943	9.559734990167179	0.6732506541508425
					532.7283171812467	3.6166839083941666	0.8490988741517925	3.6166839083941666	196.46785026511955	8.416276707062408	0.6367429271103394
					536.4574154015154	3.260933280107164	0.8108395245132864	3.260933280107164	197.8431252169754	9.532721142663853	0.6802791152002667
					540.212617309326	3.7206571164099826	0.8614621370996247	3.7206571164099826	199.22802709349423	8.844748636383189	0.6595387544084093
					543.9941056304913	3.7337917009715165	0.8719858337192362	3.7337917009715165	200.62262328314867	8.568253849585009	0.6532223644657601
					547.8020643699047	3.7013585448107755	0.8716533544558774	3.7013585448107755	202.0269816461307	8.488684072639014	0.655550029941809
					551.636678820494	3.1243971440130305	0.8161803446090063	3.1243971440130305	203.44117051765363	9.987294095326211	0.7120463157885679
					555.4981355722375	4.658932430721545	0.9851467941119639	4.658932430721545	204.8652587112772	9.051048746806726	0.6813423614314513
					559.3866225212431	3.666665953847552	0.8750986677049978	3.666665953847552	206.29931552225614	8.510679388444968	0.6647748548098709
					563.3023288788918	3.2797164984099276	0.8534529573283985	3.2797164984099276	207.74341073091193	8.527602129625398	0.6698898460452251
					567.245445181044	3.742845755897991	0.9047037882477812	3.742845755897991	209.1976146060283	8.358264885867042	0.6659150886493276
					571.2161632973114	2.744957742968942	0.7924793512987883	2.744957742968942	210.6619979082705	8.748220697413	0.6862337983457603
					575.2146764403926	3.9936529233018994	0.9340399900201031	3.9936529233018994	212.13663189362842	9.706918999251224	0.7222822380289525
					579.2411791754753	3.755216030036551	0.9143311837104601	3.755216030036551	213.6215883168838	10.270654628500935	0.7465296340340778
					583.2958674297037	1.9510646024792893	0.7076489484781874	1.9510646024792893	215.11693943510198	8.889012070255628	0.7026746688170252
					587.3789385017116	3.9688109854511557	0.9554544069618954	3.9688109854511557	216.6227580111477	8.542663258723866	0.6928930545374877
					591.4905910712235	1.801530499272747	0.67296909021271	1.801530499272747	218.13911731722578	9.934098474075357	0.7467514260127943
					595.6310252087221	3.2975102210796567	0.871680751004165	3.2975102210796567	219.66609113844635	9.42956830877013	0.7331202027540306
					599.8004423851831	2.7205754779555074	0.8185871764637174	2.7205754779555074	221.20375377641545	9.671052936919606	0.7440028927481093
					603.9990454818794	3.6803749319818833	0.9416802952901663	3.6803749319818833	222.75218005285038	8.743578300909569	0.7151286449049029
					608.2270388002526	2.371771775839244	0.7783904610715143	2.371771775839244	224.31144531322033	8.228297238925109	0.7003753560302085
					612.4846280718543	2.9178196206754774	0.8534607507903191	2.9178196206754774	225.8816254304129	8.17665996394847	0.69971952190955
					616.7720204683573	2.044134477711869	0.74694582037118	2.044134477711869	227.46279680842576	9.748024647736589	0.761255435238726
					621.0894246116358	3.026691843370986	0.8874943531164666	3.026691843370986	229.05503638608477	8.928826402322407	0.7372822600763876
					625.4370505839172	2.329144503342462	0.7969577418549644	2.329144503342462	230.65842164078737	9.573160963905826	0.7614287948545457
					629.8151099380046	3.0883195801900825	0.909365461566817	3.0883195801900825	232.27303059227287	10.180897336568304	0.789774906191587
					634.2238157075707	2.7330311347200302	0.8443264999838834	2.7330311347200302	233.89894180641878	8.24749916161327	0.719617104344729
					638.6633824175237	2.2984891453116725	0.7961682886891847	2.2984891453116725	235.5362343990637	8.98468348360379	0.7480393078655525
					643.1340260944464	2.1025647438370654	0.7951684745581665	2.1025647438370654	237.18498803985716	8.463857770763564	0.734225927248898
					647.6359642771075	1.7978186403774836	0.7437144501504434	1.7978186403774836	238.84528295613615	8.910064537245733	0.7516869470464564
					652.1694160270473	1.1774788705866595	0.6477151486991668	1.1774788705866595	240.51719993682912	9.356569671817132	0.7760913777248464
					656.7346019392367	1.9246925859432915	0.7700261084824289	1.9246925859432915	242.20082033638693	7.949468488525624	0.7206088981058342
					661.3317441528113	1.4056125642385615	0.6956016584277549	1.4056125642385615	243.89622607874162	7.986906735061088	0.7275082016082968
					665.961066361881	1.2757345809660983	0.6702547706929427	1.2757345809660983	245.6034996612928	7.331409957206745	0.7030759501070363
					670.6227938264142	2.766028372816452	0.8990146790953402	2.766028372816452	247.32272415892186	7.006219728832816	0.69267409550111
					675.3171533831991	3.0469367816768727	0.944159912115111	3.0469367816768727	249.05398322803433	9.419109872441519	0.7944678012666531
					680.0443734568814	1.3101947276469232	0.6774799235069069	1.3101947276469232	250.79736111063056	7.611389758850418	0.7244358103148284
					684.8046840710797	1.3802701618508864	0.6954918865559749	1.3802701618508864	252.55294263840497	6.636465719140285	0.681564967585927
					689.5983168595773	2.0123500254919673	0.8190368316277589	2.0123500254919673	254.3208132368738	7.680011295816289	0.7339038385728357
					694.4255050775944	1.6777167598499412	0.7709370266872935	1.6777167598499412	256.1010589295319	7.542550873847123	0.7331494526267652
					699.2864836131375	3.591165939472489	1.0685849636051246	3.591165939472489	257.89376634203865	6.613673840407875	0.6915284749573174
					704.1814889984294	2.975467939195289	0.9663228665029924	2.975467939195289	259.6990227064329	6.582509005653761	0.6943404522573661
					709.1107594214184	1.0184779237907242	0.6411533657432973	1.0184779237907242	261.51691586537794	5.85564084173946	0.6562058872801593
					714.0745347373684	2.3229949928479856	0.8900638521717424	2.3229949928479856	263.34753427643557	6.068709434558202	0.6719466180559197
					719.0730564805299	2.820602972846875	0.9530020893395119	2.820602972846875	265.1909670163707	5.7602224873312675	0.6572343215950467
					724.1065678758937	1.101742484444022	0.6745906209930266	1.101742484444022	267.04730378548527	6.374237995817988	0.6914824235676816
					729.175313851025	3.182798649368788	1.0287420700721817	3.182798649368788	268.91663491198364	6.883359174660656	0.7211220430538396
					734.2795410479821	2.4596844965227143	0.9379492189635913	2.4596844965227143	270.7990513563675	5.618071958262548	0.6622332363012838
					739.419497835318	3.056298274496483	1.0384624355800969	3.056298274496483	272.69464471586207	5.73111679715068	0.6692816597166154
					744.5954343201652	2.3936790401118313	0.9180001717974394	2.3936790401118313	274.6035072288731	7.709736285918074	0.7687472563714196
					749.8076023604063	1.3949905531983977	0.7542324360203481	1.3949905531983977	276.5257317794752	6.770810805231725	0.7261237732775646
					755.0562555769293	2.9781147825075367	1.0182373535005307	2.9781147825075367	278.46141190193157	6.405606219429294	0.7182951444779861
					760.3416493659677	1.1668933138592164	0.7308347934292897	1.1668933138592164	280.41064178524505	5.505334590939023	0.6691780019865593
					765.6640409115295	2.26671337035001	0.9371543573678043	2.26671337035001	282.3735162777418	5.878820847364578	0.6932237833659849
					771.0236891979102	3.007825987876041	1.0341530713352556	3.007825987876041	284.35013089168604	5.278335476143529	0.6626082540630165
					776.4208550222957	1.5856704825631003	0.813477644165491	1.5856704825631003	286.34058180792783	5.392730264251102	0.6711799222544652
					781.8558010074516	1.3889801119503535	0.7731716673542324	1.3889801119503535	288.3449658805833	4.578473473332961	0.6283644670325076
					787.3287916145039	1.786866133372405	0.8503588772664457	1.786866133372405	290.36338064174737	5.25235070682109	0.6685024150517052
					792.8400931558053	1.497369482151195	0.8416658270381197	1.497369482151195	292.39592430623964	6.057607819713011	0.7182972670318628
					798.389973807896	2.319629115136719	0.9574011050411818	2.319629115136719	294.4426957763833	4.929428653523367	0.6499320903992888
					803.9787036245513	2.470550447496961	1.0040887635070657	2.470550447496961	296.50379464681794	4.345713398042573	0.6214625212460502
					809.6065545499231	2.3030819372593943	0.9982147002750343	2.3030819372593943	298.5793212093457	5.132123665017695	0.6720103438949141
					815.2738004317725	0.9060701751990751	0.708431675296274	0.9060701751990751	300.66937645781115	5.09199841976268	0.6689689882800308
					820.9807170347949	2.3906831545336327	1.0163166481935877	2.3906831545336327	302.7740620930158	5.023865108529663	0.6736524760374181
					826.7275820540385	0.9690237568318295	0.738251518578943	0.9690237568318295	304.8934805276669	4.302194188178347	0.6286737085905518
					832.5146751284168	0.573126182459179	0.6084345662186533	0.573126182459179	307.0277348913605	4.078670175364466	0.6165102751961068
					838.3422778543157	2.0516949220677905	0.9419264061911237	2.0516949220677905	309.1769290356001	5.402629597086121	0.6993548026122975
					844.2106737992959	1.2856606384825264	0.8155749957186423	1.2856606384825264	311.3411675388493	4.237923069842228	0.6331835319546505
					850.1201485158911	2.7613197826470093	1.1105782742877657	2.7613197826470093	313.5205557116212	4.862598936698929	0.6765485388200561
					856.0709895555023	2.7283393316020588	1.111774099050671	2.7283393316020588	315.71519960160254	5.413473742911222	0.712579133854757
					862.0634864823908	1.7033511800155763	0.8982814061270651	1.7033511800155763	317.9252059988138	4.839279244371622	0.6838046616628523
					868.0979308877675	3.9088068741160518	1.299931665882639	3.9088068741160518	320.15068244080544	4.6125244415200095	0.6674611584008328
					874.1746164039819	1.7318531401865944	0.9437296047028841	1.7318531401865944	322.3917372178911	4.114143593106008	0.6391487324108397
					880.2938387188098	2.4945487119891676	1.0863380261623972	2.4945487119891676	324.64847937841637	4.515269128208673	0.6689548441163984
					886.4558955898415	3.138256509501846	1.2121409926543536	3.138256509501846	326.9210187340653	4.180486681873341	0.6480243560730939
					892.6610868589703	0.9395318281863083	0.7849687449036536	0.9395318281863083	329.2094658652037	4.7359327671879035	0.6815108690476861
					898.9097144669831	2.1527482072734907	1.06985132993306	2.1527482072734907	331.51393212626016	4.016261872719698	0.6412271498758092
					905.202082468252	2.273425801196565	1.0845956136644301	2.273425801196565	333.83452965114395	3.772514823274978	0.6308918539854134
					911.5384970455298	2.9469693519596305	1.193241187687926	2.9469693519596305	336.171371358702	3.9522729668533914	0.6424637306273395
					917.9192665248484	1.0225383394412604	0.8164892438105681	1.0225383394412604	338.52457095821285	3.2388342411655846	0.5914885134455352
					924.3447013905223	2.5681611864182567	1.1400935216517307	2.5681611864182567	340.89424295492034	3.293307022269513	0.5948399415103357
					930.815114300256	1.8994039511659675	1.0153635443936286	1.8994039511659675	343.2805026556048	3.3547796087658277	0.6061795747108731
					937.3308201003579	0.40861598785537523	0.6634765512911479	0.40861598785537523	345.683466174194	3.7330929411548746	0.62978828425927
					943.8921358410604	2.3278176421125893	1.1205628703131811	2.3278176421125893	348.1032504374134	4.469913171832696	0.6935003688982754
					950.4993807919478	1.8786424766281933	1.0596764062638622	1.8786424766281933	350.5399731904753	2.069734831742152	0.5007625050940694
					957.1528764574914	0.9758763072785106	0.809782877708144	0.9758763072785106	352.9937530028086	3.755373571111045	0.6401602912034481
					963.8529465926938	2.621192047541836	1.2529273038163615	2.621192047541836	355.46470927382825	2.195910323404838	0.5130897710761881
					970.5999172188426	1.7315474999439333	1.0707681460529048	1.7315474999439333	357.95296223874504	3.564644248675256	0.6298945254837326
					977.3941166393745	0.9770000622113394	0.9074823306632332	0.9770000622113394	360.4586329744162	2.942757477690555	0.5844444181319036
					984.2358754558502	4.304669321675844	1.5349440165651362	4.304669321675844	362.98184340523716	2.766429738994769	0.5722751214709592
									365.5227163090738	2.4644732573983457	0.5448524394786203
									368.08137532323735	4.299335356585163	0.697690973339216
									370.6579449505	3.8319412380412325	0.6732704763495897
									373.2525505651535	3.2848495469661345	0.6252768795766162
									375.8653184191096	3.8253150808069	0.6764322113822131
									378.49637564804334	3.0126747094597564	0.6050695778189087
									381.14585027757965	2.962867693672639	0.610537267495487
									383.8138712295227	2.515830153626479	0.5669276161003441
									386.50056832812936	3.093421517759943	0.6253761546013428
									389.2060723064262	3.3474890857309885	0.6456948435603526
									391.93051481257123	2.871265554388574	0.6101595797336078
									394.67402841625926	3.358385723669528	0.6574344508362975
									397.43674661517304	3.2500371796667533	0.6518875601364984
									400.21880384147926	4.259290463809063	0.7374412883220751
									403.0203354683696	3.973861677771342	0.7210786487177988
									405.8414778166482	4.89454013689102	0.7905178240470986
									408.6823681613647	4.669583532562038	0.7812225461354945
									411.5431447384942	4.780355761695014	0.7936468023241953
									414.4239467516637	4.557177099230067	0.7726522533961787
									417.3249143789253	4.874839184335027	0.8078271575043319
									420.2461887795778	3.857930996755732	0.7334784100552635
									423.18791210103484	4.124648654497729	0.7531331017568142
									426.1502274857421	3.9582049107025234	0.7493753951152997
									429.13327907814227	4.125891497680279	0.7551620219142019
									432.1372120316893	3.1631975690163596	0.680216961089334
									435.16217251591104	4.6076892562272205	0.8101734673365499
									438.20830772352247	3.5958546919259144	0.7302694892582008
									441.2757658775871	5.625167526986866	0.9007087130906151
									444.36469623873023	4.228866544625443	0.7912697405098195
									447.47524911240134	5.200990241591429	0.8750259214068812
									450.6075758561882	4.966758018422867	0.857109053743953
									453.7618288871815	3.6402283613525936	0.7556172388154545
									456.93816168939173	4.1444631667676015	0.8013868236888704
									460.1367288212175	4.266719210675998	0.8193035412506744
									463.35768592296597	4.626539586416128	0.8460960516746459
									466.6011897244267	3.651423510950066	0.7739199439692205
									469.8673980524977	3.108252997374588	0.7217543043861895
									473.1564698388652	4.508035058360735	0.8475915234076379
									476.4685651277373	5.109514324019806	0.9071122200015719
									479.8038450836314	3.2291437755829016	0.7478552206966678
									483.1624719992168	3.2650005799191186	0.74946476907457
									486.54460930321136	3.61301282144196	0.789560047148663
									489.9504215683338	4.080015240621801	0.8359340344054951
									493.38007451931213	4.962841558317061	0.9197412418610249
									496.8337350409473	3.043887026486289	0.7397374289196247
									500.31157118623395	5.645244354427137	0.9887254834415701
									503.8137521845376	3.8336858764587096	0.8293471549484761
									507.34044844982935	3.7336551443313573	0.8209655520267068
									510.8918315889782	5.542683202232151	0.9918389248994429
									514.468074410101	3.029881490220784	0.7640247354998906
									518.0693509309717	4.1718896926200575	0.8793299840744857
									521.6958363874886	4.1423215514876235	0.8855626070951327
									525.3477072422011	4.609669127626298	0.9313626260467787
									529.0251411928964	4.536334488577619	0.9313746582915026
									532.7283171812467	3.6166839083941666	0.8490988741517925
									536.4574154015154	3.260933280107164	0.8108395245132864
									540.212617309326	3.7206571164099826	0.8614621370996247
									543.9941056304913	3.7337917009715165	0.8719858337192362
									547.8020643699047	3.7013585448107755	0.8716533544558774
									551.636678820494	3.1243971440130305	0.8161803446090063
									555.4981355722375	4.658932430721545	0.9851467941119639
									559.3866225212431	3.666665953847552	0.8750986677049978
									563.3023288788918	3.2797164984099276	0.8534529573283985
									567.245445181044	3.742845755897991	0.9047037882477812
									571.2161632973114	2.744957742968942	0.7924793512987883
									575.2146764403926	3.9936529233018994	0.9340399900201031
									579.2411791754753	3.755216030036551	0.9143311837104601
									583.2958674297037	1.9510646024792893	0.7076489484781874
									587.3789385017116	3.9688109854511557	0.9554544069618954
									591.4905910712235	1.801530499272747	0.67296909021271
									595.6310252087221	3.2975102210796567	0.871680751004165
									599.8004423851831	2.7205754779555074	0.8185871764637174
									603.9990454818794	3.6803749319818833	0.9416802952901663
									608.2270388002526	2.371771775839244	0.7783904610715143
									612.4846280718543	2.9178196206754774	0.8534607507903191
									616.7720204683573	2.044134477711869	0.74694582037118
									621.0894246116358	3.026691843370986	0.8874943531164666
									625.4370505839172	2.329144503342462	0.7969577418549644
									629.8151099380046	3.0883195801900825	0.909365461566817
									634.2238157075707	2.7330311347200302	0.8443264999838834
									638.6633824175237	2.2984891453116725	0.7961682886891847
									643.1340260944464	2.1025647438370654	0.7951684745581665
									647.6359642771075	1.7978186403774836	0.7437144501504434
									652.1694160270473	1.1774788705866595	0.6477151486991668
									656.7346019392367	1.9246925859432915	0.7700261084824289
									661.3317441528113	1.4056125642385615	0.6956016584277549
									665.961066361881	1.2757345809660983	0.6702547706929427
									670.6227938264142	2.766028372816452	0.8990146790953402
									675.3171533831991	3.0469367816768727	0.944159912115111
									680.0443734568814	1.3101947276469232	0.6774799235069069
									684.8046840710797	1.3802701618508864	0.6954918865559749
									689.5983168595773	2.0123500254919673	0.8190368316277589
									694.4255050775944	1.6777167598499412	0.7709370266872935
									699.2864836131375	3.591165939472489	1.0685849636051246
									704.1814889984294	2.975467939195289	0.9663228665029924
									709.1107594214184	1.0184779237907242	0.6411533657432973
									714.0745347373684	2.3229949928479856	0.8900638521717424
									719.0730564805299	2.820602972846875	0.9530020893395119
									724.1065678758937	1.101742484444022	0.6745906209930266
									729.175313851025	3.182798649368788	1.0287420700721817
									734.2795410479821	2.4596844965227143	0.9379492189635913
									739.419497835318	3.056298274496483	1.0384624355800969
									744.5954343201652	2.3936790401118313	0.9180001717974394
									749.8076023604063	1.3949905531983977	0.7542324360203481
									755.0562555769293	2.9781147825075367	1.0182373535005307
									760.3416493659677	1.1668933138592164	0.7308347934292897
									765.6640409115295	2.26671337035001	0.9371543573678043
									771.0236891979102	3.007825987876041	1.0341530713352556
									776.4208550222957	1.5856704825631003	0.813477644165491
									781.8558010074516	1.3889801119503535	0.7731716673542324
									787.3287916145039	1.786866133372405	0.8503588772664457
									792.8400931558053	1.497369482151195	0.8416658270381197
									798.389973807896	2.319629115136719	0.9574011050411818
									803.9787036245513	2.470550447496961	1.0040887635070657
									809.6065545499231	2.3030819372593943	0.9982147002750343
									815.2738004317725	0.9060701751990751	0.708431675296274
									820.9807170347949	2.3906831545336327	1.0163166481935877
									826.7275820540385	0.9690237568318295	0.738251518578943
									832.5146751284168	0.573126182459179	0.6084345662186533
									838.3422778543157	2.0516949220677905	0.9419264061911237
									844.2106737992959	1.2856606384825264	0.8155749957186423
									850.1201485158911	2.7613197826470093	1.1105782742877657
									856.0709895555023	2.7283393316020588	1.111774099050671
									862.0634864823908	1.7033511800155763	0.8982814061270651
									868.0979308877675	3.9088068741160518	1.299931665882639
									874.1746164039819	1.7318531401865944	0.9437296047028841
									880.2938387188098	2.4945487119891676	1.0863380261623972
									886.4558955898415	3.138256509501846	1.2121409926543536
									892.6610868589703	0.9395318281863083	0.7849687449036536
									898.9097144669831	2.1527482072734907	1.06985132993306
									905.202082468252	2.273425801196565	1.0845956136644301
									911.5384970455298	2.9469693519596305	1.193241187687926
									917.9192665248484	1.0225383394412604	0.8164892438105681
									924.3447013905223	2.5681611864182567	1.1400935216517307
									930.815114300256	1.8994039511659675	1.0153635443936286
									937.3308201003579	0.40861598785537523	0.6634765512911479
									943.8921358410604	2.3278176421125893	1.1205628703131811
									950.4993807919478	1.8786424766281933	1.0596764062638622
									957.1528764574914	0.9758763072785106	0.809782877708144
									963.8529465926938	2.621192047541836	1.2529273038163615
									970.5999172188426	1.7315474999439333	1.0707681460529048
									977.3941166393745	0.9770000622113394	0.9074823306632332
									984.2358754558502	4.304669321675844	1.5349440165651362
									991.1255265840412	2.7999797049095108	1.2508033313960498
									997.2911834928398	3.392589371786259	1.572281838939519
