# Supplementary material for: Formation of a super-dense hydrogen monolayer on mesoporous silica
Source: Nat Chem. 2022 Aug 29;14(11):1319–24. doi: 10.1038/s41557-022-01019-7 (PMC9630099; doi:10.1038/s41557-022-01019-7)
Supplement: Source Data Fig. 2 — Compressed folder with ‘.csv’ files of all INS results including spectra and analysis and source data of Fig. 2b.. [file 41557_2022_1019_MOESM3_ESM.zip › Fig2_INS_spectra_and_analysis/INS+AnalysisGaussian/22975_1.25mmol_35.0K_B.csv]

x	y	err	fit	residual_fit	x_full	y_full	err_full	background_full	x_f	y_f	err_f	GS_Peak0_	GS_Peak1_	GS_Peak2_	Background1_	Sigmoid1_
2.0004999999999926	0.024387242997767844	0.20073820145157587	0.20743428944604142	0.18304704644827358	1.0134999999999967	0.41504896943673586	0.40973017975115966	0.4148432795256677	-1.9895	0.058397748673609196	0.12486628389443394	0.0005436746468853974	0.0005439557552841895	7.253641362408117e-07	0.20634593367973558	0.0
2.0214999999999925	0.020648474289671093	0.19586739450630974	0.20811634904787873	0.18746787475820764	1.0344999999999966	-0.09792857401128252	0.3857876973749162	-0.09814205114522652	-1.9685000000000001	0.27011902632796453	0.14020246414329293	0.000562282905584931	0.0005625729923270245	7.595271868268492e-07	0.20699073362277995	0.0
2.0424999999999924	-0.05999671929815298	0.19728013578002723	0.20882916664192722	0.26882588594008017	1.0554999999999966	0.252410626351284	0.3908695577060417	0.252189083671785	-1.9475000000000002	0.08788746544310094	0.12400360580306535	0.0005814847401650568	0.0005817840682373525	7.952399892666232e-07	0.20766510259353554	0.0
2.0634999999999923	0.1314241897708479	0.20625191067072002	0.20957265338116168	0.07814846361031377	1.0764999999999965	-0.3841804394311712	0.35829460930002016	-0.3844103352710196	-1.9265000000000003	0.05491902968628093	0.12144019507649781	0.000601297511051509	0.0006016063503209855	8.325699660000048e-07	0.20836891694982318	0.0
2.0844999999999922	-0.10690349951174061	0.19316881612124195	0.21034672160785528	0.3172502211195959	1.0974999999999964	0.4198875921785854	0.38636432741383475	0.41964904598618946	-1.9055000000000004	0.12293481232012327	0.12691425161532982	0.0006217390319791964	0.0006220576593457973	8.715873370871306e-07	0.2091020533291932	0.0
2.105499999999992	0.2850517178025256	0.2185033292434492	0.21115128487341403	-0.07390043292911155	1.1184999999999963	-0.24857842223491744	0.35082755119737125	-0.248825925842604	-1.8845000000000005	0.029329231301824354	0.11477746987534337	0.0006428275800387221	0.0006431562795907939	9.123652301168184e-07	0.2098643886485544	0.0
2.126499999999992	0.12341581553530534	0.2040473433391074	0.2119862579585476	0.08857044242324227	1.1394999999999962	0.5608017448165965	0.37447004753283414	0.5605449665591528	-1.8635000000000006	0.077408724639634	0.13801795646066778	0.0006645819058892929	0.0006649209690615866	9.549797941615442e-07	0.21065580010380258	0.0
2.147499999999992	0.16250635208004005	0.2113532218885864	0.2128515568937802	0.05034520481374016	1.160499999999996	0.24242571299568727	0.3576535877931617	0.24215933237289197	-1.8425000000000007	0.014520102586279005	0.12777487640817844	0.0006870212441390474	0.0006873709698732906	9.99510317916499e-07	0.21147616516944995	0.0
2.168499999999992	0.2608981434780857	0.22917792098596634	0.21374709898030203	-0.04715104449778368	1.181499999999996	0.23685758872711915	0.3490249439217318	0.2365812672244296	-1.8215000000000008	0.0540544427879307	0.13094052133619163	0.000710165323893744	0.0007105260188018056	1.0460393521644307e-06	0.21232536159825433	0.0
2.189499999999992	0.4471422873448463	0.235192660538372	0.21467280281116474	-0.23246948453368155	1.202499999999996	0.07684532787582299	0.33473430007589133	0.07655871585331558	-1.8005000000000009	0.19219454726804763	0.13963541196692664	0.000734034379474712	0.0007344063580043734	1.0946528367123258e-06	0.21320326742084894	0.0
2.2104999999999917	-0.07217791044554445	0.19841761524265691	0.21562858829282117	0.2878064987383656	1.2234999999999958	-0.221179469674178	0.32065717589577086	-0.22147673331704956	-1.779500000000001	0.34186376467302304	0.15315554255628971	0.0007586491613069149	0.0007590327459102529	1.1454402319503636e-06	0.21410976094537204	0.0
2.2314999999999916	0.4553096454720822	0.22822263471136606	0.21661437666701278	-0.23869526880506942	1.2444999999999957	0.20950193954311347	0.3366153463761755	0.2091936513744558	-1.758500000000001	0.04720676221147879	0.12495811199599448	0.0007840309469779129	0.0007844264682823139	1.1984946551881589e-06	0.21504472075709735	0.0
2.2524999999999915	-0.11730890965886309	0.19554007377440855	0.21763009053300467	0.33493900019186773	1.2654999999999956	0.25353686048011737	0.32854321178094276	0.25321716272190725	-1.7375000000000012	0.07127095997686606	0.12762295621001182	0.0008102015524684401	0.0008106093494502506	1.2539130219279418e-06	0.21600802571806405	0.0
2.2734999999999914	0.2455714216793332	0.23300446200241579	0.21867565387017124	-0.026895767809161975	1.2864999999999955	0.29659182678829143	0.3289332320276287	0.29626032185552525	-1.7165000000000012	-0.12404927873941751	0.11294212039017851	0.0008371833435552347	0.0008376037637160597	1.3117961922391193e-06	0.2169995549667077	0.0
2.2944999999999913	0.29213161531383514	0.22984418974493034	0.21975099206093232	-0.07238062325290281	1.3074999999999954	-0.2762730215056406	0.30256003199155546	-0.27661674409173254	-1.6955000000000013	0.012717337125630612	0.12572579558807967	0.0008649992473867091	0.0008654326469323699	1.3722491224036115e-06	0.21801918791749084	0.0
2.3154999999999912	0.06150273705897291	0.21863510833354385	0.22085603191404235	0.15935329485506944	1.3284999999999954	0.21626659272443494	0.31117861603581876	0.2159102287301016	-1.6745000000000014	0.1606378690363034	0.1393972637053298	0.000893672764231988	0.0008941195082541362	1.4353810220062513e-06	0.2190668042605342	0.0
2.336499999999991	0.1557555771730479	0.2210520121008735	0.22199070168823248	0.0662351245151846	1.3494999999999953	-0.34088491153184597	0.28845517289520783	-0.34125435435793194	-1.6535000000000015	0.21650876994218637	0.13619955500794612	0.0009232279794037251	0.0009236884420641345	1.501305516649777e-06	0.22014228396124796	0.0
2.357499999999991	0.2777680426902882	0.22763180427061847	0.22315493111620757	-0.054613111574080636	1.3704999999999952	0.3779027343895258	0.30784415988563074	0.37751976123683884	-1.6325000000000016	0.015097977167235266	0.12526837413583897	0.0009536895753550629	0.0009541641400725892	1.5701408164793246e-06	0.22124550725996345	0.0
2.378499999999991	0.23216624315851764	0.21976702859922873	0.2243486514289978	-0.007817591729519846	1.391499999999995	0.004085519897981893	0.29352276412060335	0.003688550439249192	-1.6115000000000017	-0.13800374669291215	0.11552909805482794	0.0009850828439510006	0.000985571903591221	1.6420098907064731e-06	0.22237635467156486	0.0
2.399499999999991	0.312362537725962	0.2228161165771644	0.22557179538066588	-0.08679074234529613	1.412499999999995	0.4709351559433119	0.3084385571032909	0.4705237092904867	-1.5905000000000018	0.05422650917366367	0.12713897791418557	0.0010174336989143893	0.0010179376559819246	1.7170406483287154e-06	0.22353470698512123	0.0
2.4204999999999908	0.6782168590801487	0.24587714887803866	0.22682429727337095	-0.4513925618067778	1.433499999999995	0.4894850358127716	0.305664044734995	0.4890586157342196	-1.569500000000002	-0.18701645871261163	0.11546078200336082	0.0010507686884466487	0.0010512879552801622	1.7953661252456915e-06	0.2247204452635189	0.0
2.4414999999999907	0.0994251844689249	0.21651071056562093	0.22810609298278828	0.12868090851386338	1.4544999999999948	0.028382981102522464	0.28968852238048215	0.027941075576820996	-1.548500000000002	0.07426568437854197	0.1334651101656114	0.001085115008023198	0.0010856500069930776	1.8771246779795187e-06	0.22593345084309402	0.0
2.4624999999999906	0.34964756229639193	0.22912716911563297	0.22941711998388528	-0.12023044231250665	1.4754999999999947	0.24058020225762133	0.29491710359451423	0.24012228301590297	-1.527500000000002	-0.08460239581745554	0.1238186328281336	0.0011205005133635545	0.001121051677072274	1.962460184212342e-06	0.22717360533326525	0.0
2.4834999999999905	-0.08823148488899468	0.21278247858937882	0.2307573173770543	0.318988802266049	1.4964999999999946	0.0812283713689399	0.27617017960767015	0.08075389342553758	-1.5065000000000022	0.1406772390178609	0.14068871832798077	0.0011569537335759366	0.0011575215050610888	2.0515222503604902e-06	0.2284407906161669	0.0
2.5044999999999904	0.011710280465927037	0.21684534377356138	0.23212662591460073	0.2204163454486737	1.5174999999999945	-0.23604352409701912	0.26016222002453204	-0.23653512292587248	-1.4855000000000023	0.09671394779049114	0.13666430578806518	0.0011945038844760742	0.0011950887174160816	2.1444664264106246e-06	0.22973488884628215	0.0
2.5254999999999903	0.17657681101295597	0.2221190186373306	0.23352498802758712	0.056948177014631146	1.5384999999999944	-0.07568747048684266	0.25451073741410957	-0.0761967700765102	-1.4645000000000024	0.28372725917928476	0.15533498401853055	0.0012331808820798833	0.0012337832410023646	2.241454428249989e-06	0.23105578245007663	0.0
2.54649999999999	0.3863571977219469	0.23564562911779108	0.23495234785303157	-0.1514048498689153	1.5594999999999943	0.36522451609442186	0.26875093578367854	0.3646969176710353	-1.4435000000000024	0.02297672635097947	0.13488428890896567	0.001273015356269503	0.001273635716762301	2.342654367729143e-06	0.23240335412563204	0.0
2.56749999999999	0.29265177662217434	0.23160819575534608	0.23640865126146013	-0.05624312536071421	1.5804999999999942	0.09912123584908894	0.25723547806605573	0.09857472180288436	-1.4225000000000025	0.1252039113568093	0.1470423279666473	0.0013140386646321531	0.001314677513557006	2.4482409907023207e-06	0.23377748684228028	0.0
2.58849999999999	0.5923730298644856	0.2443693391891908	0.23789384588481216	-0.35447918397967343	1.6014999999999942	0.3154619313293354	0.26957188796690423	0.31489586562339944	-1.4015000000000026	0.05187559047116341	0.14305618297631906	0.0013562829064711018	0.0013569407421799501	2.5583959232973828e-06	0.23517806384023782	0.0
2.60949999999999	0.3251766120980464	0.23669697636983011	0.23940788114469622	-0.08576873095335016	1.622499999999994	-0.18037715704021662	0.23395795101984795	-0.18096343023546402	-1.3805000000000027	0.275859926426402	0.17151984247027366	0.0013997809369879202	0.0014004582695418385	2.6733079266745076e-06	0.23660496863023978	0.0
2.63049999999999	0.23379740764588752	0.2315958254299403	0.24095070828099666	0.007153300635109133	1.643499999999994	0.1935130765513191	0.24525216004728892	0.19290591968616141	-1.3595000000000028	-0.03675558645182564	0.14133181232758282	0.001444566381635131	0.0014452637330258596	2.793173160539636e-06	0.23805808499317513	0.0
2.6514999999999898	0.48980503234082384	0.24631178774348797	0.24252228038082752	-0.24728275195999633	1.6644999999999939	0.043431884727622716	0.2337750740531979	0.042803147088813776	-1.338500000000003	0.20760511922714253	0.16424067589702837	0.0014906736506382075	0.0014913915550122763	2.918195455686155e-06	0.23953729697972134	0.0
2.6724999999999897	0.13228132382294278	0.2218608184252055	0.24412255240783254	0.11184122858488976	1.6854999999999938	0.02322288213757373	0.23141031534907874	0.022571845112061308	-1.317500000000003	0.04354171194547174	0.15857288394533842	0.0015381379536857445	0.001538876957571174	3.048586595845819e-06	0.24104248890997979	0.0
2.6934999999999896	-0.09551344106939696	0.2165457434514689	0.24575148123182894	0.3412649223012259	1.7064999999999937	0.17292417704912166	0.23307966940629216	0.1722500999140491	-1.296500000000003	0.11893035018209286	0.16751954219804163	0.001586995314786531	0.0015877559773220691	3.1845666091375356e-06	0.2425735453731112	0.0
2.7144999999999895	0.5807422978953205	0.24486503750377756	0.24740902565879164	-0.33333327223652887	1.7274999999999936	0.37266535318840255	0.24341916959648854	0.37196747249601014	-1.2755000000000032	0.016217798063602018	0.15770023884463663	0.001637282587292063	0.0016380654804589612	3.3263640694103426e-06	0.24413035122697122	0.0
2.7354999999999894	0.10993070051846665	0.22724222603415015	0.2490951464611766	0.13916444594270994	1.7484999999999935	0.1995820757837099	0.23042795793769114	0.19885960473134573	-1.2545000000000033	0.3985103976846507	0.1837005738960855	0.0016890374690829988	0.001689843177939289	3.4742164077850187e-06	0.2457127915977465	0.0
2.7564999999999893	0.1492158026513568	0.22698480175867708	0.2508098064085784	0.10159400375722161	1.7694999999999934	0.22467354670619266	0.22831705639962524	0.22392567449114498	-1.2335000000000034	0.13766655630896962	0.1715974914373175	0.001742298517917847	0.0017431276408350885	3.628370234706789e-06	0.2473207518795908	0.0
2.777499999999989	0.3091449179810297	0.2325650806021586	0.2525529702987209	-0.056591947682308796	1.7904999999999933	0.1783189616745302	0.22704798012512523	0.17754485283338947	-1.2125000000000035	0.06773726128771251	0.1653435109231551	0.0017971051669420357	0.0017979583158445056	3.7890816728302065e-06	0.24895411773426154	0.0
2.798499999999989	0.3889578995546701	0.23627685170822882	0.25432460498877457	-0.1346332945658955	1.8114999999999932	0.016486276412503775	0.20807806763812284	0.015685070144759936	-1.1915000000000036	0.13455062331372525	0.16014925324680795	0.0018534977403553965	0.001854375540961708	3.956616701065314e-06	0.2506127750907564	0.0
2.819499999999989	0.2551055166292113	0.22602440518986253	0.2561246794269994	0.0010191627977880757	1.8324999999999931	-0.0306597081929314	0.2162922034432219	-0.0314888987173548	-1.1705000000000036	0.10992197382140023	0.1651576984116513	0.0019115174692359896	0.0019124205613030825	4.1312515101232876e-06	0.2522966101449502	0.0
2.840499999999989	0.39991100677306113	0.24140746228568688	0.2579531646847073	-0.14195784208835383	1.853499999999993	0.0017224775132114178	0.2080413410969664	0.0008643891636357026	-1.1495000000000037	0.3694081001022623	0.17651274383028712	0.001971206507517965	0.0019721355450874347	4.313272869908413e-06	0.254005509359232	0.0
2.861499999999989	0.3009040682752169	0.2384298000627795	0.2598100339885408	-0.04109403428667607	1.874499999999993	-0.012260928011309735	0.2118779472798976	-0.013148855218405257	-1.1285000000000038	0.10415540463913409	0.16230679281548188	0.00203260794812103	0.0020335635997677723	4.502978509112347e-06	0.2557393594621429	0.0
2.8824999999999887	0.2505860895351495	0.23324378635191612	0.26169526275306143	0.011109173217911938	1.8954999999999929	0.04946043059268135	0.1979737296004132	0.048541695289329466	-1.107500000000004	0.029389846471666314	0.14978245876603954	0.0020957658392289527	0.0020967487883120813	4.700677507375895e-06	0.257498047448013	0.0
2.9034999999999886	0.35553064439810966	0.24165002631641214	0.2636088286136454	-0.09192181578446429	1.9164999999999928	0.34945984458292534	0.22236470582009182	0.3485093029784509	-1.086500000000004	0.23081413366070747	0.1719412271384161	0.0021607252007144204	0.002161736145630388	4.906690700392715e-06	0.2592814605766002	0.0
2.9244999999999886	0.38740369136882635	0.23545517301615437	0.265550711459678	-0.12185297990914834	1.9374999999999927	-0.06734116945386592	0.1955848256276451	-0.06832454530781921	-1.065500000000004	0.1174477335113625	0.16310305138538111	0.002227532040707271	0.0022285716951451822	5.1213510983391885e-06	0.2610894863727272	0.0
2.9454999999999885	0.40758213621283357	0.24680275770476914	0.26752089346804436	-0.1400612427447892	1.9584999999999926	-0.014697560386553121	0.1958189395403572	-0.015714828977107874	-1.0445000000000042	-0.037391095246037453	0.15584850975521722	0.002296233372303097	0.0022973024655021444	5.345004318024416e-06	0.2629220126259211	0.0
2.9664999999999884	0.4924961517225732	0.25067097513778386	0.26951935913690683	-0.22297679258566638	1.9794999999999925	0.17311558574923214	0.21201882389072124	0.17206333458267536	-1.0235000000000043	0.06979169986501321	0.16841922721264602	0.002366877230408919	0.002367976507417898	5.578009029164375e-06	0.2647789273900509	0.0
2.988499999999994	0.17326628571838887	0.2176492366195787	0.2716433115338783	0.0983770258154894	2.0004999999999926	0.024387242997767844	0.20073820145157587	0.023298887231462017	-1.0025000000000044	0.10220917655780326	0.1711910718443067	0.002443022046297369	0.0024441537610661707	5.832544967019137e-06	0.2667503031815477	0.0
3.0105	0.34763557437320936	0.23804124287069037	0.273798278700071	-0.07383729567313835	2.0214999999999925	0.020648474289671093	0.19586739450630974	0.01952285886457231	-0.9815000000000043	-0.05584391051100224	0.16243744429562756	0.0025214103309087843	0.0025225753375615278	6.098197223812449e-06	0.2687481948343769	0.0
3.0315735	0.2350975983451753	0.2323689865830727	0.27589156671754195	0.04079396837236665	2.0424999999999924	-0.05999671929815298	0.19728013578002723	-0.06116078334654466	-0.9605000000000044	-0.0775510931975254	0.1657700735508274	0.0025986556362892176	0.002599853351373068	6.363512706551777e-06	0.2706866942171731	0.0
3.0527945145	-0.140317086580674	0.2152935397442542	0.27802825026155636	0.41834533684223035	2.0634999999999923	0.1314241897708479	0.20625191067072002	0.1302204533395094	-0.9395000000000042	0.38991580954052685	0.19615334839652723	0.0026786301058183046	0.0026798615852455217	6.641847596399271e-06	0.2726631167228961	0.0
3.0741640761015	0.41796155305869553	0.24169492732458325	0.2802090336625724	-0.13775251939612315	2.0844999999999922	-0.10690349951174061	0.19316881612124195	-0.10814816779040269	-0.9185000000000043	0.06077022421227429	0.1801117204514918	0.002761439400434459	0.0027627057370263695	6.933901219594154e-06	0.27467795462389194	0.0
3.09568322463421	0.14871367194357132	0.23051544393432186	0.28243463447633815	0.13372096253276683	2.105499999999992	0.2850517178025256	0.2185033292434492	0.28376482157766597	-0.8975000000000042	0.11753246892770708	0.18734738653128175	0.0028471935346394647	0.002848495859470632	7.240413289119157e-06	0.2767317046689389	0.0
3.11735300720665	0.5947399081913165	0.2463114607583655	0.2847057838670928	-0.3100341243242237	2.126499999999992	0.12341581553530534	0.2040473433391074	0.1220853576805603	-0.8765000000000043	0.20665148982660675	0.2007594342855641	0.002936007062924515	0.0029373465467158943	7.562166380574034e-06	0.2788248680910718	0.0
3.1391744782570963	0.47240561761148614	0.2402142149273476	0.2870232270062423	-0.18538239060524386	2.147499999999992	0.16250635208004005	0.2113532218885864	0.16113096035570978	-0.8555000000000041	0.06279716127109669	0.19754405505112405	0.0030279992742926	0.0030293771288553485	7.89998856757207e-06	0.2809579506145268	0.0
3.1611486996048956	0.45773815200526813	0.24240183358336093	0.2893877234871863	-0.16835042851808185	2.168499999999992	0.2608981434780857	0.22917792098596634	0.259476406096038	-0.8345000000000042	0.013975482333232092	0.19017526879969132	0.0031232943952221987	0.0031247118749538685	8.254756227372299e-06	0.28313146246078286	0.0
3.18327674050213	0.3053319727295858	0.23836408708599663	0.29180004775699714	-0.01353192497258865	2.189499999999992	0.4471422873448463	0.235192660538372	0.4456727519545305	-0.8135000000000041	-0.015593213685989982	0.19651098106809967	0.0032220218014315247	0.0032234802048664137	8.627397028203507e-06	0.285345918353671	0.0
3.205559677685645	0.05658884176998291	0.21997587963834211	0.29426098956568075	0.23767214779569784	2.2104999999999917	-0.07217791044554445	0.19841761524265691	-0.07369673779299356	-0.7925000000000042	0.2725874853295609	0.21150202936081	0.00332431623881595	0.0033258169102314025	9.01889311053419e-06	0.28760183752352286	0.0
3.227998595429445	0.20052104750893807	0.23007581214104955	0.2967713544337807	0.09625030692484265	2.2314999999999916	0.4553096454720822	0.22822263471136606	0.45373998956216677	-0.7715000000000041	0.21852868867602515	0.21476551316662698	0.003430318053946329	0.0034318623850268493	9.430284475396679e-06	0.28989974371033217	0.0
3.250594585597451	0.7710456009034794	0.2528470120312359	0.29933196413911456	-0.47171363676436484	2.2524999999999915	-0.11730890965886309	0.19554007377440855	-0.11893097447380371	-0.7505000000000042	0.5196385348101191	0.24081815449354363	0.003540173434530552	0.003541762866091674	9.862672593788222e-06	0.29224016516589857	0.0
3.273348747696633	0.3073647267726143	0.2287186813553005	0.3019436572234631	-0.0054210695491511696	2.2734999999999914	0.2455714216793332	0.23300446200241579	0.24389532277586967	-0.729500000000004	0.07322973409747924	0.2286192868689156	0.0036540346602560226	0.0036556706840298525	1.0317224252153708e-05	0.2946236346549251	0.0
3.2962621889305095	0.10711219627367186	0.21629350817336862	0.30460728952006816	0.1974950932463963	2.2944999999999913	0.29213161531383514	0.22984418974493034	0.29039981117039365	-0.7085000000000041	0.16249135459288366	0.23241333282087623	0.003772060364446906	0.0037737445249313426	1.0795175650004916e-05	0.29705068945503993	0.0
3.319336024253023	0.29721228813934686	0.22712997633587664	0.30732373470282304	0.010111446563476179	2.3154999999999912	0.06150273705897291	0.21863510833354385	0.059713509405464785	-0.687500000000004	0.5906379166799125	0.25981452366299623	0.003894415806985753	0.0038961497033594044	1.12978367668581e-05	0.299521871355711	0.0
3.342571376422794	0.2359638988410393	0.2281378965369404	0.3100938848580763	0.07412998601703702	2.336499999999991	0.1557555771730479	0.2210520121008735	0.15390715944606337	-0.6665000000000041	0.17811574855219225	0.25434449592892583	0.004021273158966033	0.004023058447070982	1.1826596016879573e-05	0.3020377266560224	0.0
3.3659693760577536	0.49121390619641003	0.2354560964196716	0.3129186510800064	-0.17829525511640365	2.357499999999991	0.2777680426902882	0.22763180427061847	0.27585861883404406	-0.645500000000004	-0.1584728868660381	0.24615807183477	0.004152811799559275	0.004154650193953768	1.238292521092268e-05	0.30459880616128243	0.0
3.389531161690158	0.8123076083338725	0.24735552439456496	0.315798964090555	-0.4965086442433175	2.378499999999991	0.23216624315851764	0.21976702859922873	0.2301939464010847	-0.624500000000004	0.17939999904909465	0.2724380698971533	0.0042892186255976275	0.004291111901680827	1.2968384847027981e-05	0.30720566517842957	0.0
3.4132578798219892	0.48546704740835467	0.23558951928467833	0.31873577488495	-0.1667312725234047	2.399499999999991	0.312362537725962	0.2228161165771644	0.3103254493304174	-0.6035000000000039	0.025914478953881215	0.28161026006958606	0.004430688374390956	0.004432638370602058	1.3584629751944308e-05	0.30985886351020503	0.0
3.437150684980743	0.6511602243810704	0.24573636768835821	0.3217300554038799	-0.32943016897719046	2.4204999999999908	0.6782168590801487	0.24587714887803866	0.6761130070702966	-0.582500000000004	0.2790506802917112	0.3013515741016773	0.004577423960315452	0.004579432580409319	1.4233415097826079e-05	0.3125589654480573	0.0
3.4612107397756082	0.12702277984689836	0.2189615558414793	0.3247827992334269	0.19776001938652854	2.4414999999999907	0.0994251844689249	0.21651071056562093	0.09725254232923064	-0.5615000000000039	-0.4554048851592891	0.2926634586254746	0.004729636825729556	0.004731706041131214	1.4916602819969072e-05	0.3153065397637462	0.0
3.485439214954037	0.6924885834252872	0.24012818573161337	0.3278950223338983	-0.3645935610913889	2.4624999999999906	0.34964756229639193	0.22912716911563297	0.3474040476457719	-0.540500000000004	0.0963017263028414	0.3251595622901708	0.004887547306791839	0.004889679159032116	1.563616846328325e-05	0.31810215969961103	0.0
3.5098372894587158	0.5540142274272772	0.23402700686625832	0.3310677637987411	-0.22294646362853615	2.4834999999999905	-0.08823148488899468	0.21278247858937882	-0.09054801164988206	-0.5195000000000038	0.6215448221068751	0.35815716357318156	0.005051385014774808	0.005053581618009443	1.639420848716467e-05	0.3209464029574697	0.0
3.5344061504849265	0.39651243767745115	0.22885092529295584	0.33430208664476063	-0.062210351032690514	2.5044999999999904	0.011710280465927037	0.21684534377356138	0.00931854339760847	-0.4985000000000039	0.029725507931151363	0.3610407871207257	0.00522138923348794	0.005223652777102616	1.7192948060539854e-05	0.3238398516861095	0.0
3.559146993538321	0.37941019259108066	0.22469155606687372	0.3375990786349097	-0.04181111395617099	2.5254999999999903	0.17657681101295597	0.2221190186373306	0.17410760543544548	-0.47750000000000387	0.36755241117809767	0.38961184311532987	0.005397809333443154	0.005400142084746741	1.803474938111464e-05	0.32678309246733866	0.0
3.5840610224930893	0.3715816747902867	0.2258605404075436	0.3409598531349525	-0.030621821655334225	2.54649999999999	0.3863571977219469	0.23564562911779108	0.38380820399454735	-0.45650000000000385	0.7076147458740181	0.4176901208118414	0.00558090520341589	0.005583309510424374	1.892212055528581e-05	0.32977671630055694	0.0
3.6091494496505407	0.12461223194209081	0.21840118061565925	0.3443855500053529	0.2197733180632621	2.56749999999999	0.29265177662217434	0.23160819575534608	0.29002061220299447	-0.43550000000000383	1.20333536430923	0.45934545028097407	0.005770947700074941	0.00577342599438844	1.98577250777744e-05	0.33282131858581177	0.0
3.6344134957980945	0.10232282867092723	0.21601671010229004	0.3478773365297768	0.24555450785884958	2.58849999999999	0.5923730298644856	0.2443693391891908	0.5896572478199112	-0.4145000000000038	0.40019897622094724	0.47287417189517134	0.005968219116374379	0.00597077391614973	2.084439195282873e-05	0.3359174991052999	0.0
3.659854390268681	0.7333992093345367	0.23682632207400017	0.35143640838164275	-0.381962800952894	2.60949999999999	0.3251766120980464	0.23669697636983011	0.32237369958358997	-0.3935000000000038	0.3928395286262045	0.5187172648100461	0.006173013669421454	0.006175647582442683	2.1885126501836724e-05	0.33906586200327676	0.0
3.685473371000562	0.4619752692629471	0.2314539203719235	0.3550639906301968	-0.1069112786327503	2.63049999999999	0.23379740764588752	0.2315958254299403	0.230904784358066	-0.3725000000000038	1.6343089132763513	0.5966675560660879	0.006385638008553961	0.006388353735403249	2.298312190539738e-05	0.34226701576433416	0.0
3.7112716845975657	-0.004783533990721622	0.2081032953744406	0.35876133878763294	0.36354487277835457	2.6514999999999898	0.48980503234082384	0.24631178774348797	0.4868200489397177	-0.35150000000000375	1.8197219132788938	0.6566146813906838	0.006606411744381297	0.006609212081712677	2.4141771531342105e-05	0.34552157319000765	0.0
3.7372505863897487	0.5023168264566455	0.2287103718724472	0.3625297398988195	-0.13978708655782607	2.6724999999999897	0.13228132382294278	0.2218608184252055	0.12920126032509002	-0.33050000000000374	1.2995596497365582	0.7218873525870654	0.006835667999562894	0.006838555843481263	2.5364682103888596e-05	0.34883015137367146	0.0
3.763411340494477	0.23010221111982188	0.2144857384075968	0.3663705136752376	0.13626830255541572	2.6934999999999896	-0.09551344106939696	0.2165457434514689	-0.09869137692811471	-0.3095000000000037	3.111280522839671	0.8440982922287423	0.007073753982117663	0.007076732331665256	2.6655687773072254e-05	0.3521933716736816	0.0
3.7897552198779385	-0.05544257111702944	0.20663140629136365	0.3702850136747794	0.42572758479180883	2.7144999999999895	0.5807422978953205	0.24486503750377756	0.5774636234635001	-0.2885000000000037	3.915577645811169	0.9613108914747209	0.007321031582076817	0.007324103542829761	2.8018865147845042e-05	0.355611859684725	0.0
3.816283506417084	0.3564353164556118	0.22287355151190028	0.37427462852909466	0.017839312073482883	2.7354999999999894	0.10993070051846665	0.22724222603415015	0.10654834565503658	-0.2675000000000037	4.78228865748256	1.1047669568820762	0.007577877992311892	0.007581046780088869	2.9458549360792e-05	0.3590862452073331	0.0
3.842997490962004	0.02716361920235788	0.19984990871212158	0.37834078322021264	0.35117716401785476	2.7564999999999893	0.1492158026513568	0.22698480175867708	0.14572674812236916	-0.24650000000000366	7.378358115786888	1.2807229432136178	0.007844686354387223	0.007847955299072616	3.097935123730058e-05	0.3626171622155155	0.0
3.8698984733987376	0.902523933844084	0.23752371442665643	0.3824849404082108	-0.5200389934358732	2.777499999999989	0.3091449179810297	0.2325650806021586	0.30554606541657037	-0.2255000000000037	10.096240523928856	1.490732693282895	0.008121866430303932	0.008125238979787558	3.2586175647263955e-05	0.366205248822472	0.0
3.896987762712529	0.709286478798882	0.2358679947947718	0.38670860181173533	-0.32257787698714663	2.798499999999989	0.3889578995546701	0.23627685170822882	0.3852460696566519	-0.20450000000000368	12.02131215454422	1.7370669851903795	0.008409845301018466	0.008413325025253993	3.428424112301984e-05	0.3698511472443399	0.0
3.9242666770515164	0.1761922875551345	0.20907243067775488	0.39101330964321435	0.21482102208807985	2.819499999999989	0.2551055166292113	0.22602440518986253	0.2512774473471621	-0.18350000000000372	10.729335806219723	2.0062671728646744	0.00870906809263458	0.008712658687818581	3.607910083326388e-05	0.3735555037619279	0.0
3.9517365437908767	0.19167927971308574	0.20903447005666315	0.39540064810064035	0.2037213683875546	2.840499999999989	0.39991100677306113	0.24140746228568688	0.3959633514475858	-0.1625000000000037	16.824121410281833	2.3309448597755753	0.009019998731181181	0.009023704024054674	3.7976665009141237e-05	0.37731896868039533	0.0
3.9793986995974127	0.6504424364474519	0.23339079467839632	0.39987224491783324	-0.2505701915296187	2.861499999999989	0.3009040682752169	0.2384298000627795	0.29683339374881895	-0.14150000000000373	20.52439059952752	2.665033824024674	0.009343120726901445	0.009346944679175604	3.998322492566561e-05	0.38114219628683055	0.0
4.007254490494595	0.3647952974793853	0.2177481708445273	0.4044297729751137	0.03963447549572835	2.8824999999999887	0.2505860895351495	0.23324378635191612	0.24638887423010108	-0.12050000000000372	17.806232757834152	2.992793836213453	0.00967893798898914	0.009682884701896837	4.2105478549055544e-05	0.38502584480567864	0.0
4.035305271928057	0.3812421691997374	0.21459830628944918	0.40907495197235333	0.027832782772615916	2.9034999999999886	0.35553064439810966	0.24165002631641214	0.35120327636106446	-0.09950000000000372	22.426035241391673	3.350983190997693	0.010027975671717452	0.010032049390691898	4.4350557968560685e-05	0.3889705763519754	0.0
4.063552408831553	0.18156801591396876	0.20582314856695808	0.41380955016638316	0.2322415342524144	2.9244999999999886	0.38740369136882635	0.23545517301615437	0.38294246628187556	-0.0785000000000037	22.41658946951827	3.6736662503658177	0.01039078105291197	0.010394986172393745	4.672605873991403e-05	0.3929770568823375	0.0
4.091997275693375	0.2807903964025993	0.21694364551893333	0.4186353861747601	0.1378449897721608	2.9454999999999885	0.40758213621283357	0.24680275770476914	0.4029832553707103	-0.05750000000000371	25.675177993267425	3.9892784308429348	0.010767924445724152	0.010772265514097533	4.9240071276728954e-05	0.39704595614366167	0.0
4.120641256623228	0.5857270797111342	0.22294816457107186	0.42355433084790234	-0.1621727488632319	2.9664999999999884	0.4924961517225732	0.25067097513778386	0.48775571997571726	-0.0365000000000037	26.902295916158778	4.258788130161794	0.011160000144662703	0.01116448186932206	5.190121443599793e-05	0.40117794761948156	0.0
4.149485745419591	0.26566213052967136	0.21139593469830412	0.4285683092116172	0.16290617868194585	2.988499999999994	0.17326628571838887	0.2176492366195787	0.1683732773660583	-0.015500000000003704	34.97539130361736	4.480351215651042	0.011567627406839366	0.01157225465938606	5.471867145441824e-05	0.40537370847393733	0.0
4.178532145637528	0.5439675933652781	0.21826267366049157	0.43367930248203557	-0.11028829088324255	3.0105	0.34763557437320936	0.23804124287069037	0.34258549050751524	0.005499999999996298	27.19491323236082	4.538158242794993	0.011991451469379744	0.011996229290949727	5.7702228403578105e-05	0.4096339194933025	0.0
4.207781870656991	0.32110020084959956	0.21362693538882957	0.4388893501549708	0.11778914930537127	3.0315735	0.2350975983451753	0.2323689865830727	0.22989272584480647	0.026499999999996297	20.55073894249574	4.496374584726226	0.012432144603941703	0.012437078210663498	6.0862315344178275e-05	0.41395926502502145	0.0
4.23723634375159	0.6139332648274081	0.21600110235751388	0.44420055217169946	-0.1697327126557086	3.0527945145	-0.140317086580674	0.2152935397442542	-0.1456822201193342	0.0474999999999963	23.283875406527727	4.325415522975284	0.012890407209270323	0.012895501997853052	6.421005037246912e-05	0.4183504329142036	0.0
4.266896998157851	0.2603953897846376	0.2044194076218182	0.4496150711631398	0.1892196813785022	3.0741640761015	0.41796155305869553	0.24169492732458325	0.4124304740200151	0.06849999999999631	17.033392441049045	4.023143959520445	0.013366968942700414	0.01337223049615074	6.77572867660293e-05	0.42280811443752264	0.0
4.2967652771449565	0.0645351569114152	0.1954560915726743	0.45513513477437906	0.39059997786296385	3.09568322463421	0.14871367194357132	0.23051544393432186	0.1430107421361721	0.0894999999999963	11.500409351728138	3.620280441484331	0.013862589891495402	0.013868023984962083	7.151666345095442e-05	0.4273330042344706	0.0
4.32684263408497	0.4714964485530053	0.21087803043459882	0.460763038071445	-0.010733410481560346	3.11735300720665	0.5947399081913165	0.2463114607583655	0.5888589924152955	0.11049999999999632	8.409716619816095	3.16085387885255	0.014378061784881262	0.014383674391625405	7.550165902853908e-05	0.43192580023590976	0.0
4.357130532523566	0.6254952241406528	0.2158358620843774	0.46650114603217874	-0.1589940781084741	3.1391744782570963	0.47240561761148614	0.2402142149273476	0.46634034121977064	0.13149999999999631	14.286486147142966	2.735264815149432	0.014914209247601066	0.0149200065450897	7.972664961670204e-05	0.4365872035898713	0.0
4.387630446251231	0.4845978041965371	0.21260228289480662	0.4723518961229896	-0.012245908073547473	3.1611486996048956	0.45773815200526813	0.24240183358336093	0.4514818909788647	0.1524999999999963	8.330796731917786	2.2677734315152493	0.015471891095771914	0.015477879471891892	8.420697077977756e-05	0.44131791858454605	0.0
4.41834385937499	0.33824604880513665	0.20784265852701198	0.4783178009631974	0.14007175215806078	3.18327674050213	0.3053319727295858	0.23836408708599663	0.29887784332625966	0.17349999999999632	8.102750913261815	1.8879307676466448	0.016052001675778742	0.016058187735167283	8.895898384000703e-05	0.4461186525684114	0.0
4.449272266390615	0.29029206047024636	0.20395860279118191	0.4844014510785732	0.19410939060832683	3.205559677685645	0.05658884176998291	0.21997587963834211	0.04992968972782502	0.1944999999999963	4.878133480226623	1.5407652544158246	0.01665547224688032	0.016661862817368082	9.400014688514437e-05	0.45099011586743964	0.0
4.48041717225535	0.20659765748742975	0.1984827999758267	0.490605517745578	0.2840078602581482	3.227998595429445	0.20052104750893807	0.23007581214104955	0.1936494367854895	0.2154999999999963	1.4459079319727053	1.26681248013226	0.01728327240813792	0.017289874547299508	9.934909080918981e-05	0.45593302169933136	0.0
4.511780092461137	0.5540779915965581	0.21054588978735186	0.4969327559276717	-0.05714523566888641	3.250594585597451	0.7710456009034794	0.2528470120312359	0.7639538019302634	0.23649999999999627	1.5438030811143975	1.0978500702695309	0.017936411570200313	0.01794323257200623	0.00010502570074744579	0.4609480860847177	0.0
4.5433625531083655	0.6419192675999983	0.21443373226343987	0.503386007304917	-0.13853326029508128	3.273348747696633	0.3073647267726143	0.2287186813553005	0.30004470420407625	0.2574999999999963	2.8383699730518472	1.0174935139123062	0.01861594047239289	0.018622987873956658	0.00011105120329298382	0.46603602775527453	0.0
4.575166090980124	0.5168249643505538	0.20850768769849523	0.5099682033979324	-0.0068567609526214435	3.2962621889305095	0.10711219627367186	0.21629350817336862	0.0995555962086436	0.2784999999999963	1.825635853910896	0.9561506758627787	0.019322952745461072	0.019330234333873535	0.0001174482599093273	0.47119756805868845	0.0
4.607192253616985	0.6741433194532169	0.21307627861351164	0.5166823687870644	-0.1574609506661525	3.319336024253023	0.29721228813934686	0.22712997633587664	0.28941042479223483	0.2994999999999963	-0.11335848223039591	0.9125724894248953	0.02005858652020786	0.020066110339450324	0.00012424106698379517	0.47643343086042245	0.0
4.639442599392304	0.6329200093182465	0.21146685973846657	0.5235316244274237	-0.10938838489082281	3.342571376422794	0.2359638988410393	0.2281378965369404	0.22790774063898542	0.32049999999999634	0.4225369922746509	0.9099178993491518	0.020824026082143246	0.020831800440069805	0.00013145546299769348	0.48174434244221304	0.0
4.67191869758805	0.486593139374196	0.20389146093509528	0.5305191910602024	0.043926051686006384	3.3659693760577536	0.49121390619641003	0.2354560964196716	0.4828940612776861	0.34149999999999636	0.020222490989286968	0.9029107041568067	0.021620503572124857	0.021628537047502915	0.00013911904332345335	0.4871310313972512	0.0
4.704622128471167	0.33357702792388855	0.20071472146336067	0.5376483927204033	0.20407136479651478	3.389531161690158	0.8123076083338725	0.24735552439456496	0.803714309421747	0.3624999999999964	0.1705612579315101	0.8951912199982673	0.022449300732817496	0.022457602182414757	0.00014726128319511245	0.492594228521976	0.0
4.737554483370465	0.7978120653880438	0.21197384102167324	0.5449226603408317	-0.25288940504721213	3.4132578798219892	0.48546704740835467	0.23558951928467833	0.4765901360336097	0.3834999999999964	-0.3672407477827946	0.8589519242944542	0.023311750700629977	0.023320329266334344	0.00015591366943730776	0.49813466670443	0.0
4.7707173647540575	0.4427062702256581	0.20144936730846813	0.5523455354518498	0.10963926522619172	3.437150684980743	0.6511602243810704	0.24573636768835821	0.6419891344252477	0.4044999999999964	-0.40513169782272485	0.8346327798878822	0.024209239842600858	0.024218104958558546	0.00016510984157941047	0.5037530808091111	0.0
4.804112386307336	0.48380154909715456	0.1992727239340803	0.5599206739760403	0.07611912487888572	3.4612107397756082	0.12702277984689836	0.2189615558414793	0.11754652037721762	0.42549999999999644	-0.9450118223468102	0.8000018345893417	0.02514320963749931	0.025152371037255136	0.00017488574302571434	0.5094502075582601	0.0
4.837741173011487	0.31897335517803427	0.1961233563664612	0.5676518501165083	0.24867849493847405	3.485439214954037	0.6924885834252872	0.24012818573161337	0.6826957207909999	0.44649999999999646	0.5001280820152587	0.7811298243111996	0.026115158600181574	0.026124626323803232	0.00018527978299988119	0.5152267854095236	0.0
4.871605361222568	0.34945262066187244	0.1992643657083403	0.5755429603371237	0.22609033967525127	3.5098372894587158	0.5540142274272772	0.23402700686625832	0.5438928665860058	0.4674999999999965	-1.107277939125943	0.7116286052066403	0.027126644247996278	0.027136428649163536	0.00019633301003236668	0.5210835544299315	0.0
4.9057065987511255	0.2640598621897443	0.187752648028397	0.5835980274324959	0.3195381652427516	3.5344061504849265	0.39651243767745115	0.22885092529295584	0.38605020271880003	0.4884999999999965	-0.5325495294825622	0.6756502736578144	0.02817928510776101	0.028189396860798056	0.00020808929781342941	0.5270212561661234	0.0
4.940046544942383	0.6844729984592284	0.20365210917269064	0.5918212046849619	-0.09265179377426647	3.559146993538321	0.37941019259108066	0.22469155606687372	0.36859420642350965	0.5094999999999965	-0.6439809580311469	0.6282967909112258	0.02927476276153847	0.02928521286836643	0.0002205955442918627	0.5330406335107651	0.0
4.97462687075698	0.7187578390539	0.20724196459548289	0.6002167801052724	-0.11854105894862765	3.5840610224930893	0.3715816747902867	0.2258605404075436	0.36039853795589116	0.5304999999999964	0.44160928453269754	0.598985854680732	0.03041482392911834	0.030425623726102673	0.00023390188496088686	0.5391424305650905	0.0
5.009449258852279	0.49098368709415174	0.19441340829948628	0.6087891807530352	0.11780549365888349	3.6091494496505407	0.12461223194209081	0.21840118061565925	0.11304800052254965	0.5514999999999965	-0.02356043773549743	0.5558134868238481	0.03160128258476349	0.03161244374942881	0.0002480619213380697	0.5453273924975048	0.0
5.044515403664246	0.9202664987093412	0.21063839606081214	0.6175429771322868	-0.3027235215770544	3.6344134957980945	0.10232282867092723	0.21601671010229004	0.0903629912464503	0.5724999999999965	-0.39120750719954067	0.5092114615061124	0.0328360221054006	0.032847556662983	0.0002631329657157822	0.5515962653981874	0.0
5.079827011489895	0.8296366991578812	0.20467897945218474	0.6264828876568193	-0.20315381150106193	3.659854390268681	0.7333992093345367	0.23682632207400017	0.7210286629561707	0.5934999999999966	-0.6850624569845216	0.47260611492285687	0.03412099744702543	0.03413291777683084	0.00027917630333294216	0.55794979612963	0.0
5.1153858005703245	0.5436061435675257	0.1953505967838986	0.6356137831790832	0.09200763961155756	3.685473371000562	0.4619752692629471	0.2314539203719235	0.44917829439708445	0.6144999999999965	-0.7047541441500451	0.45305303225227017	0.03545823734565273	0.035470556187185795	0.00029625747319777466	0.564388732173047	0.0
5.151193501174317	0.6076739857255675	0.19826667097258105	0.6449406915756142	0.037266705850046655	3.7112716845975657	-0.004783533990721622	0.2081032953744406	-0.01802329958834694	0.6354999999999966	-0.7908245824586864	0.44494582182993353	0.03684984653866195	0.03686257699748905	0.00031444656887542394	0.5709138214705878	0.0
5.187251855682537	0.7741142997433954	0.19916317132098338	0.654468802381005	-0.11964549736239039	3.7372505863897487	0.5023168264566455	0.2287103718724472	0.48861723793149753	0.6564999999999965	0.6601507960789341	0.46150208348577115	0.03829800800187894	0.03831116355518447	0.0003338185606436215	0.577525812263298	0.0
5.2235626186723145	1.0373204319295177	0.21025398716988672	0.6642034714614258	-0.37311696046809195	3.763411340494477	0.23010221111982188	0.2144857384075968	0.2159250691182659	0.6774999999999967	0.485158842344072	0.4520606323719816	0.039804985197181175	0.039818579698974725	0.0003544536405146715	0.5842254529247553	0.0
5.260127557003021	0.8425439180329983	0.20395281437390034	0.6741502257176134	-0.16839369231538492	3.7897552198779385	-0.05544257111702944	0.20663140629136365	-0.07011572510708386	0.6984999999999966	-0.1720869720944762	0.43580433874575353	0.041373124324822944	0.04138717201075081	0.00037643759172294004	0.5910134917903167	0.0
5.296948449902043	0.6933895824590235	0.1931716836014879	0.6843147678060999	-0.00907481465292359	3.816283506417084	0.3564353164556118	0.22287355151190028	0.34124693313385024	0.7194999999999967	-0.10622932977926602	0.4342479867045895	0.043004856574043036	0.04301937206575503	0.0003998621843841762	0.5978906769819177	0.0
5.334027089051357	0.5642256589370116	0.18894086908173366	0.6947029808661983	0.1304773219291867	3.842997490962004	0.02716361920235788	0.19984990871212158	0.011439998197660742	0.7404999999999966	0.47884236084212706	0.44736130390903156	0.044702700364840996	0.04471769867385974	0.0004248255991466977	0.6048577562283509	0.0
5.371365278674717	0.3944337384214185	0.18831785623143407	0.7053209332389462	0.3108871948175277	3.8698984733987376	0.902523933844084	0.23752371442665643	0.8862442422583453	0.7614999999999967	-0.012775002117645151	0.43226148503789885	0.046469263573083244	0.046484760104119935	0.00045143288077493555	0.611915476680968	0.0
5.40896483562544	0.9031007864949425	0.20076418170648544	0.7161748831627814	-0.18692590333216108	3.896987762712529	0.709286478798882	0.2358679947947718	0.6924290242314864	0.7824999999999966	-0.1637079649478883	0.42546470335404085	0.048307245730330656	0.04832325628398721	0.0004797964237334937	0.61906458472473	0.0
5.446827589474818	0.8802300304533466	0.20368019074326638	0.727271283429236	-0.1529587470241106	3.9242666770515164	0.1761922875551345	0.20907243067775488	0.15873448167384807	0.8034999999999968	-0.1966319412741786	0.4348531221517097	0.050219440188958686	0.050235980963752945	0.0005100364919749908	0.6263058257845493	0.0
5.484955382601142	0.7120727082853371	0.19355011722126145	0.7386167859803202	0.026544077694983126	3.9517365437908767	0.19167927971308574	0.20903447005666315	0.17359760029284074	0.8244999999999967	0.5678879190526187	0.44781946388839505	0.05220873624226982	0.052225823835916285	0.0005422817752777734	0.6336399441268563	0.0
5.52335007027935	0.4706749144981843	0.1844875282969748	0.7502182464275758	0.2795433319293915	3.9793986995974127	0.6504424364474519	0.23339079467839632	0.6317123878164492	0.8454999999999968	-0.3132319006983746	0.4269429513086196	0.0542781211883749	0.0542957725982492	0.0005766699846306117	0.6410676826563211	0.0
5.5620135207713055	1.0218595013840586	0.2039246134305032	0.7620827284709912	-0.25977677291306733	4.007254490494595	0.3647952974793853	0.2177481708445273	0.3453913693099503	0.8664999999999967	0.2746140071649297	0.4295331203854459	0.056430682325641544	0.056448914948353336	0.0006133484893207494	0.6485897827076756	0.0
5.600947615416705	0.9271788543126136	0.19558325781970226	0.7742175081940554	-0.15296134611855816	4.035305271928057	0.3812421691997374	0.21459830628944918	0.3611377935793595	0.8874999999999968	0.10300782432924915	0.42586972717287386	0.05866960886647506	0.05868844049646874	0.0006524749985497867	0.6562069838325618	0.0
5.640154248724622	0.7033161529327767	0.19233425512517247	0.7866300782092411	0.08331392527646442	4.063552408831553	0.18156801591396876	0.20582314856695808	0.16073552262992313	0.9084999999999968	0.32515559140099537	0.426170524183055	0.0609981937551077	0.061017642582207286	0.0006942182905787483	0.6639200235813474	0.0
5.679635328465695	0.7912707046182756	0.1959178332610207	0.7993281516260937	0.008057447007818075	4.091997275693375	0.2807903964025993	0.21694364551893333	0.25920096637150086	0.9294999999999969	0.45456677023933256	0.4317480694493101	0.06341983537392487	0.0634399199797333	0.0007387589925900152	0.6717296372798456	0.0
5.719392775764955	0.7968123682554058	0.19282519511588186	0.8123196658118884	0.015507297556482613	4.120641256623228	0.5857270797111342	0.22294816457107186	0.5633506964827135	0.9504999999999968	-0.43610840071304935	0.3964527304896894	0.06593803912165275	0.06595877847471274	0.000786290414649337	0.6796365578008736	0.0
5.759428525195309	0.6082640284527796	0.1840949366365055	0.8256127859124921	0.2173487574597125	4.149485745419591	0.26566213052967136	0.21139593469830412	0.24246752979199152	0.9714999999999969	0.5118617259884584	0.41391088555062816	0.06855641884546626	0.06857783229508425	0.0008370194413565964	0.687641515330585	0.0
5.799744524871677	0.5361697934890701	0.18367844006692238	0.8392159080986579	0.30304611460958775	4.178532145637528	0.5439675933652781	0.21826267366049157	0.5199222103765451	0.9924999999999968	0.5441101452023878	0.4151858959427473	0.07127869810775818	0.07130080537638837	0.0008911674849890937	0.6957452371295222	0.0
5.840342736545779	0.5471831490015895	0.18127138523216807	0.8531376625004087	0.3059545134988192	4.207781870656991	0.32110020084959956	0.21362693538882957	0.2961701157196502	1.0134999999999967	0.41504896943673586	0.40973017975115966	0.07410871126692473	0.07413153244100586	0.0009489715041663005	0.7039484472883117	0.0
5.8812251357016	0.5939290791109286	0.18837862913099565	0.8673869157895773	0.27345783667864865	4.23723634375159	0.6139332648274081	0.21600110235751388	0.5880831455699123	1.0344999999999966	-0.09792857401128252	0.3857876973749162	0.07705040435009257	0.07707395986922473	0.0010106850923002424	0.7122518664779598	0.0
5.922393711651511	0.8120416060296651	0.19094410666274828	0.8819727733677778	0.06993116733811267	4.266896998157851	0.2603953897846376	0.2044194076218182	0.23358843305902044	1.0554999999999966	0.252410626351284	0.3908695577060417	0.0801078356942117	0.08013214633855592	0.0010765796403409125	0.7206562116946692	0.0
5.963850467633071	0.8498719009047904	0.1902926932083855	0.8969045811142866	0.04703268020949625	4.2967652771449565	0.0645351569114152	0.1954560915726743	0.036733026371506765	1.0764999999999965	-0.3841804394311712	0.35829460930002016	0.08328517633039703	0.08331026320617611	0.0011469455785813843	0.7291621959991321	0.0
6.005597420906502	0.5117636154632168	0.1785083296052507	0.9121919266453516	0.40042831118213484	4.32684263408497	0.4714964485530053	0.21087803043459882	0.4426592107174701	1.0974999999999964	0.4198875921785854	0.38636432741383475	0.08658671008479817	0.08661259460777174	0.001222093702552416	0.7377705282502294	0.0
6.047636602852848	0.8709345564496374	0.18941919193566106	0.9278446400334373	0.0569100835837999	4.357130532523566	0.6254952241406528	0.2158358620843774	0.5955812816983453	1.1184999999999963	-0.24857842223491744	0.35082755119737125	0.0900168333676304	0.09004353724441319	0.0013023565883110832	0.7464819128330826	0.0
6.089970059072819	0.9189728925126703	0.19140705064055122	0.9438727939318138	0.024899901419143444	4.387630446251231	0.4845978041965371	0.21260228289480662	0.4535638266580935	1.1394999999999962	0.5608017448165965	0.37447004753283414	0.09358005462030725	0.0936075998273949	0.0013880901027119277	0.7552970493813997	0.0
6.132599849486327	1.1298671711740755	0.19742495997151255	0.9602867030467244	-0.16958046812735117	4.41834385937499	0.33824604880513665	0.20784265852701198	0.3060469004103506	1.160499999999996	0.24242571299568727	0.3576535877931617	0.09728099338887912	0.09730940214924186	0.0014796750145420019	0.7642166324940614	0.0
6.1755280484327315	1.028066413695204	0.19245180770021575	0.9770969228961223	-0.05096949079908175	4.449272266390615	0.29029206047024636	0.20395860279118191	0.2568807252591128	1.181499999999996	0.23685758872711915	0.3490249439217318	0.10112437899021788	0.10115367374731808	0.0015775187127019237	0.7732413514458844	0.0
6.2187567447717615	0.9012569734037101	0.19041603846576988	0.9943142477906951	0.09305727438698497	4.48041717225535	0.20659765748742975	0.1984827999758267	0.17192516144118314	1.202499999999996	0.07684532787582299	0.33473430007589133	0.10511504873558483	0.10514525212467066	0.0016820570379234977	0.7823718898925162	0.0
6.262288041985164	1.4051739882749303	0.19996219169048782	1.0119497079695652	-0.39322428030536516	4.511780092461137	0.5540779915965581	0.21054588978735186	0.5180933217536041	1.2234999999999958	-0.221179469674178	0.32065717589577086	0.10925794567440611	0.10928908049093067	0.0017937562348289558	0.7916089255693993	0.0
6.30612405827906	1.1427401877856413	0.1937980834727822	1.0300145658197244	-0.11272562196591696	4.5433625531083655	0.6419192675999983	0.21443373226343987	0.6045692880503557	1.2444999999999957	0.20950193954311347	0.3366153463761755	0.11355811581924587	0.11359020498425712	0.0019131150314567697	0.8009531299847645	0.0
6.350266926687013	1.105623650428382	0.19370175688934177	1.048520311104892	-0.0571033393234901	4.575166090980124	0.5168249643505538	0.20850768769849523	0.47805432901130984	1.2654999999999956	0.25353686048011737	0.32854321178094276	0.11802070481112883	0.11805377133347424	0.0020406668537023055	0.8104051681065867	0.0
6.394718795173823	0.9529419217450492	0.1859184623841181	1.0674786551261886	0.11453673338113934	4.607192253616985	0.6741433194532169	0.21307627861351164	0.633894381526575	1.2864999999999955	0.29659182678829143	0.3289332320276287	0.12265095398254174	0.12268502091772826	0.002176982182447291	0.8199656980434713	0.0
6.439481826740039	1.054964726849264	0.1903859582624915	1.0869015237336768	0.031936796884412866	4.639442599392304	0.6329200093182465	0.21146685973846657	0.5911327273330358	1.3074999999999954	-0.2762730215056406	0.30256003199155546	0.12745419577362171	0.1274892861791708	0.0023226710614774487	0.8296353707194069	0.0
6.4845581995272195	1.1130997668839617	0.1920189603607379	1.1068010491046356	-0.006298717779326113	4.67191869758805	0.486593139374196	0.20389146093509528	0.4432049797112448	1.3284999999999954	0.21626659272443494	0.31117861603581876	0.13243584845526804	0.13247198534240492	0.0024783857646108846	0.8394148295423518	0.0
6.529950106923911	1.2564447502784757	0.19601753327015548	1.1271895602012196	-0.12925519007725605	4.704622128471167	0.33357702792388855	0.20071472146336067	0.2885228637254612	1.3494999999999953	-0.34088491153184597	0.28845517289520783	0.13760141011116267	0.13763861639267772	0.002644823630777913	0.8493047100666014	0.0
6.575659757672378	0.9463313548636902	0.18406945121257245	1.148079571817139	0.2017482169534488	4.737554483370465	0.7978120653880438	0.21197384102167324	0.7510240717516422	1.3704999999999952	0.3779027343895258	0.30784415988563074	0.14295645182900898	0.14299475026312994	0.002822730076103076	0.859305639648897	0.0
6.621689375976085	0.8123201385217569	0.18338841660963426	1.169483772120043	0.3571636335982862	4.7707173647540575	0.4427062702256581	0.20144936730846813	0.3941138155829193	1.391499999999995	0.004085519897981893	0.29352276412060335	0.14850661004967683	0.1485460231797928	0.003012901792338373	0.8694182370982351	0.0
6.668041201607918	1.1707219607981687	0.1910926098288428	1.1914150085935118	0.02069304779534309	4.804112386307336	0.48380154909715456	0.1992727239340803	0.43333108267937437	1.412499999999995	0.4709351559433119	0.3084385571032909	0.15425757802140783	0.15429812811148672	0.003216190141279254	0.879643112319338	0.0
6.714717490019173	1.4964138556700113	0.20031414632974648	1.2138862722799397	-0.28252758339007156	4.837741173011487	0.31897335517803427	0.1961233563664612	0.26654829047104955	1.433499999999995	0.4894850358127716	0.305664044734995	0.16021509630479386	0.160256805270339	0.0034335047550570347	0.8899808659497499	0.0
6.7617205124493065	1.4351295803938977	0.19822007736238073	1.2369106802231584	-0.1982189001707393	4.871605361222568	0.34945262066187244	0.1992643657083403	0.29499321475468027	1.4544999999999948	0.028382981102522464	0.28968852238048215	0.1663849422729022	0.16642783160729663	0.003665817352438471	0.9004320889905211	0.0
6.809052556036452	1.278693147579531	0.19337839166352896	1.2605014560073924	-0.018191691572138513	4.9057065987511255	0.2640598621897443	0.187752648028397	0.2074830909233718	1.4754999999999947	0.24058020225762133	0.29491710359451423	0.17277291854968854	0.17281700924578144	0.003914165781467965	0.9109973624304544	0.0
6.856715923928707	1.490767057168828	0.1988094130182272	1.2846719082870615	-0.2060951488817666	4.940046544942383	0.6844729984592284	0.20365210917269064	0.6256924272850316	1.4964999999999946	0.0812283713689399	0.27617017960767015	0.1793848403287179	0.17943015279551183	0.00417965829895588	0.9216772568638758	0.0
6.9047129353962085	1.1236110244843216	0.18959311412344565	1.3094354072000476	0.185824382715726	4.97462687075698	0.7187578390539	0.20724196459548289	0.6576834895137181	1.5174999999999945	-0.23604352409701912	0.26016222002453204	0.18622652151319624	0.1862730754875008	0.004463478097438595	0.9324723321019119	0.0
6.953045925943982	1.3337281956006712	0.19076639697294553	1.334805358555227	0.0010771629545558437	5.009449258852279	0.49098368709415174	0.19441340829948628	0.42752189883862135	1.5384999999999944	-0.07568747048684266	0.25451073741410957	0.19330375961738022	0.19335157407030323	0.004766888090305007	0.9433831367772387	0.0
7.0017172474255895	1.1101576375185864	0.18473705649251843	1.3607951756833467	0.2506375381647603	5.044515403664246	0.9202664987093412	0.21063839606081214	0.8543197869752418	1.5594999999999943	0.36522451609442186	0.26875093578367854	0.2006223193685546	0.2006714124067106	0.005091235965791225	0.9544102079422903	0.0
7.050729268157569	1.2646820071714808	0.18942525307202235	1.3874182488384919	0.12273624166701103	5.079827011489895	0.8296366991578812	0.20467897945218474	0.761103607630692	1.5804999999999942	0.09912123584908894	0.25723547806605573	0.20818791494789443	0.20823830370921342	0.0054379595204800185	0.965554070660904	0.0
7.100084373034671	1.3391032127289506	0.19138291040352812	1.4146879120353602	0.07558469930640954	5.1153858005703245	0.5436061435675257	0.1953505967838986	0.47238109256148936	1.6014999999999942	0.3154619313293354	0.26957188796690423	0.216006190807577	0.21605789135160508	0.005808592282793204	0.976815237593385	0.0
7.149784963645914	1.4595328135071663	0.19299263495135643	1.4426174072050624	-0.016915406302103975	5.151193501174317	0.6076739857255675	0.19826667097258105	0.5336471156205411	1.622499999999994	-0.18037715704021662	0.23395795101984795	0.22408270100038677	0.2241357281929728	0.006204769436722245	0.9881942085749804	0.0
7.199833458391435	1.3248452556952859	0.18603704983051597	1.4712198455488947	0.14637458985360885	5.187251855682537	0.7741142997433954	0.19916317132098338	0.6971713096256884	1.643499999999994	0.1935130765513191	0.24525216004728892	0.23242288695659352	0.2324772543488555	0.0066282340556904976	0.9996914701877553	0.0
7.250232292600176	1.6831777803527423	0.19576314852016938	1.5005081659650525	-0.1826696143876898	5.2235626186723145	1.0373204319295177	0.21025398716988672	0.9573424133928472	1.6644999999999939	0.043431884727622716	0.2337750740531979	0.24103205364088043	0.2410877733423462	0.007080843655967093	1.0113074953258587	0.0
7.3009839186483765	1.5393648339845118	0.1907974371024871	1.5304950904170083	-0.008869743567503585	5.260127557003021	0.8425439180329983	0.20395281437390034	0.7594071841057016	1.6854999999999938	0.02322288213757373	0.23141031534907874	0.24991534401928858	0.2499724265650934	0.007564577078439964	1.0230427427541864	0.0
7.352090806078915	1.3776733015701048	0.1859977911618838	1.5611930761035244	0.1835197745334196	5.296948449902043	0.6933895824590235	0.1931716836014879	0.6069654916348413	1.7064999999999937	0.17292417704912166	0.23307966940629216	0.2590777117621464	0.2591361659741546	0.008081541706788977	1.0348976566604344	0.0
7.403555441721467	1.6953014811548495	0.1957568327389066	1.5926142642780126	-0.1026872168768369	5.334027089051357	0.5642256589370116	0.18894086908173366	0.47438043429916416	1.7274999999999936	0.37266535318840255	0.24341916959648854	0.26852389210330424	0.26858372494499416	0.008633981029159164	1.046872666200555	0.0
7.455380329813519	1.4077091351754636	0.18602106781504685	1.6247704255480278	0.21706129037256416	5.371365278674717	0.3944337384214185	0.18831785623143407	0.3010282818634404	1.7484999999999935	0.1995820757837099	0.23042795793769114	0.27825837076809884	0.27831958719301053	0.009224282549301197	1.0589681850376171	0.0
7.507567992122213	1.5303922213608352	0.18537600946511718	1.657672901462474	0.12728068010163884	5.40896483562544	0.9031007864949425	0.20076418170648544	0.8059904880568911	1.7694999999999934	0.22467354670619266	0.22831705639962524	0.2882853508715501	0.28834795366503074	0.009854986051798053	1.0711846108740952	0.0
7.560120968067068	2.01540477774296	0.19947164569390372	1.691332542162714	-0.3240722355802461	5.446827589474818	0.8802300304533466	0.20368019074326638	0.7792645728086599	1.7904999999999933	0.1783189616745302	0.22704798012512523	0.29860871767340025	0.2986727072873021	0.010528792224412718	1.083522324977599	0.0
7.6130418148435375	1.6352577530754664	0.1911032039849314	1.7257596398317572	0.09050188675629078	5.484955382601142	0.7120727082853371	0.19355011722126145	0.6070958664318732	1.8114999999999932	0.016486276412503775	0.20807806763812284	0.3092320010565394	0.3092973754364073	0.011248571638745592	1.0959816917000649	0.0
7.666333107547443	2.4157113650172173	0.2066852097360367	1.7609638576202327	-0.6547475073969846	5.52335007027935	0.4706749144981843	0.1844875282969748	0.3615243507269296	1.8324999999999931	-0.0306597081929314	0.2162922034432219	0.32015833556869816	0.32022508997283355	0.012017374088258271	1.1085630579904426	0.0
7.7199974393002755	1.92284535469303	0.19565111308678199	1.7969541536552587	-0.1258912010377713	5.5620135207713055	1.0218595013840586	0.2039246134305032	0.908366555620743	1.853499999999993	0.0017224775132114178	0.2080413410969664	0.3313904178322462	0.3314585446418336	0.01283843828027403	1.1212667529009048	0.0
7.774037421375377	1.9504609141689995	0.19644209000320625	1.8337386996445102	-0.11672221452448928	5.600947615416705	0.9271788543126136	0.19558325781970226	0.80916832995112	1.874499999999993	-0.012260928011309735	0.2118779472798976	0.34293046108144265	0.342999949600669	0.013715201875776658	1.134093087086622	0.0
7.828455683325005	1.7766576587165206	0.1926156945275483	1.8713247934677513	0.09466713475123067	5.640154248724622	0.7033161529327767	0.19233425512517247	0.580606098304883	1.8954999999999929	0.04946043059268135	0.1979737296004132	0.3547801465280851	0.354850982772858	0.01465131186766841	1.1470423522991398	0.0
7.88325487310828	2.0489843872429674	0.19704897683791014	1.9097187649961618	-0.1392656222468056	5.679635328465695	0.7912707046182756	0.1959178332610207	0.6636721902720275	1.9164999999999928	0.34945984458292534	0.22236470582009182	0.36694057118235185	0.3670127376558159	0.015650635284583228	1.160114820873411	0.0
7.938437657220039	1.7716563327938781	0.19024565449395944	1.948925874189524	0.17726954139564577	5.719392775764955	0.7968123682554058	0.19282519511588186	0.664129260244391	1.9374999999999927	-0.06734116945386592	0.1955848256276451	0.37941219166254303	0.37948566711509135	0.01671727020335205	1.1733107452085374	0.0
7.994006720820579	2.030884715520148	0.19591136280287202	1.9889502002855086	-0.041934515234639314	5.759428525195309	0.6082640284527796	0.1840949366365055	0.47029275787087255	1.9584999999999926	-0.014697560386553121	0.1958189395403572	0.39219476341181053	0.3922695225826752	0.01785555704874727	1.1866303572422756	0.0
8.049964767866324	2.1281210761102605	0.1976407694169942	2.0297945206064556	-0.09832655550380487	5.799744524871677	0.5361697934890701	0.18367844006692238	0.39269912251993444	1.9794999999999925	0.17311558574923214	0.21201882389072124	0.4052872745980704	0.4053632879348411	0.019070090154162993	1.2000738679193812	0.0
8.106314521241387	1.9252074164954986	0.19246869047861107	2.071460177159025	0.14625276066352622	5.840342736545779	0.5471831490015895	0.18127138523216807	0.39799393378949255	2.0004999999999926	0.024387242997767844	0.20073820145157587	0.41868787380112615	0.41876510715266796	0.02036572955137829	1.2136414666538526	0.0
8.163058722890078	1.9064790628259398	0.191963351067755	2.1139469287835193	0.2074678659575795	5.8812251357016	0.5939290791109286	0.18837862913099565	0.4387940297993111	2.0214999999999925	0.020648474289671093	0.19586739450630974	0.4323937903848306	0.43247220466204933	0.021747612951473014	1.2273333207851664	0.0
8.220200133950309	1.9290168500154476	0.19117744867038863	2.1572527861153725	0.22823593609992487	5.922393711651511	0.8120416060296651	0.19094410666274828	0.6507250443565566	2.0424999999999924	-0.05999671929815298	0.19728013578002723	0.4464012462083983	0.44648079700612164	0.02322116787227895	1.2411495750285737	0.0
8.277741534887962	2.3613160417957912	0.19934095125748302	2.2013738260464706	-0.15994221574932066	5.963850467633071	0.8498719009047904	0.1902926932083855	0.6821295157896359	2.0634999999999923	0.1314241897708479	0.20625191067072002	0.46070535704728316	0.4607859942191915	0.024792123860429394	1.2550903509195663	0.0
8.335685725632178	2.0397915554448125	0.18946476574069235	2.246303981716097	0.20651242627128452	6.005597420906502	0.5117636154632168	0.1785083296052507	0.33734221706809453	2.0844999999999922	-0.10690349951174061	0.19316881612124195	0.47530002176918046	0.4753816889462449	0.026466524748075714	1.2691557462525962	0.0
8.394035525711603	2.3272900021355127	0.19841874165801185	2.29203480332295	-0.03525519881256267	6.047636602852848	0.8709345564496374	0.18941919193566106	0.6895718292492827	2.105499999999992	0.2850517178025256	0.2185033292434492	0.4901777969459212	0.4902604309872116	0.028250740875649914	1.2833458345141675	0.0
8.452793774391584	2.2820444034632184	0.19633043499677477	2.338555184239217	0.0565107807759988	6.089970059072819	0.9189728925126703	0.19140705064055122	0.7303971479622563	2.126499999999992	0.12341581553530534	0.2040473433391074	0.50532975418156	0.5054132845446165	0.030151481202633324	1.297660664310407	0.0
8.511963330812325	2.4535661088910388	0.1998972472882147	2.3858510460427453	-0.06771506284829343	6.132599849486327	1.1298671711740755	0.19742495997151255	0.9337971006214125	2.147499999999992	0.16250635208004005	0.2113532218885864	0.5207453170095454	0.5208296650258385	0.03217580521812578	1.3121002587892356	0.0
8.571547074128013	2.6723201082181065	0.20312892777983285	2.4339049751925232	-0.23841513302558326	6.1755280484327315	1.028066413695204	0.19245180770021575	0.8242108422449661	2.168499999999992	0.2608981434780857	0.22917792098596634	0.536412073771873	0.5364971518112981	0.03433113455207504	1.3266646150572774	0.0
8.631547903646908	2.7337189700305515	0.20348553498620478	2.4826958031993973	-0.2510231668311542	6.2187567447717615	0.9012569734037101	0.19041603846576988	0.6893146155055312	2.189499999999992	0.4471422873448463	0.235192660538372	0.5523155624622221	0.5524012729692312	0.03662526417631139	1.3413537035916323	0.0
8.691968738972436	2.8392192461871257	0.20492116784789183	2.532198121349406	-0.3070211248377199	6.262288041985164	1.4051739882749303	0.19996219169048782	1.1848332058747646	2.2104999999999917	-0.07217791044554445	0.19841761524265691	0.5684390231238331	0.5685252575068694	0.039066373072032534	1.3561674676466708	0.0
8.752812520145245	2.8550639588808835	0.20612848285294844	2.582381720403495	-0.2726822384773886	6.30612405827906	1.1427401877856413	0.1937980834727822	0.9136787519506816	2.2314999999999916	0.4553096454720822	0.22822263471136606	0.5847631130824017	0.5848497504379984	0.041663034227095344	1.3711058226559996	0.0
8.81408220778626	2.678471549466656	0.2014274801024898	2.633210945331495	-0.04526060413516131	6.350266926687013	1.105623650428382	0.19370175688934177	0.8675085074300767	2.2524999999999915	-0.11730890965886309	0.19554007377440855	0.6012655801179003	0.6013524857714184	0.04442422381241844	1.3861686556297579	0.0
8.875780783240765	2.844856737391259	0.20414460045957641	2.6846439551733896	-0.1602127822178696	6.394718795173823	0.9529419217450492	0.1859184623841181	0.705428964662332	2.2734999999999914	0.2455714216793332	0.23300446200241579	0.617920888703574	0.6180079125503922	0.04735932937199069	1.4013558245474325	0.0
8.93791124872345	2.917198256792033	0.20426720988940303	2.736631878718403	-0.18056637807362996	6.439481826740039	1.054964726849264	0.1903859582624915	0.797698573834994	2.2944999999999913	0.29213161531383514	0.22984418974493034	0.6346997947460771	0.6347867693805116	0.050478156845460725	1.4166671577463539	0.0
9.000476627464515	2.61369618058119	0.19940143591893356	2.7891178580415064	0.17542167746031634	6.4845581995272195	1.1130997668839617	0.1920189603607379	0.8457135473216779	2.3154999999999912	0.06150273705897291	0.21863510833354385	0.6515688649423004	0.6516556035670128	0.05379093622610657	1.4321024533060862	0.0
9.063479963856764	2.963771912744582	0.20419690718286188	2.8420359742503423	-0.1217359384942398	6.529950106923911	1.2564447502784757	0.19601753327015548	0.9785599001438574	2.336499999999991	0.1557555771730479	0.2210520121008735	0.6684899380323184	0.668576232148923	0.05730832564020385	1.447661478428897	0.0
9.126924323603763	3.0225890293663698	0.20728544610921978	2.895310053304687	-0.1272789760616826	6.575659757672378	0.9463313548636902	0.18406945121257245	0.6575574226954483	2.357499999999991	0.2777680426902882	0.22763180427061847	0.685419526989598	0.6855051438820253	0.06104141361653404	1.4633439688165302	0.0
9.19081279386899	3.110715078108408	0.20780311252384687	2.9488523547122787	-0.1618627233961294	6.621689375976085	0.8123201385217569	0.18338841660963426	0.5122546034999489	2.378499999999991	0.23216624315851764	0.21976702859922873	0.7023081636676878	0.7023928437040079	0.06500171929708584	1.4791496280434975	0.0
9.25514848342607	2.916627237781813	0.2043975445724557	3.0025621525073083	0.0859349147254953	6.668041201607918	1.1707219607981687	0.1910926098288428	0.8589500645239949	2.399499999999991	0.312362537725962	0.2228161165771644	0.7190996907309798	0.7191831445271385	0.06920119032205563	1.4950781269271345	0.0
9.319934522810053	3.330687981298639	0.21042878960325137	3.0563242263761006	-0.2743637549225384	6.714717490019173	1.4964138556700113	0.20031414632974648	1.1725084493398215	2.4204999999999908	0.6782168590801487	0.24587714887803866	0.7357305099334059	0.7358124154438647	0.07365219810418096	1.511129102894649	0.0
9.385174064469723	3.0993845093591954	0.20804560306202868	3.1100072912438	0.010622781884604748	6.7617205124493065	1.4351295803938977	0.19822007736238073	1.0986509891612604	2.4414999999999907	0.0994251844689249	0.21651071056562093	0.7521288010406912	0.752208800666232	0.07836753018944462	1.5273021593474325	0.0
9.450870282921011	2.6653809590103306	0.1967705934853444	3.1634624061153858	0.4980814471050552	6.809052556036452	1.278693147579531	0.19337839166352896	0.9291890540025929	2.4624999999999906	0.34964756229639193	0.22912716911563297	0.7682137319386827	0.7682914297703359	0.08336037938346998	1.5435968650228968	0.0
9.517026374901459	3.1035217311982386	0.2061753250203632	3.2165214173782513	0.11299968618001266	6.856715923928707	1.490767057168828	0.1988094130182272	1.1277724057456424	2.4834999999999905	-0.08823148488899468	0.21278247858937882	0.7838946876844665	0.7839696470339322	0.08864432930573675	1.5600127533541155	0.0
9.58364555952577	3.2366292212341197	0.20754070666059765	3.26899550784761	0.03236628661349039	6.9047129353962085	1.1236110244843216	0.18959311412344565	0.746647949386186	2.5044999999999904	0.011710280465927037	0.21684534377356138	0.7990705543013742	0.7991422957013175	0.0942333360173548	1.5765493218275637	0.0
9.650731078442451	3.006357853446495	0.20239886414831385	3.3206739400734837	0.3143160866269885	6.953045925943982	1.3337281956006712	0.19076639697294553	0.9423059738226828	2.5254999999999903	0.17657681101295597	0.2221190186373306	0.8136291017454088	0.8136971016359577	0.10014170535285595	1.5932060313392613	0.0
9.718286195991547	3.4280122217962044	0.21098456602179658	3.371323100071373	-0.05668912172483154	7.0017172474255895	1.1101576375185864	0.18473705649251843	0.70377266977753	2.54649999999999	0.3863571977219469	0.23564562911779108	0.8274465193003105	0.8275102096487886	0.10638406557263878	1.6099823055496347	0.0
9.786314199363488	3.348346259926773	0.20894207746325788	3.420685964638831	0.07233970471205797	7.050729268157569	1.2646820071714808	0.18942525307202235	0.842817828993893	2.56749999999999	0.29265177662217434	0.23160819575534608	0.8403871651670443	0.8404459342936562	0.11297533494070341	1.6268775302374272	0.0
9.854818398759033	3.4388329577695362	0.21101050273728192	3.4684821304239457	0.029649172654409472	7.100084373034671	1.3391032127289506	0.19138291040352812	0.9012305382869754	2.58849999999999	0.5923730298644856	0.2443693391891908	0.8523035995243946	0.8523567944240006	0.11993068382254472	1.6438910526530057	0.0
9.923802127550346	3.6900113186005514	0.21177345432677272	3.51440855427279	-0.17560276432776156	7.149784963645914	1.4595328135071663	0.19299263495135643	1.0051096148770844	2.60949999999999	0.3251766120980464	0.23669697636983011	0.8630369760274278	0.8630839064829887	0.1272654908909566	1.6610221808714165	0.0
9.993268742443199	3.3676894932879886	0.2076690780217303	3.5581411602045785	0.19045166691658988	7.199833458391435	1.3248452556952859	0.18603704983051597	0.8533168803341464	2.63049999999999	0.23379740764588752	0.2315958254299403	0.8724178696313495	0.8724578144042059	0.1349952930234601	1.6782701831455629	0.0
10.0632216236403	3.458596287076592	0.21074243269646664	3.5993374665806304	0.14074117950403853	7.250232292600176	1.6831777803527423	0.19576314852016938	1.1939771097135485	2.6514999999999898	0.48980503234082384	0.24631178774348797	0.8802676177471106	0.8802998330991013	0.14313572847452874	1.69563428725989	0.0
10.133664175005784	3.7849121897894467	0.21576165876707676	3.6376403755394637	-0.14727181424998292	7.3009839186483765	1.5393648339845118	0.1907974371024871	1.03191248632169	2.6724999999999897	0.13228132382294278	0.2218608184252055	0.8864002459981564	0.8864239767471986	0.1517024729091307	1.7131136798849778	0.0
10.204599824230822	3.29185729823186	0.2084582213329707	3.672683243588891	0.38082594535703107	7.352090806078915	1.3776733015701048	0.1859977911618838	0.8513778821270148	2.6934999999999896	-0.09551344106939696	0.2165457434514689	0.8906250382661755	0.8906395314976461	0.1607111678916171	1.7307075059334522	0.0
10.27603202300044	3.7968662234028145	0.21793627325013343	3.704096315746889	-0.09276990765592563	7.403555441721467	1.6953014811548495	0.1957568327389066	1.1495598830773919	2.7144999999999895	0.5807422978953205	0.24486503750377756	0.8927497924718419	0.8927543139215349	0.170177341435855	1.7484148679176574	0.0
10.347964247161443	3.666863644165173	0.21578143340503403	3.7315145547724815	0.06465091060730854	7.455380329813519	1.4077091351754636	0.18602106781504685	0.841906894665053	2.7354999999999894	0.10993070051846665	0.22724222603415015	0.8925847781166966	0.8925786311076835	0.18011632023859556	1.766234825309506	0.0
10.420399996891572	3.3396535715720965	0.20953781676856462	3.7545868316580773	0.41493326008598075	7.507567992122213	1.5303922213608352	0.18537600946511718	0.9439039307724564	2.7564999999999893	0.1492158026513568	0.22698480175867708	0.8899473789295143	0.8899299255875394	0.19054313323801467	1.7841663939030086	0.0
10.493342796869813	3.8376187731343006	0.21930668842095044	3.7729863646256367	-0.06463240850866381	7.560120968067068	2.01540477774296	0.19947164569390372	1.407594560557845	2.777499999999989	0.3091449179810297	0.2325650806021586	0.8846673644941073	0.8846380487895074	0.20147240616210488	1.8022085451799175	0.0
10.566796196447902	3.929256319328102	0.2199408943585135	3.786422203697339	-0.14283411563076287	7.6130418148435375	1.6352577530754664	0.1911032039849314	1.005479804943774	2.798499999999989	0.3889578995546701	0.23627685170822882	0.8765926896431149	0.8765510616197965	0.21291824675541793	1.82036020567901	0.0
10.640763769823035	3.769392214617535	0.2178144570198841	3.794651460323399	0.025259245705863798	7.666333107547443	2.4157113650172173	0.2066852097360367	1.7633105653874273	2.819499999999989	0.2551055166292113	0.22602440518986253	0.8655956715972777	0.8655414119620118	0.224894120394609	1.8386202563695007	0.0
10.715249116211798	3.9090121357360594	0.2201072321411988	3.79749188192603	-0.1115202538100295	7.7199974393002755	1.92284535469303	0.19565111308678199	1.2471579539386761	2.840499999999989	0.39991100677306113	0.24140746228568688	0.8515793450031652	0.8515122890749423	0.23741271581880583	1.856987532029117	0.0
10.79025586002528	3.537081334058812	0.21252822627017237	3.7948342763881593	0.2577529423293474	7.774037421375377	1.9504609141689995	0.19644209000320625	1.2508153016111112	2.861499999999989	0.3009040682752169	0.2384298000627795	0.8344837475912799	0.8344039074661911	0.25048580070331034	1.8754608206273777	0.0
10.865787651045459	3.768451379592894	0.21577707706400656	3.7866542094739453	0.018202829881051485	7.828455683325005	1.7766576587165206	0.1926156945275483	1.052375217547909	2.8824999999999887	0.2505860895351495	0.23324378635191612	0.814291848142949	0.8141994318314963	0.2641240667848539	1.8940388627146458	0.0
10.941848164602776	3.8593539933914793	0.2198243533508408	3.7730223376009877	-0.08633165579049162	7.88325487310828	2.0489843872429674	0.19704897683791014	1.2993804431202163	2.9034999999999886	0.35553064439810966	0.24165002631641214	0.7910347981683264	0.7909302244252663	0.2783369641898862	1.912720350817509	0.0
11.018441101754995	3.9190500473079304	0.21832951086399668	3.7541127080020633	-0.16493733930586707	7.938437657220039	1.7716563327938781	0.19024565449395944	0.9960412038128917	2.9244999999999886	0.38740369136882635	0.23545517301615437	0.7647961735247639	0.7646800811306909	0.2931325245054957	1.9315039288411127	0.0
11.095570189467281	4.043560198134504	0.22046988885326574	3.7302083660277052	-0.3133518321067985	7.994006720820579	2.030884715520148	0.19591136280287202	1.228564872476915	2.9454999999999885	0.40758213621283357	0.24680275770476914	0.7357148761145557	0.7355881264938441	0.30851717194026385	1.9503881914790417	0.0
11.173239180793551	3.7587847222512005	0.21610351983730988	3.7017036613317096	-0.057081060919490945	8.049964767866324	2.1281210761102605	0.1976407694169942	1.298400423423186	2.9664999999999884	0.4924961517225732	0.25067097513778386	0.7039863919036553	0.7038500641800499	0.32449552161662143	1.9693716836313828	0.0
11.251451855059106	3.786076775357008	0.21580866468628349	3.6691027444558255	-0.11697403090118241	8.106314521241387	1.9252074164954986	0.19246869047861107	1.0673887059903264	2.988499999999994	0.17326628571838887	0.2176492366195787	0.6698621515761285	0.6697175294732964	0.3410701635747698	1.9884528998316309	0.0
11.33021201804452	3.598927874277346	0.21269660816429123	3.63301389285996	0.03408601858261395	8.163058722890078	1.9064790628259398	0.191963351067755	1.019865454827587	3.0105	0.34763557437320936	0.23804124287069037	0.6336468141994201	0.6334953645791377	0.3582414303983059	2.007630283683096	0.0
11.409523502170831	3.4606589134480537	0.20882143361989067	3.594139496520728	0.13348058307267419	8.220200133950309	1.9290168500154476	0.19117744867038863	1.0129136389286488	3.0315735	0.2350975983451753	0.2323689865830727	0.5956933902539725	0.5955367335309942	0.3760071454302584	2.0269022273055026	0.0
11.489390166686027	3.3505578684082202	0.20736247642372244	3.5532617591359434	0.2027038907277232	8.277741534887962	2.3613160417957912	0.19934095125748302	1.4150325666688872	3.0527945145	-0.140317086580674	0.2152935397442542	0.5563962339635856	0.5562361071172547	0.3943623472626019	2.046267070792501	0.0
11.56981589785283	3.543089743312998	0.2106113068179271	3.5112244186355728	-0.0318653246774252	8.335685725632178	2.0397915554448125	0.18946476574069235	1.0626433199813115	3.0741640761015	0.41796155305869553	0.24169492732458325	0.5161820595478307	0.5160202729332195	0.41329898447373203	2.0657231016807907	0.0
11.6508046091378	3.43493593522984	0.2079072942603203	3.468911043260035	0.03397510803019488	8.394035525711603	2.3272900021355127	0.19841874165801185	1.3186010333267302	3.09568322463421	0.14871367194357132	0.23051544393432186	0.47549926342059634	0.47533765302911374	0.4328055723786891	2.085268554431636	0.0
11.732360241401764	3.584598739593518	0.2122433856247308	3.427220697450913	-0.15737804214260498	8.452793774391584	2.2820444034632184	0.19633043499677477	1.2411498835344084	3.11735300720665	0.5947399081913165	0.2463114607583655	0.43480595477652656	0.4346463319690844	0.4528668007797833	2.104901609925519	0.0
11.814486763091576	3.5719011722274727	0.21037610287140882	3.387041974718982	-0.18485919750849078	8.511963330812325	2.4535661088910388	0.1998972472882147	1.379815321637529	3.1391744782570963	0.47240561761148614	0.2402142149273476	0.394557200212666	0.3944013012116629	0.47346307832393436	2.1246203949707185	0.0
11.897188170433218	3.6123366648500124	0.20952244463626296	3.3492265429609995	-0.26311012188901284	8.571547074128013	2.6723201082181065	0.20312892777983285	1.5650797480828604	3.1611486996048956	0.45773815200526813	0.24240183358336093	0.35519206423959115	0.3550415017895847	0.49456999510519756	2.144422981826626	0.0
11.980468487626249	3.5186655633940145	0.2068480002201705	3.314563424897301	-0.20410213849671344	8.631547903646908	2.7337189700305515	0.20348553498620478	1.5923768704227867	3.18327674050213	0.3053319727295858	0.23836408708599663	0.3171210684403553	0.3169772880117371	0.5161576807025787	2.16430738774263	0.0
12.064331767039633	3.2209533812830733	0.20248677915705665	3.2837552310005464	0.06280184971747316	8.691968738972436	2.8392192461871257	0.20492116784789183	1.6631885924843908	3.205559677685645	0.05658884176998291	0.21997587963834211	0.2807146918138293	0.2805789345223989	0.5381900301509196	2.1842715745133985	0.0
12.14878208940891	2.910441412792532	0.19502424693958845	3.2573974698872377	0.34695605709470545	8.752812520145245	2.8550639588808835	0.20612848285294844	1.6437880611333882	3.227998595429445	0.20052104750893807	0.23007581214104955	0.24629349097828002	0.2461667650342579	0.5606237658232467	2.2043134480514532	0.0
12.233823564034772	3.2467866281157063	0.20041880409381327	3.235961884972623	-0.01082474314308346	8.81408220778626	2.678471549466656	0.2014274801024898	1.4314292597649192	3.250594585597451	0.7710456009034794	0.2528470120312359	0.2141203327411312	0.21400339474664173	0.5834072995069518	2.224430857977898	0.0
12.319460328983016	3.1237716385329053	0.19826056289460478	3.219784517821734	0.09601287928882885	8.875780783240765	2.844856737391259	0.20414460045957641	1.5615686067653023	3.273348747696633	0.3073647267726143	0.2287186813553005	0.18439510837602135	0.18428845519659962	0.6064793570168903	2.2446215972322228	0.0
12.405696551285896	3.2711569692602085	0.20067839541674629	3.209058897310635	-0.06209807194957362	8.93791124872345	2.917198256792033	0.20426720988940303	1.5972335358199836	3.2962621889305095	0.10711219627367186	0.21629350817336862	0.15725214778069807	0.15715601907048538	0.6297673287573327	2.264883401702119	0.0
12.492536427144898	3.415844259791478	0.2015447335095165	3.2038344248608075	-0.2120098349306705	9.000476627464515	2.61369618058119	0.19940143591893356	1.25668077584577	3.319336024253023	0.29721228813934686	0.22712997633587664	0.13276038443840923	0.13267477525285065	0.6531853152953111	2.2852139498742363	0.0
12.579984182134913	3.3544145070786566	0.20102567482856373	3.204019698903914	-0.1503948081747426	9.063479963856764	2.963771912744582	0.20419690718286188	1.5693974169231368	3.342571376422794	0.2359638988410393	0.2281378965369404	0.11092615248472627	0.11085083482186045	0.6766318490904593	2.305610862506868	0.0
12.668044071409858	2.8804202157895404	0.19090277039148565	3.2093902266071694	0.328970010817629	9.126924323603763	3.0225890293663698	0.20728544610921978	1.5906229448782125	3.3659693760577536	0.49121390619641003	0.2354560964196716	0.09169833930617538	0.09163289092617821	0.6999872940492647	2.326071702325551	0.0
12.756720379909726	2.6908054964806296	0.1869735270172008	3.2195997357446813	0.5287942392640517	9.19081279386899	3.110715078108408	0.20780311252384687	1.6410123514396266	3.389531161690158	0.8123076083338725	0.24735552439456496	0.07497548399708046	0.07491932251775246	0.72311095548726	2.3465939737425883	0.0
12.846017422569096	3.1760561947100037	0.1939071562362832	3.234194147102554	0.058137952392550485	9.25514848342607	2.916627237781813	0.2043975445724557	1.4091432122016392	3.4132578798219892	0.48546704740835467	0.23558951928467833	0.060614314230397426	0.060566734307942204	0.7458379759626845	2.36717512260153	0.0
12.93593954452708	2.989589915146051	0.19277019551241326	3.25262721261323	0.2630372974671791	9.319934522810053	3.330687981298639	0.21042878960325137	1.7854928578171874	3.437150684980743	0.6511602243810704	0.24573636768835821	0.04843915862033441	0.04839937000794437	0.7679761480372892	2.387812535947662	0.0
13.026491121338768	3.4297586426756568	0.19824437842597545	3.274276871261745	-0.15548177141391184	9.385174064469723	3.0993845093591954	0.20804560306202868	1.5166793774628275	3.4612107397756082	0.12702277984689836	0.2189615558414793	0.038251661154199264	0.03821882557684267	0.7893028427051354	2.4085035418255676	0.0
13.11767655918814	3.1185984346210636	0.19190731633291072	3.2984615175674348	0.1798630829463712	9.450870282921011	2.6653809590103306	0.1967705934853444	1.0455154179178419	3.485439214954037	0.6924885834252872	0.24012818573161337	0.029840256985552656	0.029813522054066125	0.8095623294229413	2.4292454091048747	0.0
13.209500295102458	3.218166640615383	0.194133390277947	3.324455599294117	0.10628895867873389	9.517026374901459	3.1035217311982386	0.2061753250203632	1.447013067174103	3.5098372894587158	0.5540142274272772	0.23402700686625832	0.02298893896639995	0.022967467741934585	0.8284638452505103	2.4500353473352723	0.0
13.301966797168173	3.32085112645143	0.1946367687090636	3.351504235716625	0.030653109265195155	9.58364555952577	3.2366292212341197	0.20754070666059765	1.5441830352140733	3.5344061504849265	0.39651243767745115	0.22885092529295584	0.017484942670819424	0.017467937939111382	0.8456808484747457	2.4708705066319485	0.0
13.395080564748351	3.2735235355690957	0.1942474339632405	3.3788368418301897	0.10531330626109403	9.650731078442451	3.006357853446495	0.20239886414831385	1.2788899447122728	3.559146993538321	0.37941019259108066	0.22469155606687372	0.013125093199443168	0.013111815978536591	0.8608519550596284	2.4917479775925817	0.0
13.488846128701589	3.6265473154532595	0.19995522178151096	3.405680019797521	-0.22086729565573826	9.718286195991547	3.4280122217962044	0.21098456602179658	1.6666714272744665	3.5840610224930893	0.3715816747902867	0.2258605404075436	0.009720677951793903	0.009710460195033188	0.8735840904036208	2.512664791247073	0.0
13.5832680516025	3.3883258445567828	0.19507606159515425	3.4312701987446115	0.042944354187828715	9.786314199363488	3.348346259926773	0.20894207746325788	1.554537825525369	3.6091494496505407	0.12461223194209081	0.21840118061565925	0.007100824688466269	0.007093076522382578	0.8834583784925744	2.5336179190411885	0.0
13.678350927963718	3.651980957606904	0.19991517010661405	3.454866633424712	-0.1971143241821922	9.854818398759033	3.4388329577695362	0.21101050273728192	1.6142418799985963	3.6344134957980945	0.10232282867092723	0.21601671010229004	0.005114464290730519	0.005108676420698369	0.8900392198579613	2.5546042728553218	0.0
13.774099384459465	3.399623935386243	0.19492794043257244	3.4757653846873247	0.07614144930108147	9.923802127550346	3.6900113186005514	0.21177345432677272	1.8366249451991783	3.659854390268681	0.7333992093345367	0.23682632207400017	0.0036310360333751445	0.0036267781460740276	0.8928868654482753	2.5756207050596003	0.0
13.870518080150681	3.5427209109740745	0.1979737196120164	3.493314785136352	-0.0494061258377223	9.993268742443199	3.3676894932879886	0.2076690780217303	1.4878185162289732	3.685473371000562	0.4619752692629471	0.2314539203719235	0.002540146356097877	0.0025370624457950516	0.8915735677278862	2.596664008606573	0.0
13.967611706711736	3.8679892323709746	0.2013114420231778	3.506932641737226	-0.3610565906337486	10.0632216236403	3.458596287076592	0.21074243269646664	1.5548931077558512	3.7112716845975657	-0.004783533990721622	0.2081032953744406	0.0017504195359640178	0.0017482210902327656	0.8857030839483042	2.617730917162725	0.0
14.065384988658717	3.804725483371137	0.20156082778534712	3.516125060458048	-0.28860042291308874	10.133664175005784	3.7849121897894467	0.21576165876707676	1.860385494134961	3.7372505863897487	0.5023168264566455	0.2287103718724472	0.0011877824704602342	0.0011862403862943393	0.8749329323211938	2.6388181052801	0.0
14.163842683579329	3.765645700009496	0.19918259763365567	3.5205063311703833	-0.24513936883911258	10.204599824230822	3.29185729823186	0.2084582213329707	1.3498815605764212	3.763411340494477	0.23010221111982188	0.2144857384075968	0.0007934101110458319	0.0007923460948405009	0.8589983863551808	2.659922188609316	0.0
14.262989582364385	3.366475051459091	0.1945829597621623	3.519818835398887	0.15334378393979575	10.27603202300044	3.7968662234028145	0.21793627325013343	1.8411847755735828	3.7897552198779385	-0.05544257111702944	0.20663140629136365	0.0005215282591013253	0.0005208063152765448	0.8377367766692623	2.6810397241552466	0.0
14.362830509440936	3.5696490073395637	0.19697427315423605	3.513951499300399	-0.055697508039164845	10.347964247161443	3.666863644165173	0.21578143340503403	1.7015839147021974	3.816283506417084	0.3564353164556118	0.22287355151190028	0.0003372321355281215	0.00033675058887021905	0.8111103059992845	2.7021672105767163	0.0
14.463370323007023	3.463167863089624	0.1947775326783077	3.5029549801086874	0.039787117019063345	10.420399996891572	3.3396535715720965	0.20953781676856462	1.369233133817028	3.842997490962004	0.02716361920235788	0.19984990871212158	0.00021443770113690794	0.00021412204402033723	0.779225331832021	2.723301088531509	0.0
14.564613915268072	3.4963527175711118	0.19579492650332128	3.4870516144980326	-0.009301103073079187	10.493342796869813	3.8376187731343006	0.21930668842095044	1.866840953688581	3.8698984733987376	0.902523933844084	0.23752371442665643	0.00013404259849669097	0.0001338393182820769	0.7423459915132353	2.7444377410680185	0.0
14.66656621267495	3.3606590424461484	0.19369360825377724	3.466638227423506	0.10597918497735748	10.566796196447902	3.929256319328102	0.2199408943585135	1.9631943213097727	3.896987762712529	0.709286478798882	0.2358679947947718	8.233807910460863e-05	8.220951058815913e-05	0.7009001857688995	2.7655734940649137	0.0
14.769232176163673	3.5122816617699004	0.19517522697811507	3.4422802319775574	-0.07000142979234303	10.640763769823035	3.769392214617535	0.2178144570198841	1.8133610106636366	3.9242666770515164	0.1761922875551345	0.20907243067775488	4.968436233254948e-05	4.9604528048898e-05	0.6554763263670436	2.786704616720132	0.0
14.87261680139682	3.106267578931134	0.18951155475963263	3.414696043830778	0.3084284648996438	10.715249116211798	3.9090121357360594	0.2201072321411988	1.9685077858391462	3.9517365437908767	0.19167927971308574	0.20903447005666315	2.9440342200340756e-05	2.939168889250705e-05	0.6068098897090836	2.8078273220906014	0.0
14.976725119006597	3.423126751767467	0.1944770387214101	3.384731648504482	-0.03839510326298479	10.79025586002528	3.537081334058812	0.21252822627017237	1.6177078782980305	3.9793986995974127	0.6504424364474519	0.23339079467839632	1.712423848079986e-05	1.7095147800831935e-05	0.5557596614341793	2.828937767684021	0.0
15.081562194839643	3.2849915515014083	0.19109611846154612	3.353326117787861	0.06833456628645251	10.865787651045459	3.768451379592894	0.21577707706400656	1.8758360328335946	4.007254490494595	0.3647952974793853	0.2177481708445273	9.7738153075066e-06	9.756755980659596e-06	0.5032745311124756	2.850032056104097	0.0
15.18713313020352	3.4195407878553645	0.19406803759635666	3.321469862292786	-0.09807092556257846	10.941848164602776	3.8593539933914793	0.2198243533508408	1.9990520066080006	4.035305271928057	0.3812421691997374	0.21459830628944918	5.471905336953492e-06	5.462097304531354e-06	0.45035269253954857	2.871106235750596	0.0
15.293443062114946	2.891124589794402	0.18611020424612532	3.290158300326312	0.3990337105319104	11.018441101754995	3.9190500473079304	0.21832951086399668	2.0964412681469797	4.063552408831553	0.18156801591396876	0.20582314856695808	3.003790686819825e-06	2.99826410208309e-06	0.3979959966959197	2.8921563015756035	0.0
15.400497163549751	3.396320615341711	0.19412979530520202	3.2603442881680995	-0.13597632717361163	11.095570189467281	4.043560198134504	0.22046988885326574	2.2637400235858403	4.091997275693375	0.2807903964025993	0.21694364551893333	1.616182195101641e-06	1.6131313010703228e-06	0.34716286295726484	2.9131781958973386	0.0
15.508300643694598	3.4496553988233867	0.1943393866386168	3.2328929834218614	-0.2167624154015253	11.173239180793551	3.7587847222512005	0.21610351983730988	2.026452744550874	4.120641256623228	0.5857270797111342	0.22294816457107186	8.51983635289232e-07	8.503342178074431e-07	0.29872347183107256	2.9341678092729357	0.0
15.61685874820046	3.2199146221041905	0.18968610782828674	3.2085427324260936	-0.011371889678096991	11.251451855059106	3.786076775357008	0.21580866468628349	2.105426930732813	4.149485745419591	0.26566213052967136	0.21139593469830412	4.398665583326931e-07	4.3899358198017955e-07	0.25342087213442327	2.95512098143153	0.0
15.726176759437863	2.831297416061425	0.18391279122771612	3.187875072047093	0.35657765598566815	11.33021201804452	3.598927874277346	0.21269660816429123	1.973544265100482	4.178532145637528	0.5439675933652781	0.21826267366049157	2.2232359933117948e-07	2.2187145677996933e-07	0.21184112558300736	2.9760335022690296	0.0
15.836259996753927	3.3146444238660453	0.19125299126112041	3.1712960653053304	-0.14334835856071493	11.409523502170831	3.4606589134480537	0.20882143361989067	1.8934216442328284	4.207781870656991	0.32110020084959956	0.21362693538882957	1.0996359391617765e-07	1.097345181247338e-07	0.1743947327012872	2.996901112905931	0.0
15.947113816731207	2.9309812603813916	0.18459371082437856	3.1590300567180325	0.22804879633664088	11.489390166686027	3.3505578684082202	0.20736247642372244	1.843563180064778	4.23723634375159	0.6139332648274081	0.21600110235751388	5.3202547677681793e-08	5.308906196756326e-08	0.14131044361691533	3.0177195068095077	0.0
16.058743613448325	3.219878628223757	0.18901050161830485	3.151125686574488	-0.06875294164926915	11.56981589785283	3.543089743312998	0.2106113068179271	2.097588426358216	4.266896998157851	0.2603953897846376	0.2044194076218182	2.5168365769648237e-08	2.511341348267848e-08	0.11264130531098138	3.0384843309817273	0.0
16.171154818742465	3.0602469142268487	0.18618927897497056	3.1474728111760086	0.08722589694915994	11.6508046091378	3.43493593522984	0.2079072942603203	2.051293446401441	4.2967652771449565	0.0645351569114152	0.1954560915726743	1.1636787676317505e-08	1.161078998727171e-08	0.08828160071422635	3.059191187214205	0.0
16.284352902473664	3.2293487743006155	0.18909699252167314	3.147827995886743	-0.08152077841387273	11.732360241401764	3.584598739593518	0.2122433856247308	2.262279652068124	4.32684263408497	0.4714964485530053	0.21087803043459882	5.256305081148648e-09	5.244293311831828e-09	0.06799235197465929	3.079835633411485	0.0
16.39834337279098	3.094866679313581	0.1870994632001604	3.1518456007075586	0.05697892139397753	11.814486763091576	3.5719011722274727	0.21037610287140882	2.3094795924792093	4.357130532523566	0.6254952241406528	0.2158358620843774	2.3185080660020475e-09	2.313090319523402e-09	0.051432411092017495	3.100413184983943	0.0
16.513131776400517	2.997519726136397	0.18634547147377845	3.159111229220603	0.16159150308420633	11.897188170433218	3.6123366648500124	0.20952244463626296	2.4075331037156387	4.387630446251231	0.4845978041965371	0.21260228289480662	9.982189482483782e-10	9.958345354782232e-10	0.03819191091498323	3.1209193163115665	0.0
16.628723698835323	3.4768351936000004	0.1927967514986965	3.169174462081602	-0.30766073151839857	11.980468487626249	3.5186655633940145	0.2068480002201705	2.3684095262393434	4.41834385937499	0.33824604880513665	0.20784265852701198	4.1931267917635964e-10	4.18289126409988e-10	0.027824998964181995	3.141349462279818	0.0
16.74512476472717	3.4493657119082455	0.19203563144052332	3.181578286288727	-0.2677874256195185	12.064331767039633	3.2209533812830733	0.20248677915705665	2.1214697247959253	4.449272266390615	0.29029206047024636	0.20395860279118191	1.7177035443539962e-10	1.7134199704050006e-10	0.019879266056811173	3.1616990198888035	0.0
16.862340638080262	3.4341997572417915	0.19141277730513404	3.1958833562672977	-0.2383164009744938	12.14878208940891	2.910441412792532	0.19502424693958845	1.8573573909567476	4.48041717225535	0.20659765748742975	0.1984827999758267	6.858935421629481e-11	6.841466001363229e-11	0.013920006193371578	3.181963349936922	0.0
16.980377022546822	3.4797240334025754	0.191958403798225	3.2116860541116146	-0.26803797929096085	12.233823564034772	3.2467866281157063	0.20041880409381327	2.2352556011209814	4.511780092461137	0.5540779915965581	0.21054588978735186	2.6684605444882886e-11	2.6615208867177436e-11	0.009548275278251426	3.202137778780063	0.0
17.09923966170465	3.422238094003681	0.1915719837708181	3.2286301269007818	-0.19360796710289918	12.319460328983016	3.1237716385329053	0.19826056289460478	2.148608717943394	4.5433625531083655	0.6419192675999983	0.21443373226343987	1.0110087917087925e-11	1.0083249054413662e-11	0.006412526713061648	3.222217600167527	0.0
17.21893433933658	3.105702751965499	0.18514557230792245	3.2464123640146787	0.14070961204917953	12.405696551285896	3.2711569692602085	0.20067839541674629	2.3269814736516925	4.575166090980124	0.5168249643505538	0.20850768769849523	3.728467959394768e-12	3.718367819811488e-12	0.0042142868516179014	3.242198077155614	0.0
17.339466879711935	3.224543976122875	0.18759187820879625	3.264783268661083	0.040239292538208016	12.492536427144898	3.415844259791478	0.2015447335095165	2.4972237848049073	4.607192253616985	0.6741433194532169	0.21307627861351164	1.337751710309643e-12	1.3340532550855367e-12	0.002708824558451425	3.26207444409996	0.0
17.460843147869923	3.1838579946085397	0.18677653928705065	3.28354394920057	0.09968595459203033	12.579984182134913	3.3544145070786566	0.20102567482856373	2.456005670681611	4.639442599392304	0.6329200093182465	0.21146685973846657	4.667398653679921e-13	4.654241673470774e-13	0.0017020404721481872	3.2818419087274897	0.0
17.583069049905014	3.3079935545397956	0.18895615105754635	3.3025405196897246	-0.005453034850070981	12.668044071409858	2.8804202157895404	0.19090277039148565	1.997101691507922	4.67191869758805	0.486593139374196	0.20389146093509528	1.5827472914064478e-13	1.5781969553770644e-13	0.0010448654004986096	3.30149565428891	0.0
17.706150533254345	3.6792920196775176	0.19432575165140656	3.3216571963122536	-0.357634823365264	12.756720379909726	2.6908054964806296	0.1869735270172008	1.8177997344785366	4.704622128471167	0.33357702792388855	0.20071472146336067	5.2139745102475456e-14	5.198749576621268e-14	0.0006263545196254259	3.321030841792524	0.0
17.830093586987125	3.2355724227269547	0.18844522486805654	3.3408090633399894	0.10523664061303473	12.846017422569096	3.1760561947100037	0.1939071562362832	2.3090371702089794	4.737554483370465	0.7978120653880438	0.21197384102167324	1.667685406345232e-14	1.6627610031404873e-14	0.0003664510198008105	3.3404426123201554	0.0
17.95490424209604	3.5744028164974506	0.1921965414742258	3.3599352174735695	-0.21446759902388113	12.93593954452708	2.989589915146051	0.19277019551241326	2.124775238480483	4.7707173647540575	0.4427062702256581	0.20144936730846813	5.176239696258337e-15	5.159941239131507e-15	0.000209128047740426	3.3597260894258185	0.0
18.080588571790713	3.46383952694477	0.19052561715962865	3.378992733173389	-0.08484679377138127	13.026491121338768	3.4297586426756568	0.19824437842597545	2.5639853132394794	4.804112386307336	0.48380154909715456	0.1992727239340803	1.5590481146001857e-15	1.5537619627953914e-15	0.00011635155565152961	3.3788763816177343	0.0
18.207152691793247	3.3817962660412344	0.18994141503396006	3.3979516598273536	0.016155393786119188	13.11767655918814	3.1185984346210636	0.19190731633291072	2.2493823261585035	4.837741173011487	0.31897335517803427	0.1961233563664612	4.553845183719068e-16	4.538511744751314e-16	6.307490311724525e-05	3.3978885849242353	0.0
18.334602760635804	3.472255741414972	0.1910822809213249	3.416791084010679	-0.05546465740429296	13.209500295102458	3.218166640615383	0.194133390277947	2.3437463886565384	4.871605361222568	0.34945262066187244	0.1992643657083403	1.2882837423714292e-16	1.2759895634945003e-16	3.3298466726764454e-05	3.416757785543952	0.0
18.462944979960255	3.5480232664522697	0.19128358020116662	3.4354961718542496	-0.11252709459802013	13.301966797168173	3.32085112645143	0.1946367687090636	2.4402173973667534	4.9057065987511255	0.2640598621897443	0.187752648028397	3.5616910599495296e-17	3.4586166129371734e-17	1.710927366603506e-05	3.4354790625805833	0.0
18.592185594819973	3.367378857666028	0.18878147143026383	3.4540560421713975	0.08667718450536954	13.395080564748351	3.2735235355690957	0.1942474339632405	2.3864346713314877	4.940046544942383	0.6844729984592284	0.20365210917269064	9.600807877859683e-18	9.597100175549206e-18	8.551308865389038e-06	3.454047490862532	0.0
18.722330893983717	3.485930904419562	0.19099963646596763	3.4724622989208243	-0.013468605498737851	13.488846128701589	3.6265473154532595	0.19995522178151096	2.7335320869028115	4.97462687075698	0.7187578390539	0.20724196459548289	2.2369592215090654e-18	2.23607949640049e-18	4.155073363317952e-06	3.472458143847461	0.0
18.8533872102416	3.3476807933639194	0.1892672359005773	3.490708058248389	0.14302726488446948	13.5832680516025	3.3883258445567828	0.19507606159515425	2.49067356485336	5.009449258852279	0.49098368709415174	0.19441340829948628	6.344888903655849e-19	6.342348412720915e-19	1.961636624415925e-06	3.4907060966117647	0.0
18.98536092071329	3.3791879417723814	0.18862783106615408	3.5087873282112594	0.12959938643887803	13.678350927963718	3.651980957606904	0.19991517010661405	2.751718597037514	5.044515403664246	0.9202664987093412	0.21063839606081214	0.0	0.0	8.992863911932922e-07	3.5087864289248683	0.0
19.118258447158283	3.5791918096532584	0.19213840827216908	3.5266946285001217	-0.05249718115313673	13.774099384459465	3.399623935386243	0.19492794043257244	2.499479255758519	5.079827011489895	0.8296366991578812	0.20467897945218474	0.0	0.0	4.0009206979016254e-07	3.526694228408052	0.0
19.252086256288393	3.3550806121414274	0.18836253431742192	3.5444247664184543	0.1893441542770269	13.870518080150681	3.5427209109740745	0.1979737196120164	2.6460701344442956	5.1153858005703245	0.5436061435675257	0.1953505967838986	0.0	0.0	1.7264106756538075e-07	3.5444245937773866	0.0
19.38685086008241	3.4619804860476115	0.18941699702334314	3.5619727103785817	0.0999922243309701	13.967611706711736	3.8679892323709746	0.2013114420231778	2.978787507796474	5.151193501174317	0.6076739857255675	0.19826667097258105	0.0	0.0	7.220830027429212e-08	3.5619726381702814	0.0
19.522558816102986	3.4036729380698665	0.18831411279848667	3.579333521811366	0.17566058374149973	14.065384988658717	3.804725483371137	0.20156082778534712	2.927418528193188	5.187251855682537	0.7741142997433954	0.19916317132098338	0.0	0.0	2.9256492720753982e-08	3.5793334925548734	0.0
19.659216727815707	3.3889971117806748	0.18830400383524218	3.596502320697146	0.20750520891647106	14.163842683579329	3.765645700009496	0.19918259763365567	2.9050615574484286	5.2235626186723145	1.0373204319295177	0.21025398716988672	0.0	0.0	1.1475706018468915e-08	3.5965023092214397	0.0
19.79683124491042	3.644083666497913	0.19137720475116973	3.6134742697096858	-0.030609396788227272	14.262989582364385	3.366475051459091	0.1945829597621623	2.527695940215451	5.260127557003021	0.8425439180329983	0.20395281437390034	0.0	0.0	4.354967847408384e-09	3.613474265354718	0.0
19.935409063624792	3.653703938962865	0.19054605384044906	3.630244568283937	-0.023459370678927893	14.362830509440936	3.5696490073395637	0.19697427315423605	2.757864718615881	5.296948449902043	0.6933895824590235	0.1931716836014879	0.0	0.0	1.5979443226371082e-09	3.6302445666859926	0.0
20.07495692707017	3.6280205545042095	0.18998362979725725	3.6468084517899677	0.018787897285758248	14.463370323007023	3.463167863089624	0.1947775326783077	2.683513971512446	5.334027089051357	0.5642256589370116	0.18894086908173366	0.0	0.0	5.66537341824229e-10	3.6468084512234302	0.0
20.215481625559658	3.713694333530534	0.19182568392992339	3.663161193253047	-0.05053314027748712	14.564613915268072	3.4963527175711118	0.19579492650332128	2.7537388441410977	5.371365278674717	0.3944337384214185	0.18831785623143407	0.0	0.0	1.939549626478839e-10	3.663161193059092	0.0
20.356989996938573	3.791597823066977	0.19322111398095754	3.679298106314816	-0.11229971675216133	14.66656621267495	3.3606590424461484	0.19369360825377724	2.6595943090875562	5.40896483562544	0.9031007864949425	0.20076418170648544	0.0	0.0	6.407521445785872e-11	3.6792981062507404	0.0
20.499488926917145	4.002904501813661	0.19585341648442203	3.6952145487968187	-0.3076899530168422	14.769232176163673	3.5122816617699004	0.19517522697811507	2.8567060465124756	5.446827589474818	0.8802300304533466	0.20368019074326638	0.0	0.0	2.0412839059466645e-11	3.6952145487764056	0.0
20.642985349405564	3.6665168939039265	0.1921488870699779	3.710905926565646	0.04438903266171934	14.87261680139682	3.106267578931134	0.18951155475963263	2.4993988571909576	5.484955382601142	0.7120727082853371	0.19355011722126145	0.0	0.0	6.2667789281159674e-12	3.710905926559379	0.0
20.7874862468514	3.4493439772014423	0.1881662628729788	3.726367697562915	0.27702372036147294	14.976725119006597	3.423126751767467	0.1944770387214101	2.867332870947006	5.52335007027935	0.4706749144981843	0.1844875282969748	0.0	0.0	1.8527262416094395e-12	3.7263676975610625	0.0
20.932998650579357	3.5599757905040175	0.18852314568169207	3.7415953759394105	0.18161958543539303	15.081562194839643	3.2849915515014083	0.19109611846154612	2.7816974898176445	5.5620135207713055	1.0218595013840586	0.2039246134305032	0.0	0.0	5.271088996030449e-13	3.7415953759388834	0.0
21.079529641133412	3.319241836141914	0.18587534739995268	3.7565845362663333	0.43734270012441945	15.18713313020352	3.4195407878553645	0.19406803759635666	2.9691771613131746	5.600947615416705	0.9271788543126136	0.19558325781970226	0.0	0.0	1.442129672078912e-13	3.756584536266189	0.0
21.22708634862135	3.8434488460170066	0.19311278396680034	3.771330817810747	-0.07211802820625968	15.293443062114946	2.891124589794402	0.18611020424612532	2.493122591043693	5.640154248724622	0.7033161529327767	0.19233425512517247	0.0	0.0	3.791444637770959e-14	3.7713308178107092	0.0
21.375675953061695	3.7104147595799724	0.19126357144990302	3.7858299288679205	0.07541516928794811	15.400497163549751	3.396320615341711	0.19412979530520202	3.0491545230709503	5.679635328465695	0.7912707046182756	0.1959178332610207	0.0	0.0	9.571614964691007e-15	3.7858299288679107	0.0
21.525305684733127	3.770691751454623	0.19229355813390722	3.80007765114532	0.029385899690696604	15.508300643694598	3.4496553988233867	0.1943393866386168	3.150930224674461	5.719392775764955	0.7968123682554058	0.19282519511588186	0.0	0.0	2.3187091667777757e-15	3.8000776511453176	0.0
21.67598282452626	3.7315137105049323	0.1924929869746551	3.8140698441933596	0.08255613368842729	15.61685874820046	3.2199146221041905	0.18968610782828674	2.966492871109627	5.759428525195309	0.6082640284527796	0.1840949366365055	0.0	0.0	5.38258775112003e-16	3.814069844193359	0.0
21.827714704297946	4.109788315096243	0.19664178200523558	3.827802449878233	-0.2819858652180103	15.726176759437863	2.831297416061425	0.18391279122771612	2.6194558462833615	5.799744524871677	0.5361697934890701	0.18367844006692238	0.0	0.0	1.1957552966784514e-16	3.827802449878233	0.0
21.980508707228033	3.76533937644962	0.1915494738845111	3.8412714968915993	0.07593212044197939	15.836259996753927	3.3146444238660453	0.19125299126112041	3.140249471466646	5.840342736545779	0.5471831490015895	0.18127138523216807	0.0	0.0	2.5492901422599072e-17	3.8412714968915993	0.0
22.134372268178627	4.238577385531144	0.19871437301822745	3.854473105291867	-0.38410428023927734	15.947113816731207	2.9309812603813916	0.18459371082437856	2.7896707104728664	5.8812251357016	0.5939290791109286	0.18837862913099565	0.0	0.0	4.894707814912522e-18	3.854473105291867	0.0
22.289312874055877	3.865230184611879	0.19352372632400303	3.8674034910712067	0.002173306459327673	16.058743613448325	3.219878628223757	0.18901050161830485	3.1072372726309965	5.922393711651511	0.8120416060296651	0.19094410666274828	0.0	0.0	1.3502702786868934e-18	3.8674034910712067	0.0
22.44533806417427	3.841103330052207	0.19278300401923806	3.8800589707420974	0.03895564068989055	16.171154818742465	3.0602469142268487	0.18618927897497056	2.971965290265045	5.963850467633071	0.8498719009047904	0.1902926932083855	0.0	0.0	0.0	3.8800589707420974	0.0
22.602455430623486	3.8971271944904617	0.19365032688237618	3.8924359659368424	-0.004691228553619364	16.284352902473664	3.2293487743006155	0.18909699252167314	3.161356411825358	6.005597420906502	0.5117636154632168	0.1785083296052507	0.0	0.0	0.0	3.8924359659368424	0.0
22.76067261863785	3.87885026132864	0.19350638527103167	3.904531008013005	0.02568074668436493	16.39834337279098	3.094866679313581	0.1870994632001604	3.0434342635899654	6.047636602852848	0.8709345564496374	0.18941919193566106	0.0	0.0	0.0	3.904531008013005	0.0
22.919997326968314	3.6960860575387326	0.19047014028633938	3.916340742657191	0.22025468511845814	16.513131776400517	2.997519726136397	0.18634547147377845	2.95932781322736	6.089970059072819	0.9189728925126703	0.19140705064055122	0.0	0.0	0.0	3.916340742657191	0.0
23.080437308257093	3.697481387657449	0.188966207812545	3.927861934479308	0.23038054682185916	16.628723698835323	3.4768351936000004	0.1927967514986965	3.4490101937982165	6.132599849486327	1.1298671711740755	0.19742495997151255	0.0	0.0	0.0	3.927861934479308	0.0
23.24200036941489	3.577927879855478	0.18790536458097676	3.939091471588725	0.36116359173324675	16.74512476472717	3.4493657119082455	0.19203563144052332	3.429486445508322	6.1755280484327315	1.028066413695204	0.19245180770021575	0.0	0.0	0.0	3.939091471588725	0.0
23.404694372000794	4.248502557819087	0.1957743500729832	3.950026370143381	-0.29847618767570605	16.862340638080262	3.4341997572417915	0.19141277730513404	3.420279750911416	6.2187567447717615	0.9012569734037101	0.19041603846576988	0.0	0.0	0.0	3.950026370143381	0.0
23.5685272326048	3.9863026011234934	0.1937892548990744	3.9606637788623584	-0.025638822261135008	16.980377022546822	3.4797240334025754	0.191958403798225	3.470175758071024	6.262288041985164	1.4051739882749303	0.19996219169048782	0.0	0.0	0.0	3.9606637788623584	0.0
23.73350692323303	3.695080005733587	0.18762267058709375	3.9710009834917512	0.2759209777581644	17.09923966170465	3.422238094003681	0.1915719837708181	3.415825567270426	6.30612405827906	1.1427401877856413	0.1937980834727822	0.0	0.0	0.0	3.9710009834917512	0.0
23.89964147169566	4.115941555941095	0.19317816403016955	3.9810354112133033	-0.13490614472779194	17.21893433933658	3.105702751965499	0.18514557230792245	3.1014884651064345	6.350266926687013	1.105623650428382	0.19370175688934177	0.0	0.0	0.0	3.9810354112133033	0.0
24.06693896199753	4.227354254669182	0.194317109655173	3.990764634984435	-0.236589619684747	17.339466879711935	3.224543976122875	0.18759187820879625	3.221835151561752	6.394718795173823	0.9529419217450492	0.1859184623841181	0.0	0.0	0.0	3.990764634984435	0.0
24.23540753473151	4.252847191307804	0.19370909956253696	4.000186377797914	-0.2526608135098902	17.460843147869923	3.1838579946085397	0.18677653928705065	3.1821559541354594	6.439481826740039	1.054964726849264	0.1903859582624915	0.0	0.0	0.0	4.000186377797914	0.0
24.405055387474633	4.031364008159838	0.1904582656790517	4.00929851684857	-0.02206549131126767	17.583069049905014	3.3079935545397956	0.18895615105754635	3.3069486891389808	6.4845581995272195	1.1130997668839617	0.1920189603607379	0.0	0.0	0.0	4.00929851684857	0.0
24.575890775186952	3.8429185846031895	0.18689164463076838	4.018099087593968	0.17518050299077847	17.706150533254345	3.6792920196775176	0.19432575165140656	3.678665665157788	6.529950106923911	1.2564447502784757	0.19601753327015548	0.0	0.0	0.0	4.018099087593968	0.0
24.74792201061326	4.07362214212759	0.1899903245821745	4.026586287695154	-0.047035854432436075	17.830093586987125	3.2355724227269547	0.18844522486805654	3.2352059717071207	6.575659757672378	0.9463313548636902	0.18406945121257245	0.0	0.0	0.0	4.026586287695154	0.0
24.921157464687553	4.319171238103066	0.1920844114266248	4.034758480822877	-0.28441275728018933	17.95490424209604	3.5744028164974506	0.1921965414742258	3.5741936884496996	6.621689375976085	0.8123201385217569	0.18338841660963426	0.0	0.0	0.0	4.034758480822877	0.0
25.095605566940364	3.963545306909237	0.18811125833977796	4.042614200314118	0.07906889340488066	18.080588571790713	3.46383952694477	0.19052561715962865	3.4637231753891156	6.668041201607918	1.1707219607981687	0.1910926098288428	0.0	0.0	0.0	4.042614200314118	0.0
25.27127480590895	3.9764659504860385	0.18686139963116874	4.05015215266274	0.07368620217670152	18.207152691793247	3.3817962660412344	0.18994141503396006	3.381733191138116	6.714717490019173	1.4964138556700113	0.20031414632974648	0.0	0.0	0.0	4.05015215266274	0.0
25.448173729550312	3.9919278974817756	0.1868140179616501	4.057371220827529	0.06544332334575387	18.334602760635804	3.472255741414972	0.1910822809213249	3.472222442948245	6.7617205124493065	1.4351295803938977	0.19822007736238073	0.0	0.0	0.0	4.057371220827529	0.0
25.626310945657167	4.300025951937363	0.18981025186724937	4.064270467339976	-0.23575548459738727	18.462944979960255	3.5480232664522697	0.19128358020116662	3.5480061571786035	6.809052556036452	1.278693147579531	0.19337839166352896	0.0	0.0	0.0	4.064270467339976	0.0
25.805695122276767	4.108516956895901	0.1869392178271227	4.070849137193307	-0.0376678197025937	18.592185594819973	3.367378857666028	0.18878147143026383	3.3673703063571625	6.856715923928707	1.490767057168828	0.1988094130182272	0.0	0.0	0.0	4.070849137193307	0.0
25.986334988132704	4.320465295248133	0.18933746349821284	4.077106660493509	-0.24335863475462371	18.722330893983717	3.485930904419562	0.19099963646596763	3.485926749346199	6.9047129353962085	1.1236110244843216	0.18959311412344565	0.0	0.0	0.0	4.077106660493509	0.0
26.168239333049634	4.068560579306062	0.18621988810084006	4.083042654852078	0.014482075546015771	18.8533872102416	3.3476807933639194	0.1892672359005773	3.347678831727295	6.953045925943982	1.3337281956006712	0.19076639697294553	0.0	0.0	0.0	4.083042654852078	0.0
26.35141700838098	3.868247581036202	0.18323795082341474	4.088656927499443	0.22040934646324084	18.98536092071329	3.3791879417723814	0.18862783106615408	3.3791870424859902	7.0017172474255895	1.1101576375185864	0.18473705649251843	0.0	0.0	0.0	4.088656927499443	0.0
26.53587692743965	4.007728577207879	0.18467442337340134	4.093949477097013	0.08622089988913384	19.118258447158283	3.5791918096532584	0.19213840827216908	3.5791914095611888	7.050729268157569	1.2646820071714808	0.18942525307202235	0.0	0.0	0.0	4.093949477097013	0.0
26.721628065931725	4.115446009670591	0.18632059155147426	4.098920495224808	-0.01652551444578254	19.252086256288393	3.3550806121414274	0.18836253431742192	3.3550804395003597	7.100084373034671	1.3391032127289506	0.19138291040352812	0.0	0.0	0.0	4.098920495224808	0.0
26.90867946239325	3.9249533208330516	0.18333988346785401	4.103570367520757	0.17861704668770573	19.38685086008241	3.4619804860476115	0.18941699702334314	3.4619804138393113	7.149784963645914	1.4595328135071663	0.19299263495135643	0.0	0.0	0.0	4.103570367520757	0.0
27.09704021863	4.237954204230698	0.1876691189074197	4.107899674446567	-0.13005452978413157	19.522558816102986	3.4036729380698665	0.18831411279848667	3.4036729088133737	7.199833458391435	1.3248452556952859	0.18603704983051597	0.0	0.0	0.0	4.107899674446567	0.0
27.286719500160412	4.391392589821878	0.18925025954785027	4.111909191654213	-0.279483398167665	19.659216727815707	3.3889971117806748	0.18830400383524218	3.3889971003049686	7.250232292600176	1.6831777803527423	0.19576314852016938	0.0	0.0	0.0	4.111909191654213	0.0
27.477726536661535	3.9556691093193583	0.18365309096049587	4.115599889925885	0.1599307806065271	19.79683124491042	3.644083666497913	0.19137720475116973	3.644083662142945	7.3009839186483765	1.5393648339845118	0.1907974371024871	0.0	0.0	0.0	4.115599889925885	0.0
27.670070622418166	4.0092990669337025	0.1853081185915199	4.118972934659184	0.1096738677254816	19.935409063624792	3.653703938962865	0.19054605384044906	3.6537039373649205	7.352090806078915	1.3776733015701048	0.1859977911618838	0.0	0.0	0.0	4.118972934659184	0.0
27.863761116775095	3.9464226960637734	0.1836837104499043	4.122029684868257	0.17560698880448333	20.07495692707017	3.6280205545042095	0.18998362979725725	3.628020553937672	7.403555441721467	1.6953014811548495	0.1957568327389066	0.0	0.0	0.0	4.122029684868257	0.0
28.058807444592517	4.035102003306324	0.18504784484360526	4.124771691670373	0.0896696883640491	20.215481625559658	3.713694333530534	0.19182568392992339	3.713694333336579	7.455380329813519	1.4077091351754636	0.18602106781504685	0.0	0.0	0.0	4.124771691670373	0.0
28.255219096704664	4.292482363521046	0.18775580221306537	4.127200696226321	-0.1652816672947246	20.356989996938573	3.791597823066977	0.19322111398095754	3.7915978230029017	7.507567992122213	1.5303922213608352	0.18537600946511718	0.0	0.0	0.0	4.127200696226321	0.0
28.453005630381597	4.19015566377242	0.18579423722819785	4.129318627101748	-0.060837036670672084	20.499488926917145	4.002904501813661	0.19585341648442203	4.002904501793248	7.560120968067068	2.01540477774296	0.19947164569390372	0.0	0.0	0.0	4.129318627101748	0.0
28.65217666979427	4.2893374882446516	0.1867559709432933	4.1311275970153405	-0.15820989122931106	20.642985349405564	3.6665168939039265	0.1921488870699779	3.6665168938976596	7.6130418148435375	1.6352577530754664	0.1911032039849314	0.0	0.0	0.0	4.1311275970153405	0.0
28.85274190648283	3.8498093711761823	0.18095749193874294	4.13262989893863	0.2828205277624476	20.7874862468514	3.4493439772014423	0.1881662628729788	3.4493439771995895	7.666333107547443	2.4157113650172173	0.2066852097360367	0.0	0.0	0.0	4.13262989893863	0.0
29.05471109982821	4.357712968666538	0.18749928688997644	4.133828001510605	-0.2238849671559331	20.932998650579357	3.5599757905040175	0.18852314568169207	3.5599757905034903	7.7199974393002755	1.92284535469303	0.19565111308678199	0.0	0.0	0.0	4.133828001510605	0.0
29.25809407752701	4.056173574799134	0.18250731650881466	4.134724543729511	0.07855096893037672	21.079529641133412	3.319241836141914	0.18587534739995268	3.3192418361417695	7.774037421375377	1.9504609141689995	0.19644209000320625	0.0	0.0	0.0	4.134724543729511	0.0
29.4629007360697	4.220430116683987	0.185457226579973	4.135322328882275	-0.08510778780171258	21.22708634862135	3.8434488460170066	0.19311278396680034	3.843448846016969	7.828455683325005	1.7766576587165206	0.1926156945275483	0.0	0.0	0.0	4.135322328882275	0.0
29.669141041222183	4.272893719104977	0.1858823301296347	4.135624317671339	-0.1372694014336382	21.375675953061695	3.7104147595799724	0.19126357144990302	3.7104147595799626	7.88325487310828	2.0489843872429674	0.19704897683791014	0.0	0.0	0.0	4.135624317671339	0.0
29.87682502851074	4.282640713293866	0.1857101757351606	4.135633620496627	-0.14700709279723956	21.525305684733127	3.770691751454623	0.19229355813390722	3.770691751454621	7.938437657220039	1.7716563327938781	0.19024565449395944	0.0	0.0	0.0	4.135633620496627	0.0
30.085962803710316	3.628013435405018	0.17688468808354962	4.135353488849581	0.5073400534445627	21.67598282452626	3.7315137105049323	0.1924929869746551	3.731513710504932	7.994006720820579	2.030884715520148	0.19591136280287202	0.0	0.0	0.0	4.135353488849581	0.0
30.296564543336288	3.73524862158221	0.1781749182401352	4.134787305774384	0.39953868419217375	21.827714704297946	4.109788315096243	0.19664178200523558	4.109788315096243	8.049964767866324	2.1281210761102605	0.1976407694169942	0.0	0.0	0.0	4.134787305774384	0.0
30.50864049513964	3.91174768402763	0.18205450773160606	4.133938575350286	0.22219089132265601	21.980508707228033	3.76533937644962	0.1915494738845111	3.76533937644962	8.106314521241387	1.9252074164954986	0.19246869047861107	0.0	0.0	0.0	4.133938575350286	0.0
30.72220097860562	4.160630357381421	0.18501520718357725	4.132810911147361	-0.02781944623405952	22.134372268178627	4.238577385531144	0.19871437301822745	4.238577385531144	8.163058722890078	1.9064790628259398	0.191963351067755	0.0	0.0	0.0	4.132810911147361	0.0
30.93725638545586	4.283165968561327	0.18708451776710056	4.131408023606796	-0.15175794495453054	22.289312874055877	3.865230184611879	0.19352372632400303	3.865230184611879	8.220200133950309	1.9290168500154476	0.19117744867038863	0.0	0.0	0.0	4.131408023606796	0.0
31.15381718015405	4.557267260823396	0.19027855394803778	4.129733706295082	-0.4275335545283143	22.44533806417427	3.841103330052207	0.19278300401923806	3.841103330052207	8.277741534887962	2.3613160417957912	0.19934095125748302	0.0	0.0	0.0	4.129733706295082	0.0
31.371893900415127	4.084621841112197	0.18396908146187185	4.127791820980165	0.04316997986796789	22.602455430623486	3.8971271944904617	0.19365032688237618	3.8971271944904617	8.335685725632178	2.0397915554448125	0.18946476574069235	0.0	0.0	0.0	4.127791820980165	0.0
31.59149715771803	4.257403605994622	0.18637349919493376	4.125586281476132	-0.13181732451848927	22.76067261863785	3.87885026132864	0.19350638527103167	3.87885026132864	8.394035525711603	2.3272900021355127	0.19841874165801185	0.0	0.0	0.0	4.125586281476132	0.0
31.812637637822057	4.255946039945292	0.18604177156933657	4.1231210362014	-0.13282500374389183	22.919997326968314	3.6960860575387326	0.19047014028633938	3.6960860575387326	8.452793774391584	2.2820444034632184	0.19633043499677477	0.0	0.0	0.0	4.1231210362014	0.0
32.03532610128681	4.378658086704865	0.1870956661972125	4.120400049394193	-0.25825803731067243	23.080437308257093	3.697481387657449	0.188966207812545	3.697481387657449	8.511963330812325	2.4535661088910388	0.1998972472882147	0.0	0.0	0.0	4.120400049394193	0.0
32.259573383995814	4.205882288378952	0.18549081200665926	4.117427280927055	-0.0884550074518966	23.24200036941489	3.577927879855478	0.18790536458097676	3.577927879855478	8.571547074128013	2.6723201082181065	0.20312892777983285	0.0	0.0	0.0	4.117427280927055	0.0
32.48539039768379	4.2662677622100285	0.18616000981598949	4.1142066646613715	-0.15206109754865693	23.404694372000794	4.248502557819087	0.1957743500729832	4.248502557819087	8.631547903646908	2.7337189700305515	0.20348553498620478	0.0	0.0	0.0	4.1142066646613715	0.0
32.71278813046758	4.047623866104011	0.18142873328257877	4.110742085280736	0.063118219176725	23.5685272326048	3.9863026011234934	0.1937892548990744	3.9863026011234934	8.691968738972436	2.8392192461871257	0.20492116784789183	0.0	0.0	0.0	4.110742085280736	0.0
32.94177764738085	4.3189434432846285	0.18607454762607642	4.107037353541073	-0.21190608974355563	23.73350692323303	3.695080005733587	0.18762267058709375	3.695080005733587	8.752812520145245	2.8550639588808835	0.20612848285294844	0.0	0.0	0.0	4.107037353541073	0.0
33.17237009091252	4.177072219805665	0.18391410780639603	4.10309617987359	-0.07397603993207547	23.89964147169566	4.115941555941095	0.19317816403016955	4.115941555941095	8.81408220778626	2.678471549466656	0.2014274801024898	0.0	0.0	0.0	4.10309617987359	0.0
33.4045766815489	4.029533247348156	0.1822242353469228	4.0989221462754415	0.0693888989272855	24.06693896199753	4.227354254669182	0.194317109655173	4.227354254669182	8.875780783240765	2.844856737391259	0.20414460045957641	0.0	0.0	0.0	4.0989221462754415	0.0
33.63840871831975	3.8689457432805474	0.18099199661476328	4.094518676421579	0.22557293314103166	24.23540753473151	4.252847191307804	0.19370909956253696	4.252847191307804	8.93791124872345	2.917198256792033	0.20426720988940303	0.0	0.0	0.0	4.094518676421579	0.0
33.87387757934799	3.9232973130953326	0.1808273087464	4.08988900392966	0.166591690834327	24.405055387474633	4.031364008159838	0.1904582656790517	4.031364008159838	9.000476627464515	2.61369618058119	0.19940143591893356	0.0	0.0	0.0	4.08988900392966	0.0
34.11099472240342	4.093426236958049	0.18509013116507617	4.085036138709071	-0.008390098248978184	24.575890775186952	3.8429185846031895	0.18689164463076838	3.8429185846031895	9.063479963856764	2.963771912744582	0.20419690718286188	0.0	0.0	0.0	4.085036138709071	0.0
34.34977168546025	3.661976787778122	0.17741607924374853	4.079962831323184	0.41798604354506175	24.74792201061326	4.07362214212759	0.1899903245821745	4.07362214212759	9.126924323603763	3.0225890293663698	0.20728544610921978	0.0	0.0	0.0	4.079962831323184	0.0
34.59022008725847	4.038045739524968	0.18382423778656826	4.074671535293289	0.03662579576832137	24.921157464687553	4.319171238103066	0.1920844114266248	4.319171238103066	9.19081279386899	3.110715078108408	0.20780311252384687	0.0	0.0	0.0	4.074671535293289	0.0
34.83235162786928	3.798736301898968	0.18043555843292852	4.06916436727117	0.27042806537220176	25.095605566940364	3.963545306909237	0.18811125833977796	3.963545306909237	9.25514848342607	2.916627237781813	0.2043975445724557	0.0	0.0	0.0	4.06916436727117	0.0
35.07617808926437	3.8485618152395547	0.18159976355661017	4.063443065006285	0.2148812497667305	25.27127480590895	3.9764659504860385	0.18686139963116874	3.9764659504860385	9.319934522810053	3.330687981298639	0.21042878960325137	0.0	0.0	0.0	4.063443065006285	0.0
35.32171133588922	4.001542404859666	0.18474796265727048	4.0575089430325395	0.055966538172873115	25.448173729550312	3.9919278974817756	0.1868140179616501	3.9919278974817756	9.385174064469723	3.0993845093591954	0.20804560306202868	0.0	0.0	0.0	4.0575089430325395	0.0
35.568963315240445	4.305911064894109	0.18904243495334022	4.051362845998511	-0.2545482188955974	25.626310945657167	4.300025951937363	0.18981025186724937	4.300025951937363	9.450870282921011	2.6653809590103306	0.1967705934853444	0.0	0.0	0.0	4.051362845998511	0.0
35.817946058447134	4.197325080004804	0.18706274128205233	4.045005099564246	-0.1523199804405575	25.805695122276767	4.108516956895901	0.1869392178271227	4.108516956895901	9.517026374901459	3.1035217311982386	0.2061753250203632	0.0	0.0	0.0	4.045005099564246	0.0
36.06867168085626	3.9675842670295047	0.1844732228319177	4.0384354587870765	0.07085119175757182	25.986334988132704	4.320465295248133	0.18933746349821284	4.320465295248133	9.58364555952577	3.2366292212341197	0.20754070666059765	0.0	0.0	0.0	4.0384354587870765	0.0
36.32115238262226	3.9827636506430206	0.18484144976143496	4.031653053918151	0.04888940327513058	26.168239333049634	4.068560579306062	0.18621988810084006	4.068560579306062	9.650731078442451	3.006357853446495	0.20239886414831385	0.0	0.0	0.0	4.031653053918151	0.0
36.57540044930061	4.030856554573012	0.18433402219457212	4.024656333530631	-0.006200221042381493	26.35141700838098	3.868247581036202	0.18323795082341474	3.868247581036202	9.718286195991547	3.4280122217962044	0.21098456602179658	0.0	0.0	0.0	4.024656333530631	0.0
36.83142825244572	4.155568805441819	0.18646495174655264	4.017443004900806	-0.13812580054101264	26.53587692743965	4.007728577207879	0.18467442337340134	4.007728577207879	9.786314199363488	3.348346259926773	0.20894207746325788	0.0	0.0	0.0	4.017443004900806	0.0
37.08924825021283	4.265435986313202	0.1875524104827441	4.010009971562277	-0.25542601475092486	26.721628065931725	4.115446009670591	0.18632059155147426	4.115446009670591	9.854818398759033	3.4388329577695362	0.21101050273728192	0.0	0.0	0.0	4.010009971562277	0.0
37.34887298796433	4.413525553344617	0.1890957475724671	4.00235326795399	-0.4111722853906272	26.90867946239325	3.9249533208330516	0.18333988346785401	3.9249533208330516	9.923802127550346	3.6900113186005514	0.21177345432677272	0.0	0.0	0.0	4.00235326795399	0.0
37.61031509888008	3.9380257661465703	0.18178506877225079	3.994467991082496	0.056442224935925545	27.09704021863	4.237954204230698	0.1876691189074197	4.237954204230698	9.993268742443199	3.3676894932879886	0.2076690780217303	0.0	0.0	0.0	3.994467991082496	0.0
37.87358730457224	3.6298624494782263	0.17748408286857267	3.986348229119683	0.35648577964145645	27.286719500160412	4.391392589821878	0.18925025954785027	4.391392589821878	10.0632216236403	3.458596287076592	0.21074243269646664	0.0	0.0	0.0	3.986348229119683	0.0
38.138702415704245	3.9348134146996276	0.18124256472520603	3.977986986857029	0.04317357215740136	27.477726536661535	3.9556691093193583	0.18365309096049587	3.9556691093193583	10.133664175005784	3.7849121897894467	0.21576165876707676	0.0	0.0	0.0	3.977986986857029	0.0
38.40567333261417	3.9210296422713933	0.17947593120674088	3.9693761079387637	0.04834646566737044	27.670070622418166	4.0092990669337025	0.1853081185915199	4.0092990669337025	10.204599824230822	3.29185729823186	0.2084582213329707	0.0	0.0	0.0	3.9693761079387637	0.0
38.674513045942476	3.697084219552385	0.17656499533330272	3.960506193797102	0.263421974244717	27.863761116775095	3.9464226960637734	0.1836837104499043	3.9464226960637734	10.27603202300044	3.7968662234028145	0.21793627325013343	0.0	0.0	0.0	3.960506193797102	0.0
38.94523463726408	4.29547416714496	0.1845951524862575	3.9513665192137064	-0.34410764793125326	28.058807444592517	4.035102003306324	0.18504784484360526	4.035102003306324	10.347964247161443	3.666863644165173	0.21578143340503403	0.0	0.0	0.0	3.9513665192137064	0.0
39.217851279724925	3.848044067086313	0.17761970137538488	3.9419449444336734	0.09390087734736019	28.255219096704664	4.292482363521046	0.18775580221306537	4.292482363521046	10.420399996891572	3.3396535715720965	0.20953781676856462	0.0	0.0	0.0	3.9419449444336734	0.0
39.492376238683	4.130472743260553	0.18211869399686734	3.9322278237593977	-0.19824491950115508	28.453005630381597	4.19015566377242	0.18579423722819785	4.19015566377242	10.493342796869813	3.8376187731343006	0.21930668842095044	0.0	0.0	0.0	3.9322278237593977	0.0
39.76882287235378	3.7039082640723597	0.17546307251449397	3.9221999105547325	0.21829164648237276	28.65217666979427	4.2893374882446516	0.1867559709432933	4.2893374882446516	10.566796196447902	3.929256319328102	0.2199408943585135	0.0	0.0	0.0	3.9221999105547325	0.0
40.04720463246026	3.952145040197742	0.17836441023621197	3.9118442585914006	-0.04030078160634121	28.85274190648283	3.8498093711761823	0.18095749193874294	3.8498093711761823	10.640763769823035	3.769392214617535	0.2178144570198841	0.0	0.0	0.0	3.9118442585914006	0.0
40.327535064887485	4.028956645631043	0.17912437762136516	3.9011421196737173	-0.12781452595732556	29.05471109982821	4.357712968666538	0.18749928688997644	4.357712968666538	10.715249116211798	3.9090121357360594	0.2201072321411988	0.0	0.0	0.0	3.9011421196737173	0.0
40.6098278103417	3.9092072372409703	0.1772438595082485	3.8900728374795444	-0.019134399761425946	29.25809407752701	4.056173574799134	0.18250731650881466	4.056173574799134	10.79025586002528	3.537081334058812	0.21252822627017237	0.0	0.0	0.0	3.8900728374795444	0.0
40.894096605014084	3.9303948283329646	0.17714183596236197	3.8786137375608902	-0.05178109077207438	29.4629007360697	4.220430116683987	0.185457226579973	4.220430116683987	10.865787651045459	3.768451379592894	0.21577707706400656	0.0	0.0	0.0	3.8786137375608902	0.0
41.18035528124919	3.9357604556667427	0.17798171904934448	3.8667400134501393	-0.06902044221660342	29.669141041222183	4.272893719104977	0.1858823301296347	4.272893719104977	10.941848164602776	3.8593539933914793	0.2198243533508408	0.0	0.0	0.0	3.8667400134501393	0.0
41.46861776821793	3.784671741741204	0.17540824492335186	3.8544246088238743	0.06975286708267037	29.87682502851074	4.282640713293866	0.1857101757351606	4.282640713293866	11.018441101754995	3.9190500473079304	0.21832951086399668	0.0	0.0	0.0	3.8544246088238743	0.0
41.75889809259546	3.9448609497195086	0.1771386785471275	3.84163809568104	-0.10322285403846854	30.085962803710316	3.628013435405018	0.17688468808354962	3.628013435405018	11.095570189467281	4.043560198134504	0.22046988885326574	0.0	0.0	0.0	3.84163809568104	0.0
42.05121037924363	3.988356610935157	0.17839131469167444	3.828348548497703	-0.16000806243745425	30.296564543336288	3.73524862158221	0.1781749182401352	3.73524862158221	11.173239180793551	3.7587847222512005	0.21610351983730988	0.0	0.0	0.0	3.828348548497703	0.0
42.345568851898335	3.7898385170220408	0.1736492436345775	3.814521414328418	0.024682897306377072	30.50864049513964	3.91174768402763	0.18205450773160606	3.91174768402763	11.251451855059106	3.786076775357008	0.21580866468628349	0.0	0.0	0.0	3.814521414328418	0.0
42.64198783386162	3.487745711312874	0.170830021369059	3.8001193788293324	0.31237366751645856	30.72220097860562	4.160630357381421	0.18501520718357725	4.160630357381421	11.33021201804452	3.598927874277346	0.21269660816429123	0.0	0.0	0.0	3.8001193788293324	0.0
42.94048174869865	3.787150785495264	0.1749617388519896	3.785102228188343	-0.002048557306920884	30.93725638545586	4.283165968561327	0.18708451776710056	4.283165968561327	11.409523502170831	3.4606589134480537	0.20882143361989067	0.0	0.0	0.0	3.785102228188343	0.0
43.24106512093954	3.6333532878670667	0.17245693558773742	3.76942670695408	0.1360734190870132	31.15381718015405	4.557267260823396	0.19027855394803778	4.557267260823396	11.489390166686027	3.3505578684082202	0.20736247642372244	0.0	0.0	0.0	3.76942670695408	0.0
43.54375257678612	3.6682938692586275	0.172644175675996	3.7530463717664784	0.08475250250785082	31.371893900415127	4.084621841112197	0.18396908146187185	4.084621841112197	11.56981589785283	3.543089743312998	0.2106113068179271	0.0	0.0	0.0	3.7530463717664784	0.0
43.84855884482362	3.7287199462176535	0.17458978641156261	3.735911441000684	0.007191494783030716	31.59149715771803	4.257403605994622	0.18637349919493376	4.257403605994622	11.6508046091378	3.43493593522984	0.2079072942603203	0.0	0.0	0.0	3.735911441000684	0.0
44.15549875673739	3.7074813723819195	0.1729639376375414	3.7179686403484897	0.01048726796657018	31.812637637822057	4.255946039945292	0.18604177156933657	4.255946039945292	11.732360241401764	3.584598739593518	0.2122433856247308	0.0	0.0	0.0	3.7179686403484897	0.0
44.46458724803455	3.4543891575673253	0.17000935532567976	3.6991610443720435	0.24477188680471818	32.03532610128681	4.378658086704865	0.1870956661972125	4.378658086704865	11.814486763091576	3.5719011722274727	0.21037610287140882	0.0	0.0	0.0	3.6991610443720435	0.0
44.775839358770796	3.7972606237826625	0.17524866189943167	3.6794279140790076	-0.11783270970365489	32.259573383995814	4.205882288378952	0.18549081200665926	4.205882288378952	11.897188170433218	3.6123366648500124	0.20952244463626296	0.0	0.0	0.0	3.6794279140790076	0.0
45.08927023428218	3.63963536026493	0.17267421507763256	3.658704530581763	0.019069170316833084	32.48539039768379	4.2662677622100285	0.18616000981598949	4.2662677622100285	11.980468487626249	3.5186655633940145	0.2068480002201705	0.0	0.0	0.0	3.658704530581763	0.0
45.40489512592216	3.8270196794674805	0.17668306764970224	3.6369220249186522	-0.1900976545488282	32.71278813046758	4.047623866104011	0.18142873328257877	4.047623866104011	12.064331767039633	3.2209533812830733	0.20248677915705665	0.0	0.0	0.0	3.6369220249186522	0.0
45.72272939180361	3.772232085307209	0.17561169167112706	3.614007204132677	-0.15822488117453215	32.94177764738085	4.3189434432846285	0.18607454762607642	4.3189434432846285	12.14878208940891	2.910441412792532	0.19502424693958845	0.0	0.0	0.0	3.614007204132677	0.0
46.04278849754624	3.789009375623081	0.17516065035840206	3.589882373718396	-0.19912700190468513	33.17237009091252	4.177072219805665	0.18391410780639603	4.177072219805665	12.233823564034772	3.2467866281157063	0.20041880409381327	0.0	0.0	0.0	3.589882373718396	0.0
46.365088017029066	3.733502637687767	0.1752129252853114	3.564465156571062	-0.16903748111670502	33.4045766815489	4.029533247348156	0.1822242353469228	4.029533247348156	12.319460328983016	3.1237716385329053	0.19826056289460478	0.0	0.0	0.0	3.564465156571062	0.0
46.689643633148265	3.259323866120213	0.1660078261801546	3.5376683085877008	0.2783444424674877	33.63840871831975	3.8689457432805474	0.18099199661476328	3.8689457432805474	12.405696551285896	3.2711569692602085	0.20067839541674629	0.0	0.0	0.0	3.5376683085877008	0.0
47.0164711385803	3.472881693703889	0.1708064139158086	3.5093995310968453	0.03651783739295622	33.87387757934799	3.9232973130953326	0.1808273087464	3.9232973130953326	12.492536427144898	3.415844259791478	0.2015447335095165	0.0	0.0	0.0	3.5093995310968453	0.0
47.34558643655036	3.278290869902289	0.16784674951209275	3.479561280313119	0.20127041041082983	34.11099472240342	4.093426236958049	0.18509013116507617	4.093426236958049	12.579984182134913	3.3544145070786566	0.20102567482856373	0.0	0.0	0.0	3.479561280313119	0.0
47.67700554160622	3.5802679814357976	0.1724811788127543	3.448050574041873	-0.13221740739392462	34.34977168546025	3.661976787778122	0.17741607924374853	3.661976787778122	12.668044071409858	2.8804202157895404	0.19090277039148565	0.0	0.0	0.0	3.448050574041873	0.0
48.01074458039746	3.5255325623156617	0.17224442452679567	3.4147587958834533	-0.11077376643220838	34.59022008725847	4.038045739524968	0.18382423778656826	4.038045739524968	12.756720379909726	2.6908054964806296	0.1869735270172008	0.0	0.0	0.0	3.4147587958834533	0.0
48.346819792460245	3.1057090179043616	0.1646823651050674	3.3795714972185564	0.27386247931419483	34.83235162786928	3.798736301898968	0.18043555843292852	3.798736301898968	12.846017422569096	3.1760561947100037	0.1939071562362832	0.0	0.0	0.0	3.3795714972185564	0.0
48.68524753100746	3.407632983434484	0.1697887779805693	3.3423681972843666	-0.06526478615011744	35.07617808926437	3.8485618152395547	0.18159976355661017	3.8485618152395547	12.93593954452708	2.989589915146051	0.19277019551241326	0.0	0.0	0.0	3.3423681972843666	0.0
49.026044263724515	3.2985285744999366	0.1680002546362864	3.3030221816877887	0.004493607187852078	35.32171133588922	4.001542404859666	0.18474796265727048	4.001542404859666	13.026491121338768	3.4297586426756568	0.19824437842597545	0.0	0.0	0.0	3.3030221816877887	0.0
49.36922657357059	3.449603752531653	0.17066644234276312	3.2614002997348437	-0.1882034527968095	35.568963315240445	4.305911064894109	0.18904243495334022	4.305911064894109	13.11767655918814	3.1185984346210636	0.19190731633291072	0.0	0.0	0.0	3.2614002997348437	0.0
49.714811159585594	3.1154772562898305	0.16574823720152132	3.2173627609950506	0.10188550470522006	35.817946058447134	4.197325080004804	0.18706274128205233	4.197325080004804	13.209500295102458	3.218166640615383	0.194133390277947	0.0	0.0	0.0	3.2173627609950506	0.0
					36.06867168085626	3.9675842670295047	0.1844732228319177	3.9675842670295047	13.301966797168173	3.32085112645143	0.1946367687090636
					36.32115238262226	3.9827636506430206	0.18484144976143496	3.9827636506430206	13.395080564748351	3.2735235355690957	0.1942474339632405
					36.57540044930061	4.030856554573012	0.18433402219457212	4.030856554573012	13.488846128701589	3.6265473154532595	0.19995522178151096
					36.83142825244572	4.155568805441819	0.18646495174655264	4.155568805441819	13.5832680516025	3.3883258445567828	0.19507606159515425
					37.08924825021283	4.265435986313202	0.1875524104827441	4.265435986313202	13.678350927963718	3.651980957606904	0.19991517010661405
					37.34887298796433	4.413525553344617	0.1890957475724671	4.413525553344617	13.774099384459465	3.399623935386243	0.19492794043257244
					37.61031509888008	3.9380257661465703	0.18178506877225079	3.9380257661465703	13.870518080150681	3.5427209109740745	0.1979737196120164
					37.87358730457224	3.6298624494782263	0.17748408286857267	3.6298624494782263	13.967611706711736	3.8679892323709746	0.2013114420231778
					38.138702415704245	3.9348134146996276	0.18124256472520603	3.9348134146996276	14.065384988658717	3.804725483371137	0.20156082778534712
					38.40567333261417	3.9210296422713933	0.17947593120674088	3.9210296422713933	14.163842683579329	3.765645700009496	0.19918259763365567
					38.674513045942476	3.697084219552385	0.17656499533330272	3.697084219552385	14.262989582364385	3.366475051459091	0.1945829597621623
					38.94523463726408	4.29547416714496	0.1845951524862575	4.29547416714496	14.362830509440936	3.5696490073395637	0.19697427315423605
					39.217851279724925	3.848044067086313	0.17761970137538488	3.848044067086313	14.463370323007023	3.463167863089624	0.1947775326783077
					39.492376238683	4.130472743260553	0.18211869399686734	4.130472743260553	14.564613915268072	3.4963527175711118	0.19579492650332128
					39.76882287235378	3.7039082640723597	0.17546307251449397	3.7039082640723597	14.66656621267495	3.3606590424461484	0.19369360825377724
					40.04720463246026	3.952145040197742	0.17836441023621197	3.952145040197742	14.769232176163673	3.5122816617699004	0.19517522697811507
					40.327535064887485	4.028956645631043	0.17912437762136516	4.028956645631043	14.87261680139682	3.106267578931134	0.18951155475963263
					40.6098278103417	3.9092072372409703	0.1772438595082485	3.9092072372409703	14.976725119006597	3.423126751767467	0.1944770387214101
					40.894096605014084	3.9303948283329646	0.17714183596236197	3.9303948283329646	15.081562194839643	3.2849915515014083	0.19109611846154612
					41.18035528124919	3.9357604556667427	0.17798171904934448	3.9357604556667427	15.18713313020352	3.4195407878553645	0.19406803759635666
					41.46861776821793	3.784671741741204	0.17540824492335186	3.784671741741204	15.293443062114946	2.891124589794402	0.18611020424612532
					41.75889809259546	3.9448609497195086	0.1771386785471275	3.9448609497195086	15.400497163549751	3.396320615341711	0.19412979530520202
					42.05121037924363	3.988356610935157	0.17839131469167444	3.988356610935157	15.508300643694598	3.4496553988233867	0.1943393866386168
					42.345568851898335	3.7898385170220408	0.1736492436345775	3.7898385170220408	15.61685874820046	3.2199146221041905	0.18968610782828674
					42.64198783386162	3.487745711312874	0.170830021369059	3.487745711312874	15.726176759437863	2.831297416061425	0.18391279122771612
					42.94048174869865	3.787150785495264	0.1749617388519896	3.787150785495264	15.836259996753927	3.3146444238660453	0.19125299126112041
					43.24106512093954	3.6333532878670667	0.17245693558773742	3.6333532878670667	15.947113816731207	2.9309812603813916	0.18459371082437856
					43.54375257678612	3.6682938692586275	0.172644175675996	3.6682938692586275	16.058743613448325	3.219878628223757	0.18901050161830485
					43.84855884482362	3.7287199462176535	0.17458978641156261	3.7287199462176535	16.171154818742465	3.0602469142268487	0.18618927897497056
					44.15549875673739	3.7074813723819195	0.1729639376375414	3.7074813723819195	16.284352902473664	3.2293487743006155	0.18909699252167314
					44.46458724803455	3.4543891575673253	0.17000935532567976	3.4543891575673253	16.39834337279098	3.094866679313581	0.1870994632001604
					44.775839358770796	3.7972606237826625	0.17524866189943167	3.7972606237826625	16.513131776400517	2.997519726136397	0.18634547147377845
					45.08927023428218	3.63963536026493	0.17267421507763256	3.63963536026493	16.628723698835323	3.4768351936000004	0.1927967514986965
					45.40489512592216	3.8270196794674805	0.17668306764970224	3.8270196794674805	16.74512476472717	3.4493657119082455	0.19203563144052332
					45.72272939180361	3.772232085307209	0.17561169167112706	3.772232085307209	16.862340638080262	3.4341997572417915	0.19141277730513404
					46.04278849754624	3.789009375623081	0.17516065035840206	3.789009375623081	16.980377022546822	3.4797240334025754	0.191958403798225
					46.365088017029066	3.733502637687767	0.1752129252853114	3.733502637687767	17.09923966170465	3.422238094003681	0.1915719837708181
					46.689643633148265	3.259323866120213	0.1660078261801546	3.259323866120213	17.21893433933658	3.105702751965499	0.18514557230792245
					47.0164711385803	3.472881693703889	0.1708064139158086	3.472881693703889	17.339466879711935	3.224543976122875	0.18759187820879625
					47.34558643655036	3.278290869902289	0.16784674951209275	3.278290869902289	17.460843147869923	3.1838579946085397	0.18677653928705065
					47.67700554160622	3.5802679814357976	0.1724811788127543	3.5802679814357976	17.583069049905014	3.3079935545397956	0.18895615105754635
					48.01074458039746	3.5255325623156617	0.17224442452679567	3.5255325623156617	17.706150533254345	3.6792920196775176	0.19432575165140656
					48.346819792460245	3.1057090179043616	0.1646823651050674	3.1057090179043616	17.830093586987125	3.2355724227269547	0.18844522486805654
					48.68524753100746	3.407632983434484	0.1697887779805693	3.407632983434484	17.95490424209604	3.5744028164974506	0.1921965414742258
					49.026044263724515	3.2985285744999366	0.1680002546362864	3.2985285744999366	18.080588571790713	3.46383952694477	0.19052561715962865
					49.36922657357059	3.449603752531653	0.17066644234276312	3.449603752531653	18.207152691793247	3.3817962660412344	0.18994141503396006
					49.714811159585594	3.1154772562898305	0.16574823720152132	3.1154772562898305	18.334602760635804	3.472255741414972	0.1910822809213249
					50.06281483770269	3.327707405433982	0.16974353338582174	3.327707405433982	18.462944979960255	3.5480232664522697	0.19128358020116662
					50.413254541566616	3.578408729410706	0.17391656368780548	3.578408729410706	18.592185594819973	3.367378857666028	0.18878147143026383
					50.76614732335758	3.6427985849512643	0.17597497789110345	3.6427985849512643	18.722330893983717	3.485930904419562	0.19099963646596763
					51.12151035462108	3.4166372573505863	0.17165235531472697	3.4166372573505863	18.8533872102416	3.3476807933639194	0.1892672359005773
					51.47936092710343	3.2196111332580295	0.16955744330175695	3.2196111332580295	18.98536092071329	3.3791879417723814	0.18862783106615408
					51.839716453593155	3.291658265226261	0.17019095955571298	3.291658265226261	19.118258447158283	3.5791918096532584	0.19213840827216908
					52.20259446876831	3.1787661994814878	0.16822477648891526	3.1787661994814878	19.252086256288393	3.3550806121414274	0.18836253431742192
					52.56801263004969	3.0673302217638043	0.16736554337917575	3.0673302217638043	19.38685086008241	3.4619804860476115	0.18941699702334314
					52.93598871846004	3.590087186790399	0.17555565624947767	3.590087186790399	19.522558816102986	3.4036729380698665	0.18831411279848667
					53.306540639489256	3.0819528135317835	0.16709049193962894	3.0819528135317835	19.659216727815707	3.3889971117806748	0.18830400383524218
					53.67968642396568	3.1720707685313325	0.16902855874512107	3.1720707685313325	19.79683124491042	3.644083666497913	0.19137720475116973
					54.05544422893344	3.3419114262014316	0.17232293471888452	3.3419114262014316	19.935409063624792	3.653703938962865	0.19054605384044906
					54.43383233853597	2.8421629114324016	0.16365458881113037	2.8421629114324016	20.07495692707017	3.6280205545042095	0.18998362979725725
					54.81486916490572	3.2218603167602824	0.1711896423898874	3.2218603167602824	20.215481625559658	3.713694333530534	0.19182568392992339
					55.19857324906006	3.3589369393904245	0.17445633742996725	3.3589369393904245	20.356989996938573	3.791597823066977	0.19322111398095754
					55.58496326180349	3.220711282524507	0.17043648477606343	3.220711282524507	20.499488926917145	4.002904501813661	0.19585341648442203
					55.97405800463611	3.0104089171652357	0.16731130373260292	3.0104089171652357	20.642985349405564	3.6665168939039265	0.1921488870699779
					56.36587641066856	2.8562047704510816	0.16523672338453238	2.8562047704510816	20.7874862468514	3.4493439772014423	0.1881662628729788
					56.76043754554324	3.153762078849176	0.17015583301616524	3.153762078849176	20.932998650579357	3.5599757905040175	0.18852314568169207
					57.15776060836205	2.809566440452481	0.16390674382705755	2.809566440452481	21.079529641133412	3.319241836141914	0.18587534739995268
					57.55786493262058	3.13516491412497	0.1704775740805005	3.13516491412497	21.22708634862135	3.8434488460170066	0.19311278396680034
					57.96076998714892	3.0616136370684037	0.16891989612997663	3.0616136370684037	21.375675953061695	3.7104147595799724	0.19126357144990302
					58.36649537705897	3.247034789376488	0.17384565021972512	3.247034789376488	21.525305684733127	3.770691751454623	0.19229355813390722
					58.77506084469838	2.954249826549129	0.16803031709882738	2.954249826549129	21.67598282452626	3.7315137105049323	0.1924929869746551
					59.18648627061127	2.5071899430309874	0.16019732764298467	2.5071899430309874	21.827714704297946	4.109788315096243	0.19664178200523558
					59.600791674505544	2.617988860935396	0.16322559421015348	2.617988860935396	21.980508707228033	3.76533937644962	0.1915494738845111
					60.01799721622709	2.6882092110980382	0.1633897188192244	2.6882092110980382	22.134372268178627	4.238577385531144	0.19871437301822745
					60.438123196740676	2.861044454884638	0.1674842934347566	2.861044454884638	22.289312874055877	3.865230184611879	0.19352372632400303
					60.86119005911786	2.5171701154731	0.16131065884919218	2.5171701154731	22.44533806417427	3.841103330052207	0.19278300401923806
					61.28721838953169	2.3631820803779044	0.1580772959884796	2.3631820803779044	22.602455430623486	3.8971271944904617	0.19365032688237618
					61.71622891825841	2.693041297810913	0.1650874133166079	2.693041297810913	22.76067261863785	3.87885026132864	0.19350638527103167
					62.14824252068621	2.995589246770973	0.1718929024970214	2.995589246770973	22.919997326968314	3.6960860575387326	0.19047014028633938
					62.58328021833101	2.4387479506501393	0.1607619155193759	2.4387479506501393	23.080437308257093	3.697481387657449	0.188966207812545
					63.021363179859335	2.566164752364373	0.1631348093263647	2.566164752364373	23.24200036941489	3.577927879855478	0.18790536458097676
					63.46251272211835	2.8064912014747723	0.1689544458460723	2.8064912014747723	23.404694372000794	4.248502557819087	0.1957743500729832
					63.90675031117318	2.7066200301307424	0.16631509470914613	2.7066200301307424	23.5685272326048	3.9863026011234934	0.1937892548990744
					64.35409756335139	2.6098746642416146	0.16573018219854624	2.6098746642416146	23.73350692323303	3.695080005733587	0.18762267058709375
					64.80457624629484	2.638837692750048	0.16626221430213248	2.638837692750048	23.89964147169566	4.115941555941095	0.19317816403016955
					65.2582082800189	2.413177810417776	0.16108038175270212	2.413177810417776	24.06693896199753	4.227354254669182	0.194317109655173
					65.71501573797903	2.660592435990071	0.16791044670705346	2.660592435990071	24.23540753473151	4.252847191307804	0.19370909956253696
					66.1750208481449	2.540709602615089	0.16515659686659806	2.540709602615089	24.405055387474633	4.031364008159838	0.1904582656790517
					66.6382459940819	2.410004578755162	0.1628127891033556	2.410004578755162	24.575890775186952	3.8429185846031895	0.18689164463076838
					67.10471371604048	2.2875692881184677	0.1607570081219419	2.2875692881184677	24.74792201061326	4.07362214212759	0.1899903245821745
					67.57444671205276	2.4140536512258177	0.16401069002437033	2.4140536512258177	24.921157464687553	4.319171238103066	0.1920844114266248
					68.04746783903713	2.4617025057288258	0.165044753189387	2.4617025057288258	25.095605566940364	3.963545306909237	0.18811125833977796
					68.5238001139104	2.3299978552816945	0.16230844380605206	2.3299978552816945	25.27127480590895	3.9764659504860385	0.18686139963116874
					69.00346671470777	2.0602825550316437	0.15709051835418897	2.0602825550316437	25.448173729550312	3.9919278974817756	0.1868140179616501
					69.48649098171072	2.556117849508697	0.16944915848027606	2.556117849508697	25.626310945657167	4.300025951937363	0.18981025186724937
					69.97289641858268	2.5588699790272478	0.16802034394877705	2.5588699790272478	25.805695122276767	4.108516956895901	0.1869392178271227
					70.46270669351276	2.186194160565737	0.16012946323963795	2.186194160565737	25.986334988132704	4.320465295248133	0.18933746349821284
					70.95594564036736	2.450723142643175	0.16810455550323752	2.450723142643175	26.168239333049634	4.068560579306062	0.18621988810084006
					71.45263725984992	2.1439529198958787	0.16011544557434018	2.1439529198958787	26.35141700838098	3.868247581036202	0.18323795082341474
					71.95280572066886	2.0883474327421854	0.15989338628826621	2.0883474327421854	26.53587692743965	4.007728577207879	0.18467442337340134
					72.45647536071354	2.1405648670745463	0.1614738930283796	2.1405648670745463	26.721628065931725	4.115446009670591	0.18632059155147426
					72.96367068823854	2.0755995100142584	0.15950136039427365	2.0755995100142584	26.90867946239325	3.9249533208330516	0.18333988346785401
					73.4744163830562	2.076189512196522	0.16117496113492558	2.076189512196522	27.09704021863	4.237954204230698	0.1876691189074197
					73.9887372977376	2.2738856621206383	0.16621740615739572	2.2738856621206383	27.286719500160412	4.391392589821878	0.18925025954785027
					74.50665845882176	2.1395284949683253	0.16251700914535022	2.1395284949683253	27.477726536661535	3.9556691093193583	0.18365309096049587
					75.02820506803351	1.919413554659767	0.15708232962661406	1.919413554659767	27.670070622418166	4.0092990669337025	0.1853081185915199
					75.55340250350974	2.030497281325749	0.16132925430971062	2.030497281325749	27.863761116775095	3.9464226960637734	0.1836837104499043
					76.0822763210343	2.09012170754018	0.16214634917232879	2.09012170754018	28.058807444592517	4.035102003306324	0.18504784484360526
					76.61485225528155	2.0286837993638818	0.1616657680401227	2.0286837993638818	28.255219096704664	4.292482363521046	0.18775580221306537
					77.15115622106853	2.018020142813942	0.16057063882140024	2.018020142813942	28.453005630381597	4.19015566377242	0.18579423722819785
					77.69121431461602	1.7716690334495357	0.1543724100016778	1.7716690334495357	28.65217666979427	4.2893374882446516	0.1867559709432933
					78.23505281481832	2.0354886511492896	0.16184976217052327	2.0354886511492896	28.85274190648283	3.8498093711761823	0.18095749193874294
					78.78269818452205	1.8290467108467698	0.15703793090175416	1.8290467108467698	29.05471109982821	4.357712968666538	0.18749928688997644
					79.3341770718137	1.683920883110246	0.1516883985638874	1.683920883110246	29.25809407752701	4.056173574799134	0.18250731650881466
					79.88951631131638	1.7918208103310547	0.1572374964789191	1.7918208103310547	29.4629007360697	4.220430116683987	0.185457226579973
					80.4487429254956	1.494106048959861	0.14997114819574767	1.494106048959861	29.669141041222183	4.272893719104977	0.1858823301296347
					81.01188412597406	1.9296798684699925	0.16103108397582905	1.9296798684699925	29.87682502851074	4.282640713293866	0.1857101757351606
					81.5789673148559	1.612571355756348	0.1517907781936995	1.612571355756348	30.085962803710316	3.628013435405018	0.17688468808354962
					82.1500200860599	1.7702192199810547	0.1583006883951914	1.7702192199810547	30.296564543336288	3.73524862158221	0.1781749182401352
					82.72507022666231	1.8670757445766428	0.16190773418471782	1.8670757445766428	30.50864049513964	3.91174768402763	0.18205450773160606
					83.30414571824895	1.5171055274276157	0.15016647190125149	1.5171055274276157	30.72220097860562	4.160630357381421	0.18501520718357725
					83.88727473827669	1.9522866626069477	0.1654654511071828	1.9522866626069477	30.93725638545586	4.283165968561327	0.18708451776710056
					84.47448566144462	1.6609897519464967	0.15974165190927647	1.6609897519464967	31.15381718015405	4.557267260823396	0.19027855394803778
					85.06580706107474	1.8369933162745808	0.1633971181920572	1.8369933162745808	31.371893900415127	4.084621841112197	0.18396908146187185
					85.66126771050226	1.7778950162336264	0.16410090262197918	1.7778950162336264	31.59149715771803	4.257403605994622	0.18637349919493376
					86.26089658447577	1.4366475371324476	0.15172567307341522	1.4366475371324476	31.812637637822057	4.255946039945292	0.18604177156933657
					86.8647228605671	1.506013713273353	0.15440996358523135	1.506013713273353	32.03532610128681	4.378658086704865	0.1870956661972125
					87.47277592059106	1.772885751057624	0.16476898239041357	1.772885751057624	32.259573383995814	4.205882288378952	0.18549081200665926
					88.08508535203521	1.4642297901724088	0.1571855425396363	1.4642297901724088	32.48539039768379	4.2662677622100285	0.18616000981598949
					88.70168094949946	1.4174501985619505	0.15752568114273663	1.4174501985619505	32.71278813046758	4.047623866104011	0.18142873328257877
					89.32259271614595	1.465516046978689	0.16042623269089673	1.465516046978689	32.94177764738085	4.3189434432846285	0.18607454762607642
					89.94785086515898	1.3798698481818263	0.15817236056199194	1.3798698481818263	33.17237009091252	4.177072219805665	0.18391410780639603
					90.57748582121508	1.449447305651801	0.16140571069070148	1.449447305651801	33.4045766815489	4.029533247348156	0.1822242353469228
					91.21152822196359	1.5934126199060006	0.1671332211553899	1.5934126199060006	33.63840871831975	3.8689457432805474	0.18099199661476328
					91.85000891951734	1.189340830982792	0.1586341781422154	1.189340830982792	33.87387757934799	3.9232973130953326	0.1808273087464
					92.49295898195396	1.490950535958223	0.16916095846027204	1.490950535958223	34.11099472240342	4.093426236958049	0.18509013116507617
					93.14040969482764	0.9485431137505592	0.15128808826533416	0.9485431137505592	34.34977168546025	3.661976787778122	0.17741607924374853
					93.79239256269142	1.3628154067886828	0.16738366460333584	1.3628154067886828	34.59022008725847	4.038045739524968	0.18382423778656826
					94.44893931063027	1.464081818562176	0.17253593321939203	1.464081818562176	34.83235162786928	3.798736301898968	0.18043555843292852
					95.11008188580468	1.3930387615376416	0.17118585045514165	1.3930387615376416	35.07617808926437	3.8485618152395547	0.18159976355661017
					95.7758524590053	1.4581251626200917	0.17696204608335633	1.4581251626200917	35.32171133588922	4.001542404859666	0.18474796265727048
					96.44628342621834	1.3090901484419173	0.1706944459008344	1.3090901484419173	35.568963315240445	4.305911064894109	0.18904243495334022
					97.12140741020188	1.555118676096931	0.1793774113196755	1.555118676096931	35.817946058447134	4.197325080004804	0.18706274128205233
					97.8012572620733	1.2652041663399078	0.17222759147014188	1.2652041663399078	36.06867168085626	3.9675842670295047	0.1844732228319177
					98.48586606290782	0.9798518253034607	0.16227019748782476	0.9798518253034607	36.32115238262226	3.9827636506430206	0.18484144976143496
					99.17526712534817	1.1516572795829063	0.16973312116648803	1.1516572795829063	36.57540044930061	4.030856554573012	0.18433402219457212
					99.86949399522561	1.414875284709011	0.18051585126397146	1.414875284709011	36.83142825244572	4.155568805441819	0.18646495174655264
					100.5685804531922	1.3623011664614337	0.17693312477531076	1.3623011664614337	37.08924825021283	4.265435986313202	0.1875524104827441
					101.27256051636454	1.4139761601298495	0.17932049817501633	1.4139761601298495	37.34887298796433	4.413525553344617	0.1890957475724671
					101.9814684399791	1.1618335541265732	0.17308716568894061	1.1618335541265732	37.61031509888008	3.9380257661465703	0.18178506877225079
					102.69533871905895	1.426643298078245	0.1815883270484765	1.426643298078245	37.87358730457224	3.6298624494782263	0.17748408286857267
					103.41420609009236	0.7597682557359728	0.15690441154586846	0.7597682557359728	38.138702415704245	3.9348134146996276	0.18124256472520603
					104.13810553272302	1.0792246547145812	0.17471499583577632	1.0792246547145812	38.40567333261417	3.9210296422713933	0.17947593120674088
					104.86707227145207	1.3803724658727154	0.18451527669734089	1.3803724658727154	38.674513045942476	3.697084219552385	0.17656499533330272
					105.60114177735224	1.4299339835424143	0.19122745090625254	1.4299339835424143	38.94523463726408	4.29547416714496	0.1845951524862575
					106.3403497697937	1.0935423729633968	0.1755203968654087	1.0935423729633968	39.217851279724925	3.848044067086313	0.17761970137538488
					107.08473221818227	0.9316038006138009	0.17129458899829572	0.9316038006138009	39.492376238683	4.130472743260553	0.18211869399686734
					107.83432534370954	0.980276390923862	0.17169505483316516	0.980276390923862	39.76882287235378	3.7039082640723597	0.17546307251449397
					108.58916562111551	1.1426104818093337	0.1745968227163389	1.1426104818093337	40.04720463246026	3.952145040197742	0.17836441023621197
					109.34928978046332	1.2494285756247026	0.18256657600009155	1.2494285756247026	40.327535064887485	4.028956645631043	0.17912437762136516
					110.11473480892656	1.1167872447744631	0.18016875662137713	1.1167872447744631	40.6098278103417	3.9092072372409703	0.1772438595082485
					110.88553795258903	1.0955419756760665	0.18062806819470914	1.0955419756760665	40.894096605014084	3.9303948283329646	0.17714183596236197
					111.66173671825717	0.9202514874216207	0.174175711499518	0.9202514874216207	41.18035528124919	3.9357604556667427	0.17798171904934448
					112.44336887528496	1.1680791506661519	0.18681600941322235	1.1680791506661519	41.46861776821793	3.784671741741204	0.17540824492335186
					113.23047245741196	0.9041732350746247	0.17441777654007626	0.9041732350746247	41.75889809259546	3.9448609497195086	0.1771386785471275
					114.02308576461385	1.230266949432687	0.19009066687004997	1.230266949432687	42.05121037924363	3.988356610935157	0.17839131469167444
					114.82124736496615	0.9594315124865196	0.1808748887273003	0.9594315124865196	42.345568851898335	3.7898385170220408	0.1736492436345775
					115.62499609652092	1.2488145099956145	0.19261068952229626	1.2488145099956145	42.64198783386162	3.487745711312874	0.170830021369059
					116.43437106919656	0.9303540543029454	0.1844618894339884	0.9303540543029454	42.94048174869865	3.787150785495264	0.1749617388519896
					117.24941166668094	1.4380445379605553	0.2055898089468518	1.4380445379605553	43.24106512093954	3.6333532878670667	0.17245693558773742
					118.07015754834771	0.9221211307524586	0.1847990966964346	0.9221211307524586	43.54375257678612	3.6682938692586275	0.172644175675996
					118.89664865118613	0.87058158340512	0.1830925164770252	0.87058158340512	43.84855884482362	3.7287199462176535	0.17458978641156261
					119.72892519174444	0.9167322726883287	0.18845096097486264	0.9167322726883287	44.15549875673739	3.7074813723819195	0.1729639376375414
					120.56702766808665	0.6384991431009925	0.16943807055087742	0.6384991431009925	44.46458724803455	3.4543891575673253	0.17000935532567976
					121.41099686176327	0.5975351839472394	0.17632407150622512	0.5975351839472394	44.775839358770796	3.7972606237826625	0.17524866189943167
					122.26087383979561	0.96243033288764	0.19328581474654022	0.96243033288764	45.08927023428218	3.63963536026493	0.17267421507763256
					123.11669995667417	0.9507654318915973	0.19739421939558613	0.9507654318915973	45.40489512592216	3.8270196794674805	0.17668306764970224
					123.97851685637087	0.8780619685374204	0.1947541405322711	0.8780619685374204	45.72272939180361	3.772232085307209	0.17561169167112706
					124.84636647436548	0.8705834202315752	0.19297971983766	0.8705834202315752	46.04278849754624	3.789009375623081	0.17516065035840206
					125.72029103968603	0.5925722286911158	0.1781911121493634	0.5925722286911158	46.365088017029066	3.733502637687767	0.1752129252853114
					126.60033307696384	1.061458314146499	0.20154250614654734	1.061458314146499	46.689643633148265	3.259323866120213	0.1660078261801546
					127.48653540850259	0.9484548880731933	0.1955673388389531	0.9484548880731933	47.0164711385803	3.472881693703889	0.1708064139158086
					128.3789411563621	1.179737769351413	0.20746688174723402	1.179737769351413	47.34558643655036	3.278290869902289	0.16784674951209275
					129.27759374445662	0.7977410800017594	0.1915132384027118	0.7977410800017594	47.67700554160622	3.5802679814357976	0.1724811788127543
					130.18253690066783	1.0384545156424239	0.2050505934283248	1.0384545156424239	48.01074458039746	3.5255325623156617	0.17224442452679567
					131.09381465897252	1.0236410197173265	0.2039136513969451	1.0236410197173265	48.346819792460245	3.1057090179043616	0.1646823651050674
					132.01147136158534	0.7743573181660837	0.1945641705251126	0.7743573181660837	48.68524753100746	3.407632983434484	0.1697887779805693
					132.93555166111642	1.1884498551195464	0.21130761395621894	1.1884498551195464	49.026044263724515	3.2985285744999366	0.1680002546362864
					133.86610052274423	0.9113268381932911	0.20292086655072158	0.9113268381932911	49.36922657357059	3.449603752531653	0.17066644234276312
					134.80316322640346	0.7726266293101399	0.19404165015602326	0.7726266293101399	49.714811159585594	3.1154772562898305	0.16574823720152132
					135.74678536898827	1.0535636235822885	0.2097301463922093	1.0535636235822885	50.06281483770269	3.327707405433982	0.16974353338582174
					136.69701286657119	0.8191919511167843	0.19557419590548086	0.8191919511167843	50.413254541566616	3.578408729410706	0.17391656368780548
					137.6538919566372	1.374337932169067	0.22550695937036283	1.374337932169067	50.76614732335758	3.6427985849512643	0.17597497789110345
					138.6174692003337	1.33941351078205	0.22893271927887138	1.33941351078205	51.12151035462108	3.4166372573505863	0.17165235531472697
					139.587791484736	0.9128524040363591	0.20581127587060646	0.9128524040363591	51.47936092710343	3.2196111332580295	0.16955744330175695
					140.56490602512915	0.6069488047530919	0.19267143012641996	0.6069488047530919	51.839716453593155	3.291658265226261	0.17019095955571298
					141.54886036730505	0.8047525622994043	0.20556399579216406	0.8047525622994043	52.20259446876831	3.1787661994814878	0.16822477648891526
					142.5397023898762	1.004751249975663	0.21546943277567632	1.004751249975663	52.56801263004969	3.0673302217638043	0.16736554337917575
					143.53748030660535	0.8613461901863039	0.21364980766787028	0.8613461901863039	52.93598871846004	3.590087186790399	0.17555565624947767
					144.54224266875156	1.2018915908011432	0.23085466735808727	1.2018915908011432	53.306540639489256	3.0819528135317835	0.16709049193962894
					145.55403836743284	1.1485189845839545	0.2321460789741201	1.1485189845839545	53.67968642396568	3.1720707685313325	0.16902855874512107
					146.5729166360049	1.2368512961683886	0.23758907773347887	1.2368512961683886	54.05544422893344	3.3419114262014316	0.17232293471888452
					147.59892705245693	1.1294492415327793	0.22901566250238523	1.1294492415327793	54.43383233853597	2.8421629114324016	0.16365458881113037
					148.63211954182412	0.9802406733337089	0.2227285403417149	0.9802406733337089	54.81486916490572	3.2218603167602824	0.1711896423898874
					149.67254437861686	1.0339557184915904	0.2312345804493404	1.0339557184915904	55.19857324906006	3.3589369393904245	0.17445633742996725
					150.7202521892672	0.6594827106194002	0.20691760542798876	0.6594827106194002	55.58496326180349	3.220711282524507	0.17043648477606343
					151.7752939545921	1.0631128208772878	0.23121404232379503	1.0631128208772878	55.97405800463611	3.0104089171652357	0.16731130373260292
					152.83772101227422	1.1195446909619888	0.23865735205815916	1.1195446909619888	56.36587641066856	2.8562047704510816	0.16523672338453238
					153.90758505936014	1.1789034660458122	0.23930536771103217	1.1789034660458122	56.76043754554324	3.153762078849176	0.17015583301616524
					154.98493815477565	0.7049713525645832	0.20905849705023433	0.7049713525645832	57.15776060836205	2.809566440452481	0.16390674382705755
					156.0698327218591	0.8316825571278073	0.22592058504703785	0.8316825571278073	57.55786493262058	3.13516491412497	0.1704775740805005
					157.16232155091208	1.3664501358961108	0.25267466890487206	1.3664501358961108	57.96076998714892	3.0616136370684037	0.16891989612997663
					158.26245780176848	0.8900717727846726	0.22496214811071255	0.8900717727846726	58.36649537705897	3.247034789376488	0.17384565021972512
					159.37029500638084	1.786717216774901	0.2798352563323275	1.786717216774901	58.77506084469838	2.954249826549129	0.16803031709882738
					160.4858870714255	1.098717525798649	0.24881385151401209	1.098717525798649	59.18648627061127	2.5071899430309874	0.16019732764298467
					161.6092882809255	0.6934419064952162	0.22554180192616696	0.6934419064952162	59.600791674505544	2.617988860935396	0.16322559421015348
					162.740553298892	0.7505675669729808	0.21654506789163744	0.7505675669729808	60.01799721622709	2.6882092110980382	0.1633897188192244
					163.87973717198423	1.461039082405177	0.2715950024664722	1.461039082405177	60.438123196740676	2.861044454884638	0.1674842934347566
					165.02689533218813	1.4034312082254887	0.2651452992649382	1.4034312082254887	60.86119005911786	2.5171701154731	0.16131065884919218
					166.18208359951348	1.1657498301965366	0.2537780067791672	1.1657498301965366	61.28721838953169	2.3631820803779044	0.1580772959884796
					167.34535818471008	1.0324224773913526	0.24620486090130778	1.0324224773913526	61.71622891825841	2.693041297810913	0.1650874133166079
					168.51677569200305	1.060178986968603	0.2534848496946809	1.060178986968603	62.14824252068621	2.995589246770973	0.1718929024970214
					169.69639312184705	1.0701601955663864	0.2565624515705554	1.0701601955663864	62.58328021833101	2.4387479506501393	0.1607619155193759
					170.8842678737	1.1955157169381572	0.2672490408671056	1.1955157169381572	63.021363179859335	2.566164752364373	0.1631348093263647
					172.0804577488159	1.1401751549751624	0.2603932610732762	1.1401751549751624	63.46251272211835	2.8064912014747723	0.1689544458460723
					173.2850209530576	0.7387937033952486	0.22833533007286544	0.7387937033952486	63.90675031117318	2.7066200301307424	0.16631509470914613
					174.498016099729	0.7421332103957626	0.2309034962174324	0.7421332103957626	64.35409756335139	2.6098746642416146	0.16573018219854624
					175.71950221242713	1.2392330765803834	0.2670956105528039	1.2392330765803834	64.80457624629484	2.638837692750048	0.16626221430213248
					176.9495387279141	1.129570057757869	0.26737901463648395	1.129570057757869	65.2582082800189	2.413177810417776	0.16108038175270212
					178.1881854990095	1.0162073140657437	0.2625942010522802	1.0162073140657437	65.71501573797903	2.660592435990071	0.16791044670705346
					179.43550279750258	0.9138528479194326	0.2494562718381613	0.9138528479194326	66.1750208481449	2.540709602615089	0.16515659686659806
					180.6915513170851	1.1883535495092685	0.2740898622066848	1.1883535495092685	66.6382459940819	2.410004578755162	0.1628127891033556
					181.9563921763047	1.1071948039884039	0.2670460720919713	1.1071948039884039	67.10471371604048	2.2875692881184677	0.1607570081219419
					183.23008692153883	1.1680968690515607	0.27449982499066194	1.1680968690515607	67.57444671205276	2.4140536512258177	0.16401069002437033
					184.51269752998962	1.253163706144586	0.2845017866953989	1.253163706144586	68.04746783903713	2.4617025057288258	0.165044753189387
					185.80428641269953	1.0383874743278552	0.25999684655918914	1.0383874743278552	68.5238001139104	2.3299978552816945	0.16230844380605206
					187.10491641758844	1.112472325002674	0.27045853483932547	1.112472325002674	69.00346671470777	2.0602825550316437	0.15709051835418897
					188.41465083251154	0.734728942345119	0.2482818618594652	0.734728942345119	69.48649098171072	2.556117849508697	0.16944915848027606
					189.73355338833915	1.2412131890139062	0.2811749768912587	1.2412131890139062	69.97289641858268	2.5588699790272478	0.16802034394877705
					191.0616882620575	1.2764410109883138	0.2824458671335282	1.2764410109883138	70.46270669351276	2.186194160565737	0.16012946323963795
					192.3991200798919	1.2141533524749217	0.2775313783629311	1.2141533524749217	70.95594564036736	2.450723142643175	0.16810455550323752
					193.74591392045113	1.5934850455654326	0.3129613941895277	1.5934850455654326	71.45263725984992	2.1439529198958787	0.16011544557434018
					195.1021353178943	0.9784719084118708	0.2733322985561746	0.9784719084118708	71.95280572066886	2.0883474327421854	0.15989338628826621
					196.46785026511955	1.0878638873915354	0.27957536557926904	1.0878638873915354	72.45647536071354	2.1405648670745463	0.1614738930283796
					197.8431252169754	0.8128823380515913	0.2714562692875077	0.8128823380515913	72.96367068823854	2.0755995100142584	0.15950136039427365
					199.22802709349423	1.1698053227610727	0.28733024109025407	1.1698053227610727	73.4744163830562	2.076189512196522	0.16117496113492558
					200.62262328314867	0.9049682685383603	0.2715773236877648	0.9049682685383603	73.9887372977376	2.2738856621206383	0.16621740615739572
					202.0269816461307	1.086623413896001	0.2944308124356768	1.086623413896001	74.50665845882176	2.1395284949683253	0.16251700914535022
					203.44117051765363	1.2781366227267668	0.3125203561601673	1.2781366227267668	75.02820506803351	1.919413554659767	0.15708232962661406
					204.8652587112772	0.8159258288359885	0.27036736099903463	0.8159258288359885	75.55340250350974	2.030497281325749	0.16132925430971062
					206.29931552225614	1.4931658053026973	0.31976978088355884	1.4931658053026973	76.0822763210343	2.09012170754018	0.16214634917232879
					207.74341073091193	0.6476688027806956	0.2510091797129457	0.6476688027806956	76.61485225528155	2.0286837993638818	0.1616657680401227
					209.1976146060283	0.8333178595376576	0.277926374767443	0.8333178595376576	77.15115622106853	2.018020142813942	0.16057063882140024
					210.6619979082705	1.03073087932678	0.29558914892341526	1.03073087932678	77.69121431461602	1.7716690334495357	0.1543724100016778
					212.13663189362842	0.7567280652222025	0.25826615359889665	0.7567280652222025	78.23505281481832	2.0354886511492896	0.16184976217052327
					213.6215883168838	1.0555307886205196	0.30235943295430384	1.0555307886205196	78.78269818452205	1.8290467108467698	0.15703793090175416
					215.11693943510198	0.7039769622992045	0.27287723467523906	0.7039769622992045	79.3341770718137	1.683920883110246	0.1516883985638874
					216.6227580111477	1.0777956420461647	0.308213553953526	1.0777956420461647	79.88951631131638	1.7918208103310547	0.1572374964789191
					218.13911731722578	1.1787337123718176	0.3058289508150447	1.1787337123718176	80.4487429254956	1.494106048959861	0.14997114819574767
					219.66609113844635	0.728156436762131	0.27709833121962707	0.728156436762131	81.01188412597406	1.9296798684699925	0.16103108397582905
					221.20375377641545	0.9740692606484233	0.29744088580278394	0.9740692606484233	81.5789673148559	1.612571355756348	0.1517907781936995
					222.75218005285038	0.8998462174557842	0.2864901664950148	0.8998462174557842	82.1500200860599	1.7702192199810547	0.1583006883951914
					224.31144531322033	1.1190258991616127	0.31162703133869024	1.1190258991616127	82.72507022666231	1.8670757445766428	0.16190773418471782
					225.8816254304129	1.0559841053579915	0.3096109109541522	1.0559841053579915	83.30414571824895	1.5171055274276157	0.15016647190125149
					227.46279680842576	0.9638152868118772	0.30037591759005466	0.9638152868118772	83.88727473827669	1.9522866626069477	0.1654654511071828
					229.05503638608477	1.6372610195967225	0.35251219914301934	1.6372610195967225	84.47448566144462	1.6609897519464967	0.15974165190927647
					230.65842164078737	1.3143642569856002	0.3274125287573281	1.3143642569856002	85.06580706107474	1.8369933162745808	0.1633971181920572
					232.27303059227287	1.0995832605364841	0.3176409910249697	1.0995832605364841	85.66126771050226	1.7778950162336264	0.16410090262197918
					233.89894180641878	0.7227256549545282	0.2804869795144956	0.7227256549545282	86.26089658447577	1.4366475371324476	0.15172567307341522
					235.5362343990637	1.026166879307246	0.30518858150748873	1.026166879307246	86.8647228605671	1.506013713273353	0.15440996358523135
					237.18498803985716	0.931715440558526	0.2979299683349085	0.931715440558526	87.47277592059106	1.772885751057624	0.16476898239041357
					238.84528295613615	0.5920741217820602	0.2753719966792187	0.5920741217820602	88.08508535203521	1.4642297901724088	0.1571855425396363
					240.51719993682912	1.5703996294667573	0.359602819746887	1.5703996294667573	88.70168094949946	1.4174501985619505	0.15752568114273663
					242.20082033638693	1.0605026199192356	0.31802383689286207	1.0605026199192356	89.32259271614595	1.465516046978689	0.16042623269089673
					243.89622607874162	0.3687844267161562	0.2513418256483353	0.3687844267161562	89.94785086515898	1.3798698481818263	0.15817236056199194
					245.6034996612928	1.3890241603056688	0.3493168914496983	1.3890241603056688	90.57748582121508	1.449447305651801	0.16140571069070148
					247.32272415892186	0.9276514301395662	0.29649943920477767	0.9276514301395662	91.21152822196359	1.5934126199060006	0.1671332211553899
					249.05398322803433	0.985238393241333	0.3264186338637415	0.985238393241333	91.85000891951734	1.189340830982792	0.1586341781422154
					250.79736111063056	0.7457282360058173	0.30330393476327144	0.7457282360058173	92.49295898195396	1.490950535958223	0.16916095846027204
					252.55294263840497	1.2760973060486873	0.3422868702116261	1.2760973060486873	93.14040969482764	0.9485431137505592	0.15128808826533416
					254.3208132368738	1.2052686232719372	0.36115977185277465	1.2052686232719372	93.79239256269142	1.3628154067886828	0.16738366460333584
					256.1010589295319	1.0980074724103441	0.33685030893377904	1.0980074724103441	94.44893931063027	1.464081818562176	0.17253593321939203
					257.89376634203865	0.5114274917862086	0.274199993753208	0.5114274917862086	95.11008188580468	1.3930387615376416	0.17118585045514165
					259.6990227064329	0.35650709417777615	0.264056841049617	0.35650709417777615	95.7758524590053	1.4581251626200917	0.17696204608335633
					261.51691586537794	1.3764812045045796	0.3600605929489849	1.3764812045045796	96.44628342621834	1.3090901484419173	0.1706944459008344
					263.34753427643557	0.9793656629717282	0.32965670500703026	0.9793656629717282	97.12140741020188	1.555118676096931	0.1793774113196755
					265.1909670163707	1.063252530303651	0.3321927687043721	1.063252530303651	97.8012572620733	1.2652041663399078	0.17222759147014188
					267.04730378548527	1.1703720195511396	0.35122322731522526	1.1703720195511396	98.48586606290782	0.9798518253034607	0.16227019748782476
					268.91663491198364	0.35895981535722876	0.2671984009818716	0.35895981535722876	99.17526712534817	1.1516572795829063	0.16973312116648803
					270.7990513563675	0.7161473219138693	0.30618449729649155	0.7161473219138693	99.86949399522561	1.414875284709011	0.18051585126397146
					272.69464471586207	0.8954829849431774	0.3231133111285701	0.8954829849431774	100.5685804531922	1.3623011664614337	0.17693312477531076
					274.6035072288731	0.8684666708496921	0.3221275942821173	0.8684666708496921	101.27256051636454	1.4139761601298495	0.17932049817501633
					276.5257317794752	1.070395625918768	0.34451350295439565	1.070395625918768	101.9814684399791	1.1618335541265732	0.17308716568894061
					278.46141190193157	0.6739481872148738	0.2946924071747258	0.6739481872148738	102.69533871905895	1.426643298078245	0.1815883270484765
					280.41064178524505	0.6989998361932477	0.29849322919594984	0.6989998361932477	103.41420609009236	0.7597682557359728	0.15690441154586846
					282.3735162777418	0.6196213931308556	0.29678315771970143	0.6196213931308556	104.13810553272302	1.0792246547145812	0.17471499583577632
					284.35013089168604	0.18887602473858345	0.25228255494607515	0.18887602473858345	104.86707227145207	1.3803724658727154	0.18451527669734089
					286.34058180792783	0.20759628063198443	0.25486500764419506	0.20759628063198443	105.60114177735224	1.4299339835424143	0.19122745090625254
					288.3449658805833	0.24219980135119	0.24610812604779758	0.24219980135119	106.3403497697937	1.0935423729633968	0.1755203968654087
					290.36338064174737	0.6597238393354345	0.31966991428578845	0.6597238393354345	107.08473221818227	0.9316038006138009	0.17129458899829572
					292.39592430623964	1.0525192400286405	0.35631019849055195	1.0525192400286405	107.83432534370954	0.980276390923862	0.17169505483316516
					294.4426957763833	0.3824872010407385	0.271107454806889	0.3824872010407385	108.58916562111551	1.1426104818093337	0.1745968227163389
					296.50379464681794	0.7113184837895122	0.30864222724919	0.7113184837895122	109.34928978046332	1.2494285756247026	0.18256657600009155
					298.5793212093457	0.7465724488541814	0.3276524559655673	0.7465724488541814	110.11473480892656	1.1167872447744631	0.18016875662137713
					300.66937645781115	1.0063602411694157	0.35563065768812324	1.0063602411694157	110.88553795258903	1.0955419756760665	0.18062806819470914
					302.7740620930158	0.8705322538494473	0.33476765524030305	0.8705322538494473	111.66173671825717	0.9202514874216207	0.174175711499518
					304.8934805276669	0.771804060859044	0.3355896154918187	0.771804060859044	112.44336887528496	1.1680791506661519	0.18681600941322235
					307.0277348913605	1.5233568360394085	0.4090301363091571	1.5233568360394085	113.23047245741196	0.9041732350746247	0.17441777654007626
					309.1769290356001	0.030359442797069924	0.22993336859705954	0.030359442797069924	114.02308576461385	1.230266949432687	0.19009066687004997
					311.3411675388493	0.5071379438858762	0.30086326675607133	0.5071379438858762	114.82124736496615	0.9594315124865196	0.1808748887273003
					313.5205557116212	0.2149614593745699	0.2367740715787505	0.2149614593745699	115.62499609652092	1.2488145099956145	0.19261068952229626
					315.71519960160254	0.7059129053130476	0.33650720222545366	0.7059129053130476	116.43437106919656	0.9303540543029454	0.1844618894339884
					317.9252059988138	0.17713937896896848	0.26677753441411467	0.17713937896896848	117.24941166668094	1.4380445379605553	0.2055898089468518
					320.15068244080544	0.5801226201899732	0.3041636841135019	0.5801226201899732	118.07015754834771	0.9221211307524586	0.1847990966964346
					322.3917372178911	0.44165006536167484	0.2863247975248792	0.44165006536167484	118.89664865118613	0.87058158340512	0.1830925164770252
					324.64847937841637	0.7315046569433794	0.34575685427972647	0.7315046569433794	119.72892519174444	0.9167322726883287	0.18845096097486264
					326.9210187340653	0.7746759249439061	0.3362299359483741	0.7746759249439061	120.56702766808665	0.6384991431009925	0.16943807055087742
					329.2094658652037	0.5340626801108532	0.3064226301183852	0.5340626801108532	121.41099686176327	0.5975351839472394	0.17632407150622512
					331.51393212626016	1.002764573079683	0.37318339198078865	1.002764573079683	122.26087383979561	0.96243033288764	0.19328581474654022
					333.83452965114395	0.8324919187772827	0.3651938124799125	0.8324919187772827	123.11669995667417	0.9507654318915973	0.19739421939558613
					336.171371358702	0.5186824455113077	0.31339568275170365	0.5186824455113077	123.97851685637087	0.8780619685374204	0.1947541405322711
					338.52457095821285	0.49526186206971595	0.30731498590011863	0.49526186206971595	124.84636647436548	0.8705834202315752	0.19297971983766
					340.89424295492034	0.22683065535266622	0.2804288486034954	0.22683065535266622	125.72029103968603	0.5925722286911158	0.1781911121493634
					343.2805026556048	0.4138189436682578	0.3316003599235945	0.4138189436682578	126.60033307696384	1.061458314146499	0.20154250614654734
					345.683466174194	0.8236766209524775	0.374010580455704	0.8236766209524775	127.48653540850259	0.9484548880731933	0.1955673388389531
					348.1032504374134	0.1723204870512658	0.26564172266069846	0.1723204870512658	128.3789411563621	1.179737769351413	0.20746688174723402
					350.5399731904753	0.723709242446827	0.3440882488228161	0.723709242446827	129.27759374445662	0.7977410800017594	0.1915132384027118
					352.9937530028086	0.8172062822179365	0.35618852830494835	0.8172062822179365	130.18253690066783	1.0384545156424239	0.2050505934283248
					355.46470927382825	0.6288015360722478	0.3294117987676656	0.6288015360722478	131.09381465897252	1.0236410197173265	0.2039136513969451
					357.95296223874504	0.665053322626193	0.35138948482515786	0.665053322626193	132.01147136158534	0.7743573181660837	0.1945641705251126
					360.4586329744162	0.19337467869579417	0.2596242404739596	0.19337467869579417	132.93555166111642	1.1884498551195464	0.21130761395621894
					362.98184340523716	0.8569611488006882	0.38622023986999116	0.8569611488006882	133.86610052274423	0.9113268381932911	0.20292086655072158
					365.5227163090738	0.6353038370326374	0.3741836305174855	0.6353038370326374	134.80316322640346	0.7726266293101399	0.19404165015602326
					368.08137532323735	1.1988611475286692	0.4219805221283358	1.1988611475286692	135.74678536898827	1.0535636235822885	0.2097301463922093
					370.6579449505	0.11629368794470929	0.24400537116539883	0.11629368794470929	136.69701286657119	0.8191919511167843	0.19557419590548086
					373.2525505651535	0.17878573477712933	0.27559691598517416	0.17878573477712933	137.6538919566372	1.374337932169067	0.22550695937036283
					375.8653184191096	0.31633174098290373	0.31436563483156393	0.31633174098290373	138.6174692003337	1.33941351078205	0.22893271927887138
					378.49637564804334	0.6025079819159938	0.3450723673368979	0.6025079819159938	139.587791484736	0.9128524040363591	0.20581127587060646
					381.14585027757965	0.6146577422519128	0.3575660986501495	0.6146577422519128	140.56490602512915	0.6069488047530919	0.19267143012641996
					383.8138712295227	0.9176805310796956	0.405934651453742	0.9176805310796956	141.54886036730505	0.8047525622994043	0.20556399579216406
					386.50056832812936	0.6861839435577264	0.36337902562236407	0.6861839435577264	142.5397023898762	1.004751249975663	0.21546943277567632
					389.2060723064262	0.10110952289778485	0.2814814107896961	0.10110952289778485	143.53748030660535	0.8613461901863039	0.21364980766787028
					391.93051481257123	0.34267598700660307	0.2868099467117136	0.34267598700660307	144.54224266875156	1.2018915908011432	0.23085466735808727
					394.67402841625926	0.36052438906998274	0.29392256209726236	0.36052438906998274	145.55403836743284	1.1485189845839545	0.2321460789741201
					397.43674661517304	0.39294748062717294	0.31954611166187874	0.39294748062717294	146.5729166360049	1.2368512961683886	0.23758907773347887
					400.21880384147926	0.34645267976889027	0.2860412363406898	0.34645267976889027	147.59892705245693	1.1294492415327793	0.22901566250238523
					403.0203354683696	0.6330551381299934	0.36796451310145833	0.6330551381299934	148.63211954182412	0.9802406733337089	0.2227285403417149
					405.8414778166482	0.392385855741165	0.3486416931324669	0.392385855741165	149.67254437861686	1.0339557184915904	0.2312345804493404
					408.6823681613647	-0.29498056404823514	0.19253025773472296	-0.29498056404823514	150.7202521892672	0.6594827106194002	0.20691760542798876
					411.5431447384942	0.7258168606899096	0.39775657959698935	0.7258168606899096	151.7752939545921	1.0631128208772878	0.23121404232379503
					414.4239467516637	1.1954503200906699	0.4540905918102612	1.1954503200906699	152.83772101227422	1.1195446909619888	0.23865735205815916
					417.3249143789253	-0.12352611904520516	0.24048854381410842	-0.12352611904520516	153.90758505936014	1.1789034660458122	0.23930536771103217
					420.2461887795778	0.5639827803520838	0.3739312486457975	0.5639827803520838	154.98493815477565	0.7049713525645832	0.20905849705023433
					423.18791210103484	0.7109950114323915	0.3966403515755578	0.7109950114323915	156.0698327218591	0.8316825571278073	0.22592058504703785
					426.1502274857421	0.6490643163762937	0.4164107124256292	0.6490643163762937	157.16232155091208	1.3664501358961108	0.25267466890487206
					429.13327907814227	0.22089356495084767	0.31609544542088985	0.22089356495084767	158.26245780176848	0.8900717727846726	0.22496214811071255
					432.1372120316893	0.7480211475034311	0.3825281209469602	0.7480211475034311	159.37029500638084	1.786717216774901	0.2798352563323275
					435.16217251591104	0.3807145322425846	0.32524421321012403	0.3807145322425846	160.4858870714255	1.098717525798649	0.24881385151401209
					438.20830772352247	0.6267529859589239	0.41687210807338715	0.6267529859589239	161.6092882809255	0.6934419064952162	0.22554180192616696
					441.2757658775871	0.2602516888021438	0.3241656038809619	0.2602516888021438	162.740553298892	0.7505675669729808	0.21654506789163744
					444.36469623873023	0.09344701474062189	0.2825637983913922	0.09344701474062189	163.87973717198423	1.461039082405177	0.2715950024664722
					447.47524911240134	0.2873777324877823	0.3419277956829049	0.2873777324877823	165.02689533218813	1.4034312082254887	0.2651452992649382
					450.6075758561882	0.6367580427885515	0.41052822464759486	0.6367580427885515	166.18208359951348	1.1657498301965366	0.2537780067791672
					453.7618288871815	0.6737867369148809	0.41385930262828957	0.6737867369148809	167.34535818471008	1.0324224773913526	0.24620486090130778
					456.93816168939173	1.1262113501886954	0.4652388961970087	1.1262113501886954	168.51677569200305	1.060178986968603	0.2534848496946809
					460.1367288212175	-0.20056375988835679	0.2563786338784756	-0.20056375988835679	169.69639312184705	1.0701601955663864	0.2565624515705554
					463.35768592296597	1.0442687385876877	0.4904190954809051	1.0442687385876877	170.8842678737	1.1955157169381572	0.2672490408671056
					466.6011897244267	1.0241645863179605	0.4564731626601919	1.0241645863179605	172.0804577488159	1.1401751549751624	0.2603932610732762
					469.8673980524977	-0.1009289808381878	0.31828204414721845	-0.1009289808381878	173.2850209530576	0.7387937033952486	0.22833533007286544
					473.1564698388652	0.24542536906440537	0.3321241610631241	0.24542536906440537	174.498016099729	0.7421332103957626	0.2309034962174324
					476.4685651277373	0.3599490524344755	0.3668411555897773	0.3599490524344755	175.71950221242713	1.2392330765803834	0.2670956105528039
					479.8038450836314	0.7984011719941946	0.44342290690272623	0.7984011719941946	176.9495387279141	1.129570057757869	0.26737901463648395
					483.1624719992168	0.1577637301534004	0.335235593960747	0.1577637301534004	178.1881854990095	1.0162073140657437	0.2625942010522802
					486.54460930321136	0.8908280689934508	0.4679160746830015	0.8908280689934508	179.43550279750258	0.9138528479194326	0.2494562718381613
					489.9504215683338	0.5969149685786291	0.4362126255410027	0.5969149685786291	180.6915513170851	1.1883535495092685	0.2740898622066848
					493.38007451931213	0.5370207673212373	0.40004106983028365	0.5370207673212373	181.9563921763047	1.1071948039884039	0.2670460720919713
					496.8337350409473	0.6615160026572403	0.4292355570967225	0.6615160026572403	183.23008692153883	1.1680968690515607	0.27449982499066194
					500.31157118623395	0.7315456030816923	0.44141693215497424	0.7315456030816923	184.51269752998962	1.253163706144586	0.2845017866953989
					503.8137521845376	0.24482791070916687	0.37785966012470107	0.24482791070916687	185.80428641269953	1.0383874743278552	0.25999684655918914
					507.34044844982935	0.8814300763197436	0.5126081669267339	0.8814300763197436	187.10491641758844	1.112472325002674	0.27045853483932547
					510.8918315889782	0.2495387969490762	0.40507100727641165	0.2495387969490762	188.41465083251154	0.734728942345119	0.2482818618594652
					514.468074410101	-0.008855621675834313	0.31705311532351593	-0.008855621675834313	189.73355338833915	1.2412131890139062	0.2811749768912587
					518.0693509309717	-0.6392549771781966	0.1710428573585938	-0.6392549771781966	191.0616882620575	1.2764410109883138	0.2824458671335282
					521.6958363874886	1.2027934437389018	0.551331268333853	1.2027934437389018	192.3991200798919	1.2141533524749217	0.2775313783629311
					525.3477072422011	0.06361058335011249	0.33707019345349226	0.06361058335011249	193.74591392045113	1.5934850455654326	0.3129613941895277
					529.0251411928964	0.4075925930213919	0.3928974794756937	0.4075925930213919	195.1021353178943	0.9784719084118708	0.2733322985561746
					532.7283171812467	0.28326002346330326	0.3962556231273577	0.28326002346330326	196.46785026511955	1.0878638873915354	0.27957536557926904
					536.4574154015154	0.6007895882939683	0.44569148024170535	0.6007895882939683	197.8431252169754	0.8128823380515913	0.2714562692875077
					540.212617309326	0.6796105926159444	0.4435227344817919	0.6796105926159444	199.22802709349423	1.1698053227610727	0.28733024109025407
					543.9941056304913	0.7254827357611722	0.5034954949089085	0.7254827357611722	200.62262328314867	0.9049682685383603	0.2715773236877648
					547.8020643699047	0.09012308845940148	0.34193853952330594	0.09012308845940148	202.0269816461307	1.086623413896001	0.2944308124356768
					551.636678820494	0.4047950486437705	0.406768012204383	0.4047950486437705	203.44117051765363	1.2781366227267668	0.3125203561601673
					555.4981355722375	0.2578457237707229	0.41386554223280875	0.2578457237707229	204.8652587112772	0.8159258288359885	0.27036736099903463
					559.3866225212431	0.6787176672517915	0.5055958713535394	0.6787176672517915	206.29931552225614	1.4931658053026973	0.31976978088355884
					563.3023288788918	0.2178504661517724	0.3759451399788969	0.2178504661517724	207.74341073091193	0.6476688027806956	0.2510091797129457
					567.245445181044	0.660261229555673	0.48585910938656274	0.660261229555673	209.1976146060283	0.8333178595376576	0.277926374767443
					571.2161632973114	1.0900660668581574	0.5613121507778411	1.0900660668581574	210.6619979082705	1.03073087932678	0.29558914892341526
					575.2146764403926	0.2222094491001244	0.4135137535212952	0.2222094491001244	212.13663189362842	0.7567280652222025	0.25826615359889665
					579.2411791754753	-0.06896143118556664	0.36185676983174964	-0.06896143118556664	213.6215883168838	1.0555307886205196	0.30235943295430384
					583.2958674297037	0.10054552813750361	0.41431413367639386	0.10054552813750361	215.11693943510198	0.7039769622992045	0.27287723467523906
					587.3789385017116	0.29765714779128627	0.4667558771121649	0.29765714779128627	216.6227580111477	1.0777956420461647	0.308213553953526
					591.4905910712235	-0.17101631478059504	0.3322751956119011	-0.17101631478059504	218.13911731722578	1.1787337123718176	0.3058289508150447
					595.6310252087221	0.8963381220772075	0.5179960588702524	0.8963381220772075	219.66609113844635	0.728156436762131	0.27709833121962707
					599.8004423851831	1.00360011621026	0.564717814994413	1.00360011621026	221.20375377641545	0.9740692606484233	0.29744088580278394
					603.9990454818794	0.34496632764525836	0.41933973523544094	0.34496632764525836	222.75218005285038	0.8998462174557842	0.2864901664950148
					608.2270388002526	0.087194745847201	0.3988787549241226	0.087194745847201	224.31144531322033	1.1190258991616127	0.31162703133869024
					612.4846280718543	-0.5703853629955735	0.4271829201625674	-0.5703853629955735	225.8816254304129	1.0559841053579915	0.3096109109541522
					616.7720204683573	-0.10539034637894718	0.3206731418866454	-0.10539034637894718	227.46279680842576	0.9638152868118772	0.30037591759005466
					621.0894246116358	0.2812885698966672	0.45614270494777603	0.2812885698966672	229.05503638608477	1.6372610195967225	0.35251219914301934
					625.4370505839172	0.9708928309640078	0.5571088075802887	0.9708928309640078	230.65842164078737	1.3143642569856002	0.3274125287573281
					629.8151099380046	-0.18762631433067006	0.3457530068590019	-0.18762631433067006	232.27303059227287	1.0995832605364841	0.3176409910249697
					634.2238157075707	0.5099958334900153	0.5172549151239234	0.5099958334900153	233.89894180641878	0.7227256549545282	0.2804869795144956
					638.6633824175237	0.7462013991997319	0.5694251220828473	0.7462013991997319	235.5362343990637	1.026166879307246	0.30518858150748873
					643.1340260944464	-0.22450420510794983	0.29854588272044585	-0.22450420510794983	237.18498803985716	0.931715440558526	0.2979299683349085
					647.6359642771075	0.8168401009291073	0.5969288034136065	0.8168401009291073	238.84528295613615	0.5920741217820602	0.2753719966792187
					652.1694160270473	1.4830375480956137	0.709569417469169	1.4830375480956137	240.51719993682912	1.5703996294667573	0.359602819746887
					656.7346019392367	-0.2104212769204042	0.30595851365688487	-0.2104212769204042	242.20082033638693	1.0605026199192356	0.31802383689286207
					661.3317441528113	-0.5625615369423043	0.11423318623060444	-0.5625615369423043	243.89622607874162	0.3687844267161562	0.2513418256483353
					665.961066361881	0.45178784367113023	0.557557792743482	0.45178784367113023	245.6034996612928	1.3890241603056688	0.3493168914496983
					670.6227938264142	0.2727104457320041	0.4812118945668746	0.2727104457320041	247.32272415892186	0.9276514301395662	0.29649943920477767
					675.3171533831991	0.10152411974335207	0.4178196896353091	0.10152411974335207	249.05398322803433	0.985238393241333	0.3264186338637415
					680.0443734568814	0.5642046440881865	0.5472149582141791	0.5642046440881865	250.79736111063056	0.7457282360058173	0.30330393476327144
					684.8046840710797	-0.23799265048401935	0.2872299868030717	-0.23799265048401935	252.55294263840497	1.2760973060486873	0.3422868702116261
					689.5983168595773	0.1463181865250497	0.37921378071072737	0.1463181865250497	254.3208132368738	1.2052686232719372	0.36115977185277465
					694.4255050775944	-0.023006649125109635	0.4197098208813944	-0.023006649125109635	256.1010589295319	1.0980074724103441	0.33685030893377904
					699.2864836131375	0.6772655503373636	0.5488476298405491	0.6772655503373636	257.89376634203865	0.5114274917862086	0.274199993753208
					704.1814889984294	-0.2924951128557908	0.30702812652846007	-0.2924951128557908	259.6990227064329	0.35650709417777615	0.264056841049617
					709.1107594214184	0.4195797820549626	0.5465969248914087	0.4195797820549626	261.51691586537794	1.3764812045045796	0.3600605929489849
					714.0745347373684	-0.2719504091183549	0.3010911788660104	-0.2719504091183549	263.34753427643557	0.9793656629717282	0.32965670500703026
					719.0730564805299	0.17379874615493096	0.4946776725824809	0.17379874615493096	265.1909670163707	1.063252530303651	0.3321927687043721
					724.1065678758937	0.9969502084023671	0.6586162884442768	0.9969502084023671	267.04730378548527	1.1703720195511396	0.35122322731522526
					729.175313851025	0.025354334613853946	0.4211662382257296	0.025354334613853946	268.91663491198364	0.35895981535722876	0.2671984009818716
					734.2795410479821	0.05288765970022391	0.42880906593808865	0.05288765970022391	270.7990513563675	0.7161473219138693	0.30618449729649155
					739.419497835318	0.7388901154155343	0.6589394298485997	0.7388901154155343	272.69464471586207	0.8954829849431774	0.3231133111285701
					744.5954343201652	-0.46737176522501145	0.21797795700203063	-0.46737176522501145	274.6035072288731	0.8684666708496921	0.3221275942821173
					749.8076023604063	-0.7713056056847566	0.1500202233328144	-0.7713056056847566	276.5257317794752	1.070395625918768	0.34451350295439565
					755.0562555769293	-0.169546573465156	0.42882663654681175	-0.169546573465156	278.46141190193157	0.6739481872148738	0.2946924071747258
					760.3416493659677	-0.18730704808798126	0.43441016640071894	-0.18730704808798126	280.41064178524505	0.6989998361932477	0.29849322919594984
					765.6640409115295	0.30048458635036396	0.5024952233099844	0.30048458635036396	282.3735162777418	0.6196213931308556	0.29678315771970143
					771.0236891979102	0.1836618731608246	0.45615384069920945	0.1836618731608246	284.35013089168604	0.18887602473858345	0.25228255494607515
					776.4208550222957	0.37766765700481564	0.581855141010831	0.37766765700481564	286.34058180792783	0.20759628063198443	0.25486500764419506
					781.8558010074516	0.5043848364797663	0.625832058936548	0.5043848364797663	288.3449658805833	0.24219980135119	0.24610812604779758
					787.3287916145039	0.20633373291597978	0.5168477087609534	0.20633373291597978	290.36338064174737	0.6597238393354345	0.31966991428578845
					792.8400931558053	0.44963341113344213	0.6328497054557601	0.44963341113344213	292.39592430623964	1.0525192400286405	0.35631019849055195
					798.389973807896	0.19715199261172467	0.5075501191494124	0.19715199261172467	294.4426957763833	0.3824872010407385	0.271107454806889
					803.9787036245513	1.2200951978712657	0.7708994861954134	1.2200951978712657	296.50379464681794	0.7113184837895122	0.30864222724919
					809.6065545499231	0.13216583768854206	0.5817418459787238	0.13216583768854206	298.5793212093457	0.7465724488541814	0.3276524559655673
					815.2738004317725	0.3744753282641715	0.5896190941746521	0.3744753282641715	300.66937645781115	1.0063602411694157	0.35563065768812324
					820.9807170347949	0.2576112363613392	0.6061808661646156	0.2576112363613392	302.7740620930158	0.8705322538494473	0.33476765524030305
					826.7275820540385	-0.370239230840127	0.3830491805238547	-0.370239230840127	304.8934805276669	0.771804060859044	0.3355896154918187
					832.5146751284168	-0.2531626204461813	0.3930817356177959	-0.2531626204461813	307.0277348913605	1.5233568360394085	0.4090301363091571
					838.3422778543157	0.6666629300142042	0.6593332171866494	0.6666629300142042	309.1769290356001	0.030359442797069924	0.22993336859705954
					844.2106737992959	0.0695490827054619	0.5475145702318245	0.0695490827054619	311.3411675388493	0.5071379438858762	0.30086326675607133
					850.1201485158911	0.33914174548832454	0.5923671947629544	0.33914174548832454	313.5205557116212	0.2149614593745699	0.2367740715787505
					856.0709895555023	0.3240167684695231	0.6578422743339837	0.3240167684695231	315.71519960160254	0.7059129053130476	0.33650720222545366
					862.0634864823908	-0.30304847349779285	0.411821821642092	-0.30304847349779285	317.9252059988138	0.17713937896896848	0.26677753441411467
					868.0979308877675	1.1978371912728125	0.855816537340929	1.1978371912728125	320.15068244080544	0.5801226201899732	0.3041636841135019
					874.1746164039819	0.6537057205208799	0.754563081303028	0.6537057205208799	322.3917372178911	0.44165006536167484	0.2863247975248792
					880.2938387188098	-0.5204543266642427	0.1975262432344682	-0.5204543266642427	324.64847937841637	0.7315046569433794	0.34575685427972647
					886.4558955898415	-0.37796130556272906	0.4150105642689622	-0.37796130556272906	326.9210187340653	0.7746759249439061	0.3362299359483741
					892.6610868589703	0.18651234274083928	0.5713042831020017	0.18651234274083928	329.2094658652037	0.5340626801108532	0.3064226301183852
					898.9097144669831	0.030485978843984796	0.41582339642882904	0.030485978843984796	331.51393212626016	1.002764573079683	0.37318339198078865
					905.202082468252	-0.6367235898859265	0.32601580356853976	-0.6367235898859265	333.83452965114395	0.8324919187772827	0.3651938124799125
					911.5384970455298	0.20597975610258923	0.6833981898760669	0.20597975610258923	336.171371358702	0.5186824455113077	0.31339568275170365
					917.9192665248484	0.3456646592278656	0.7175074957409163	0.3456646592278656	338.52457095821285	0.49526186206971595	0.30731498590011863
					924.3447013905223	1.0221325214633556	0.9032615752365618	1.0221325214633556	340.89424295492034	0.22683065535266622	0.2804288486034954
					930.815114300256	1.0492417532529053	0.8399944703440352	1.0492417532529053	343.2805026556048	0.4138189436682578	0.3316003599235945
					937.3308201003579	0.3803149422395694	0.7335894148812838	0.3803149422395694	345.683466174194	0.8236766209524775	0.374010580455704
					943.8921358410604	0.52632380207075	0.8004655210275405	0.52632380207075	348.1032504374134	0.1723204870512658	0.26564172266069846
					950.4993807919478	-0.1511048084246207	0.9214185723985193	-0.1511048084246207	350.5399731904753	0.723709242446827	0.3440882488228161
					957.1528764574914	0.7785917895622722	0.8507664911514096	0.7785917895622722	352.9937530028086	0.8172062822179365	0.35618852830494835
					963.8529465926938	-0.6866831449270053	0.19197775113138363	-0.6866831449270053	355.46470927382825	0.6288015360722478	0.3294117987676656
					970.5999172188426	0.3403523517516748	0.8033795741436082	0.3403523517516748	357.95296223874504	0.665053322626193	0.35138948482515786
					977.3941166393745	0.4038930061318957	0.8560507588052068	0.4038930061318957	360.4586329744162	0.19337467869579417	0.2596242404739596
					984.2358754558502	0.22732415288768992	0.6727369058563099	0.22732415288768992	362.98184340523716	0.8569611488006882	0.38622023986999116
									365.5227163090738	0.6353038370326374	0.3741836305174855
									368.08137532323735	1.1988611475286692	0.4219805221283358
									370.6579449505	0.11629368794470929	0.24400537116539883
									373.2525505651535	0.17878573477712933	0.27559691598517416
									375.8653184191096	0.31633174098290373	0.31436563483156393
									378.49637564804334	0.6025079819159938	0.3450723673368979
									381.14585027757965	0.6146577422519128	0.3575660986501495
									383.8138712295227	0.9176805310796956	0.405934651453742
									386.50056832812936	0.6861839435577264	0.36337902562236407
									389.2060723064262	0.10110952289778485	0.2814814107896961
									391.93051481257123	0.34267598700660307	0.2868099467117136
									394.67402841625926	0.36052438906998274	0.29392256209726236
									397.43674661517304	0.39294748062717294	0.31954611166187874
									400.21880384147926	0.34645267976889027	0.2860412363406898
									403.0203354683696	0.6330551381299934	0.36796451310145833
									405.8414778166482	0.392385855741165	0.3486416931324669
									408.6823681613647	-0.29498056404823514	0.19253025773472296
									411.5431447384942	0.7258168606899096	0.39775657959698935
									414.4239467516637	1.1954503200906699	0.4540905918102612
									417.3249143789253	-0.12352611904520516	0.24048854381410842
									420.2461887795778	0.5639827803520838	0.3739312486457975
									423.18791210103484	0.7109950114323915	0.3966403515755578
									426.1502274857421	0.6490643163762937	0.4164107124256292
									429.13327907814227	0.22089356495084767	0.31609544542088985
									432.1372120316893	0.7480211475034311	0.3825281209469602
									435.16217251591104	0.3807145322425846	0.32524421321012403
									438.20830772352247	0.6267529859589239	0.41687210807338715
									441.2757658775871	0.2602516888021438	0.3241656038809619
									444.36469623873023	0.09344701474062189	0.2825637983913922
									447.47524911240134	0.2873777324877823	0.3419277956829049
									450.6075758561882	0.6367580427885515	0.41052822464759486
									453.7618288871815	0.6737867369148809	0.41385930262828957
									456.93816168939173	1.1262113501886954	0.4652388961970087
									460.1367288212175	-0.20056375988835679	0.2563786338784756
									463.35768592296597	1.0442687385876877	0.4904190954809051
									466.6011897244267	1.0241645863179605	0.4564731626601919
									469.8673980524977	-0.1009289808381878	0.31828204414721845
									473.1564698388652	0.24542536906440537	0.3321241610631241
									476.4685651277373	0.3599490524344755	0.3668411555897773
									479.8038450836314	0.7984011719941946	0.44342290690272623
									483.1624719992168	0.1577637301534004	0.335235593960747
									486.54460930321136	0.8908280689934508	0.4679160746830015
									489.9504215683338	0.5969149685786291	0.4362126255410027
									493.38007451931213	0.5370207673212373	0.40004106983028365
									496.8337350409473	0.6615160026572403	0.4292355570967225
									500.31157118623395	0.7315456030816923	0.44141693215497424
									503.8137521845376	0.24482791070916687	0.37785966012470107
									507.34044844982935	0.8814300763197436	0.5126081669267339
									510.8918315889782	0.2495387969490762	0.40507100727641165
									514.468074410101	-0.008855621675834313	0.31705311532351593
									518.0693509309717	-0.6392549771781966	0.1710428573585938
									521.6958363874886	1.2027934437389018	0.551331268333853
									525.3477072422011	0.06361058335011249	0.33707019345349226
									529.0251411928964	0.4075925930213919	0.3928974794756937
									532.7283171812467	0.28326002346330326	0.3962556231273577
									536.4574154015154	0.6007895882939683	0.44569148024170535
									540.212617309326	0.6796105926159444	0.4435227344817919
									543.9941056304913	0.7254827357611722	0.5034954949089085
									547.8020643699047	0.09012308845940148	0.34193853952330594
									551.636678820494	0.4047950486437705	0.406768012204383
									555.4981355722375	0.2578457237707229	0.41386554223280875
									559.3866225212431	0.6787176672517915	0.5055958713535394
									563.3023288788918	0.2178504661517724	0.3759451399788969
									567.245445181044	0.660261229555673	0.48585910938656274
									571.2161632973114	1.0900660668581574	0.5613121507778411
									575.2146764403926	0.2222094491001244	0.4135137535212952
									579.2411791754753	-0.06896143118556664	0.36185676983174964
									583.2958674297037	0.10054552813750361	0.41431413367639386
									587.3789385017116	0.29765714779128627	0.4667558771121649
									591.4905910712235	-0.17101631478059504	0.3322751956119011
									595.6310252087221	0.8963381220772075	0.5179960588702524
									599.8004423851831	1.00360011621026	0.564717814994413
									603.9990454818794	0.34496632764525836	0.41933973523544094
									608.2270388002526	0.087194745847201	0.3988787549241226
									612.4846280718543	-0.5703853629955735	0.4271829201625674
									616.7720204683573	-0.10539034637894718	0.3206731418866454
									621.0894246116358	0.2812885698966672	0.45614270494777603
									625.4370505839172	0.9708928309640078	0.5571088075802887
									629.8151099380046	-0.18762631433067006	0.3457530068590019
									634.2238157075707	0.5099958334900153	0.5172549151239234
									638.6633824175237	0.7462013991997319	0.5694251220828473
									643.1340260944464	-0.22450420510794983	0.29854588272044585
									647.6359642771075	0.8168401009291073	0.5969288034136065
									652.1694160270473	1.4830375480956137	0.709569417469169
									656.7346019392367	-0.2104212769204042	0.30595851365688487
									661.3317441528113	-0.5625615369423043	0.11423318623060444
									665.961066361881	0.45178784367113023	0.557557792743482
									670.6227938264142	0.2727104457320041	0.4812118945668746
									675.3171533831991	0.10152411974335207	0.4178196896353091
									680.0443734568814	0.5642046440881865	0.5472149582141791
									684.8046840710797	-0.23799265048401935	0.2872299868030717
									689.5983168595773	0.1463181865250497	0.37921378071072737
									694.4255050775944	-0.023006649125109635	0.4197098208813944
									699.2864836131375	0.6772655503373636	0.5488476298405491
									704.1814889984294	-0.2924951128557908	0.30702812652846007
									709.1107594214184	0.4195797820549626	0.5465969248914087
									714.0745347373684	-0.2719504091183549	0.3010911788660104
									719.0730564805299	0.17379874615493096	0.4946776725824809
									724.1065678758937	0.9969502084023671	0.6586162884442768
									729.175313851025	0.025354334613853946	0.4211662382257296
									734.2795410479821	0.05288765970022391	0.42880906593808865
									739.419497835318	0.7388901154155343	0.6589394298485997
									744.5954343201652	-0.46737176522501145	0.21797795700203063
									749.8076023604063	-0.7713056056847566	0.1500202233328144
									755.0562555769293	-0.169546573465156	0.42882663654681175
									760.3416493659677	-0.18730704808798126	0.43441016640071894
									765.6640409115295	0.30048458635036396	0.5024952233099844
									771.0236891979102	0.1836618731608246	0.45615384069920945
									776.4208550222957	0.37766765700481564	0.581855141010831
									781.8558010074516	0.5043848364797663	0.625832058936548
									787.3287916145039	0.20633373291597978	0.5168477087609534
									792.8400931558053	0.44963341113344213	0.6328497054557601
									798.389973807896	0.19715199261172467	0.5075501191494124
									803.9787036245513	1.2200951978712657	0.7708994861954134
									809.6065545499231	0.13216583768854206	0.5817418459787238
									815.2738004317725	0.3744753282641715	0.5896190941746521
									820.9807170347949	0.2576112363613392	0.6061808661646156
									826.7275820540385	-0.370239230840127	0.3830491805238547
									832.5146751284168	-0.2531626204461813	0.3930817356177959
									838.3422778543157	0.6666629300142042	0.6593332171866494
									844.2106737992959	0.0695490827054619	0.5475145702318245
									850.1201485158911	0.33914174548832454	0.5923671947629544
									856.0709895555023	0.3240167684695231	0.6578422743339837
									862.0634864823908	-0.30304847349779285	0.411821821642092
									868.0979308877675	1.1978371912728125	0.855816537340929
									874.1746164039819	0.6537057205208799	0.754563081303028
									880.2938387188098	-0.5204543266642427	0.1975262432344682
									886.4558955898415	-0.37796130556272906	0.4150105642689622
									892.6610868589703	0.18651234274083928	0.5713042831020017
									898.9097144669831	0.030485978843984796	0.41582339642882904
									905.202082468252	-0.6367235898859265	0.32601580356853976
									911.5384970455298	0.20597975610258923	0.6833981898760669
									917.9192665248484	0.3456646592278656	0.7175074957409163
									924.3447013905223	1.0221325214633556	0.9032615752365618
									930.815114300256	1.0492417532529053	0.8399944703440352
									937.3308201003579	0.3803149422395694	0.7335894148812838
									943.8921358410604	0.52632380207075	0.8004655210275405
									950.4993807919478	-0.1511048084246207	0.9214185723985193
									957.1528764574914	0.7785917895622722	0.8507664911514096
									963.8529465926938	-0.6866831449270053	0.19197775113138363
									970.5999172188426	0.3403523517516748	0.8033795741436082
									977.3941166393745	0.4038930061318957	0.8560507588052068
									984.2358754558502	0.22732415288768992	0.6727369058563099
									991.1255265840412	-0.40518067840813415	0.5099586843351381
									997.2911834928398	-0.17609109322800343	0.6320818365189652
