# Supplementary material for: Formation of a super-dense hydrogen monolayer on mesoporous silica
Source: Nat Chem. 2022 Aug 29;14(11):1319–24. doi: 10.1038/s41557-022-01019-7 (PMC9630099; doi:10.1038/s41557-022-01019-7)
Supplement: Source Data Fig. 2 — Compressed folder with ‘.csv’ files of all INS results including spectra and analysis and source data of Fig. 2b.. [file 41557_2022_1019_MOESM3_ESM.zip › Fig2_INS_spectra_and_analysis/INS+AnalysisGaussian/23411_5.1mmol_20.3K_B.csv]

x	y	err	fit	residual_fit	x_full	y_full	err_full	background_full	x_f	y_f	err_f	GS_Peak0_	GS_Peak1_	GS_Peak2_	Background1_	Sigmoid1_
2.0004999999999926	0.3071110514783585	0.19927051593496362	0.748785801427453	0.4416747499490945	1.0134999999999967	0.2726418871719074	0.3830319109324355	0.27246705867162735	-1.9895	0.4143803170085412	0.13909134699402906	0.0009018014636680487	0.00022170657500038217	4.129891194669809e-07	0.7476618803996651	0.0
2.0214999999999925	0.3474759430652702	0.1967246528639583	0.7400699351913296	0.3925939921260594	1.0344999999999966	0.0024676308885703178	0.3686987462590024	0.0022854015155245617	-1.9685000000000001	0.12309711862013112	0.10704521669522278	0.0009358323393776791	0.0002307658263780104	4.3477409946630817e-07	0.7389029022514744	0.0
2.0424999999999924	0.5874105132100885	0.21991261707401616	0.731555774129316	0.14414526091922752	1.0554999999999966	1.1111836841240015	0.3954232478688873	1.1109937560327783	-1.9475000000000002	0.15621485708853827	0.11475279193946973	0.0009710671202460217	0.00024017539049978927	4.5767037963647357e-07	0.7303440739481906	0.0
2.0634999999999923	0.43510391128743586	0.205617491470743	0.7232424976439502	0.28813858635651435	1.0764999999999965	0.3564596549696956	0.36688552809916913	0.35626171900994064	-1.9265000000000003	0.28004946252754614	0.12531395044355645	0.001007545197479789	0.00024994796365049554	4.817325975756666e-07	0.7219845227502224	0.0
2.0844999999999922	0.5272756028857771	0.22114396950623535	0.7151292890301086	0.1878536861443315	1.0974999999999964	0.7958852556225378	0.3756396099542197	0.7956789909387776	-1.9055000000000004	0.2621473388282065	0.1293427383530969	0.0010453071294924102	0.0002600966673824418	5.070179690233316e-07	0.7138233782152648	0.0
2.105499999999992	0.5819996160416694	0.2173501436004326	0.707215335514472	0.12521571947280263	1.1184999999999963	0.003972062087814623	0.3419723246177097	0.0037571357062906913	-1.8845000000000005	0.1723062116960572	0.11978843034639426	0.0010843946720838688	0.00027063506139121354	5.335864039860883e-07	0.705859772194593	0.0
2.126499999999992	0.5772661994814235	0.22329687147028118	0.6994998282959668	0.12223362881454325	1.1394999999999962	0.2515602856469003	0.34669577880251	0.25133635204903604	-1.8635000000000006	0.2360008836702418	0.12555481862614526	0.0011248508092486834	0.00028157715672994725	5.615006278208608e-07	0.6980928388293604	0.0
2.147499999999992	0.37042134391263076	0.20754614032795052	0.6919819625871939	0.32156061867456315	1.160499999999996	0.3259668750143732	0.3386944403701042	0.3257335756964892	-1.8425000000000007	0.17092592125712303	0.11648583845714834	0.0011667197846198989	0.0002929374293692	5.908263074737701e-07	0.6905217145468974	0.0
2.168499999999992	0.6744906182197352	0.2276955170092313	0.6846609376568661	0.01017031943713087	1.181499999999996	0.30751091562889465	0.33578722544199247	0.30726787864777794	-1.8215000000000008	0.2835612850445505	0.13078740122225102	0.0012100471335571082	0.0003047308341095531	6.216321830806901e-07	0.6831455380570164	0.0
2.189499999999992	0.35006490091380016	0.21404195449314814	0.6775359568732616	0.32747105595946147	1.202499999999996	0.5802691944610029	0.33967938939747844	0.5800160339649255	-1.8005000000000009	0.2743678120594967	0.12842177731072046	0.0012548797158862173	0.0003169728188541632	6.539902051429706e-07	0.6759634503483161	0.0
2.2104999999999917	0.24860001812707921	0.2057258430994009	0.6706062277487149	0.4220062096216357	1.2234999999999958	0.9008987508760842	0.35232786314165004	0.9006350666208581	-1.779500000000001	-0.03396740069680737	0.09663020171290952	0.0013012657492987533	0.0003296793392485659	6.879756774996501e-07	0.66897459468449	0.0
2.2314999999999916	0.6080520921400683	0.22796455238697386	0.6638709619851587	0.055818869845090435	1.2444999999999957	0.6650634633160561	0.3342523625177517	0.6647888401657002	-1.758500000000001	0.2630081642704388	0.12967348928917793	0.0013492548434182363	0.000342866873695105	7.236674063256619e-07	0.6621781166006391	0.0
2.2524999999999915	0.5505181706767304	0.22677757969294263	0.6573293755207312	0.10681120484400086	1.2654999999999956	0.3004372050485335	0.3146053350011533	0.3001512124601188	-1.7375000000000012	0.21010092175870088	0.12383998004449707	0.0013988980345411952	0.0003565524387494516	7.611478553938264e-07	0.6555731638995852	0.0
2.2734999999999914	0.39166679405141525	0.21591526716419449	0.6509806885774622	0.2593138945260469	1.2864999999999955	-0.11391502006667512	0.2924788606357121	-0.11421282857444412	-1.7165000000000012	0.3131069879981538	0.13179360231095405	0.0014502478210601793	0.00037075360490671134	8.005033078471258e-07	0.6491588866481874	0.0
2.2944999999999913	0.5813930458222007	0.2292326748655872	0.6448241257100606	0.0634310798878599	1.3074999999999954	0.3184590595041389	0.30581322339351114	0.31814897210921483	-1.6955000000000013	0.2922709311076063	0.13234242665165996	0.001503358199576046	0.00038548851278474356	8.418240347366575e-07	0.6429344371736652	0.0
2.3154999999999912	0.7623033183481688	0.24104450996815088	0.6388589158558063	-0.12344440249236244	1.3284999999999954	0.7505290412021595	0.3229137008548475	0.7502061949004522	-1.6745000000000014	0.21019041431167385	0.12333844687518013	0.0015582847017065833	0.000400775889712343	8.852044705899386e-07	0.6368989700599168	0.0
2.336499999999991	0.5929187597175603	0.2307902931846397	0.633084292385573	0.040165532668012704	1.3494999999999953	0.5184217510704616	0.31078367241854243	0.5180856482075341	-1.6535000000000015	0.22459598619083	0.12557266183576235	0.0016150844315984925	0.0004166350667300308	9.307433962837085e-07	0.6310516421438481	0.0
2.357499999999991	0.6412086351376847	0.2334882718320496	0.6274994931559907	-0.013709141981693929	1.3704999999999952	0.45618872793642046	0.2997706095277844	0.45583885262190077	-1.6325000000000016	0.14738992130250939	0.11819898608351499	0.0016738161041495113	0.00043308599601122883	9.785441295051712e-07	0.6253916125117005	0.0
2.378499999999991	0.48679115294222636	0.22566183008636095	0.6221037605627637	0.13531260762053737	1.391499999999995	0.46389106886893194	0.2992252150401345	0.46352688635674416	-1.6115000000000017	0.16624826355413075	0.11832291442479681	0.001734540083947337	0.00045014926871169526	1.0287147230958428e-06	0.6199180424953816	0.0
2.399499999999991	0.41053649595265707	0.21736867961081438	0.6168963415951585	0.20635984564250143	1.412499999999995	0.5844593135029394	0.2994191964433084	0.5840802695523845	-1.5905000000000018	0.11275890517642534	0.11572229527341263	0.0017973184249317862	0.0004678461332551266	1.081368171582616e-06	0.6146300956688	0.0
2.4204999999999908	0.7618583924165696	0.24109392841880595	0.6118764878916758	-0.1499819045248938	1.433499999999995	0.6951320247021097	0.29997560538929274	0.6947375449192756	-1.569500000000002	0.38211928719115584	0.13987915370887327	0.001862214910786415	0.0004861985140629149	1.1366226262113732e-06	0.6095269378442003	0.0
2.4414999999999907	0.9038546635750341	0.2501632455277378	0.6070434557969279	-0.2968112077781062	1.4544999999999948	0.26687851285250236	0.2786556641331841	0.2664680020114741	-1.548500000000002	0.3547214988524836	0.13875304206545558	0.001929295096065793	0.0005052290307360602	1.1946016188096988e-06	0.6046077370685072	0.0
2.4624999999999906	0.7260311924932955	0.24017144574479818	0.6023965064197202	-0.1236346860735753	1.4754999999999947	0.8691662231024389	0.2992687747503403	0.8687390644457623	-1.527500000000002	0.2863535053196698	0.13286029470586466	0.001998626348064158	0.0005249610176973182	1.255434294816687e-06	0.5998716636196639	0.0
2.4834999999999905	0.6389657504396368	0.23536162268426197	0.5979349056923685	-0.04103084474726826	1.4964999999999946	0.5846755752896948	0.2802110754221358	0.5842311298075439	-1.5065000000000022	0.13082396432910942	0.1220423341098781	0.002070277889431125	0.0005454185443017261	1.3192556558297217e-06	0.5953178900029799	0.0
2.5044999999999904	0.863963172612369	0.2494519362538684	0.5936579244312536	-0.27030524818111534	1.5174999999999945	0.9346019677621724	0.295560680538851	0.9341395734496495	-1.4855000000000023	-0.015197762211168586	0.1045217090549343	0.0021443208415398234	0.0005666264354236347	1.3862068120303042e-06	0.5909455909474781	0.0
2.5254999999999903	0.7993107488138981	0.24208271987467192	0.5895648383986342	-0.20974591041526391	1.5384999999999944	0.699144508889443	0.2779935593428227	0.6986634799814363	-1.4645000000000024	0.07670642939014005	0.11803387395816221	0.002220828268612635	0.000588610292528465	1.4564352448634926e-06	0.5867539434022482	0.0
2.54649999999999	0.5959400977642535	0.2341351242676251	0.5856549283657253	-0.010285169398528193	1.5594999999999943	0.8949276730071108	0.28186555474200586	0.8944272991901158	-1.4435000000000024	0.5910168392615843	0.16516578099592955	0.0022998752226093895	0.0006113965152374078	1.5300950803587207e-06	0.5827421265327981	0.0
2.56749999999999	0.29683285534517556	0.21583918252177486	0.5819274801770603	0.28509462483188475	1.5804999999999942	0.6024207349804528	0.2668042639984759	0.6019002805807555	-1.4225000000000025	0.2769696631993852	0.14111841469939435	0.002381538788882594	0.0006350123233933403	1.607347373492879e-06	0.5789093217174108	0.0
2.58849999999999	0.6321677053141547	0.23419287475938644	0.5783817848161522	-0.05378592049800246	1.6014999999999942	0.37528212163256763	0.2516456971626312	0.3747408247801739	-1.4015000000000026	0.34371145605797326	0.1502089746430687	0.002465898132604041	0.0006594857796362494	1.6883604040105781e-06	0.5752547125435079	0.0
2.60949999999999	0.8745587140327203	0.25239764394587044	0.5750171384724541	-0.2995415755602663	1.622499999999994	0.24316703638715195	0.23529112914228112	0.2426041081548319	-1.3805000000000027	0.38433037409517257	0.1565561260572466	0.0025530345459668096	0.0006848458124964532	1.7733099841304251e-06	0.5717774848040067	0.0
2.63049999999999	0.14410546093708126	0.2089119496927838	0.5718328426096488	0.4277273816725676	1.643499999999994	0.5688748377333835	0.24803928191110453	0.5682894612501916	-1.3595000000000028	0.3378931059117445	0.15410894829323005	0.002643031496166391	0.0007111222400139511	1.8623797785810359e-06	0.5684768264936899	0.0
2.6514999999999898	0.710237615648165	0.2418436623109053	0.5688282040352665	-0.14140941161289855	1.6644999999999939	0.26512113306340934	0.22962461474273638	0.2645124626020243	-1.338500000000003	0.4589007739957165	0.16494838179036508	0.0027359746741642123	0.0007383457938922412	1.955761637425405e-06	0.5653519278055725	0.0
2.6724999999999897	0.6679997115090135	0.2420958143689415	0.5660025349716442	-0.10199717653736928	1.6854999999999938	1.0040480736112134	0.27182719872465894	1.0034152336484297	-1.317500000000003	0.05696144350179366	0.14045181977312565	0.002831952044236665	0.0007665481441949566	2.0536559421478665e-06	0.5624019811272705	0.0
2.6934999999999896	0.22373984920181528	0.21359449339516154	0.5633551531282509	0.33961530392643563	1.7064999999999937	0.2763723539968398	0.22316993724324163	0.2757144382465296	-1.296500000000003	0.07887708536814941	0.1443475368752107	0.0029310538943123415	0.0007957619245936247	2.156271965493708e-06	0.5596261810373795	0.0
2.7144999999999895	0.5942055834787329	0.23681408464269338	0.5608853817753667	-0.03332020170336614	1.7274999999999936	0.3093435917925108	0.21934568975239913	0.30865966221036195	-1.2755000000000032	0.29567416617664577	0.15868347623023735	0.003033372887099744	0.0008260207581749121	2.2638282455680894e-06	0.5570237243018465	0.0
2.7354999999999894	0.17361630770739933	0.21114987595049603	0.5585925498191513	0.38497624211175197	1.7484999999999935	0.6433080169165475	0.25118998572652046	0.6425971026758682	-1.2545000000000033	0.41624910094270484	0.1709315862843892	0.0031390041120073382	0.00085735928381567	2.37655297471779e-06	0.5545938098703536	0.0
2.7564999999999893	0.750239803124526	0.24595926138018503	0.5564759918780922	-0.19376381124643383	1.7694999999999934	0.7075015045359311	0.2451190912972417	0.7067626009737996	-1.2335000000000034	0.4796870987319166	0.17499158326621272	0.0032480451378575585	0.0008898131831341126	2.494684403736651e-06	0.5523356388726968	0.0
2.777499999999989	0.7945682384607838	0.24905405118064233	0.5545350483608581	-0.24003319009992574	1.7904999999999933	0.5660945548791804	0.22837451872805775	0.5653266224122035	-1.2125000000000035	0.19245947202633706	0.1523584388463409	0.0033605960663958276	0.0009234192080253492	2.6184712619535976e-06	0.5502484146151749	0.0
2.798499999999989	0.5948889803080148	0.2361259143330069	0.5527690655455523	-0.042119914762462574	1.8114999999999932	0.6916957940316124	0.23290800834637118	0.6908977570405428	-1.1915000000000036	0.46371943658256887	0.17084043270470636	0.0034767595865953372	0.0009582152087895704	2.748173193780433e-06	0.5483313425769736	0.0
2.819499999999989	0.5144414164130185	0.231148634100346	0.5511773956603915	0.03673597924737293	1.8324999999999931	0.37028454778361725	0.206280344073804	0.3694552934660643	-1.1705000000000036	0.49427909517382407	0.17117446865840533	0.003596641029757681	0.0009942401628611028	2.884061212315739e-06	0.5465836304065603	0.0
2.840499999999989	0.6074151319602663	0.23481590142669984	0.5497593969658008	-0.057655734994465524	1.853499999999993	0.5108252973128606	0.22739477228788035	0.5099636745033183	-1.1495000000000037	0.290929838105922	0.1528500202300132	0.0037203484254092305	0.0010315342041464955	3.0264181706204986e-06	0.5450044879180744	0.0
2.861499999999989	0.984417911784822	0.25846858444602	0.548514433837951	-0.435903477946871	1.874499999999993	0.8002917130723044	0.2383018621806389	0.7993965310287012	-1.1285000000000038	0.3866207080465076	0.16256028394315947	0.003847992557992519	0.0010701386529797384	3.1755392513012986e-06	0.5435931270877274	0.0
2.8824999999999887	0.6395587574650198	0.24105040537407543	0.5474418768537278	-0.09211688061129197	1.8954999999999929	0.43723350642107506	0.21649580133747356	0.4363035335770402	-1.107500000000004	0.32285192829999787	0.1575173317797452	0.003979687024351494	0.0011100960467027125	3.3317324750572827e-06	0.5423487620501986	0.0
2.9034999999999886	0.6374777995033474	0.24516433910097035	0.5465411028771571	-0.0909366966261903	1.9164999999999928	0.5730925034904214	0.21193103767819313	0.5721264661724448	-1.086500000000004	0.16006195255663946	0.14674477585362444	0.004115548292008775	0.0011514501708788317	3.4953192288686455e-06	0.5412706090950405	0.0
2.9244999999999886	0.5544748245758747	0.2375662390450306	0.545811495147277	-0.00866332942859771	1.9374999999999927	0.3904435944842512	0.20612306849763376	0.38944017559290006	-1.065500000000004	0.6015148793148566	0.178416019521784	0.004255695758232841	0.00119424609114785	3.666634814525893e-06	0.5403578866630818	0.0
2.9454999999999885	1.3821149729163371	0.2836549373527488	0.5452524433674769	-0.8368625295488602	1.9584999999999926	0.6868154811694394	0.22827374372988807	0.6857733188237819	-1.0445000000000042	0.1513460754677669	0.15017890578823878	0.004400251809892327	0.0012385301857296097	3.846029018221453e-06	0.5396098153428368	0.0
2.9664999999999884	0.7275410477610292	0.24936613460639678	0.5448633437962952	-0.18267770396473404	1.9794999999999925	0.8964321038563402	0.2366178542374931	0.8953497900007086	-1.0235000000000043	0.1712603863372415	0.15170777089526988	0.004549341884094106	0.0012843501785845342	4.0338667019483e-06	0.5390256178669146	0.0
2.988499999999994	0.7309098899208423	0.24013163740689789	0.5446373495169848	-0.18627254040385743	2.0004999999999926	0.3071110514783585	0.19927051593496362	0.3059871304505706	-1.0025000000000044	0.5404038611810839	0.18182588330477692	0.004710534613644602	0.001334052943362082	4.240120050623424e-06	0.5385885218399276	0.0
3.0105	0.8294767742818799	0.25370423121347085	0.5445965449145533	-0.2848802293673266	2.0214999999999925	0.3474759430652702	0.1967246528639583	0.34630891012541504	-0.9815000000000043	0.43937669571936455	0.17707540236362937	0.004876996109008638	0.0013855533924009144	4.45651475377724e-06	0.53832953889839	0.0
3.0315735	0.6931925387048171	0.24696532408006305	0.5447304942782704	-0.14846204442654676	2.0424999999999924	0.5874105132100885	0.21991261707401616	0.586198813028963	-0.9605000000000044	0.4270287913555013	0.17956550165456311	0.005041531588487987	0.0014366260245613752	4.673747072888749e-06	0.5382476629181481	0.0
3.0527945145	0.6277551793314242	0.24111897132296972	0.5450358786574131	-0.08271930067401112	2.0634999999999923	0.43510391128743586	0.205617491470743	0.433845936393708	-0.9395000000000042	0.4006518308297793	0.17968843577424976	0.0052123899861889825	0.0014898333475793174	4.902789051965221e-06	0.5383287525345928	0.0
3.0741640761015	0.5487234964694359	0.23708021870574503	0.5455157002894976	-0.0032077961799382715	2.0844999999999922	0.5272756028857771	0.22114396950623535	0.5259696920709332	-0.9185000000000043	0.5881084619876618	0.19270190987970917	0.005389836278130279	0.0015452727705318047	5.144339198711078e-06	0.5385754469016368	0.0
3.09568322463421	0.21965205753550324	0.21452066811253273	0.5461730029165415	0.32652094538103826	2.105499999999992	0.5819996160416694	0.2173501436004326	0.5806440527217903	-0.8975000000000042	0.38364596058379075	0.1840836183750742	0.005574147239568574	0.001603046446976107	5.399140277678827e-06	0.5389904100897192	0.0
3.11735300720665	0.3162805011331627	0.2231555016072572	0.5470108725940437	0.230730371460881	2.126499999999992	0.5772661994814235	0.22329687147028118	0.5758592100148171	-0.8765000000000043	0.3525557938095969	0.18671927706678965	0.005765611991732507	0.0016632615174179374	5.667982280518029e-06	0.5395763311026127	0.0
3.1391744782570963	0.3157670057280714	0.21988534523984488	0.5480324385330319	0.23226543280496043	2.147499999999992	0.37042134391263076	0.20754614032795052	0.36896109587233417	-0.8555000000000041	0.2988232197783043	0.18389304891203195	0.005964532574376789	0.0017260303645844977	5.95170560553448e-06	0.5403359238884651	0.0
3.1611486996048956	0.6273751049550025	0.2389600707922149	0.5492408739769348	-0.07813423097806771	2.168499999999992	0.6744906182197352	0.2276955170092313	0.6729752186198855	-0.8345000000000042	0.2698706459221314	0.1870277539282107	0.006171224545368604	0.0017914708821900097	6.251204461933383e-06	0.5412719273449142	0.0
3.18327674050213	0.3242420089933156	0.2166021409571795	0.5506393971151292	0.2263973881218136	2.189499999999992	0.35006490091380016	0.21404195449314814	0.34849239438885465	-0.8135000000000041	0.0396500784724203	0.17436328296217493	0.006386017608571211	0.0018597067579185745	6.567430515290503e-06	0.5423871053181242	0.0
3.205559677685645	1.0305098221883495	0.2580793993375198	0.5522312720350868	-0.4782785501532627	2.2104999999999917	0.24860001812707921	0.2057258430994009	0.2469683850628544	-0.7925000000000042	0.3595207371606892	0.20085152309683119	0.006609256271347415	0.0019308677713875371	6.901396792055188e-06	0.5436842465955598	0.0
3.227998595429445	0.9097217064013374	0.2510988371075003	0.5540198097151704	-0.35570189668616703	2.2314999999999916	0.6080520921400683	0.22796455238697386	0.6063592467555486	-0.7715000000000041	0.40764264173556786	0.20747939079284294	0.006841300533063245	0.002005090107895716	7.254181862249917e-06	0.5451661648923491	0.0
3.250594585597451	0.4784413706974559	0.22751144243623814	0.5560083690602011	0.07756699836274522	2.2524999999999915	0.5505181706767304	0.22677757969294263	0.5487619590555843	-0.7505000000000042	0.658914503808743	0.22767236050433431	0.007082526606033231	0.002082516688803494	7.626934320997523e-06	0.5468356988310434	0.0
3.273348747696633	0.4427117068138779	0.2237109431559003	0.5582003579820619	0.11548865116818402	2.2734999999999914	0.39166679405141525	0.21591526716419449	0.3898449921221405	-0.729500000000004	0.3025613051091207	0.21436883693389366	0.007333327670411748	0.002163297519436772	8.02087759108892e-06	0.5486957119146223	0.0
3.2962621889305095	0.919703118977685	0.24843516170207539	0.5605992345276704	-0.3591038844500146	2.2944999999999913	0.5813930458222007	0.2292326748655872	0.5795033572858053	-0.7085000000000041	0.47757307550378325	0.2271749286513967	0.007594114664600017	0.0022475900554544417	8.437315070511924e-06	0.5507490924925453	0.0
3.319336024253023	0.3220266802346574	0.21654700783516692	0.5632085080568148	0.24118182782215736	2.3154999999999912	0.7623033183481688	0.24104450996815088	0.7603433725522792	-0.687500000000004	0.10696605175674145	0.21960016434364796	0.007865317112806228	0.002335559588668463	8.877635650702547e-06	0.5529987537196894	0.0
3.342571376422794	0.9590351982995079	0.25032616187312196	0.5660317404724363	-0.3930034578270716	2.336499999999991	0.5929187597175603	0.2307902931846397	0.5908861094758354	-0.6665000000000041	0.37453316249307367	0.2410868925480185	0.008147383991466485	0.002427379653358058	9.343319633267452e-06	0.5554476335079785	0.0
3.3659693760577536	0.6393375437143943	0.2329398465416725	0.5690725475060785	-0.07026499620831583	2.357499999999991	0.6412086351376847	0.2334882718320496	0.6391007544933944	-0.645500000000004	0.14236712263688744	0.2396502515178835	0.008440784636306235	0.002523232454174512	9.835945075071397e-06	0.5580986944705226	0.0
3.389531161690158	0.6776958906205995	0.23621654321494362	0.5723346000613659	-0.1053612905592336	2.378499999999991	0.48679115294222636	0.22566183008636095	0.48460543487484425	-0.624500000000004	0.5979924372344483	0.271566850873868	0.008746009691897575	0.0026233093167904588	1.0357194593896792e-05	0.560954923858084	0.0
3.4132578798219892	1.033920076355819	0.2535008882488899	0.575821625618496	-0.4580984507373229	2.399499999999991	0.41053649595265707	0.21736867961081438	0.4082702500262986	-0.6035000000000039	0.6343561366698491	0.27870747971383286	0.00906357210564432	0.0027278111625083177	1.0908862669382797e-05	0.564019333487674	0.0
3.437150684980743	0.7618968457948138	0.2404023179883904	0.5795374097028788	-0.18235943609193495	2.4204999999999908	0.7618583924165696	0.24109392841880595	0.7595088423690941	-0.582500000000004	0.7366762446120005	0.29544945614504325	0.009394008168207525	0.002836949008105688	1.1492863476645943e-05	0.567294959663089	0.0
3.4612107397756082	0.6228183342330215	0.22856111728951176	0.5834857974212166	-0.03933253681180482	2.4414999999999907	0.9038546635750341	0.2501632455277378	0.9014189448466134	-0.5615000000000039	0.7996079548335602	0.3133836669503137	0.00973787860246573	0.002950944492262325	1.2111239292898162e-05	0.5707848630871957	0.0
3.485439214954037	0.749322512946845	0.2360154613929264	0.5876706950684464	-0.16165181787839866	2.4624999999999906	0.7260311924932955	0.24017144574479818	0.7235063496932392	-0.540500000000004	0.6916164592602789	0.32051458331980254	0.010095769703189528	0.003070030429982892	1.2766169520520962e-05	0.5744921287657534	0.0
3.5098372894587158	0.8384009144674356	0.2397872747245533	0.5920960718091655	-0.24630484265827013	2.4834999999999905	0.6389657504396368	0.23536162268426197	0.6363487347502481	-0.5195000000000038	0.8671972719150274	0.3439630009322941	0.010468294529696925	0.003194451396503046	1.345998037344935e-05	0.5784198659025921	0.0
3.5344061504849265	0.9159581946643399	0.2438972504707917	0.5967659614372839	-0.31919223322705603	2.5044999999999904	0.863963172612369	0.2494519362538684	0.8612508391285935	-0.4985000000000039	0.9129175103079881	0.36376992067169917	0.010856094153845773	0.003324464342242729	1.419515527738608e-05	0.582571207785918	0.0
3.559146993538321	0.8601524771993223	0.24231498062511758	0.6016844642178674	-0.25846801298145494	2.5254999999999903	0.7993107488138981	0.24208271987467192	0.7964998538175121	-0.47750000000000387	0.8467479620189167	0.3789052722623588	0.011259838965811628	0.003460339240450994	1.4974346038325111e-05	0.5869493116655664	0.0
3.5840610224930893	0.8594351996792782	0.23889929858710776	0.6068557488152679	-0.25257945086401024	2.54649999999999	0.5959400977642535	0.2341351242676251	0.5930272959313263	-0.45650000000000385	0.7169678031575595	0.39481555645651883	0.01168023004019341	0.003602359769270678	1.580038483814207e-05	0.5915573586209657	0.0
3.6091494496505407	0.42479008421385767	0.21539390734759178	0.6122840543118698	0.18749397009801216	2.56749999999999	0.29683285534517556	0.21583918252177486	0.29381469688552614	-0.43550000000000383	0.9917153606280467	0.4287026850312762	0.012118000565085892	0.0037508240300388033	1.6676297120626528e-05	0.5963985534196246	0.0
3.6344134957980945	0.7338384866951205	0.23309605151031063	0.6179736923219338	-0.11586479437318675	2.58849999999999	0.6321677053141547	0.23419287475938644	0.6290406330415104	-0.4145000000000038	0.5824269930841641	0.44879177824474725	0.012573917336856635	0.0039060453037308845	1.7605315436325275e-05	0.6014761243659099	0.0
3.659854390268681	0.599405302291844	0.22423398491139263	0.6239290492052432	0.024523746913399203	2.60949999999999	0.8745587140327203	0.25239764394587044	0.871319060364273	-0.3935000000000038	1.2765670476421853	0.5066346949928333	0.013048782323465432	0.004068352847553006	1.8590894319954308e-05	0.6067933231399048	0.0
3.685473371000562	0.622357004806513	0.2237107736340776	0.6301545883854571	0.007797583578944112	2.63049999999999	0.14410546093708126	0.2089119496927838	0.14074944482112234	-0.3725000000000038	0.5915273321096777	0.5451292168142998	0.01354343429926658	0.004238092733785963	1.9636726279965147e-05	0.6123534246261246	0.0
3.7112716845975657	0.6444609552466672	0.22623680169820157	0.6366548527782944	-0.0078061024683728775	2.6514999999999898	0.710237615648165	0.2418436623109053	0.7067613394184711	-0.35150000000000375	1.1759487074042294	0.6166828396723602	0.014058750554338764	0.0044156287330904586	2.074675898614538e-05	0.618159726731879	0.0
3.7372505863897487	0.8508871492312925	0.23622577903882944	0.6434344673348604	-0.20745268189643207	2.6724999999999897	0.6679997115090135	0.2420958143689415	0.6643991576646398	-0.33050000000000374	1.072656771224537	0.6918316688667727	0.014595648681492162	0.004601343244591683	2.1925213747934802e-05	0.6242155501950286	0.0
3.763411340494477	0.7754939405672412	0.229314457730328	0.6504981417057034	-0.12499579886153778	2.6934999999999896	0.22373984920181528	0.21359449339516154	0.22001087711094383	-0.3095000000000037	-0.6548476401070396	0.7584475983465786	0.015155088444209684	0.004795638275175422	2.317660538349106e-05	0.6305242383809349	0.0
3.7897552198779385	0.7518860766910999	0.2270890772259088	0.6578506730313802	-0.09403540365971963	2.7144999999999895	0.5942055834787329	0.23681408464269338	0.5903439260052127	-0.2885000000000037	-3.323018057379862	0.8360595302547381	0.015738073728886106	0.004998936470546537	2.450576358748051e-05	0.6370891570683601	0.0
3.816283506417084	0.6257447876938095	0.22232900965963792	0.6654969488655605	0.039752161171751066	2.7354999999999894	0.17361630770739933	0.21114987595049603	0.1696175677586016	-0.2675000000000037	-3.6359457216354727	0.9736577598062616	0.016345654584837926	0.0052116822007243265	2.5917855914157796e-05	0.6439136942240842	0.0
3.842997490962004	1.1985343420355066	0.24697134996755488	0.673441950236947	-0.5250923917985596	2.7564999999999893	0.750239803124526	0.24595926138018503	0.7460994501191306	-0.24650000000000366	-3.962329636708553	1.1425516692824556	0.016978929355664297	0.005434342702777962	2.741841250157731e-05	0.6510012597660031	0.0
3.8698984733987376	0.8740894640682365	0.23305643916802646	0.6816907548565271	-0.19239870921170943	2.777499999999989	0.7945682384607838	0.24905405118064233	0.7902816047151007	-0.2255000000000037	-9.467993507197804	1.2986235358584146	0.017639046905648728	0.0056674092837385275	2.901335267280932e-05	0.658355285314467	0.0
3.896987762712529	0.9315090780020159	0.23349863999179254	0.6902485404769544	-0.2412605375250615	2.798499999999989	0.5948889803080148	0.2361259143330069	0.5904512573394362	-0.20450000000000368	-6.827202661507997	1.5742580480233965	0.01832720894499778	0.00591139858676349	3.070901356087608e-05	0.6659792239316322	0.0
3.9242666770515164	0.6885275492627561	0.22370317164916623	0.6991205884110713	0.01059303914831522	2.819499999999989	0.5144414164130185	0.231148634100346	0.5098476511591874	-0.18350000000000372	-2.620399518658701	1.878524361235596	0.019044672457820832	0.006166853923773157	3.251218091584457e-05	0.6738765498485615	0.0
3.9517365437908767	0.7653151208750365	0.22629092891812497	0.7083122872168938	-0.05700283365814274	2.840499999999989	0.6074151319602663	0.23481590142669984	0.60266022291254	-0.1625000000000037	3.4717972858119595	2.2128249212431204	0.019792752236858932	0.006434346677928256	3.4430122265178803e-05	0.6820507581798414	0.0
3.9793986995974127	0.9637588384891741	0.23429252970230827	0.7178291365566216	-0.24592970193255248	2.861499999999989	0.984417911784822	0.25846858444602	0.9794966050345985	-0.14150000000000373	29.91951752512807	2.648819508076621	0.02057282352907429	0.0067144777794725125	3.64706226121543e-05	0.6905053646254626	0.0
4.007254490494595	0.7685304296553923	0.22597470620345572	0.72767675123753	-0.04085367841786236	2.8824999999999887	0.6395587574650198	0.24105040537407543	0.6344656426614905	-0.12050000000000372	45.57555906436289	3.0338337859751525	0.02138632479631057	0.0070078792586237585	3.864202287193864e-05	0.6992439051597237	0.0
4.035305271928057	0.7068514446073162	0.2208684606129547	0.7378608654428375	0.031009420835521273	2.9034999999999886	0.6374777995033474	0.24516433910097035	0.6322073057212309	-0.09950000000000372	83.14808127096222	3.483382284399438	0.02223476059533149	0.0073152158793630215	4.095326126095245e-05	0.708269935706882	0.0
4.063552408831553	0.984475246864807	0.23398709760103664	0.7483873371609705	-0.23608790970383653	2.9244999999999886	0.5544748245758747	0.2375662390450306	0.5490212160916795	-0.0785000000000037	133.44368950470903	3.933241542093545	0.02311970458163497	0.007637186858141412	4.3413917872426244e-05	0.7175870318033217	0.0
4.091997275693375	0.9594963327171739	0.23218880032502856	0.7592621528218882	-0.2002341798952857	2.9454999999999885	1.3821149729163371	0.2836549373527488	1.376472344891697	-0.05750000000000371	180.6605519774364	4.338294680773562	0.0240428026415269	0.007974527671699986	4.603426268977332e-05	0.7271987882459716	0.0
4.120641256623228	0.5432418493890285	0.21233886556616308	0.7704914321494104	0.22724958276038187	2.9664999999999884	0.7275410477610292	0.24936613460639678	0.7217033218316486	-0.0365000000000037	216.29577284158847	4.66349705577581	0.025005776157017157	0.00832801195837971	4.882530730962733e-05	0.7371088187267039	0.0
4.149485745419591	1.1818951178581447	0.24009720310115693	0.7820814332387995	-0.3998136846193452	2.988499999999994	0.7309098899208423	0.24013163740689789	0.724861062243785	-0.015500000000003704	224.95527364519694	4.858487667877862	0.026010425408172062	0.008698453517483603	5.179886066825303e-05	0.7473207554524757	0.0
4.178532145637528	0.8770235940807481	0.2240135939606491	0.794038557869075	-0.08298503621167319	3.0105	0.8294767742818799	0.25370423121347085	0.8232097682657166	0.005499999999996298	214.20706399174298	4.913797176837213	0.02705863311761965	0.009086708411444083	5.496758908867118e-05	0.7578382487509225	0.0
4.207781870656991	0.9789903549933119	0.22948705078675738	0.8063693570598544	-0.17262099793345753	3.0315735	0.6931925387048171	0.24696532408006305	0.6867097073446948	0.026499999999996297	177.99438464330672	4.792375473290513	0.028152368141956045	0.00949367717574375	5.834508099139475e-05	0.7686649666611631	0.0
4.23723634375159	1.140635554003631	0.23440598571377005	0.8190805368827475	-0.3215550171208835	3.0527945145	0.6277551793314242	0.24111897132296972	0.6210480532086039	0.0474999999999963	131.86944738971658	4.519673358195814	0.029293689314841886	0.009920307141737195	6.194591663929012e-05	0.7798045945095291	0.0
4.266896998157851	1.1312941085582446	0.23528441802021038	0.8321789645376106	-0.299115144020634	3.0741640761015	0.5487234964694359	0.23708021870574503	0.5417832430815751	0.06849999999999631	83.79236877630649	4.115926444932918	0.030484749446603187	0.01036759487772395	6.578574331693376e-05	0.7912608344699665	0.0
4.2967652771449565	0.9641572203076418	0.22535065106494995	0.8456716747042005	-0.11848554560344138	3.09568322463421	0.21965205753550324	0.21452066811253273	0.2124694647086809	0.0894999999999963	46.72709371291154	3.6312869077204093	0.0317277994851642	0.010836588753830432	6.988135637710978e-05	0.8030374051088287	0.0
4.32684263408497	0.7795096531748891	0.21570981885736956	0.8595658761800071	0.08005622300511805	3.11735300720665	0.3162805011331627	0.2231555016072572	0.3088459596417317	0.11049999999999632	25.23839604518099	3.1182695378388714	0.03302519284313164	0.011328391636466751	7.425078662197715e-05	0.8151380409137867	0.0
4.357130532523566	0.9919438065198005	0.22606665264294745	0.8738689588152877	-0.11807484770451282	3.1391744782570963	0.3157670057280714	0.21988534523984488	0.3080704910835046	0.13149999999999631	0.9765493577147026	2.57264675206588	0.034379389895827554	0.011844163718337419	7.891339452413849e-05	0.8275664918065986	0.0
4.387630446251231	0.7093774430268346	0.21412399550300587	0.8885885007564961	0.1792110577296615	3.1611486996048956	0.6273751049550025	0.2389600707922149	0.619406158322982	0.1524999999999963	0.3850089050201291	2.137969407731721	0.03579296265501749	0.012385125490196686	8.388997183358867e-05	0.8403265226394483	0.0
4.41834385937499	0.899325085560322	0.2216756083968718	0.9037322760095075	0.004407190449185472	3.18327674050213	0.3242420089933156	0.2166021409571795	0.3159897171963105	0.17349999999999632	-7.619040445479953	1.7019370507188039	0.03726859962301519	0.012952560860755328	8.920285116056276e-05	0.8534219126745763	0.0
4.449272266390615	0.8301942967034408	0.21543620173996975	0.9193082623342149	0.08911396563077412	3.205559677685645	1.0305098221883495	0.2580793993375198	1.0219627967488225	0.1944999999999963	-6.171147215824959	1.3833338270184798	0.03880911083174263	0.013547820431357757	9.487602417188191e-05	0.8668564550469426	0.0
4.48041717225535	0.8256373945209112	0.21398560454007823	0.9353246494821754	0.10968725496126419	3.227998595429445	0.9097217064013374	0.2510988371075003	0.9008680615785162	0.2154999999999963	-4.334725019834707	1.143887139957843	0.04041743307120146	0.014172324932262692	0.00010093526908981541	0.8806339562096215	0.0
4.511780092461137	1.118847142536366	0.22563976022483637	0.9517898477891266	-0.1670572947472394	3.250594585597451	0.4784413706974559	0.22751144243623814	0.46926870046829816	0.23649999999999627	-0.20401256505581955	1.026732416696672	0.0420966353116506	0.014827568827570473	0.00010740828823803054	0.8947582353616674	0.0
4.5433625531083655	0.9230658055615832	0.2183418861545729	0.9687124971342368	0.04564669157265355	3.273348747696633	0.4427117068138779	0.2237109431559003	0.4332070607464383	0.2574999999999963	0.39450894624362576	0.9403331600970843	0.04384992432359131	0.015515124096047434	0.00011432485643920945	0.9092331238581588	0.0
4.575166090980124	0.7896595100191953	0.21154495229176506	0.9861014762780059	0.1964419662588106	3.2962621889305095	0.919703118977685	0.24843516170207539	0.90985297694256	0.2784999999999963	2.5203768602880388	0.9193389253450861	0.04568065049942563	0.016236644195299445	0.0001217169811337317	0.9240624646021471	0.0
4.607192253616985	0.9568960138297603	0.2192404919909772	1.0039659125907043	0.04706989876094403	3.319336024253023	0.3220266802346574	0.21654700783516692	0.311816925897532	0.2994999999999963	2.5579371770159085	0.9035347237330701	0.04759231388037776	0.01699386821694214	0.00012961907515884427	0.9392501114182257	0.0
4.639442599392304	0.9469536886480578	0.21558184227846783	1.0223151921831863	0.0753615035351285	3.342571376422794	0.9590351982995079	0.25032616187312196	0.9484510913350501	0.32049999999999634	2.1335647247549083	0.8947648177432639	0.04958857039194305	0.017788625240601815	0.000138068143203331	0.9547999284074382	0.0
4.67191869758805	0.9838392766486835	0.2158313290843489	1.0411589704517898	0.05731969380310631	3.3659693760577536	0.6393375437143943	0.2329398465416725	0.6283636906788385	0.34149999999999636	3.279542389953093	0.9024523260810349	0.05167323829075367	0.018622838894756983	0.00014710398303433432	0.970715789283245	0.0
4.704622128471167	1.6537031471426822	0.24250828002742428	1.060507183048856	-0.5931959640938262	3.389531161690158	0.6776958906205995	0.23621654321494362	0.6663162144173176	0.3624999999999964	3.588804152728361	0.8999848444517227	0.05385030482531816	0.019498532132593817	0.00015676940268111126	0.9870015766882629	0.0
4.737554483370465	0.7909417630661033	0.20671941829130488	1.0803700572901513	0.28942829422404803	3.4132578798219892	1.033920076355819	0.2535008882488899	1.0221177842249969	0.3834999999999964	3.5801856423585328	0.879345958225696	0.05612393311259989	0.020417832231196423	0.0001671104548556352	1.0036611814914993	0.0
4.7707173647540575	0.9463102952572842	0.21286411853727577	1.1007581240101552	0.154447828752871	3.437150684980743	0.7618968457948138	0.2404023179883904	0.7496543957550239	0.4044999999999964	2.9757562201253656	0.8532803520604227	0.058498469231839004	0.02138297602252224	0.00017817668999259778	1.0206985020658013	0.0
4.804112386307336	0.8154467965732951	0.20743049756035192	1.1216822298757478	0.30623543330245273	3.4612107397756082	0.6228183342330215	0.22856111728951176	0.6101173998990005	0.42549999999999644	2.7558018405108804	0.8192989560008187	0.06097844953639501	0.02239631536472173	0.00019002142940216299	1.038117443545229	0.0
4.837741173011487	0.8781951314297486	0.20735886643947313	1.1431535501683496	0.26495841873860104	3.485439214954037	0.749322512946845	0.2360154613929264	0.7361439466441521	0.44649999999999646	3.205516121948051	0.7865827126051014	0.06356860818367525	0.02346032286244436	0.00020270206014829447	1.0559219170620817	0.0
4.871605361222568	1.0690736612907863	0.2175158998673991	1.1651836020439397	0.09610994075315338	3.5098372894587158	0.8384009144674356	0.2397872747245533	0.8247247085608622	0.4674999999999965	2.3242362946647823	0.7351458032435604	0.0662738848824273	0.024577597844830303	0.00021628035339438305	1.0741158389632877	0.0
4.9057065987511255	1.0692091296204784	0.21631741689035985	1.1877842582796863	0.11857512865920783	3.5344061504849265	0.9159581946643399	0.2438972504707917	0.901763441012974	0.4884999999999965	3.2547656007936254	0.705427859988687	0.06909943285578755	0.025750872609908007	0.00023082280809684751	1.0927031300058938	0.0
4.940046544942383	0.8835456144862442	0.20687807891633955	1.2109677615150485	0.32742214702880423	3.559146993538321	0.8601524771993223	0.24231498062511758	0.8454173246470214	0.5094999999999965	1.8104679636548013	0.6411173871278498	0.0720506270175045	0.02698301894410737	0.0002464010220772229	1.1116877145313593	0.0
4.97462687075698	1.064406887083569	0.2135722408522363	1.2347467389942581	0.17033985191068912	3.5840610224930893	0.8594351996792782	0.23889929858710776	0.8441368094849759	0.5304999999999964	2.6083820522048953	0.6137374344988556	0.07513307235766688	0.028277054925541063	0.0002630920926647012	1.1310735196183854	0.0
5.009449258852279	0.9260576801978433	0.20690804816872915	1.2591342178159666	0.3330765376181233	3.6091494496505407	0.42479008421385767	0.21539390734759178	0.40890458332161234	0.5514999999999965	1.7378761033370935	0.5582388965174613	0.07835261253307746	0.02963615201960735	0.00028097904927505853	1.1508644742140066	0.0
5.044515403664246	1.4059983192036	0.22458606654486699	1.2841436406945619	-0.1218546785090382	3.6344134957980945	0.7338384866951205	0.23309605151031063	0.7173409187390967	0.5724999999999965	0.4185443446777608	0.5018200826395034	0.08171533865609693	0.03106364247531246	0.00030015132047929845	1.1710645082426732	0.0
5.079827011489895	1.3756117664353371	0.22121905806721467	1.309788882236195	-0.06582288419914217	3.659854390268681	0.599405302291844	0.22423398491139263	0.5822695762265055	0.5934999999999966	1.1724378460825182	0.494152893840155	0.08522759827434062	0.03256302703050035	0.00032070523831711253	1.191677551693037	0.0
5.1153858005703245	1.236854588624148	0.21666660423574222	1.3360842657309575	0.09922967710680952	3.685473371000562	0.622357004806513	0.2237107736340776	0.6045558410471805	0.6144999999999965	1.3238210423559202	0.4744414384720375	0.08889600453203436	0.03413798293389977	0.0003427445828274837	1.212707533682196	0.0
5.151193501174317	1.2565564894009909	0.2162223946488635	1.3630445804607816	0.10648809105979073	3.7112716845975657	0.6444609552466672	0.22623680169820157	0.6259658292002519	0.6354999999999966	1.3726049350936487	0.4666456774021338	0.09272744550211089	0.0357923722915497	0.00036638117000245795	1.2341583814971184	0.0
5.187251855682537	1.289506513433507	0.21746055135036294	1.3906850995205795	0.10117858608707242	3.7372505863897487	0.8508871492312925	0.23622577903882944	0.8316682320914607	0.6564999999999965	1.6485360204292485	0.46731763987555325	0.0967290936762529	0.03753025074473633	0.0003917354866215543	1.2560340196129687	0.0
5.2235626186723145	1.1496734209491632	0.2089677765991943	1.4190215981479137	0.2693481771987505	3.763411340494477	0.7754939405672412	0.229314457730328	0.7555200372424726	0.6774999999999967	1.450341316425388	0.4542724217206945	0.1009084155980474	0.039355876486057595	0.0004189373756946214	1.278338368688114	0.0
5.260127557003021	1.260287570609601	0.21645490610972176	1.4480703725538522	0.18778280194425112	3.7897552198779385	0.7518860766910999	0.2270890772259088	0.7311245607280797	0.6984999999999966	0.544948355709483	0.4261540743367826	0.10527318162220116	0.041273719619617025	0.0004481267765314773	1.3010753445355026	0.0
5.296948449902043	1.5531307331183324	0.2224436872830673	1.4778482592449764	-0.07528247387335596	3.816283506417084	0.6257447876938095	0.22232900965963792	0.6041615330523331	0.7194999999999967	0.9746211067844532	0.4381485290562408	0.10983147578037092	0.043288471870629695	0.00047945452376890936	1.324248857070207	0.0
5.334027089051357	1.1983312545190399	0.21054132597645153	1.5083726548233254	0.3100414003042855	3.842997490962004	1.1985343420355066	0.24697134996755488	1.1760936515645628	0.7404999999999966	0.1550259084132426	0.41322856413838777	0.11459170573157222	0.04540505664888567	0.0005130832100207577	1.3478628092328466	0.0
5.371365278674717	1.2885953150193694	0.21413324861549934	1.5396615362477457	0.2510662212283763	3.8698984733987376	0.8740894640682365	0.23305643916802646	0.8507539945261764	0.7614999999999967	0.016108640318248213	0.41071424056522304	0.11956261277233719	0.04762863946955329	0.0005491881171766973	1.3719210958886785	0.0
5.40896483562544	1.1856695447385608	0.20909733545869605	1.571733481536319	0.3860639367977583	3.896987762712529	0.9315090780020159	0.23349863999179254	0.9072397614566937	0.7824999999999966	0.35555592717294005	0.4176438644736122	0.12475328187878319	0.04996463873369933	0.0005879582217612647	1.3964276027020752	0.0
5.446827589474818	1.2714298611545534	0.2102885416718384	1.6046076908855418	0.3331778297309884	3.9242666770515164	0.6885275492627561	0.22370317164916623	0.6632835107002463	0.8034999999999968	1.3159740230060084	0.4461512497842831	0.1301731517495272	0.052418736869652226	0.0006295972801786178	1.4213862049861836	0.0
5.484955382601142	1.7467040647133136	0.22704924136270765	1.638304008177476	-0.10840005653583762	3.9517365437908767	0.7653151208750365	0.22629092891812497	0.7390535918379841	0.8244999999999967	0.9660835506744219	0.43731999893421364	0.13583202481491527	0.054996891834913415	0.0006743250001119997	1.4468007665275353	0.0
5.52335007027935	1.2022963996385667	0.2072087217720755	1.6728429428412204	0.47054654320265366	3.9793986995974127	0.9637588384891741	0.23429252970230827	0.9364350665580151	0.8454999999999968	0.7760408506833123	0.426331690335231	0.14174007717433046	0.05770534897672706	0.0007223783048218549	1.472675138385341	0.0
5.5620135207713055	1.4979574313977548	0.217016425139372	1.7082456920299238	0.210288260632169	4.007254490494595	0.7685304296553923	0.22597470620345572	0.740097583577586	0.8664999999999967	0.6180848824143217	0.4215144741545869	0.14790786841938225	0.06055065324762865	0.000774012697594974	1.4990131576653178	0.0
5.600947615416705	2.0176233682909204	0.2332388824967718	1.74453416306877	-0.2730892052221503	4.035305271928057	0.7068514446073162	0.2208684606129547	0.6772605148713607	0.8874999999999968	1.1592667516496435	0.4339582893463671	0.15434635129655924	0.0635396617702989	0.0008295037341406354	1.5258186462677712	0.0
5.640154248724622	1.2087688147650748	0.2053579640529757	1.7817309961233263	0.5729621813582515	4.063552408831553	0.984475246864807	0.23398709760103664	0.9536749415071583	0.9084999999999968	0.759332713007848	0.4211733245642911	0.16106688115843465	0.0666795567438261	0.0008891486113110444	1.5530954096097545	0.0
5.679635328465695	1.8181043382504165	0.22529500387519494	1.8198595870310306	0.0017552487806140604	4.091997275693375	0.9594963327171739	0.23218880032502856	0.9274329681412573	0.9294999999999969	0.5731432158271232	0.4102014537791684	0.16808122514774365	0.06997785868102387	0.0009532678811437728	1.5808472353211194	0.0
5.719392775764955	1.607611422401156	0.21759924477500986	1.8589441102314348	0.25133268783027884	4.120641256623228	0.5432418493890285	0.21233886556616308	0.509859235966322	0.9504999999999968	0.6864092075291879	0.40984955439528786	0.17540157105359513	0.0734424399637313	0.001022207299886452	1.609077891914222	0.0
5.759428525195309	1.6075027241821729	0.21734126376420507	1.8990095417232795	0.29150681754110663	4.149485745419591	1.1818951178581447	0.24009720310115693	1.1471344400718209	0.9714999999999969	0.4697022088639775	0.39825767322351724	0.18304053577373364	0.07708153870002969	0.001096339822369933	1.6377911274271462	0.0
5.799744524871677	1.8484056498717243	0.22451975593737686	1.940081681968235	0.09167603209651065	4.178532145637528	0.8770235940807481	0.2240135939606491	0.8408232849625957	0.9924999999999968	0.6030266201245897	0.3957823118277911	0.19101117331112213	0.08090377286402366	0.0011760677528485845	1.6669906680402407	0.0
5.840342736545779	1.543564250143025	0.21263465627602443	1.9821871786524312	0.4386229285094063	4.207781870656991	0.9789903549933119	0.22948705078675738	0.9412859645946207	1.0134999999999967	0.3079345385839183	0.3830319109324355	0.19932698222717335	0.08491815469523169	0.0012618250642268633	1.6966802166657993	0.0
5.8812251357016	1.906333423376113	0.22439409212510172	2.025353549207613	0.11902012583150023	4.23723634375159	1.140635554003631	0.23440598571377005	1.1013596116304127	1.0344999999999966	0.0027870580964259872	0.3686987462590024	0.20800191246771801	0.08913410533069929	0.0013540798984426861	1.726863451510753	0.0
5.922393711651511	1.7747643143905758	0.21854258706074361	2.069609202983757	0.29484488859318136	4.266896998157851	1.1312941085582446	0.23528441802021038	1.0903759784906006	1.0554999999999966	1.255022984919977	0.3954232478688873	0.21705037147124231	0.0935614696386578	0.0014533372616819483	1.7575440246121752	0.0
5.963850467633071	2.154857912226895	0.2297425943264572	2.1149834629545823	-0.03987444927231287	4.2967652771449565	0.9641572203076418	0.22535065106494995	0.9215229507122701	1.0764999999999965	0.40260225791228343	0.36688552809916913	0.2264872294621004	0.09821053121789453	0.0015601419290578056	1.7887255603455294	0.0
6.005597420906502	1.8286026064805625	0.21977058377308634	2.16150658682605	0.3329039803454876	4.32684263408497	0.7795096531748891	0.21570981885736956	0.7350818179086687	1.0974999999999964	0.8989101472927405	0.3756396099542197	0.2363278238242551	0.1030920275219398	0.0016750815744042277	1.820411653905451	0.0
6.047636602852848	1.7601653757578948	0.216346718656347	2.2092097874063295	0.44904441164843467	4.357130532523566	0.9919438065198005	0.22606665264294745	0.9456413395111114	1.1184999999999963	0.004486233274444196	0.3419723246177097	0.24658796244369427	0.10821716506171139	0.001798790141908765	1.852605869759015	0.0
6.089970059072819	1.9084824468944313	0.2204504734824494	2.258125252083107	0.34964280518867574	4.387630446251231	0.7093774430268346	0.21412399550300587	0.6611154649097868	1.1394999999999962	0.28412398876139644	0.34669577880251	0.2572839258999687	0.11359763463435026	0.0019319514774454951	1.8853117400713424	0.0
6.132599849486327	2.2491261744509945	0.22995142727979245	2.3082861612410963	0.059159986790101815	4.41834385937499	0.899325085560322	0.2216756083968718	0.8490147222253909	1.160499999999996	0.3681622816376082	0.3386944403701042	0.2684324683793506	0.11924562651961906	0.002075303238667948	1.9185327631034585	0.0
6.1755280484327315	2.3551030537046906	0.23211974203352922	2.359726705438842	0.004623651734151579	4.449272266390615	0.8301942967034408	0.21543620173996975	0.7777424894161685	1.181499999999996	0.34731725523156864	0.33578722544199247	0.28005081717391794	0.12517384557840777	0.0022296411041847234	1.9522724015823316	0.0
6.2187567447717615	2.3185678464705246	0.23062991209920325	2.4124821011494944	0.09391425467896974	4.48041717225535	0.8256373945209112	0.21398560454007823	0.7709467012483573	1.202499999999996	0.6553832520171254	0.33967938939747844	0.2921566706224648	0.1313955261805549	0.002395823303468247	1.9865340810430063	0.0
6.262288041985164	2.3986314374523525	0.23181417529035128	2.466588604855238	0.0679571674028856	4.511780092461137	1.118847142536366	0.22563976022483637	1.061815530108907	1.2234999999999958	1.017517315624127	0.35232786314165004	0.30476819434053987	0.1379244468813655	0.0025747754905412505	2.0213211881427915	0.0
6.30612405827906	2.191729277946092	0.22544210401102355	2.5220835252694185	0.3303542473233265	4.5433625531083655	0.9230658055615832	0.2183418861545729	0.8635864322855052	1.2444999999999957	0.751153877452893	0.3342523625177517	0.3179040155781761	0.14477494475784147	0.002767495985945564	2.056637068947455	0.0
6.350266926687013	2.3220979243887925	0.22946765667203547	2.5790052334441396	0.2569073090553471	4.575166090980124	0.7896595100191953	0.21154495229176506	0.7276204983433365	1.2654999999999956	0.33932787463332525	0.3146053350011533	0.3315832155349881	0.1519619293067357	0.002975061413023935	2.092485027189392	0.0
6.394718795173823	2.632763765374471	0.23703307547670296	2.6373931705044074	0.004629405129936259	4.607192253616985	0.9568960138297603	0.2192404919909772	0.8921802126572815	1.2864999999999955	-0.12866096807748262	0.2924788606357121	0.34582531945340234	0.1595008957970999	0.003198632756137109	2.1288683224977683	0.0
6.439481826740039	2.829771531268271	0.2418916393965598	2.697287852732494	-0.13248367853577703	4.639442599392304	0.9469536886480578	0.21558184227846783	0.8794384248723096	1.3074999999999954	0.35968260256518647	0.30581322339351114	0.36065028430179696	0.16740793795997222	0.00343946187009336	2.1657901686006316	0.0
6.4845581995272195	2.7252448187947405	0.2389142795909095	2.758730873708544	0.03348605491380363	4.67191869758805	0.9838392766486835	0.2158313290843489	0.9133960954801386	1.3284999999999954	0.847682710803328	0.3229137008548475	0.3760784838504381	0.17569975988729356	0.0036988984717843156	2.203253731499028	0.0
6.529950106923911	2.5906545689172376	0.2354587743068868	2.821764903195143	0.2311103342779055	4.704622128471167	1.6537031471426822	0.24250828002742428	1.5801975407820892	1.3494999999999953	0.585529847829628	0.31078367241854243	0.3921306909342381	0.18439368700098563	0.003978397646795057	2.2412621276131244	0.0
6.575659757672378	2.5370735556807142	0.2332185828124845	2.8864336824352157	0.34936012675450145	4.737554483370465	0.7909417630661033	0.20671941829130488	0.7142328872674514	1.3704999999999952	0.51524095179004	0.2997706095277844	0.40882805668773675	0.19350767594143464	0.004279527905584766	2.2798184219004596	0.0
6.621689375976085	2.882935609663336	0.24182499033241284	2.952782015513671	0.06984640585033475	4.7707173647540575	0.9463102952572842	0.21286411853727577	0.8662506733129303	1.391499999999995	0.5239403370006972	0.2992252150401345	0.4261920865292755	0.20306032321236783	0.004603979825709934	2.3189256259463176	0.0
6.668041201607918	2.8968512243739233	0.24169101488372555	3.02085575641442	0.12400453204049677	4.804112386307336	0.8154467965732951	0.20743049756035192	0.7318820102427762	1.412499999999995	0.6601157690458712	0.2994191964433084	0.4442446126632389	0.21307087240631198	0.0049535753184784675	2.3585866960263906	0.0
6.714717490019173	2.988862325910508	0.2428893335711063	3.090701791385255	0.10183946547474676	4.837741173011487	0.8781951314297486	0.20735886643947313	0.7909634983234807	1.433499999999995	0.7851147213728829	0.29997560538929274	0.46300776286156864	0.22355921982152283	0.005330277560371815	2.3988045311417916	0.0
6.7617205124493065	3.482107852865751	0.25536887252790336	3.1623680162041214	-0.31973983666162953	4.871605361222568	1.0690736612907863	0.2175158998673991	0.9780058982101343	1.4544999999999948	0.30142511323427135	0.2786556641331841	0.48250392527853253	0.23454591826746732	0.0057362016315413615	2.4395819710265805	0.0
6.809052556036452	3.008077163636633	0.24219322220708564	3.235903307921453	0.2278261442848204	4.9057065987511255	1.0692091296204784	0.21631741689035985	0.974128001346686	1.4754999999999947	0.9816771099996786	0.2992687747503403	0.5027557090461322	0.24605217884170227	0.006173625905663695	2.480921794127955	0.0
6.856715923928707	3.195310386604152	0.24655008521652716	3.3113574906345247	0.11604710403037277	4.940046544942383	0.8835456144862442	0.20687807891633955	0.7842655675025552	1.4964999999999946	0.6603600252539272	0.2802110754221358	0.5237859003915172	0.2580998704463275	0.006645004237410716	2.5228267155592694	0.0
6.9047129353962085	3.3101570245145497	0.24788844030843685	3.3887812948315923	0.07862427031704255	4.97462687075698	1.064406887083569	0.2135722408522363	0.9607336677076963	1.5174999999999945	1.0555833099886227	0.295560680538851	0.5456174140125464	0.2707115167972069	0.007152978995737295	2.5652993850261017	0.0
6.953045925943982	3.5186015233946284	0.2512783256757033	3.4682263098256088	-0.05037521356901964	5.009449258852279	0.9260576801978433	0.20690804816872915	0.8177879365958834	1.5384999999999944	0.7896466092629586	0.2779935593428227	0.5682732394430812	0.28391029066386403	0.007700394993091693	2.608342384725572	0.0
7.0017172474255895	3.495624698828692	0.2515593077757634	3.549744928780025	0.05412022995133281	5.044515403664246	1.4059983192036	0.22458606654486699	1.2929191867517114	1.5594999999999943	1.0107733001410197	0.28186555474200586	0.5917763821358732	0.2977200050624842	0.008290314362486841	2.6519582272191804	0.0
7.050729268157569	3.916700519231988	0.2596853655049106	3.633390285812298	-0.28331023341968997	5.079827011489895	1.3756117664353371	0.22121905806721467	1.257500435892179	1.5804999999999942	0.6804022411370139	0.2668042639984759	0.6161497989878779	0.3121651011088829	0.008926032436108018	2.6961493532794294	0.0
7.100084373034671	3.8427923959770927	0.2565773219973053	3.7192161846444063	-0.12357621133268637	5.1153858005703245	1.236854588624148	0.21666660423574222	1.1134778565753864	1.6014999999999942	0.4238612348323929	0.2516456971626312	0.6414163280304285	0.327270632222715	0.009611094680741455	2.740918129710521	0.0
7.149784963645914	4.349877228930877	0.26784460560595347	3.8072770182537448	-0.5426002106771324	5.151193501174317	1.2565564894009909	0.2162223946488635	1.1276702904373277	1.622499999999994	0.27464425927144176	0.23529112914228112	0.6675986120047732	0.343062244358759	0.010349314746754962	2.7862668471434575	0.0
7.199833458391435	4.362057121603812	0.2667883228907056	3.8976276789620705	-0.4644294426417419	5.187251855682537	1.289506513433507	0.21746055135036294	1.1548554335258963	1.643499999999994	0.6425139309536028	0.24803928191110453	0.6947190155416232	0.3595661519259197	0.0111447936886047	2.832197717805923	0.0
7.250232292600176	3.9192827537509936	0.2562468858765811	3.990323458384121	0.0710407046331274	5.2235626186723145	1.1496734209491632	0.2089677765991943	1.0089901914893635	1.6644999999999939	0.2994402460515928	0.22962461474273638	0.7227995356611785	0.3768091090398222	0.012001940415834625	2.8787128732672853	0.0
7.3009839186483765	4.270336650591206	0.2632847876232566	4.085419936640916	-0.1849167139502903	5.260127557003021	1.260287570609601	0.21645490610972176	1.1132925425912514	1.6854999999999938	1.13401900005407	0.27182719872465894	0.7518617053068416	0.3948183757406844	0.0129254934342296	2.9258143621591604	0.0
7.352090806078915	4.0515616868780935	0.257069872869366	4.182972860224335	0.1314111733462413	5.296948449902043	1.5531307331183324	0.2224436872830673	1.3995313309435629	1.7064999999999937	0.31214790283382854	0.22316993724324163	0.7819264896205144	0.41362167879473377	0.013920543937118276	2.9735041478719686	0.0
7.403555441721467	4.619105542493994	0.2678607697276636	4.283038007878284	-0.3360675346157098	5.334027089051357	1.1983312545190399	0.21054132597645153	1.0378214089285613	1.7274999999999936	0.34938716567222317	0.21934568975239913	0.8130141746586357	0.43324716668495405	0.014992560306736473	3.021784106227958	0.0
7.455380329813519	4.187544248138797	0.25873931385842264	4.385671043835992	0.1981267956971946	5.371365278674717	1.2885953150193694	0.21413324861549934	1.1208548746603022	1.7484999999999935	0.7265822556151385	0.25118998572652046	0.8451442482341701	0.4537233583856491	0.01614741408498494	3.0706560231311877	0.0
7.507567992122213	4.785812571093269	0.2703107490470373	4.490927357720197	-0.29488521337307194	5.40896483562544	1.1856695447385608	0.20909733545869605	1.010363665904317	1.7694999999999934	0.7990853922212298	0.2451190912972417	0.8783352725480671	0.47507908550534106	0.01739140747176762	3.1201215921950207	0.0
7.560120968067068	4.507849630465443	0.2634760148019072	4.5988618903703475	0.0910122599049048	5.446827589474818	1.2714298611545534	0.2102885416718384	1.0882083752551952	1.7904999999999933	0.6393737490588742	0.22837451872805775	0.912604748241241	0.4973434273741276	0.018731302407293492	3.1701824123476854	0.0
7.6130418148435375	4.856150886940465	0.27041431898573237	4.709528944804262	-0.1466219421362025	5.484955382601142	1.7467040647133136	0.22704924136270765	1.555200823063373	1.8114999999999932	0.7812336812401159	0.23290800834637118	0.9479689694506407	0.5205456386449381	0.020174351292170253	3.220839985416513	0.0
7.666333107547443	5.075451843961261	0.2739953544313185	4.82298198144595	-0.2524698625153112	5.52335007027935	1.2022963996385667	0.2072087217720755	1.0021285951826873	1.8324999999999931	0.41821674046221835	0.206280344073804	0.9844428693854026	0.5447150689733425	0.021728329395709994	3.2720957136914945	0.0
7.7199974393002755	4.938515257623817	0.27020999274456536	4.939273396649841	0.0007581390260238408	5.5620135207713055	1.4979574313977548	0.217016425139372	1.2887248970331489	1.853499999999993	0.5769500565620962	0.22739477228788035	1.0220398558448074	0.5698810743377326	0.02340156899849149	3.32395089746881	0.0
7.774037421375377	5.617391938890097	0.2835931652345986	5.058454283416367	-0.5589376554737298	5.600947615416705	2.0176233682909204	0.2332388824967718	1.7989078514899215	1.874499999999993	0.9038870070689788	0.2383018621806389	1.0607716359707053	0.5960729195608138	0.025202995309758905	3.376406732575089	0.0
7.828455683325005	5.7899853009716375	0.2860690896490892	5.180574173014352	-0.6094111279572854	5.640154248724622	1.2087688147650748	0.2053579640529757	0.9801332282515031	1.8954999999999929	0.4938320353112471	0.21649580133747356	1.1006480293533911	0.6233196715943136	0.027142164193550943	3.4294643078730966	0.0
7.88325487310828	4.968949729677913	0.26799795743232335	5.3056807559899735	0.3367310263120604	5.679635328465695	1.8181043382504165	0.22529500387519494	1.5790919865405053	1.9164999999999928	0.64727756053476	0.21193103767819313	1.141676768379631	0.6516500831312563	0.02922930172940408	3.483124602749682	0.0
7.938437657220039	5.319656287544069	0.27462954325751476	5.433819580734933	0.11416329319086405	5.719392775764955	1.607611422401156	0.21759924477500986	1.357745204083943	1.9374999999999927	0.4409853135836965	0.20612306849763376	1.1838632844106878	0.6810924661135558	0.03147534562390857	3.537388484586781	0.0
7.994006720820579	6.13538899072389	0.2891638799438795	5.565033727390785	-0.5703552633331057	5.759428525195309	1.6075027241821729	0.21734126376420507	1.3462843098860395	1.9584999999999926	0.7757216269298006	0.22827374372988807	1.227210477990276	0.7116745547059928	0.03389198847814876	3.592256706216367	0.0
8.049964767866324	6.33562811761278	0.2923738809872282	5.6993634543618885	-0.6362646632508913	5.799744524871677	1.8484056498717243	0.22451975593737686	1.57531463594373	1.9794999999999925	1.0124724749237146	0.2366178542374931	1.271718470789087	0.7434233573095562	0.03649172290296522	3.64772990336028	0.0
8.106314521241387	5.9458112540894055	0.28432584851316234	5.836845814073202	-0.10896544001620345	5.840342736545779	1.543564250143025	0.21263465627602443	1.258057288156393	2.0004999999999926	0.346865629900007	0.19927051593496362	1.3173843363731677	0.7763649971853767	0.039287888458841035	3.703808592055817	0.0
8.163058722890078	5.974755335270439	0.2836599054565235	5.977514233816924	0.0027588985464852556	5.8812251357016	1.906333423376113	0.22439409212510172	1.6078433256792528	2.0214999999999925	0.3924556322094037	0.1967246528639583	1.3642018061165802	0.8105245412522855	0.04229472037986273	3.760493166068196	0.0
8.220200133950309	6.478509268514294	0.2928009470060792	6.121398056556424	-0.35711121195787054	5.922393711651511	1.7747643143905758	0.21854258706074361	1.4626991360189936	2.0424999999999924	0.6634489924530176	0.21991261707401616	1.4121609456421187	0.8459258166020827	0.045527400021417655	3.8177838942908044	0.0
8.277741534887962	6.20923441424976	0.28688484089844485	6.268522035372121	0.05928762112236097	5.963850467633071	2.154857912226895	0.2297425943264572	1.8286000096178425	2.0634999999999923	0.4914267706556579	0.205617491470743	1.461247796047171	0.8825912142416045	0.049002106948880665	3.875680918134465	0.0
8.335685725632178	6.763606512113302	0.29599972943168545	6.4189057738158155	-0.3447007382974867	6.005597420906502	1.8286026064805625	0.21977058377308634	1.4875076735599633	2.0844999999999922	0.5955298034553771	0.22114396950623535	1.5114439728377966	0.9205414795120225	0.0527360725592776	3.9341842489067194	0.0
8.394035525711603	6.475001453843514	0.2896946724612581	6.572563102769261	0.09756164892574759	6.047636602852848	1.7601653757578948	0.216346718656347	1.4035614581105804	2.105499999999992	0.6573376713344412	0.2173501436004326	1.5627262139431946	0.9597954885440556	0.05674763509959399	3.9932937651824174	0.0
8.452793774391584	6.684707829098524	0.2933326332932022	6.729501382466986	0.04479355336846247	6.089970059072819	1.9084824468944313	0.2204504734824494	1.5356689348826669	2.126499999999992	0.6519915285992799	0.22329687147028118	1.6150658664160134	1.0003700099703783	0.061056295913792094	4.0530092101668025	0.0
8.511963330812325	6.833938197627688	0.29436066614824985	6.889720716145359	0.055782518517670354	6.132599849486327	2.2491261744509945	0.22995142727979245	1.859372776313357	2.147499999999992	0.41837124442822593	0.20754614032795052	1.6684282994597295	1.0422794509177669	0.06568277671550121	4.113330189052362	0.0
8.571547074128013	7.488367042982637	0.305255025395921	7.053213059341328	-0.4351539836413094	6.1755280484327315	2.3551030537046906	0.23211974203352922	1.9476487498481803	2.168499999999992	0.7618013484836124	0.2276955170092313	1.7227722293042418	1.0855355860217355	0.07064907764453435	4.1742561663708155	0.0
8.631547903646908	7.232385889455462	0.3001614782090659	7.219961206233952	-0.012424683221509802	6.2187567447717615	2.3185678464705246	0.23062991209920325	1.8926198263640366	2.189499999999992	0.3953797226665594	0.21404195449314814	1.7780489392482703	1.130147267821441	0.0759785358226576	4.235786463341584	0.0
8.691968738972436	7.58939160292852	0.3048205725457468	7.389937631685388	-0.19945397124313224	6.262288041985164	2.3986314374523525	0.23181417529035128	1.953364020739906	2.2104999999999917	0.28078052374119467	0.2057258430994009	1.834201376016464	1.1761201163734776	0.08169588407720749	4.297920255218239	0.0
8.752812520145245	7.494825390458015	0.3021357505398857	7.563103164925158	0.068277774467143	6.30612405827906	2.191729277946092	0.22544210401102355	1.7262828216241288	2.2314999999999916	0.6867625601127039	0.22796455238697386	1.8911631016052215	1.2234561852355668	0.08782730945002899	4.36065656863434	0.0
8.81408220778626	7.759340408401921	0.3069876381252703	7.739405468320562	-0.019934940081358654	6.350266926687013	2.3220979243887925	0.22946765667203547	1.8355777181340447	2.2524999999999915	0.6217810499621175	0.22677757969294263	1.9488570782404577	1.2721536000761768	0.09440051105366452	4.423994278950263	0.0
8.875780783240765	8.03810824745026	0.30985077359573165	7.918777292638406	-0.11933095481185418	6.394718795173823	2.632763765374471	0.23703307547670296	2.1242389173678315	2.2734999999999914	0.4423668525622366	0.21591526716419449	2.0071942632388793	1.3222061650202594	0.10144475677661913	4.487932107602648	0.0
8.93791124872345	7.945283071058679	0.3077643631774839	8.101134478956935	0.1558514078982558	6.439481826740039	2.829771531268271	0.2418916393965598	2.2982738471364086	2.2944999999999913	0.6566525824708469	0.2292326748655872	2.0660719908254164	1.3736029303987194	0.10899093827478258	4.552468619458017	0.0
9.000476627464515	8.44658452223998	0.3151887819899939	8.286373677341045	-0.1602108448989359	6.4845581995272195	2.7252448187947405	0.2389142795909095	2.1697676765852245	2.3154999999999912	0.8609811318116505	0.24104450996815088	2.125372119767371	1.4263277137845722	0.11707162361669005	4.617602220172412	0.0
9.063479963856764	8.136669633457164	0.3096430589289188	8.47436975403657	0.3377001205794059	6.529950106923911	2.5906545689172376	0.2354587743068868	2.010151793335219	2.336499999999991	0.6696702644823418	0.2307902931846397	2.18495892957106	1.4803585640305839	0.12572110687622592	4.683331153558699	0.0
9.126924323603763	8.427328561566444	0.3135070700779799	8.664972862839106	0.23764430127266145	6.575659757672378	2.5370735556807142	0.2332185828124845	1.9304582951459581	2.357499999999991	0.7242111153399173	0.2334882718320496	2.2446767545454867	1.5356671554423615	0.13497545388776314	4.749653498963494	0.0
9.19081279386899	8.834648194395943	0.3187449098288743	8.858005163074397	0.023356968678454493	6.621689375976085	2.882935609663336	0.24182499033241284	2.249079220095983	2.378499999999991	0.5498047663288164	0.22566183008636095	2.304347354905898	1.592218096217363	0.14487254329567759	4.8165671686554585	0.0
9.25514848342607	9.132815793906367	0.32224154911128156	9.05325717695386	-0.07955861695250732	6.668041201607918	2.8968512243739233	0.24169101488372555	2.234582163985894	2.399499999999991	0.4636791791766399	0.21736867961081438	2.3637670379065883	1.6499681318771786	0.15545210194302342	4.8840699052270695	0.0
9.319934522810053	9.350202657390964	0.3253883568500513	9.250483793592363	-0.09971886379860173	6.714717490019173	2.988862325910508	0.2428893335711063	2.296965065667045	2.4204999999999908	0.8604786115904468	0.24109392841880595	2.422703560340321	1.7088652206871355	0.16675573355315576	4.95215927901175	0.0
9.385174064469723	9.144634728171514	0.32146384224360003	9.44939994628722	0.30476521811570656	6.7617205124493065	3.482107852865751	0.25536887252790336	2.7593218076882096	2.4414999999999907	1.020855862105327	0.2501632455277378	2.4808928670752075	1.7688474541297008	0.1788269395638064	5.020832685518506	0.0
9.450870282921011	9.271858997016876	0.32215682930140455	9.649676014208065	0.3778170171911892	6.809052556036452	3.008077163636633	0.24219322220708564	2.2530956498431345	2.4624999999999906	0.8200136911353921	0.24017144574479818	2.5380357488472685	1.8298417915984948	0.19171113087610203	5.090087342886201	0.0
9.517026374901459	10.041915534200292	0.3327510836797129	9.850933029661947	-0.1909825045383453	6.856715923928707	3.195310386604152	0.24655008521652716	2.4067796115288966	2.4834999999999905	0.7216778961352144	0.23536162268426197	2.5937945361796433	1.891762574940665	0.20545562918203028	5.159920289359608	0.0
9.58364555952577	10.25916214003014	0.334827530415006	10.052737807473475	-0.20642433255666504	6.9047129353962085	3.3101570245145497	0.24788844030843685	2.486675114709059	2.5044999999999904	0.9758005406709229	0.2494519362538684	2.6477899844868302	1.9545097857632325	0.22010965643382197	5.23032838078959	0.0
9.650731078442451	10.402076140239354	0.33580868655445584	10.254598153216303	-0.14747798702305026	6.953045925943982	3.5186015233946284	0.2512783256757033	2.6587175982945914	2.5254999999999903	0.9027790600128127	0.24208271987467192	2.699598546982979	2.0179670071549274	0.23572431091870827	5.30130828815969	0.0
9.718286195991547	10.279159879508077	0.3337353208741263	10.455958350970707	0.1767984714626305	7.0017172474255895	3.495624698828692	0.2515593077757634	2.597837997267848	2.54649999999999	0.6730827054207655	0.2341351242676251	2.7487502750756416	2.08199905244975	0.2523525283038104	5.372856495141505	0.0
9.786314199363488	10.900636065983498	0.34056173376072196	10.656195177253181	-0.24444088873031689	7.050729268157569	3.916700519231988	0.2596853655049106	2.9794595866991194	2.56749999999999	0.33525695297740676	0.21583918252177486	2.794727627816075	2.146449227835741	0.2700490259200139	5.444969295681352	0.0
9.854818398759033	9.901383472408268	0.3259445088642817	10.854614733369328	0.9532312609610596	7.100084373034671	3.8427923959770927	0.2565773219973053	2.8644943410432075	2.58849999999999	0.7139998650347765	0.23419287475938644	2.8369655091715984	2.211136204114776	0.2888702284622535	5.5176427916207	0.0
9.923802127550346	10.94353481687555	0.3402899329259768	11.050450430580783	0.10691561370523317	7.149784963645914	4.349877228930877	0.26784460560595347	3.32886705782059	2.60949999999999	0.9877676422493589	0.25239764394587044	2.874852880040945	2.2758504869881797	0.30887417319864685	5.590872890353011	0.0
9.993268742443199	11.388231056838617	0.34590000421608413	11.242862497399907	-0.14536855943870997	7.199833458391435	4.362057121603812	0.2667883228907056	3.296627160447665	2.63049999999999	0.16275946840517364	0.2089119496927838	2.9077363060088164	2.340350496167043	0.33012039270446325	5.664655302519584	0.0
10.0632216236403	10.971492830830314	0.34084044329478264	11.4309394017619	0.45944657093158625	7.250232292600176	3.9192827537509936	0.2562468858765811	2.8076721686341584	2.6514999999999898	0.8021756844782257	0.2418436623109053	2.9349257963350137	2.4043582926083054	0.3526697730714142	5.7389855397471665	0.0
10.133664175005784	11.487734861263075	0.3479069391262194	11.61370158820218	0.1259667269391045	7.3009839186483765	4.270336650591206	0.2632847876232566	3.1107310761094507	2.6724999999999897	0.7544702139184489	0.2420958143689415	2.955703259023897	2.4675550312573558	0.37658438549076867	5.813858912430158	0.0
10.204599824230822	11.798356187929631	0.3531728987666029	11.790107916927692	-0.008248271001939145	7.352090806078915	4.0515616868780935	0.257069872869366	2.8420929745257273	2.6934999999999896	0.2527022826223142	0.21359449339516154	2.969333835888823	2.529576264405709	0.4019272890730266	5.889270527560134	0.0
10.27603202300044	12.091474207064486	0.35741200585361116	11.959065153664266	-0.13240905340022024	7.403555441721467	4.619105542493994	0.2678607697276636	3.357851640843668	2.7144999999999895	0.6711236636105751	0.23681408464269338	2.9750802862661905	2.5900072780420262	0.4287623027502693	5.9652152866057815	0.0
10.347964247161443	12.065364936946265	0.35771749796256985	12.119440793102203	0.05407585615593824	7.455380329813519	4.187544248138797	0.25873931385842264	2.8725292274339935	2.7354999999999894	0.19609040327252503	0.21114987595049603	2.972220456221009	2.648378709322549	0.4571537441125531	6.041687883446093	0.0
10.420399996891572	12.844280287962516	0.36753862685842553	12.27007940272081	-0.5742008852417051	7.507567992122213	4.785812571093269	0.2703107490470373	3.415006805568093	2.7564999999999893	0.8473560317486133	0.24595926138018503	2.960067702097537	2.704162765203631	0.48716613305967915	6.118682802359963	0.0
10.493342796869813	12.082498065941035	0.3577869650032701	12.409822547639322	0.32732448169828743	7.560120968067068	4.507849630465443	0.2634760148019072	3.0791701524427806	2.777499999999989	0.8974226463213433	0.24905405118064233	2.937993936814096	2.7567704365434937	0.518863858206422	6.196194316075311	0.0
10.566796196447902	12.415727783034693	0.36195938445690334	12.537532203019211	0.12180441998451741	7.6130418148435375	4.856150886940465	0.27041431898573237	3.367461927552716	2.798499999999989	0.6718955240516744	0.2361259143330069	2.905454742007316	2.8055501730665946	0.5523108040645058	6.274216483880794	0.0
10.640763769823035	12.153668311802932	0.3573505003744309	12.652117382992113	0.4984490711891816	7.666333107547443	5.075451843961261	0.2739953544313185	3.5245655762068058	2.819499999999989	0.5810342711269312	0.231148634100346	2.862015750859584	2.8497885451907194	0.5875699371382277	6.352743149803583	0.0
10.715249116211798	12.567053152253061	0.362202177934225	12.752563521178896	0.1855103689258346	7.7199974393002755	4.938515257623817	0.27020999274456536	3.3231927584427856	2.840499999999989	0.6860431474021398	0.23481590142669984	2.8073792712249857	2.88871345988697	0.6247028492106355	6.4317679408563055	0.0
10.79025586002528	12.289663681538153	0.3575522137417683	12.837963936990523	0.5483002554523697	7.774037421375377	5.617391938890097	0.2835931652345986	3.9353443880488186	2.861499999999989	1.1118477743226178	0.25846858444602	2.7414099061448827	2.9215005092309183	0.6637692562580484	6.511284265356673	0.0
10.865787651045459	12.806876637169038	0.3635068815034731	12.907552525319442	0.10067588815040374	7.828455683325005	5.7899853009716375	0.2860690896490892	4.0388754358303816	2.8824999999999887	0.7223476660910804	0.24105040537407543	2.6641577611507388	2.947283001243626	0.7048264516018705	6.591285311323206	0.0
10.941848164602776	13.493115216235335	0.37144099136537057	12.960736627371858	-0.5323785888634767	7.88325487310828	4.968949729677913	0.26799795743232335	3.146393576437622	2.9034999999999886	0.7199973345393622	0.24516433910097035	2.575877727830101	2.9651661425213636	0.747928712069874	6.671764044950519	0.0
11.018441101754995	12.64830438711574	0.36026436722405586	12.997128889964845	0.34882450284910504	7.938437657220039	5.319656287544069	0.27462954325751476	3.4232251913959164	2.9244999999999886	0.62624988050539	0.2375662390450306	2.4770433225278583	2.97424570220356	0.7931266560655945	6.7527132091678315	0.0
11.095570189467281	12.92615609292202	0.36362966464082364	13.016576811599286	0.09042071867726698	7.994006720820579	6.13538899072389	0.2891638799438795	4.162611969549473	2.9454999999999885	1.5610254934399173	0.2836549373527488	2.3683536553599307	2.9736312814653845	0.8404665524897418	6.834125322284228	0.0
11.173239180793551	13.34271292669483	0.36764544369636215	13.019188616281049	-0.3235243104137808	8.049964767866324	6.33562811761278	0.2923738809872282	4.283994566611171	2.9664999999999884	0.8217189925108368	0.24936613460639678	2.250732318882097	2.962474041317933	0.889989579356576	6.915992676724445	0.0
11.251451855059106	13.10519986444231	0.36408549661108175	13.005354098071054	-0.09984576637125642	8.106314521241387	5.9458112540894055	0.28432584851316234	3.8127740320720203	2.988499999999994	0.8255239208980512	0.24013163740689789	2.125317319608081	2.9399984099968064	0.9417310306072832	6.9983073378588845	0.0
11.33021201804452	13.06848466261142	0.36328597098699733	12.975759145171718	-0.09272551743970148	8.163058722890078	5.974755335270439	0.2836599054565235	3.7577342675217102	3.0105	0.9368499844395377	0.25370423121347085	1.9934416198771772	2.905536913451955	0.9957194689108968	7.08106114293169	0.0
11.409523502170831	13.388407496796964	0.36628479870795255	12.931392782987727	-0.45701471380923664	8.220200133950309	6.478509268514294	0.2928009470060792	4.174895106248675	3.0315735	0.7829241748950055	0.24696532408006305	1.856604391044456	2.8585668708689917	1.0519758209836167	7.164245700090662	0.0
11.489390166686027	13.177294581380922	0.3635854933301219	12.873545768607276	-0.3037488127736463	8.277741534887962	6.20923441424976	0.28688484089844485	3.816393297012104	3.0527945145	0.7090161511726989	0.24111897132296972	1.716433668509258	2.7987473026607232	1.110512409914224	7.247852387523071	0.0
11.56981589785283	12.768360075240873	0.35827836297206583	12.80380001908932	0.03543994384844673	8.335685725632178	6.763606512113302	0.29599972943168545	4.278884987204206	3.0741640761015	0.6197540607138248	0.23708021870574503	1.574641701506781	2.7259540490263254	1.1713319158550448	7.331872352701168	0.0
11.6508046091378	13.081538134471987	0.3613096983706394	12.724008454941245	-0.35752967953074233	8.394035525711603	6.475001453843514	0.2896946724612581	3.89573211625667	3.09568322463421	0.2480853389323694	0.21452066811253273	1.4329748557499753	2.6403108355983056	1.2344262518514688	7.416296511741496	0.0
11.732360241401764	12.746054845560181	0.3564092475699839	12.636265178569317	-0.10978966699086357	8.452793774391584	6.684707829098524	0.2933326332932022	4.00821565679834	3.11735300720665	0.3572220365321994	0.2231555016072572	1.293160402424531	2.54221389216585	1.2997753350969172	7.501115548882019	0.0
11.814486763091576	12.247176237389743	0.34984358491351136	12.542866274330176	0.2956900369404334	8.511963330812325	6.833938197627688	0.29436066614824985	4.0575476705346905	3.1391744782570963	0.35664207073064214	0.21988534523984488	1.156852863276166	2.432347769949885	1.367345725022935	7.586319916081189	0.0
11.897188170433218	12.436343709498946	0.35108040390497836	12.44626190007499	0.009918190576044594	8.571547074128013	7.488367042982637	0.305255025395921	4.609410150012126	3.1611486996048956	0.7085868773404751	0.2389600707922149	1.025582738020076	2.311690241446602	1.437089087865285	7.671899832743026	0.0
11.980468487626249	12.37782327416658	0.3492790702996924	12.34900072650256	-0.028822547664020703	8.631547903646908	7.232385889455462	0.3001614782090659	4.248211146563094	3.18327674050213	0.3662141370299583	0.2166021409571795	0.9007103907528382	2.181504617925482	1.5089404322518132	7.757845285572426	0.0
12.064331767039633	12.22597951028252	0.3465389409317416	12.253668155296873	0.02768864501435253	8.691968738972436	7.58939160292852	0.3048205725457468	4.497374226461371	3.205559677685645	1.163906140371164	0.2580793993375198	0.7833876086710441	2.043318476373671	1.582816041687241	7.844146028564918	0.0
12.14878208940891	11.978852068067846	0.34226847788138115	12.162820092771677	0.18396802470383022	8.752812520145245	7.494825390458015	0.3021357505398857	4.292378794167197	3.227998595429445	1.0274823755303557	0.2510988371075003	0.6745288822789113	1.8988886196806856	1.6586110076770597	7.93079158313502	0.0
12.233823564034772	12.089705482981998	0.343186860192269	12.078914352880357	-0.010791130101640789	8.81408220778626	7.759340408401921	0.3069876381252703	4.443929219031622	3.250594585597451	0.5403741305248675	0.22751144243623814	0.5747938253138093	1.7501530468251192	1.7361962423539201	8.017771238387509	0.0
12.319460328983016	11.891071409832533	0.33931554164836414	12.00424198999365	0.11317058016111758	8.875780783240765	8.03810824745026	0.30985077359573165	4.607263062414503	3.273348747696633	0.5000193718490269	0.2237109431559003	0.48458140695024177	1.5991717080365555	1.8154148234709933	8.10507405153586	0.0
12.405696551285896	12.087105629920675	0.3412780196549744	11.940860994770265	-0.14624463515040986	8.93791124872345	7.945283071058679	0.3077643631774839	4.396617211559761	3.2962621889305095	1.0387558511800283	0.24843516170207539	0.40403587369941507	1.4480587721989957	1.8960775003996926	8.19268884847216	0.0
12.492536427144898	12.147519644279562	0.3407019796339931	11.890534804073653	-0.2569848402059094	9.000476627464515	8.44658452223998	0.3151887819899939	4.7778130650713475	3.319336024253023	0.36371204079601105	0.21654700783516692	0.33306346518898855	1.2989099425488908	1.977957171842996	8.280604224492778	0.0
12.579984182134913	12.16799546834428	0.3401337405439233	11.854677961436824	-0.3133175069074561	9.063479963856764	8.136669633457164	0.3096430589289188	4.345631032979293	3.342571376422794	1.0831793468620212	0.25032616187312196	0.27135834619775767	1.153728929216314	2.060782140838696	8.368808545184056	0.0
12.668044071409858	11.792716340245919	0.33446035875324853	11.83431101042744	0.041594670181520854	9.126924323603763	8.427328561566444	0.3135070700779799	4.512009197690833	3.3659693760577536	0.7220978169027041	0.2329398465416725	0.2184356465860315	1.0143574474719128	2.1442279688970385	8.457289947472457	0.0
12.756720379909726	11.406619413459838	0.3286682014980707	11.83002631525697	0.42340690179713114	9.19081279386899	8.834648194395943	0.3187449098288743	4.793210199977004	3.389531161690158	0.7654215335110641	0.23621654321494362	0.17366916406406852	0.8824130109265919	2.2279077994230065	8.546036340843303	0.0
12.846017422569096	11.370036071269432	0.32726956745498986	11.841966003706194	0.47192993243676185	9.25514848342607	9.132815793906367	0.32224154911128156	4.963628522179577	3.4132578798219892	1.1677578414227028	0.2535008882488899	0.13633116363562953	0.7592383183579046	2.31136111298008	8.63503540873258	0.0
12.93593954452708	11.762475966211628	0.3314132365634068	11.869812657445676	0.10733669123404788	9.319934522810053	9.350202657390964	0.3253883568500513	5.051878142810352	3.437150684980743	0.8605220426399067	0.2404023179883904	0.10563180029070249	0.6458652213081651	2.3940410257509472	8.724274610095861	0.0
13.026491121338768	11.869715011925974	0.33121576974340633	11.912792790683255	0.04307777875728114	9.385174064469723	9.144634728171514	0.32146384224360003	4.7160674674028	3.4612107397756082	0.7034402467025307	0.22856111728951176	0.08075597417925906	0.5429951770806929	2.4753004582644516	8.813741181158852	0.0
13.11767655918814	11.835360721051789	0.33039247271394956	11.969692626742283	0.13433190569049458	9.450870282921011	9.271858997016876	0.32215682930140455	4.712270325695012	3.485439214954037	0.8463200011865388	0.2360154613929264	0.060895857946386744	0.4509968414496356	2.5543777899927207	8.903422137353541	0.0
13.209500295102458	12.176694336334657	0.3336142579829407	12.038885271757849	-0.13780906457680864	9.517026374901459	10.041915534200292	0.3327510836797129	5.350902793897953	3.5098372894587158	0.946929327048271	0.2397872747245533	0.045277859934353015	0.36992016193183497	2.6303829744473184	8.993304275444341	0.0
13.301966797168173	11.836227396115847	0.3286195497023316	12.118368152293014	0.28214075617716716	9.58364555952577	10.25916214003014	0.334827530415006	5.436752713346255	3.5344061504849265	1.0345261579644203	0.2438972504707917	0.03318334557741061	0.2995251265934481	2.702285504273999	9.083374175848157	0.0
13.395080564748351	12.15305627744781	0.33159449014664494	12.205809562279992	0.05275328483218189	9.650731078442451	10.402076140239354	0.33580868655445584	5.44878627518274	3.559146993538321	0.9714965624896081	0.24231498062511758	0.02396297616992281	0.23932232528615155	2.7689060556712617	9.173618205152655	0.0
13.488846128701589	11.705261595423531	0.32553193739685116	12.298603351170016	0.5933417557464846	9.718286195991547	10.279159879508077	0.3337353208741263	5.196058023678875	3.5840610224930893	0.9706864356068223	0.23889929858710776	0.01704499193440628	0.18862178416602737	2.8289140562329695	9.264022518836612	0.0
13.5832680516025	12.258067107871433	0.33142584150277227	12.393931132539139	0.13586402466770586	9.786314199363488	10.900636065983498	0.34056173376072196	5.689410184411668	3.6091494496505407	0.47977785047732113	0.21539390734759178	0.011938131195401198	0.14658619684704766	2.880833740300356	9.354573064196334	0.0
13.678350927963718	12.858356051355312	0.33741306121177667	12.48883180872416	-0.3695242426311509	9.854818398759033	9.901383472408268	0.3259445088642817	4.56441153065964	3.6344134957980945	0.8288316154923785	0.23309605151031063	0.008230121564686157	0.11228470910702466	2.9230613945704054	9.445255583482044	0.0
13.774099384459465	12.664025007731283	0.3341167146164667	12.580278563265841	-0.08374644446544188	9.923802127550346	10.94353481687555	0.3402899329259768	5.483957276647778	3.659854390268681	0.6769964699870652	0.22423398491139263	0.005582800177297665	0.08474378746012684	2.9538963583804736	9.536055617247943	0.0
13.870518080150681	12.527882279561592	0.33190194734293366	12.665263620103758	0.13738134054216644	9.993268742443199	11.388231056838617	0.34590000421608413	5.810023861958294	3.685473371000562	0.7029191996045934	0.2237107736340776	0.00372492954546894	0.06299234663141068	2.9715878360071604	9.626958507919719	0.0
13.967611706711736	12.945890696038312	0.33595460098988544	12.740890863838658	-0.204999832199654	10.0632216236403	10.971492830830314	0.34084044329478264	5.27953896881558	3.7112716845975657	0.7278844382561986	0.22623680169820157	0.002443694779594063	0.04609913275855824	2.9743986327176053	9.7179494035829	0.0
14.065384988658717	13.37394859569508	0.34023689254120243	12.804475753991152	-0.5694728417039272	10.133664175005784	11.487734861263075	0.3479069391262194	5.687892185491053	3.7372505863897487	0.961031866392251	0.23622577903882944	0.0015757235701588468	0.033201252459579826	2.960685515965694	9.80901326199572	0.0
14.163842683579329	13.590483768763493	0.34216071137453613	12.853650813237623	-0.7368329555258697	10.204599824230822	11.798356187929631	0.3531728987666029	5.897518798562072	3.763411340494477	0.875879239394451	0.229314457730328	0.0009982904781699353	0.023523600830126102	2.928994067099792	9.900134854829535	0.0
14.262989582364385	13.098644692820688	0.33661944623093903	12.886473387101535	-0.21217130571915277	10.27603202300044	12.091474207064486	0.35741200585361116	6.097624340006001	3.7897552198779385	0.8492154103509415	0.2270890772259088	0.0006211773833813381	0.016389688658156012	2.8781637489198344	9.991298772140164	0.0
14.362830509440936	13.438063582554795	0.3397403747066124	12.901530533199592	-0.536533049355203	10.347964247161443	12.065364936946265	0.35771749796256985	5.9876120272901545	3.816283506417084	0.7067455205380468	0.22232900965963792	0.0003794830520673061	0.011224941085888228	2.807436681988553	10.082489427073083	0.0
14.463370323007023	13.347840823597826	0.33867395855877847	12.898034080039473	-0.44980674355835326	10.420399996891572	12.844280287962516	0.36753862685842553	6.692883687601668	3.842997490962004	1.3536809160911363	0.24697134996755488	0.00022752105565071722	0.007553907007889497	2.7165615911707737	10.17369106080516	0.0
14.564613915268072	12.687870458163163	0.3308951708306797	12.875897453938956	0.18802699577579318	10.493342796869813	12.082498065941035	0.3577869650032701	5.868869834377024	3.8698984733987376	0.9872376493242339	0.23305643916802646	0.00013382454927898135	0.004992980332709315	2.6058829013311646	10.264887747725803	0.0
14.66656621267495	13.131745931489336	0.33629662158614476	12.835785189278754	-0.2959607422105819	10.566796196447902	12.415727783034693	0.36195938445690334	6.152412063896277	3.896987762712529	1.0520900551881078	0.23349863999179254	7.719079947872431e-05	0.003240214894599083	2.4764043827248905	10.356063400859785	0.0
14.769232176163673	12.529898758170274	0.32915939041233194	12.77912645022585	0.24922769205557493	10.640763769823035	12.153668311802932	0.3573505003744309	5.854294078614401	3.9242666770515164	0.777655316957435	0.22370317164916623	4.3645491236876344e-05	0.0020636550597967433	2.3298173721408273	10.447201777533989	0.0
14.87261680139682	12.562999999060837	0.32896211016902616	12.708085619657544	0.14508562059670638	10.715249116211798	12.567053152253061	0.362202177934225	6.246257571930471	3.9517365437908767	0.8643828028866167	0.22629092891812497	2.4181530296220328e-05	0.00128935273421208	2.168485600102896	10.53828648529014	0.0
14.976725119006597	12.664923929054309	0.32996213410105746	12.625486082604272	-0.03943784645003667	10.79025586002528	12.289663681538153	0.3575522137417683	5.962984009904304	3.9793986995974127	1.0885144477055837	0.23429252970230827	1.3122694523701507e-05	0.0007899471958704039	1.9953820246687384	10.62930098804514	0.0
15.081562194839643	12.083972804715897	0.3230027418232408	12.534687542329834	0.45071473761393754	10.865787651045459	12.806876637169038	0.3635068815034731	6.4906094231728035	4.007254490494595	0.8680143234719309	0.22597470620345572	6.972349910282762e-06	0.00047438900037247373	1.813977568478972	10.720228612500579	0.0
15.18713313020352	12.30326433447178	0.3250511487067355	12.439422112545243	0.1361577780734624	10.941848164602776	13.493115216235335	0.37144099136537057	7.204142633813997	4.035305271928057	0.7983511840397712	0.2208684606129547	3.6255344567502974e-06	0.00027912457815168354	1.6280868076299613	10.811052554802673	0.0
15.293443062114946	12.379315069053764	0.3256625135912748	12.343599387467144	-0.03571568158661975	11.018441101754995	12.64830438711574	0.36026436722405586	6.403888706318727	4.063552408831553	1.111912531251874	0.23398709760103664	1.8442468620799222e-06	0.00016084338387985545	1.4416808123831724	10.901755887453229	0.0
15.400497163549751	11.888219040727163	0.31968265996310996	12.251094954494514	0.3628759137673505	11.095570189467281	12.92615609292202	0.36362966464082364	6.743704603606962	4.091997275693375	1.083700173707823	0.23218880032502856	9.17350416307257e-07	9.073245567456449e-05	1.2586817382157052	10.992321566472718	0.0
15.508300643694598	11.433868051528815	0.3135047372202556	12.165539654940684	0.7316716034118684	11.173239180793551	13.34271292669483	0.36764544369636215	7.239516987138225	4.120641256623228	0.6135628313253603	0.21233886556616308	4.459983351242931e-07	5.008261939214033e-05	1.0827566875078412	11.082732438815116	0.0
15.61685874820046	12.36203870409493	0.32373858755219187	12.090127750430957	-0.2719109536639728	11.251451855059106	13.10519986444231	0.36408549661108175	7.098153104230141	4.149485745419591	1.3348877956627274	0.24009720310115693	2.1184734493498478e-07	2.7038629003489273e-05	0.9171292499196491	11.17297125003496	0.0
15.726176759437863	12.168435093180111	0.3207668132051745	12.027460735516845	-0.14097435766326605	11.33021201804452	13.06848466261142	0.36328597098699733	7.17378666037139	4.178532145637528	0.9905515934174183	0.2240135939606491	9.82679932488671e-08	1.427123737257221e-05	0.7644257138057583	11.263020652205721	0.0
15.836259996753927	11.926744808663791	0.31720013609265557	11.979439933529703	0.052695124865911325	11.409523502170831	13.388407496796964	0.36628479870795255	7.621260413899899	4.207781870656991	1.105717637044123	0.22948705078675738	4.449438827625876e-08	7.360742547630738e-06	0.6265693162039427	11.352863212088824	0.0
15.947113816731207	11.384959547002207	0.3094710333403855	11.947215678654114	0.5622561316519068	11.489390166686027	13.177294581380922	0.3635854933301219	7.551601200296717	4.23723634375159	1.2882873085200368	0.23440598571377005	1.9656428007269768e-08	3.7082236960444115e-06	0.5047305312219792	11.442481419552012	0.0
16.058743613448325	12.121417277757802	0.3175703951280388	11.931194584997085	-0.19022269276071668	11.56981589785283	12.768360075240873	0.35827836297206583	7.296432408852722	4.266896998157851	1.277736641772641	0.23528441802021038	8.468559041195894e-09	1.8238674334606465e-06	0.3993350564259226	11.53185769623517	0.0
16.171154818742465	12.034733731433896	0.3160998636057189	11.93110006842582	-0.10363366300807542	11.6508046091378	13.081538134471987	0.3613096983706394	7.773826191272238	4.2967652771449565	1.0889643988217625	0.22535065106494995	3.556448615521572e-09	8.753864507441597e-07	0.31012478502124946	11.620974404461672	0.0
16.284352902473664	11.877049563053601	0.3142570647347201	11.94607585441771	0.06902629136410887	11.732360241401764	12.746054845560181	0.3564092475699839	7.610905215872883	4.32684263408497	0.8804147736138939	0.21570981885736956	1.4551886999060127e-09	4.0980672438712753e-07	0.23626158676348658	11.70981385639231	0.0
16.39834337279098	12.119997336427415	0.3166895515985354	11.974818435381476	-0.14517890104593967	11.814486763091576	12.247176237389743	0.34984358491351136	7.290629879140757	4.357130532523566	1.120347872919667	0.22606665264294745	5.79840530631394e-10	1.8703454158761464e-07	0.1764599243482755	11.798358323418817	0.0
16.513131776400517	12.311653332227326	0.31855165174416417	12.015722781838525	-0.29593055038880145	11.897188170433218	12.436343709498946	0.35108040390497836	7.661981642166983	4.387630446251231	0.8012041651640094	0.21412399550300587	2.2489098695892024e-10	8.317944329545023e-08	0.12913265264104173	11.886590045793149	0.0
16.628723698835323	12.496882000728876	0.32058523659162885	12.067026130116062	-0.4298558706128137	11.980468487626249	12.37782327416658	0.3492790702996924	7.786667833236447	4.41834385937499	1.0157399441867396	0.2216756083968718	8.485832552362204e-11	3.602854742533607e-08	0.0925348515143054	11.974491242488352	0.0
16.74512476472717	12.984642768788405	0.3251059984159797	12.126937062831777	-0.8577057059566275	12.064331767039633	12.22597951028252	0.3465389409317416	7.816457383550565	4.449272266390615	0.9376603879255863	0.21543620173996975	3.113561509229384e-11	1.5191344668872323e-08	0.06489292632325801	12.06204412128604	0.0
16.862340638080262	11.994271552161765	0.3135003929133316	12.193740784643442	0.19946923248167714	12.14878208940891	11.978852068067846	0.34226847788138115	7.74682355843119	4.48041717225535	0.9325136088099306	0.21398560454007823	1.110296532112435e-11	6.2322313569647194e-09	0.044509889314862716	12.149230889085246	0.0
16.980377022546822	12.227465063184749	0.31520919107913065	12.26587574871882	0.03841068553407112	12.233823564034772	12.089705482981998	0.343186860192269	8.02856236848915	4.511780092461137	1.2636784543881756	0.22563976022483637	3.846052516365069e-12	2.4863650749242336e-09	0.029841983802323543	12.236033762426285	0.0
17.09923966170465	12.842739287740775	0.3213576808743286	12.341980892976046	-0.5007583947647287	12.319460328983016	11.891071409832533	0.33931554164836414	7.9919034713747426	4.5433625531083655	1.0425538271710109	0.2183418861545729	1.2934763787705146e-12	9.641245883872318e-10	0.01954591378756813	12.32243497822306	0.0
17.21893433933658	12.510102283383725	0.3169578851572078	12.420916124198591	-0.08918615918513417	12.405696551285896	12.087105629920675	0.3412780196549744	8.338933483622572	4.575166090980124	0.8918784981224965	0.21154495229176506	4.2212119006469126e-13	3.6317681572238806e-10	0.012499319138626348	12.408416804696365	0.0
17.339466879711935	12.72570788121522	0.31916814489541745	12.501760991997907	-0.22394688921731287	12.492536427144898	12.147519644279562	0.3407019796339931	8.537589064698686	4.607192253616985	1.0807632515603398	0.2192404919909772	1.336034215272269e-13	1.328269746089432e-10	0.007799439364921396	12.493961552500025	0.0
17.460843147869923	12.855281032391847	0.31990770958103293	12.583797620999098	-0.2714834113927491	12.579984182134913	12.16799546834428	0.3401337405439233	8.682126052091512	4.639442599392304	1.0695339230479957	0.21558184227846783	4.098535269672466e-14	4.714121312574918e-11	0.004746034921015384	12.5790515860309	0.0
17.583069049905014	12.961054554585994	0.3202544286502482	12.666484033427153	-0.29457052115884075	12.668044071409858	11.792716340245919	0.33446035875324853	8.415695277290936	4.67191869758805	1.1111942366527334	0.2158313290843489	1.2181522040838954e-14	1.6226376234063473e-11	0.0028146984976563138	12.663669334913259	0.0
17.706150533254345	12.818692021444956	0.31840972175848253	12.749423258377622	-0.06926876306733476	12.756720379909726	11.406619413459838	0.3286682014980707	8.122629439046172	4.704622128471167	1.8677699191873327	0.24250828002742428	3.503598009856395e-15	5.413823487631335e-12	0.0016259527252917507	12.747797305646912	0.0
17.830093586987125	12.37676066403854	0.3132434621720076	12.832332415556078	0.45557175151753704	12.846017422569096	11.370036071269432	0.32726956745498986	8.163105476295819	4.737554483370465	0.8933267348716005	0.20671941829130488	9.744237528936515e-16	1.7498519589434416e-12	0.0009143221463188412	12.831418093408008	0.0
17.95490424209604	13.217021591308784	0.3217349707063475	12.915014594787559	-0.3020069965212251	12.93593954452708	11.762475966211628	0.3314132365634068	8.616937918861813	4.7707173647540575	1.0688072443671408	0.21286411853727577	2.642514506814223e-16	5.47605325821782e-13	0.0005002007969162011	12.914514393990094	0.0
18.080588571790713	13.240301343677944	0.32110833889849355	12.99733507609991	-0.24296626757803352	13.026491121338768	11.869715011925974	0.33121576974340633	8.77066340240157	4.804112386307336	0.9210038693878484	0.20743049756035192	6.690051426751718e-17	1.6582318621319908e-13	0.0002660602270425524	12.997069015872702	0.0
18.207152691793247	12.801705488812724	0.3164809413564832	13.079202404370358	0.27749691555763434	13.11767655918814	11.835360721051789	0.33039247271394956	8.769090231663046	4.837741173011487	0.9918747826629901	0.20735886643947313	1.629445265936053e-17	4.855679993039022e-14	0.00013751196697565178	13.079064892403334	0.0
18.334602760635804	13.050634010495756	0.31851330388197047	13.160554111418502	0.1099201009227464	13.209500295102458	12.176694336334657	0.3336142579829407	9.131113340021152	4.871605361222568	1.2074619495067784	0.2175158998673991	4.6109822457452635e-18	1.3744811421216887e-14	6.901734034264815e-05	13.160485094078146	0.0
18.462944979960255	12.897009813825008	0.3162954583943821	13.241346458209868	0.34433664438486034	13.301966797168173	11.836227396115847	0.3286195497023316	8.80123341967099	4.9057065987511255	1.2076149537939376	0.21631741689035985	1.948963931505153e-18	3.754337543160099e-15	3.361730465230955e-05	13.241312840905213	0.0
18.592185594819973	13.379899267931933	0.3204302858390057	13.321547395971871	-0.05835187196006153	13.395080564748351	12.15305627744781	0.33159449014664494	9.120864920320473	4.940046544942383	0.9979178692491837	0.20687807891633955	0.0	9.891787249315964e-16	1.5881138074502477e-05	13.321531514833795	0.0
18.722330893983717	13.285317810613513	0.3192848690015711	13.401131943978127	0.11581413336461388	13.488846128701589	11.705261595423531	0.32553193739685116	8.670680763090129	4.97462687075698	1.2021910757717067	0.2135722408522363	0.0	2.518936897005626e-16	7.271746421636627e-06	13.401124672231706	0.0
18.8533872102416	13.34600661864978	0.3191362461249144	13.480079281583482	0.13407266293370235	13.5832680516025	12.258067107871433	0.33142584150277227	9.218709039528628	5.009449258852279	1.045932990751392	0.20690804816872915	0.0	6.298433772288451e-17	3.2251918664227694e-06	13.480076056391615	0.0
18.98536092071329	13.256502735318383	0.31807915611507276	13.558370994729582	0.301868259411199	13.678350927963718	12.858356051355312	0.33741306121177667	9.814779826113195	5.044515403664246	1.5880004652430249	0.22458606654486699	0.0	1.3327841254370588e-17	1.3846829976174935e-06	13.558369610046585	0.0
19.118258447158283	13.756536939007677	0.3226388149312607	13.635990062966451	-0.12054687604122627	13.774099384459465	12.664025007731283	0.3341167146164667	9.619802061713385	5.079827011489895	1.553680466937148	0.22121905806721467	0.0	2.24614027840387e-18	5.750930760145304e-07	13.635989487873376	0.0
19.252086256288393	13.870885379172945	0.32354353823286663	13.712920299865226	-0.15796507930771853	13.870518080150681	12.527882279561592	0.33190194734293366	9.48957716737755	5.1153858005703245	1.396961600413333	0.21666660423574222	0.0	0.0	2.3090349920278575e-07	13.712920068961727	0.0
19.38685086008241	13.583848648209804	0.3199472936574008	13.78914605878999	0.20529741058018658	13.967611706711736	12.945890696038312	0.33595460098988544	9.922949235782554	5.151193501174317	1.419213851481115	0.2162223946488635	0.0	0.0	8.956443621884401e-08	13.789145969225554	0.0
19.522558816102986	13.430426987219569	0.3175121333964937	13.864652087271594	0.43422510005202497	14.065384988658717	13.37394859569508	0.34023689254120243	10.378486103699647	5.187251855682537	1.4564291545001422	0.21746055135036294	0.0	0.0	3.353959842303207e-08	13.864652053731996	0.0
19.659216727815707	13.823421792670635	0.32101067091542895	13.939423461039391	0.11600166836875658	14.163842683579329	13.590483768763493	0.34216071137453613	10.636967810355404	5.2235626186723145	1.2984950994670694	0.2089677765991943	0.0	0.0	1.2117081187224741e-08	13.93942344892231	0.0
19.79683124491042	14.238840345335937	0.32445082734306574	14.013445558917724	-0.22539478641821376	14.262989582364385	13.098644692820688	0.33661944623093903	10.203470077859317	5.260127557003021	1.4234279096447753	0.21645490610972176	0.0	0.0	4.220393211063018e-09	14.01344555469733	0.0
19.935409063624792	14.14011414957393	0.32364707240584323	14.08670405775568	-0.053410091818250294	14.362830509440936	13.438063582554795	0.3397403747066124	10.619022476428286	5.296948449902043	1.7541787163530749	0.2224436872830673	0.0	0.0	1.4161700372629694e-09	14.08670405633951	0.0
20.07495692707017	14.37706651432417	0.3257832117561837	14.15918493669919	-0.21788157762497917	14.463370323007023	13.347840823597826	0.33867395855877847	10.623497804363513	5.334027089051357	1.3534515395220257	0.21054132597645153	0.0	0.0	4.574822288887064e-10	14.159184936241708	0.0
20.215481625559658	14.299131021108591	0.3250652220263411	14.230874485554201	-0.06825653555439004	14.564613915268072	12.687870458163163	0.3308951708306797	10.07686075195001	5.371365278674717	1.4554000042616133	0.21413324861549934	0.0	0.0	1.4217196063154563e-10	14.230874485412029	0.0
20.356989996938573	13.588142481550205	0.3182006063617713	14.301759314764864	0.7136168332146582	14.66656621267495	13.131745931489336	0.33629662158614476	10.652024143070367	5.40896483562544	1.339150810461722	0.20909733545869605	0.0	0.0	4.2473183485958385e-11	14.301759314722391	0.0
20.499488926917145	14.415462611018668	0.3260125780058986	14.37182636587957	-0.043636245139097696	14.769232176163673	12.529898758170274	0.32915939041233194	10.197974085478414	5.446827589474818	1.4360125353357076	0.2102885416718384	0.0	0.0	1.2188566420762222e-11	14.371826365867381	0.0
20.642985349405564	13.859145210426815	0.3202886282349607	14.441062922001922	0.5819177115751071	14.87261680139682	12.562999999060837	0.32896211016902616	10.393200864693434	5.484955382601142	1.9728095187039556	0.22704924136270765	0.0	0.0	3.3573632114410594e-12	14.441062921998565	0.0
20.7874862468514	14.173374666126232	0.3233158023069646	14.509456617999081	0.33608195187284906	14.976725119006597	12.664923929054309	0.32996213410105746	10.668738834495176	5.52335007027935	1.3579299604479707	0.2072087217720755	0.0	0.0	8.869925372418164e-13	14.509456617998195	0.0
20.932998650579357	14.908027312079295	0.3305286962563963	14.576995450354877	-0.33103186172441745	15.081562194839643	12.083972804715897	0.3230027418232408	10.269513874886641	5.5620135207713055	1.6918634008903233	0.217016425139372	0.0	0.0	2.2458471660057813e-13	14.576995450354653	0.0
21.079529641133412	14.523707694702013	0.32708970161540046	14.643667786600986	0.11996009189897272	15.18713313020352	12.30326433447178	0.3250511487067355	10.67489477672921	5.600947615416705	2.278798490560085	0.2332388824967718	0.0	0.0	5.4457273298872444e-14	14.64366778660093	0.0
21.22708634862135	14.406753940227814	0.326137883094916	14.709462374276008	0.3027084340481938	15.293443062114946	12.379315069053764	0.3256625135912748	10.93747156903985	5.640154248724622	1.3652402097503757	0.2053579640529757	0.0	0.0	1.2634359196625963e-14	14.709462374275995	0.0
21.375675953061695	15.19179916803981	0.33374489358483894	14.774368349367624	-0.41743081867218557	15.400497163549751	11.888219040727163	0.31968265996310996	10.629445652705368	5.679635328465695	2.0534523374376383	0.22529500387519494	0.0	0.0	2.802808803947612e-15	14.77436834936762	0.0
21.525305684733127	14.941985949714313	0.33146121002757273	14.838375244193651	-0.1036107055206621	15.508300643694598	11.433868051528815	0.3135047372202556	10.351060835403247	5.719392775764955	1.8157117628341615	0.21759924477500986	0.0	0.0	5.929351834329513e-16	14.838375244193651	0.0
21.67598282452626	15.042793480701325	0.3325013909182228	14.901472994678223	-0.141320486023103	15.61685874820046	12.36203870409493	0.32373858755219187	11.444882203698933	5.759428525195309	1.8155889939659782	0.21734126376420507	0.0	0.0	1.189927778411339e-16	14.901472994678223	0.0
21.827714704297946	14.516155816459321	0.3273240558088125	14.963651946976816	0.4474961305174947	15.726176759437863	12.168435093180111	0.3207668132051745	11.403995009868988	5.799744524871677	2.0876760603929876	0.22451975593737686	0.0	0.0	2.2486727857024012e-17	14.963651946976816	0.0
21.980508707228033	14.632246397005405	0.3276729604502139	15.024902863404352	0.3926564663989467	15.836259996753927	11.926744808663791	0.31720013609265557	11.300168087222913	5.840342736545779	1.7433738816615707	0.21263465627602443	0.0	0.0	4.6214378176241824e-18	15.024902863404352	0.0
22.134372268178627	15.397127248767633	0.3349203765663291	15.085216927618367	-0.3119103211492664	15.947113816731207	11.384959547002207	0.3094710333403855	10.880225287900105	5.8812251357016	2.15310240551662	0.22439409212510172	0.0	0.0	0.0	15.085216927618367	0.0
22.289312874055877	14.925263213270037	0.3298281480775239	15.144585749007923	0.21932253573788607	16.058743613448325	12.121417277757802	0.3175703951280388	11.722080388995886	5.922393711651511	2.004502081158488	0.21854258706074361	0.0	0.0	0.0	15.144585749007923	0.0
22.44533806417427	15.14222006579068	0.3313400436668762	15.203001366239253	0.060781300448573106	16.171154818742465	12.034733731433896	0.3160998636057189	11.724608067469747	5.963850467633071	2.4337976229496485	0.2297425943264572	0.0	0.0	0.0	15.203001366239253	0.0
22.602455430623486	15.295207685915795	0.3328021266715112	15.260456249906035	-0.03475143600975983	16.284352902473664	11.877049563053601	0.3142570647347201	11.640787565028202	6.005597420906502	2.065309574111407	0.21977058377308634	0.0	0.0	0.0	15.260456249906035	0.0
22.76067261863785	15.52062575716211	0.3348759877145486	15.316943304233376	-0.20368245292873333	16.39834337279098	12.119997336427415	0.3166895515985354	11.943537224464757	6.047636602852848	1.988013354945868	0.216346718656347	0.0	0.0	0.0	15.316943304233376	0.0
22.919997326968314	15.096660254194314	0.330523605517172	15.372455867782037	0.2757956135877233	16.513131776400517	12.311653332227326	0.31855165174416417	12.18252059618195	6.089970059072819	2.155529613501364	0.2204504734824494	0.0	0.0	0.0	15.372455867782037	0.0
23.080437308257093	15.501607984753168	0.3337256918187722	15.426987713099235	-0.07462027165393259	16.628723698835323	12.496882000728876	0.32058523659162885	12.404347113101165	6.132599849486327	2.5402686209763847	0.22995142727979245	0.0	0.0	0.0	15.426987713099235	0.0
23.24200036941489	15.501052499840407	0.3329743979320414	15.480533045262504	-0.020519454577902607	16.74512476472717	12.984642768788405	0.3251059984159797	12.919749827242667	6.1755280484327315	2.6599638803954706	0.23211974203352922	0.0	0.0	0.0	15.480533045262504	0.0
23.404694372000794	15.58541316004018	0.3332157533363656	15.533086499260703	-0.05232666077947634	16.862340638080262	11.994271552161765	0.3135003929133316	11.949761656603568	6.2187567447717615	2.618699303266766	0.23062991209920325	0.0	0.0	0.0	15.533086499260703	0.0
23.5685272326048	15.330203729258573	0.33067438540016864	15.584643136157643	0.2544394068990705	16.980377022546822	12.227465063184749	0.31520919107913065	12.197623076892214	6.262288041985164	2.7091268791689807	0.23181417529035128	0.0	0.0	0.0	15.584643136157643	0.0
23.73350692323303	15.014900067550174	0.3269124543806674	15.635198437982677	0.6202983704325025	17.09923966170465	12.842739287740775	0.3213576808743286	12.823193372987788	6.30612405827906	2.4754418732424908	0.22544210401102355	0.0	0.0	0.0	15.635198437982677	0.0
23.89964147169566	15.756284763057177	0.3333738731900781	15.684748301292004	-0.0715364617651737	17.21893433933658	12.510102283383725	0.3169578851572078	12.4976029638815	6.350266926687013	2.6226863388840833	0.22946765667203547	0.0	0.0	0.0	15.684748301292004	0.0
24.06693896199753	16.371560809388495	0.3386301372562454	15.733289029345727	-0.6382717800427677	17.339466879711935	12.72570788121522	0.31916814489541745	12.717908441717338	6.394718795173823	2.9735669148294477	0.23703307547670296	0.0	0.0	0.0	15.733289029345727	0.0
24.23540753473151	15.899783444668326	0.3335100548332395	15.780817322844758	-0.11896612182356847	17.460843147869923	12.855281032391847	0.31990770958103293	12.85053499742365	6.439481826740039	3.1960767284066436	0.2418916393965598	0.0	0.0	0.0	15.780817322844758	0.0
24.405055387474633	15.877552285676241	0.33327689248760356	15.827330269172666	-0.05022201650357516	17.583069049905014	12.961054554585994	0.3202544286502482	12.9582398560721	6.4845581995272195	3.07801935538481	0.2389142795909095	0.0	0.0	0.0	15.827330269172666	0.0
24.575890775186952	16.23479263769749	0.33552083175530845	15.8728253300885	-0.3619673076089889	17.706150533254345	12.818692021444956	0.31840972175848253	12.817066068714247	6.529950106923911	2.926006812764053	0.2354587743068868	0.0	0.0	0.0	15.8728253300885	0.0
24.74792201061326	16.481844557067397	0.33764780475736605	15.917300327816411	-0.5645442292509859	17.830093586987125	12.37676066403854	0.3132434621720076	12.37584634189047	6.575659757672378	2.8654899026186786	0.2332185828124845	0.0	0.0	0.0	15.917300327816411	0.0
24.921157464687553	16.102977767695155	0.3336177276457098	15.96075342948103	-0.14222433821412395	17.95490424209604	13.217021591308784	0.3217349707063475	13.21652139051132	6.621689375976085	3.256122732781243	0.24182499033241284	0.0	0.0	0.0	15.96075342948103	0.0
25.095605566940364	16.230111809004462	0.33420136620413315	16.0031831298369	-0.22692867916756398	18.080588571790713	13.240301343677944	0.32110833889849355	13.240035283450736	6.668041201607918	3.2718396808975627	0.24169101488372555	0.0	0.0	0.0	16.0031831298369	0.0
25.27127480590895	16.075226559072824	0.33218044009317377	16.044588232243537	-0.03063832682928691	18.207152691793247	12.801705488812724	0.3164809413564832	12.8015679768457	6.714717490019173	3.375761335747323	0.2428893335711063	0.0	0.0	0.0	16.044588232243537	0.0
25.448173729550312	15.729056271611114	0.32819109894512355	16.08496782784018	0.3559115562290671	18.334602760635804	13.050634010495756	0.31851330388197047	13.0505649931554	6.7617205124493065	3.9328559748985543	0.25536887252790336	0.0	0.0	0.0	16.08496782784018	0.0
25.626310945657167	15.969951746648533	0.33025309321539914	16.124321272874337	0.15436952622580336	18.462944979960255	12.897009813825008	0.3162954583943821	12.896976196520352	6.809052556036452	3.397463474954672	0.24219322220708564	0.0	0.0	0.0	16.124321272874337	0.0
25.805695122276767	16.4478932883251	0.3342400200007087	16.162648164145494	-0.2852451241796068	18.592185594819973	13.379899267931933	0.3204302858390057	13.379883386793857	6.856715923928707	3.6089334611704356	0.24655008521652716	0.0	0.0	0.0	16.162648164145494	0.0
25.986334988132704	16.274180489962298	0.3323535587216349	16.199948312524196	-0.07423217743810184	18.722330893983717	13.285317810613513	0.3192848690015711	13.285310538867092	6.9047129353962085	3.738646642148214	0.24788844030843685	0.0	0.0	0.0	16.199948312524196	0.0
26.168239333049634	16.223659640938138	0.3323475521444374	16.23622171451435	0.01256207357621264	18.8533872102416	13.34600661864978	0.3191362461249144	13.346003393457913	6.953045925943982	3.974073638523578	0.2512783256757033	0.0	0.0	0.0	16.23622171451435	0.0
26.35141700838098	16.472281411792846	0.3345228262089829	16.271468521828176	-0.20081288996466995	18.98536092071329	13.256502735318383	0.31807915611507276	13.256501350635386	7.0017172474255895	3.9481225348827276	0.2515593077757634	0.0	0.0	0.0	16.271468521828176	0.0
26.53587692743965	16.419361050783127	0.33418626611689023	16.305689008951113	-0.11367204183201451	19.118258447158283	13.756536939007677	0.3226388149312607	13.756536363914602	7.050729268157569	4.423705321554746	0.2596853655049106	0.0	0.0	0.0	16.305689008951113	0.0
26.721628065931725	15.823873697771955	0.32896227993696164	16.338883538676708	0.515009840904753	19.252086256288393	13.870885379172945	0.32354353823286663	13.870885148269446	7.100084373034671	4.340230019692015	0.2565773219973053	0.0	0.0	0.0	16.338883538676708	0.0
26.90867946239325	16.32612868257639	0.3334564903377916	16.371052525599733	0.04492384302334429	19.38685086008241	13.583848648209804	0.3199472936574008	13.583848558645368	7.149784963645914	4.912955420320097	0.26784460560595347	0.0	0.0	0.0	16.371052525599733	0.0
27.09704021863	15.809509133257292	0.3288818722714828	16.402196397562484	0.5926872643051926	19.522558816102986	13.430426987219569	0.3175121333964937	13.430426953679971	7.199833458391435	4.926711962534306	0.2667883228907056	0.0	0.0	0.0	16.402196397562484	0.0
27.286719500160412	16.36173268782077	0.3336715578328551	16.43231555505606	0.0705828672352915	19.659216727815707	13.823421792670635	0.32101067091542895	13.823421780553554	7.250232292600176	4.4266218183681065	0.2562468858765811	0.0	0.0	0.0	16.43231555505606	0.0
27.477726536661535	16.430125433107403	0.3344609344054887	16.46141032858805	0.031284895480649055	19.79683124491042	14.238840345335937	0.32445082734306574	14.238840341115544	7.3009839186483765	4.82311855943349	0.2632847876232566	0.0	0.0	0.0	16.46141032858805	0.0
27.670070622418166	17.0653716737874	0.3398552885876905	16.48948093403672	-0.5758907397506796	19.935409063624792	14.14011414957393	0.32364707240584323	14.14011414815776	7.352090806078915	4.576023851413686	0.257069872869366	0.0	0.0	0.0	16.48948093403672	0.0
27.863761116775095	16.62524942905744	0.3359025095613183	16.51652742602277	-0.10872200303467139	20.07495692707017	14.37706651432417	0.3257832117561837	14.377066513866687	7.403555441721467	5.217034508719714	0.2678607697276636	0.0	0.0	0.0	16.51652742602277	0.0
28.058807444592517	16.45164096325563	0.33400192981472215	16.542549649339804	0.09090868608417324	20.215481625559658	14.299131021108591	0.3250652220263411	14.299131020966419	7.455380329813519	4.729608935832031	0.25873931385842264	0.0	0.0	0.0	16.542549649339804	0.0
28.255219096704664	16.21384009538655	0.33143992285070534	16.567547188499567	0.35370709311301596	20.356989996938573	13.588142481550205	0.3182006063617713	13.588142481507733	7.507567992122213	5.405321248013173	0.2703107490470373	0.0	0.0	0.0	16.567547188499567	0.0
28.453005630381597	16.059846808808725	0.32957216042265364	16.591519315457976	0.5316725066492509	20.499488926917145	14.415462611018668	0.3260125780058986	14.415462611006479	7.560120968067068	5.091376862014666	0.2634760148019072	0.0	0.0	0.0	16.591519315457976	0.0
28.65217666979427	16.299590885825953	0.3311081846052749	16.614464935606925	0.3148740497809719	20.642985349405564	13.859145210426815	0.3202886282349607	13.859145210423458	7.6130418148435375	5.484764641909282	0.27041431898573237	0.0	0.0	0.0	16.614464935606925	0.0
28.85274190648283	15.983477191612335	0.32777650776743156	16.63638253212838	0.6529053405160443	20.7874862468514	14.173374666126232	0.3233158023069646	14.173374666125346	7.666333107547443	5.732453431448181	0.2739953544313185	0.0	0.0	0.0	16.63638253212838	0.0
29.05471109982821	16.88468242966883	0.3358661512687429	16.65727010882883	-0.22741232083999918	20.932998650579357	14.908027312079295	0.3305286962563963	14.90802731207907	7.7199974393002755	5.577790826349316	0.27020999274456536	0.0	0.0	0.0	16.65727010882883	0.0
29.25809407752701	16.33554862890113	0.33077970457338257	16.67712513158867	0.34157650268754125	21.079529641133412	14.523707694702013	0.32708970161540046	14.523707694701958	7.774037421375377	6.344546000213349	0.2835931652345986	0.0	0.0	0.0	16.67712513158867	0.0
29.4629007360697	16.88383780456675	0.3360175981129009	16.6959444685822	-0.1878933359845476	21.22708634862135	14.406753940227814	0.326137883094916	14.406753940227802	7.828455683325005	6.539481040703717	0.2860690896490892	0.0	0.0	0.0	16.6959444685822	0.0
29.669141041222183	16.900491441465366	0.3363433870061779	16.713724329446286	-0.18676711201907992	21.375675953061695	15.19179916803981	0.33374489358483894	15.191799168039806	7.88325487310828	5.612164946944785	0.26799795743232335	0.0	0.0	0.0	16.713724329446286	0.0
29.87682502851074	16.684326833567468	0.3347739858705574	16.73046020359925	0.046133370031782306	21.525305684733127	14.941985949714313	0.33146121002757273	14.941985949714313	7.938437657220039	6.008269387077183	0.27462954325751476	0.0	0.0	0.0	16.73046020359925	0.0
30.085962803710316	16.536366492787238	0.334004861824601	16.74614679793893	0.20978030515169266	21.67598282452626	15.042793480701325	0.3325013909182228	15.042793480701325	7.994006720820579	6.92959617279998	0.2891638799438795	0.0	0.0	0.0	16.74614679793893	0.0
30.296564543336288	16.64539293747143	0.33547674847800174	16.760777974173937	0.11538503670250577	21.827714704297946	14.516155816459321	0.3273240558088125	14.516155816459321	8.049964767866324	7.155755637086912	0.2923738809872282	0.0	0.0	0.0	16.760777974173937	0.0
30.50864049513964	16.71239827202298	0.3358123849571065	16.774346686076125	0.061948414053144774	21.980508707228033	14.632246397005405	0.3276729604502139	14.632246397005405	8.106314521241387	6.715478182854014	0.28432584851316234	0.0	0.0	0.0	16.774346686076125	0.0
30.72220097860562	16.72814073131264	0.33609382542029165	16.78684491697003	0.05870418565739044	22.134372268178627	15.397127248767633	0.3349203765663291	15.397127248767633	8.163058722890078	6.748168986074567	0.2836599054565235	0.0	0.0	0.0	16.78684491697003	0.0
30.93725638545586	16.715225070934604	0.3364389601937956	16.79826361781504	0.08303854688043444	22.289312874055877	14.925263213270037	0.3298281480775239	14.925263213270037	8.220200133950309	7.317132312298432	0.2928009470060792	0.0	0.0	0.0	16.79826361781504	0.0
31.15381718015405	16.825562303659197	0.3374631210488597	16.808592646269005	-0.016969657390191628	22.44533806417427	15.14222006579068	0.3313400436668762	15.14222006579068	8.277741534887962	7.013000658647141	0.28688484089844485	0.0	0.0	0.0	16.808592646269005	0.0
31.371893900415127	17.14947452295952	0.34057557248147136	16.817820707164834	-0.33165381579468445	22.602455430623486	15.295207685915795	0.3328021266715112	15.295207685915795	8.335685725632178	7.639134514784117	0.29599972943168545	0.0	0.0	0.0	16.817820707164834	0.0
31.59149715771803	17.050365242867496	0.33935425748852494	16.8259352948736	-0.22442994799389737	22.76067261863785	15.52062575716211	0.3348759877145486	15.52062575716211	8.394035525711603	7.3131704218373255	0.2896946724612581	0.0	0.0	0.0	16.8259352948736	0.0
31.812637637822057	16.951532576202215	0.3382947305950375	16.832922638075893	-0.11860993812632259	22.919997326968314	15.096660254194314	0.330523605517172	15.096660254194314	8.452793774391584	7.550022640592475	0.2933326332932022	0.0	0.0	0.0	16.832922638075893	0.0
32.03532610128681	17.41349698687147	0.3420343498833475	16.838767647508778	-0.5747293393626904	23.080437308257093	15.501607984753168	0.3337256918187722	15.501607984753168	8.511963330812325	7.718570420071282	0.29436066614824985	0.0	0.0	0.0	16.838767647508778	0.0
32.259573383995814	17.188093255651825	0.3400347484402238	16.843453867313343	-0.3446393883384822	23.24200036941489	15.501052499840407	0.3329743979320414	15.501052499840407	8.571547074128013	8.457713061067302	0.305255025395921	0.0	0.0	0.0	16.843453867313343	0.0
32.48539039768379	16.79624608633169	0.33643760370698483	16.84696343066219	0.05071734433050068	23.404694372000794	15.58541316004018	0.3332157533363656	15.58541316004018	8.631547903646908	8.168595936713375	0.3001614782090659	0.0	0.0	0.0	16.84696343066219	0.0
32.71278813046758	17.045972568569812	0.33835766101698295	16.849277020406067	-0.19669554816374557	23.5685272326048	15.330203729258573	0.33067438540016864	15.330203729258573	8.691968738972436	8.571814938718127	0.3048205725457468	0.0	0.0	0.0	16.849277020406067	0.0
32.94177764738085	17.561465259183116	0.3430686787156697	16.850373835547714	-0.711091423635402	23.73350692323303	15.014900067550174	0.3269124543806674	15.014900067550174	8.752812520145245	8.465007421704525	0.3021357505398857	0.0	0.0	0.0	16.850373835547714	0.0
33.17237009091252	17.34050794713872	0.3412191669268195	16.850231564414603	-0.4902763827241152	23.89964147169566	15.756284763057177	0.3333738731900781	15.756284763057177	8.81408220778626	8.763763092903776	0.3069876381252703	0.0	0.0	0.0	16.850231564414603	0.0
33.4045766815489	16.917862330909816	0.33718131895625075	16.848826365482903	-0.06903596542691304	24.06693896199753	16.371560809388495	0.3386301372562454	16.371560809388495	8.875780783240765	9.078616568940864	0.30985077359573165	0.0	0.0	0.0	16.848826365482903	0.0
33.63840871831975	17.037498654412946	0.3379298980685536	16.84613285687837	-0.1913657975345764	24.23540753473151	15.899783444668326	0.3335100548332395	15.899783444668326	8.93791124872345	8.973775459756897	0.3077643631774839	0.0	0.0	0.0	16.84613285687837	0.0
33.87387757934799	16.758644062011687	0.33535590318732844	16.842124115667005	0.08348005365531819	24.405055387474633	15.877552285676241	0.33327689248760356	15.877552285676241	9.000476627464515	9.539968837679162	0.3151887819899939	0.0	0.0	0.0	16.842124115667005	0.0
34.11099472240342	16.400450359292215	0.33230553568157095	16.836771688139834	0.4363213288476189	24.575890775186952	16.23479263769749	0.33552083175530845	16.23479263769749	9.063479963856764	9.189936422383232	0.3096430589289188	0.0	0.0	0.0	16.836771688139834	0.0
34.34977168546025	16.793153910806435	0.3360470334672409	16.830045612387103	0.03689170158066801	24.74792201061326	16.481844557067397	0.33764780475736605	16.481844557067397	9.126924323603763	9.518220252285689	0.3135070700779799	0.0	0.0	0.0	16.830045612387103	0.0
34.59022008725847	16.98659380457104	0.33764906539416256	16.821914454564908	-0.1646793500061321	24.921157464687553	16.102977767695155	0.3336177276457098	16.102977767695155	9.19081279386899	9.97826615532933	0.3187449098288743	0.0	0.0	0.0	16.821914454564908	0.0
34.83235162786928	16.807279458198494	0.33640641429948154	16.812345360362272	0.005065902163778446	25.095605566940364	16.230111809004462	0.33420136620413315	16.230111809004462	9.25514848342607	10.315030630987557	0.32224154911128156	0.0	0.0	0.0	16.812345360362272	0.0
35.07617808926437	16.990822286536698	0.3383746202975283	16.801304123293622	-0.18951816324307558	25.27127480590895	16.075226559072824	0.33218044009317377	16.075226559072824	9.319934522810053	10.560557553485445	0.3253883568500513	0.0	0.0	0.0	16.801304123293622	0.0
35.32171133588922	16.81367402929612	0.33698030010060237	16.788755271565154	-0.024918757730965524	25.448173729550312	15.729056271611114	0.32819109894512355	15.729056271611114	9.385174064469723	10.328379489841359	0.32146384224360003	0.0	0.0	0.0	16.788755271565154	0.0
35.568963315240445	17.20477086576333	0.34068676082176885	16.774662175394514	-0.43010869036881516	25.626310945657167	15.969951746648533	0.33025309321539914	15.969951746648533	9.450870282921011	10.47207254790353	0.32215682930140455	0.0	0.0	0.0	16.774662175394514	0.0
35.817946058447134	17.235682005878306	0.3412223807018062	16.758987176800876	-0.4766948290774309	25.805695122276767	16.4478932883251	0.3342400200007087	16.4478932883251	9.517026374901459	11.341810528816165	0.3327510836797129	0.0	0.0	0.0	16.758987176800876	0.0
36.06867168085626	16.23622144551085	0.3322237884043202	16.74169174403444	0.5054702985235906	25.986334988132704	16.274180489962298	0.3323535587216349	16.274180489962298	9.58364555952577	11.58717903773848	0.334827530415006	0.0	0.0	0.0	16.74169174403444	0.0
36.32115238262226	16.77084881599457	0.33695436450335603	16.722736652965953	-0.048112163028616095	26.168239333049634	16.223659640938138	0.3323475521444374	16.223659640938138	9.650731078442451	11.748592814499267	0.33580868655445584	0.0	0.0	0.0	16.722736652965953	0.0
36.57540044930061	16.374914386049042	0.33351271695160767	16.702082197930093	0.3271678118810506	26.35141700838098	16.472281411792846	0.3345228262089829	16.472281411792846	9.718286195991547	11.609765422914785	0.3337353208741263	0.0	0.0	0.0	16.702082197930093	0.0
36.83142825244572	16.810088931680855	0.33736155499333004	16.67968843468865	-0.13040049699220546	26.53587692743965	16.419361050783127	0.33418626611689023	16.419361050783127	9.786314199363488	12.311689784971948	0.34056173376072196	0.0	0.0	0.0	16.67968843468865	0.0
37.08924825021283	16.522307127995102	0.33472965713429714	16.65551545837231	0.13320833037720803	26.721628065931725	15.823873697771955	0.32896227993696164	15.823873697771955	9.854818398759033	11.183087025054295	0.3259445088642817	0.0	0.0	0.0	16.65551545837231	0.0
37.34887298796433	16.539088584809807	0.3345330898676918	16.629523719454703	0.0904351346448955	26.90867946239325	16.32612868257639	0.3334564903377916	16.32612868257639	9.923802127550346	12.360141646858605	0.3402899329259768	0.0	0.0	0.0	16.629523719454703	0.0
37.61031509888008	16.549618354761172	0.3347396395183439	16.60167438102926	0.0520560262680867	27.09704021863	15.809509133257292	0.3288818722714828	15.809509133257292	9.993268742443199	12.862402443552282	0.34590000421608413	0.0	0.0	0.0	16.60167438102926	0.0
37.87358730457224	16.59091560650123	0.3348317561666589	16.57192972088134	-0.018985885619891008	27.286719500160412	16.36173268782077	0.3336715578328551	16.36173268782077	10.0632216236403	12.391718739491676	0.34084044329478264	0.0	0.0	0.0	16.57192972088134	0.0
38.138702415704245	16.098469983059502	0.33000577192227554	16.54025358208672	0.4417835990272181	27.477726536661535	16.430125433107403	0.3344609344054887	16.430125433107403	10.133664175005784	12.97478670856975	0.3479069391262194	0.0	0.0	0.0	16.54025358208672	0.0
38.40567333261417	16.02448193554751	0.3291532568478954	16.506611876120353	0.4821299405728432	27.670070622418166	17.0653716737874	0.3398552885876905	17.0653716737874	10.204599824230822	13.325617007954673	0.3531728987666029	0.0	0.0	0.0	16.506611876120353	0.0
38.674513045942476	16.313887151394837	0.33187988594934514	16.47097314272837	0.15708599133353118	27.863761116775095	16.62524942905744	0.3359025095613183	16.62524942905744	10.27603202300044	13.656678250631634	0.35741200585361116	0.0	0.0	0.0	16.47097314272837	0.0
38.94523463726408	16.463562573738916	0.33301590833431716	16.433309171097246	-0.030253402641669425	28.058807444592517	16.45164096325563	0.33400192981472215	16.45164096325563	10.347964247161443	13.627189216022847	0.35771749796256985	0.0	0.0	0.0	16.433309171097246	0.0
39.217851279724925	16.787944827672447	0.33585983685791404	16.39359568715627	-0.39434914051617653	28.255219096704664	16.21384009538655	0.33143992285070534	16.21384009538655	10.420399996891572	14.506932756896614	0.36753862685842553	0.0	0.0	0.0	16.39359568715627	0.0
39.492376238683	16.005283278699356	0.32895075640755506	16.35181311216786	0.3465298334685052	28.453005630381597	16.059846808808725	0.32957216042265364	16.059846808808725	10.493342796869813	13.646540175723977	0.3577869650032701	0.0	0.0	0.0	16.35181311216786	0.0
39.76882287235378	16.02790180438384	0.32918325438031354	16.307947398095287	0.28004559371144566	28.65217666979427	16.299590885825953	0.3311081846052749	16.299590885825953	10.566796196447902	14.022905451947969	0.36195938445690334	0.0	0.0	0.0	16.307947398095287	0.0
40.04720463246026	15.831762109254635	0.3277386818570805	16.261990945594317	0.43022883633968156	28.85274190648283	15.983477191612335	0.32777650776743156	15.983477191612335	10.640763769823035	13.72692319040935	0.3573505003744309	0.0	0.0	0.0	16.261990945594317	0.0
40.327535064887485	16.17299535987049	0.3314201179632042	16.21394361085444	0.0409482509839485	29.05471109982821	16.88468242966883	0.3358661512687429	16.88468242966883	10.715249116211798	14.193819423493792	0.362202177934225	0.0	0.0	0.0	16.21394361085444	0.0
40.6098278103417	15.945560672709908	0.32950634909811016	16.163813807910103	0.21825313520019485	29.25809407752701	16.33554862890113	0.33077970457338257	16.33554862890113	10.79025586002528	13.880522741319734	0.3575522137417683	0.0	0.0	0.0	16.163813807910103	0.0
40.894096605014084	15.991226523081117	0.3300136994365375	16.111619713468762	0.12039319038764518	29.4629007360697	16.88383780456675	0.3360175981129009	16.88383780456675	10.865787651045459	14.4646873188683	0.3635068815034731	0.0	0.0	0.0	16.111619713468762	0.0
41.18035528124919	15.980449028244397	0.33051729319411266	16.0573905817463	0.07694155350190357	29.669141041222183	16.900491441465366	0.3363433870061779	16.900491441465366	10.941848164602776	15.239757365496988	0.37144099136537057	0.0	0.0	0.0	16.0573905817463	0.0
41.46861776821793	16.50650590407783	0.33558214492525945	16.001168177269864	-0.5053377268079657	29.87682502851074	16.684326833567468	0.3347739858705574	16.684326833567468	11.018441101754995	14.285588380114302	0.36026436722405586	0.0	0.0	0.0	16.001168177269864	0.0
41.75889809259546	15.711660032520056	0.32844181599001815	15.943008334114243	0.23134830159418662	30.085962803710316	16.536366492787238	0.334004861824601	16.536366492787238	11.095570189467281	14.599407132286684	0.36362966464082364	0.0	0.0	0.0	15.943008334114243	0.0
42.05121037924363	15.953080211925712	0.3305545348969603	15.882982650556086	-0.07009756136962686	30.296564543336288	16.64539293747143	0.33547674847800174	16.64539293747143	11.173239180793551	15.069885963446364	0.36764544369636215	0.0	0.0	0.0	15.882982650556086	0.0
42.345568851898335	15.791076962980169	0.32946140810953733	15.821180328693224	0.03010336571305494	30.50864049513964	16.71239827202298	0.3358123849571065	16.71239827202298	11.251451855059106	14.801627567823289	0.36408549661108175	0.0	0.0	0.0	15.821180328693224	0.0
42.64198783386162	15.755725131951584	0.32941402047126356	15.757710169161303	0.0019850372097192093	30.72220097860562	16.72814073131264	0.33609382542029165	16.72814073131264	11.33021201804452	14.760159696352453	0.36328597098699733	0.0	0.0	0.0	15.757710169161303	0.0
42.94048174869865	15.883642781924056	0.3307799023809269	15.692702731702887	-0.1909400502211689	30.93725638545586	16.715225070934604	0.3364389601937956	16.715225070934604	11.409523502170831	15.121495554716978	0.36628479870795255	0.0	0.0	0.0	15.692702731702887	0.0
43.24106512093954	15.435549458646989	0.3267494721799888	15.626312673002289	0.1907632143553002	31.15381718015405	16.825562303659197	0.3374631210488597	16.825562303659197	11.489390166686027	14.883054723515002	0.3635854933301219	0.0	0.0	0.0	15.626312673002289	0.0
43.54375257678612	15.586443248664326	0.3284681054646824	15.558721273886071	-0.02772197477825422	31.371893900415127	17.14947452295952	0.34057557248147136	17.14947452295952	11.56981589785283	14.421184906791353	0.35827836297206583	0.0	0.0	0.0	15.558721273886071	0.0
43.84855884482362	15.769155407078228	0.33056285787685313	15.490139168726587	-0.279016238351641	31.59149715771803	17.050365242867496	0.33935425748852494	17.050365242867496	11.6508046091378	14.77490289988584	0.3613096983706394	0.0	0.0	0.0	15.490139168726587	0.0
44.15549875673739	15.51419961459072	0.3280554280702994	15.420809290658845	-0.09339032393187452	31.812637637822057	16.951532576202215	0.3382947305950375	16.951532576202215	11.732360241401764	14.39599233392231	0.3564092475699839	0.0	0.0	0.0	15.420809290658845	0.0
44.46458724803455	15.641724928362533	0.32979179814209153	15.351010047027263	-0.2907148813352709	32.03532610128681	17.41349698687147	0.3420343498833475	17.41349698687147	11.814486763091576	13.832535428566132	0.34984358491351136	0.0	0.0	0.0	15.351010047027263	0.0
44.775839358770796	15.30237661689096	0.3264621058888088	15.281058740350815	-0.021317876540145164	32.259573383995814	17.188093255651825	0.3400347484402238	17.188093255651825	11.897188170433218	14.046190046509356	0.35108040390497836	0.0	0.0	0.0	15.281058740350815	0.0
45.08927023428218	15.394624361424597	0.32770426142013853	15.211315250991053	-0.18330911043354448	32.48539039768379	16.79624608633169	0.33643760370698483	16.79624608633169	11.980468487626249	13.980094321312004	0.3492790702996924	0.0	0.0	0.0	15.211315250991053	0.0
45.40489512592216	14.998549626661399	0.3242396225809567	15.142185998671545	0.14363637201014612	32.71278813046758	17.045972568569812	0.33835766101698295	17.045972568569812	12.064331767039633	13.808594850509847	0.3465389409317416	0.0	0.0	0.0	15.142185998671545	0.0
45.72272939180361	15.169801589446221	0.32621266082663913	15.074128201006529	-0.09567338843969253	32.94177764738085	17.561465259183116	0.3430686787156697	17.561465259183116	12.14878208940891	13.529477523091199	0.34226847788138115	0.0	0.0	0.0	15.074128201006529	0.0
46.04278849754624	14.873007916368824	0.3236290545159487	15.007654448253103	0.13464653188427889	33.17237009091252	17.34050794713872	0.3412191669268195	17.34050794713872	12.233823564034772	13.654680570671768	0.343186860192269	0.0	0.0	0.0	15.007654448253103	0.0
46.365088017029066	15.059620266113548	0.3257646624513798	14.943337614634387	-0.11628265147916039	33.4045766815489	16.917862330909816	0.33718131895625075	16.917862330909816	12.319460328983016	13.43033392938052	0.33931554164836414	0.0	0.0	0.0	14.943337614634387	0.0
46.689643633148265	15.07602944864523	0.3266734205091217	14.881816127758366	-0.19421332088686327	33.63840871831975	17.037498654412946	0.3379298980685536	17.037498654412946	12.405696551285896	13.651744174650126	0.3412780196549744	0.0	0.0	0.0	14.881816127758366	0.0
47.0164711385803	14.930202707281328	0.3255616989517859	14.823799618902694	-0.10640308837863444	33.87387757934799	16.758644062011687	0.33535590318732844	16.758644062011687	12.492536427144898	13.719978596838807	0.3407019796339931	0.0	0.0	0.0	14.823799618902694	0.0
47.34558643655036	14.678299133699372	0.32322735551848625	14.770074978252202	0.09177584455282961	34.11099472240342	16.400450359292215	0.33230553568157095	16.400450359292215	12.579984182134913	13.743104953177143	0.3401337405439233	0.0	0.0	0.0	14.770074978252202	0.0
47.67700554160622	14.988583703835879	0.3269714786737637	14.721512840567382	-0.26707086326849705	34.34977168546025	16.793153910806435	0.3360470334672409	16.793153910806435	12.668044071409858	13.319247099382729	0.33446035875324853	0.0	0.0	0.0	14.721512840567382	0.0
48.01074458039746	14.305481522741658	0.3202113822238653	14.679074528207718	0.3735930054660592	34.59022008725847	16.98659380457104	0.33764906539416256	16.98659380457104	12.756720379909726	12.883171116224734	0.3286682014980707	0.0	0.0	0.0	14.679074528207718	0.0
48.346819792460245	14.863862101818162	0.32640704098646767	14.643819479985433	-0.2200426218327287	34.83235162786928	16.807279458198494	0.33640641429948154	16.807279458198494	12.846017422569096	12.841852173218161	0.32726956745498986	0.0	0.0	0.0	14.643819479985433	0.0
48.68524753100746	14.038285600801613	0.3183769403468264	14.616913195935567	0.5786275951339537	35.07617808926437	16.990822286536698	0.3383746202975283	16.990822286536698	12.93593954452708	13.285092202197092	0.3314132365634068	0.0	0.0	0.0	14.616913195935567	0.0
49.026044263724515	14.666798878974667	0.3253433691261679	14.599635729801419	-0.06716314917324873	35.32171133588922	16.81367402929612	0.33698030010060237	16.81367402929612	13.026491121338768	13.406213011632383	0.33121576974340633	0.0	0.0	0.0	14.599635729801419	0.0
49.36922657357059	14.684716882363972	0.326092256455979	14.5933907628294	-0.09132611953457115	35.568963315240445	17.20477086576333	0.34068676082176885	17.20477086576333	13.11767655918814	13.367411663760073	0.33039247271394956	0.0	0.0	0.0	14.5933907628294	0.0
49.714811159585594	14.614092735996097	0.3258280534025749	14.59971529434735	-0.014377441648747435	35.817946058447134	17.235682005878306	0.3412223807018062	17.235682005878306	13.209500295102458	13.752929862799817	0.3336142579829407	0.0	0.0	0.0	14.59971529434735	0.0
					36.06867168085626	16.23622144551085	0.3322237884043202	16.23622144551085	13.301966797168173	13.368390527238175	0.3286195497023316
					36.32115238262226	16.77084881599457	0.33695436450335603	16.77084881599457	13.395080564748351	13.726231930094594	0.33159449014664494
					36.57540044930061	16.374914386049042	0.33351271695160767	16.374914386049042	13.488846128701589	13.220471607571097	0.32553193739685116
					36.83142825244572	16.810088931680855	0.33736155499333004	16.810088931680855	13.5832680516025	13.844836088642042	0.33142584150277227
					37.08924825021283	16.522307127995102	0.33472965713429714	16.522307127995102	13.678350927963718	14.522830584448124	0.33741306121177667
					37.34887298796433	16.539088584809807	0.3345330898676918	16.539088584809807	13.774099384459465	14.303343986582972	0.3341167146164667
					37.61031509888008	16.549618354761172	0.3347396395183439	16.549618354761172	13.870518080150681	14.149578002143258	0.33190194734293366
					37.87358730457224	16.59091560650123	0.3348317561666589	16.59091560650123	13.967611706711736	14.621696318910896	0.33595460098988544
					38.138702415704245	16.098469983059502	0.33000577192227554	16.098469983059502	14.065384988658717	15.105164993461612	0.34023689254120243
					38.40567333261417	16.02448193554751	0.3291532568478954	16.02448193554751	14.163842683579329	15.349729976845726	0.34216071137453613
					38.674513045942476	16.313887151394837	0.33187988594934514	16.313887151394837	14.262989582364385	14.794223849452715	0.33661944623093903
					38.94523463726408	16.463562573738916	0.33301590833431716	16.463562573738916	14.362830509440936	15.177579467626808	0.3397403747066124
					39.217851279724925	16.787944827672447	0.33585983685791404	16.787944827672447	14.463370323007023	15.075677650787988	0.33867395855877847
					39.492376238683	16.005283278699356	0.32895075640755506	16.005283278699356	14.564613915268072	14.330276157029095	0.3308951708306797
					39.76882287235378	16.02790180438384	0.32918325438031354	16.02790180438384	14.66656621267495	14.831609941376145	0.33629662158614476
					40.04720463246026	15.831762109254635	0.3277386818570805	15.831762109254635	14.769232176163673	14.15185550768861	0.32915939041233194
					40.327535064887485	16.17299535987049	0.3314201179632042	16.17299535987049	14.87261680139682	14.189241602121575	0.32896211016902616
					40.6098278103417	15.945560672709908	0.32950634909811016	15.945560672709908	14.976725119006597	14.30435927049881	0.32996213410105746
					40.894096605014084	15.991226523081117	0.3300136994365375	15.991226523081117	15.081562194839643	13.648205814884854	0.3230027418232408
					41.18035528124919	15.980449028244397	0.33051729319411266	15.980449028244397	15.18713313020352	13.895883956828472	0.3250511487067355
					41.46861776821793	16.50650590407783	0.33558214492525945	16.50650590407783	15.293443062114946	13.981779224446338	0.3256625135912748
					41.75889809259546	15.711660032520056	0.32844181599001815	15.711660032520056	15.400497163549751	13.427112329891742	0.31968265996310996
					42.05121037924363	15.953080211925712	0.3305545348969603	15.953080211925712	15.508300643694598	12.913947006451462	0.3135047372202556
					42.345568851898335	15.791076962980169	0.32946140810953733	15.791076962980169	15.61685874820046	13.962266487327366	0.32373858755219187
					42.64198783386162	15.755725131951584	0.32941402047126356	15.755725131951584	15.726176759437863	13.743601486092082	0.3207668132051745
					42.94048174869865	15.883642781924056	0.3307799023809269	15.883642781924056	15.836259996753927	13.470625139666552	0.31720013609265557
					43.24106512093954	15.435549458646989	0.3267494721799888	15.435549458646989	15.947113816731207	12.858707446857544	0.3094710333403855
					43.54375257678612	15.586443248664326	0.3284681054646824	15.586443248664326	16.058743613448325	13.69049735947575	0.3175703951280388
					43.84855884482362	15.769155407078228	0.33056285787685313	15.769155407078228	16.171154818742465	13.592592895429698	0.3160998636057189
					44.15549875673739	15.51419961459072	0.3280554280702994	15.51419961459072	16.284352902473664	13.414496997782251	0.3142570647347201
					44.46458724803455	15.641724928362533	0.32979179814209153	15.641724928362533	16.39834337279098	13.68889361111953	0.3166895515985354
					44.775839358770796	15.30237661689096	0.3264621058888088	15.30237661689096	16.513131776400517	13.905358884470116	0.31855165174416417
					45.08927023428218	15.394624361424597	0.32770426142013853	15.394624361424597	16.628723698835323	14.11456483282674	0.32058523659162885
					45.40489512592216	14.998549626661399	0.3242396225809567	14.998549626661399	16.74512476472717	14.665464727959305	0.3251059984159797
					45.72272939180361	15.169801589446221	0.32621266082663913	15.169801589446221	16.862340638080262	13.546893011844285	0.3135003929133316
					46.04278849754624	14.873007916368824	0.3236290545159487	14.873007916368824	16.980377022546822	13.810272703653524	0.31520919107913065
					46.365088017029066	15.059620266113548	0.3257646624513798	15.059620266113548	17.09923966170465	14.505192278948925	0.3213576808743286
					46.689643633148265	15.07602944864523	0.3266734205091217	15.07602944864523	17.21893433933658	14.12949644029725	0.3169578851572078
					47.0164711385803	14.930202707281328	0.3255616989517859	14.930202707281328	17.339466879711935	14.373011517797021	0.31916814489541745
					47.34558643655036	14.678299133699372	0.32322735551848625	14.678299133699372	17.460843147869923	14.519357513763815	0.31990770958103293
					47.67700554160622	14.988583703835879	0.3269714786737637	14.988583703835879	17.583069049905014	14.638823092179187	0.3202544286502482
					48.01074458039746	14.305481522741658	0.3202113822238653	14.305481522741658	17.706150533254345	14.478032168197716	0.31840972175848253
					48.346819792460245	14.863862101818162	0.32640704098646767	14.863862101818162	17.830093586987125	13.978894159580193	0.3132434621720076
					48.68524753100746	14.038285600801613	0.3183769403468264	14.038285600801613	17.95490424209604	14.927924272351941	0.3217349707063475
					49.026044263724515	14.666798878974667	0.3253433691261679	14.666798878974667	18.080588571790713	14.954217516865853	0.32110833889849355
					49.36922657357059	14.684716882363972	0.326092256455979	14.684716882363972	18.207152691793247	14.458846781306121	0.3164809413564832
					49.714811159585594	14.614092735996097	0.3258280534025749	14.614092735996097	18.334602760635804	14.739998332375416	0.31851330388197047
					50.06281483770269	14.511525411376526	0.3255397839382806	14.511525411376526	18.462944979960255	14.566487957253548	0.3162954583943821
					50.413254541566616	14.02770075079673	0.32111811835433385	14.02770075079673	18.592185594819973	15.111885961866458	0.3204302858390057
					50.76614732335758	14.298353214122312	0.3250029554833747	14.298353214122312	18.722330893983717	15.005061226606397	0.3192848690015711
					51.12151035462108	13.657091863333337	0.31902645857565004	13.657091863333337	18.8533872102416	15.073606013666472	0.3191362461249144
					51.47936092710343	13.914364208430827	0.3221703772706766	13.914364208430827	18.98536092071329	14.972516128685797	0.31807915611507276
					51.839716453593155	14.118543692836118	0.3248409214241465	14.118543692836118	19.118258447158283	15.53727821783666	0.3226388149312607
					52.20259446876831	13.854558284173574	0.32279253427150617	13.854558284173574	19.252086256288393	15.666428710907741	0.32354353823286663
					52.56801263004969	13.546366730441578	0.3199617803550744	13.546366730441578	19.38685086008241	15.342235960400407	0.3199472936574008
					52.93598871846004	13.305241299012577	0.31772907592790556	13.305241299012577	19.522558816102986	15.168954338578233	0.3175121333964937
					53.306540639489256	13.259899228683203	0.3175738203762762	13.259899228683203	19.659216727815707	15.61282110951995	0.32101067091542895
					53.67968642396568	12.799625653952138	0.31311925760692083	12.799625653952138	19.79683124491042	16.082014312593444	0.32445082734306574
					54.05544422893344	13.172068496385311	0.3178484887987044	13.172068496385311	19.935409063624792	15.970508315281482	0.32364707240584323
					54.43383233853597	13.2273003776579	0.31894383908172147	13.2273003776579	20.07495692707017	16.23813343283991	0.3257832117561837
					54.81486916490572	13.16315247459142	0.3189098858735494	13.16315247459142	20.215481625559658	16.150109430396302	0.3250652220263411
					55.19857324906006	12.766908965989797	0.31516231663943367	12.766908965989797	20.356989996938573	15.347085617223678	0.3182006063617713
					55.58496326180349	13.187236222712325	0.321136157498418	13.187236222712325	20.499488926917145	16.281499785830228	0.3260125780058986
					55.97405800463611	13.113191451743381	0.32040344978628127	13.113191451743381	20.642985349405564	15.653168813526467	0.3202886282349607
					56.36587641066856	12.770396750802421	0.31742198848785935	12.770396750802421	20.7874862468514	16.008074303119358	0.3233158023069646
					56.76043754554324	12.473506173694027	0.3143388817770351	12.473506173694027	20.932998650579357	16.837825468274588	0.3305286962563963
					57.15776060836205	11.815540758323207	0.3073002794560758	11.815540758323207	21.079529641133412	16.403756861746782	0.32708970161540046
					57.55786493262058	12.39585826345401	0.3147529400104854	12.39585826345401	21.22708634862135	16.27166380446479	0.326137883094916
					57.96076998714892	11.94673968072014	0.3098980370171679	11.94673968072014	21.375675953061695	17.158330715779737	0.33374489358483894
					58.36649537705897	11.71085711768961	0.3080123078516365	11.71085711768961	21.525305684733127	16.876179946816194	0.33146121002757273
					58.77506084469838	12.205791104075788	0.3147738785771954	12.205791104075788	21.67598282452626	16.990036701778784	0.3325013909182228
					59.18648627061127	12.186272364477444	0.3153833064011976	12.186272364477444	21.827714704297946	16.395227416157084	0.3273240558088125
					59.600791674505544	11.762312613985387	0.3111865452129267	11.762312613985387	21.980508707228033	16.52634556430817	0.3276729604502139
					60.01799721622709	11.891642283504451	0.3138168632189985	11.891642283504451	22.134372268178627	17.390237883284698	0.3349203765663291
					60.438123196740676	11.594772213607397	0.31136544253598764	11.594772213607397	22.289312874055877	16.857292503715488	0.3298281480775239
					60.86119005911786	11.837984049574931	0.31506147749808366	11.837984049574931	22.44533806417427	17.102333751656378	0.3313400436668762
					61.28721838953169	11.976423339368614	0.3182502246692616	11.976423339368614	22.602455430623486	17.27512514736211	0.3328021266715112
					61.71622891825841	11.031178409033902	0.30704073368049567	11.031178409033902	22.76067261863785	17.52972289269661	0.3348759877145486
					62.14824252068621	11.207478009552457	0.3100844532545712	11.207478009552457	22.919997326968314	17.05087636296448	0.330523605517172
					62.58328021833101	10.935816755316958	0.3070961022904395	10.935816755316958	23.080437308257093	17.508243328303966	0.3337256918187722
					63.021363179859335	10.903148302496719	0.3073417824209808	10.903148302496719	23.24200036941489	17.507615937582475	0.3329743979320414
					63.46251272211835	10.678231612748988	0.305214474260141	10.678231612748988	23.404694372000794	17.602896825059872	0.3332157533363656
					63.90675031117318	10.58579118640802	0.3047887333347622	10.58579118640802	23.5685272326048	17.31465132058078	0.33067438540016864
					64.35409756335139	10.764041988737466	0.30767757908294396	10.764041988737466	23.73350692323303	16.95853257232411	0.3269124543806674
					64.80457624629484	10.744406427077301	0.30845375923948803	10.744406427077301	23.89964147169566	17.795887230085043	0.3333738731900781
					65.2582082800189	10.486943780244832	0.30615761419003257	10.486943780244832	24.06693896199753	18.490808862978927	0.3386301372562454
					65.71501573797903	10.383376263230565	0.30570171672674434	10.383376263230565	24.23540753473151	17.957961373451973	0.3335100548332395
					66.1750208481449	9.816754066866903	0.2988752109878059	9.816754066866903	24.405055387474633	17.932852459493727	0.33327689248760356
					66.6382459940819	9.518754848541764	0.29550574823893805	9.518754848541764	24.575890775186952	18.33633647328306	0.33552083175530845
					67.10471371604048	10.0685944226371	0.3046199641502737	10.0685944226371	24.74792201061326	18.615368501657613	0.33764780475736605
					67.57444671205276	9.744946954154933	0.30135207119914276	9.744946954154933	24.921157464687553	18.187458574902482	0.3336177276457098
					68.04746783903713	10.149238964899062	0.3077841656667064	10.149238964899062	25.095605566940364	18.331049725752337	0.33420136620413315
					68.5238001139104	10.06981993579999	0.30777112497507725	10.06981993579999	25.27127480590895	18.156115057914295	0.33218044009317377
					69.00346671470777	9.6813241767001	0.30340577961598586	9.6813241767001	25.448173729550312	17.76513409439943	0.32819109894512355
					69.48649098171072	9.820296473965595	0.3063972624498538	9.820296473965595	25.626310945657167	18.037212745710367	0.33025309321539914
					69.97289641858268	9.537035285242036	0.3036755010260793	9.537035285242036	25.805695122276767	18.577022345889166	0.3342400200007087
					70.46270669351276	9.448622559785251	0.303409908786792	9.448622559785251	25.986334988132704	18.38082296154349	0.3323535587216349
					70.95594564036736	9.596747066320384	0.30667524389471157	9.596747066320384	26.168239333049634	18.32376234442961	0.3323475521444374
					71.45263725984992	9.030241931797686	0.29934394566066275	9.030241931797686	26.35141700838098	18.604567436721936	0.3345228262089829
					71.95280572066886	8.541234987308197	0.2927891057074563	8.541234987308197	26.53587692743965	18.54479669819654	0.33418626611689023
					72.45647536071354	9.126755653408356	0.3025393540760804	9.126755653408356	26.721628065931725	17.872225343940787	0.32896227993696164
					72.96367068823854	8.852861047943577	0.2994084947495936	8.852861047943577	26.90867946239325	18.439495687472807	0.3334564903377916
					73.4744163830562	8.568133166799928	0.2962284970327352	8.568133166799928	27.09704021863	17.856001330852905	0.3288818722714828
					73.9887372977376	8.895798553056267	0.3021252138638092	8.895798553056267	27.286719500160412	18.47970852138616	0.3336715578328551
					74.50665845882176	8.269490545193365	0.29348825900874437	8.269490545193365	27.477726536661535	18.556954496613173	0.3344609344054887
					75.02820506803351	8.175205461057551	0.2933544510006989	8.175205461057551	27.670070622418166	19.27443140392208	0.3398552885876905
					75.55340250350974	8.08757907822096	0.29261637876015717	8.08757907822096	27.863761116775095	18.777336692037313	0.3359025095613183
					76.0822763210343	8.653118272991135	0.3028568287406484	8.653118272991135	28.058807444592517	18.58125514578087	0.33400192981472215
					76.61485225528155	7.9828853322643285	0.2930811399231442	7.9828853322643285	28.255219096704664	18.312671688991824	0.33143992285070534
					77.15115622106853	7.895824975105801	0.29238425621121056	7.895824975105801	28.453005630381597	18.13874444641275	0.32957216042265364
					77.69121431461602	8.42572334256157	0.3024804106001499	8.42572334256157	28.65217666979427	18.40952265478093	0.3311081846052749
					78.23505281481832	7.488861110528448	0.2874480537849831	7.488861110528448	28.85274190648283	18.052489017809542	0.32777650776743156
					78.78269818452205	7.894387338552502	0.2956994514608645	7.894387338552502	29.05471109982821	19.070352494434314	0.3358661512687429
					79.3341770718137	7.757885595187046	0.2944002227613745	7.757885595187046	29.25809407752701	18.450135016796278	0.33077970457338257
					79.88951631131638	7.848805159328928	0.2972853013948941	7.848805159328928	29.4629007360697	19.069398535217765	0.3360175981129009
					80.4487429254956	7.765605574861597	0.2968376921127027	7.765605574861597	29.669141041222183	19.08820793404974	0.3363433870061779
					81.01188412597406	6.60118085872796	0.27760788504825784	6.60118085872796	29.87682502851074	18.84406148435457	0.3347739858705574
					81.5789673148559	6.848095911145358	0.2829254784550196	6.848095911145358	30.085962803710316	18.676948133799776	0.334004861824601
					82.1500200860599	6.917661620243766	0.28491849505060474	6.917661620243766	30.296564543336288	18.800087715488864	0.33547674847800174
					82.72507022666231	7.3352290490226135	0.2939554302475491	7.3352290490226135	30.50864049513964	18.87576668394019	0.3358123849571065
					83.30414571824895	7.265469923842864	0.2944744866519215	7.265469923842864	30.72220097860562	18.893546956031987	0.33609382542029165
					83.88727473827669	6.6543418954170415	0.2839679155859567	6.6543418954170415	30.93725638545586	18.87895940325251	0.3364389601937956
					84.47448566144462	6.546478558506449	0.28379058760761294	6.546478558506449	31.15381718015405	19.00357945045109	0.3374631210488597
					85.06580706107474	7.07628486792207	0.2951372546912335	7.07628486792207	31.371893900415127	19.369421107529433	0.34057557248147136
					85.66126771050226	6.36216821516987	0.2826671530756634	6.36216821516987	31.59149715771803	19.257482436802444	0.33935425748852494
					86.26089658447577	5.942542147471315	0.27561960458860635	5.942542147471315	31.812637637822057	19.145856186257156	0.3382947305950375
					86.8647228605671	6.859023578169368	0.295658338162826	6.859023578169368	32.03532610128681	19.667620465096427	0.3420343498833475
					87.47277592059106	5.882946756884783	0.2771356678996693	5.882946756884783	32.259573383995814	19.413038916060824	0.3400347484402238
					88.08508535203521	5.997478940417129	0.28156459193666505	5.997478940417129	32.48539039768379	18.970468339207645	0.33643760370698483
					88.70168094949946	6.479974101089209	0.29333572396391755	6.479974101089209	32.71278813046758	19.252521144364817	0.33835766101698295
					89.32259271614595	6.31019333129321	0.2917489520815815	6.31019333129321	32.94177764738085	19.834742773894916	0.3430686787156697
					89.94785086515898	5.796074694751731	0.2826929608195981	5.796074694751731	33.17237009091252	19.585183219283145	0.3412191669268195
					90.57748582121508	5.41301281275174	0.27589202399113155	5.41301281275174	33.4045766815489	19.10782743155746	0.33718131895625075
					91.21152822196359	5.528636601217995	0.28118257845920325	5.528636601217995	33.63840871831975	19.2429503081556	0.3379298980685536
					91.85000891951734	5.990839420484506	0.29285116123153876	5.990839420484506	33.87387757934799	18.92799884881162	0.33535590318732844
					92.49295898195396	5.563576567208096	0.28575667569022695	5.563576567208096	34.11099472240342	18.523438076016504	0.33230553568157095
					93.14040969482764	5.143108889594644	0.27910707668428225	5.143108889594644	34.34977168546025	18.966975891097537	0.3360470334672409
					93.79239256269142	5.559502866767775	0.2910086283270914	5.559502866767775	34.59022008725847	19.185455982502447	0.33764906539416256
					94.44893931063027	5.171912295107755	0.2838263490761771	5.171912295107755	34.83235162786928	18.98292994703347	0.33640641429948154
					95.11008188580468	5.225374659833732	0.2870676137921452	5.225374659833732	35.07617808926437	19.190231828417073	0.3383746202975283
					95.7758524590053	5.364260748352432	0.2914070571205385	5.364260748352432	35.32171133588922	18.99015227563754	0.33698030010060237
					96.44628342621834	5.266258485201967	0.29088574237831566	5.266258485201967	35.568963315240445	19.43187539136416	0.34068676082176885
					97.12140741020188	5.027548336913402	0.28687262442243	5.027548336913402	35.817946058447134	19.46678788323085	0.3412223807018062
					97.8012572620733	4.950155472651508	0.2860063554832057	4.950155472651508	36.06867168085626	18.33795023586113	0.3322237884043202
					98.48586606290782	4.942407333392808	0.2874269206284446	4.942407333392808	36.32115238262226	18.94178347055567	0.33695436450335603
					99.17526712534817	4.472291950761115	0.2775282783455804	4.472291950761115	36.57540044930061	18.494596549795077	0.33351271695160767
					99.86949399522561	4.958313994901425	0.29143645873044893	4.958313994901425	36.83142825244572	18.98610309819314	0.33736155499333004
					100.5685804531922	4.719928086496675	0.2872786596166555	4.719928086496675	37.08924825021283	18.66106882759721	0.33472965713429714
					101.27256051636454	4.524010589612832	0.2842509258137992	4.524010589612832	37.34887298796433	18.68002259223919	0.3345330898676918
					101.9814684399791	4.71341371207155	0.2905678910286992	4.71341371207155	37.61031509888008	18.69191540843483	0.3347396395183439
					102.69533871905895	4.572129223038856	0.2900716224542248	4.572129223038856	37.87358730457224	18.738558462043613	0.3348317561666589
					103.41420609009236	4.311480334004338	0.28412566132544836	4.311480334004338	38.138702415704245	18.18236727144866	0.33000577192227554
					104.13810553272302	4.591862460947872	0.2930742190313821	4.591862460947872	38.40567333261417	18.09880169938025	0.3291532568478954
					104.86707227145207	4.629607699948277	0.2966803394645049	4.629607699948277	38.674513045942476	18.425669527835147	0.33187988594934514
					105.60114177735224	4.514549018681666	0.2946149875050001	4.514549018681666	38.94523463726408	18.594719971972573	0.33301590833431716
					106.3403497697937	4.090956741275192	0.2848085297236729	4.090956741275192	39.217851279724925	18.961092508217714	0.33585983685791404
					107.08473221818227	4.2766207660537425	0.2909431330717184	4.2766207660537425	39.492376238683	18.07711783561562	0.32895075640755506
					107.83432534370954	4.6115502694983626	0.303010744927748	4.6115502694983626	39.76882287235378	18.102664259689885	0.32918325438031354
					108.58916562111551	4.072576801179759	0.2889786200134645	4.072576801179759	40.04720463246026	17.881134885960453	0.3277386818570805
					109.34928978046332	3.6199480488979106	0.2765732967611527	3.6199480488979106	40.327535064887485	18.266539728436584	0.3314201179632042
					110.11473480892656	3.950898712084247	0.28830102628906534	3.950898712084247	40.6098278103417	18.009664322477363	0.32950634909811016
					110.88553795258903	3.806662122591235	0.2862064318235929	3.806662122591235	40.894096605014084	18.061241476336463	0.3300136994365375
					111.66173671825717	4.147300492977616	0.29875232091897463	4.147300492977616	41.18035528124919	18.04906886803309	0.33051729319411266
					112.44336887528496	4.050314709491254	0.2967459182917138	4.050314709491254	41.46861776821793	18.643222183977997	0.33558214492525945
					113.23047245741196	4.632758598559017	0.31684671889442995	4.632758598559017	41.75889809259546	17.745485965811532	0.32844181599001815
					114.02308576461385	3.762032811042094	0.2922585203056203	3.762032811042094	42.05121037924363	18.018157242852883	0.3305545348969603
					114.82124736496615	3.623988679453758	0.28991978497909854	3.623988679453758	42.345568851898335	17.835183172981928	0.32946140810953733
					115.62499609652092	3.640040142457219	0.29266987137805767	3.640040142457219	42.64198783386162	17.795255156458847	0.32941402047126356
					116.43437106919656	3.305419577945543	0.2834139629404723	3.305419577945543	42.94048174869865	17.939731351696505	0.3307799023809269
					117.24941166668094	3.2015992788166723	0.28224582944794996	3.2015992788166723	43.24106512093954	17.433633729731117	0.3267494721799888
					118.07015754834771	3.783697490239	0.30407030500982196	3.783697490239	43.54375257678612	17.604060255479414	0.3284681054646824
					118.89664865118613	3.8616118824337917	0.3081084372834469	3.8616118824337917	43.84855884482362	17.810423939278966	0.33056285787685313
					119.72892519174444	4.026097549871419	0.31451143817754357	4.026097549871419	44.15549875673739	17.52246490578887	0.3280554280702994
					120.56702766808665	3.7195584639286476	0.3080182588392001	3.7195584639286476	44.46458724803455	17.66649797811474	0.32979179814209153
					121.41099686176327	3.4953527039493557	0.30427706145010414	3.4953527039493557	44.775839358770796	17.283222074341587	0.3264621058888088
					122.26087383979561	4.125423623665847	0.32549165873878816	4.125423623665847	45.08927023428218	17.387411004894513	0.32770426142013853
					123.11669995667417	3.4985913571815295	0.3068601919625759	3.4985913571815295	45.40489512592216	16.94006561729033	0.3242396225809567
					123.97851685637087	3.723330417389045	0.3167206751034243	3.723330417389045	45.72272939180361	17.133485618482165	0.32621266082663913
					124.84636647436548	3.7140296350002333	0.31894272263020235	3.7140296350002333	46.04278849754624	16.798272919796254	0.3236290545159487
					125.72029103968603	3.7137047741424065	0.3198276019968724	3.7137047741424065	46.365088017029066	17.009041662665428	0.3257646624513798
					126.60033307696384	3.505083217239017	0.31568532380042424	3.505083217239017	46.689643633148265	17.02757496326662	0.3266734205091217
					127.48653540850259	3.5385186779862963	0.3185133328807334	3.5385186779862963	47.0164711385803	16.862871399992148	0.3255616989517859
					128.3789411563621	3.987538398726681	0.3359278356994707	3.987538398726681	47.34558643655036	16.57835968573127	0.32322735551848625
					129.27759374445662	3.7242549585901665	0.32956989037095347	3.7242549585901665	47.67700554160622	16.928809636491955	0.3269714786737637
					130.18253690066783	3.388954310640452	0.3185204531680631	3.388954310640452	48.01074458039746	16.157281984879546	0.3202113822238653
					131.09381465897252	4.108386615652573	0.3469801596714809	4.108386615652573	48.346819792460245	16.78794320775954	0.32640704098646767
					132.01147136158534	3.5603975965950236	0.32953269902182264	3.5603975965950236	48.68524753100746	15.855498374930303	0.3183769403468264
					132.93555166111642	3.3850657639401756	0.32556423623073044	3.3850657639401756	49.026044263724515	16.56537075850155	0.3253433691261679
					133.86610052274423	3.799049108093217	0.3432948128656645	3.799049108093217	49.36922657357059	16.585608192166877	0.326092256455979
					134.80316322640346	3.4351620998436005	0.33180220413258155	3.4351620998436005	49.714811159585594	16.505841967870747	0.3258280534025749
					135.74678536898827	4.042721742448872	0.35525775691528355	4.042721742448872	50.06281483770269	16.38999761941742	0.3255397839382806
					136.69701286657119	3.7786453961007416	0.3470637082764977	3.7786453961007416	50.413254541566616	15.843543348738095	0.32111811835433385
					137.6538919566372	3.8873259401027545	0.3531873266555566	3.8873259401027545	50.76614732335758	16.14923093869456	0.3250029554833747
					138.6174692003337	3.883419812230721	0.355690139367616	3.883419812230721	51.12151035462108	15.42496028382488	0.31902645857565004
					139.587791484736	3.2927696966579387	0.3333258444306926	3.2927696966579387	51.47936092710343	15.715535740515607	0.3221703772706766
					140.56490602512915	3.409891606581051	0.3405435799104925	3.409891606581051	51.839716453593155	15.946145629446583	0.3248409214241465
					141.54886036730505	3.8079437227487563	0.35878316336684	3.8079437227487563	52.20259446876831	15.647988123816747	0.32279253427150617
					142.5397023898762	3.6028501084595117	0.35306811083014833	3.6028501084595117	52.56801263004969	15.299902123978855	0.3199617803550744
					143.53748030660535	3.4850340956373866	0.35057458965113164	3.4850340956373866	52.93598871846004	15.027563749130676	0.31772907592790556
					144.54224266875156	3.978626147179232	0.37445578891513676	3.978626147179232	53.306540639489256	14.976352287641225	0.3175738203762762
					145.55403836743284	3.5539151927467083	0.36033809413112916	3.5539151927467083	53.67968642396568	14.456497718237463	0.31311925760692083
					146.5729166360049	3.6854027084191685	0.3658044243163434	3.6854027084191685	54.05544422893344	14.877152137935006	0.3178484887987044
					147.59892705245693	4.1421690398040045	0.3868174531454342	4.1421690398040045	54.43383233853597	14.939533615892106	0.31894383908172147
					148.63211954182412	3.646488049336316	0.36875923662379784	3.646488049336316	54.81486916490572	14.8670819646187	0.3189098858735494
					149.67254437861686	4.1140579409676405	0.3905875638363265	4.1140579409676405	55.19857324906006	14.41954595592324	0.31516231663943367
					150.7202521892672	3.4400730996445033	0.36611550658776737	3.4400730996445033	55.58496326180349	14.894283279654736	0.321136157498418
					151.7752939545921	4.122087323693141	0.39564063775007946	4.122087323693141	55.97405800463611	14.810653641452822	0.32040344978628127
					152.83772101227422	3.639291178129692	0.3789353026024262	3.639291178129692	56.36587641066856	14.423485223722828	0.31742198848785935
					153.90758505936014	3.966633603298561	0.3936523733379903	3.966633603298561	56.76043754554324	14.08816307707798	0.3143388817770351
					154.98493815477565	3.740754329422157	0.3867754289256717	3.740754329422157	57.15776060836205	13.345026067985028	0.3073002794560758
					156.0698327218591	4.060427636840809	0.4019428121316882	4.060427636840809	57.55786493262058	14.000463884339158	0.3147529400104854
					157.16232155091208	3.8594209865899094	0.3950094759848956	3.8594209865899094	57.96076998714892	13.49320828624239	0.3098980370171679
					158.26245780176848	3.667655536370429	0.38835658010222884	3.667655536370429	58.36649537705897	13.226791452936805	0.3080123078516365
					159.37029500638084	3.4219759603183477	0.3810697126767176	3.4219759603183477	58.77506084469838	13.785793117384756	0.3147738785771954
					160.4858870714255	3.929365320643643	0.40406631983236385	3.929365320643643	59.18648627061127	13.763747737145124	0.3153833064011976
					161.6092882809255	4.2617053876286635	0.4219983174383098	4.2617053876286635	59.600791674505544	13.284907704528974	0.3111865452129267
					162.740553298892	3.960305558500801	0.4137227134231299	3.960305558500801	60.01799721622709	13.430978700888579	0.3138168632189985
					163.87973717198423	4.566425413197577	0.4414034853830391	4.566425413197577	60.438123196740676	13.09567971605033	0.31136544253598764
					165.02689533218813	3.773062441868664	0.40967965122368	3.773062441868664	60.86119005911786	13.370374574069665	0.31506147749808366
					166.18208359951348	3.834458248161479	0.41440398577391735	3.834458248161479	61.28721838953169	13.526734402952536	0.3182502246692616
					167.34535818471008	4.782996722570009	0.45805868157410734	4.782996722570009	61.71622891825841	12.459130431711397	0.30704073368049567
					168.51677569200305	4.510835392407237	0.44892612496196543	4.510835392407237	62.14824252068621	12.658251471773665	0.3100844532545712
					169.69639312184705	4.5039528050434905	0.4532581372689007	4.5039528050434905	62.58328021833101	12.351424506035306	0.3070961022904395
					170.8842678737	3.55980349038667	0.4108560958092106	3.55980349038667	63.021363179859335	12.314527222753563	0.3073417824209808
					172.0804577488159	4.31506425798207	0.4500695160762658	4.31506425798207	63.46251272211835	12.060495761206276	0.305214474260141
					173.2850209530576	3.3238105798904374	0.4043412635387869	3.3238105798904374	63.90675031117318	11.95608920678033	0.3047887333347622
					174.498016099729	4.419455942606691	0.4597134563379516	4.419455942606691	64.35409756335139	12.157414025710013	0.30767757908294396
					175.71950221242713	5.6378894015378815	0.5166826408929548	5.6378894015378815	64.80457624629484	12.135236701152959	0.30845375923948803
					176.9495387279141	4.724262181988266	0.4787228859354723	4.724262181988266	65.2582082800189	11.844446308754591	0.30615761419003257
					178.1881854990095	4.3666968372637225	0.46524594209575626	4.3666968372637225	65.71501573797903	11.72747229608587	0.30570171672674434
					179.43550279750258	3.957976574205905	0.4457958496477771	3.957976574205905	66.1750208481449	11.0875026039797	0.2988752109878059
					180.6915513170851	5.006568585604306	0.49969650732479726	5.006568585604306	66.6382459940819	10.750928305931872	0.29550574823893805
					181.9563921763047	5.196577698630401	0.5098016110215089	5.196577698630401	67.10471371604048	11.371942917078062	0.3046199641502737
					183.23008692153883	4.85775790921609	0.4971528975209222	4.85775790921609	67.57444671205276	11.006400281994738	0.30135207119914276
					184.51269752998962	4.285855615828765	0.4718982801030196	4.285855615828765	68.04746783903713	11.463026646611855	0.3077841656667064
					185.80428641269953	4.808223584846803	0.4982941537994983	4.808223584846803	68.5238001139104	11.373327069140158	0.30777112497507725
					187.10491641758844	4.2319028080750085	0.47817172724760676	4.2319028080750085	69.00346671470777	10.934541732223813	0.30340577961598586
					188.41465083251154	5.359989027785334	0.5312583851482163	5.359989027785334	69.48649098171072	11.091503564751823	0.3063972624498538
					189.73355338833915	4.617509432015172	0.49948135799663235	4.617509432015172	69.97289641858268	10.771575088782452	0.3036755010260793
					191.0616882620575	4.402771875911	0.4922326311875994	4.402771875911	70.46270669351276	10.671717608697907	0.303409908786792
					192.3991200798919	3.855988337042224	0.46701159888095384	3.855988337042224	70.95594564036736	10.839016375758256	0.30667524389471157
					193.74591392045113	4.305508289659443	0.48912313600507457	4.305508289659443	71.45263725984992	10.199178898787322	0.29934394566066275
					195.1021353178943	4.572974674843115	0.5065979649067198	4.572974674843115	71.95280572066886	9.646871513529396	0.2927891057074563
					196.46785026511955	4.222949647735714	0.4916914888934049	4.222949647735714	72.45647536071354	10.308186023992771	0.3025393540760804
					197.8431252169754	4.121523000149834	0.48973846988607644	4.121523000149834	72.96367068823854	9.998836606596603	0.2994084947495936
					199.22802709349423	5.074739805497791	0.5383464829181771	5.074739805497791	73.4744163830562	9.677251579396938	0.2962284970327352
					200.62262328314867	4.946831527818361	0.5364208083311498	4.946831527818361	73.9887372977376	10.047332239318234	0.3021252138638092
					202.0269816461307	5.12266545200505	0.5486677638989951	5.12266545200505	74.50665845882176	9.33995059149729	0.29348825900874437
					203.44117051765363	4.866044165621752	0.540381787926236	4.866044165621752	75.02820506803351	9.233460594014248	0.2933544510006989
					204.8652587112772	4.697801558136531	0.5347159661206616	4.697801558136531	75.55340250350974	9.134491246176843	0.29261637876015717
					206.29931552225614	4.751367397440736	0.5365692775297526	4.751367397440736	76.0822763210343	9.773237745473443	0.3028568287406484
					207.74341073091193	4.386076183089094	0.5217819770913138	4.386076183089094	76.61485225528155	9.016245217702686	0.2930811399231442
					209.1976146060283	3.9678663141632238	0.5021997492862035	3.9678663141632238	77.15115622106853	8.917915165821631	0.29238425621121056
					210.6619979082705	3.6642379114935877	0.4869818144985187	3.6642379114935877	77.69121431461602	9.516407242631452	0.3024804106001499
					212.13663189362842	5.281623875921876	0.5772545601668638	5.281623875921876	78.23505281481832	8.458271084133115	0.2874480537849831
					213.6215883168838	5.941769456872214	0.6123093839253091	5.941769456872214	78.78269818452205	8.916291431650468	0.2956994514608645
					215.11693943510198	3.6860206911130433	0.49394031648961234	3.6860206911130433	79.3341770718137	8.762119958605172	0.2944002227613745
					216.6227580111477	4.525045507173463	0.5486004085396952	4.525045507173463	79.88951631131638	8.864808779911007	0.2972853013948941
					218.13911731722578	3.7238169374873955	0.5035363337078484	3.7238169374873955	80.4487429254956	8.770839265838624	0.2968376921127027
					219.66609113844635	4.505520355414023	0.5515783156126908	4.505520355414023	81.01188412597406	7.4556833615214115	0.27760788504825784
					221.20375377641545	4.689437109697266	0.5657480498328507	4.689437109697266	81.5789673148559	7.73456080593858	0.2829254784550196
					222.75218005285038	4.174816757954594	0.5386515077597039	4.174816757954594	82.1500200860599	7.813131581525144	0.28491849505060474
					224.31144531322033	4.329899105231905	0.5506828975886852	4.329899105231905	82.72507022666231	8.284751826097514	0.2939554302475491
					225.8816254304129	4.88490976107912	0.5829809400063998	4.88490976107912	83.30414571824895	8.205962597314413	0.2944744866519215
					227.46279680842576	4.868025769046177	0.5851990296840577	4.868025769046177	83.88727473827669	7.51572593045057	0.2839679155859567
					229.05503638608477	4.275981085586467	0.5517637880349455	4.275981085586467	84.47448566144462	7.393900017249116	0.28379058760761294
					230.65842164078737	4.489185021543342	0.5675031206591473	4.489185021543342	85.06580706107474	7.992288119389418	0.2951372546912335
					232.27303059227287	4.024874888762914	0.5417951438629858	4.024874888762914	85.66126771050226	7.18573126841777	0.2826671530756634
					233.89894180641878	4.383772889228419	0.5672416832936463	4.383772889228419	86.26089658447577	6.711785900466793	0.27561960458860635
					235.5362343990637	3.135200084419333	0.49124868102016156	3.135200084419333	86.8647228605671	7.746903025755725	0.295658338162826
					237.18498803985716	4.063363362391104	0.5524882799950065	4.063363362391104	87.47277592059106	6.644476070373	0.2771356678996693
					238.84528295613615	5.241222172961776	0.6267214549231677	5.241222172961776	88.08508535203521	6.773834091823328	0.28156459193666505
					240.51719993682912	5.013787455209474	0.6176974806078898	5.013787455209474	88.70168094949946	7.318786762932333	0.29333572396391755
					242.20082033638693	4.040742468653739	0.560954128336631	4.040742468653739	89.32259271614595	7.127028396124268	0.2917489520815815
					243.89622607874162	3.2782327619093135	0.5094050741918087	3.2782327619093135	89.94785086515898	6.546358687727729	0.2826929608195981
					245.6034996612928	3.824685523264465	0.5533041305808166	3.824685523264465	90.57748582121508	6.113710626542695	0.27589202399113155
					247.32272415892186	3.748529659967234	0.5495375660056017	3.748529659967234	91.21152822196359	6.244301557818898	0.28118257845920325
					249.05398322803433	4.176127215890617	0.5768415317132436	4.176127215890617	91.85000891951734	6.766335106513042	0.29285116123153876
					250.79736111063056	4.408027807546925	0.5993335329224463	4.408027807546925	92.49295898195396	6.283764394644538	0.28575667569022695
					252.55294263840497	3.966172311774685	0.5741526853012149	3.966172311774685	93.14040969482764	5.8088684729708735	0.27910707668428225
					254.3208132368738	4.785539546754914	0.6280560385829718	4.785539546754914	93.79239256269142	6.279163366246329	0.2910086283270914
					256.1010589295319	4.2249341922693855	0.5964084350680812	4.2249341922693855	94.44893931063027	5.841400390492164	0.2838263490761771
					257.89376634203865	2.530053641918728	0.475682422214647	2.530053641918728	95.11008188580468	5.901783293443238	0.2870676137921452
					259.6990227064329	3.258165743721173	0.5345091890790298	3.258165743721173	95.7758524590053	6.058647757768065	0.2914070571205385
					261.51691586537794	2.907960045474786	0.5109364504614722	2.907960045474786	96.44628342621834	5.947959403911454	0.29088574237831566
					263.34753427643557	2.5887034807225144	0.4870866957871174	2.5887034807225144	97.12140741020188	5.678348963157023	0.28687262442243
					265.1909670163707	2.987359300604955	0.5216055142499236	2.987359300604955	97.8012572620733	5.590937831311578	0.2860063554832057
					267.04730378548527	2.825128113485819	0.5129699109917817	2.825128113485819	98.48586606290782	5.582186719322658	0.2874269206284446
					268.91663491198364	3.0309960727759595	0.5268437048686669	3.0309960727759595	99.17526712534817	5.051216350339647	0.2775282783455804
					270.7990513563675	3.5880547516258563	0.56931498115362	3.5880547516258563	99.86949399522561	5.6001524491042245	0.29143645873044893
					272.69464471586207	3.7987358109867304	0.5864932260425982	3.7987358109867304	100.5685804531922	5.330908220086547	0.2872786596166555
					274.6035072288731	3.01843595726071	0.5311631685492739	3.01843595726071	101.27256051636454	5.109629807480038	0.2842509258137992
					276.5257317794752	3.3218568981431047	0.5594737924538478	3.3218568981431047	101.9814684399791	5.32355057998373	0.2905678910286992
					278.46141190193157	3.794673336123906	0.5929802237567317	3.794673336123906	102.69533871905895	5.163977249595522	0.2900716224542248
					280.41064178524505	3.1000452550636957	0.5488437162108948	3.1000452550636957	103.41420609009236	4.869588165769061	0.28412566132544836
					282.3735162777418	3.454852828949265	0.5737775077457111	3.454852828949265	104.13810553272302	5.186264894290587	0.2930742190313821
					284.35013089168604	2.4753217640592755	0.49997142306285197	2.4753217640592755	104.86707227145207	5.228896138065689	0.2966803394645049
					286.34058180792783	3.7279671469275706	0.604133403506576	3.7279671469275706	105.60114177735224	5.098943465373219	0.2946149875050001
					288.3449658805833	2.958965743504442	0.5453059928365767	2.958965743504442	106.3403497697937	4.620518474100221	0.2848085297236729
					290.36338064174737	2.627498503880719	0.5156715084446789	2.627498503880719	107.08473221818227	4.8302161342611765	0.2909431330717184
					292.39592430623964	3.013830738743822	0.5561928946099508	3.013830738743822	107.83432534370954	5.208501228936779	0.303010744927748
					294.4426957763833	2.079513414875739	0.4715480004236151	2.079513414875739	108.58916562111551	4.599759307446864	0.2889786200134645
					296.50379464681794	2.5245301801732505	0.5160928000453044	2.5245301801732505	109.34928978046332	4.0885391591802005	0.2765732967611527
					298.5793212093457	3.1754342049588864	0.5721450302497578	3.1754342049588864	110.11473480892656	4.462330364997628	0.28830102628906534
					300.66937645781115	2.592274866254353	0.5262076582897366	2.592274866254353	110.88553795258903	4.299422793849385	0.2862064318235929
					302.7740620930158	2.9094171176914827	0.5506898167243939	2.9094171176914827	111.66173671825717	4.684155750685066	0.29875232091897463
					304.8934805276669	2.8582163399943683	0.5544782643657606	2.8582163399943683	112.44336887528496	4.57461545665005	0.2967459182917138
					307.0277348913605	2.7825239620729936	0.5520197083148082	2.7825239620729936	113.23047245741196	5.232454910783585	0.31684671889442995
					309.1769290356001	2.0921503869109164	0.4852471852200084	2.0921503869109164	114.02308576461385	4.249016355565977	0.2922585203056203
					311.3411675388493	2.3990198303315218	0.516056365733988	2.3990198303315218	114.82124736496615	4.093102836899385	0.28991978497909854
					313.5205557116212	2.8984248958720378	0.5655634160805879	2.8984248958720378	115.62499609652092	4.111232112282705	0.29266987137805767
					315.71519960160254	2.2341208473673273	0.5039653993039076	2.2341208473673273	116.43437106919656	3.733295947732087	0.2834139629404723
					317.9252059988138	1.7813558982830457	0.45834407426986495	1.7813558982830457	117.24941166668094	3.616036431083659	0.28224582944794996
					320.15068244080544	2.6145644836541795	0.5434370212299643	2.6145644836541795	118.07015754834771	4.273485460666697	0.30407030500982196
					322.3917372178911	2.7812112028695997	0.5622474619321961	2.7812112028695997	118.89664865118613	4.361485630627454	0.3081084372834469
					324.64847937841637	2.6086779571835628	0.5494186526613839	2.6086779571835628	119.72892519174444	4.547263460408015	0.31451143817754357
					326.9210187340653	2.0281056198053875	0.49572079797115914	2.0281056198053875	120.56702766808665	4.201043835218121	0.3080182588392001
					329.2094658652037	2.024610162330353	0.49538427987289185	2.024610162330353	121.41099686176327	3.947815331105148	0.30427706145010414
					331.51393212626016	1.7814539443813084	0.4771973847481848	1.7814539443813084	122.26087383979561	4.659446988113552	0.32549165873878816
					333.83452965114395	1.4400675890551964	0.44416183689766786	1.4400675890551964	123.11669995667417	3.951473218009569	0.3068601919625759
					336.171371358702	1.2318256806774939	0.41560185479478146	1.2318256806774939	123.97851685637087	4.205304056420504	0.3167206751034243
					338.52457095821285	2.499435817914536	0.5551650082737987	2.499435817914536	124.84636647436548	4.194799316436943	0.31894272263020235
					340.89424295492034	1.2245609346475042	0.4219773870108182	1.2245609346475042	125.72029103968603	4.194432403343007	0.3198276019968724
					343.2805026556048	1.1918743906062907	0.41888461632649937	1.1918743906062907	126.60033307696384	3.9588054293292965	0.31568532380042424
					345.683466174194	1.6464917310451903	0.4771525775557711	1.6464917310451903	127.48653540850259	3.9965690073486284	0.3185133328807334
					348.1032504374134	1.7982651903780285	0.49198453313457385	1.7982651903780285	128.3789411563621	4.503712946071765	0.3359278356994707
					350.5399731904753	2.2435203728531494	0.5447654745802875	2.2435203728531494	129.27759374445662	4.206348276628639	0.32956989037095347
					352.9937530028086	2.490426762983007	0.5658413379342755	2.490426762983007	130.18253690066783	3.827643993936442	0.3185204531680631
					355.46470927382825	2.1791173594718902	0.5350476022349521	2.1791173594718902	131.09381465897252	4.6402045919585175	0.3469801596714809
					357.95296223874504	2.078161722130682	0.5241366666516398	2.078161722130682	132.01147136158534	4.021280084492272	0.32953269902182264
					360.4586329744162	2.309632779710618	0.5540746320734218	2.309632779710618	132.93555166111642	3.823252086858875	0.32556423623073044
					362.98184340523716	2.7740604373813578	0.6059709947583279	2.7740604373813578	133.86610052274423	4.290824298104666	0.3432948128656645
					365.5227163090738	1.812605714023973	0.5069255026436736	1.812605714023973	134.80316322640346	3.8798332389378265	0.33180220413258155
					368.08137532323735	1.026140620652056	0.40555715325071184	1.026140620652056	135.74678536898827	4.566039603442268	0.35525775691528355
					370.6579449505	2.158297716776135	0.5458440294482497	2.158297716776135	136.69701286657119	4.267779388523914	0.3470637082764977
					373.2525505651535	1.8259354564843195	0.511998720961874	1.8259354564843195	137.6538919566372	4.390528293754341	0.3531873266555566
					375.8653184191096	1.5663994415549354	0.47899450032081414	1.5663994415549354	138.6174692003337	4.386116529676556	0.355690139367616
					378.49637564804334	1.4687059667019147	0.47406217541191087	1.4687059667019147	139.587791484736	3.719008578326579	0.3333258444306926
					381.14585027757965	1.6625237877949781	0.4972111760743975	1.6625237877949781	140.56490602512915	3.851291558261722	0.3405435799104925
					383.8138712295227	1.9277680549463285	0.5413759013064989	1.9277680549463285	141.54886036730505	4.300870293194585	0.35878316336684
					386.50056832812936	2.1197299639304688	0.5628785323580212	2.1197299639304688	142.5397023898762	4.0692279430855365	0.35306811083014833
					389.2060723064262	1.6158636550811096	0.5037899264903815	1.6158636550811096	143.53748030660535	3.936161010771857	0.35057458965113164
					391.93051481257123	2.5019248625730017	0.602340508288735	2.5019248625730017	144.54224266875156	4.493647031048675	0.37445578891513676
					394.67402841625926	1.1223182295104137	0.4397494127562443	1.1223182295104137	145.55403836743284	4.013958553458829	0.36033809413112916
					397.43674661517304	0.8344571566133923	0.4035047686702929	0.8344571566133923	146.5729166360049	4.162466722501156	0.3658044243163434
					400.21880384147926	2.995061581138068	0.6622432636322944	2.995061581138068	147.59892705245693	4.678360046724564	0.3868174531454342
					403.0203354683696	1.5082955318575286	0.49366870522368167	1.5082955318575286	148.63211954182412	4.1185146808206605	0.36875923662379784
					405.8414778166482	1.4301219259273363	0.49720590803342524	1.4301219259273363	149.67254437861686	4.646610052844113	0.3905875638363265
					408.6823681613647	1.2431243823521438	0.4598110610424925	1.2431243823521438	150.7202521892672	3.8853799525164456	0.36611550658776737
					411.5431447384942	1.6974387704944374	0.5251706129184863	1.6974387704944374	151.7752939545921	4.655678814399199	0.39564063775007946
					414.4239467516637	1.9631092990777168	0.5656539357721995	1.9631092990777168	152.83772101227422	4.110386196832937	0.3789353026024262
					417.3249143789253	2.75212421174297	0.6511337964467371	2.75212421174297	153.90758505936014	4.480102089350067	0.3936523733379903
					420.2461887795778	2.2002998510211533	0.605188704212357	2.2002998510211533	154.98493815477565	4.224983440127454	0.3867754289256717
					423.18791210103484	1.7723650193965572	0.5470945702601173	1.7723650193965572	156.0698327218591	4.586037471254703	0.4019428121316882
					426.1502274857421	1.533765139928124	0.5313929310628362	1.533765139928124	157.16232155091208	4.359011130073744	0.3950094759848956
					429.13327907814227	2.075517003827137	0.5937714959116341	2.075517003827137	158.26245780176848	4.1424222337665535	0.38835658010222884
					432.1372120316893	2.806364647205465	0.6830198262258058	2.806364647205465	159.37029500638084	3.8649401943197352	0.3810697126767176
					435.16217251591104	3.193445563629263	0.7219192250180486	3.193445563629263	160.4858870714255	4.438009542448346	0.40406631983236385
					438.20830772352247	1.6673677044735615	0.5526898878353192	1.6673677044735615	161.6092882809255	4.813370006100996	0.4219983174383098
					441.2757658775871	1.7664056642305703	0.5710606193096126	1.7664056642305703	162.740553298892	4.472954898670199	0.4137227134231299
					444.36469623873023	2.053795726460011	0.6155072836219506	2.053795726460011	163.87973717198423	5.1575350991619855	0.4414034853830391
					447.47524911240134	1.5808074515261012	0.5481907216130759	1.5808074515261012	165.02689533218813	4.2614737380854475	0.40967965122368
					450.6075758561882	2.897833033056895	0.7148051050813249	2.897833033056895	166.18208359951348	4.330817042145858	0.41440398577391735
					453.7618288871815	1.5367435030188956	0.549907855077815	1.5367435030188956	167.34535818471008	5.40214089658322	0.45805868157410734
					456.93816168939173	1.1536813112869648	0.5025882800009525	1.1536813112869648	168.51677569200305	5.094749121631136	0.44892612496196543
					460.1367288212175	1.3428090450607488	0.5300715861387614	1.3428090450607488	169.69639312184705	5.086975604560436	0.4532581372689007
					463.35768592296597	1.5250106607089777	0.5504647836775246	1.5250106607089777	170.8842678737	4.02060907306759	0.4108560958092106
					466.6011897244267	1.828928176763666	0.6072668769087342	1.828928176763666	172.0804577488159	4.873636017652168	0.4500695160762658
					469.8673980524977	1.5657363402514977	0.5779180127880951	1.5657363402514977	173.2850209530576	3.7540676081572	0.4043412635387869
					473.1564698388652	1.330655565144753	0.545768458780876	1.330655565144753	174.498016099729	4.991540883886503	0.4597134563379516
					476.4685651277373	2.123342864144983	0.6490860244458722	2.123342864144983	175.71950221242713	6.367696796182593	0.5166826408929548
					479.8038450836314	2.3280739312700356	0.6856784754965543	2.3280739312700356	176.9495387279141	5.335803350872302	0.4787228859354723
					483.1624719992168	2.501321733418414	0.7063003167029451	2.501321733418414	178.1881854990095	4.931952275076576	0.46524594209575626
					486.54460930321136	1.7811745754238613	0.6176928612702973	1.7811745754238613	179.43550279750258	4.470324434541385	0.4457958496477771
					489.9504215683338	1.8319251883320709	0.6249230154929966	1.8319251883320709	180.6915513170851	5.6546534477467345	0.49969650732479726
					493.38007451931213	2.841559902037267	0.7475282764596216	2.841559902037267	181.9563921763047	5.869258654427753	0.5098016110215089
					496.8337350409473	1.9522682990024542	0.6479245403352439	1.9522682990024542	183.23008692153883	5.486579688262108	0.4971528975209222
					500.31157118623395	1.6480746598191784	0.6099766713779577	1.6480746598191784	184.51269752998962	4.8406464068574415	0.4718982801030196
					503.8137521845376	1.7043903415308526	0.6192765677216474	1.7043903415308526	185.80428641269953	5.430633298377031	0.4982941537994983
					507.34044844982935	2.881323730392314	0.7644990031228338	2.881323730392314	187.10491641758844	4.779709574541267	0.47817172724760676
					510.8918315889782	1.3818026330323283	0.5787629366910535	1.3818026330323283	188.41465083251154	6.0538230761484	0.5312583851482163
					514.468074410101	2.0448646715892393	0.6799908091452872	2.0448646715892393	189.73355338833915	5.215231786662134	0.49948135799663235
					518.0693509309717	1.8440848598207038	0.6685722495075017	1.8440848598207038	191.0616882620575	4.972697116214071	0.4922326311875994
					521.6958363874886	1.1823937756843645	0.5375524518726952	1.1823937756843645	192.3991200798919	4.355134134629092	0.46701159888095384
					525.3477072422011	1.8985465807286577	0.6804756242101153	1.8985465807286577	193.74591392045113	4.862843058702704	0.48912313600507457
					529.0251411928964	2.9277959316334714	0.8085220406610227	2.9277959316334714	195.1021353178943	5.164932142528299	0.5065979649067198
					532.7283171812467	1.4149604688446438	0.6043124864279229	1.4149604688446438	196.46785026511955	4.769597455209398	0.4916914888934049
					536.4574154015154	1.735228509564227	0.6495634374805408	1.735228509564227	197.8431252169754	4.655041440913698	0.48973846988607644
					540.212617309326	1.4026428966278561	0.6075367442572768	1.4026428966278561	199.22802709349423	5.731649221801684	0.5383464829181771
					543.9941056304913	1.6516874994346544	0.6512316997624866	1.6516874994346544	200.62262328314867	5.587183612071495	0.5364208083311498
					547.8020643699047	3.208075131435785	0.865827031687699	3.208075131435785	202.0269816461307	5.785778695436979	0.5486677638989951
					551.636678820494	0.9271300485395624	0.5508059147359732	0.9271300485395624	203.44117051765363	5.495938575003001	0.540381787926236
					555.4981355722375	1.1225766225054779	0.5723067481367183	1.1225766225054779	204.8652587112772	5.305917480872844	0.5347159661206616
					559.3866225212431	1.9112685420718651	0.7112483715756948	1.9112685420718651	206.29931552225614	5.366417252867161	0.5365692775297526
					563.3023288788918	2.122235909472005	0.744273029775499	2.122235909472005	207.74341073091193	4.953840217449243	0.5217819770913138
					567.245445181044	2.6331481017743137	0.8187884319947556	2.6331481017743137	209.1976146060283	4.481494370834232	0.5021997492862035
					571.2161632973114	2.6808261522627577	0.828960848442189	2.6808261522627577	210.6619979082705	4.138562207890048	0.4869818144985187
					575.2146764403926	1.4984525264231863	0.6627861913143676	1.4984525264231863	212.13663189362842	5.965313797070102	0.5772545601668638
					579.2411791754753	2.2732671350197418	0.7710450402378469	2.2732671350197418	213.6215883168838	6.710913187452771	0.6123093839253091
					583.2958674297037	1.7585884513507526	0.7052912409515919	1.7585884513507526	215.11693943510198	4.16316470114877	0.49394031648961234
					587.3789385017116	1.6564645771737518	0.6985750625293993	1.6564645771737518	216.6227580111477	5.110798691926999	0.5486004085396952
					591.4905910712235	2.119433087681995	0.7721341446027352	2.119433087681995	218.13911731722578	4.20585355504506	0.5035363337078484
					595.6310252087221	1.184381022778762	0.596999714729116	1.184381022778762	219.66609113844635	5.088746069491793	0.5515783156126908
					599.8004423851831	2.5348645693530623	0.8225521183302472	2.5348645693530623	221.20375377641545	5.296470280380757	0.5657480498328507
					603.9990454818794	1.5542433785299903	0.6951919221746832	1.5542433785299903	222.75218005285038	4.715233911297621	0.5386515077597039
					608.2270388002526	2.036957280481908	0.7784129424903007	2.036957280481908	224.31144531322033	4.890391190124843	0.5506828975886852
					612.4846280718543	2.3713714164918596	0.8346429894317912	2.3713714164918596	225.8816254304129	5.517246263607037	0.5829809400063998
					616.7720204683573	1.6024393829516155	0.7055058219254868	1.6024393829516155	227.46279680842576	5.498176690879055	0.5851990296840577
					621.0894246116358	1.3889378790935327	0.6603149231633844	1.3889378790935327	229.05503638608477	4.829493649130315	0.5517637880349455
					625.4370505839172	0.9718246247101574	0.5850093805227253	0.9718246247101574	230.65842164078737	5.070296177033007	0.5675031206591473
					629.8151099380046	1.8000688235338431	0.7628359817206508	1.8000688235338431	232.27303059227287	4.545882529589948	0.5417951438629858
					634.2238157075707	0.9002228933723805	0.6058363594136257	0.9002228933723805	233.89894180641878	4.951238769302125	0.5672416832936463
					638.6633824175237	0.8409508704515315	0.5745094106264867	0.8409508704515315	235.5362343990637	3.541042065760048	0.49124868102016156
					643.1340260944464	0.43879967882711673	0.4807518353697314	0.43879967882711673	237.18498803985716	4.589353217423116	0.5524882799950065
					647.6359642771075	1.3596657148963982	0.6795698326463505	1.3596657148963982	238.84528295613615	5.9196822182687905	0.6267214549231677
					652.1694160270473	1.319850480081868	0.6716824287689905	1.319850480081868	240.51719993682912	5.662806777757846	0.6176974806078898
					656.7346019392367	1.3599483323205919	0.7047497541640086	1.3599483323205919	242.20082033638693	4.563804118758832	0.560954128336631
					661.3317441528113	1.5513832003359065	0.7442168920163985	1.5513832003359065	243.89622607874162	3.7025898822095735	0.5094050741918087
					665.961066361881	1.0552845843232876	0.6722021668168545	1.0552845843232876	245.6034996612928	4.319779268151974	0.5533041305808166
					670.6227938264142	1.2981195502497396	0.6883295985965731	1.2981195502497396	247.32272415892186	4.233765263230909	0.5495375660056017
					675.3171533831991	0.6561799402949438	0.5586937741704305	0.6561799402949438	249.05398322803433	4.716714003971746	0.5768415317132436
					680.0443734568814	1.09502848319316	0.6544055820578366	1.09502848319316	250.79736111063056	4.978633411989917	0.5993335329224463
					684.8046840710797	0.9130871222100606	0.6208728973709462	0.9130871222100606	252.55294263840497	4.479581085061141	0.5741526853012149
					689.5983168595773	1.5386360294569688	0.7786631058205916	1.5386360294569688	254.3208132368738	5.405012881516281	0.6280560385829718
					694.4255050775944	0.9258341302495858	0.6367254319241172	0.9258341302495858	256.1010589295319	4.771838892912219	0.5964084350680812
					699.2864836131375	0.8371672517342232	0.6115646833259566	0.8371672517342232	257.89376634203865	2.8575612826710284	0.475682422214647
					704.1814889984294	0.5085036512900603	0.5256397597554278	0.5085036512900603	259.6990227064329	3.679925250407697	0.5345091890790298
					709.1107594214184	1.1035940580783108	0.6936668527597818	1.1035940580783108	261.51691586537794	3.2843865046280944	0.5109364504614722
					714.0745347373684	0.9307300054198543	0.664571343710675	0.9307300054198543	263.34753427643557	2.923803162220071	0.4870866957871174
					719.0730564805299	1.227525339935838	0.7323149484003662	1.227525339935838	265.1909670163707	3.374063748451598	0.5216055142499236
					724.1065678758937	0.5765364878646154	0.5591294825823178	0.5765364878646154	267.04730378548527	3.1908322345134867	0.5129699109917817
					729.175313851025	1.4575519483849693	0.7788323669608672	1.4575519483849693	268.91663491198364	3.4233491661955613	0.5268437048686669
					734.2795410479821	1.3505421475482802	0.7985356605219871	1.3505421475482802	270.7990513563675	4.05251737294162	0.56931498115362
					739.419497835318	0.192872341993272	0.45784398040462826	0.192872341993272	272.69464471586207	4.290470445654016	0.5864932260425982
					744.5954343201652	1.9146748547804597	0.8881551223111861	1.9146748547804597	274.6035072288731	3.409163182464784	0.5311631685492739
					749.8076023604063	1.405774748921756	0.8102620675142477	1.405774748921756	276.5257317794752	3.7518610283332228	0.5594737924538478
					755.0562555769293	0.8376853878701228	0.6881393688812968	0.8376853878701228	278.46141190193157	4.285882095949688	0.5929802237567317
					760.3416493659677	1.534366471346459	0.838729754052922	1.534366471346459	280.41064178524505	3.501336552168885	0.5488437162108948
					765.6640409115295	0.3717625999943964	0.5585098113841368	0.3717625999943964	282.3735162777418	3.9020728721960523	0.5737775077457111
					771.0236891979102	0.5897453607492318	0.6288774104379856	0.5897453607492318	284.35013089168604	2.7957445320267844	0.49997142306285197
					776.4208550222957	0.5682244176055149	0.5865812134430551	0.5682244176055149	286.34058180792783	4.210540996297185	0.604133403506576
					781.8558010074516	0.7158092545498641	0.6801873826468923	0.7158092545498641	288.3449658805833	3.341994732955863	0.5453059928365767
					787.3287916145039	1.9257075770930294	0.9250460775709464	1.9257075770930294	290.36338064174737	2.9676200814744544	0.5156715084446789
					792.8400931558053	1.7815705439188043	0.8986065763909161	1.7815705439188043	292.39592430623964	3.403961832614305	0.5561928946099508
					798.389973807896	1.0277708313053495	0.7313992020094012	1.0277708313053495	294.4426957763833	2.3487000127939623	0.4715480004236151
					803.9787036245513	1.3578698112789873	0.8365861484035405	1.3578698112789873	296.50379464681794	2.851322825838065	0.5160928000453044
					809.6065545499231	0.7985564684670594	0.6984545237432157	0.7985564684670594	298.5793212093457	3.58648436911333	0.5721450302497578
					815.2738004317725	1.791517702602255	0.9238968937192135	1.791517702602255	300.66937645781115	2.927836852594135	0.5262076582897366
					820.9807170347949	0.9015157782552987	0.7176154677735952	0.9015157782552987	302.7740620930158	3.286032190349339	0.5506898167243939
					826.7275820540385	0.4377277342942244	0.6301884874917411	0.4377277342942244	304.8934805276669	3.228203629892825	0.5544782643657606
					832.5146751284168	0.7634895578705956	0.6684617089469501	0.7634895578705956	307.0277348913605	3.142713107100039	0.5520197083148082
					838.3422778543157	1.2835751598009357	0.843638898775606	1.2835751598009357	309.1769290356001	2.362972801884131	0.4852471852200084
					844.2106737992959	1.8874495320055336	0.9804758533209597	1.8874495320055336	311.3411675388493	2.709565548308477	0.516056365733988
					850.1201485158911	1.625718951359645	0.9439129603390438	1.625718951359645	313.5205557116212	3.273617059317589	0.5655634160805879
					856.0709895555023	1.199486733763923	0.8385925070630864	1.199486733763923	315.71519960160254	2.523320900581182	0.5039653993039076
					862.0634864823908	2.6136469093350683	1.118072476121999	2.6136469093350683	317.9252059988138	2.011946925256068	0.45834407426986495
					868.0979308877675	2.0484131571625492	1.062877969231653	2.0484131571625492	320.15068244080544	2.953011792220708	0.5434370212299643
					874.1746164039819	1.742144779688092	0.9856824122902582	1.742144779688092	322.3917372178911	3.1412304152665795	0.5622474619321961
					880.2938387188098	1.0248353772925403	0.8150060642045369	1.0248353772925403	324.64847937841637	2.946363273053701	0.5494186526613839
					886.4558955898415	1.0942656618963642	0.8881360996677875	1.0942656618963642	326.9210187340653	2.290637637203729	0.49572079797115914
					892.6610868589703	2.7535716164228186	1.2362163404696414	2.7535716164228186	329.2094658652037	2.286689703539245	0.49538427987289185
					898.9097144669831	0.33665653455914946	0.6686507406066597	0.33665653455914946	331.51393212626016	2.012057663119357	0.4771973847481848
					905.202082468252	1.3378638550145534	0.9277900217112542	1.3378638550145534	333.83452965114395	1.6264798970004328	0.44416183689766786
					911.5384970455298	2.10364245151702	1.1467608896161652	2.10364245151702	336.171371358702	1.3912817158431474	0.41560185479478146
					917.9192665248484	0.33244320274867856	0.6938297403323864	0.33244320274867856	338.52457095821285	2.8229800757810186	0.5551650082737987
					924.3447013905223	-0.14835463619458678	0.47995049304540216	-0.14835463619458678	340.89424295492034	1.3830765708455128	0.4219773870108182
					930.815114300256	0.5583694403604202	0.7422999470558299	0.5583694403604202	343.2805026556048	1.3461588544900376	0.41888461632649937
					937.3308201003579	0.8587289330055164	0.8604112453062427	0.8587289330055164	345.683466174194	1.8596250075174776	0.4771525775557711
					943.8921358410604	0.3205183704699252	0.5887135792654627	0.3205183704699252	348.1032504374134	2.0310450730610903	0.49198453313457385
					950.4993807919478	1.4974240176233706	1.0026526017596697	1.4974240176233706	350.5399731904753	2.5339371656511176	0.5447654745802875
					957.1528764574914	1.3096182143594335	0.9879118002511683	1.3096182143594335	352.9937530028086	2.8128048264743395	0.5658413379342755
					963.8529465926938	2.6503934625792125	1.2884422288984634	2.6503934625792125	355.46470927382825	2.461197380819496	0.5350476022349521
					970.5999172188426	1.5244508407239878	1.028749669715298	1.5244508407239878	357.95296223874504	2.34717334759195	0.5241366666516398
					977.3941166393745	1.406389087178058	1.0526606321633611	1.406389087178058	360.4586329744162	2.6086076196723313	0.5540746320734218
					984.2358754558502	-0.09190096205159191	0.5827229509075176	-0.09190096205159191	362.98184340523716	3.133154005240283	0.6059709947583279
									365.5227163090738	2.0472419332639444	0.5069255026436736
									368.08137532323735	1.1589713591714932	0.40555715325071184
									370.6579449505	2.4376826995887386	0.5458440294482497
									373.2525505651535	2.062297169774177	0.511998720961874
									375.8653184191096	1.7691650181734317	0.47899450032081414
									378.49637564804334	1.6588254243070046	0.47406217541191087
									381.14585027757965	1.8777323645674393	0.4972111760743975
									383.8138712295227	2.177311684034887	0.5413759013064989
									386.50056832812936	2.3941224700879045	0.5628785323580212
									389.2060723064262	1.8250322215829904	0.5037899264903815
									391.93051481257123	2.8257913195938085	0.602340508288735
									394.67402841625926	1.2675988628654837	0.4397494127562443
									397.43674661517304	0.9424750619033639	0.4035047686702929
									400.21880384147926	3.3827630654443412	0.6622432636322944
									403.0203354683696	1.7035397365698346	0.49366870522368167
									405.8414778166482	1.6152467984550958	0.49720590803342524
									408.6823681613647	1.4040429996021133	0.4598110610424925
									411.5431447384942	1.9171669840925176	0.5251706129184863
									414.4239467516637	2.2172277432195813	0.5656539357721995
									417.3249143789253	3.1083782028487357	0.6511337964467371
									420.2461887795778	2.485121880568748	0.605188704212357
									423.18791210103484	2.0017922048274017	0.5470945702601173
									426.1502274857421	1.7323063068517768	0.5313929310628362
									429.13327907814227	2.3441862786608536	0.5937714959116341
									432.1372120316893	3.1696398953934435	0.6830198262258058
									435.16217251591104	3.606827242612936	0.7219192250180486
									438.20830772352247	1.8832033113204525	0.5526898878353192
									441.2757658775871	1.9950614295150273	0.5710606193096126
									444.36469623873023	2.3196532489313397	0.6155072836219506
									447.47524911240134	1.7854381005981657	0.5481907216130759
									450.6075758561882	3.2729485816864496	0.7148051050813249
									453.7618288871815	1.7356702098587784	0.549907855077815
									456.93816168939173	1.30302179884796	0.5025882800009525
									460.1367288212175	1.5166315344508068	0.5300715861387614
									463.35768592296597	1.722418587298286	0.5504647836775246
									466.6011897244267	2.065677288463534	0.6072668769087342
									469.8673980524977	1.7684160804514018	0.5779180127880951
									473.1564698388652	1.5029048240434606	0.545768458780876
									476.4685651277373	2.398203049092277	0.6490860244458722
									479.8038450836314	2.629435921424897	0.6856784754965543
									483.1624719992168	2.825110117230331	0.7063003167029451
									486.54460930321136	2.0117421307119985	0.6176928612702973
									489.9504215683338	2.0690622539360826	0.6249230154929966
									493.38007451931213	3.2093910674139803	0.7475282764596216
									496.8337350409473	2.2049834091203997	0.6479245403352439
									500.31157118623395	1.861412841539188	0.6099766713779577
									503.8137521845376	1.9250184145595541	0.6192765677216474
									507.34044844982935	3.254302200709947	0.7644990031228338
									510.8918315889782	1.5606727221212424	0.5787629366910535
									514.468074410101	2.3095660965527154	0.6799908091452872
									518.0693509309717	2.0827959573960477	0.6685722495075017
									521.6958363874886	1.3354510032065905	0.5375524518726952
									525.3477072422011	2.14430758010464	0.6804756242101153
									529.0251411928964	3.306790085072161	0.8085220406610227
									532.7283171812467	1.5981227375140303	0.6043124864279229
									536.4574154015154	1.9598484883337388	0.6495634374805408
									540.212617309326	1.5842106935636486	0.6075367442572768
									543.9941056304913	1.8654933521001635	0.6512316997624866
									547.8020643699047	3.623350562851484	0.865827031687699
									551.636678820494	1.0471441738675469	0.5508059147359732
									555.4981355722375	1.267890704036823	0.5723067481367183
									559.3866225212431	2.158676360106639	0.7112483715756948
									563.3023288788918	2.3969528025509526	0.744273029775499
									567.245445181044	2.9740010023908794	0.8187884319947556
									571.2161632973114	3.0278508294663595	0.828960848442189
									575.2146764403926	1.6924225844398242	0.6627861913143676
									579.2411791754753	2.5675345544351806	0.7710450402378469
									583.2958674297037	1.9862323025377733	0.7052912409515919
									587.3789385017116	1.870888807819119	0.6985750625293993
									591.4905910712235	2.3937871641246917	0.7721341446027352
									595.6310252087221	1.337695493308288	0.596999714729116
									599.8004423851831	2.86299496982387	0.8225521183302472
									603.9990454818794	1.7554353902816497	0.6951919221746832
									608.2270388002526	2.300635118054524	0.7784129424903007
									612.4846280718543	2.678338132570537	0.8346429894317912
									616.7720204683573	1.8098702188294873	0.7055058219254868
									621.0894246116358	1.5687316037785364	0.6603149231633844
									625.4370505839172	1.097624325076367	0.5850093805227253
									629.8151099380046	2.033082180966158	0.7628359817206508
									634.2238157075707	1.0167539704510493	0.6058363594136257
									638.6633824175237	0.9498093669699312	0.5745094106264867
									643.1340260944464	0.4956009439048603	0.4807518353697314
									647.6359642771075	1.5356702482073221	0.6795698326463505
									652.1694160270473	1.4907010540442398	0.6716824287689905
									656.7346019392367	1.535989449585429	0.7047497541640086
									661.3317441528113	1.7522049708417065	0.7442168920163985
									665.961066361881	1.1918879190541225	0.6722021668168545
									670.6227938264142	1.4661571223678989	0.6883295985965731
									675.3171533831991	0.7411204097752686	0.5586937741704305
									680.0443734568814	1.2367765430545257	0.6544055820578366
									684.8046840710797	1.0312834340358992	0.6208728973709462
									689.5983168595773	1.737807718007328	0.7786631058205916
									694.4255050775944	1.0456805029518055	0.6367254319241172
									699.2864836131375	0.9455359704791083	0.6115646833259566
									704.1814889984294	0.5743278806220673	0.5256397597554278
									709.1107594214184	1.2464509051906043	0.6936668527597818
									714.0745347373684	1.0512101340630018	0.664571343710675
									719.0730564805299	1.3864247092555995	0.7323149484003662
									724.1065678758937	0.6511673580642532	0.5591294825823178
									729.175313851025	1.6462275527201655	0.7788323669608672
									734.2795410479821	1.5253656632049062	0.7985356605219871
									739.419497835318	0.2178390718072229	0.45784398040462826
									744.5954343201652	2.162523609489608	0.8881551223111861
									749.8076023604063	1.5877479544777318	0.8102620675142477
									755.0562555769293	0.946121177739764	0.6881393688812968
									760.3416493659677	1.7329854787675885	0.838729754052922
									765.6640409115295	0.41988612197307273	0.5585098113841368
									771.0236891979102	0.6660860788049636	0.6288774104379856
									776.4208550222957	0.641779315946208	0.5865812134430551
									781.8558010074516	0.8084685548516952	0.6801873826468923
									787.3287916145039	2.174984483678406	0.9250460775709464
									792.8400931558053	2.0121893561073656	0.8986065763909161
									798.389973807896	1.160812595565958	0.7313992020094012
									803.9787036245513	1.5336418704055652	0.8365861484035405
									809.6065545499231	0.9019271404014281	0.6984545237432157
									815.2738004317725	2.023424143803352	0.9238968937192135
									820.9807170347949	1.0182142152945444	0.7176154677735952
									826.7275820540385	0.49439023945827754	0.6301884874917411
									832.5146751284168	0.8623209263816541	0.6684617089469501
									838.3422778543157	1.4497300054333215	0.843638898775606
									844.2106737992959	2.1317740526498365	0.9804758533209597
									850.1201485158911	1.8361632555690672	0.9439129603390438
									856.0709895555023	1.3547565919914286	0.8385925070630864
									862.0634864823908	2.9519754407359713	1.118072476121999
									868.0979308877675	2.3135739226392475	1.062877969231653
									874.1746164039819	1.9676600482939706	0.9856824122902582
									880.2938387188098	1.157497156084721	0.8150060642045369
									886.4558955898415	1.2359149768935538	0.8881360996677875
									892.6610868589703	3.110012969600304	1.2362163404696414
									898.9097144669831	0.3802356846413967	0.6686507406066597
									905.202082468252	1.5110462048050917	0.9277900217112542
									911.5384970455298	2.375952478809657	1.1467608896161652
									917.9192665248484	0.37547695002282266	0.6938297403323864
									924.3447013905223	-0.16755868629445247	0.47995049304540216
									930.815114300256	0.6306486422914669	0.7422999470558299
									937.3308201003579	0.9698887448904105	0.8604112453062427
									943.8921358410604	0.3620084849841648	0.5887135792654627
									950.4993807919478	1.6912609383480004	1.0026526017596697
									957.1528764574914	1.4791442530824008	0.9879118002511683
									963.8529465926938	2.9934787219638124	1.2884422288984634
									970.5999172188426	1.7217863003428366	1.028749669715298
									977.3941166393745	1.5884418169265695	1.0526606321633611
									984.2358754558502	-0.10379725814812757	0.5827229509075176
									991.1255265840412	2.202484807488246	1.1473206304554806
									997.2911834928398	-0.4272046122579517	0.38638901929760117
