# Supplementary material for: Formation of a super-dense hydrogen monolayer on mesoporous silica
Source: Nat Chem. 2022 Aug 29;14(11):1319–24. doi: 10.1038/s41557-022-01019-7 (PMC9630099; doi:10.1038/s41557-022-01019-7)
Supplement: Source Data Fig. 2 — Compressed folder with ‘.csv’ files of all INS results including spectra and analysis and source data of Fig. 2b.. [file 41557_2022_1019_MOESM3_ESM.zip › Fig2_INS_spectra_and_analysis/INS+AnalysisGaussian/23434_20.2mmol_5.0K_B.csv]

x	y	err	fit	residual_fit	x_full	y_full	err_full	background_full	x_f	y_f	err_f	GS_Peak0_	GS_Peak1_	GS_Peak2_	GS_Peak3_	Background1_	Sigmoid1_
2.0004999999999926	0.2661088752622128	0.23135266955982337	2.1243236192219093	1.8582147439596965	1.0134999999999967	0.9199316617299473	0.43036781135220364	0.9199316616353057	-1.9895	-0.20698878900906276	0.10094405052233825	7.2357482727741635e-09	9.079173476892003e-10	3.048930359324158e-16	6.392537191516915e-219	2.1243236110782435	0.0
2.0214999999999925	0.8588893937268391	0.2579735527813956	2.086601256937311	1.2277118632104718	1.0344999999999966	0.33376721563951867	0.40021513109366025	0.3337672155350124	-1.9685000000000001	-0.18346642290816345	0.1030764913885354	7.915189916448215e-09	9.97470333827548e-10	3.439827777171582e-16	3.3875166138951807e-218	2.0866012480246505	0.0
2.0424999999999924	1.1460100250258412	0.2794563061019804	2.0494617144848153	0.9034516894589741	1.0554999999999966	-0.06439229619985264	0.38401419185850033	-0.06439229631522991	-1.9475000000000002	-0.16211852201805144	0.112234844608089	8.656774074164154e-09	1.09564665011872e-09	3.8800984675666386e-16	1.7901630143413134e-217	2.049461704732394	0.0
2.0634999999999923	0.9265921500838082	0.2666860042798459	2.012902944474232	1.0863107943904238	1.0764999999999965	0.6713069910781475	0.3992260493848431	0.6713069909507926	-1.9265000000000003	-0.024440598589786644	0.12691762049269603	9.466025727658471e-09	1.2032556120973069e-09	4.375882465349094e-16	9.434235266219166e-217	2.0129029338049502	0.0
2.0844999999999922	1.1545984339170456	0.28216111590993287	1.976922903176245	0.8223244692591993	1.0974999999999964	0.13851342731339997	0.3783935287359947	0.13851342717285064	-1.9055000000000004	-0.17858312837255125	0.10995778138147688	1.0348946244815701e-08	1.3211804241197612e-09	4.93407109993816e-16	4.9581972508321576e-216	1.9769228915061179	0.0
2.105499999999992	0.7855514899140368	0.265658188356768	1.941519550521518	1.1559680606074811	1.1184999999999963	0.5074973588918914	0.38669439232573155	0.5074973587368101	-1.8845000000000005	-0.11429638481732007	0.11932367776420766	1.1312053103372016e-08	1.4503847269149547e-09	5.562397379336728e-16	2.598626566184742e-215	1.9415195377590795	0.0
2.126499999999992	1.2636812880170956	0.2879871329219492	1.9066908500997994	0.6430095620827039	1.1394999999999962	0.7557025104291429	0.3855670949537659	0.7557025102580597	-1.8635000000000006	-0.061950237857708035	0.12117683495228337	1.236242280691649e-08	1.5919197067583106e-09	6.269537056369082e-16	1.358209999771817e-214	1.9066908361454562	0.0
2.147499999999992	0.7392399115795115	0.26634895478157045	1.872434769159016	1.1331948575795043	1.160499999999996	0.7303732083446889	0.3814460739069253	0.7303732081559884	-1.8425000000000007	-0.19389408616482096	0.11007529260394369	1.3507737239362326e-08	1.7469318127474507e-09	7.06522161631453e-16	7.07934290725237e-214	1.8724347539043462	0.0
2.168499999999992	0.6057406535397186	0.25879563498170916	1.8387492786043542	1.2330086250646355	1.181499999999996	0.46126883772825894	0.36734335829388226	0.4612688375201665	-1.8215000000000008	-0.19871355173919608	0.10556091195402804	1.4756333722174241e-08	1.916671132352479e-09	7.960364566047418e-16	3.679780811058006e-213	1.8387492619313486	0.0
2.189499999999992	1.3493614535430827	0.29678567419602286	1.80563235299736	0.45627089945427723	1.202499999999996	0.38043399502357117	0.3580365446684695	0.38043399479413753	-1.8005000000000009	-0.06612633614941721	0.12105640959912822	1.6117259058014558e-08	2.102500479390922e-09	8.967202561438072e-16	1.9074533593794963e-212	1.8056323347775995	0.0
2.2104999999999917	1.0219240469760082	0.28111659533598465	1.7730819705550023	0.751157923578994	1.2234999999999958	0.47308049613293857	0.35854083321346053	0.4730804958800231	-1.779500000000001	-0.25127495784091297	0.1058034985286768	1.760032786519301e-08	2.305905252854516e-09	1.0099453083829306e-15	9.860271662377752e-212	1.773081950648768	0.0
2.2314999999999916	0.9111927099834101	0.2767528265443819	1.741096113148757	0.8299034031653469	1.2444999999999957	0.9430417036521427	0.3698736645378857	0.943041703373395	-1.758500000000001	-0.1998318168358984	0.11140882875378832	1.9216185529456007e-08	2.5285041296156854e-09	1.1372490569764723e-15	5.083078412190471e-211	1.7410960914040663	0.0
2.2524999999999915	0.5911750074278074	0.2622345357732192	1.709672766303678	1.1184977588758707	1.2654999999999956	0.9690524002323809	0.36505608371536996	0.9690523999252209	-1.7375000000000012	-0.15771171630896308	0.1166179497889796	2.0976376123332027e-08	2.7720606589873015e-09	1.2803543112907289e-15	2.6131703017459818e-210	1.7096727425552398	0.0
2.2734999999999914	0.5455279596355492	0.2604153452778826	1.6788099191974537	1.1332819595619044	1.2864999999999955	0.5739378208442774	0.3443165497850085	0.5739378205058732	-1.7165000000000012	-0.32779743798560784	0.09816769877223025	2.2893415668550223e-08	3.0384958324257188e-09	1.4411912095563656e-15	1.339712453128454e-209	1.6788098932655409	0.0
2.2944999999999913	1.1944265450295857	0.2940144732189713	1.6485055646594848	0.45407901962989916	1.3074999999999954	0.8772204555572175	0.3545690697981233	0.8772204551844618	-1.6955000000000013	-0.31131726704259505	0.09953384149477384	2.4980871144075903e-08	3.3299017073806137e-09	1.6219217371977026e-15	6.849493385501255e-209	1.6485055363487104	0.0
2.3154999999999912	1.1193095772259831	0.28930452214668373	1.618757699169941	0.49944812194395793	1.3284999999999954	0.8896535467739008	0.35441447251377217	0.8896535463633845	-1.6745000000000014	-0.1593295315859219	0.1143385393746811	2.7253445671172293e-08	3.6485561704329126e-09	1.8249670919407882e-15	3.4922737756631372e-208	1.6187576682679374	0.0
2.336499999999991	0.9173358003400428	0.28074192989317626	1.5895643228588139	0.6722285225187711	1.3494999999999953	0.5181056879707688	0.3354498262375191	0.5181056875187524	-1.6535000000000015	0.07938994027745871	0.13972140334322722	2.9727070337714343e-08	3.996938931454476e-09	2.053038219910448e-15	1.7756652300877762e-207	1.5895642891348025	0.0
2.357499999999991	1.1221151410749988	0.28859439017998006	1.5609234395049854	0.4388082984299866	1.3704999999999952	0.05003321623391558	0.3145846681320439	0.050033215736298195	-1.6325000000000016	-0.13513196504464942	0.11988186624952848	3.241900315687765e-08	4.377748847602153e-09	2.3091698831044146e-15	9.00361413901685e-207	1.560923402708231	0.0
2.378499999999991	0.8230230546909667	0.27807560925522207	1.5328330565352757	0.709810001844309	1.391499999999995	0.45320664623081097	0.32282316387934973	0.4532066456830962	-1.6115000000000017	-0.1905786543587379	0.1170682179848849	3.534793569042368e-08	4.793922683558462e-09	2.5967586587594352e-15	4.552769195536967e-206	1.5328330163934147	0.0
2.399499999999991	1.1137796440886192	0.29051027413104274	1.5052911850235096	0.3915115409348904	1.412499999999995	0.4437573313771913	0.3207492998883911	0.44375733077445007	-1.5905000000000018	-0.07005820773593852	0.12861752966221449	3.85341079042481e-08	5.24865542258666e-09	2.9196053156248127e-15	2.295817540191742e-205	1.5052911412407433	0.0
2.4204999999999908	0.9014246767581532	0.2809141864505676	1.4782958396895673	0.5768711629314142	1.433499999999995	0.5873243623446758	0.32636080393138267	0.5873243616815057	-1.569500000000002	-0.17209973574809356	0.11903118641347364	4.19994318637962e-08	5.7454222517189815e-09	3.281962061494688e-15	1.1545216487352937e-204	1.47829579194471	0.0
2.4414999999999907	1.026324016823578	0.2885246803093988	1.4518450388984458	0.42552102207486775	1.4544999999999948	0.7361250697902562	0.3286182040502916	0.7361250690607373	-1.548500000000002	-0.1418910356972528	0.1215341160536973	4.5767624919529864e-08	6.288002353783248e-09	3.6885852110401134e-15	5.789882737261173e-204	1.451844986842815	0.0
2.4624999999999906	0.6090431430750851	0.2684994658710259	1.4259368046593257	0.8168936615842406	1.4754999999999947	0.469307050371261	0.31051541905928115	0.46930704956890745	-1.527500000000002	-0.21646703509517884	0.12021122249956447	4.986435307801495e-08	6.880504649039679e-09	4.14479388358603e-15	2.8956124216205897e-203	1.4259367479144638	0.0
2.4834999999999905	1.1219555648806518	0.2876574723119037	1.400569162624633	0.2786135977439812	1.4964999999999946	0.7268457304573572	0.31702812314690176	0.7268457295750647	-1.5065000000000022	-0.10670397345330085	0.12871033317083516	5.4317385302561184e-08	7.527395639991854e-09	4.656535407629489e-15	1.4441558698574114e-202	1.4005691007798475	0.0
2.5044999999999904	1.1729075889369065	0.2943692646925069	1.3757401420891027	0.20283255315219617	1.5174999999999945	0.7770046795016448	0.31597539863483604	0.777004678531633	-1.4855000000000023	-0.21498101784165546	0.11663342323007661	5.915675953887422e-08	8.233529524503336e-09	5.230458183277825e-15	7.182748902275858e-202	1.3757400746988084	0.0
2.5254999999999903	1.224525153471086	0.29576657261448225	1.351447775988867	0.12692262251778108	1.5384999999999944	0.7699993114955361	0.31179154651636903	0.7699993104292863	-1.4645000000000024	-0.3351825357459022	0.11606989360480148	6.441496131604982e-08	9.004180754745733e-09	5.873992836163334e-15	3.562626343349198e-201	1.3514477025697191	0.0
2.54649999999999	1.2673598798186068	0.2994557302838585	1.3276901009005235	0.06033022108191677	1.5594999999999943	0.8505966171743787	0.3138970527022289	0.850596616002565	-1.4435000000000024	-0.21417606796918698	0.12659682197221986	7.012711583166979e-08	9.845079232782733e-09	6.595442587603134e-15	1.7621904415379168e-200	1.3276900209283218	0.0
2.56749999999999	1.5520498882625953	0.31382092949466706	1.3044651570402335	-0.2475847312223618	1.5804999999999942	0.3560975681911399	0.28804410067699715	0.3560975669035552	-1.4225000000000025	-0.05827581419250949	0.14436463011441505	7.63311944919411e-08	1.0762448347817167e-08	7.404083866740028e-15	8.692373584777172e-200	1.3044650699465832	0.0
2.58849999999999	0.8874957499402533	0.27955167011194754	1.2817709882628145	0.3942752383225613	1.6014999999999942	1.077630351577345	0.31394738822713303	1.0776303501628202	-1.4015000000000026	-0.15535642725327592	0.13536320309305314	8.306823694400563e-08	1.1763046075351109e-08	8.31027830214979e-15	4.275893713280062e-199	1.2817708934315233	0.0
2.60949999999999	0.603783944118487	0.27006648866018834	1.2596056420608521	0.6558216979423651	1.622499999999994	1.0356009236348287	0.3131965799313388	1.0356009220811435	-1.3805000000000027	-0.23762085536826716	0.13575361423857166	9.038258970794668e-08	1.2854209374811304e-08	9.325597354044975e-15	2.0975793319376586e-198	1.2596055388240437	0.0
2.63049999999999	1.324752510753427	0.30446118771119224	1.2379671695638126	-0.08678534118961445	1.643499999999994	0.8907169183070852	0.29880165897758737	0.890716916600873	-1.3595000000000028	-0.08296445413254339	0.15247448850371575	9.83221625908909e-08	1.4043902139630243e-08	1.0462960984992171e-14	1.026154761753869e-197	1.2379670571977375	0.0
2.6514999999999898	1.124046213481619	0.2931611830257606	1.2168536255371871	0.0928074120555682	1.6644999999999939	0.7960481415086359	0.29625432322476675	0.7960481396352784	-1.338500000000003	0.005495601467439437	0.1606370171989679	1.0693870414521128e-07	1.534076697243669e-08	1.1736791918338994e-14	5.006224372846445e-197	1.2168535032577044	0.0
2.6724999999999897	1.264218601347658	0.29985139530129	1.1962630683816293	-0.06795553296602863	1.6854999999999938	1.051607418157039	0.30083615663252716	1.0516074161005522	-1.317500000000003	0.059395801201560294	0.1685751648830451	1.1628809751745583e-07	1.6754181077964824e-08	1.316318720083348e-14	2.4356267297442187e-196	1.1962629353393375	0.0
2.6934999999999896	1.4316627049526343	0.30847090027045343	1.176193560132125	-0.2554691448205093	1.7064999999999937	0.6570100883769726	0.2775585359451318	0.6570100861198832	-1.296500000000003	0.18827792496530016	0.17889431443528042	1.2643067812453862e-07	1.8294316587631102e-08	1.4760108970846412e-14	1.1817187562550447e-195	1.1761934154071154	0.0
2.7144999999999895	1.1591675330405666	0.2979434967094543	1.156643166457177	-0.0025243665833896145	1.7274999999999936	0.5844363316319519	0.27128167979437	0.5844363291551616	-1.2755000000000032	-0.1968338233343928	0.15272036296189215	1.3743157468925503e-07	1.9972205652542904e-08	1.6547596538008486e-14	5.717688637081787e-195	1.1566430090533801	0.0
2.7354999999999894	0.6224333626680374	0.266065355099378	1.1376099566580042	0.5151765939899668	1.7484999999999935	0.5613111070764695	0.2704611067216684	0.5613111043591085	-1.2545000000000033	0.033797107037497165	0.1686987251605321	1.4936107526860327e-07	2.1799810666081834e-08	1.8548002105930073e-14	2.7588611942624767e-194	1.1376097854970997	0.0
2.7564999999999893	1.0805429186827935	0.29497143336919696	1.119092003667771	0.038549084984977444	1.7694999999999934	0.4161987134847196	0.2535706504831397	0.41619871050398677	-1.2335000000000034	-0.008103919108195079	0.16868256920758395	1.6229502001610877e-07	2.37901000032508e-08	2.0786252719201494e-14	1.327523369753851e-193	1.11909181758263	0.0
2.777499999999989	1.1446108662600802	0.29779191273205363	1.1010873840508342	-0.04352348220924607	1.7904999999999933	1.3830200105681485	0.29868894497554055	1.3830200072991374	-1.2125000000000035	-0.04345775361028692	0.16597299352869652	1.7631522253366433e-07	2.5957129691798447e-08	2.3290141291475308e-14	6.370264654977417e-193	1.1010871817784587	0.0
2.798499999999989	2.413560187339332	0.3516178601109972	1.0835941780020326	-1.3299660093372994	1.8114999999999932	0.8930818564191271	0.27374873116603204	0.893081852834637	-1.1915000000000036	-0.5446229276559121	0.1260729673837801	1.9150992178966553e-07	2.8316131459840673e-08	2.6090649875769344e-14	3.0484266660239542e-192	1.0835939581759533	0.0
2.819499999999989	1.3981325453190467	0.3112673962607554	1.0666104693459855	-0.33152207597306127	1.8324999999999931	0.5846102802968711	0.2627265848438228	0.584610276367202	-1.1705000000000036	-0.3521942484236791	0.14313848815048155	2.0797426670889754e-07	3.08836076364201e-08	2.922230867413973e-14	1.4547789356587323e-191	1.0666102304880818	0.0
2.840499999999989	1.3060782462692007	0.30541427555124123	1.0501343455364347	-0.25594390073276596	1.853499999999993	1.0927457809420602	0.28037584134818905	1.0927457766347888	-1.1495000000000037	-0.006716824736834326	0.16727706292251868	2.2581083567606903e-07	3.3677433415287344e-08	3.272359465473179e-14	6.923428828257556e-191	1.050134086048133	0.0
2.861499999999989	1.2515228105580536	0.30281812479450737	1.0341638976556309	-0.2173589129024227	1.874499999999993	0.6402380333757377	0.25648039165187997	0.6402380286554755	-1.1285000000000038	-0.16578990646024772	0.15825560449480391	2.451301933395407e-07	3.6716967028306197e-08	3.6637374053497816e-14	3.2858553114573146e-190	1.034163615808434	0.0
2.8824999999999887	1.2137337221809843	0.30082965670874895	1.0186972204137397	-0.19503650176724463	1.8954999999999929	1.0992009537651677	0.2759195622023611	1.0992009485932972	-1.107500000000004	0.04865280803536298	0.17200184969244275	2.660514872550867e-07	4.002316841340671e-08	4.101139348939464e-14	1.555172670108618e-189	1.018696914339043	0.0
2.9034999999999886	1.795687720854989	0.32836271687932306	1.0037324121483062	-0.7919553087066828	1.9164999999999928	0.6561918392865677	0.24612763578961877	0.6561918336209559	-1.086500000000004	-0.06851953963293522	0.16540031309381084	2.887030870719472e-07	4.361872700309275e-08	4.5898824919937834e-14	7.340265538189254e-189	1.0037320798264462	0.0
2.9244999999999886	0.9980613421410707	0.29281416539308225	0.9892675748237596	-0.008793767317311074	1.9374999999999927	0.608175663947735	0.24476396783406562	0.6081756577424231	-1.065500000000004	-0.025863215754978963	0.1684382527529635	3.1322326913548344e-07	4.7528199303301205e-08	5.135887021324666e-14	3.454998811906609e-188	0.9892672140722398	0.0
2.9454999999999885	1.3812346861805518	0.3109143343052551	0.9753008140309609	-0.40593387214959087	1.9584999999999926	1.4592806400289988	0.28656160829272764	1.459280633233864	-1.0445000000000042	0.21659590427187014	0.1866372584207337	3.397609495629205e-07	5.177815697908421e-08	5.745743171828045e-14	1.621761587020136e-187	0.9753004224917969	0.0
2.9664999999999884	1.2524629245140884	0.30639869506421713	0.9618302389868209	-0.2906326855272675	1.9794999999999925	1.0623844384880154	0.2696313238650344	1.0623844310484052	-1.0235000000000043	0.23912563985558255	0.18883506451463594	3.684764690414865e-07	5.639734621332128e-08	6.426785588249016e-14	7.591526152828979e-187	0.9618298141129413	0.0
2.988499999999994	1.4804807148253416	0.30300715438649	0.9482483419694961	-0.5322323728558455	2.0004999999999926	0.2661088752622128	0.23135266955982337	0.26610886711854687	-1.0025000000000044	-0.08073194654845706	0.1737877574378608	4.0108349926352675e-07	6.166643066385562e-08	7.225514639279255e-14	3.8133647174693095e-186	0.9482478792194939	0.0
3.0105	1.2197966815979722	0.29985696395170897	0.9352067749653479	-0.2845899066326243	2.0214999999999925	0.8588893937268391	0.2579735527813956	0.8588893848141785	-0.9815000000000043	-0.12297826189458805	0.17432490740689416	4.364842505224263e-07	6.741362808995488e-08	8.121804019003762e-14	1.9097382854812616e-185	0.9352062710673881	0.0
3.0315735	1.4831174203035677	0.3158230302890601	0.9232191138980171	-0.5598983064055506	2.0424999999999924	1.1460100250258412	0.2794563061019804	1.14601001527342	-0.9605000000000044	0.0908273210504249	0.190678361933783	4.7322730700491563e-07	7.340595089613752e-08	9.082637238279374e-14	8.911318996723357e-185	0.9232185672646684	0.0
3.0527945145	1.1211294663820166	0.29954924966326757	0.9116446108418179	-0.2094848555401987	2.0634999999999923	0.9265921500838082	0.2666860042798459	0.9265921394145265	-0.9395000000000042	-0.10752443033268633	0.18200231153375876	5.132537298902634e-07	7.99630058597814e-08	1.0163112601349787e-13	4.19155142169069e-184	0.9116440176249805	0.0
3.0741640761015	0.6800649017192482	0.27627844915027505	0.9004911888920972	0.22042628717284907	2.0844999999999922	1.1545984339170456	0.28216111590993287	1.1545984222469186	-0.9185000000000043	-0.2603540510669249	0.17889949178827966	5.568721104982968e-07	8.714074305729587e-08	1.1378824778992993e-13	1.987373152568121e-183	0.9004905448791298	0.0
3.09568322463421	1.3317664727635965	0.3072935951270205	0.8897668599132897	-0.44199961285030676	2.105499999999992	0.7855514899140368	0.265658188356768	0.7855514771515983	-0.8975000000000042	0.005154757004852906	0.19822742296058812	6.044213274206861e-07	9.500090156453175e-08	1.2747486836641377e-13	9.498670005389365e-183	0.8897661604909333	0.0
3.11735300720665	1.5491900624168293	0.3146935914710843	0.8794797249488093	-0.66971033746802	2.126499999999992	1.2636812880170956	0.2879871329219492	1.2636812740627523	-0.8765000000000043	0.11657699873096705	0.2059476737863749	6.562736325225592e-07	1.0361163161750348e-07	1.4289229037985532e-13	4.576481347364519e-182	0.8794789650634023	0.0
3.1391744782570963	1.31620627549207	0.30242831209511645	0.8696379746197314	-0.4465683008723387	2.147499999999992	0.7392399115795115	0.26634895478157045	0.7392398963248418	-0.8555000000000041	-0.2884380748613997	0.18897523852366827	7.128380617274887e-07	1.1304818590716717e-07	1.6026941276183278e-13	2.2227604585001322e-181	0.8696371487333234	0.0
3.1611486996048956	1.580568840725503	0.30917431729317996	0.8602498895118685	-0.7203189512136344	2.168499999999992	0.6057406535397186	0.25879563498170916	0.605740636866713	-0.8345000000000042	0.2349511411864873	0.2198886163318633	7.745642057322451e-07	1.2339368791857698e-07	1.7986665708675396e-13	1.0883085633982681e-180	0.860248991553795	0.0
3.18327674050213	1.2670317716363164	0.300385650255876	0.8513238405508143	-0.4157079310855021	2.189499999999992	1.3493614535430827	0.29678567419602286	1.3493614353233223	-0.8135000000000041	-0.25251850731973535	0.20165809482919259	8.419463796915521e-07	1.3473998615328245e-07	2.0198047192428645e-13	5.371752421854721e-180	0.8513228638642465	0.0
3.205559677685645	1.5136467206347337	0.3079711223055229	0.8428682893645822	-0.6707784312701515	2.2104999999999917	1.0219240469760082	0.28111659533598465	1.021924027069774	-0.7925000000000042	-0.18324073016895204	0.2064732163021165	9.155282352473048e-07	1.4718860411370592e-07	2.2694850300122058e-13	2.672947400055127e-179	0.8428672266475159	0.0
3.227998595429445	2.0059125626904413	0.3282904281179321	0.8348917886333912	-1.17102077405705	2.2314999999999916	0.9111927099834101	0.2767528265443819	0.9111926882387192	-0.7715000000000041	0.021508451981897547	0.22305829832083618	9.959078631009745e-07	1.6085179709321364e-07	2.5515553070983873e-13	1.3408525545829067e-178	0.8348906318734759	0.0
3.250594585597451	1.7426045527896075	0.3162551559425676	0.8274029824262056	-0.9152015703634019	2.2524999999999915	0.5911750074278074	0.2622345357732192	0.5911749836793693	-0.7505000000000042	0.042348811431071276	0.22997939799728007	1.083743439699058e-06	1.7585372812083282e-07	2.8704029243803134e-13	6.78099308484414e-178	0.8274017228287507	0.0
3.273348747696633	1.4643925305247651	0.30202559687036706	0.820410606523596	-0.6439819240011692	2.2734999999999914	0.5455279596355492	0.2604153452778826	0.5455279337036363	-0.729500000000004	0.042279436296228656	0.23771173464250744	1.1797594775820274e-06	1.9233177687239183e-07	3.2310332570432663e-13	3.457263608621025e-177	0.8204092344320184	0.0
3.2962621889305095	1.5763994583662588	0.3092656956681089	0.8139234887265165	-0.7624759696397423	2.2944999999999913	1.1944265450295857	0.2940144732189713	1.1944265167188113	-0.7085000000000041	0.20007972138259644	0.25210698329789755	1.2847537456074698e-06	2.1043799699956125e-07	3.639159895831398e-13	1.777066241820373e-176	0.81392199353441	0.0
3.319336024253023	1.2940541362532274	0.2957539920243459	0.8079505491505533	-0.4861035871026741	2.3154999999999912	1.1193095772259831	0.28930452214668373	1.1193095463239795	-0.687500000000004	0.6087650965527129	0.27841488650463925	1.3996049326763169e-06	2.3034073916660044e-07	4.101308468989299e-13	9.208978086482904e-176	0.8079489192044713	0.0
3.342571376422794	1.36801640429794	0.2959388853020286	0.8025008005052565	-0.5655156037926834	2.336499999999991	0.9173358003400428	0.28074192989317626	0.9173357666160314	-0.6665000000000041	0.21110762392206217	0.27052224766118005	1.5252811368547285e-06	2.522264591460559e-07	4.62493618732886e-13	4.8112784018755734e-175	0.802499022997198	0.0
3.3659693760577536	1.3394613527181891	0.2927930982288087	0.7975833483581097	-0.5418780043600794	2.357499999999991	1.1221151410749988	0.28859439017998006	1.1221151042782445	-0.645500000000004	0.019866077582382236	0.2710278094974198	1.662849270990311e-06	2.7630173263679586e-07	5.218569566023381e-13	2.5342825554458172e-174	0.7975814092065843	0.0
3.389531161690158	0.9476659577120687	0.27709135223800163	0.793207391382724	-0.15445856632934474	2.378499999999991	0.8230230546909667	0.27807560925522207	0.8230230145491058	-0.624500000000004	-0.06510172752127374	0.2806306349492926	1.8134854861797139e-06	3.027955010613458e-07	5.891963170367774e-13	1.3458575420704747e-173	0.7932052751011476	0.0
3.4132578798219892	1.4371179562030156	0.2961527700514507	0.7893822215908546	-0.647735734612161	2.399499999999991	1.1137796440886192	0.29051027413104274	1.1137796003058529	-0.6035000000000039	0.28213927697201413	0.3048147221025095	1.9784867258755333e-06	3.3196157550971236e-07	6.656282691174e-13	7.206035761488617e-173	0.7893799111418875	0.0
3.437150684980743	0.9188007089997349	0.27495178184005004	0.7861172245478253	-0.13268348445190958	2.4204999999999908	0.9014246767581532	0.2809141864505676	0.9014246290132958	-0.582500000000004	0.45846712943315104	0.32083866302495395	2.15928353616092e-06	3.6408142926246937e-07	7.524316189612862e-13	3.8900078285592954e-172	0.7861147011821075	0.0
3.4612107397756082	1.2715303565928338	0.28946279798952756	0.7834218795709517	-0.4881084770218821	2.4414999999999907	1.026324016823578	0.2885246803093988	1.0263239647679472	-0.5615000000000039	0.013315939313036651	0.321059790721382	2.357454271920431e-06	3.994673129913791e-07	8.510717973972245e-13	2.117212663682451e-171	0.7834191226485157	0.0
3.485439214954037	1.525423649920457	0.30068346501935966	0.7813057599105939	-0.7441178900098631	2.4624999999999906	0.6090431430750851	0.2684994658710259	0.6090430863302232	-0.540500000000004	0.5357133386961603	0.3511408643589169	2.574740854465152e-06	4.38465730850488e-07	9.632290296992758e-13	1.1618267118033915e-170	0.7813027467030453	0.0
3.5098372894587158	0.9868107018494212	0.272315428098922	0.7797785329134284	-0.20703216893599286	2.4834999999999905	1.1219555648806518	0.2876574723119037	1.1219555030358663	-0.5195000000000038	-0.15272569227242894	0.3465128323049259	2.8130662538177105e-06	4.814613202905771e-07	1.0908308909780318e-12	6.428116375274942e-170	0.7797752383847634	0.0
3.5344061504849265	1.254035452288022	0.2854825293754562	0.7788499601675951	-0.4751854921204268	2.5044999999999904	1.1729075889369065	0.2943692646925069	1.1729075215466123	-0.4985000000000039	0.9165158903892294	0.394489561315473	3.0745538885385323e-06	5.288811836176983e-07	1.2360899497467636e-12	3.585865047234217e-169	0.7788463567312869	0.0
3.559146993538321	1.5519810496014403	0.2944652349378486	0.7785298976293707	-0.7734511519720696	2.5254999999999903	1.224525153471086	0.29576657261448225	1.224525080051938	-0.47750000000000387	1.0135024887894613	0.4173187921788402	3.361549157914178e-06	5.811997251432116e-07	1.4015473177087663e-12	2.0168519736555814e-168	0.7785259548790862	0.0
3.5840610224930893	1.462716446715744	0.29299566031954727	0.7788282957310005	-0.6838881509847435	2.54649999999999	1.2673598798186068	0.2994557302838585	1.267359799846405	-0.45650000000000385	0.8999514140554403	0.4341314322390197	3.6766433457929064e-06	6.38944054317696e-07	1.5901230588062353e-12	1.143735784293698e-167	0.7788239801420103	0.0
3.6091494496505407	1.4956513655358226	0.29190305500071545	0.7797551994694574	-0.7158961660663652	2.56749999999999	1.5520498882625953	0.31382092949466706	1.552049801168945	-0.43550000000000383	0.8296620733280662	0.45855198871606806	4.022700162637101e-06	7.027000225941704e-07	1.8051745683857417e-12	6.539588308447124e-167	0.779750474067467	0.0
3.6344134957980945	1.2499307405522502	0.2815973019512616	0.781320748475751	-0.4686099920764992	2.58849999999999	0.8874957499402533	0.27955167011194754	0.8874956551089619	-0.4145000000000038	1.0005812362945807	0.49298284072962706	4.402885222789341e-06	7.731189700278751e-07	2.050564217912087e-12	3.770068273712553e-166	0.7813155724695076	0.0
3.659854390268681	1.7451286210453985	0.29769353337310855	0.783535177064624	-0.9615934439807744	2.60949999999999	0.603783944118487	0.27006648866018834	0.6037838408816786	-0.3935000000000038	1.4990014359073065	0.5440800009294297	4.8206987878875095e-06	8.509252669042258e-07	2.3307377766438407e-12	2.1914062297020833e-165	0.7835295054382385	0.0
3.685473371000562	1.2520477396061858	0.2796305972492225	0.7864088142643751	-0.4656389253418106	2.63049999999999	1.324752510753427	0.30446118771119224	1.324752398387352	-0.3725000000000038	0.6733285333920023	0.5745783630876239	5.280012145218675e-06	9.369247461211977e-07	2.650815374528823e-12	1.2843159242690676e-164	0.786402597324833	0.0
3.7112716845975657	1.2758446767244436	0.28005820815793264	0.7899520838266535	-0.4858925928977901	2.6514999999999898	1.124046213481619	0.2931611830257606	1.1240460912021362	-0.35150000000000375	0.7469713164158485	0.6380728898510121	5.785108032024191e-06	1.032014133781241e-06	3.016697066716062e-12	7.58920400516706e-164	0.789945266701471	0.0
3.7372505863897487	1.9661065009267678	0.30619276191260053	0.7941755042161093	-1.1719309967106586	2.6724999999999897	1.264218601347658	0.29985139530129	1.264218468305366	-0.33050000000000374	1.5148386431787415	0.7186712042502326	6.3407255638698594e-06	1.137191598632971e-06	3.4351854070868588e-12	4.521637138364492e-163	0.7941680262955115	0.0
3.763411340494477	1.4759331176625539	0.287857387792513	0.7990896885798163	-0.6768434290827375	2.6934999999999896	1.4316627049526343	0.30847090027045343	1.4316625602276247	-0.3095000000000037	1.7434848054809642	0.8070153854732486	6.952110177733746e-06	1.2535685558267894e-06	3.914127845004484e-12	2.7162496672967104e-162	0.7990814828971686	0.0
3.7897552198779385	1.290043394098851	0.27815790936190177	0.8047053446965008	-0.48533804940235015	2.7144999999999895	1.1591675330405666	0.2979434967094543	1.1591673756367697	-0.2885000000000037	3.7171385499925975	0.9362990415738393	7.625069159074513e-06	1.3823828771161849e-06	4.4625822365913815e-12	1.6451942308237837e-161	0.804696337240002	0.0
3.816283506417084	1.3527336092942253	0.27955022723656775	0.8110332749055926	-0.5417003343886326	2.7354999999999894	0.6224333626680374	0.266065355099378	0.6224331915071329	-0.2675000000000037	3.592605544896621	1.0605804700098214	8.366033387525213e-06	1.5250136783796557e-06	5.0910093216739485e-12	1.0047009763688778e-160	0.8110233838534358	0.0
3.842997490962004	1.2221162440418227	0.2717584495510126	0.8180843760163133	-0.4040318680255094	2.7564999999999893	1.0805429186827935	0.29497143336919696	1.0805427325976527	-0.24650000000000366	7.6597689649343295	1.2516767021149242	9.182126008791136e-06	1.6829978764164113e-06	5.8114966747252655e-12	6.186241741617908e-160	0.8180735108866166	0.0
3.8698984733987376	1.412247215984081	0.28234880710312515	0.8258696391969813	-0.5863775767870998	2.777499999999989	1.1446108662600802	0.29779191273205363	1.1446106639877047	-0.2255000000000037	10.39807125795869	1.4548242912481746	1.0081238821693806e-05	1.8580487306753038e-06	6.638019409971668e-12	3.840477631780545e-159	0.8258576999027909	0.0
3.896987762712529	1.497122056002101	0.2834292893341083	0.8344001498449521	-0.6627219061571489	2.798499999999989	2.413560187339332	0.3516178601109972	2.4135599675132524	-0.20450000000000368	21.680000023233873	1.7451574102888934	1.1072117260059356e-05	2.0520766122409445e-06	7.58674382770552e-12	2.4038610523994866e-158	0.8343870256434931	0.0
3.9242666770515164	1.315162546035506	0.2743571636101495	0.8436870874375875	-0.4714754585979186	2.819499999999989	1.3981325453190467	0.3112673962607554	1.398132306461143	-0.18350000000000372	41.16923920616958	2.099609560375646	1.216445495039116e-05	2.2672122723936883e-06	8.67638125488127e-12	1.5170375273381463e-157	0.8436726557616883	0.0
3.9517365437908767	1.6119176327221263	0.2861654956518332	0.8537417253649412	-0.7581759073571851	2.840499999999989	1.3060782462692007	0.30541427555124123	1.306077986780899	-0.1625000000000037	68.96117708611882	2.4912264732253426	1.3368998939189888e-05	2.505832916799396e-06	9.928600586737435e-12	9.652566250253696e-157	0.8537258505231566	0.0
3.9793986995974127	1.335566417246192	0.2727699361519838	0.86457543074484	-0.47099098650135207	2.861499999999989	1.2515228105580536	0.30281812479450737	1.2515225287108567	-0.14150000000000373	109.26565723661764	2.927583212914128	1.4697666809739445e-05	2.770591429339769e-06	1.136850951117195e-11	6.192200395758816e-156	0.8645579624752324	0.0
4.007254490494595	1.5284444856841601	0.2785499825633033	0.8761996642213186	-0.6522448214628416	2.8824999999999887	1.2137337221809843	0.30082965670874895	1.2137334161062876	-0.12050000000000372	171.26847958291086	3.4176029900292715	1.6163677048654002e-05	3.0644491322930562e-06	1.3025216133721482e-11	4.004965425501684e-155	0.8761804360821124	0.0
4.035305271928057	1.8799868692382613	0.2913935795536512	0.8886259797475509	-0.9913608894907104	2.9034999999999886	1.795687720854989	0.32836271687932306	1.795687388533129	-0.09950000000000372	248.91170108883136	3.9237070207317193	1.7781694179147275e-05	3.3907125176132912e-06	1.4932484765389067e-11	2.6115567661923015e-154	0.8886048073259216	0.0
4.063552408831553	1.642453338821172	0.2818350958132861	0.901866024354566	-0.740587314466606	2.9244999999999886	0.9980613421410707	0.29281416539308225	0.9980609813895509	-0.0785000000000037	332.90581498181115	4.403459480307134	1.956799035268751e-05	3.7530744381009777e-06	1.7129502043996037e-11	1.7168882465537625e-153	0.9018427032726457	0.0
4.091997275693375	1.6325539341106596	0.2816609282361091	0.9159315379073522	-0.7166223962033075	2.9454999999999885	1.3812346861805518	0.3109143343052551	1.3812342946413878	-0.05750000000000371	415.5149478188255	4.839066730231081	2.154062528550229e-05	4.155660308062592e-06	1.9661772398253636e-11	1.1379440639144189e-152	0.9159058416020969	0.0
4.120641256623228	1.6569766981811935	0.27992277799243687	0.9308343528502038	-0.7261423453309898	2.9664999999999884	1.2524629245140884	0.30639869506421713	1.252462499640209	-0.0365000000000037	469.5016443514203	5.163896798793526	2.3719646643580466e-05	4.603079931465747e-06	2.258216521055987e-11	7.603790432480669e-152	0.9308060301010466	0.0
4.149485745419591	1.6383849685608414	0.27862141800661394	0.946586393943454	-0.6917985746173874	2.988499999999994	1.4804807148253416	0.30300715438649	1.4804802520753395	-0.015500000000003704	504.3885652364454	5.3851101522650975	2.612731322193507e-05	5.100485652560985e-06	2.5952139982350094e-11	5.122279038225438e-151	0.9465551661186273	0.0
4.178532145637528	1.5197752760781984	0.27327805632221236	0.963199677994097	-0.5565755980841014	3.0105	1.2197966815979722	0.29985696395170897	1.2197961777000124	0.005499999999996298	489.29861904090706	5.425880143503362	2.878834353375451e-05	5.653637610528227e-06	2.984318046448522e-11	3.478670126089767e-150	0.9631652359831095	0.0
4.207781870656991	1.5323833876202826	0.2717159209580092	0.9806863135832108	-0.5516970740370718	3.0315735	1.4831174203035677	0.3158230302890601	1.483116873670219	0.026499999999996297	433.0683933999243	5.279904409736627	3.173019272583211e-05	6.268976977117729e-06	3.4338474214973144e-11	2.381621483485032e-149	0.9806483143791693	0.0
4.23723634375159	1.4489099139104973	0.26854015148096777	0.9990585007934583	-0.449851413117039	3.0527945145	1.1211294663820166	0.29954924966326757	1.1211288731651792	0.0474999999999963	337.4745134208199	4.935237211636891	3.498336107179319e-05	6.953708165838886e-06	3.95348805417808e-11	1.643742417782713e-148	0.9990165636846857	0.0
4.266896998157851	1.62105818527135	0.27294505429672816	1.0183285309405212	-0.6027296543308287	3.0741640761015	0.6800649017192482	0.27627844915027505	0.6800642577062808	0.06849999999999631	249.58744283950534	4.48708135577389	3.858173766801046e-05	7.715891124519402e-06	4.554523746299719e-11	1.1436361101398117e-147	1.0182822332661834	0.0
4.2967652771449565	1.6550666420256392	0.2746786926320746	1.038508786312753	-0.6165578557128863	3.09568322463421	1.3317664727635965	0.3072935951270205	1.33176577334124	0.0894999999999963	171.0396975596696	3.946876374679939	4.256298337298592e-05	8.564544961716373e-06	5.250106738779884e-11	8.020954457391137e-147	1.0384576587319172	0.0
4.32684263408497	1.8972177878097332	0.2822537047556116	1.0596117399240677	-0.8376060478856655	3.11735300720665	1.5491900624168293	0.3146935914710843	1.5491893025314223	0.11049999999999632	98.97562163741867	3.336680403274637	4.6968957494130886e-05	9.509764313412673e-06	6.055575194799672e-11	5.670728071145213e-146	1.0595552611417043	0.0
4.357130532523566	1.8693896180839342	0.2795501780966085	1.0816499552856669	-0.7877396627982673	3.1391744782570963	1.31620627549207	0.30242831209511645	1.316205449605662	0.13149999999999631	57.151270571152224	2.7820882799780375	5.18461932415579e-05	1.0562850031825015e-05	6.988825909840757e-11	4.041253733078978e-145	1.0815875461725053	0.0
4.387630446251231	1.4943982504648856	0.26382636734112136	1.1046360862029632	-0.38976216426192245	3.1611486996048956	1.580568840725503	0.30917431729317996	1.5805679427674295	0.1524999999999963	29.556201037278868	2.2745515360285595	5.724642754250939e-05	1.1736455975380696e-05	8.070752061960999e-11	2.90300197793803e-144	1.1045671032387379	0.0
4.41834385937499	1.8929819966506982	0.27815289906476354	1.1285828766050199	-0.7643991200456783	3.18327674050213	1.2670317716363164	0.300385650255876	1.2670307949497486	0.17349999999999632	13.943692449540322	1.8355985698287165	6.32271914488529e-05	1.3044753900688651e-05	9.325757593241661e-11	2.1019447087739774e-143	1.1285066045664127	0.0
4.449272266390615	1.9184000868268476	0.2781137281804869	1.1535031604146273	-0.7648969264122203	3.205559677685645	1.5136467206347337	0.3079711223055229	1.5136456579176674	0.1944999999999963	5.900221892758282	1.4919808283276244	6.985246808074689e-05	1.4503618706649014e-05	1.0782361918497234e-10	1.5340031066938717e-142	1.1534188042200162	0.0
4.48041717225535	1.9268785141872715	0.27450479132212935	1.1794098614682726	-0.7474686527189989	3.227998595429445	2.0059125626904413	0.3282904281179321	2.005911405930526	0.2154999999999963	-0.9998180172583346	1.2013475131565503	7.71934258400218e-05	1.6130836561106456e-05	1.247391115138971e-10	1.1283656376522191e-141	1.1793165370811325	0.0
4.511780092461137	1.7335264481868686	0.2675437779387025	1.206315993496485	-0.5272104546903835	3.250594585597451	1.7426045527896075	0.3162551559425676	1.7426032931921527	0.23649999999999627	0.5082377273144729	1.0593622988656366	8.532923550566267e-05	1.7946338755435918e-05	1.4439414993951323e-10	8.36525522094417e-141	1.20621271777783	0.0
4.5433625531083655	2.144933757990818	0.2814236629400947	1.2342346601762222	-0.9106990978145959	3.273348747696633	1.4643925305247651	0.30202559687036706	1.4643911584331877	0.2574999999999963	1.4455249441494047	0.9885124840510774	9.43479808006106e-05	1.9972464486402453e-05	1.6724531939985612e-10	6.250298099804065e-140	1.23412033956369	0.0
4.575166090980124	2.0604813130470214	0.2774532955813096	1.263179055268607	-0.7973022577784143	3.2962621889305095	1.5763994583662588	0.3092656956681089	1.5763979631741523	0.2784999999999963	-0.10605364555741659	0.9173209494669297	0.00010434767310443689	2.2234256162301946e-05	1.9382729599187696e-10	4.7065242294437244e-139	1.263052473145513	0.0
4.607192253616985	1.9184916196445765	0.271644795288373	1.2931624628567828	-0.6253291567877937	3.319336024253023	1.2940541362532274	0.2957539920243459	1.2940525063071455	0.2994999999999963	1.2959818599298387	0.9172954084068137	0.00011543738219189093	2.4759791277072726e-05	2.247665188009802e-10	3.5716024199453547e-138	1.2930222654585473	0.0
4.639442599392304	2.1180974806251	0.27701784928959894	1.3241982577006928	-0.7938992229244071	3.342571376422794	1.36801640429794	0.2959388853020286	1.3680146267898814	0.32049999999999634	2.4805857519924643	0.9304284785341156	0.0001277384962156259	2.7580555397699548e-05	2.607973062268693e-10	2.7313271767372277e-137	1.3240429383882821	0.0
4.67191869758805	1.909211826881881	0.2696217876341574	1.3562999057273868	-0.5529119211544942	3.3659693760577536	1.3394613527181891	0.2927930982288087	1.3394594135666635	0.34149999999999636	-0.9506119353072329	0.8788921087361846	0.000141386125636568	3.073186137343284e-05	3.0278086219964005e-10	2.1048253285195725e-136	1.3561277874375959	0.0
4.704622128471167	1.4779264755405592	0.252198220522546	1.3894809646779505	-0.08844551086260877	3.389531161690158	0.9476659577120687	0.27709135223800163	0.9476638414304923	0.3624999999999964	1.7199977885545437	0.9024412598081056	0.00015653066745278626	3.425332050751126e-05	3.517277002049657e-10	1.634456462066596e-135	1.3892901803382625	0.0
4.737554483370465	2.070378201876204	0.2720915576391917	1.423755084934533	-0.646623116941671	3.4132578798219892	1.4371179562030156	0.2961527700514507	1.4371156457540486	0.3834999999999964	1.0791931584159258	0.8757832658726002	0.00017333954790418017	3.8189372141449136e-05	4.0882411107964777e-10	1.278875224060626e-134	1.4235435556056633	0.0
4.7707173647540575	1.8025759230900065	0.26040344861124864	1.45913601055382	-0.34343991253618644	3.437150684980743	0.9188007089997349	0.27495178184005004	0.918798185634017	0.4044999999999964	1.2089823000792848	0.8529924129461993	0.00019199916385423198	4.2589878897720324e-05	4.754634170540258e-10	1.008236421273259e-133	1.4589014210356046	0.0
4.804112386307336	2.113166314579396	0.2699383293530908	1.495637580536406	-0.61752873404299	3.4612107397756082	1.2715303565928338	0.28946279798952756	1.2715275996703979	0.42549999999999644	2.0370030998978095	0.8335384319831529	0.00021271704529168765	4.7510795719078164e-05	5.532828930294452e-10	8.00860996687711e-133	1.4953773521421123	0.0
4.837741173011487	1.8473662565263174	0.2607803354320351	1.5332737303649966	-0.3140925261613208	3.485439214954037	1.525423649920457	0.30068346501935966	1.5254206367129084	0.44649999999999646	1.1637314602417774	0.7806591048739401	0.00023572426387618635	5.301492184318057e-05	6.442074007905088e-10	6.409038822336445e-132	1.5329849905350699	0.0
4.871605361222568	2.135797346842873	0.27085101423120683	1.5720584938482352	-0.5637388529946377	3.5098372894587158	0.9868107018494212	0.272315428098922	0.9868074073207562	0.4674999999999965	0.9878657266024149	0.7380510804794581	0.00026127811519668806	5.917274597231947e-05	7.505009777771863e-10	5.16712978858923e-131	1.5717380422365652	0.0
4.9057065987511255	1.5411429801382686	0.24957118714608992	1.6120060053112057	0.07086302517293719	3.5344061504849265	1.254035452288022	0.2854825293754562	1.2540318488517137	0.4884999999999965	1.3371741349123027	0.6992904433043773	0.00028966510544588053	6.606339615393245e-05	8.74827855164011e-10	4.196676695252946e-130	1.6116502759347782	0.0
4.940046544942383	1.9919967322693184	0.26203081045547394	1.653130502178442	-0.33886623009087646	3.559146993538321	1.5519810496014403	0.2944652349378486	1.5519771068511556	0.5094999999999965	0.6576283988904734	0.6481374927552	0.00032120427656613177	7.377570729385325e-05	1.0203246574534388e-09	3.433519649846208e-129	1.6527355211742574	0.0
4.97462687075698	2.2283123734267605	0.26874694729905846	1.695446328000536	-0.5328660454262244	3.5840610224930893	1.462716446715744	0.29299566031954727	1.462712131126754	0.5304999999999964	0.4254689405008296	0.6025249742075492	0.0003562509076233879	8.240942079820516e-05	1.19068586611077e-09	2.8296249435352924e-128	1.6950076664814286	0.0
5.009449258852279	1.9411139741721366	0.2598815459572871	1.7389679359812538	-0.20214603819088284	3.6091494496505407	1.4956513655358226	0.29190305500071545	1.4956466401338322	0.5514999999999965	-0.14213113534727917	0.5518133990294687	0.00039520063424809877	9.207653260068516e-05	1.3902650231253991e-09	2.3488223600099402e-127	1.73848065742414	0.0
5.044515403664246	2.1974199035267405	0.2652383426852525	1.7837098930685304	-0.4137100104582101	3.6344134957980945	1.2499307405522502	0.2815973019512616	1.2499255645460068	0.5724999999999965	0.4494099189867278	0.532761276535051	0.0004384940324823659	0.00010290280780087812	1.6241946189275718e-09	1.9637186866692013e-126	1.7831684946040527	0.0
5.079827011489895	1.8140203286683028	0.2516797495119923	1.8296868846799352	0.01566655601163247	3.659854390268681	1.7451286210453985	0.29769353337310855	1.745122949419013	0.5934999999999966	-0.4323739271608975	0.4851028712065716	0.0004866217183286913	0.0001150294823396731	1.8985281673327e-09	1.6534505198615653e-125	1.8290852315807387	0.0
5.1153858005703245	2.2044077962710658	0.26345763914066617	1.8769137201409702	-0.3274940761300955	3.685473371000562	1.2520477396061858	0.2796305972492225	1.2520415226666437	0.6144999999999965	0.3919522052524407	0.4822432763304125	0.0005401300197492211	0.0001286151745956434	2.2204086354580554e-09	1.4020392076774035e-124	1.8762449727262167	0.0
5.151193501174317	2.115364316127313	0.25932155717066835	1.9254053389234307	-0.1899589772038821	3.7112716845975657	1.2758446767244436	0.28005820815793264	1.275837859599261	0.6354999999999966	-0.22601206147906439	0.45423150446385524	0.0005996272838594591	0.0001438380325298944	2.5982681895635675e-09	1.1971801005589825e-123	1.924661871008773	0.0
5.187251855682537	2.1100242348397202	0.25920788441059955	1.97517681778061	-0.1348474170591103	3.7372505863897487	1.9661065009267678	0.30619276191260053	1.9660990230061701	0.6564999999999965	-0.26417421083390025	0.44596804308207066	0.0006657908886443311	0.00016089814506775515	3.0420651632444414e-09	1.0293467148848542e-122	1.9743501257048326	0.0
5.2235626186723145	2.429673319698221	0.2667375807976095	2.02624337888683	-0.40342994081139105	3.763411340494477	1.4759331176625539	0.287857387792513	1.4759249119799063	0.6774999999999967	0.25554085900164125	0.4510156073580251	0.0007393750357472506	0.000180020249818171	3.563565281901647e-09	8.911244293746174e-122	2.025323980037699	0.0
5.260127557003021	2.4121153143287675	0.2644687367139926	2.0786203991004037	-0.3334949152283637	3.7897552198779385	1.290043394098851	0.27815790936190177	1.2900343866423523	0.6984999999999966	0.6875171324732126	0.4633801615305207	0.0008212194087976472	0.00020145677303353506	4.176675522252068e-09	7.76712344519214e-121	2.077597718741897	0.0
5.296948449902043	2.295409801579632	0.259968101361162	2.1323234204821393	-0.16308638109749252	3.816283506417084	1.3527336092942253	0.27955022723656775	1.3527237182420684	0.7194999999999967	-0.5895537989786019	0.4273492346964423	0.0009122587904052452	0.00022549124194527564	4.897840590012808e-09	6.815489696731713e-120	2.131185665551948	0.0
5.334027089051357	2.3399015232157683	0.2617835198121338	2.1873681622155474	-0.15253336100022086	3.842997490962004	1.2221162440418227	0.2717584495510126	1.2221053789121261	0.7404999999999966	0.40769299711528273	0.45413887839360517	0.0010135337404187947	0.0002524421143189525	5.7465139132402225e-09	6.020295482611246e-119	2.186102180614296	0.0
5.371365278674717	1.9375859352883824	0.24835980588064488	2.2437705340906318	0.30618459880224935	3.8698984733987376	1.412247215984081	0.28234880710312515	1.4122352766898907	0.7614999999999967	0.3919583915003555	0.4511632010532716	0.0011262024483842904	0.00028266707530607074	6.745717333393911e-09	5.352915345272303e-118	2.242361657821224	0.0
5.40896483562544	2.2110490661982025	0.2552388772419981	2.301546651730072	0.09049758553186926	3.896987762712529	1.497122056002101	0.2834292893341083	1.497108931800642	0.7824999999999966	0.6987354627700366	0.45926203584034264	0.001251553884406199	0.0003165678574818092	7.922706403075572e-09	4.790510017493734e-117	2.2999785220654774	0.0
5.446827589474818	2.1100473986273984	0.2511718163262377	2.360712853755425	0.2506654551280265	3.9242666770515164	1.315162546035506	0.2743571636101495	1.3151481143596069	0.8034999999999968	0.05222016641898719	0.4370295556589227	0.0013910223848800913	0.00035459564640645845	9.309761454657758e-09	4.314772957031525e-116	2.358967226414377	0.0
5.484955382601142	2.3569585629176224	0.2570656924871233	2.4212857211114143	0.06432715819379187	3.9517365437908767	1.6119176327221263	0.2861654956518332	1.6119017578803416	0.8244999999999967	-0.3149017959859455	0.43006175502924954	0.0015462038228927048	0.0003972571411962468	1.0945128490578687e-08	3.9109654304322504e-115	2.419342249202197	0.0
5.52335007027935	2.3291552716575237	0.2555405362239476	2.483282098788784	0.15412682713126014	3.9793986995974127	1.335566417246192	0.2727699361519838	1.3355489489765844	0.8454999999999968	0.08176277341190552	0.4343060889817484	0.0017188735275425564	0.00044512134750423105	1.2874138586933946e-08	3.56717031447699e-114	2.4811180910395985	0.0
5.5620135207713055	2.2213316228475017	0.2510060382744061	2.546719120210518	0.3253874973630162	4.007254490494595	1.5284444856841601	0.2785499825633033	1.528425257544954	0.8664999999999967	1.0766222337493465	0.45842093273204426	0.0019110061320876067	0.0004988271890667255	1.515054004413427e-08	3.273712445992565e-113	2.5443092717388236	0.0
5.600947615416705	2.520798572171928	0.2584054271727429	2.6116142345729814	0.09081566240105321	4.035305271928057	1.8799868692382613	0.2913935795536512	1.879965696816632	0.8874999999999968	0.4024484821913257	0.4390636699137996	0.0021247975477408096	0.0005590920336433644	1.783808413750128e-08	3.022706369362708e-112	2.608930327153513	0.0
5.640154248724622	2.135982051268411	0.24714846351838934	2.677985237462267	0.5420031861938557	4.063552408831553	1.642453338821172	0.2818350958132861	1.6424300177392517	0.9084999999999968	0.704020212505112	0.4457146530370759	0.002362689278172241	0.0006267212398524748	2.101241322665856e-08	2.8077019699207296e-111	2.674995805931829	0.0
5.679635328465695	2.4564482868295707	0.25460898251575814	2.74585030509761	0.28940201826803946	4.091997275693375	1.6325539341106596	0.2816609282361091	1.6325282378054042	0.9294999999999969	-0.08208795235854005	0.4141423433073928	0.002627395309395788	0.0007026188431663462	2.476330942631282e-08	2.6234056496311484e-110	2.7425202661817387	0.0
5.719392775764955	2.6436516382734587	0.2610753049101079	2.8152280325876204	0.17157639431416172	4.120641256623228	1.6569766981811935	0.27992277799243687	1.6569483754320362	0.9504999999999968	0.06536738003425313	0.41744482950188105	0.0029219318307704347	0.0007877995122764985	2.9197373322186898e-08	2.465460055500952e-109	2.8115182720472003	0.0
5.759428525195309	2.0746142826250975	0.24257755516661492	2.8861374766218866	0.8115231939967891	4.149485745419591	1.6383849685608414	0.27862141800661394	1.6383537407360147	0.9714999999999969	0.682541657342596	0.4276134587152273	0.0032496500653745584	0.0008834019212653463	3.444121569253846e-08	2.3302693873821458e-108	2.882004390194031	0.0
5.799744524871677	2.272883834405455	0.2491737572142794	2.9585982030602604	0.6857143686548053	4.178532145637528	1.5197752760781984	0.27327805632221236	1.519740834067211	0.9924999999999968	0.4807677686256122	0.41984263096850544	0.003614272512048153	0.0009907036986300222	4.064526129551813e-08	2.2148603372111197e-107	2.953993186204321	0.0
5.840342736545779	2.7789811953226975	0.2604143492760308	3.0326303399246246	0.2536491446019271	4.207781870656991	1.5323833876202826	0.2717159209580092	1.5323453884162412	1.0134999999999967	1.0217343539820307	0.43036781135220364	0.004019932926959839	0.001111138131302585	4.7988283016350773e-08	2.1167710001604766e-106	3.027499220878079	0.0
5.8812251357016	2.278494114237712	0.2451881439482007	3.108254636344034	0.829760522106322	4.23723634375159	1.4489099139104973	0.26854015148096777	1.4488679768017247	1.0344999999999966	0.3707030039715429	0.40021513109366025	0.004471220399644114	0.0012463128205075745	5.6682807645835425e-08	2.0339618362229847e-105	3.102537046441075	0.0
5.922393711651511	2.5968451450238863	0.252273360807352	3.185492528052846	0.5886473830289596	4.266896998157851	1.62105818527135	0.27294505429672816	1.621011887597012	1.0554999999999966	-0.0715181615071856	0.38401419185850033	0.004973227907045268	0.0013980305067030152	6.698156201097741e-08	1.964744085969892e-104	3.1791212026575355	0.0
5.963850467633071	2.6490972795973664	0.2546001710748873	3.264366210094059	0.6152689304966925	4.2967652771449565	1.6550666420256392	0.2746786926320746	1.6550155144448035	1.0764999999999965	0.7455960517360714	0.3992260493848431	0.0055316057591521875	0.0015683123030761842	7.918516096866992e-08	1.9077220585921372e-103	3.2572662128466696	0.0
6.005597420906502	2.847599545634857	0.2587442823720129	3.3448987174355085	0.4972991718006514	4.32684263408497	1.8972177878097332	0.2822537047556116	1.8971613090273698	1.0974999999999964	0.15384178310349217	0.3783935287359947	0.00615262038122871	0.0017594236012195923	9.365127794104e-08	1.861746489596562e-102	3.336986579801782	0.0
6.047636602852848	2.7423243527619903	0.2544557289165155	3.4271140142655754	0.6847896615035851	4.357130532523566	1.8693896180839342	0.2795501780966085	1.8693272089707726	1.1184999999999963	0.5636587017343153	0.38669439232573155	0.006843218910321495	0.001973902938802138	1.1080558545323375e-07	1.8258767662822883e-101	3.4182967816108665	0.0
6.089970059072819	2.540041160418936	0.24799801827334556	3.511037092797232	0.9709959323782962	4.387630446251231	1.4943982504648856	0.26382636734112136	1.4943292675006603	1.1394999999999962	0.8393310594875283	0.3855670949537659	0.007611100117496056	0.0022145941473745694	1.3115480900592582e-07	1.799350283731284e-100	3.5012112673775526	0.0
6.132599849486327	3.156803420387143	0.2630244459840156	3.596694082474494	0.4398906620873513	4.41834385937499	1.8929819966506982	0.27815289906476354	1.892905724612091	1.160499999999996	0.8111987327303343	0.3814460739069253	0.008464792201895492	0.002484682128997336	1.5530230433409268e-07	1.7815575543799181e-99	3.585744452841297	0.0
6.1755280484327315	2.9569291016250556	0.25715416556604836	3.6841123705435734	0.7271832689185178	4.449272266390615	1.9184000868268476	0.2781137281804869	1.9183157306322365	1.181499999999996	0.5123143789203297	0.36734335829388226	0.009413738037958419	0.0027877326432292774	1.839666477658334e-07	1.772021974322166e-98	3.671910715895738	0.0
6.2187567447717615	2.7442615920011133	0.2506309267027552	3.7733207350217692	1.029059143020656	4.48041717225535	1.9268785141872715	0.27450479132212935	1.9267851898001314	1.202499999999996	0.42253408411582427	0.3580365446684695	0.010468388492623697	0.0031277365212256402	2.1800382449644664e-07	1.7703833675217344e-97	3.7597243920040953	0.0
6.262288041985164	2.952698363435085	0.25509549072998905	3.8643494911702914	0.9116511277352064	4.511780092461137	1.7335264481868686	0.2675437779387025	1.7334231724682134	1.2234999999999958	0.5254331546638094	0.35854083321346053	0.011640304464661246	0.003509158761299442	2.584337131055583e-07	1.7763845988753878e-96	3.8491997695106175	0.0
6.30612405827906	2.662554191396187	0.24753254048311787	3.957230652651955	1.2946764612557682	4.5433625531083655	2.144933757990818	0.2814236629400947	2.1448194373782856	1.2444999999999957	1.0474018298785213	0.3698736645378857	0.012942268332878253	0.00393699300030562	3.064717001063755e-07	1.789860679067094e-95	3.9403510848470713	0.0
6.350266926687013	3.3484588480529895	0.2638727301831512	4.051998108630379	0.7035392605773891	4.575166090980124	2.0604813130470214	0.2774532955813096	2.0603547309239274	1.2654999999999956	1.076290956508923	0.36505608371536996	0.014388405533230971	0.004416821897581441	3.635664199340649e-07	1.810729886382874e-94	4.033192517633147	0.0
6.394718795173823	3.621832325402686	0.27008071974144565	4.148687818143717	0.5268554927410309	4.607192253616985	1.9184916196445765	0.271644795288373	1.918351422246341	1.2864999999999955	0.6374516858169925	0.3443165497850085	0.015994317016083223	0.004954884012842264	4.314448085585209e-07	1.8389865092437745e-93	4.127738185669983	0.0
6.439481826740039	3.0392198747983263	0.25568624120803907	4.247338023160915	1.2081181483625887	4.639442599392304	2.1180974806251	0.27701784928959894	2.117942161312689	1.3074999999999954	0.9742965839148252	0.3545690697981233	0.01777722336311106	0.005558147806255226	5.121658887910405e-07	1.8746948728186586e-92	4.22400213982566	0.0
6.4845581995272195	3.2311332597895976	0.2591838134157179	4.347989481802253	1.1168562220126557	4.67191869758805	1.909211826881881	0.2696217876341574	1.90903970859209	1.3284999999999954	0.9881055622887067	0.35441447251377217	0.01975612136764375	0.006234393437697573	6.081849794063545e-07	1.9179843573144907e-91	4.321998358811933	0.0
6.529950106923911	3.7712501947776174	0.27249190891647235	4.450685723275525	0.6794355284979074	4.704622128471167	1.4779264755405592	0.252198220522546	1.4777356912008712	1.3494999999999953	0.5754409837332335	0.3354498262375191	0.021951953901357922	0.006992303092671087	7.224303468023508e-07	1.9690451471496356e-90	4.421740743851149	0.0
6.575659757672378	3.269950145866685	0.2595235091527238	4.555473326144308	1.285523180277623	4.737554483370465	2.070378201876204	0.2720915576391917	2.070166672547334	1.3704999999999952	0.055570058073954876	0.3145846681320439	0.024387793902851302	0.00784156061412214	8.583947070109231e-07	2.0281244713954162e-89	4.523243113232628	0.0
6.621689375976085	3.5983616420471662	0.2674360554528638	4.662402221602223	1.0640405795550567	4.7707173647540575	1.8025759230900065	0.26040344861124864	1.802341333571791	1.391499999999995	0.5033599985418635	0.32282316387934973	0.027089043328146743	0.008792961272026414	1.0202444492376783e-06	2.0955231082822335e-88	4.6265191967576005	0.0
6.668041201607918	3.681696133926464	0.268067116444288	4.7715260234751975	1.0898298895487333	4.804112386307336	2.113166314579396	0.2699383293530908	2.1129060861851023	1.412499999999995	0.4928649911307912	0.3207492998883911	0.030083647897848186	0.009858532555436174	1.2129500037009688e-06	2.1715919316434863e-87	4.73158263007191	0.0
6.714717490019173	3.393123692420275	0.26056445222805896	4.8829023867097865	1.4897786942895115	4.837741173011487	1.8473662565263174	0.2607803354320351	1.8470775166963906	1.433499999999995	0.652319626448846	0.32636080393138267	0.033402328458497596	0.011051666924005851	1.4424414328773013e-06	2.2567282760898546e-86	4.83844694888585	0.0
6.7617205124493065	3.5027965557687835	0.2621530148202862	4.996593396125665	1.493796840356882	4.871605361222568	2.135797346842873	0.27085101423120683	2.1354768952312027	1.4544999999999948	0.8175871142620985	0.3286182040502916	0.03707882974441587	0.012387267506895115	1.7157941058688386e-06	2.351371891575116e-85	4.947125583080249	0.0
6.809052556036452	4.22535513043772	0.2778255120251997	5.11266598721235	0.8873108567746302	4.9057065987511255	1.5411429801382686	0.24957118714608992	1.540787250761841	1.4754999999999947	0.521242126864697	0.31051541905928115	0.04115018727847166	0.013881907785293742	2.0414502435582077e-06	2.4560002479189315e-84	5.057631850698341	0.0
6.856715923928707	4.350263315059529	0.2789298988149495	5.231192400728203	0.880929085668674	4.940046544942383	1.9919967322693184	0.26203081045547394	1.9916017512651338	1.4964999999999946	0.807280892427261	0.31702812314690176	0.04565701308303971	0.015554006339306363	2.429483224734663e-06	2.571122936980681e-83	5.169978951822632	0.0
6.9047129353962085	4.100734492040097	0.2722329965421586	5.35225067281106	1.2515161807709632	4.97462687075698	2.2283123734267605	0.26874694729905846	2.227873711907653	1.5174999999999945	0.8629905973218701	0.31597539863483604	0.05064380078287064	0.017424017779025955	2.8919128525665535e-06	2.6972749058666693e-82	5.284179962336311	0.0
6.953045925943982	4.563686994013827	0.28175415966783557	5.475925162227904	0.9122381682140768	5.009449258852279	1.9411139741721366	0.2598815459572871	1.9406266956150229	1.5384999999999944	0.8552099920313991	0.31179154651636903	0.05615925056636829	0.019514641011494686	3.4430813344662035e-06	2.835008240393525e-81	5.400247827568707	0.0
7.0017172474255895	4.987101953676078	0.28988531467844836	5.6023071162708336	0.6152051625947559	5.044515403664246	2.1974199035267405	0.2652383426852525	2.1968785050622626	1.5594999999999943	0.9447264631740553	0.3138970527022289	0.062256614327302014	0.02185104601779466	4.1001015710296155e-06	2.9848822059478543e-80	5.518195355824166	0.0
7.050729268157569	4.920829452998698	0.2871047039285366	5.731495276642405	0.8106658236437072	5.079827011489895	1.8140203286683028	0.2516797495119923	1.8134186755691062	1.5804999999999942	0.39550450748281074	0.28804410067699715	0.06899406113139846	0.024461120325299263	4.883391533599408e-06	3.147451245192556e-79	5.638035211794174	0.0
7.100084373034671	5.04304780038519	0.288611278190684	5.863596526457141	0.8205487260719515	5.1153858005703245	2.2044077962710658	0.26345763914066617	2.2037390488563124	1.6014999999999942	1.1968845044747782	0.31394738822713303	0.07643506293747587	0.027375736356374396	5.817311096437984e-06	3.3232506315405786e-78	5.7597799098521945	0.0
7.149784963645914	4.860797098677911	0.2832678602098376	5.998726579211638	1.1379294805337272	5.151193501174317	2.115364316127313	0.25932155717066835	2.114620848212655	1.622499999999994	1.1502039604805359	0.3131965799313388	0.08464880024647582	0.030629040813398203	6.9309207503948945e-06	3.512779487229239e-77	5.883441807231014	0.0
7.199833458391435	5.462484178098958	0.2949561364613487	6.137010710234373	0.674526532135415	5.187251855682537	2.1100242348397202	0.25920788441059955	2.109197542763943	1.643499999999994	0.9892866100465998	0.29880165897758737	0.09371058704939451	0.034258767217319956	8.258885244439823e-06	3.716480898937792e-76	6.009033097082414	0.0
7.250232292600176	4.883545512666465	0.28125148490977414	6.278584530709561	1.3950390180430965	5.2235626186723145	2.429673319698221	0.2667375807976095	2.4287539208490903	1.6644999999999939	0.884141472066962	0.29625432322476675	0.10370231409207502	0.038306572649130885	9.842549477825047e-06	3.9347189064399206e-75	6.136565801418877	0.0
7.3009839186483765	5.692421503212867	0.296186253384056	6.423594803868953	0.7311733006560859	5.260127557003021	2.4121153143287675	0.2644687367139926	2.4110926339702607	1.6854999999999938	1.1679817868349551	0.30083615663252716	0.11471290906636632	0.04281839964616789	1.1731219013627583e-05	4.16775220537745e-74	6.266051763937405	0.0
7.352090806078915	6.064172005058097	0.30314362430063	6.572200302350745	0.5080282972926478	5.296948449902043	2.295409801579632	0.259968101361162	2.2942720466494406	1.7064999999999937	0.7297170063101763	0.2775585359451318	0.12683881186857415	0.04784486407325191	1.3983683537594728e-05	4.4157044986683316e-73	6.397502642725382	0.0
7.403555441721467	6.07847482950571	0.3022804060864442	6.724572705026808	0.6460978755210975	5.334027089051357	2.3399015232157683	0.2617835198121338	2.338635541614517	1.7274999999999936	0.6491119966679597	0.27128167979437	0.14018446253281863	0.05344166961696383	1.667002859987118e-05	4.678531557048116e-72	6.530929902848426	0.0
7.455380329813519	6.319299773797308	0.3057813902547114	6.880897530788487	0.561597756991179	5.371365278674717	1.9375859352883824	0.24835980588064488	1.9361770590189746	1.7484999999999935	0.6234276579775697	0.2704611067216684	0.1548627988445233	0.059670049334128644	1.987378923153067e-05	4.955985212055949e-71	6.666344808820604	0.0
7.507567992122213	6.28218751088727	0.3042019742884756	7.041375105846145	0.7591875949588749	5.40896483562544	2.2110490661982025	0.2552388772419981	2.209480936533608	1.7694999999999934	0.46225664507598596	0.2535706504831397	0.17099575996380173	0.06659723441661229	2.3694508731528028e-05	5.2475747076717744e-70	6.803758416956999	0.0
7.560120968067068	6.6674428766647305	0.3096017909294448	7.20622156003031	0.5387786833655799	5.446827589474818	2.1100473986273984	0.2511718163262377	2.1083017712863503	1.7904999999999933	1.536069597153281	0.29868894497554055	0.1887147916365912	0.07429695000727188	2.8250777313839247e-05	5.552526081509175e-69	6.943181567609133	0.0
7.6130418148435375	7.046828778601716	0.31542673773031227	7.375669846371966	0.3288410677702496	5.484955382601142	2.3569585629176224	0.2570656924871233	2.355015091008405	1.8114999999999932	0.9919132600627223	0.27374873116603204	0.20816134774032272	0.08284993750939773	3.3683838667070655e-05	5.869740532164359e-68	7.084624877283578	0.0
7.666333107547443	6.694636867166628	0.3085675098809343	7.549970776878445	0.8553339097118169	5.52335007027935	2.3291552716575237	0.2555405362239476	2.3269912639083383	1.8324999999999931	0.6493051950697226	0.2627265848438228	0.22948738199913082	0.09234450236707639	4.0161868129276315e-05	6.197753052082007e-67	7.228098730644109	0.0
7.7199974393002755	7.527892603030115	0.3219134398095093	7.729394065902686	0.20150146287257087	5.5620135207713055	2.2213316228475017	0.2510060382744061	2.2189217743758074	1.853499999999993	1.213672657442658	0.28037584134818905	0.25285582271063484	0.10287708574922805	4.7885044485573164e-05	6.534692956823579e-66	7.373613272398337	0.0
7.774037421375377	7.64738251329588	0.32293678619605404	7.9142293708194575	0.2668468575235776	5.600947615416705	2.520798572171928	0.2584054271727429	2.51811466475246	1.874499999999993	0.7110889000121365	0.25648039165187997	0.2784410222534075	0.11455285793824371	5.70915587744207e-05	6.878248308513008e-65	7.521178399069032	0.0
7.828455683325005	7.5771837018615935	0.3210684627887246	8.104787317872214	0.5276036160106203	5.640154248724622	2.135982051268411	0.24714846351838934	2.132992619737973	1.8954999999999929	1.2208421811242944	0.2759195622023611	0.3064291719944032	0.12748633049792613	6.806472841779046e-05	7.225636594113689e-64	7.6708037506514675	0.0
7.88325487310828	7.997383579472804	0.32691512069964024	8.30140049903323	0.30401691956042587	5.679635328465695	2.4564482868295707	0.25460898251575814	2.4531182479136993	1.9164999999999928	0.7288082070584916	0.24612763578961877	0.33701867199415353	0.1418019834678791	8.114141401351562e-05	7.57358435203946e-63	7.822498702157184	0.0
7.938437657220039	8.20312869100796	0.3284785788624694	8.504424423534122	0.30129573252616204	5.719392775764955	2.6436516382734587	0.2610753049101079	2.6399418777330386	1.9374999999999927	0.6754784023225047	0.24476396783406562	0.3704204436224004	0.15763490289627977	9.672196985911043e-05	7.918318710848239e-62	7.976272355045583	0.0
7.994006720820579	8.299006953585243	0.3291689470551722	8.714238405376046	0.41523145179080245	5.759428525195309	2.0746142826250975	0.24257755516661492	2.070481196197242	1.9584999999999926	1.620769481088049	0.28656160829272764	0.40685817185888307	0.1751314229745799	0.00011528199840773391	8.255573972454905e-61	8.132133528544175	0.0
8.049964767866324	8.542116695106559	0.33226598176875527	8.93124636563277	0.38912967052621106	5.799744524871677	2.272883834405455	0.2491737572142794	2.2682788175495157	1.9794999999999925	1.1799514280200565	0.2696313238650344	0.44656846267773603	0.19444976587188265	0.00013738622416605383	8.58061639584952e-60	8.290090750858985	0.0
8.106314521241387	8.786079463665956	0.33474140812292896	9.155877525729412	0.369798062063456	5.840342736545779	2.7789811953226975	0.2604143492760308	2.773850076276152	2.0004999999999926	0.29555736699356894	0.23135266955982337	0.48980089951743977	0.21576067108078278	0.00016370485489882976	8.888290169377545e-59	8.450152250276291	0.0
8.163058722890078	9.212814687311726	0.3410463847505648	9.388586965139678	0.1757722778279529	5.8812251357016	2.278494114237712	0.2451881439482007	2.272776524334753	2.0214999999999925	0.9539369459153622	0.2579735527813956	0.5368179814442697	0.23924800467975152	0.00019503285837098503	9.173087155230307e-58	8.612325946157286	0.0
8.220200133950309	9.56201570554523	0.3451963811757146	9.629856014123646	0.0678403085784165	5.922393711651511	2.5968451450238863	0.252273360807352	2.590473819628576	2.0424999999999924	1.2728312996367332	0.2794563061019804	0.5878949242525867	0.26510933739145	0.00023231265230045818	9.429242309375441e-57	8.776619439827309	0.0
8.277741534887962	10.47181279658331	0.3575885172400945	9.880192449265701	-0.5916203473176083	5.963850467633071	2.6490972795973664	0.2546001710748873	2.641997282349977	2.0634999999999923	1.0291319140927888	0.2666860042798459	0.6433193044427348	0.2935564786767603	0.00027666078488374846	9.650855696286387e-56	8.943040005361322	0.0
8.335685725632178	10.1260018511183	0.3511919202082529	10.140130456715294	0.014128605596994248	6.005597420906502	2.847599545634857	0.2587442823720129	2.8396874080011307	2.0844999999999922	1.282370130373015	0.28216111590993287	0.7033905248138911	0.32481595235926947	0.0003293992744640487	9.832040721000391e-55	9.111594580267669	0.0
8.394035525711603	10.727028206329507	0.3591371514422364	10.410230325239011	-0.3167978810904959	6.047636602852848	2.7423243527619903	0.2544557289165155	2.7335071201072814	2.105499999999992	0.8724832261535493	0.265658188356768	0.7684190793484531	0.3591293974375011	0.00039209238101391267	9.96709660758356e-54	9.282289756072043	0.0
8.452793774391584	11.02980561690422	0.3620218755055008	10.691077828529407	-0.338727788374813	6.089970059072819	2.540041160418936	0.24799801827334556	2.5302153349992564	2.126499999999992	1.4035244553093262	0.2879871329219492	0.8387255941947099	0.3967538758301712	0.0004665897005692364	1.005070131089032e-52	9.455131768803957	0.0
8.511963330812325	10.956256755254014	0.36080246529073895	10.983283253762886	0.02702649850887262	6.132599849486327	3.156803420387143	0.2630244459840156	3.1458537907539457	2.147499999999992	0.8210466547863546	0.26634895478157045	0.9146396209299453	0.43796206683676986	0.0005550766081296042	1.0078119042681692e-51	9.630126489388042	0.0
8.571547074128013	11.67203273259026	0.36904950567866346	11.287480031246199	-0.3845527013440613	6.1755280484327315	2.9569291016250556	0.25715416556604836	2.94472744697722	2.168499999999992	0.6727739255774652	0.25879563498170916	0.9964981579653158	0.48304232611180353	0.0006601332264450088	1.0045414547844644e-50	9.807279413942634	0.0
8.631547903646908	12.34393367933998	0.3775101048265631	11.604322918240284	-0.739610761099696	6.2187567447717615	2.7442615920011133	0.2506309267027552	2.7306652489834393	2.189499999999992	1.498686272447072	0.29678567419602286	1.0846438759996544	0.5322985849830464	0.0007848032691886793	9.949664343467668e-50	9.986595653988394	0.0
8.691968738972436	12.90130154419501	0.3834116803520498	11.934485688811868	-0.9668158553831407	6.262288041985164	2.952698363435085	0.25509549072998905	2.937548641775411	2.2104999999999917	1.1350135552375928	0.28111659533598465	1.179423023906103	0.5860500640369068	0.0009326742989152829	9.789153525451182e-49	10.168079926569943	0.0
8.752812520145245	12.688741818902898	0.37935833092376153	12.278658280954186	-0.41008353794871155	6.30612405827906	2.662554191396187	0.24753254048311787	2.645674623591303	2.2314999999999916	1.0120283208181786	0.2767528265443819	1.2811829924062816	0.6446307731002918	0.001107971154513588	9.563545664769655e-48	10.351736544293098	0.0
8.81408220778626	13.24348126235357	0.3856844270980064	12.637543352360758	-0.6059379099928108	6.350266926687013	3.3484588480529895	0.2638727301831512	3.329653257055757	2.2524999999999915	0.6565963967026591	0.2622345357732192	1.3902695144082755	0.7083887681299351	0.0013156645410538693	9.274012968589324e-47	10.537569405281495	0.0
8.875780783240765	13.65807246680433	0.39007075235612887	13.011852197238795	-0.6462202695655339	6.394718795173823	3.621832325402686	0.27008071974144565	3.600882692928952	2.2734999999999914	0.6058978950340634	0.2604153452778826	1.5070234829978422	0.7776851341471961	0.0015615970382688315	8.923314455349397e-46	10.725581983055488	0.0
8.93791124872345	13.52931670640671	0.38732553027264055	13.402299978507052	-0.12701672789965812	6.439481826740039	3.0392198747983263	0.25568624120803907	3.0158839914630713	2.2944999999999913	1.3266057525075663	0.2940144732189713	1.6317773707884617	0.8528926623080438	0.001852629073349511	8.515811520611815e-45	10.915777316337197	0.0
9.000476627464515	14.31628658299309	0.39652137418503525	13.809600232681683	-0.5066863503114067	6.4845581995272195	3.2311332597895976	0.2591838134157179	3.2051421367992767	2.3154999999999912	1.243176091626481	0.28930452214668373	1.7648512376146746	0.9343941885618734	0.002196807719803011	8.0574130043181e-44	11.108157998785332	0.0
9.063479963856764	14.362501036306934	0.3958570156513831	14.234458608678217	-0.1280424276287171	6.529950106923911	3.7712501947776174	0.27249190891647235	3.7423052153532415	2.336499999999991	1.0188512259513536	0.28074192989317626	1.9065483172648732	1.0225805612228394	0.002603561526727226	7.555445656690209e-43	11.302726168663778	0.0
9.126924323603763	14.966170795357346	0.4020351290481425	14.677565806475132	-0.28860498888221464	6.575659757672378	3.269950145866685	0.2595235091527238	3.2377199329550046	2.357499999999991	1.2462921284866957	0.28859439017998006	2.0571501778225487	1.1178482052531946	0.003083924951146245	7.018450563696251e-42	11.499483498448242	0.0
9.19081279386899	15.001390007007037	0.40115525086396203	15.13958968669046	0.13819967968342262	6.621689375976085	3.5983616420471662	0.2674360554528638	3.5624786172025438	2.378499999999991	0.9141015187102539	0.27807560925522207	2.2169114537182573	1.2205962522390197	0.0036507963581440483	6.455911330774231e-41	11.698431184375039	0.0
9.25514848342607	15.951147589748388	0.4119427510220137	15.621166526863105	-0.32998106288528284	6.668041201607918	3.681696133926464	0.268067116444288	3.641752740523176	2.399499999999991	1.237034197726402	0.29051027413104274	2.3860541499403567	1.3312232070194834	0.004319233966291489	5.8779252174426696e-40	11.899569935936974	0.0
9.319934522810053	16.457697897502836	0.41613800420114777	16.122891403303775	-0.3348064941990607	6.714717490019173	3.393123692420275	0.26056445222805896	3.3486682545963387	2.4204999999999908	1.001179324602183	0.2809141864505676	2.564761518640502	1.450123124787832	0.005106794544561658	5.294833462500472e-39	12.102899965330879	0.0
9.385174064469723	16.814527137211982	0.41890778682598745	16.64530767670862	-0.16921946050336345	6.7617205124493065	3.5027965557687835	0.2621530148202862	3.4533287427233668	2.4414999999999907	1.1399004403582693	0.2885246803093988	2.753171503483459	1.5776812762582768	0.006033920104937456	4.716831200402876e-38	12.308420976861944	0.0
9.450870282921011	17.047755882777658	0.4209110222973164	17.188895552127125	0.1411396693494673	6.809052556036452	4.22535513043772	0.2778255120251997	4.170320993923711	2.4624999999999906	0.6764418795704876	0.2684994658710259	2.951369734380045	1.7142692831637165	0.007124378273287361	4.1535801306050415e-37	12.516132156310077	0.0
9.517026374901459	18.297239597785676	0.43335115507235294	17.754059664697458	-0.5431799330882185	6.856715923928707	4.350263315059529	0.2789298988149495	4.289049866153958	2.4834999999999905	1.2461148930608215	0.2876574723119037	3.159382030208978	1.8602397117764895	0.00840576244813773	3.613848045646398e-36	12.726032160263854	0.0
9.58364555952577	18.778745843734438	0.437125496835958	18.34111560532418	-0.4376302384102573	6.9047129353962085	4.100734492040097	0.2722329965421586	4.032663781565348	2.5044999999999904	1.302705437281569	0.2943692646925069	3.377166323641442	2.0159201179971964	0.009910058257814094	3.105198196248601e-35	12.938119105427727	0.0
9.650731078442451	19.737278921286837	0.44601105806234864	18.95027523658857	-0.7870036846982664	6.953045925943982	4.563686994013827	0.28175415966783557	4.48800965935463	2.5254999999999903	1.3600351728994062	0.29576657261448225	3.604603852307936	2.181606543189624	0.011674283182456547	2.633748235277851e-34	13.152390557908554	0.0
9.718286195991547	20.113282620848647	0.44876170899622203	19.581630547978595	-0.5316520728700525	7.0017172474255895	4.987101953676078	0.28988531467844836	4.90299019322941	2.54649999999999	1.4076101322940846	0.2994557302838585	3.8414893547835693	2.3575564642116533	0.013741206495801137	2.2040133454980212e-33	13.36884352248757	0.0
9.786314199363488	20.15565198054952	0.4477269953199415	20.235135648842572	0.07948366829305087	7.050729268157569	4.920829452998698	0.2871047039285366	4.8273693881504665	2.56749999999999	1.723804882364603	0.31382092949466706	4.08751985798182	2.543981202101357	0.016160156874751887	1.8188415686933915e-32	13.587474431884644	0.0
9.854818398759033	20.816784219604656	0.45349084584907334	20.91058628522821	0.09380206562355298	7.100084373034671	5.04304780038519	0.288611278190684	4.939231183780243	2.58849999999999	0.9857089764926428	0.27955167011194754	4.342281435514203	2.7410377886033115	0.01898792508975101	1.4794419668745628e-31	13.808279136020944	0.0
9.923802127550346	20.944902189103285	0.45393340305588253	21.607595984023792	0.6626937949205072	7.149784963645914	4.860797098677911	0.2832678602098376	4.745512326697287	2.60949999999999	0.6706006801945712	0.27006648866018834	4.6052330500871195	2.948820273561642	0.022289769087115937	1.1854988364726285e-30	14.031252891287917	0.0
9.993268742443199	22.599336546187203	0.4696454215808204	22.32556757376956	-0.273768972417642	7.199833458391435	5.462484178098958	0.2949561364613487	5.334506564946999	2.63049999999999	1.4713540223361385	0.30446118771119224	4.875686273022124	3.167350422457483	0.02614052846099102	9.35358565716064e-30	14.256390349828962	0.0
10.0632216236403	22.520169297987355	0.4692526534254577	23.063658420839374	0.5434891228520193	7.250232292600176	4.883545512666465	0.28125148490977414	4.741526783375781	2.6514999999999898	1.2484368997778157	0.2931611830257606	5.152779324535805	3.396567692725469	0.03062585473601515	7.262705908472314e-29	14.483685548842082	0.0
10.133664175005784	23.823414682001268	0.48276644779617184	23.820737292067797	-0.002677389933470664	7.3009839186483765	5.692421503212867	0.296186253384056	5.53487846328132	2.6724999999999897	1.4041212295171577	0.29985139530129	5.43544355138067	3.6363182777917102	0.035843562984279306	5.5466079806433185e-28	14.713131899911135	0.0
10.204599824230822	24.739501776329035	0.49230509768766767	24.595330385744333	-0.1441713905847024	7.352090806078915	6.064172005058097	0.30314362430063	5.889474345432734	2.6934999999999896	1.590095253612823	0.30847090027045343	5.7223602439719246	3.8863428543815766	0.041905109017147134	4.164149008712682e-27	14.944722178373684	0.0
10.27603202300044	25.484773716772438	0.5001756793446974	25.385553883256435	-0.09921983351600261	7.403555441721467	6.07847482950571	0.3022804060864442	5.884832027327328	2.7144999999999895	1.2874448611769007	0.2979434967094543	6.011905729941827	4.146262445926919	0.048937194653444524	3.071507630431661e-26	15.178448512734246	0.0
10.347964247161443	24.8895351700105	0.49537613010415865	26.189030535403198	1.2994953653926977	7.455380329813519	6.319299773797308	0.3057813902547114	6.104747051829425	2.7354999999999894	0.6913139053248298	0.266065355099378	6.302083150245145	4.415561509732494	0.05708350129439613	2.224620140803342e-25	15.414302374131161	0.0
10.420399996891572	26.60555047448116	0.5110478257646378	27.002788528568345	0.39723805408718604	7.507567992122213	6.28218751088727	0.3042019742884756	6.044570821998124	2.7564999999999893	1.2001193859270791	0.29497143336919696	6.59044044992636	4.69356696362267	0.0665065491524532	1.5812006544959462e-24	15.652274565866861	0.0
10.493342796869813	27.118465227516076	0.5148197405866473	27.823142420029555	0.7046771925134792	7.560120968067068	6.6674428766647305	0.3096017909294448	6.404402884243553	2.777499999999989	1.2712773053161501	0.29779191273205363	6.873976127616246	4.97942140349978	0.07738967590337675	1.1022709408626454e-23	15.89235521301015	0.0
10.566796196447902	28.52841585073872	0.5265589371778902	28.645558515370745	0.1171426646320235	7.6130418148435375	7.046828778601716	0.31542673773031227	6.7557838095133285	2.798499999999989	2.680652771718405	0.3516178601109972	7.149037365542855	5.272048273570817	0.08993912417643957	7.531800079312606e-23	16.134533752080632	0.0
10.640763769823035	28.190598375765596	0.5217840114858312	29.464510827664824	1.2739124518992284	7.666333107547443	6.694636867166628	0.3085675098809343	6.372764820932292	2.819499999999989	1.5528545351797676	0.3112673962607554	7.4112193526100665	5.570106332142165	0.10438622208754775	5.041414352227033e-22	16.378798920825044	0.0
10.715249116211798	29.284190628185637	0.530435700210402	30.273338681078556	0.9891480528929186	7.7199974393002755	7.527892603030115	0.3219134398095093	7.1721118095257665	2.840499999999989	1.4506132017375735	0.30541427555124123	7.655279728290529	5.871930569808795	0.12098963488318977	3.3035324495613606e-21	16.62513874809604	0.0
10.79025586002528	30.462439315231382	0.5393015582157915	31.064122809384173	0.6016834941527911	7.774037421375377	7.64738251329588	0.32293678619605404	7.254331541545454	2.861499999999989	1.3900204803633414	0.30281812479450737	7.8750875852235405	6.175457021676308	0.14003765864071324	2.1178827323989852e-20	16.873540543843614	0.0
10.865787651045459	31.666212242035158	0.5477621043511767	31.827602817691194	0.16139057565603565	7.828455683325005	7.5771837018615935	0.3210684627887246	7.143200134640846	2.8824999999999887	1.3480495259905925	0.30082965670874895	8.06363142947539	6.478129980162631	0.1618505188225116	1.3275230641954337e-19	17.12399088923066	0.0
10.941848164602776	32.14015885685641	0.5508802366892382	32.55316411486272	0.41300525800630794	7.88325487310828	7.997383579472804	0.32691512069964024	7.518481782596758	2.9034999999999886	1.9944044864930754	0.32836271687932306	8.213113552649704	6.776792308035594	0.18678262729403455	8.130435206230701e-19	17.376475626883384	0.0
11.018441101754995	33.46150334630125	0.5602976270550157	33.22892555526229	-0.23257779103895615	7.938437657220039	8.20312869100796	0.3284785788624694	7.67497662251942	2.9244999999999886	1.1085101242512745	0.29281416539308225	8.31515777428329	7.067563188482341	0.2152247412079363	4.8621319359218435e-18	17.63097985128873	0.0
11.095570189467281	33.39499760839042	0.5589164365492171	33.84195856536901	0.44696095697859306	7.994006720820579	8.299006953585243	0.3291689470551722	7.716902076753373	2.9454999999999885	1.534086702840915	0.3109143343052551	8.361151813292052	7.345712896734826	0.24760595599188254	2.837170720141123e-17	17.887487899350248	0.0
11.173239180793551	34.559851883289	0.5665206312583527	34.37866310852973	-0.18118877475927064	8.049964767866324	8.542116695106559	0.33226598176875527	7.900961080332774	2.9664999999999884	1.3910646304513299	0.30639869506421713	8.342733419092903	7.60555089565031	0.28439545267144684	1.6143189234884352e-16	18.14598334111507	0.0
11.251451855059106	35.07183899150617	0.5694611410505317	34.82531457868171	-0.24652441282445636	8.106314521241387	8.786079463665956	0.33474140812292896	8.080354188212835	2.988499999999994	1.6443156265546355	0.30300715438649	8.252410576495976	7.840351124409946	0.32610390709132964	8.950193391706534e-16	18.406448970684462	0.0
11.33021201804452	35.59799046383636	0.5726283962871431	35.16877858941018	-0.4292118744261799	8.163058722890078	9.212814687311726	0.3410463847505648	8.436553668329333	3.0105	1.3547834326282726	0.29985696395170897	8.084281813823193	8.042345522744998	0.3732844555211512	4.83173855915735e-15	18.66886679732083	0.0
11.409523502170831	34.7496405028617	0.5650982864304112	35.39736876049285	0.6477282576311509	8.220200133950309	9.56201570554523	0.3451963811757146	8.708779131248892	3.0315735	1.6472441186160678	0.3158230302890601	7.834795910608816	8.20282171513505	0.42653309798419536	2.537964996003087e-14	18.93321803676477	0.0
11.489390166686027	36.514945718227544	0.5777270089718438	35.50179835128665	-1.013147366940892	8.277741534887962	10.47181279658331	0.3575885172400945	9.53466035267893	3.0527945145	1.2451973757593282	0.29954924966326757	7.503465868609669	8.312360972041162	0.4864884078603243	1.2961544676081447e-13	19.199483102775368	0.0
11.56981589785283	36.03313258748687	0.5730765075707756	35.47615333348455	-0.5569792540023215	8.335685725632178	10.1260018511183	0.3511919202082529	9.097465974670676	3.0741640761015	0.7553231418487107	0.27627844915027505	7.093435751294868	8.361245578859624	0.5538304044211463	6.431154620791098e-13	19.467641598908266	0.0
11.6508046091378	34.336983658391574	0.559282526981218	35.31879616540032	0.9818125070087476	8.394035525711603	10.727028206329507	0.3591371514422364	9.599087637162539	3.09568322463421	1.4791441726716954	0.3072935951270205	6.611796750064212	8.340048670191344	0.6292784345963416	3.097766096537544e-12	19.737672310545324	0.0
11.732360241401764	35.61499323033369	0.5679820566721206	35.03309990132759	-0.5818933290060997	8.452793774391584	11.02980561690422	0.3620218755055008	9.79385955717877	3.11735300720665	1.7206285786949045	0.3146935914710843	6.06956484828606	8.240393953643723	0.7135879021922925	1.447426135610239e-11	20.00955319719104	0.0
11.814486763091576	34.28644439830676	0.5565352334300936	34.6279142067653	0.3414698084585339	8.511963330812325	10.956256755254014	0.36080246529073895	9.60309999087917	3.1391744782570963	1.4618620323036176	0.30242831209511645	5.4812677998169	8.055839343994023	0.807545677838497	6.555217007940158e-11	20.283261385050324	0.0
11.897188170433218	33.584051836493536	0.550085686752215	34.11767968918974	0.5336278526962062	8.571547074128013	11.67203273259026	0.36904950567866346	10.191832115286696	3.1611486996048956	1.7554798368021287	0.30917431729317996	4.864140591883774	7.782801915049917	0.9119640220653586	2.8752088899487287e-10	20.55877315990317	0.0
11.980468487626249	33.48715799962672	0.5474908078057193	33.522134183295165	0.0349761836684479	8.631547903646908	12.34393367933998	0.3775101048265631	10.72620641508809	3.18327674050213	1.407245714570883	0.300385650255876	4.236988430199082	7.42140893345584	1.0276728581277288	1.2203548433361882e-09	20.836063960292158	0.0
12.064331767039633	32.48386254523	0.5384488086813153	32.865591931738855	0.3817293865088587	8.691968738972436	12.90130154419501	0.3834116803520498	11.134895781953084	3.205559677685645	1.6811518926921645	0.3079711223055229	3.618833490625118	6.976139823550262	1.1555102415170424	5.0081096857089e-09	21.11510837103832	0.0
12.14878208940891	31.56360355304164	0.5294542882971909	32.17582019256012	0.6122166395184756	8.752812520145245	12.688741818902898	0.37935833092376153	10.76182008224181	3.227998595429445	2.2278935073620785	0.3282904281179321	3.0275040514272824	6.456125113635436	1.296310890540552	1.985467779763458e-08	21.395880117102166	0.0
12.233823564034772	31.313621294679354	0.5261778874830756	31.482582917957085	0.16896162327773112	8.81408220778626	13.24348126235357	0.3856844270980064	11.143507315274306	3.250594585597451	1.9354469587908452	0.3162551559425676	2.478341885273776	5.874996231193165	1.4508926677076166	7.59761275159087e-08	21.6783520578064	0.0
12.319460328983016	31.35236605693355	0.5253469123952841	30.815962527470262	-0.5364035294632892	8.875780783240765	13.65807246680433	0.39007075235612887	11.371802252621022	3.273348747696633	1.6264470703597311	0.30202559687036706	1.9831904968416474	5.250234633450051	1.6200409353694503	2.803717890260359e-07	21.962496181437324	0.0
12.405696551285896	30.24996290035695	0.5150997016179243	30.20460311636921	-0.045359783987741764	8.93791124872345	13.52931670640671	0.38732553027264055	11.042794044236857	3.2962621889305095	1.7508490567468846	0.3092656956681089	1.5497841805892796	4.602043587939172	1.8044907507128316	9.968856226468135e-07	22.248283600242303	0.0
12.492536427144898	28.775489379234823	0.5020658089188492	29.674036754287947	0.8985473750531234	9.000476627464515	14.31628658299309	0.39652137418503525	11.614844349096739	3.319336024253023	1.4372584637820647	0.2957539920243459	1.1815940228398865	3.951847860734772	2.004906912828556	3.4120437157831455e-06	22.535684545841015	0.0
12.579984182134913	29.799883401786254	0.5093367033856889	29.245254927935793	-0.5546284738504603	9.063479963856764	14.362501036306934	0.3958570156513831	11.430768596292495	3.342571376422794	1.519405641994846	0.2959388853020286	0.8781150074488084	3.3205984006456606	2.221861923222759	1.1231550386804986e-05	22.824668365068177	0.0
12.668044071409858	29.14431201847266	0.5024417046629265	28.93366777845781	-0.21064424001485094	9.126924323603763	14.966170795357346	0.4020351290481425	11.788088487330457	3.3659693760577536	1.487690593592343	0.2927930982288087	0.6355131827517749	2.7271035957344143	2.45581196055344	3.5523151903920905e-05	23.115203516266277	0.0
12.756720379909726	29.05038533448231	0.4997945583544287	28.74855603329196	-0.30182930119035234	9.19081279386899	15.001390007007037	0.40115525086396203	11.560231504691616	3.389531161690158	1.0525378192472123	0.27709135223800163	0.4475062152804751	2.1866134224092697	2.7070709811370244	0.00010784841845957235	23.40725756604673	0.0
12.846017422569096	28.078429085105654	0.4905688114990325	28.6930705806558	0.6146414955501456	9.25514848342607	15.951147589748388	0.4119427510220137	12.229550998822257	3.4132578798219892	1.59615420108033	0.2961527700514507	0.3063321464692217	1.7098442476048985	2.975783004586645	0.0003139954569805835	23.700797186538054	0.0
12.93593954452708	28.199847956701127	0.4901386077263016	28.76478414367271	0.5649361869715825	9.319934522810053	16.457697897502836	0.41613800420114777	12.437706459529942	3.437150684980743	1.020478246267448	0.27495178184005004	0.20367051096156283	1.302557197508919	3.2618924721113713	0.0008758099503054113	23.995788153140552	0.0
13.026491121338768	28.150583632262506	0.48816490407612534	28.956765093088087	0.8061814608255808	9.385174064469723	16.814527137211982	0.41890778682598745	12.47764043736531	3.4612107397756082	1.4122421278759072	0.28946279798952756	0.1314115146291661	0.9657080967052007	3.565112186502528	0.0023379524448901914	24.292195342806302	0.0
13.11767655918814	29.087254120161322	0.4942666914041456	29.259143407952273	0.17188928779095036	9.450870282921011	17.047755882777658	0.4209110222973164	12.374992486960608	3.485439214954037	1.6942320960770685	0.30068346501935966	0.08221284244455612	0.6960932005386049	3.8848876362031017	0.005966995901582909	24.589982732864428	0.0
13.209500295102458	29.142465573256388	0.49331693652208236	29.66118533412009	0.5187197608637035	9.517026374901459	18.297239597785676	0.43335115507235294	13.26921209335207	3.5098372894587158	1.096014450748032	0.272315428098922	0.04982886915312074	0.4873426124769256	4.220355323590163	0.014545128488896398	24.889113400410984	0.0
13.301966797168173	29.131590885365167	0.49202151759192464	30.153977951331285	1.022387065966118	9.58364555952577	18.778745843734438	0.437125496835958	13.375749343837985	3.5344061504849265	1.392811179370189	0.2854825293754562	0.029234372657461385	0.33107632655834196	4.570290921556517	0.033826808274975605	25.18954952228399	0.0
13.395080564748351	31.337902142270135	0.5076547634580623	30.73389753971475	-0.6040046025553849	9.650731078442451	19.737278921286837	0.44601105806234864	13.93939424260682	3.559146993538321	1.723728425788631	0.2944652349378486	0.01658882269935332	0.21804040422252233	4.933040625796086	0.07497531135382347	25.491252375642965	0.0
13.488846128701589	31.465636451250525	0.5074388089517822	31.40698480647956	-0.05865164477096485	9.718286195991547	20.113282620848647	0.44876170899622203	13.900495595357622	3.5840610224930893	1.6245855055510914	0.29299566031954727	0.009096719481008552	0.13907699201109253	5.306426143854642	0.15820261195878962	25.79418233917403	0.0
13.5832680516025	33.413076972398045	0.5207052592852466	32.19400639015649	-1.2190705822415566	9.786314199363488	20.15565198054952	0.4477269953199415	13.507990763591593	3.6091494496505407	1.661165111845762	0.29190305500071545	0.004816594140676573	0.08583854309504653	5.687611008057036	0.3174413499231343	26.098298894940598	0.0
13.678350927963718	33.93676381436464	0.5233624200807847	33.13518248665447	-0.8015813277101671	9.854818398759033	20.816784219604656	0.45349084584907334	13.71447707039739	3.6344134957980945	1.388252226604345	0.2815973019512616	0.002460477971629565	0.051217849177363134	6.072914652337923	0.6050288762673242	26.40356063090023	0.0
13.774099384459465	35.81472908373557	0.5355860158743286	34.29230362882392	-1.522425454911648	9.923802127550346	20.944902189103285	0.45393340305588253	13.36855909636741	3.659854390268681	1.9382503488208038	0.29769353337310855	0.0012116030119457323	0.029517427541859795	6.457563141131446	1.0940862130302156	26.709925244108454	0.0
13.870518080150681	38.00470858180363	0.5495059519590063	35.744629479113875	-2.260079102689751	9.993268742443199	22.599336546187203	0.4696454215808204	14.530159322246606	3.685473371000562	1.390603499802928	0.2796305972492225	0.0005746435377648516	0.01641580617570626	6.8353745121953455	1.8749149725748502	27.01734954463021	0.0
13.967611706711736	40.37707426225645	0.5641924354065682	37.57448042996431	-2.802593832292139	10.0632216236403	22.520169297987355	0.4692526534254577	13.940196425990065	3.7112716845975657	1.417033884998662	0.28005820815793264	0.0002622817749433045	0.008802016961107991	7.198395429897423	3.041231241151052	27.325789460179788	0.0
14.065384988658717	41.405615433398424	0.5700594835493027	39.840072712036545	-1.5655427213618793	10.133664175005784	23.823414682001268	0.48276644779617184	14.715809289844607	3.7372505863897487	2.183682374630553	0.30619276191260053	0.00011510680367090164	0.00454620314647578	7.536536011934618	4.6636753486420925	27.635200041509687	0.0
14.163842683579329	42.99998684549638	0.5794266758214853	42.5375079884393	-0.4624788570570786	10.204599824230822	24.739501776329035	0.49230509768766767	15.088893568958387	3.763411340494477	1.6392647771898536	0.287857387792513	4.85318112798761e-05	0.002259812904043173	7.837289725454068	6.752374449700268	27.945535468569645	0.0
14.262989582364385	45.44402021047308	0.5944138098854042	45.556015865238344	0.1119956547652663	10.27603202300044	25.484773716772438	0.5001756793446974	15.277668346250248	3.7897552198779385	1.432803879583512	0.27815790936190177	1.964133801360714e-05	0.0010800972845660705	8.085667975546837	9.212499093612683	28.256749057456243	0.0
14.362830509440936	47.15612548910115	0.6045407799367826	48.60235717520864	1.4462316861074882	10.347964247161443	24.8895351700105	0.49537613010415865	14.114807008738465	3.816283506417084	1.5024316021506299	0.27955022723656775	7.623562014503207e-06	0.0004959393521129352	8.264510296460882	11.768550047659938	28.568793268173696	0.0
14.463370323007023	50.25373286183454	0.6224447260537207	50.99037766175144	0.7366447999168955	10.420399996891572	26.60555047448116	0.5110478257646378	15.255036511779675	3.842997490962004	1.357359685554095	0.2717584495510126	2.8353511062348203e-06	0.000218562907037536	8.355330946967653	13.753205603299168	28.88161971322647	0.0
14.564613915268072	51.047591764143455	0.6267098710077804	51.40752596682569	0.35993420268223275	10.493342796869813	27.118465227516076	0.5148197405866473	15.187678020496673	3.8698984733987376	1.5685311821673147	0.28234880710312515	1.0095638156989705e-06	9.236581955104712e-05	8.339810455187052	13.87244296919147	29.1951791670638	0.0
14.66656621267495	48.6420023609599	0.6119173008577473	48.718425906495256	0.07642354553535569	10.566796196447902	28.52841585073872	0.5265589371778902	16.01739108744861	3.896987762712529	1.6627985538023577	0.2834292893341083	3.438354868769332e-07	3.739686962216279e-05	8.201923782702288	11.007042806691308	29.50942157639655	0.0
14.769232176163673	44.75143865868065	0.5872907414526288	43.968278606276016	-0.7831600524046323	10.640763769823035	28.190598375765596	0.5217840114858312	15.104886468925816	3.9242666770515164	1.4607028002797637	0.2743571636101495	1.1190908146908108e-07	1.4492642883298387e-05	7.930522031575587	6.213445898742678	29.82429607140579	0.0
14.87261680139682	41.30051142378577	0.5642916101987132	39.95743041218617	-1.343081011599601	10.715249116211798	29.284190628185637	0.530435700210402	15.635990695203125	3.9517365437908767	1.7902977902124437	0.2861654956518332	3.477610411028096e-08	5.370865208346894e-06	7.521985976712725	2.295688051968814	30.139750977863315	0.0
14.976725119006597	38.576370799052356	0.545720347744092	37.9605780283925	-0.6157927706598585	10.79025586002528	30.462439315231382	0.5393015582157915	16.271857049690823	3.9793986995974127	1.4833646316281697	0.2727699361519838	1.0308513821653403e-08	1.9015929084755705e-06	6.982407311934466	0.5224349743743422	30.455733830182268	0.0
15.081562194839643	37.31602944638232	0.5362631689606234	37.17102970789118	-0.14499973849114411	10.865787651045459	31.666212242035158	0.5477621043511767	16.962600313574626	4.007254490494595	1.6975872275568449	0.2785499825633033	2.912087494516861e-09	6.426223914211978e-07	6.328699144660918	0.070138532277954	30.77219138541783	0.0
15.18713313020352	37.60432998298986	0.5374065063724293	36.68259840616005	-0.9217315768298135	10.941848164602776	32.14015885685641	0.5508802366892382	16.963470368877076	4.035305271928057	2.0880324585455283	0.2913935795536512	7.832395850992308e-10	2.070824630844289e-07	5.588147559622527	0.005381000436517587	31.0890696382353	0.0
15.293443062114946	35.462908251894824	0.5219756343764616	36.20274598206063	0.739837730165803	11.018441101754995	33.46150334630125	0.5602976270550157	17.863557642327685	4.063552408831553	1.8242126789399635	0.2818350958132861	2.0037803072179889e-10	6.357108467581181e-08	4.796202000527968	0.00023008089729521035	31.4063138368639	0.0
15.400497163549751	35.3519780379999	0.5201058855415188	35.71658370975371	0.3646056717538144	11.095570189467281	33.39499760839042	0.5589164365492171	17.44052694237166	4.091997275693375	1.8132177732339447	0.2816609282361091	4.8713411522359365e-11	1.857289856147833e-08	3.9927098221213093	5.3689575444692655e-06	31.723868500053246	0.0
15.508300643694598	34.801953644942756	0.5152074675022261	35.25889369852969	0.45694005358693346	11.173239180793551	34.559851883289	0.5665206312583527	18.32717211587434	4.120641256623228	1.8403432414705057	0.27992277799243687	1.1242512688464864e-11	5.1590944971849385e-09	3.217216191195512	6.711469098296101e-08	32.04167743504915	0.0
15.61685874820046	35.452536178357036	0.5188322276513259	34.86392020071832	-0.5886159776387174	11.251451855059106	35.07183899150617	0.5694611410505317	18.652973383508918	4.149485745419591	1.819694089317902	0.27862141800661394	2.4607107361770494e-12	1.3611493770956189e-09	2.5042364423083443	4.417938598225581e-10	32.35968375660457	0.0
15.726176759437863	35.298056399779334	0.5159908161881597	34.55728473954315	-0.7407716602361845	11.33021201804452	35.59799046383636	0.5726283962871431	19.098078671747015	4.178532145637528	1.687958654430418	0.27327805632221236	5.102657166568848e-13	3.4075008306238225e-10	1.8794548321597682	1.5067228822468846e-12	32.67782990704062	0.0
15.836259996753927	34.352497268926435	0.5074569954151986	34.3536379182102	0.0011406492837622295	11.409523502170831	34.7496405028617	0.5650982864304112	18.285489779133616	4.207781870656991	1.701962021460051	0.2717159209580092	1.0014008931627542e-13	8.085703388081263e-11	1.3575802407572972	2.622016107667125e-15	32.99605767737194	0.0
15.947113816731207	34.43949376908535	0.5067800149058536	34.25647036879026	-0.18302340029509168	11.489390166686027	36.514945718227544	0.5777270089718438	20.21263046971626	4.23723634375159	1.609251095982045	0.26854015148096777	1.858109869500032e-14	1.8167689632171278e-11	0.942162139262559	0.0	33.314308229509514	0.0
16.058743613448325	35.223569883852676	0.5109122532591842	34.25970231924276	-0.9638675646099131	11.56981589785283	36.03313258748687	0.5730765075707756	20.024620852910587	4.266896998157851	1.800449866657293	0.27294505429672816	3.25312861483144e-15	3.861206508529841e-12	0.6271801996854524	0.0	33.63252211955344	0.0
16.171154818742465	35.98950571369522	0.5152364714951392	34.35046676285801	-1.639038950837211	11.6508046091378	34.336983658391574	0.559282526981218	18.75585980353658	4.2967652771449565	1.8382218121585776	0.2746786926320746	5.345650708154392e-16	7.753867210883516e-13	0.39982744067104603	0.0	33.95063932218619	0.0
16.284352902473664	35.46910697355575	0.5112850082731293	34.512322446903255	-0.9567845266524984	11.732360241401764	35.61499323033369	0.5679820566721206	20.59144652619714	4.32684263408497	2.10717020778011	0.2822537047556116	8.135982745471967e-17	1.4696151557536642e-13	0.2437231907264142	0.0	34.26859925617669	0.0
16.39834337279098	35.83638918660686	0.5138996304003757	34.72818630008299	-1.1082028865238698	11.814486763091576	34.28644439830676	0.5565352334300936	19.94179157659179	4.357130532523566	2.0762624803910747	0.2795501780966085	1.3032591120028805e-17	2.6257515144139954e-14	0.1418454890790724	0.0	34.58634081100389	0.0
16.513131776400517	37.11046128041092	0.5221230288646188	34.982506193584825	-2.1279550868260912	11.897188170433218	33.584051836493536	0.550085686752215	20.025145307206966	4.387630446251231	1.6597733229001994	0.26382636734112136	0.0	4.424605304426664e-15	0.07870381897840704	0.0	34.903802374606414	0.0
16.628723698835323	38.04007170218879	0.5273976833014824	35.26249556466056	-2.7775761375282286	11.980468487626249	33.48715799962672	0.5474908078057193	20.80108777662371	4.41834385937499	2.102465669906785	0.27815289906476354	0.0	6.965444031850458e-16	0.041573702395889506	0.0	35.220921862264674	0.0
16.74512476472717	38.089047680289966	0.5266008662456021	35.55851414617546	-2.530533534114504	12.064331767039633	32.48386254523	0.5384488086813153	20.733378984529466	4.449272266390615	2.1306966103407157	0.2781137281804869	0.0	1.0009683987060883e-16	0.02087739955627596	0.0	35.537636746619185	0.0
16.862340638080262	36.928746626404504	0.5176557581636785	35.86383745263389	-1.0649091737706158	12.14878208940891	31.56360355304164	0.5294542882971909	20.783663477583694	4.48041717225535	2.140113288624835	0.27450479132212935	0.0	1.3285665806748917e-17	0.009953363806233618	0.0	35.853884088827655	0.0
16.980377022546822	36.97330914505931	0.516310706660509	36.17409947533653	-0.799209669722778	12.233823564034772	31.313621294679354	0.5261778874830756	21.50939043452867	4.511780092461137	1.9253642409895924	0.2675437779387025	0.0	0.0	0.004498904475242079	0.0	36.16960057086129	0.0
17.09923966170465	37.83016428915309	0.5205448477455764	36.486647833880156	-1.3435164552729333	12.319460328983016	31.35236605693355	0.5253469123952841	22.498899710900613	4.5433625531083655	2.3822992497439928	0.2814236629400947	0.0	0.0	0.0019253049409400703	0.0	36.484722528939216	0.0
17.21893433933658	37.647998839064904	0.5182795393080927	36.799965035216346	-0.8480338038485584	12.405696551285896	30.24996290035695	0.5150997016179243	22.293643384230045	4.575166090980124	2.288501016824618	0.2774532955813096	0.0	0.0	0.0007790471190689154	0.0	36.79918598809728	0.0
17.339466879711935	38.5168388334561	0.5228247907215502	37.113224355262325	-1.4036144781937736	12.492536427144898	28.775489379234823	0.5020658089188492	21.637137170787895	4.607192253616985	2.1307982724839825	0.271644795288373	0.0	0.0	0.00029765737632997386	0.0	37.112926697885996	0.0
17.460843147869923	38.598370380622704	0.5222536123105953	37.42598741392345	-1.172382966699253	12.579984182134913	29.799883401786254	0.5093367033856889	23.379296838918638	4.639442599392304	2.3524931808171097	0.27701784928959894	0.0	0.0	0.00010724473381397255	0.0	37.42588016918964	0.0
17.583069049905014	39.54734528794848	0.5275135268028042	37.73801810019519	-1.80932718775329	12.668044071409858	29.14431201847266	0.5024417046629265	23.325847756281128	4.67191869758805	2.1204915470413015	0.2696217876341574	0.0	0.0	3.638803919357378e-05	0.0	37.737981712156	0.0
17.706150533254345	38.406106165398626	0.5189959425308475	38.049178086498976	-0.3569280788996494	12.756720379909726	29.05038533448231	0.4997945583544287	23.709086867237083	4.704622128471167	1.6414787266694364	0.252198220522546	0.0	0.0	1.1611274692356783e-05	0.0	38.04916647522428	0.0
17.830093586987125	38.68350762345119	0.5197604186787657	38.35937296501905	-0.3241346584321434	12.846017422569096	28.078429085105654	0.4905688114990325	23.08615569098791	4.737554483370465	2.299493128233525	0.2720915576391917	0.0	0.0	3.4797841379768455e-06	0.0	38.35936948523491	0.0
17.95490424209604	40.05182911274381	0.5272808805180287	38.668526666707685	-1.3833024460361258	12.93593954452708	28.199847956701127	0.4901386077263016	23.43085196616897	4.7707173647540575	2.002054960059186	0.26040344861124864	0.0	0.0	9.78104018872938e-07	0.0	38.668525688603665	0.0
18.080588571790713	39.486105725566226	0.5229245059729476	38.976570251041004	-0.5095354745252223	13.026491121338768	28.150583632262506	0.48816490407612534	23.48601388198072	4.804112386307336	2.347016315563216	0.2699383293530908	0.0	0.0	2.5750351905515977e-07	0.0	38.97656999353748	0.0
18.207152691793247	39.78189468793177	0.5238869829067975	39.28343737667675	-0.4984573112550166	13.11767655918814	29.087254120161322	0.4942666914041456	24.418093445073477	4.837741173011487	2.051801940516549	0.2607803354320351	0.0	0.0	6.340842578829074e-08	0.0	39.28343731326832	0.0
18.334602760635804	40.278655046158754	0.5258542605031862	39.589062624860254	-0.6895924212984994	13.209500295102458	29.142465573256388	0.49331693652208236	24.37039363954728	4.871605361222568	2.372151773001638	0.27085101423120683	0.0	0.0	1.4583823826527552e-08	0.0	39.58906261027643	0.0
18.462944979960255	40.331014710615555	0.5250753149551045	39.89338094460012	-0.4376337660154377	13.301966797168173	29.131590885365167	0.49202151759192464	24.16716245631787	4.9057065987511255	1.7116909795716566	0.24957118714608992	0.0	0.0	3.1285679225187773e-09	0.0	39.89338094147155	0.0
18.592185594819973	39.53161996077928	0.5192674357175046	40.19632750492234	0.6647075441430559	13.395080564748351	31.337902142270135	0.5076547634580623	26.09525697819835	4.940046544942383	2.2124377049400685	0.26203081045547394	0.0	0.0	6.251040088012108e-10	0.0	40.19632750429723	0.0
18.722330893983717	39.54380228120021	0.5183341270725292	40.49783768383482	0.9540354026346094	13.488846128701589	31.465636451250525	0.5074388089517822	25.852833983944993	4.97462687075698	2.4749048196166026	0.26874694729905846	0.0	0.0	1.1616292751567977e-10	0.0	40.49783768371866	0.0
18.8533872102416	39.96056296525894	0.5201542389813373	40.797847100071834	0.8372841348128972	13.5832680516025	33.413076972398045	0.5207052592852466	27.31736947718215	5.009449258852279	2.1559240918794176	0.2598815459572871	0.0	0.0	2.004748415518215e-11	0.0	40.79784710005179	0.0
18.98536092071329	40.450752470436804	0.5224221707098375	41.096291657589	0.6455391871521954	13.678350927963718	33.93676381436464	0.5233624200807847	27.205141958610398	5.044515403664246	2.4405936864212845	0.2652383426852525	0.0	0.0	3.2084312925629155e-12	0.0	41.09629165758579	0.0
19.118258447158283	40.76035342404283	0.5232911841803538	41.39310759394811	0.6327541699052759	13.774099384459465	35.81472908373557	0.5355860158743286	28.232350699020103	5.079827011489895	2.014765841559079	0.2516797495119923	0.0	0.0	4.754680986323329e-13	0.0	41.39310759394763	0.0
19.252086256288393	41.42057792141548	0.5263423142305889	41.68823153015269	0.2676536087372128	13.870518080150681	38.00470858180363	0.5495059519590063	29.277428647319958	5.1153858005703245	2.448354882579478	0.26345763914066617	0.0	0.0	6.513928699795234e-14	0.0	41.68823153015263	0.0
19.38685086008241	42.23190998247389	0.5302313719780665	41.981600521280164	-0.2503094611937229	13.967611706711736	40.37707426225645	0.5641924354065682	30.128383292471923	5.151193501174317	2.349457555260727	0.25932155717066835	0.0	0.0	8.237212057567895e-15	0.0	41.98160052128016	0.0
19.522558816102986	41.6732586803216	0.5257075986288076	42.273152107708675	0.5998934273870731	14.065384988658717	41.405615433398424	0.5700594835493027	29.200742762871567	5.187251855682537	2.3435265228465045	0.25920788441059955	0.0	0.0	9.59742260353767e-16	0.0	42.273152107708675	0.0
19.659216727815707	42.63186173144129	0.5304355142458542	42.56282436683951	-0.06903736460178322	14.163842683579329	42.99998684549638	0.5794266758214853	28.408014325626723	5.2235626186723145	2.6985490368065927	0.2667375807976095	0.0	0.0	9.998003001100557e-17	0.0	42.56282436683951	0.0
19.79683124491042	41.77898933232768	0.5247867036011536	42.850555965232175	1.0715666329044922	14.262989582364385	45.44402021047308	0.5944138098854042	28.144753402690977	5.260127557003021	2.679048004262897	0.2644687367139926	0.0	0.0	1.2746385786858445e-17	0.0	42.850555965232175	0.0
19.935409063624792	42.655905475672434	0.5297258070757574	43.136286211071294	0.4803807353988603	14.362830509440936	47.15612548910115	0.6045407799367826	27.122561582066204	5.296948449902043	2.5494274719609185	0.259968101361162	0.0	0.0	0.0	0.0	43.136286211071294	0.0
20.07495692707017	42.00715340555353	0.5259296094634408	43.419955106876095	1.4128017013225644	14.463370323007023	50.25373286183454	0.6224447260537207	28.144974913309575	5.334027089051357	2.598842795244781	0.2617835198121338	0.0	0.0	0.0	0.0	43.419955106876095	0.0
20.215481625559658	42.89321523071232	0.5308898908035078	43.701503402360466	0.8082881716481438	14.564613915268072	51.047591764143455	0.6267098710077804	28.835244964381566	5.371365278674717	2.1520056284981948	0.24835980588064488	0.0	0.0	0.0	0.0	43.701503402360466	0.0
20.356989996938573	43.30957083417009	0.5334425040963097	43.98087264734332	0.6713018131732298	14.66656621267495	48.6420023609599	0.6119173008577473	29.432998030861196	5.40896483562544	2.4557310974885973	0.2552388772419981	0.0	0.0	0.0	0.0	43.98087264734332	0.0
20.499488926917145	43.2384897065488	0.5330000880301917	44.25800524460455	1.0195155380557495	14.769232176163673	44.75143865868065	0.5872907414526288	30.60745612381042	5.446827589474818	2.3435522500158408	0.2511718163262377	0.0	0.0	0.0	0.0	44.25800524460455	0.0
20.642985349405564	43.08684138538594	0.5319463754359604	44.53284450257412	1.4460031171881838	14.87261680139682	41.30051142378577	0.5642916101987132	31.48283198946292	5.484955382601142	2.617787423596681	0.2570656924871233	0.0	0.0	0.0	0.0	44.53284450257412	0.0
20.7874862468514	43.720665313490294	0.5351931247832789	44.80533468773556	1.0846693742452658	14.976725119006597	38.576370799052356	0.545720347744092	31.071526600842127	5.52335007027935	2.5869073278069674	0.2555405362239476	0.0	0.0	0.0	0.0	44.80533468773556	0.0
20.932998650579357	43.0948834058007	0.5319023000529676	45.07542107661926	1.9805376708185563	15.081562194839643	37.31602944638232	0.5362631689606234	30.91719112390897	5.5620135207713055	2.467151555999177	0.2510060382744061	0.0	0.0	0.0	0.0	45.07542107661926	0.0
21.079529641133412	44.03746555726745	0.5376224747639929	45.34305000725161	1.3055844499841598	15.18713313020352	37.60432998298986	0.5374065063724293	32.010801215065115	5.600947615416705	2.799758512293702	0.2584054271727429	0.0	0.0	0.0	0.0	45.34305000725161	0.0
21.22708634862135	44.988310899299215	0.543378669139214	45.60816892992249	0.619858030623277	15.293443062114946	35.462908251894824	0.5219756343764616	30.6664761066981	5.640154248724622	2.372356917432204	0.24714846351838934	0.0	0.0	0.0	0.0	45.60816892992249	0.0
21.375675953061695	44.49329609307735	0.5410816267765524	45.870726457122466	1.377430364045118	15.400497163549751	35.3519780379999	0.5201058855415188	31.359262828299435	5.679635328465695	2.728287010704996	0.25460898251575814	0.0	0.0	0.0	0.0	45.870726457122466	0.0
21.525305684733127	45.701148411351156	0.5480836046768606	46.130672412496274	0.42952400114511846	15.508300643694598	34.801953644942756	0.5152074675022261	31.584737381462215	5.719392775764955	2.936206906614548	0.2610753049101079	0.0	0.0	0.0	0.0	46.130672412496274	0.0
21.67598282452626	44.402602220993415	0.540752814550514	46.38795787865081	1.9853556576573936	15.61685874820046	35.452536178357036	0.5188322276513259	32.948299734243285	5.759428525195309	2.304197987743684	0.24257755516661492	0.0	0.0	0.0	0.0	46.38795787865081	0.0
21.827714704297946	44.617643109295116	0.541237882954425	46.64253524364736	2.0248921343522426	15.726176759437863	35.298056399779334	0.5159908161881597	33.418601567276795	5.799744524871677	2.5244087064634395	0.2491737572142794	0.0	0.0	0.0	0.0	46.64253524364736	0.0
21.980508707228033	46.45010093303115	0.551610390464676	46.894358246001424	0.44425731297027227	15.836259996753927	34.352497268926435	0.5074569954151986	32.994917028088175	5.840342736545779	3.0865124817986413	0.2604143492760308	0.0	0.0	0.0	0.0	46.894358246001424	0.0
22.134372268178627	46.30087056733396	0.5504194977775718	47.14338201800394	0.8425114506699813	15.947113816731207	34.43949376908535	0.5067800149058536	33.497331629804606	5.8812251357016	2.530639838490453	0.2451881439482007	0.0	0.0	0.0	0.0	47.14338201800394	0.0
22.289312874055877	45.617974407086145	0.5458363191560157	47.38956312717142	1.7715887200852762	16.058743613448325	35.223569883852676	0.5109122532591842	34.596389684163356	5.922393711651511	2.884220651404479	0.252273360807352	0.0	0.0	0.0	0.0	47.38956312717142	0.0
22.44533806417427	47.254363635511034	0.554598530325243	47.632859615622756	0.3784959801117225	16.171154818742465	35.98950571369522	0.5152364714951392	35.5896782730234	5.963850467633071	2.9422551806892083	0.2546001710748873	0.0	0.0	0.0	0.0	47.632859615622756	0.0
22.602455430623486	47.14843978670119	0.5538920488277225	47.87323103717352	0.7247912504723288	16.284352902473664	35.46910697355575	0.5112850082731293	35.22538378282919	6.005597420906502	3.1627243665985016	0.2587442823720129	0.0	0.0	0.0	0.0	47.87323103717352	0.0
22.76067261863785	48.218653412011	0.5590421853088375	48.11063849192994	-0.10801492008106095	16.39834337279098	35.83638918660686	0.5138996304003757	35.69454369752776	6.047636602852848	3.0457990713238314	0.2544557289165155	0.0	0.0	0.0	0.0	48.11063849192994	0.0
22.919997326968314	47.97036189223405	0.5569688532964101	48.34504465815749	0.3746827659234384	16.513131776400517	37.11046128041092	0.5221230288646188	37.031757461432505	6.089970059072819	2.8211305492497147	0.24799801827334556	0.0	0.0	0.0	0.0	48.34504465815749	0.0
23.080437308257093	47.855880335304036	0.5555423813036876	48.5764138211887	0.7205334858846655	16.628723698835323	38.04007170218879	0.5273976833014824	37.9984979997929	6.132599849486327	3.506145768819474	0.2630244459840156	0.0	0.0	0.0	0.0	48.5764138211887	0.0
23.24200036941489	48.3391852169205	0.5575829338658137	48.80471189913003	0.46552668220952853	16.74512476472717	38.089047680289966	0.5266008662456021	38.06817028073369	6.1755280484327315	3.2841526942752806	0.25715416556604836	0.0	0.0	0.0	0.0	48.80471189913003	0.0
23.404694372000794	48.94151810970577	0.5596607572175092	49.02990646511765	0.08838835541187962	16.862340638080262	36.928746626404504	0.5176557581636785	36.91879326259827	6.2187567447717615	3.0479506918896155	0.2506309267027552	0.0	0.0	0.0	0.0	49.02990646511765	0.0
23.5685272326048	48.434461157151915	0.556232234875398	49.2519667658641	0.8175056087121817	16.980377022546822	36.97330914505931	0.516310706660509	36.96881024058407	6.262288041985164	3.2794537685493546	0.25509549072998905	0.0	0.0	0.0	0.0	49.2519667658641	0.0
23.73350692323303	49.18193787311183	0.5597059116742514	49.470863736232005	0.288925863120177	17.09923966170465	37.83016428915309	0.5205448477455764	37.82823898421215	6.30612405827906	2.9572012790303672	0.24753254048311787	0.0	0.0	0.0	0.0	49.470863736232005	0.0
23.89964147169566	49.08404571563196	0.5584968826387464	49.6865700095627	0.6025242939307418	17.21893433933658	37.647998839064904	0.5182795393080927	37.64721979194584	6.350266926687013	3.7190104224884966	0.2638727301831512	0.0	0.0	0.0	0.0	49.6865700095627	0.0
24.06693896199753	49.61372619684772	0.5607469159434043	49.89905992347982	0.28533372663209633	17.339466879711935	38.5168388334561	0.5228247907215502	38.51654117607977	6.394718795173823	4.022636316558124	0.27008071974144565	0.0	0.0	0.0	0.0	49.89905992347982	0.0
24.23540753473151	50.073917819200375	0.5628075377155918	50.10830952088426	0.03439170168388728	17.460843147869923	38.598370380622704	0.5222536123105953	38.59826313588889	6.439481826740039	3.3755500376483316	0.25568624120803907	0.0	0.0	0.0	0.0	50.10830952088426	0.0
24.405055387474633	50.592134859364165	0.5648879350345829	50.31429654584695	-0.2778383135172149	17.583069049905014	39.54734528794848	0.5275135268028042	39.54730889990929	6.4845581995272195	3.5887011950569385	0.2591838134157179	0.0	0.0	0.0	0.0	50.31429654584695	0.0
24.575890775186952	50.175170891034085	0.5619880318045745	50.51700043410386	0.3418295430697782	17.706150533254345	38.406106165398626	0.5189959425308475	38.40609455412393	6.529950106923911	4.18858926348907	0.27249190891647235	0.0	0.0	0.0	0.0	50.51700043410386	0.0
24.74792201061326	51.08738162381946	0.5663724617973788	50.71640229785022	-0.37097932596923755	17.830093586987125	38.68350762345119	0.5197604186787657	38.68350414366705	6.575659757672378	3.631813686635916	0.2595235091527238	0.0	0.0	0.0	0.0	50.71640229785022	0.0
24.921157464687553	50.36352623421049	0.5619942328621315	50.91248490452776	0.5489586703172691	17.95490424209604	40.05182911274381	0.5272808805180287	40.05182813463979	6.621689375976085	3.9965682894498142	0.2674360554528638	0.0	0.0	0.0	0.0	50.91248490452776	0.0
25.095605566940364	50.818719472615804	0.5636605920814178	51.105232649295225	0.28651317667942067	18.080588571790713	39.486105725566226	0.5229245059729476	39.4861054680627	6.668041201607918	4.089124852906492	0.268067116444288	0.0	0.0	0.0	0.0	51.105232649295225	0.0
25.27127480590895	51.00387318728934	0.5638261518598182	51.29463152086886	0.2907583335795252	18.207152691793247	39.78189468793177	0.5238869829067975	39.78189462452334	6.714717490019173	3.768618026839778	0.26056445222805896	0.0	0.0	0.0	0.0	51.29463152086886	0.0
25.448173729550312	51.38444365964847	0.5653808793708361	51.480669060418485	0.09622540077001673	18.334602760635804	40.278655046158754	0.5258542605031862	40.27865503157493	6.7617205124493065	3.8904276534070643	0.2621530148202862	0.0	0.0	0.0	0.0	51.480669060418485	0.0
25.626310945657167	51.106127862813864	0.5633393442362771	51.66333431320462	0.5572064503907583	18.462944979960255	40.331014710615555	0.5250753149551045	40.331014707486986	6.809052556036452	4.692946959151174	0.2778255120251997	0.0	0.0	0.0	0.0	51.66333431320462	0.0
25.805695122276767	51.422119050117516	0.5646066192223046	51.842617772640985	0.42049872252346887	18.592185594819973	39.53161996077928	0.5192674357175046	39.531619960154174	6.856715923928707	4.8316778982316215	0.2789298988149495	0.0	0.0	0.0	0.0	51.842617772640985	0.0
25.986334988132704	52.452664097721794	0.5700794393163815	52.018511316470686	-0.43415278125110746	18.722330893983717	39.54380228120021	0.5183341270725292	39.54380228108405	6.9047129353962085	4.554535387114856	0.2722329965421586	0.0	0.0	0.0	0.0	52.018511316470686	0.0
26.168239333049634	51.58614051831035	0.5656997755063123	52.191008134745644	0.6048676164352926	18.8533872102416	39.96056296525894	0.5201542389813373	39.96056296523889	6.953045925943982	5.068719750156545	0.28175415966783557	0.0	0.0	0.0	0.0	52.191008134745644	0.0
26.35141700838098	52.031049960748156	0.5685065997741945	52.36010264930586	0.3290526885577023	18.98536092071329	40.450752470436804	0.5224221707098375	40.45075247043359	7.0017172474255895	5.538991215173079	0.28988531467844836	0.0	0.0	0.0	0.0	52.36010264930586	0.0
26.53587692743965	51.951339811819004	0.5685978784292369	52.52579042446044	0.574450612641435	19.118258447158283	40.76035342404283	0.5232911841803538	40.76035342404236	7.050729268157569	5.4653847795178025	0.2871047039285366	0.0	0.0	0.0	0.0	52.52579042446044	0.0
26.721628065931725	52.82002868381234	0.5733193646416673	52.68806806858102	-0.1319606152313213	19.252086256288393	41.42057792141548	0.5263423142305889	41.420577921415415	7.100084373034671	5.601128215043067	0.288611278190684	0.0	0.0	0.0	0.0	52.68806806858102	0.0
26.90867946239325	52.48288790681876	0.571524754568811	52.84693312633126	0.3640452195124979	19.38685086008241	42.23190998247389	0.5302313719780665	42.23190998247388	7.149784963645914	5.3987090455348845	0.2832678602098376	0.0	0.0	0.0	0.0	52.84693312633126	0.0
27.09704021863	52.545410823641205	0.5717755724055886	53.002383961267704	0.45697313762649827	19.522558816102986	41.6732586803216	0.5257075986288076	41.6732586803216	7.199833458391435	6.066980815022113	0.2949561364613487	0.0	0.0	0.0	0.0	53.002383961267704	0.0
27.286719500160412	53.743228175264356	0.5779382435559385	53.15441962856052	-0.588808546703838	19.659216727815707	42.63186173144129	0.5304355142458542	42.63186173144129	7.250232292600176	5.423974874549838	0.28125148490977414	0.0	0.0	0.0	0.0	53.15441962856052	0.0
27.477726536661535	53.70300596319183	0.5777747063578995	53.30303973761105	-0.3999662255807763	19.79683124491042	41.77898933232768	0.5247867036011536	41.77898933232768	7.3009839186483765	6.32236376802301	0.296186253384056	0.0	0.0	0.0	0.0	53.30303973761105	0.0
27.670070622418166	54.06293883547134	0.5793893614357516	53.44824430435121	-0.6146945311201293	19.935409063624792	42.655905475672434	0.5297258070757574	42.655905475672434	7.352090806078915	6.735253414772481	0.30314362430063	0.0	0.0	0.0	0.0	53.44824430435121	0.0
27.863761116775095	53.53441729806388	0.576480536817025	53.59003359304885	0.055616294984972114	20.07495692707017	42.00715340555353	0.5259296094634408	42.00715340555353	7.403555441721467	6.751139037264938	0.3022804060864442	0.0	0.0	0.0	0.0	53.59003359304885	0.0
28.058807444592517	54.447095633592895	0.580918242225226	53.72840794746285	-0.7186876861300462	20.215481625559658	42.89321523071232	0.5308898908035078	42.89321523071232	7.455380329813519	7.018614469533261	0.3057813902547114	0.0	0.0	0.0	0.0	53.72840794746285	0.0
28.255219096704664	55.22780225053555	0.584452464751731	53.86336761122695	-1.3644346393085982	20.356989996938573	43.30957083417009	0.5334425040963097	43.30957083417009	7.507567992122213	6.977395240381073	0.3042019742884756	0.0	0.0	0.0	0.0	53.86336761122695	0.0
28.453005630381597	54.29541857714331	0.5787579219423543	53.99491253738508	-0.30050603975822554	20.499488926917145	43.2384897065488	0.5330000880301917	43.2384897065488	7.560120968067068	7.405284244147417	0.3096017909294448	0.0	0.0	0.0	0.0	53.99491253738508	0.0
28.65217666979427	54.12329062866196	0.5773525998490883	54.12304218703171	-0.0002484416302550585	20.642985349405564	43.08684138538594	0.5319463754359604	43.08684138538594	7.6130418148435375	7.826654249715579	0.31542673773031227	0.0	0.0	0.0	0.0	54.12304218703171	0.0
28.85274190648283	53.24864062165048	0.5721822737280173	54.24775531706886	0.9991146954183776	20.7874862468514	43.720665313490294	0.5351931247832789	43.720665313490294	7.666333107547443	7.4354876119338895	0.3085675098809343	0.0	0.0	0.0	0.0	54.24775531706886	0.0
29.05471109982821	55.67882288946143	0.5842445918873533	54.36904975713848	-1.3097731323229524	20.932998650579357	43.0948834058007	0.5319023000529676	43.0948834058007	7.7199974393002755	8.360954194292075	0.3219134398095093	0.0	0.0	0.0	0.0	54.36904975713848	0.0
29.25809407752701	54.895690490432386	0.5801175822390814	54.48692217584867	-0.40876831458371754	21.079529641133412	44.03746555726745	0.5376224747639929	44.03746555726745	7.774037421375377	8.49366725478526	0.32293678619605404	0.0	0.0	0.0	0.0	54.48692217584867	0.0
29.4629007360697	54.66300635281422	0.5791525630620163	54.601367836479234	-0.061638516334987514	21.22708634862135	44.988310899299215	0.543378669139214	44.988310899299215	7.828455683325005	8.415700009787694	0.3210684627887246	0.0	0.0	0.0	0.0	54.601367836479234	0.0
29.669141041222183	56.155630578978425	0.5872620656010124	54.712380342422065	-1.4432502365563593	21.375675953061695	44.49329609307735	0.5410816267765524	44.49329609307735	7.88325487310828	8.882400601097977	0.32691512069964024	0.0	0.0	0.0	0.0	54.712380342422065	0.0
29.87682502851074	56.045655774225075	0.5875380261936737	54.81995137269506	-1.2257044015300167	21.525305684733127	45.701148411351156	0.5480836046768606	45.701148411351156	7.938437657220039	9.11091414983704	0.3284785788624694	0.0	0.0	0.0	0.0	54.81995137269506	0.0
30.085962803710316	55.96315965149511	0.5878301487448994	54.924070407952065	-1.0390892435430459	21.67598282452626	44.402602220993415	0.540752814550514	44.402602220993415	7.994006720820579	9.217402619307807	0.3291689470551722	0.0	0.0	0.0	0.0	54.924070407952065	0.0
30.296564543336288	54.79094333875414	0.5824513785965235	55.02472444751188	0.23378110875773928	21.827714704297946	44.617643109295116	0.541237882954425	44.617643109295116	8.049964767866324	9.487415692053787	0.33226598176875527	0.0	0.0	0.0	0.0	55.02472444751188	0.0
30.50864049513964	56.01095806612288	0.5892600597391	55.121897718033786	-0.889060348089096	21.980508707228033	46.45010093303115	0.551610390464676	46.45010093303115	8.106314521241387	9.758376190642299	0.33474140812292896	0.0	0.0	0.0	0.0	55.121897718033786	0.0
30.72220097860562	56.08035753052345	0.5899136830360039	55.21557137458354	-0.8647861559399104	22.134372268178627	46.30087056733396	0.5504194977775718	46.30087056733396	8.163058722890078	10.232335351079458	0.3410463847505648	0.0	0.0	0.0	0.0	55.21557137458354	0.0
30.93725638545586	55.628687087473025	0.5878569124273618	55.30572319496307	-0.3229638925099536	22.289312874055877	45.617974407086145	0.5458363191560157	45.617974407086145	8.220200133950309	10.620180113486837	0.3451963811757146	0.0	0.0	0.0	0.0	55.30572319496307	0.0
31.15381718015405	55.40939893626119	0.5866757579331987	55.39232726830984	-0.017071667951348957	22.44533806417427	47.254363635511034	0.554598530325243	47.254363635511034	8.277741534887962	11.630658371533146	0.3575885172400945	0.0	0.0	0.0	0.0	55.39232726830984	0.0
31.371893900415127	56.132523272149136	0.5904507646421363	55.47535367913465	-0.657169593014487	22.602455430623486	47.14843978670119	0.5538920488277225	47.14843978670119	8.335685725632178	11.246578838603309	0.3511919202082529	0.0	0.0	0.0	0.0	55.47535367913465	0.0
31.59149715771803	55.55672083902461	0.5873179656621171	55.5547681881183	-0.001952650906304143	22.76067261863785	48.218653412011	0.5590421853088375	48.218653412011	8.394035525711603	11.914116765945751	0.3591371514422364	0.0	0.0	0.0	0.0	55.5547681881183	0.0
31.812637637822057	56.82030036951369	0.5938311721595821	55.63053191117982	-1.189768458333866	22.919997326968314	47.97036189223405	0.5569688532964101	47.97036189223405	8.452793774391584	12.25040053012466	0.3620218755055008	0.0	0.0	0.0	0.0	55.63053191117982	0.0
32.03532610128681	57.08295992827902	0.5947207792461745	55.702600998512324	-1.3803589297666932	23.080437308257093	47.855880335304036	0.5555423813036876	47.855880335304036	8.511963330812325	12.168712507230687	0.36080246529073895	0.0	0.0	0.0	0.0	55.702600998512324	0.0
32.259573383995814	56.379386726217774	0.5909865796086419	55.770926315505065	-0.6084604107127092	23.24200036941489	48.3391852169205	0.5575829338658137	48.3391852169205	8.571547074128013	12.963698630900158	0.36904950567866346	0.0	0.0	0.0	0.0	55.770926315505065	0.0
32.48539039768379	56.58253093656681	0.5918322961980778	55.83545312769096	-0.7470778088758507	23.404694372000794	48.94151810970577	0.5596607572175092	48.94151810970577	8.631547903646908	13.709954367414603	0.3775101048265631	0.0	0.0	0.0	0.0	55.83545312769096	0.0
32.71278813046758	56.147360549614206	0.5891615959194613	55.896120792115035	-0.25123975749917093	23.5685272326048	48.434461157151915	0.556232234875398	48.434461157151915	8.691968738972436	14.329002410893265	0.3834116803520498	0.0	0.0	0.0	0.0	55.896120792115035	0.0
32.94177764738085	56.825301025373776	0.5923800133385138	55.95286245777973	-0.8724385675940454	23.73350692323303	49.18193787311183	0.5597059116742514	49.18193787311183	8.752812520145245	14.092920120611481	0.37935833092376153	0.0	0.0	0.0	0.0	55.95286245777973	0.0
33.17237009091252	56.43148067562316	0.5901620568263015	56.00560477812394	-0.4258758974992247	23.89964147169566	49.08404571563196	0.5584968826387464	49.08404571563196	8.81408220778626	14.709048872845699	0.3856844270980064	0.0	0.0	0.0	0.0	56.00560477812394	0.0
33.4045766815489	56.268229037443255	0.5890141210745682	56.05426763879873	-0.21396139864452834	24.06693896199753	49.61372619684772	0.5607469159434043	49.61372619684772	8.875780783240765	15.169520116600411	0.39007075235612887	0.0	0.0	0.0	0.0	56.05426763879873	0.0
33.63840871831975	54.987216409515185	0.5821097783921837	56.09876390434492	1.1115474948297361	24.23540753473151	50.073917819200375	0.5628075377155918	50.073917819200375	8.93791124872345	15.026515816233212	0.38732553027264055	0.0	0.0	0.0	0.0	56.09876390434492	0.0
33.87387757934799	56.8622957640828	0.5914888048769928	56.13899918774637	-0.7232965763364305	24.405055387474633	50.592134859364165	0.5648879350345829	50.592134859364165	9.000476627464515	15.900574392437914	0.39652137418503525	0.0	0.0	0.0	0.0	56.13899918774637	0.0
34.11099472240342	55.14210275626724	0.5826841603932951	56.17487164722339	1.0327688909561488	24.575890775186952	50.175170891034085	0.5619880318045745	50.175170891034085	9.063479963856764	15.951903090607143	0.3958570156513831	0.0	0.0	0.0	0.0	56.17487164722339	0.0
34.34977168546025	56.41213021594209	0.5890709445894359	56.20627181505659	-0.20585840088550356	24.74792201061326	51.08738162381946	0.5663724617973788	51.08738162381946	9.126924323603763	16.622376949634862	0.4020351290481425	0.0	0.0	0.0	0.0	56.20627181505659	0.0
34.59022008725847	56.01643700180149	0.5872442217265774	56.23308246369218	0.21664546189068545	24.921157464687553	50.36352623421049	0.5619942328621315	50.36352623421049	9.19081279386899	16.661493636188496	0.40115525086396203	0.0	0.0	0.0	0.0	56.23308246369218	0.0
34.83235162786928	56.452632809195435	0.5895968467163685	56.25517851486676	-0.19745429432867212	25.095605566940364	50.818719472615804	0.5636605920814178	50.818719472615804	9.25514848342607	17.716354546635817	0.4119427510220137	0.0	0.0	0.0	0.0	56.25517851486676	0.0
35.07617808926437	56.66086510016491	0.5909597803740342	56.27242699802586	-0.3884381021390553	25.27127480590895	51.00387318728934	0.5638261518598182	51.00387318728934	9.319934522810053	18.278961393409208	0.41613800420114777	0.0	0.0	0.0	0.0	56.27242699802586	0.0
35.32171133588922	56.35750795702591	0.5897747139984846	56.28468706487179	-0.07282089215411958	25.448173729550312	51.38444365964847	0.5653808793708361	51.38444365964847	9.385174064469723	18.675278541609668	0.41890778682598745	0.0	0.0	0.0	0.0	56.28468706487179	0.0
35.568963315240445	56.65588403193933	0.5914333575243474	56.2918100674944	-0.3640739644449269	25.626310945657167	51.106127862813864	0.5633393442362771	51.106127862813864	9.450870282921011	18.93431715457844	0.4209110222973164	0.0	0.0	0.0	0.0	56.2918100674944	0.0
35.817946058447134	56.33493074291668	0.5898810985395846	56.29363970818961	-0.04129103472707385	25.805695122276767	51.422119050117516	0.5646066192223046	51.422119050117516	9.517026374901459	20.322072886307513	0.43335115507235294	0.0	0.0	0.0	0.0	56.29363970818961	0.0
36.06867168085626	56.417307226717625	0.5906904105873364	56.290012269776994	-0.12729495694063075	25.986334988132704	52.452664097721794	0.5700794393163815	52.452664097721794	9.58364555952577	20.856864212238843	0.437125496835958	0.0	0.0	0.0	0.0	56.290012269776994	0.0
36.32115238262226	56.22414820927566	0.5898071222062403	56.28075693598117	0.05660872670550532	26.168239333049634	51.58614051831035	0.5656997755063123	51.58614051831035	9.650731078442451	21.921471742891384	0.44601105806234864	0.0	0.0	0.0	0.0	56.28075693598117	0.0
36.57540044930061	57.305939580472014	0.5952065039318012	56.265696212255605	-1.0402433682164087	26.35141700838098	52.031049960748156	0.5685065997741945	52.031049960748156	9.718286195991547	22.339085260339182	0.44876170899622203	0.0	0.0	0.0	0.0	56.265696212255605	0.0
36.83142825244572	54.601774646929016	0.5815924196138643	56.24464645828483	1.6428718113558105	26.53587692743965	51.951339811819004	0.5685978784292369	51.951339811819004	9.786314199363488	22.38614335406888	0.4477269953199415	0.0	0.0	0.0	0.0	56.24464645828483	0.0
37.08924825021283	56.2922327719475	0.590318029792426	56.21741854434161	-0.0748142276058914	26.721628065931725	52.82002868381234	0.5733193646416673	52.82002868381234	9.854818398759033	23.120438681938563	0.45349084584907334	0.0	0.0	0.0	0.0	56.21741854434161	0.0
37.34887298796433	55.94919892842438	0.5886507732641735	56.183818644665415	0.23461971624103484	26.90867946239325	52.48288790681876	0.571524754568811	52.48288790681876	9.923802127550346	23.26273461134815	0.45393340305588253	0.0	0.0	0.0	0.0	56.183818644665415	0.0
37.61031509888008	55.75773762846282	0.5875693751933821	56.14364918208659	0.38591155362377094	27.09704021863	52.545410823641205	0.5717755724055886	52.545410823641205	9.993268742443199	25.1002541678139	0.4696454215808204	0.0	0.0	0.0	0.0	56.14364918208659	0.0
37.87358730457224	56.35511316355076	0.5906299213676024	56.096709939272884	-0.25840322427787754	27.286719500160412	53.743228175264356	0.5779382435559385	53.743228175264356	10.0632216236403	25.012326009059265	0.4692526534254577	0.0	0.0	0.0	0.0	56.096709939272884	0.0
38.138702415704245	56.4157986082184	0.5907682415533937	56.042799353180285	-0.37299925503811693	27.477726536661535	53.70300596319183	0.5777747063578995	53.70300596319183	10.133664175005784	26.45979285459807	0.48276644779617184	0.0	0.0	0.0	0.0	56.042799353180285	0.0
38.40567333261417	55.73045846984826	0.5873093026387974	55.98171601059903	0.2512575407507711	27.670070622418166	54.06293883547134	0.5793893614357516	54.06293883547134	10.204599824230822	27.477257188583597	0.49230509768766767	0.0	0.0	0.0	0.0	55.98171601059903	0.0
38.674513045942476	55.16957166923617	0.5845622428713759	55.913260364074674	0.7436886948385037	27.863761116775095	53.53441729806388	0.576480536817025	53.53441729806388	10.27603202300044	28.305003396576826	0.5001756793446974	0.0	0.0	0.0	0.0	55.913260364074674	0.0
38.94523463726408	54.84965630988579	0.5830699832017346	55.83723668897156	0.9875803790857702	28.058807444592517	54.447095633592895	0.580918242225226	54.447095633592895	10.347964247161443	27.64389377578464	0.49537613010415865	0.0	0.0	0.0	0.0	55.83723668897156	0.0
39.217851279724925	54.74328100942445	0.5827571914214644	55.753455304031384	1.0101742946069336	28.255219096704664	55.22780225053555	0.584452464751731	55.22780225053555	10.420399996891572	29.549809031749927	0.5110478257646378	0.0	0.0	0.0	0.0	55.753455304031384	0.0
39.492376238683	53.73942199031703	0.5780868392147471	55.661735079477026	1.9223130891599993	28.453005630381597	54.29541857714331	0.5787579219423543	54.29541857714331	10.493342796869813	30.119484634451194	0.5148197405866473	0.0	0.0	0.0	0.0	55.661735079477026	0.0
39.76882287235378	56.02784036741441	0.5907692899980116	55.56190625852097	-0.46593410889344256	28.65217666979427	54.12329062866196	0.5773525998490883	54.12329062866196	10.566796196447902	31.685465075276422	0.5265589371778902	0.0	0.0	0.0	0.0	55.56190625852097	0.0
40.04720463246026	54.29758457964065	0.5826978839995566	55.45381362005773	1.156229040417081	28.85274190648283	53.24864062165048	0.5721822737280173	53.24864062165048	10.640763769823035	31.310263596824832	0.5217840114858312	0.0	0.0	0.0	0.0	55.45381362005773	0.0
40.327535064887485	55.64651070780731	0.5905194537107639	55.33732001240268	-0.30919069540463084	29.05471109982821	55.67882288946143	0.5842445918873533	55.67882288946143	10.715249116211798	32.52487639908987	0.530435700210402	0.0	0.0	0.0	0.0	55.33732001240268	0.0
40.6098278103417	54.11937618951249	0.5833995516345534	55.21231029010124	1.0929341005887565	29.25809407752701	54.895690490432386	0.5801175822390814	54.895690490432386	10.79025586002528	33.83351399813172	0.5393015582157915	0.0	0.0	0.0	0.0	55.21231029010124	0.0
40.894096605014084	55.240885582284946	0.590215637092437	55.07869568820671	-0.1621898940782387	29.4629007360697	54.66300635281422	0.5791525630620163	54.66300635281422	10.865787651045459	35.17050043405458	0.5477621043511767	0.0	0.0	0.0	0.0	55.07869568820671	0.0
41.18035528124919	54.73376202200163	0.5881916934440259	54.93641867089033	0.2026566488887056	29.669141041222183	56.155630578978425	0.5872620656010124	56.155630578978425	10.941848164602776	35.696895554976635	0.5508802366892382	0.0	0.0	0.0	0.0	54.93641867089033	0.0
41.46861776821793	53.8562865183715	0.5842869030544408	54.78545829393305	0.9291717755615494	29.87682502851074	56.045655774225075	0.5875380261936737	56.045655774225075	11.018441101754995	37.1644644130501	0.5602976270550157	0.0	0.0	0.0	0.0	54.78545829393305	0.0
41.75889809259546	54.0095912841006	0.5855602561654041	54.625836123455024	0.6162448393544224	30.085962803710316	55.96315965149511	0.5878301487448994	55.96315965149511	11.095570189467281	37.09059892935467	0.5589164365492171	0.0	0.0	0.0	0.0	54.625836123455024	0.0
42.05121037924363	54.46616259608522	0.5884445334793343	54.457622756270474	-0.00853983981474471	30.296564543336288	54.79094333875414	0.5824513785965235	54.79094333875414	11.173239180793551	38.384359846125996	0.5665206312583527	0.0	0.0	0.0	0.0	54.457622756270474	0.0
42.345568851898335	53.41901709919137	0.5837696037352514	54.280944990463844	0.8619278912724724	30.50864049513964	56.01095806612288	0.5892600597391	56.01095806612288	11.251451855059106	38.95300514775381	0.5694611410505317	0.0	0.0	0.0	0.0	54.280944990463844	0.0
42.64198783386162	54.134673576132904	0.5878282832760167	54.09599369819769	-0.03867987793521621	30.72220097860562	56.08035753052345	0.5899136830360039	56.08035753052345	11.33021201804452	39.5373822890591	0.5726283962871431	0.0	0.0	0.0	0.0	54.09599369819769	0.0
42.94048174869865	53.800949509324354	0.5865840869531274	53.90303245640859	0.10208294708423438	30.93725638545586	55.628687087473025	0.5878569124273618	55.628687087473025	11.409523502170831	38.59515110451969	0.5650982864304112	0.0	0.0	0.0	0.0	53.90303245640859	0.0
43.24106512093954	53.6465466112851	0.5863696771720314	53.70240699490271	0.055860383617606146	31.15381718015405	55.40939893626119	0.5866757579331987	55.40939893626119	11.489390166686027	40.55581085658333	0.5777270089718438	0.0	0.0	0.0	0.0	53.70240699490271	0.0
43.54375257678612	53.907891228315684	0.5880704328723667	53.49455552550982	-0.41333570280586684	31.371893900415127	56.132523272149136	0.5904507646421363	56.132523272149136	11.56981589785283	40.02067868497002	0.5730765075707756	0.0	0.0	0.0	0.0	53.49455552550982	0.0
43.84855884482362	52.798135777925374	0.5828200569794427	53.28002002030165	0.4818842423762746	31.59149715771803	55.55672083902461	0.5873179656621171	55.55672083902461	11.6508046091378	38.13682828344396	0.559282526981218	0.0	0.0	0.0	0.0	53.28002002030165	0.0
44.15549875673739	53.566245076884094	0.5871912967691559	53.0594585115652	-0.5067865653188974	31.812637637822057	56.82030036951369	0.5938311721595821	56.82030036951369	11.732360241401764	39.55626663815346	0.5679820566721206	0.0	0.0	0.0	0.0	53.0594585115652	0.0
44.46458724803455	53.773154740852846	0.5888218172680308	52.833658491161195	-0.9394962496916506	32.03532610128681	57.08295992827902	0.5947207792461745	57.08295992827902	11.814486763091576	38.08069618102629	0.5565352334300936	0.0	0.0	0.0	0.0	52.833658491161195	0.0
44.775839358770796	52.81664877276435	0.5841847607115475	52.60355149216872	-0.21309728059563326	32.259573383995814	56.379386726217774	0.5909865796086419	56.379386726217774	11.897188170433218	37.30057452608026	0.550085686752215	0.0	0.0	0.0	0.0	52.60355149216872	0.0
45.08927023428218	53.11167913174598	0.5863613677468092	52.37022894130168	-0.7414501904442972	32.48539039768379	56.58253093656681	0.5918322961980778	56.58253093656681	11.980468487626249	37.19295809549694	0.5474908078057193	0.0	0.0	0.0	0.0	52.37022894130168	0.0
45.40489512592216	51.8277565947014	0.5800706996732145	52.13495937655304	0.3072027818516432	32.71278813046758	56.147360549614206	0.5891615959194613	56.147360549614206	12.064331767039633	36.07863463474832	0.5384488086813153	0.0	0.0	0.0	0.0	52.13495937655304	0.0
45.72272939180361	52.36634438941236	0.5837722590273707	51.899207130803795	-0.4671372586085667	32.94177764738085	56.825301025373776	0.5923800133385138	56.825301025373776	12.14878208940891	35.056536726832476	0.5294542882971909	0.0	0.0	0.0	0.0	51.899207130803795	0.0
46.04278849754624	52.72098959810592	0.5862910525700034	51.66465258887837	-1.0563370092275548	33.17237009091252	56.43148067562316	0.5901620568263015	56.43148067562316	12.233823564034772	34.77889060171222	0.5261778874830756	0.0	0.0	0.0	0.0	51.66465258887837	0.0
46.365088017029066	53.058736637262065	0.5890820379491094	51.433214132636124	-1.6255225046259412	33.4045766815489	56.268229037443255	0.5890141210745682	56.268229037443255	12.319460328983016	34.821922988006584	0.5253469123952841	0.0	0.0	0.0	0.0	51.433214132636124	0.0
46.689643633148265	51.45336874822245	0.5813488182056207	51.20707189624525	-0.24629685197719908	33.63840871831975	54.987216409515185	0.5821097783921837	54.987216409515185	12.405696551285896	33.59752423767507	0.5150997016179243	0.0	0.0	0.0	0.0	51.20707189624525	0.0
47.0164711385803	51.168064869958314	0.5805456924199704	50.98869346186098	-0.17937140809733165	33.87387757934799	56.8622957640828	0.5914888048769928	56.8622957640828	12.492536427144898	31.959880580825285	0.5020658089188492	0.0	0.0	0.0	0.0	50.98869346186098	0.0
47.34558643655036	50.368513705119454	0.577135464910203	50.78086163439935	0.41234792927989616	34.11099472240342	55.14210275626724	0.5826841603932951	55.14210275626724	12.579984182134913	33.097637447336844	0.5093367033856889	0.0	0.0	0.0	0.0	50.78086163439935	0.0
47.67700554160622	50.62830075245824	0.5794994373211757	50.58670444320038	-0.04159630925785507	34.34977168546025	56.41213021594209	0.5890709445894359	56.41213021594209	12.668044071409858	32.369518357969476	0.5024417046629265	0.0	0.0	0.0	0.0	50.58670444320038	0.0
48.01074458039746	50.395631863333435	0.5788362940441063	50.40972752795401	0.014095664620576542	34.59022008725847	56.01643700180149	0.5872442217265774	56.01643700180149	12.756720379909726	32.26519743525215	0.4997945583544287	0.0	0.0	0.0	0.0	50.40972752795401	0.0
48.346819792460245	50.99130523914053	0.582983683923241	50.253849076458124	-0.7374561626824061	34.83235162786928	56.452632809195435	0.5895968467163685	56.452632809195435	12.846017422569096	31.185681280010627	0.4905688114990325	0.0	0.0	0.0	0.0	50.253849076458124	0.0
48.68524753100746	50.392187962212425	0.5803953865851789	50.12343749259266	-0.2687504696197678	35.07617808926437	56.66086510016491	0.5909597803740342	56.66086510016491	12.93593954452708	31.320536767099238	0.4901386077263016	0.0	0.0	0.0	0.0	50.12343749259266	0.0
49.026044263724515	49.23966662272697	0.5746830260690853	50.02335198436343	0.7836853616364579	35.32171133588922	56.35750795702591	0.5897747139984846	56.35750795702591	13.026491121338768	31.265820688939694	0.48816490407612534	0.0	0.0	0.0	0.0	50.02335198436343	0.0
49.36922657357059	49.54027497539699	0.5773490008967025	49.95898627402901	0.4187112986320187	35.568963315240445	56.65588403193933	0.5914333575243474	56.65588403193933	13.11767655918814	32.306146243174474	0.4942666914041456	0.0	0.0	0.0	0.0	49.95898627402901	0.0
49.714811159585594	49.042261103711496	0.5756307288157595	49.93631564522843	0.8940545415169368	35.817946058447134	56.33493074291668	0.5898810985395846	56.33493074291668	13.209500295102458	32.367467578994585	0.49331693652208236	0.0	0.0	0.0	0.0	49.93631564522843	0.0
					36.06867168085626	56.417307226717625	0.5906904105873364	56.417307226717625	13.301966797168173	32.355389462032726	0.49202151759192464
					36.32115238262226	56.22414820927566	0.5898071222062403	56.22414820927566	13.395080564748351	34.805858448520155	0.5076547634580623
					36.57540044930061	57.305939580472014	0.5952065039318012	57.305939580472014	13.488846128701589	34.94772826026464	0.5074388089517822
					36.83142825244572	54.601774646929016	0.5815924196138643	54.601774646929016	13.5832680516025	37.11067901581457	0.5207052592852466
					37.08924825021283	56.2922327719475	0.590318029792426	56.2922327719475	13.678350927963718	37.69231878257661	0.5233624200807847
					37.34887298796433	55.94919892842438	0.5886507732641735	55.94919892842438	13.774099384459465	39.778105924300924	0.5355860158743286
					37.61031509888008	55.75773762846282	0.5875693751933821	55.75773762846282	13.870518080150681	42.21043582529015	0.5495059519590063
					37.87358730457224	56.35511316355076	0.5906299213676024	56.35511316355076	13.967611706711736	44.845335369206666	0.5641924354065682
					38.138702415704245	56.4157986082184	0.5907682415533937	56.4157986082184	14.065384988658717	45.987698321542105	0.5700594835493027
					38.40567333261417	55.73045846984826	0.5873093026387974	55.73045846984826	14.163842683579329	47.758508168095176	0.5794266758214853
					38.674513045942476	55.16957166923617	0.5845622428713759	55.16957166923617	14.262989582364385	50.473006380472235	0.5944138098854042
					38.94523463726408	54.84965630988579	0.5830699832017346	54.84965630988579	14.362830509440936	52.374578914152245	0.6045407799367826
					39.217851279724925	54.74328100942445	0.5827571914214644	54.74328100942445	14.463370323007023	55.8149778041285	0.6224447260537207
					39.492376238683	53.73942199031703	0.5780868392147471	53.73942199031703	14.564613915268072	56.696687768516696	0.6267098710077804
					39.76882287235378	56.02784036741441	0.5907692899980116	56.02784036741441	14.66656621267495	54.024887854395146	0.6119173008577473
					40.04720463246026	54.29758457964065	0.5826978839995566	54.29758457964065	14.769232176163673	49.703781454492635	0.5872907414526288
					40.327535064887485	55.64651070780731	0.5905194537107639	55.64651070780731	14.87261680139682	45.87096315323562	0.5642916101987132
					40.6098278103417	54.11937618951249	0.5833995516345534	54.11937618951249	14.976725119006597	42.84536008166174	0.545720347744092
					40.894096605014084	55.240885582284946	0.590215637092437	55.240885582284946	15.081562194839643	41.44554517003498	0.5362631689606234
					41.18035528124919	54.73376202200163	0.5881916934440259	54.73376202200163	15.18713313020352	41.76575000130412	0.5374065063724293
					41.46861776821793	53.8562865183715	0.5842869030544408	53.8562865183715	15.293443062114946	39.38735143101363	0.5219756343764616
					41.75889809259546	54.0095912841006	0.5855602561654041	54.0095912841006	15.400497163549751	39.26414531131351	0.5201058855415188
					42.05121037924363	54.46616259608522	0.5884445334793343	54.46616259608522	15.508300643694598	38.65325339260535	0.5152074675022261
					42.345568851898335	53.41901709919137	0.5837696037352514	53.41901709919137	15.61685874820046	39.37583154937844	0.5188322276513259
					42.64198783386162	54.134673576132904	0.5878282832760167	54.134673576132904	15.726176759437863	39.20425652556465	0.5159908161881597
					42.94048174869865	53.800949509324354	0.5865840869531274	53.800949509324354	15.836259996753927	38.15405868163241	0.5074569954151986
					43.24106512093954	53.6465466112851	0.5863696771720314	53.6465466112851	15.947113816731207	38.25068250336436	0.5067800149058536
					43.54375257678612	53.907891228315684	0.5880704328723667	53.907891228315684	16.058743613448325	39.121527084458585	0.5109122532591842
					43.84855884482362	52.798135777925374	0.5828200569794427	52.798135777925374	16.171154818742465	39.972223916464785	0.5152364714951392
					44.15549875673739	53.566245076884094	0.5871912967691559	53.566245076884094	16.284352902473664	39.39423612379595	0.5112850082731293
					44.46458724803455	53.773154740852846	0.5888218172680308	53.773154740852846	16.39834337279098	39.80216300607672	0.5138996304003757
					44.775839358770796	52.81664877276435	0.5841847607115475	52.81664877276435	16.513131776400517	41.217228148243294	0.5221230288646188
					45.08927023428218	53.11167913174598	0.5863613677468092	53.11167913174598	16.628723698835323	42.24971234599776	0.5273976833014824
					45.40489512592216	51.8277565947014	0.5800706996732145	51.8277565947014	16.74512476472717	42.30410816845672	0.5266008662456021
					45.72272939180361	52.36634438941236	0.5837722590273707	52.36634438941236	16.862340638080262	41.01540434725446	0.5176557581636785
					46.04278849754624	52.72098959810592	0.5862910525700034	52.72098959810592	16.980377022546822	41.06489830219015	0.516310706660509
					46.365088017029066	53.058736637262065	0.5890820379491094	53.058736637262065	17.09923966170465	42.01657588165349	0.5205448477455764
					46.689643633148265	51.45336874822245	0.5813488182056207	51.45336874822245	17.21893433933658	41.81425139799164	0.5182795393080927
					47.0164711385803	51.168064869958314	0.5805456924199704	51.168064869958314	17.339466879711935	42.77924011108111	0.5228247907215502
					47.34558643655036	50.368513705119454	0.577135464910203	50.368513705119454	17.460843147869923	42.86979420997664	0.5222536123105953
					47.67700554160622	50.62830075245824	0.5794994373211757	50.62830075245824	17.583069049905014	43.92378583154809	0.5275135268028042
					48.01074458039746	50.395631863333435	0.5788362940441063	50.395631863333435	17.706150533254345	42.65625339829676	0.5189959425308475
					48.346819792460245	50.99130523914053	0.582983683923241	50.99130523914053	17.830093586987125	42.96435302278845	0.5197604186787657
					48.68524753100746	50.392187962212425	0.5803953865851789	50.392187962212425	17.95490424209604	44.48409751149649	0.5272808805180287
					49.026044263724515	49.23966662272697	0.5746830260690853	49.23966662272697	18.080588571790713	43.85576929585117	0.5229245059729476
					49.36922657357059	49.54027497539699	0.5773490008967025	49.54027497539699	18.207152691793247	44.184291246937455	0.5238869829067975
					49.714811159585594	49.042261103711496	0.5756307288157595	49.042261103711496	18.334602760635804	44.73602475586187	0.5258542605031862
					50.06281483770269	48.222285465276386	0.5722682387705496	48.222285465276386	18.462944979960255	44.794178714643856	0.5250753149551045
					50.413254541566616	49.59660240623368	0.5816849051872326	49.59660240623368	18.592185594819973	43.90632028745956	0.5192674357175046
					50.76614732335758	48.845507209984234	0.5788520092810281	48.845507209984234	18.722330893983717	43.91985074390875	0.5183341270725292
					51.12151035462108	48.7713620743672	0.5798231449705503	48.7713620743672	18.8533872102416	44.382731549088454	0.5201542389813373
					51.47936092710343	47.76083764530373	0.5751571707751814	47.76083764530373	18.98536092071329	44.927167052547304	0.5224221707098375
					51.839716453593155	47.31628236029989	0.5739394747289988	47.31628236029989	19.118258447158283	45.27102947568645	0.5232911841803538
					52.20259446876831	47.594225613254935	0.5763529051733697	47.594225613254935	19.252086256288393	46.00431660816496	0.5263423142305889
					52.56801263004969	47.164774767101584	0.5747782279349466	47.164774767101584	19.38685086008241	46.9054333690682	0.5302313719780665
					52.93598871846004	47.350385550044365	0.5766082425875433	47.350385550044365	19.522558816102986	46.28495985885941	0.5257075986288076
					53.306540639489256	45.93232566772801	0.5692322904428259	45.93232566772801	19.659216727815707	47.349645106586536	0.5304355142458542
					53.67968642396568	46.056324142486275	0.5708366234033512	46.056324142486275	19.79683124491042	46.4023910158873	0.5247867036011536
					54.05544422893344	45.66736103926551	0.5694812975808744	45.66736103926551	19.935409063624792	47.37634961138977	0.5297258070757574
					54.43383233853597	45.62308446140349	0.5705042810187748	45.62308446140349	20.07495692707017	46.65580448305825	0.5259296094634408
					54.81486916490572	44.15546541966672	0.5628812809188578	44.15546541966672	20.215481625559658	47.639920851891866	0.5308898908035078
					55.19857324906006	44.308114441625385	0.5649659205967493	44.308114441625385	20.356989996938573	48.10235174890626	0.5334425040963097
					55.58496326180349	43.99805671138396	0.5644697994195096	43.99805671138396	20.499488926917145	48.023404547682766	0.5330000880301917
					55.97405800463611	43.80429563243154	0.5644923193653013	43.80429563243154	20.642985349405564	47.854974319762995	0.5319463754359604
					56.36587641066856	43.23715477642754	0.5622838250750877	43.23715477642754	20.7874862468514	48.55893930831685	0.5351931247832789
					56.76043754554324	42.04732453752411	0.555623666354861	42.04732453752411	20.932998650579357	47.86390629685979	0.5319023000529676
					57.15776060836205	42.74341651822515	0.5614032703505927	42.74341651822515	21.079529641133412	48.910797718982174	0.5376224747639929
					57.55786493262058	41.96116307261315	0.5572982156109583	41.96116307261315	21.22708634862135	49.9668667637748	0.543378669139214
					57.96076998714892	42.20059603275414	0.5601030113104528	42.20059603275414	21.375675953061695	49.41707197543637	0.5410816267765524
					58.36649537705897	41.55565016697145	0.5571783920688244	41.55565016697145	21.525305684733127	50.758589241834656	0.5480836046768606
					58.77506084469838	41.87051614351968	0.5608905008440397	41.87051614351968	21.67598282452626	49.31634161832534	0.540752814550514
					59.18648627061127	41.123910682198634	0.5576567402253134	41.123910682198634	21.827714704297946	49.55517964535387	0.541237882954425
					59.600791674505544	40.883586446324436	0.5580900593342637	40.883586446324436	21.980508707228033	51.590423336405216	0.551610390464676
					60.01799721622709	40.194236243688614	0.5551697882392413	40.194236243688614	22.134372268178627	51.42467864293158	0.5504194977775718
					60.438123196740676	40.93750010983283	0.5621685762494785	40.93750010983283	22.289312874055877	50.666210926084545	0.5458363191560157
					60.86119005911786	40.09150986482261	0.5582060911968556	40.09150986482261	22.44533806417427	52.483688420036344	0.554598530325243
					61.28721838953169	39.81601409586958	0.5582538351367347	39.81601409586958	22.602455430623486	52.366042686404896	0.5538920488277225
					61.71622891825841	39.908771736287704	0.5603044287412465	39.908771736287704	22.76067261863785	53.55468970505669	0.5590421853088375
					62.14824252068621	37.40867285148663	0.5445195356487855	37.40867285148663	22.919997326968314	53.27892142126759	0.5569688532964101
					62.58328021833101	38.32441922864289	0.5523371007733913	38.32441922864289	23.080437308257093	53.151770955120156	0.5555423813036876
					63.021363179859335	37.44219487474307	0.5472557625408819	37.44219487474307	23.24200036941489	53.68855995971441	0.5575829338658137
					63.46251272211835	37.41311176587809	0.5482895584909987	37.41311176587809	23.404694372000794	54.357549010417124	0.5596607572175092
					63.90675031117318	36.710015743362504	0.5450757474201521	36.710015743362504	23.5685272326048	53.79437945184855	0.556232234875398
					64.35409756335139	37.967853682531896	0.5551857492742407	37.967853682531896	23.73350692323303	54.62457442313774	0.5597059116742514
					64.80457624629484	36.30979812353535	0.5453890385711542	36.30979812353535	23.89964147169566	54.51584919446748	0.5584968826387464
					65.2582082800189	35.86212128004465	0.5437985766419681	35.86212128004465	24.06693896199753	55.104145876499445	0.5607469159434043
					65.71501573797903	36.13125764306074	0.5477222988034628	36.13125764306074	24.23540753473151	55.61526383181389	0.5628075377155918
					66.1750208481449	36.045612593512125	0.548894787003617	36.045612593512125	24.405055387474633	56.19082849034356	0.5648879350345829
					66.6382459940819	35.237606933305834	0.5449563595323721	35.237606933305834	24.575890775186952	55.727721904780054	0.5619880318045745
					67.10471371604048	35.203616011242644	0.5466387337835972	35.203616011242644	24.74792201061326	56.74088090618373	0.5663724617973788
					67.57444671205276	34.6304749908058	0.544159870278453	34.6304749908058	24.921157464687553	55.936921275652345	0.5619942328621315
					68.04746783903713	34.44015763989426	0.5449102200355801	34.44015763989426	25.095605566940364	56.442487709255076	0.5636605920814178
					68.5238001139104	32.79257639157548	0.5339095000682597	32.79257639157548	25.27127480590895	56.6481311487836	0.5638261518598182
					69.00346671470777	32.53175839615026	0.5339778515360157	32.53175839615026	25.448173729550312	57.0708168132701	0.5653808793708361
					69.48649098171072	33.37531070084458	0.5424872189027382	33.37531070084458	25.626310945657167	56.761701666230756	0.5633393442362771
					69.97289641858268	33.02394474255644	0.5420305838422759	33.02394474255644	25.805695122276767	57.1126614875468	0.5646066192223046
					70.46270669351276	32.10782345937768	0.5365160970866711	32.10782345937768	25.986334988132704	58.25725007196758	0.5700794393163815
					70.95594564036736	30.5528488111072	0.5259128531926143	30.5528488111072	26.168239333049634	57.29483411603101	0.5656997755063123
					71.45263725984992	31.32946525536722	0.5340192386676772	31.32946525536722	26.35141700838098	57.78897871465788	0.5685065997741945
					71.95280572066886	30.511571065161256	0.5298774038627347	30.511571065161256	26.53587692743965	57.700447575976575	0.5685978784292369
					72.45647536071354	30.639385007446105	0.5327788883079994	30.639385007446105	26.721628065931725	58.665268442961846	0.5733193646416673
					72.96367068823854	30.75891526359602	0.5358072241886357	30.75891526359602	26.90867946239325	58.29081854813514	0.571524754568811
					73.4744163830562	30.0634271954441	0.5318634185654529	30.0634271954441	27.09704021863	58.360260458535876	0.5717755724055886
					73.9887372977376	29.20337506018697	0.5264066706783637	29.20337506018697	27.286719500160412	59.690632255553574	0.5779382435559385
					74.50665845882176	28.997778039879748	0.5266207548173422	28.997778039879748	27.477726536661535	59.645958919938224	0.5777747063578995
					75.02820506803351	29.547735558980726	0.5339649143022861	29.547735558980726	27.670070622418166	60.04572315899467	0.5793893614357516
					75.55340250350974	28.652883878094734	0.527964069001065	28.652883878094734	27.863761116775095	59.45871367334102	0.576480536817025
					76.0822763210343	29.168309163049127	0.5346900300529271	29.168309163049127	28.058807444592517	60.47239202396059	0.580918242225226
					76.61485225528155	27.938880110128895	0.5254375809216202	27.938880110128895	28.255219096704664	61.3394942274127	0.584452464751731
					77.15115622106853	28.04091314552396	0.5285506378763987	28.04091314552396	28.453005630381597	60.30392988081184	0.5787579219423543
					77.69121431461602	27.46908323356358	0.5254608323687678	27.46908323356358	28.65217666979427	60.112753682013434	0.5773525998490883
					78.23505281481832	27.160767887279494	0.5246546399786358	27.160767887279494	28.85274190648283	59.14131200101539	0.5721822737280173
					78.78269818452205	26.049751749142505	0.5164293256901306	26.049751749142505	29.05471109982821	61.840426307822796	0.5842445918873533
					79.3341770718137	25.649597745344042	0.5144996155554026	25.649597745344042	29.25809407752701	60.97062987718399	0.5801175822390814
					79.88951631131638	25.790054302855083	0.517837637508867	25.790054302855083	29.4629007360697	60.71219614028652	0.5791525630620163
					80.4487429254956	25.67601797462746	0.5189257944038906	25.67601797462746	29.669141041222183	62.369999119466414	0.5872620656010124
					81.01188412597406	24.75106067618688	0.5123380681987096	24.75106067618688	29.87682502851074	62.24785413765585	0.5875380261936737
					81.5789673148559	23.951628778626937	0.5062196774207739	23.951628778626937	30.085962803710316	62.156228720062316	0.5878301487448994
					82.1500200860599	24.645085854283852	0.5158356607657059	24.645085854283852	30.296564543336288	60.85429105789586	0.5824513785965235
					82.72507022666231	23.865024540723795	0.5102024998510459	23.865024540723795	30.50864049513964	62.2093166659639	0.5892600597391
					83.30414571824895	23.410617992096352	0.5079466661983114	23.410617992096352	30.72220097860562	62.28639610553082	0.5899136830360039
					83.88727473827669	23.214577054334622	0.5085489871071366	23.214577054334622	30.93725638545586	61.78474231151413	0.5878569124273618
					84.47448566144462	23.175753155224264	0.5104536369314848	23.175753155224264	31.15381718015405	61.541187005359106	0.5866757579331987
					85.06580706107474	22.308319408440852	0.5033653200519128	22.308319408440852	31.371893900415127	62.344334681337294	0.5904507646421363
					85.66126771050226	22.29662426810543	0.5059991465075998	22.29662426810543	31.59149715771803	61.704812039053806	0.5873179656621171
					86.26089658447577	22.20352715163464	0.5077132610913586	22.20352715163464	31.812637637822057	63.108223476009194	0.5938311721595821
					86.8647228605671	21.41371003931838	0.5013017874499568	21.41371003931838	32.03532610128681	63.39994981368913	0.5947207792461745
					87.47277592059106	21.339690769561155	0.5033031026603708	21.339690769561155	32.259573383995814	62.618516864925006	0.5909865796086419
					88.08508535203521	21.20891774298118	0.5043308453126357	21.20891774298118	32.48539039768379	62.84414168811659	0.5918322961980778
					88.70168094949946	19.893193485468792	0.4920759483342137	19.893193485468792	32.71278813046758	62.36081390119273	0.5891615959194613
					89.32259271614595	20.151648493168565	0.4980048964973147	20.151648493168565	32.94177764738085	63.11377752105106	0.5923800133385138
					89.94785086515898	20.004687361688266	0.4995873283899311	20.004687361688266	33.17237009091252	62.676375703745705	0.5901620568263015
					90.57748582121508	19.949363938393695	0.5016403931545385	19.949363938393695	33.4045766815489	62.49505809721981	0.5890141210745682
					91.21152822196359	18.51564107513967	0.48704308171692867	18.51564107513967	33.63840871831975	61.07228435837753	0.5821097783921837
					91.85000891951734	19.19968690821748	0.4985730995831066	19.19968690821748	33.87387757934799	63.15486622038392	0.5914888048769928
					92.49295898195396	18.734327916549898	0.4955738762471817	18.734327916549898	34.11099472240342	61.24431094254983	0.5826841603932951
					93.14040969482764	19.374780269488763	0.5069835293338218	19.374780269488763	34.34977168546025	62.654883857944554	0.5890709445894359
					93.79239256269142	19.158895394397316	0.5075404732039891	19.158895394397316	34.59022008725847	62.215401918857104	0.5872442217265774
					94.44893931063027	18.79209129987555	0.5059971846777029	18.79209129987555	34.83235162786928	62.699868602653176	0.5895968467163685
					95.11008188580468	17.61184382848377	0.493727437102411	17.61184382848377	35.07617808926437	62.931144570361255	0.5909597803740342
					95.7758524590053	17.67546786240937	0.49771458484301156	17.67546786240937	35.32171133588922	62.59421691848753	0.5897747139984846
					96.44628342621834	17.357768887245204	0.49590524033487215	17.357768887245204	35.568963315240445	62.92561228058656	0.5914333575243474
					97.12140741020188	16.46884553363138	0.4863287867256366	16.46884553363138	35.817946058447134	62.569141234899014	0.5898810985395846
					97.8012572620733	17.34056715790955	0.5015539127261657	17.34056715790955	36.06867168085626	62.660633773922385	0.5906904105873364
					98.48586606290782	16.211937679030605	0.4887277519447749	16.211937679030605	36.32115238262226	62.446099138240065	0.5898071222062403
					99.17526712534817	16.482380934881014	0.4956957712627644	16.482380934881014	36.57540044930061	63.64760513458125	0.5952065039318012
					99.86949399522561	16.648623854324878	0.5014113959635823	16.648623854324878	36.83142825244572	60.64418833051271	0.5815924196138643
					100.5685804531922	15.95453314821997	0.4946886664519038	15.95453314821997	37.08924825021283	62.52171816468693	0.590318029792426
					101.27256051636454	15.064531806769608	0.4840453826391658	15.064531806769608	37.34887298796433	62.14072305702103	0.5886507732641735
					101.9814684399791	15.153990444944684	0.489106596074436	15.153990444944684	37.61031509888008	61.92807401387264	0.5875693751933821
					102.69533871905895	15.541672684366901	0.49765796341787805	15.541672684366901	37.87358730457224	62.59155710921469	0.5906299213676024
					103.41420609009236	15.446769490290535	0.49952245542464396	15.446769490290535	38.138702415704245	62.658958206690784	0.5907682415533937
					104.13810553272302	15.416149728088172	0.5016771907228933	15.416149728088172	38.40567333261417	61.89777605298736	0.5873093026387974
					104.86707227145207	13.55553067069271	0.4757638223097781	13.55553067069271	38.674513045942476	61.274819656636396	0.5845622428713759
					105.60114177735224	14.69569045973267	0.496970408517823	14.69569045973267	38.94523463726408	60.91950140136501	0.5830699832017346
					106.3403497697937	14.993012298840782	0.5053411778097718	14.993012298840782	39.217851279724925	60.8013542569433	0.5827571914214644
					107.08473221818227	13.940236291894946	0.4907549351177204	13.940236291894946	39.492376238683	59.68640486554182	0.5780868392147471
					107.83432534370954	14.56978076333551	0.5040221444888477	14.56978076333551	39.76882287235378	62.22806721877278	0.5907692899980116
					108.58916562111551	14.767471753566506	0.5101638566495548	14.767471753566506	40.04720463246026	60.306335580337596	0.5826978839995566
					109.34928978046332	13.349044890584668	0.4898470364134923	13.349044890584668	40.327535064887485	61.80453835285662	0.5905194537107639
					110.11473480892656	14.099565066400595	0.5060787356106131	14.099565066400595	40.6098278103417	60.10840605803007	0.5833995516345534
					110.88553795258903	13.937370102240962	0.5065321958481537	13.937370102240962	40.894096605014084	61.35402540409572	0.590215637092437
					111.66173671825717	13.693513993237072	0.5056658925843256	13.693513993237072	41.18035528124919	60.79078186676517	0.5881916934440259
					112.44336887528496	12.251993826587935	0.4828215570970799	12.251993826587935	41.46861776821793	59.816202010310825	0.5842869030544408
					113.23047245741196	12.606763474175507	0.4929067990973379	12.606763474175507	41.75889809259546	59.98647199045264	0.5855602561654041
					114.02308576461385	12.632543594018452	0.4980216576992872	12.632543594018452	42.05121037924363	60.49356899983275	0.5884445334793343
					114.82124736496615	12.947874118178119	0.5064104969570065	12.947874118178119	42.345568851898335	59.33054290528346	0.5837696037352514
					115.62499609652092	12.958569758542017	0.5100420135569055	12.958569758542017	42.64198783386162	60.125396304247744	0.5878282832760167
					116.43437106919656	12.030911661569494	0.4965762667192867	12.030911661569494	42.94048174869865	59.75474122410007	0.5865840869531274
					117.24941166668094	12.657246735123731	0.5114200942704843	12.657246735123731	43.24106512093954	59.5832515886804	0.5863696771720314
					118.07015754834771	12.971245011152003	0.5210003888226963	12.971245011152003	43.54375257678612	59.87351746880705	0.5880704328723667
					118.89664865118613	12.05417668377439	0.5069048862273495	12.05417668377439	43.84855884482362	58.64095279541566	0.5828200569794427
					119.72892519174444	12.316390873954374	0.5151960616782464	12.316390873954374	44.15549875673739	59.49406361984727	0.5871912967691559
					120.56702766808665	11.892948883305138	0.5107076255675018	11.892948883305138	44.46458724803455	59.72387059425904	0.5888218172680308
					121.41099686176327	12.039644106930215	0.5174613874186501	12.039644106930215	44.775839358770796	58.661514499734544	0.5841847607115475
					122.26087383979561	12.350991647086024	0.527316183267182	12.350991647086024	45.08927023428218	58.989193897867565	0.5863613677468092
					123.11669995667417	11.958319180822695	0.5218290475428219	11.958319180822695	45.40489512592216	57.563188229703805	0.5800706996732145
					123.97851685637087	12.510488140948144	0.5378181093335026	12.510488140948144	45.72272939180361	58.16137793811842	0.5837722590273707
					124.84636647436548	12.278487609655537	0.5355514626542769	12.278487609655537	46.04278849754624	58.5552693631792	0.5862910525700034
					125.72029103968603	11.683395471704175	0.5273855355874497	11.683395471704175	46.365088017029066	58.93039261115242	0.5890820379491094
					126.60033307696384	11.264295378494545	0.5220337264870818	11.264295378494545	46.689643633148265	57.14736938100634	0.5813488182056207
					127.48653540850259	11.119067767867053	0.5229228230243017	11.119067767867053	47.0164711385803	56.83049282824307	0.5805456924199704
					128.3789411563621	11.23364999064246	0.5290616864761362	11.23364999064246	47.34558643655036	55.94246067665262	0.577135464910203
					129.27759374445662	12.142535689684141	0.5523563780472741	12.142535689684141	47.67700554160622	56.230996621253595	0.5794994373211757
					130.18253690066783	11.48234941149974	0.5416662880682996	11.48234941149974	48.01074458039746	55.97257982029841	0.5788362940441063
					131.09381465897252	10.154394847770376	0.5152143578532018	10.154394847770376	48.346819792460245	56.6341723897617	0.582983683923241
					132.01147136158534	11.948495242009672	0.5590144366258184	11.948495242009672	48.68524753100746	55.968754805644124	0.5803953865851789
					132.93555166111642	12.210630001094893	0.5681073896423309	12.210630001094893	49.026044263724515	54.68869162786934	0.5746830260690853
					133.86610052274423	11.449701489095995	0.5552073411327648	11.449701489095995	49.36922657357059	55.022566298993624	0.5773490008967025
					134.80316322640346	11.392521550089693	0.5581640350287553	11.392521550089693	49.714811159585594	54.46944055864918	0.5756307288157595
					135.74678536898827	12.274292879283925	0.5812592575865536	12.274292879283925	50.06281483770269	53.55872369339638	0.5722682387705496
					136.69701286657119	11.351751467717463	0.563782295655439	11.351751467717463	50.413254541566616	55.08512711035777	0.5816849051872326
					137.6538919566372	11.251473833722555	0.5645061376422087	11.251473833722555	50.76614732335758	54.25091322573531	0.5788520092810281
					138.6174692003337	11.976142502535106	0.5850929923476837	11.976142502535106	51.12151035462108	54.16856294321745	0.5798231449705503
					139.587791484736	10.994265476120349	0.5668193542339965	10.994265476120349	51.47936092710343	53.04621052546219	0.5751571707751814
					140.56490602512915	11.96604034976235	0.5937008695515371	11.96604034976235	51.839716453593155	52.55245927650688	0.5739394747289988
					141.54886036730505	11.674723146447436	0.5896245955226015	11.674723146447436	52.20259446876831	52.861160652723946	0.5763529051733697
					142.5397023898762	11.908065572124997	0.6008894859751711	11.908065572124997	52.56801263004969	52.384185349975496	0.5747782279349466
					143.53748030660535	11.469967003400042	0.5931629555010135	11.469967003400042	52.93598871846004	52.5903364384656	0.5766082425875433
					144.54224266875156	11.914337693818153	0.6083197733697244	11.914337693818153	53.306540639489256	51.01534934100915	0.5692322904428259
					145.55403836743284	12.474328411579712	0.6261952273979751	12.474328411579712	53.67968642396568	51.153069898711934	0.5708366234033512
					146.5729166360049	11.584942254734777	0.6086420361773166	11.584942254734777	54.05544422893344	50.72106284696554	0.5694812975808744
					147.59892705245693	12.471042139913155	0.6338762078237127	12.471042139913155	54.43383233853597	50.6718864759802	0.5705042810187748
					148.63211954182412	11.828335241799206	0.623428719888819	11.828335241799206	54.81486916490572	49.041855837964356	0.5628812809188578
					149.67254437861686	13.40674110727847	0.6643551726606715	13.40674110727847	55.19857324906006	49.21139750755276	0.5649659205967493
					150.7202521892672	12.09466000854633	0.6367176497177524	12.09466000854633	55.58496326180349	48.867027759359054	0.5644697994195096
					151.7752939545921	13.08237269628855	0.6653254865723062	13.08237269628855	55.97405800463611	48.65182443604043	0.5644923193653013
					152.83772101227422	12.827340467007723	0.6630112660109446	12.827340467007723	56.36587641066856	48.02192188976175	0.5622838250750877
					153.90758505936014	13.756924601549036	0.6906055032632943	13.756924601549036	56.76043754554324	46.70042108587796	0.555623666354861
					154.98493815477565	14.301112654337029	0.7062742533161317	14.301112654337029	57.15776060836205	47.473544916485324	0.5614032703505927
					156.0698327218591	12.404540023168039	0.6630770377761349	12.404540023168039	57.55786493262058	46.60472470716718	0.5572982156109583
					157.16232155091208	13.222084923574624	0.6892730102525102	13.222084923574624	57.96076998714892	46.870654113696816	0.5601030113104528
					158.26245780176848	13.620602634912373	0.7037367330152677	13.620602634912373	58.36649537705897	46.15433639691156	0.5571783920688244
					159.37029500638084	13.656183565607593	0.70890730305353	13.656183565607593	58.77506084469838	46.504046487913804	0.5608905008440397
					160.4858870714255	13.15051350991017	0.7003716963503585	13.15051350991017	59.18648627061127	45.67481918719476	0.5576567402253134
					161.6092882809255	13.233385539346907	0.707897109106233	13.233385539346907	59.600791674505544	45.40789987339986	0.5580900593342637
					162.740553298892	14.299222584706204	0.7392629483783548	14.299222584706204	60.01799721622709	44.642263888403996	0.5551697882392413
					163.87973717198423	13.71615212323725	0.7290713391163876	13.71615212323725	60.438123196740676	45.46777980192843	0.5621685762494785
					165.02689533218813	14.547656637223398	0.7530680620185042	14.547656637223398	60.86119005911786	44.528169467357344	0.5582060911968556
					166.18208359951348	14.14108480939777	0.7472244000775128	14.14108480939777	61.28721838953169	44.22218642184865	0.5582538351367347
					167.34535818471008	13.253844933739883	0.7300574936503962	13.253844933739883	61.71622891825841	44.32520893075032	0.5603044287412465
					168.51677569200305	14.218731739608023	0.7595217847656174	14.218731739608023	62.14824252068621	41.54844080196371	0.5445195356487855
					169.69639312184705	13.386692597506203	0.7444368229823575	13.386692597506203	62.58328021833101	42.565526713884196	0.5523371007733913
					170.8842678737	13.213973842197342	0.7436758577849882	13.213973842197342	63.021363179859335	41.58567248362111	0.5472557625408819
					172.0804577488159	14.638782005173521	0.7848810950857724	14.638782005173521	63.46251272211835	41.55337094136082	0.5482895584909987
					173.2850209530576	14.808042483897971	0.7937055426119363	14.808042483897971	63.90675031117318	40.772467978415314	0.5450757474201521
					174.498016099729	15.047449577154607	0.804011839102608	15.047449577154607	64.35409756335139	42.16950244049104	0.5551857492742407
					175.71950221242713	14.261646996648267	0.7881735831080017	14.261646996648267	64.80457624629484	40.32796094788508	0.5453890385711542
					176.9495387279141	16.135756158100914	0.8404567633585676	16.135756158100914	65.2582082800189	39.83074269841584	0.5437985766419681
					178.1881854990095	14.66466216912357	0.8059222305184757	14.66466216912357	65.71501573797903	40.129662585010685	0.5477222988034628
					179.43550279750258	14.83939079052633	0.8176456394974826	14.83939079052633	66.1750208481449	40.03453976990097	0.548894787003617
					180.6915513170851	15.573077752721067	0.8411030469914517	15.573077752721067	66.6382459940819	39.13711752041321	0.5449563595323721
					181.9563921763047	14.864073538729997	0.8252244429446369	14.864073538729997	67.10471371604048	39.09936505005017	0.5466387337835972
					183.23008692153883	14.007040555797607	0.8078300274448321	14.007040555797607	67.57444671205276	38.46279834121941	0.544159870278453
					184.51269752998962	15.980369299320905	0.8657768172027437	15.980369299320905	68.04746783903713	38.25141984032131	0.5449102200355801
					185.80428641269953	15.133081431337454	0.8489088043708883	15.133081431337454	68.5238001139104	36.42151178039189	0.5339095000682597
					187.10491641758844	17.252324355805182	0.9075678080005907	17.252324355805182	69.00346671470777	36.13183079956605	0.5339778515360157
					188.41465083251154	15.949687416867905	0.8786606016319445	15.949687416867905	69.48649098171072	37.06873340325088	0.5424872189027382
					189.73355338833915	16.144745618477863	0.8889565994704766	16.144745618477863	69.97289641858268	36.678484121333895	0.5420305838422759
					191.0616882620575	15.787592890133045	0.8829531681878897	15.787592890133045	70.46270669351276	35.66098181504561	0.5365160970866711
					192.3991200798919	15.809510871175315	0.8879117494968914	15.809510871175315	70.95594564036736	33.9339285090192	0.5259128531926143
					193.74591392045113	15.425619729995635	0.8840053633112096	15.425619729995635	71.45263725984992	34.796487907698506	0.5340192386676772
					195.1021353178943	15.508214631891564	0.8906285177589454	15.508214631891564	71.95280572066886	33.88808283064718	0.5298774038627347
					196.46785026511955	16.879504344775118	0.9340858082502833	16.879504344775118	72.45647536071354	34.03004108818201	0.5327788883079994
					197.8431252169754	15.759587428608473	0.907962676761399	15.759587428608473	72.96367068823854	34.16279895936885	0.5358072241886357
					199.22802709349423	15.751987030724901	0.9111573570103317	15.751987030724901	73.4744163830562	33.390345872278544	0.5318634185654529
					200.62262328314867	15.983631252391717	0.9234965180178736	15.983631252391717	73.9887372977376	32.435117511994356	0.5264066706783637
					202.0269816461307	16.559047982422175	0.9443104990188549	16.559047982422175	74.50665845882176	32.20676844275023	0.5266207548173422
					203.44117051765363	16.489218199721712	0.948588881269124	16.489218199721712	75.02820506803351	32.817586087008195	0.5339649143022861
					204.8652587112772	15.210959824942611	0.9163314819717251	15.210959824942611	75.55340250350974	31.823707147826532	0.527964069001065
					206.29931552225614	18.458297980586913	1.012892179156264	18.458297980586913	76.0822763210343	32.39617110624552	0.5346900300529271
					207.74341073091193	16.66815684037146	0.9693393204625427	16.66815684037146	76.61485225528155	31.03068935210089	0.5254375809216202
					209.1976146060283	16.773943425833107	0.9785799790485349	16.773943425833107	77.15115622106853	31.144013701985916	0.5285506378763987
					210.6619979082705	16.227547966961133	0.9676266816200519	16.227547966961133	77.69121431461602	30.508903193249072	0.5254608323687678
					212.13663189362842	16.0758920399447	0.9689692549501244	16.0758920399447	78.23505281481832	30.166468647006884	0.5246546399786358
					213.6215883168838	16.431683889790378	0.9838638238388443	16.431683889790378	78.78269818452205	28.932503773976734	0.5164293256901306
					215.11693943510198	15.450369647564393	0.9598686256449415	15.450369647564393	79.3341770718137	28.48806739943616	0.5144996155554026
					216.6227580111477	15.269978903519151	0.9597926445312872	15.269978903519151	79.88951631131638	28.644067345976982	0.517837637508867
					218.13911731722578	16.163378752352255	0.9937096124074591	16.163378752352255	80.4487429254956	28.517411379018498	0.5189257944038906
					219.66609113844635	15.275836187555782	0.9672429992113838	15.275836187555782	81.01188412597406	27.490095234680183	0.5123380681987096
					221.20375377641545	15.952866639959337	0.9944116261553687	15.952866639959337	81.5789673148559	26.602195548881763	0.5062196774207739
					222.75218005285038	14.849068687684897	0.9645279949228022	14.849068687684897	82.1500200860599	27.372392887103807	0.5158356607657059
					224.31144531322033	14.921995453438724	0.9720983116090066	14.921995453438724	82.72507022666231	26.50600739844929	0.5102024998510459
					225.8816254304129	15.674486729114975	0.9982197191427628	15.674486729114975	83.30414571824895	26.001314712327396	0.5079466661983114
					227.46279680842576	16.614292357373362	1.0318564360692504	16.614292357373362	83.88727473827669	25.78357923345352	0.5085489871071366
					229.05503638608477	16.230837217308046	1.0255076228376019	16.230837217308046	84.47448566144462	25.740458952755723	0.5104536369314848
					230.65842164078737	15.060675888588408	0.9972157596911906	15.060675888588408	85.06580706107474	24.777032107303654	0.5033653200519128
					232.27303059227287	14.803560278033181	0.9939612043051507	14.803560278033181	85.66126771050226	24.764042743905865	0.5059991465075998
					233.89894180641878	16.304357150413896	1.0444542176993228	16.304357150413896	86.26089658447577	24.66064319140433	0.5077132610913586
					235.5362343990637	15.524429888617018	1.0229717755896832	15.524429888617018	86.8647228605671	23.783422294909844	0.5013017874499568
					237.18498803985716	14.914373171752192	1.00889502682316	14.914373171752192	87.47277592059106	23.701211806985775	0.5033031026603708
					238.84528295613615	16.08828368061339	1.0525335536215012	16.08828368061339	88.08508535203521	23.555967003062293	0.5043308453126357
					240.51719993682912	13.801178367131737	0.9795139196947568	13.801178367131737	88.70168094949946	22.094640330448495	0.4920759483342137
					242.20082033638693	13.286242168726236	0.966314743091193	13.286242168726236	89.32259271614595	22.381696827481065	0.4980048964973147
					243.89622607874162	13.321497724707662	0.9754958448419655	13.321497724707662	89.94785086515898	22.218472489217586	0.4995873283899311
					245.6034996612928	12.120754299427604	0.9348851557652316	12.120754299427604	90.57748582121508	22.157026792203904	0.5016403931545385
					247.32272415892186	14.50706417194098	1.0260349034686789	14.50706417194098	91.21152822196359	20.564643396331455	0.48704308171692867
					249.05398322803433	13.482143980890134	0.992774496792434	13.482143980890134	91.85000891951734	21.324388012621252	0.4985730995831066
					250.79736111063056	14.873892523581084	1.0466674964105218	14.873892523581084	92.49295898195396	20.80753084974562	0.4955738762471817
					252.55294263840497	12.848811950504878	0.9795173029570408	12.848811950504878	93.14040969482764	21.518857786635373	0.5069835293338218
					254.3208132368738	11.907190226383593	0.947207662339506	11.907190226383593	93.79239256269142	21.279082374436545	0.5075404732039891
					256.1010589295319	12.352850762848144	0.970274508868863	12.352850762848144	94.44893931063027	20.871686520869133	0.5059971846777029
					257.89376634203865	11.532030273549122	0.9428388425798702	11.532030273549122	95.11008188580468	19.560828945368698	0.493727437102411
					259.6990227064329	13.451169184601678	1.0201853861904266	13.451169184601678	95.7758524590053	19.631493826147402	0.49771458484301156
					261.51691586537794	12.133703787514335	0.9758930040578447	12.133703787514335	96.44628342621834	19.27863722749562	0.49590524033487215
					263.34753427643557	11.779756968385643	0.9647035667141464	11.779756968385643	97.12140741020188	18.29134266396664	0.4863287867256366
					265.1909670163707	12.294776602677222	0.9912271250918184	12.294776602677222	97.8012572620733	19.259531897674613	0.5015539127261657
					267.04730378548527	11.277858916102364	0.955625580628466	11.277858916102364	98.48586606290782	18.00600453313221	0.4887277519447749
					268.91663491198364	12.543173273733357	1.0075553130331987	12.543173273733357	99.17526712534817	18.306375937661855	0.4956957712627644
					270.7990513563675	9.75973685183292	0.9007164830037961	9.75973685183292	99.86949399522561	18.491015850568694	0.5014113959635823
					272.69464471586207	11.06825693710039	0.9616959204166957	11.06825693710039	100.5685804531922	17.72011476224936	0.4946886664519038
					274.6035072288731	11.331868640751722	0.972529712941223	11.331868640751722	101.27256051636454	16.73162291717047	0.4840453826391658
					276.5257317794752	9.773727450008423	0.9095339580519519	9.773727450008423	101.9814684399791	16.83098134528679	0.489106596074436
					278.46141190193157	10.339814945881708	0.9389418294036619	10.339814945881708	102.69533871905895	17.261565788593675	0.49765796341787805
					280.41064178524505	9.537469322288048	0.9097407060496288	9.537469322288048	103.41420609009236	17.15616029194178	0.49952245542464396
					282.3735162777418	9.856646744195919	0.9269299413388694	9.856646744195919	104.13810553272302	17.122152045183448	0.5016771907228933
					284.35013089168604	12.963308383269844	1.0588292503528898	12.963308383269844	104.86707227145207	15.05563070484863	0.4757638223097781
					286.34058180792783	9.350382855428077	0.9125383289694096	9.350382855428077	105.60114177735224	16.32196436196001	0.496970408517823
					288.3449658805833	9.533647580201222	0.9241365992130841	9.533647580201222	106.3403497697937	16.652188823019003	0.5053411778097718
					290.36338064174737	8.220626601563012	0.864582359556047	8.220626601563012	107.08473221818227	15.482909127479669	0.4907549351177204
					292.39592430623964	9.469198436090847	0.9274773730336596	9.469198436090847	107.83432534370954	16.182121080485704	0.5040221444888477
					294.4426957763833	8.507865520753318	0.8850454482416473	8.507865520753318	108.58916562111551	16.401689212113975	0.5101638566495548
					296.50379464681794	8.582685301303982	0.887867118364236	8.582685301303982	109.34928978046332	14.826294522693072	0.4898470364134923
					298.5793212093457	8.85917784491155	0.9081565252648574	8.85917784491155	110.11473480892656	15.659869753211526	0.5060787356106131
					300.66937645781115	8.423602228720828	0.8930304021211684	8.423602228720828	110.88553795258903	15.479725755761605	0.5065321958481537
					302.7740620930158	8.471976649848623	0.8995801854648243	8.471976649848623	111.66173671825717	15.20888372002917	0.5056658925843256
					304.8934805276669	8.901902001747546	0.9241243825285393	8.901902001747546	112.44336887528496	13.607840145277535	0.4828215570970799
					307.0277348913605	7.487353119674247	0.8524286426657061	7.487353119674247	113.23047245741196	14.001869780053525	0.4929067990973379
					309.1769290356001	7.685939610594867	0.867232407703563	7.685939610594867	114.02308576461385	14.030502813559274	0.4980216576992872
					311.3411675388493	8.484331268035755	0.913970834530057	8.484331268035755	114.82124736496615	14.380728860554132	0.5064104969570065
					313.5205557116212	6.346109423656576	0.8016391007243873	6.346109423656576	115.62499609652092	14.392608115994783	0.5100420135569055
					315.71519960160254	6.882279750392135	0.8337250669374427	6.882279750392135	116.43437106919656	13.362292293791176	0.4965762667192867
					317.9252059988138	6.794304527429596	0.8345929402699281	6.794304527429596	117.24941166668094	14.057939686284216	0.5114200942704843
					320.15068244080544	6.919039362682357	0.8432501391318574	6.919039362682357	118.07015754834771	14.40668605414583	0.5210003888226963
					322.3917372178911	6.790947597190066	0.8437726307146426	6.790947597190066	118.89664865118613	13.388131900603051	0.5069048862273495
					324.64847937841637	6.565688872033106	0.8280356617657257	6.565688872033106	119.72892519174444	13.679363583731178	0.5151960616782464
					326.9210187340653	6.706193774659708	0.8395284342486007	6.706193774659708	120.56702766808665	13.209062096388884	0.5107076255675018
					329.2094658652037	6.759341218639666	0.8506930019958058	6.759341218639666	121.41099686176327	13.371991100550954	0.5174613874186501
					331.51393212626016	6.479115195275198	0.8345731078645744	6.479115195275198	122.26087383979561	13.717793393306886	0.527316183267182
					333.83452965114395	6.867861473232529	0.8619626342922476	6.867861473232529	123.11669995667417	13.281666488086973	0.5218290475428219
					336.171371358702	7.315028897897494	0.8923793061405332	7.315028897897494	123.97851685637087	13.894940298776099	0.5378181093335026
					338.52457095821285	7.203865654261273	0.888802038249399	7.203865654261273	124.84636647436548	13.637265818350047	0.5355514626542769
					340.89424295492034	7.281711278456425	0.8949585789440611	7.281711278456425	125.72029103968603	12.976318808453554	0.5273855355874497
					343.2805026556048	6.9384646020828225	0.8827539464598959	6.9384646020828225	126.60033307696384	12.510839707338482	0.5220337264870818
					345.683466174194	5.712759520218865	0.8070275559810385	5.712759520218865	127.48653540850259	12.349540727101411	0.5229228230243017
					348.1032504374134	6.065195841263273	0.8339670635929946	6.065195841263273	128.3789411563621	12.476802999110943	0.5290616864761362
					350.5399731904753	5.065279063713957	0.7659631043054643	5.065279063713957	129.27759374445662	13.48626900749632	0.5523563780472741
					352.9937530028086	6.687789962393806	0.8817777640681191	6.687789962393806	130.18253690066783	12.753024323668322	0.5416662880682996
					355.46470927382825	4.189625472382872	0.7080435082057882	4.189625472382872	131.09381465897252	11.27811389854175	0.5152143578532018
					357.95296223874504	5.380837660972701	0.8001259926848359	5.380837660972701	132.01147136158534	13.270755399585239	0.5590144366258184
					360.4586329744162	5.297061234459129	0.7978401763900631	5.297061234459129	132.93555166111642	13.561898861509912	0.5681073896423309
					362.98184340523716	5.197499752633158	0.7909911733374938	5.197499752633158	133.86610052274423	12.716763473766367	0.5552073411327648
					365.5227163090738	6.1204320051933525	0.8624515706011671	6.1204320051933525	134.80316322640346	12.653255812847869	0.5581640350287553
					368.08137532323735	6.7552062801064965	0.9055360486489018	6.7552062801064965	135.74678536898827	13.63260688518722	0.5812592575865536
					370.6579449505	5.609668996211042	0.8327644941392972	5.609668996211042	136.69701286657119	12.607973977786285	0.563782295655439
					373.2525505651535	5.749024787965209	0.8472423219437791	5.749024787965209	137.6538919566372	12.496599287849032	0.5645061376422087
					375.8653184191096	6.355391466590359	0.8909092891273293	6.355391466590359	138.6174692003337	13.3014621977611	0.5850929923476837
					378.49637564804334	4.842428624061359	0.7879256429656558	4.842428624061359	139.587791484736	12.210927399353237	0.5668193542339965
					381.14585027757965	5.821930618403053	0.8642853388538406	5.821930618403053	140.56490602512915	13.290242107219061	0.5937008695515371
					383.8138712295227	6.489092061601224	0.9109587753410481	6.489092061601224	141.54886036730505	12.966686774888089	0.5896245955226015
					386.50056832812936	6.062357605096446	0.8860371099789929	6.062357605096446	142.5397023898762	13.225851648187396	0.6008894859751711
					389.2060723064262	5.664535091546971	0.863839757070966	5.664535091546971	143.53748030660535	12.73927163717344	0.5931629555010135
					391.93051481257123	6.341226897971166	0.9180673148320686	6.341226897971166	144.54224266875156	13.232817863693233	0.6083197733697244
					394.67402841625926	8.079318640995883	1.0287568867847063	8.079318640995883	145.55403836743284	13.85477901369005	0.6261952273979751
					397.43674661517304	7.0910947819662695	0.9742982298837656	7.0910947819662695	146.5729166360049	12.866970431587697	0.6086420361773166
					400.21880384147926	8.047108139012591	1.0393761974688964	8.047108139012591	147.59892705245693	13.85112907228905	0.6338762078237127
					403.0203354683696	8.476877204210927	1.0670816372876266	8.476877204210927	148.63211954182412	13.137298094769088	0.623428719888819
					405.8414778166482	6.785139192499995	0.9660059603497758	6.785139192499995	149.67254437861686	14.890375594302231	0.6643551726606715
					408.6823681613647	5.895291859390793	0.908426525795648	5.895291859390793	150.7202521892672	13.433095244516139	0.6367176497177524
					411.5431447384942	6.887602584660945	0.983576666589822	6.887602584660945	151.7752939545921	14.530111497910845	0.6653254865723062
					414.4239467516637	6.4632620374047	0.9596259764125038	6.4632620374047	152.83772101227422	14.246856555322147	0.6630112660109446
					417.3249143789253	8.995150027659363	1.1256308027305566	8.995150027659363	153.90758505936014	15.279311556807171	0.6906055032632943
					420.2461887795778	8.586875310884638	1.1067643823457216	8.586875310884638	154.98493815477565	15.883721266452865	0.7062742533161317
					423.18791210103484	8.635762028531849	1.1135277055804798	8.635762028531849	156.0698327218591	13.777267610489558	0.6630770377761349
					426.1502274857421	6.733847584124926	0.9977386768399685	6.733847584124926	157.16232155091208	14.685284744172515	0.6892730102525102
					429.13327907814227	5.873463746116156	0.9401459130695223	5.873463746116156	158.26245780176848	15.127903748695486	0.7037367330152677
					432.1372120316893	7.509455297153089	1.062634864259739	7.509455297153089	159.37029500638084	15.16742218332529	0.70890730305353
					435.16217251591104	7.494587603333019	1.06573522464131	7.494587603333019	160.4858870714255	14.605793000224367	0.7003716963503585
					438.20830772352247	6.536118910214334	1.0076104486617383	6.536118910214334	161.6092882809255	14.697835923609018	0.707897109106233
					441.2757658775871	7.490319267995515	1.0817966174140348	7.490319267995515	162.740553298892	15.881622035440857	0.7392629483783548
					444.36469623873023	7.4385130692494705	1.0754213182680263	7.4385130692494705	163.87973717198423	15.234027060663404	0.7290713391163876
					447.47524911240134	8.671060122563663	1.162278887086535	8.671060122563663	165.02689533218813	16.1575486251165	0.7530680620185042
					450.6075758561882	8.287669416445834	1.1414214794373407	8.287669416445834	166.18208359951348	15.705984208832003	0.7472244000775128
					453.7618288871815	8.950563761884814	1.1909336760895457	8.950563761884814	167.34535818471008	14.720559422519425	0.7300574936503962
					456.93816168939173	7.694398384115047	1.1217056976759012	7.694398384115047	168.51677569200305	15.792223806160214	0.7595217847656174
					460.1367288212175	8.475895731184616	1.1732357216381408	8.475895731184616	169.69639312184705	14.86810844986897	0.7444368229823575
					463.35768592296597	6.929708044124941	1.072736859624665	6.929708044124941	170.8842678737	14.676276063597777	0.7436758577849882
					466.6011897244267	10.236228894791513	1.3003175403109517	10.236228894791513	172.0804577488159	16.25875822885903	0.7848810950857724
					469.8673980524977	8.838591968939877	1.219811608272017	8.838591968939877	173.2850209530576	16.44674963417603	0.7937055426119363
					473.1564698388652	8.10478126668189	1.1760916821789633	8.10478126668189	174.498016099729	16.712650311305993	0.804011839102608
					476.4685651277373	7.436304345149003	1.1327921960803546	7.436304345149003	175.71950221242713	15.839888208041467	0.7881735831080017
					479.8038450836314	7.523793174567452	1.1473341225595768	7.523793174567452	176.9495387279141	17.92139251214133	0.8404567633585676
					483.1624719992168	7.5000942847627465	1.153368246716478	7.5000942847627465	178.1881854990095	16.287502377684962	0.8059222305184757
					486.54460930321136	6.715922710224786	1.1034643469115255	6.715922710224786	179.43550279750258	16.481567048505617	0.8176456394974826
					489.9504215683338	5.630854674768637	1.022999034651604	5.630854674768637	180.6915513170851	17.29644624609012	0.8411030469914517
					493.38007451931213	7.067085067424133	1.1336322689683027	7.067085067424133	181.9563921763047	16.50898127158274	0.8252244429446369
					496.8337350409473	8.15733854727466	1.2255823578805742	8.15733854727466	183.23008692153883	15.557106173044417	0.8078300274448321
					500.31157118623395	6.579497216627228	1.1136652965290885	6.579497216627228	184.51269752998962	17.748810027618156	0.8657768172027437
					503.8137521845376	6.0975258761996605	1.0745050573862815	6.0975258761996605	185.80428641269953	16.807758470806952	0.8489088043708883
					507.34044844982935	6.894858043879854	1.150636700763057	6.894858043879854	187.10491641758844	19.161523854085676	0.9075678080005907
					510.8918315889782	10.044744755047956	1.3814883722348745	10.044744755047956	188.41465083251154	17.714732786175983	0.8786606016319445
					514.468074410101	7.759861749146851	1.2273060367644928	7.759861749146851	189.73355338833915	17.93137677605243	0.8889565994704766
					518.0693509309717	8.491535917863214	1.290607367327806	8.491535917863214	191.0616882620575	17.534700340889756	0.8829531681878897
					521.6958363874886	7.568535663524424	1.2295109195766207	7.568535663524424	192.3991200798919	17.5590438384912	0.8879117494968914
					525.3477072422011	8.646189883067374	1.308752403142047	8.646189883067374	193.74591392045113	17.132670028946432	0.8840053633112096
					529.0251411928964	8.118747752685092	1.2847709860082301	8.118747752685092	195.1021353178943	17.224405156936427	0.8906285177589454
					532.7283171812467	7.7266557782493175	1.2599864309402207	7.7266557782493175	196.46785026511955	18.74744634271375	0.9340858082502833
					536.4574154015154	8.201269654027131	1.3045849570107675	8.201269654027131	197.8431252169754	17.503595702002812	0.907962676761399
					540.212617309326	7.861597262884328	1.2858505458511869	7.861597262884328	199.22802709349423	17.495154218852885	0.9111573570103317
					543.9941056304913	6.391518664242923	1.1663545466709075	6.391518664242923	200.62262328314867	17.752432959246857	0.9234965180178736
					547.8020643699047	7.7567222751132725	1.2728587920482348	7.7567222751132725	202.0269816461307	18.39152721525118	0.9443104990188549
					551.636678820494	7.4902010717687615	1.269968992750936	7.4902010717687615	203.44117051765363	18.313969836932454	0.948588881269124
					555.4981355722375	7.468661611348594	1.2809882377311792	7.468661611348594	204.8652587112772	16.894255146037903	0.9163314819717251
					559.3866225212431	6.859894583109794	1.2358951586382243	6.859894583109794	206.29931552225614	20.500954524531984	1.012892179156264
					563.3023288788918	5.025627307488642	1.0777803444094658	5.025627307488642	207.74341073091193	18.512710421709027	0.9693393204625427
					567.245445181044	4.582311171245478	1.0344865580347617	4.582311171245478	209.1976146060283	18.63020370197439	0.9785799790485349
					571.2161632973114	5.26547155199571	1.1120402187409453	5.26547155199571	210.6619979082705	18.023342307357936	0.9676266816200519
					575.2146764403926	5.07671478804559	1.0983955308174185	5.07671478804559	212.13663189362842	17.854903631895574	0.9689692549501244
					579.2411791754753	6.58463265193444	1.2439292242225313	6.58463265193444	213.6215883168838	18.250068589225698	0.9838638238388443
					583.2958674297037	3.9652913706997035	0.9843670303356847	3.9652913706997035	215.11693943510198	17.16015885457362	0.9598686256449415
					587.3789385017116	6.25689985212641	1.2298408801416043	6.25689985212641	216.6227580111477	16.959805471818207	0.9597926445312872
					591.4905910712235	5.17425909171935	1.1312102096613392	5.17425909171935	218.13911731722578	17.952071914391308	0.9937096124074591
					595.6310252087221	4.63606605822439	1.07461434687899	4.63606605822439	219.66609113844635	16.966310942355012	0.9672429992113838
					599.8004423851831	7.046448205163093	1.3211020985305486	7.046448205163093	221.20375377641545	17.71826383265109	0.9944116261553687
					603.9990454818794	3.483482965209128	0.9539867542069445	3.483482965209128	222.75218005285038	16.492315933898492	0.9645279949228022
					608.2270388002526	3.9041298075958997	1.0175768987917055	3.9041298075958997	224.31144531322033	16.57331301769857	0.9720983116090066
					612.4846280718543	5.371677767036139	1.185403435925642	5.371677767036139	225.8816254304129	17.409077476532783	0.9982197191427628
					616.7720204683573	3.9871650074667504	1.0291155872681406	3.9871650074667504	227.46279680842576	18.452885116169327	1.0318564360692504
					621.0894246116358	5.341153068157538	1.1946504263707538	5.341153068157538	229.05503638608477	18.02699555706995	1.0255076228376019
					625.4370505839172	3.7990084489849694	1.0173452184541916	3.7990084489849694	230.65842164078737	16.727340290280047	0.9972157596911906
					629.8151099380046	4.435973501862132	1.1060690025700732	4.435973501862132	232.27303059227287	16.44177141252741	0.9939612043051507
					634.2238157075707	3.6833778135911204	1.0299573714790757	3.6833778135911204	233.89894180641878	18.108651450090793	1.0444542176993228
					638.6633824175237	3.178524166555367	0.9692065920710945	3.178524166555367	235.5362343990637	17.242414847812682	1.0229717755896832
					643.1340260944464	4.782596905979196	1.1810707826941462	4.782596905979196	237.18498803985716	16.564847229011384	1.00889502682316
					647.6359642771075	4.021357360561622	1.0654323026136856	4.021357360561622	238.84528295613615	17.86866657266619	1.0525335536215012
					652.1694160270473	3.9746517912112855	1.076942070500574	3.9746517912112855	240.51719993682912	15.32846259103061	0.9795139196947568
					656.7346019392367	3.61470153640501	1.0487966268023332	3.61470153640501	242.20082033638693	14.756541843101992	0.966314743091193
					661.3317441528113	4.092183745616038	1.106548450719526	4.092183745616038	243.89622607874162	14.795698895971789	0.9754958448419655
					665.961066361881	3.804118584780431	1.0906533868529569	3.804118584780431	245.6034996612928	13.4620772162705	0.9348851557652316
					670.6227938264142	4.617354378528681	1.1820289897946104	4.617354378528681	247.32272415892186	16.112464062841653	1.0260349034686789
					675.3171533831991	2.6565504417918495	0.9477234875455918	2.6565504417918495	249.05398322803433	14.974122800277426	0.992774496792434
					680.0443734568814	3.8385383472384222	1.1138348873605255	3.8385383472384222	250.79736111063056	16.519886857900662	1.0466674964105218
					684.8046840710797	3.876543975472333	1.1122691981282682	3.876543975472333	252.55294263840497	14.27070414447757	0.9795173029570408
					689.5983168595773	4.763150514742298	1.2241476227643553	4.763150514742298	254.3208132368738	13.224879433779728	0.947207662339506
					694.4255050775944	4.04714531345244	1.1496356924401312	4.04714531345244	256.1010589295319	13.719858244992297	0.970274508868863
					699.2864836131375	3.7963884121469467	1.1388154175114333	3.7963884121469467	257.89376634203865	12.808203034873717	0.9428388425798702
					704.1814889984294	2.640242846390496	0.978539031911583	2.640242846390496	259.6990227064329	14.93972023018217	1.0201853861904266
					709.1107594214184	3.880120368353074	1.1396174092143339	3.880120368353074	261.51691586537794	13.476459737706726	0.9758930040578447
					714.0745347373684	4.712014557526757	1.2593502460180797	4.712014557526757	263.34753427643557	13.083343988319015	0.9647035667141464
					719.0730564805299	5.162821742984119	1.3379298634091545	5.162821742984119	265.1909670163707	13.655357405425908	0.9912271250918184
					724.1065678758937	2.691652836955012	0.9958644533207626	2.691652836955012	267.04730378548527	12.525904231054707	0.955625580628466
					729.175313851025	1.7744193964590118	0.8296980086369129	1.7744193964590118	268.91663491198364	13.93124247688389	1.0075553130331987
					734.2795410479821	3.340552356204606	1.1079150080141051	3.340552356204606	270.7990513563675	10.839781738341168	0.9007164830037961
					739.419497835318	4.891827095777634	1.330295771084482	4.891827095777634	272.69464471586207	12.293107001088504	0.9616959204166957
					744.5954343201652	1.8352638044699274	0.8983717606746853	1.8352638044699274	274.6035072288731	12.585890851169058	0.972529712941223
					749.8076023604063	4.725742789499597	1.3192460386503952	4.725742789499597	276.5257317794752	10.855320582565517	0.9095339580519519
					755.0562555769293	2.543667916494306	1.0035086503909383	2.543667916494306	278.46141190193157	11.484053200383803	0.9389418294036619
					760.3416493659677	2.1905342307054916	0.9785361682551922	2.1905342307054916	280.41064178524505	10.592917345953966	0.9097407060496288
					765.6640409115295	3.1833749706342105	1.1295085973728902	3.1833749706342105	282.3735162777418	10.947416001175185	0.9269299413388694
					771.0236891979102	2.6553997020173936	1.0505486281420826	2.6553997020173936	284.35013089168604	14.397871132669243	1.0588292503528898
					776.4208550222957	3.373087617623512	1.1432638985131336	3.373087617623512	286.34058180792783	10.385127269464492	0.9125383289694096
					781.8558010074516	3.1217174721153884	1.137974973745932	3.1217174721153884	288.3449658805833	10.588672677198	0.9241365992130841
					787.3287916145039	3.0408627653469535	1.127156298042169	3.0408627653469535	290.36338064174737	9.130348437274632	0.864582359556047
					792.8400931558053	3.3981891869922096	1.1755779564689066	3.3981891869922096	292.39592430623964	10.517091376801755	0.9274773730336596
					798.389973807896	4.30140609838578	1.3180882123690736	4.30140609838578	294.4426957763833	9.449374169018126	0.8850454482416473
					803.9787036245513	5.1664268482330575	1.4541896817615465	5.1664268482330575	296.50379464681794	9.532473754918074	0.887867118364236
					809.6065545499231	5.490895541410653	1.5112723617190917	5.490895541410653	298.5793212093457	9.839563881474298	0.9081565252648574
					815.2738004317725	4.1807145526785865	1.3215208621151868	4.1807145526785865	300.66937645781115	9.355786021299291	0.8930304021211684
					820.9807170347949	3.870579578728449	1.3024498209581155	3.870579578728449	302.7740620930158	9.409513716492775	0.8995801854648243
					826.7275820540385	4.681253988409313	1.4080770204876236	4.681253988409313	304.8934805276669	9.887016035368168	0.9241243825285393
					832.5146751284168	3.4904669490045457	1.2577190839355816	3.4904669490045457	307.0277348913605	8.31592847709969	0.8524286426657061
					838.3422778543157	4.213787417048651	1.3715281693908785	4.213787417048651	309.1769290356001	8.536491208497344	0.867232407703563
					844.2106737992959	4.998087545274381	1.4749968510342943	4.998087545274381	311.3411675388493	9.423235537751092	0.913970834530057
					850.1201485158911	4.305689282242653	1.3995875593232838	4.305689282242653	313.5205557116212	7.048390964265415	0.8016391007243873
					856.0709895555023	3.8396132119713076	1.3202364057709788	3.8396132119713076	315.71519960160254	7.643895679671447	0.8337250669374427
					862.0634864823908	3.626519614496309	1.3215163354536217	3.626519614496309	317.9252059988138	7.546184826420652	0.8345929402699281
					868.0979308877675	5.460888704858062	1.5678792181660641	5.460888704858062	320.15068244080544	7.684723232715279	0.8432501391318574
					874.1746164039819	5.502156648816751	1.5929077741635422	5.502156648816751	322.3917372178911	7.542456407134377	0.8437726307146426
					880.2938387188098	3.4672766523126572	1.2887863173054896	3.4672766523126572	324.64847937841637	7.292269803496611	0.8280356617657257
					886.4558955898415	3.2327961802866807	1.2624633319894583	3.2327961802866807	326.9210187340653	7.44832344518401	0.8395284342486007
					892.6610868589703	4.476825609656352	1.4872912922802577	4.476825609656352	329.2094658652037	7.507352361786948	0.8506930019958058
					898.9097144669831	4.108722485792237	1.4566764218099089	4.108722485792237	331.51393212626016	7.196115596207181	0.8345731078645744
					905.202082468252	4.350769900641356	1.4699849318568146	4.350769900641356	333.83452965114395	7.627881828086536	0.8619626342922476
					911.5384970455298	5.289553071037131	1.625315369347405	5.289553071037131	336.171371358702	8.124534284751288	0.8923793061405332
					917.9192665248484	4.662660158651439	1.5562852198090926	4.662660158651439	338.52457095821285	8.001069347464954	0.888802038249399
					924.3447013905223	4.152983766221204	1.5006417809941135	4.152983766221204	340.89424295492034	8.08752962691418	0.8949585789440611
					930.815114300256	2.667339354123012	1.2358575271532328	2.667339354123012	343.2805026556048	7.706298133607871	0.8827539464598959
					937.3308201003579	1.7048769825806274	1.0418614223159401	1.7048769825806274	345.683466174194	6.344952457521773	0.8070275559810385
					943.8921358410604	2.620126351356861	1.2862390042282434	2.620126351356861	348.1032504374134	6.736390552091694	0.8339670635929946
					950.4993807919478	4.694687354402635	1.6385698759969811	4.694687354402635	350.5399731904753	5.625819663789062	0.7659631043054643
					957.1528764574914	2.663099939485538	1.2920117987001158	2.663099939485538	352.9937530028086	7.427883005944266	0.8817777640681191
					963.8529465926938	3.430044204320693	1.4315436425687582	3.430044204320693	355.46470927382825	4.65326333849829	0.7080435082057882
					970.5999172188426	2.9782523324354218	1.3218385706377642	2.9782523324354218	357.95296223874504	5.976299023209443	0.8001259926848359
					977.3941166393745	3.8013152235693175	1.5057826980507911	3.8013152235693175	360.4586329744162	5.88325161916445	0.7978401763900631
					984.2358754558502	3.459070795486292	1.4804730516481883	3.459070795486292	362.98184340523716	5.77267233317308	0.7909911733374938
									365.5227163090738	6.797739333329873	0.8624515706011671
									368.08137532323735	7.502759837225939	0.9055360486489018
									370.6579449505	6.230453593822784	0.8327644941392972
									373.2525505651535	6.385230960213067	0.8472423219437791
									375.8653184191096	7.058700188890588	0.8909092891273293
									378.49637564804334	5.378307854526104	0.7879256429656558
									381.14585027757965	6.4662047919255805	0.8642853388538406
									383.8138712295227	7.207196535688292	0.9109587753410481
									386.50056832812936	6.733238227286493	0.8860371099789929
									389.2060723064262	6.2913913534473975	0.863839757070966
									391.93051481257123	7.0429681220755915	0.9180673148320686
									394.67402841625926	8.973402868588511	1.0287568867847063
									397.43674661517304	7.875818875994444	0.9742982298837656
									400.21880384147926	8.93762784550316	1.0393761974688964
									403.0203354683696	9.41495658247274	1.0670816372876266
									405.8414778166482	7.536005225094924	0.9660059603497758
									408.6823681613647	6.547684431431598	0.908426525795648
									411.5431447384942	7.649807556454521	0.983576666589822
									414.4239467516637	7.178508075247496	0.9596259764125038
									417.3249143789253	9.990583197450562	1.1256308027305566
									420.2461887795778	9.537127444871542	1.1067643823457216
									423.18791210103484	9.591424129018323	1.1135277055804798
									426.1502274857421	7.479037517027078	0.9977386768399685
									429.13327907814227	6.523440746663355	0.9401459130695223
									432.1372120316893	8.340476554926987	1.062634864259739
									435.16217251591104	8.323963552741711	1.06573522464131
									438.20830772352247	7.259427531518102	1.0076104486617383
									441.2757658775871	8.319222869243067	1.0817966174140348
									444.36469623873023	8.261683624525133	1.0754213182680263
									447.47524911240134	9.63062842734041	1.162278887086535
									450.6075758561882	9.204810432663095	1.1414214794373407
									453.7618288871815	9.941062867460001	1.1909336760895457
									456.93816168939173	8.545886057981997	1.1217056976759012
									460.1367288212175	9.413866496382429	1.1732357216381408
									463.35768592296597	7.6965725458708665	1.072736859624665
									466.6011897244267	11.369003972930146	1.3003175403109517
									469.8673980524977	9.81669990411372	1.219811608272017
									473.1564698388652	9.0016832729797	1.1760916821789633
									476.4685651277373	8.259230475681804	1.1327921960803546
									479.8038450836314	8.356401109463885	1.1473341225595768
									483.1624719992168	8.33007962182298	1.153368246716478
									486.54460930321136	7.4591290170629305	1.1034643469115255
									489.9504215683338	6.25398374991504	1.022999034651604
									493.38007451931213	7.849152166718593	1.1336322689683027
									496.8337350409473	9.060056716755428	1.2255823578805742
									500.31157118623395	7.307606225353105	1.1136652965290885
									503.8137521845376	6.772298336043632	1.0745050573862815
									507.34044844982935	7.65786592888181	1.150636700763057
									510.8918315889782	11.156329562473642	1.3814883722348745
									514.468074410101	8.618593816354483	1.2273060367644928
									518.0693509309717	9.431237478050964	1.290607367327806
									521.6958363874886	8.40609495081296	1.2295109195766207
									525.3477072422011	9.60300596456167	1.308752403142047
									529.0251411928964	9.017195336698698	1.2847709860082301
									532.7283171812467	8.581713162459458	1.2599864309402207
									536.4574154015154	9.108849385651117	1.3045849570107675
									540.212617309326	8.731587719847399	1.2858505458511869
									543.9941056304913	7.098825342193073	1.1663545466709075
									547.8020643699047	8.615106917699958	1.2728587920482348
									551.636678820494	8.319091593029398	1.269968992750936
									555.4981355722375	8.29516850439895	1.2809882377311792
									559.3866225212431	7.619033295449349	1.2358951586382243
									563.3023288788918	5.581779912559129	1.0777803444094658
									567.245445181044	5.089404940680852	1.0344865580347617
									571.2161632973114	5.848166117548425	1.1120402187409453
									575.2146764403926	5.638520903346709	1.0983955308174185
									579.2411791754753	7.313309964983246	1.2439292242225313
									583.2958674297037	4.404103680238068	0.9843670303356847
									587.3789385017116	6.9493091653359365	1.2298408801416043
									591.4905910712235	5.746859783553654	1.1312102096613392
									595.6310252087221	5.149108521941978	1.07461434687899
									599.8004423851831	7.826231560756572	1.3211020985305486
									603.9990454818794	3.8689767567867284	0.9539867542069445
									608.2270388002526	4.33617377547875	1.0175768987917055
									612.4846280718543	5.96612546499511	1.185403435925642
									616.7720204683573	4.428397926279549	1.0291155872681406
									621.0894246116358	5.932222801583598	1.1946504263707538
									625.4370505839172	4.2194193382762375	1.0173452184541916
									629.8151099380046	4.926873058900137	1.1060690025700732
									634.2238157075707	4.090992632826732	1.0299573714790757
									638.6633824175237	3.530270204880805	0.9692065920710945
									643.1340260944464	5.311854959854174	1.1810707826941462
									647.6359642771075	4.466374118701079	1.0654323026136856
									652.1694160270473	4.414499955964046	1.076942070500574
									656.7346019392367	4.014716410772707	1.0487966268023332
									661.3317441528113	4.54503838669939	1.106548450719526
									665.961066361881	4.225094978666653	1.0906533868529569
									670.6227938264142	5.1283261456403935	1.1820289897946104
									675.3171533831991	2.950533134559807	0.9477234875455918
									680.0443734568814	4.263323746326521	1.1138348873605255
									684.8046840710797	4.305535203575674	1.1122691981282682
									689.5983168595773	5.290256566392697	1.2241476227643553
									694.4255050775944	4.495015852085786	1.1496356924401312
									699.2864836131375	4.216509359462081	1.1388154175114333
									704.1814889984294	2.9324208865031753	0.978539031911583
									709.1107594214184	4.309507371967746	1.1396174092143339
									714.0745347373684	5.23346173435852	1.2593502460180797
									719.0730564805299	5.734156739830512	1.3379298634091545
									724.1065678758937	2.989520077326632	0.9958644533207626
									729.175313851025	1.9707825386995412	0.8296980086369129
									734.2795410479821	3.7102289719992494	1.1079150080141051
									739.419497835318	5.433172925146473	1.330295771084482
									744.5954343201652	2.0383601909303017	0.8983717606746853
									749.8076023604063	5.248709178065052	1.3192460386503952
									755.0562555769293	2.8251586541947606	1.0035086503909383
									760.3416493659677	2.432946022182269	0.9785361682551922
									765.6640409115295	3.535657815045749	1.1295085973728902
									771.0236891979102	2.9492550501009633	1.0505486281420826
									776.4208550222957	3.7463646934777004	1.1432638985131336
									781.8558010074516	3.4671770930116703	1.137974973745932
									787.3287916145039	3.3773747359201667	1.127156298042169
									792.8400931558053	3.774244085860643	1.1755779564689066
									798.389973807896	4.77741397973398	1.3180882123690736
									803.9787036245513	5.738160797996784	1.4541896817615465
									809.6065545499231	6.098536274135711	1.5112723617190917
									815.2738004317725	4.643366306831478	1.3215208621151868
									820.9807170347949	4.298910766883774	1.3024498209581155
									826.7275820540385	5.199297098524345	1.4080770204876236
									832.5146751284168	3.8767336114187483	1.2577190839355816
									838.3422778543157	4.680099124188733	1.3715281693908785
									844.2106737992959	5.551192508814495	1.4749968510342943
									850.1201485158911	4.782171154938451	1.3995875593232838
									856.0709895555023	4.264517559159756	1.3202364057709788
									862.0634864823908	4.027842316626644	1.3215163354536217
									868.0979308877675	6.065208781414729	1.5678792181660641
									874.1746164039819	6.111043573079042	1.5929077741635422
									880.2938387188098	3.8509769994932705	1.2887863173054896
									886.4558955898415	3.5905481398578334	1.2624633319894583
									892.6610868589703	4.972245996589268	1.4872912922802577
									898.9097144669831	4.563407358779151	1.4566764218099089
									905.202082468252	4.832240544256013	1.4699849318568146
									911.5384970455298	5.874912577447873	1.625315369347405
									917.9192665248484	5.178645613826028	1.5562852198090926
									924.3447013905223	4.612566739466696	1.5006417809941135
									930.815114300256	2.9625159837533213	1.2358575271532328
									937.3308201003579	1.8935443303909327	1.0418614223159401
									943.8921358410604	2.9100782333337842	1.2862390042282434
									950.4993807919478	5.214217045402986	1.6385698759969811
									957.1528764574914	2.957807421415402	1.2920117987001158
									963.8529465926938	3.8096242851789253	1.4315436425687582
									970.5999172188426	3.3078356246093326	1.3218385706377642
									977.3941166393745	4.221981388195564	1.5057826980507911
									984.2358754558502	3.841863055303559	1.4804730516481883
									991.1255265840412	3.541002754520486	1.4423360494111879
									997.2911834928398	2.7622336902596745	1.4093121009522727
