# Supplementary material for: Formation of a super-dense hydrogen monolayer on mesoporous silica
Source: Nat Chem. 2022 Aug 29;14(11):1319–24. doi: 10.1038/s41557-022-01019-7 (PMC9630099; doi:10.1038/s41557-022-01019-7)
Supplement: Source Data Fig. 2 — Compressed folder with ‘.csv’ files of all INS results including spectra and analysis and source data of Fig. 2b.. [file 41557_2022_1019_MOESM3_ESM.zip › Fig2_INS_spectra_and_analysis/INS+AnalysisGaussian/23408_5.1mmol_5.0K_B.csv]

x	y	err	fit	residual_fit	x_full	y_full	err_full	background_full	x_f	y_f	err_f	GS_Peak0_	GS_Peak1_	GS_Peak2_	GS_Peak3_	Background1_	Sigmoid1_
2.0004999999999926	-0.42502455048546167	0.18916478752699983	0.06632653141734357	0.49135108190280524	1.0134999999999967	-0.873510170055134	0.3694420193202299	-0.8737198063862361	-1.9895	-0.2849750508277862	0.09171415837878572	0.0011066256848775173	0.00021820127863958906	4.307902523509559e-07	2.5436815238612122e-220	0.06500127366357411	0.0
2.0214999999999925	-0.16788660966088279	0.20700556641678117	0.056515287674344154	0.22440189733522695	1.0344999999999966	-1.1131256051145553	0.3474760985162254	-1.113344035609983	-1.9685000000000001	-0.16239444478738135	0.10490055843818104	0.0011480123636577106	0.00022715030769139682	4.535099729217558e-07	1.347941070092289e-219	0.055139671493022124	0.0
2.0424999999999924	-0.27993037880232574	0.20036263502744805	0.04692661243852331	0.32685699124084905	1.0554999999999966	-0.002692880067956446	0.38582661673927265	-0.0029204552221608034	-1.9475000000000002	-0.1999286019931748	0.10613081839818272	0.0011908486742366541	0.00023644686525925814	4.77388561544757e-07	7.123313401011512e-219	0.04549883951046585	0.0
2.0634999999999923	-0.07518520657690841	0.21253560661193158	0.03755957767099184	0.11274478424790026	1.0764999999999965	-0.4052042196597636	0.36070872899457185	-0.4054413031307452	-1.9265000000000003	-0.2097573524891782	0.10737603087760189	0.00123518151230133	0.0002461036103227934	5.024829949018048e-07	3.7540164756940635e-218	0.03607779006537282	0.0
2.0844999999999922	-0.3446190032591421	0.19707001036712699	0.028413259888344897	0.373032263147487	1.0974999999999964	-0.19061983075917008	0.3668854797924212	-0.19086679982901833	-1.9055000000000004	-0.18582328847247676	0.1094630665176871	0.001281059144338732	0.00025613362850465817	5.288529385603344e-07	1.9729372486620506e-217	0.026875538262562948	0.0
2.105499999999992	0.01851467466772892	0.22009556600526192	0.019486740205588788	0.0009720655378598689	1.1184999999999963	0.35361186677702217	0.38081459720540733	0.35335462072683965	-1.8845000000000005	-0.2631877661830938	0.10144813423465876	0.001328531242454975	0.00026655044509177393	5.565608681245737e-07	1.0340304930240847e-216	0.017891101957173916	0.0
2.126499999999992	-0.24351977076329182	0.20563835670014693	0.01077910438013367	0.2542988751434255	1.1394999999999962	-0.16510520609548252	0.35056741480009873	-0.16537313509730436	-1.8635000000000006	-0.12524519626309716	0.11329515089960651	0.001377648919898948	0.00027736803840288575	5.856721955612242e-07	5.404510882670819e-216	0.009123501749636276	0.0
2.147499999999992	-0.1273306007189422	0.21628718662468235	0.0022894428568533036	0.1296200435757955	1.160499999999996	-0.3783128658155741	0.3392573694490301	-0.3785918988362377	-1.8425000000000007	-0.2633745297399722	0.10190264360521792	0.0014284647672988917	0.00028860085350979536	6.162554009070474e-07	2.8169712924239816e-215	0.0005717609806437096	0.0
2.168499999999992	-0.11247592565832597	0.2170882336191958	-0.00598314918575102	0.10649277647257495	1.181499999999996	-0.49719407279575983	0.3285859902340415	-0.49748464652046487	-1.8215000000000008	-0.05566873843437237	0.12064923384748957	0.0014810328896199551	0.0003002638163197475	6.483821695734591e-07	1.4642371534996346e-214	-0.007765094273860296	0.0
2.189499999999992	-0.15063453277639588	0.2129581799556139	-0.014039571788283843	0.13659496098811202	1.202499999999996	-0.11280502428867512	0.3380690052340394	-0.1131075915592098	-1.8005000000000009	-0.2364562430011362	0.10366453762885068	0.001535408943850843	0.0003123723480265025	6.821275354712107e-07	7.590028376087215e-214	-0.01588803520769666	0.0
2.2104999999999917	-0.13788527999428807	0.21636216781733528	-0.021880720162065617	0.11600455983222245	1.2234999999999958	-0.2686484777351001	0.32834841465419273	-0.26896350810538455	-1.779500000000001	-0.275901483319088	0.10350487730033439	0.0015916501774273862	0.00032494237993773605	7.175700301864037e-07	3.9235424208601096e-213	-0.023798030289460925	0.0
2.2314999999999916	-0.1774414630525404	0.2111534450663186	-0.029507484639595176	0.14793397841294523	1.2444999999999957	-0.524743004649573	0.3096505604703463	-0.5250709849586267	-1.758500000000001	-0.2162182149443011	0.10986103806222859	0.0016498154674008992	0.00033799036868650915	7.547918384476621e-07	2.0226292400120602e-212	-0.03149604526752103	0.0
2.2524999999999915	-0.31499345183218863	0.20555495644333888	-0.03692075062386685	0.2780727012083218	1.2654999999999956	-0.8577888634033204	0.284875101758948	-0.8581302983661364	-1.7375000000000012	-0.3525377408164317	0.09342480196575174	0.0017099653603588586	0.0003515333118345999	7.938789601329224e-07	1.0398176523829919e-211	-0.03898304317502044	0.0
2.2734999999999914	-0.12605869077589735	0.2195518387561175	-0.04412139853650293	0.08193729223939442	1.2864999999999955	-0.4877158049246797	0.2983821631563111	-0.4880712177414997	-1.7165000000000012	-0.18208229258394104	0.11419776461276647	0.0017721621131053951	0.0003655887638756041	8.349213790734474e-07	5.33090651209958e-211	-0.046259984334863	0.0
2.2944999999999913	-0.14422241639605693	0.21889454798167424	-0.05111030376471149	0.09311211263134545	1.3074999999999954	-0.5742258367320855	0.29038193138897245	-0.5745957697165802	-1.6955000000000013	-0.29984759833873026	0.10195410519083345	0.0018364697341088257	0.0003801748526457738	8.78013238921975e-07	2.725510896617053e-210	-0.05332782636470501	0.0
2.3154999999999912	-0.11729732897596414	0.21896961292162523	-0.05788833660703386	0.059408992368930276	1.3284999999999954	-0.37760366911226123	0.29688271995286325	-0.37798868433913335	-1.6745000000000014	-0.3655744282545106	0.08991469653837285	0.0019029540257234022	0.00039531029615066704	9.23253026361616e-07	1.38962543561071e-209	-0.06018752418193429	0.0
2.336499999999991	-0.3453791640618245	0.20545138500451887	-0.06445636221787558	0.2809228018439489	1.3494999999999953	-0.44019758403813086	0.29371719443522265	-0.44059826401066793	-1.6535000000000015	-0.19283123207016273	0.11361807073282973	0.0019716826271921045	0.0004110144198157297	9.707437619419855e-07	7.065624654215347e-209	-0.06684003000864536	0.0
2.357499999999991	-0.11581859708402381	0.21737563152709413	-0.07081524055080547	0.04500335653321834	1.3704999999999952	-0.6844425735241014	0.277179516876253	-0.6848595218622187	-1.6325000000000016	-0.12486434259398016	0.12067988362553236	0.0020427250584371752	0.0004273071741690299	1.0205931988394475e-06	3.5826662007981427e-208	-0.07328629337661052	0.0
2.378499999999991	-0.01961787520358431	0.2304149162349384	-0.0769658263006066	-0.05734795109702229	1.391499999999995	-1.0144021385193127	0.2474508728858972	-1.0148359806686376	-1.6115000000000017	-0.2161276746267803	0.11457409800965487	0.002116152764644873	0.0004442091529644169	1.072914029848883e-06	1.8116116556130346e-207	-0.07952726113224573	0.0
2.399499999999991	0.03571289967185114	0.2308074847163809	-0.08290896884406393	-0.11862186851591507	1.412499999999995	-0.16936782421259397	0.29415166797473546	-0.16981920817515578	-1.5905000000000018	-0.2657826954834668	0.10892445735039569	0.0021920391616506744	0.00046174161175347817	1.1278241029253862e-06	9.135384721565413e-207	-0.08556387744157101	0.0
2.4204999999999908	-0.18463856584904673	0.21764102590005485	-0.08864551217947172	0.095993053669575	1.433499999999995	-0.634384155550019	0.26628279356079554	-0.6348537526371206	-1.569500000000002	-0.16146256154216998	0.12079063363652014	0.002270459682130946	0.00047992648691470467	1.1854466456056517e-06	4.594005946000417e-206	-0.09139708379516298	0.0
2.4414999999999907	-0.2804534476338014	0.21416871141663596	-0.09417629486485223	0.18627715276894918	1.4544999999999948	-0.41795229096774944	0.2719904929453022	-0.41844079657560784	-1.548500000000002	-0.3305555138999108	0.10197119683574551	0.002351491822606748	0.0004987864151483487	1.2459104986503095e-06	2.303876739839419e-205	-0.09702781901310598	0.0
2.4624999999999906	-0.2939597481299801	0.21464097711675253	-0.0995021499548665	0.1944575981751136	1.4754999999999947	-0.5937404299828326	0.25129274102076066	-0.5942485643915911	-1.527500000000002	-0.3641193110884338	0.10349456929604997	0.002435215191265266	0.0005183447534455203	1.3093503592606824e-06	1.1522053914545186e-204	-0.10245701924993655	0.0
2.4834999999999905	-0.047074035674277745	0.2216879983224985	-0.10462390493640199	-0.05754986926212424	1.4964999999999946	-0.09494442375481271	0.27747141869081376	-0.09547293295153736	-1.5065000000000022	-0.2685298259173804	0.11223088500142482	0.002521711556604058	0.0005386255995401427	1.37590703423575e-06	5.746501731123005e-204	-0.10768561799958043	0.0
2.5044999999999904	-0.2642405155784589	0.2135543454748558	-0.10954238166282877	0.15469813391563014	1.5174999999999945	-0.15348106851814736	0.2682645565599185	-0.15403072504443474	-1.4855000000000023	-0.2607872056179398	0.113435415021768	0.0026110648969030065	0.0005596538128524157	1.4457277034479047e-06	2.858118009465656e-203	-0.11271454610028764	0.0
2.5254999999999903	-0.09995807040829299	0.22189343206380846	-0.11425839628690562	-0.01430032587861263	1.5384999999999944	0.15995568525046946	0.2824436457476708	0.15938408142563346	-1.4645000000000024	-0.3559745340129109	0.11475955652356822	0.002703361450528451	0.0005814550359324919	1.5189661940292624e-06	1.4176197235151596e-202	-0.11754473173956059	0.0
2.54649999999999	-0.07800295091983461	0.2259155094146484	-0.1187727591923246	-0.040769808272489994	1.5594999999999943	-0.5023859044290202	0.23850321095233826	-0.5029802838475428	-1.4435000000000024	-0.1765531905252311	0.1311203946837875	0.0027986897670738446	0.0006040557164131329	1.5957832656738765e-06	7.01200655291169e-202	-0.12217710045907726	0.0
2.56749999999999	0.057834879589725115	0.2364391875693833	-0.12308627492387929	-0.1809211545136044	1.5804999999999942	-0.13032123607353477	0.2592325857566023	-0.13093924863236714	-1.4225000000000025	-0.4604822181118778	0.10853995889824804	0.0028971407593407555	0.0006274831294801436	1.6763469074753413e-06	3.4588191548479996e-201	-0.12661257515960767	0.0
2.58849999999999	0.11451366102537659	0.23724010152685687	-0.12719974211624777	-0.24171340314162437	1.6014999999999942	-0.10919229351880404	0.2557183147227871	-0.10983482696863779	-1.4015000000000026	-0.23365556263304432	0.12898670698177772	0.0029988077561638217	0.0006517654008694321	1.7608326467334551e-06	1.7014389608711638e-200	-0.13085207610592775	0.0
2.60949999999999	-0.2905254258930002	0.21731062345299715	-0.13111395342137183	0.15941147247162835	1.622499999999994	-0.12909804753906196	0.2483756375919097	-0.12976602081518432	-1.3805000000000027	-0.16181290327908027	0.141441306587948	0.003103786556082766	0.0006769315303995452	1.8494238701787799e-06	8.346566678663098e-200	-0.13489652093172433	0.0
2.63049999999999	-0.0476506114800263	0.2303243456194032	-0.1348296954344309	-0.0871790839544046	1.643499999999994	-0.09678138147220552	0.24698774601751505	-0.09747574570367765	-1.3595000000000028	-0.5180500646974825	0.11644566903199217	0.0032121754818642437	0.0007030114160485982	1.94231215807898e-06	4.083215834175118e-199	-0.13874682464450183	0.0
2.6514999999999898	-0.2887948290725956	0.2136114017356478	-0.13834774861838084	0.1504470804542148	1.6644999999999939	-0.31910400924692095	0.2305580363241426	-0.3198257487951288	-1.338500000000003	-0.09743730513174576	0.1536313761550121	0.0033240754358759856	0.000730035878584537	2.039697631706878e-06	1.992047924009249e-198	-0.14240389963047306	0.0
2.6724999999999897	-0.041842022247229715	0.22959354953319736	-0.14166888722706686	-0.09982686497983714	1.6854999999999938	-0.6128344362393167	0.20894878255287497	-0.6135845697666301	-1.317500000000003	-0.332958854070589	0.13957493733417642	0.003439589956315203	0.0007580366867576617	2.141789314666204e-06	9.691705383731565e-198	-0.1458686556594544	0.0
2.6934999999999896	0.02156326756596431	0.23452455547583678	-0.1447938792268856	-0.1663571467928499	1.7064999999999937	-0.01994503097346288	0.24571589916261785	-0.02072461254275247	-1.296500000000003	-0.3978136383680976	0.1366249112985875	0.003558825274292629	0.0007870465830643733	2.2488055085879074e-06	4.702227107376313e-197	-0.1491419998897512	0.0
2.7144999999999895	-0.2629241681014389	0.21901494100497912	-0.1477234862169887	0.11520068188445023	1.7274999999999936	-0.42391242702913323	0.2138921309957698	-0.4247225472349094	-1.2755000000000032	-0.24258798507717805	0.14852608510994234	0.003681890371773469	0.0008170993100911151	2.360974183726913e-06	2.2751496799481157e-196	-0.152224836873037	0.0
2.7354999999999894	-0.13992370264320125	0.22124323168808013	-0.15045846334802407	-0.010534760704822815	1.7484999999999935	-0.21703294592169797	0.22415543511753108	-0.21787473305365043	-1.2545000000000033	-0.5766700011249798	0.1206645057909226	0.003808897040375794	0.0008482296374475053	2.4785333850073217e-06	1.0977901319144123e-195	-0.15511806855923238	0.0
2.7564999999999893	0.046933767844324736	0.23948985114990504	-0.15299955923939293	-0.19993332708371767	1.7694999999999934	-0.451066177509655	0.20377903394799157	-0.4519407987493869	-1.2335000000000034	-0.4977657270438469	0.1316389550967867	0.003939959941026528	0.0008804733892975967	2.6017316540819427e-06	5.2824044146633286e-195	-0.15782259430137113	0.0
2.777499999999989	-0.11582592608471586	0.22909265690981023	-0.15534751589502893	-0.039521589810313076	1.7904999999999933	-0.00788203227293952	0.231993060052092	-0.008790694924703342	-1.2125000000000035	-0.3515448254450736	0.14261572850646112	0.004075196664474659	0.0009138674724982508	2.730828467990974e-06	2.5348189646006686e-194	-0.16033931086046982	0.0
2.798499999999989	-0.45376141584111696	0.20322588033159042	-0.15750306861767494	0.296258347223442	1.8114999999999932	-0.29183734795249444	0.21483916058419184	-0.29278130070875313	-1.1915000000000036	-0.46270512479540016	0.13363419067933072	0.004214727792660775	0.0009484499053535448	2.866094695023935e-06	1.2130123540776662e-193	-0.1626691124103843	0.0
2.819499999999989	-0.10430225788730199	0.23250125161956817	-0.15946694592166163	-0.055164688034359644	1.8324999999999931	-0.2823361810663948	0.21799649290455086	-0.2833167153090463	-1.1705000000000036	-0.27951744462356876	0.14907820012876283	0.004358676960941574	0.0009842598469941835	3.007813068409084e-06	5.788772421767466e-193	-0.1648128905426658	0.0
2.840499999999989	-0.27202854812488625	0.21812153301539466	-0.16123986944417204	0.11078867868071421	1.853499999999993	-0.05241331632872137	0.22394029600183044	-0.05343176746683934	-1.1495000000000037	-0.24499018823154461	0.15045250747461913	0.004507170921167381	0.0010213376273907652	3.1562786784745266e-06	2.7549308615016176e-192	-0.16677153427140867	0.0
2.861499999999989	-0.3045693977021643	0.21803347090145217	-0.16282255385499467	0.14174684384716962	1.874499999999993	-0.414195690486991	0.1956233780043453	-0.4152534393319502	-1.1285000000000038	-0.18807101461161535	0.1574637732566482	0.004660339605610061	0.0010597247780097935	3.3117994839466903e-06	1.3074885910600156e-191	-0.16854593003809848	0.0
2.8824999999999887	-0.16388354198522628	0.22583906946662863	-0.16421570676474376	-0.00033216477951747425	1.8954999999999929	-0.3201509357382701	0.19543233788926526	-0.3212494099171399	-1.107500000000004	-0.22863613394335214	0.1528827079358195	0.004818316191738274	0.0010994640631212188	3.4746968430731604e-06	6.188253378672161e-191	-0.17013696171644632	0.0
2.9034999999999886	-0.1055010893290918	0.2303280343197502	-0.16542002863155703	-0.059918939302465224	1.9164999999999928	-0.13332539624847797	0.2104630152800743	-0.1344660716565832	-1.086500000000004	-0.3916299258191026	0.1428203010971339	0.004981237167836383	0.0011405995117663237	3.645306065279341e-06	2.920796120592703e-190	-0.171545510617225	0.0
2.9244999999999886	-0.26514786996834416	0.22234993578921233	-0.16643621266625444	0.09871165730208972	1.9374999999999927	-0.41351924221414094	0.19123114467672453	-0.4147036445077043	-1.065500000000004	-0.5033956050976311	0.13112686242595842	0.005149242399462679	0.001183176450394634	3.8239769840911065e-06	1.3747931970535533e-189	-0.17277245549309583	0.0
2.9454999999999885	0.022734572369163358	0.2409402195143811	-0.16726494473596257	-0.18999951710512591	1.9584999999999926	0.06473724828436278	0.2183992509830529	0.06350754215456658	-1.0445000000000042	-0.46245348947637976	0.13958726092945553	0.00532247519674184	0.0012272415361784868	4.011074552078926e-06	6.453220155661009e-189	-0.17381867254343497	0.0
2.9664999999999884	0.2504723475063169	0.2550618458452666	-0.16790690326618798	-0.41837925077250493	1.9794999999999925	-0.4971752594869471	0.17607733088435795	-0.4984518992739142	-1.0235000000000043	-0.2609488053061684	0.15668593219436325	0.005501082382486047	0.0012728427910138381	4.206979458603492e-06	3.020776294971856e-188	-0.17468503541914648	0.0
2.988499999999994	0.2950375129795262	0.2458241237016522	-0.16837983587043953	-0.4634173488499657	2.0004999999999926	-0.42502455048546167	0.18916478752699983	-0.42634980823923113	-1.0025000000000044	-0.3504874838969254	0.15519297997813253	0.005694122965019001	0.0013223170386283247	4.422092449037856e-06	1.5173920909592953e-187	-0.1754006979665359	0.0
3.0105	-0.3611003516770498	0.21153547784072319	-0.16864928205023094	0.19245106962681885	2.0214999999999925	-0.16788660966088279	0.20700556641678117	-0.16926222584220482	-0.9815000000000043	-0.4684723015028929	0.15018898485328244	0.0058934043020257895	0.0013735900064875987	4.647784097102522e-06	7.599120422225267e-187	-0.17592092414284144	0.0
3.0315735	-0.10169324085382049	0.23439703963407016	-0.16871726463559208	-0.0670240237817716	2.0424999999999924	-0.27993037880232574	0.20036263502744805	-0.2813581517303832	-0.9605000000000044	-0.3316217210085157	0.16337368563749743	0.006090313197786248	0.0014244460933576348	4.874351060473084e-06	3.5459406501817702e-186	-0.17623689827779643	0.0
3.0527945145	-0.10680818542457028	0.23472496276151406	-0.1685984102506336	-0.06179022482606332	2.0634999999999923	-0.07518520657690841	0.21253560661193158	-0.07666699418252744	-0.9395000000000042	-0.42854941837917115	0.16057473542171033	0.006294721126462033	0.0014774370956540835	5.113236992452856e-06	1.6678779627309097e-185	-0.17637568170974216	0.0
3.0741640761015	-0.3382923030905311	0.21916298294384398	-0.16828944564276377	0.17000285744776733	2.0844999999999922	-0.3446190032591421	0.19707001036712699	-0.34615672488492405	-0.9185000000000043	-0.21123442170328643	0.18158512892205186	0.0065069395233772025	0.0015326608751372408	5.365170698013849e-06	7.908040606965566e-185	-0.17633441121197624	0.0
3.09568322463421	0.05871651599605861	0.243739655605903	-0.1677870524035603	-0.22650356839961888	2.105499999999992	0.01851467466772892	0.22009556600526192	0.016919036419314047	-0.8975000000000042	-0.34029054359310806	0.176879570033502	0.006727293561331862	0.0015902200833733163	5.630927173580306e-06	3.779655975412509e-184	-0.17611019697543906	0.0
3.11735300720665	0.038531825956512895	0.24019662875545184	-0.16708786608389353	-0.20561969204040642	2.126499999999992	-0.24351977076329182	0.20563835670014693	-0.2451753733937892	-0.8765000000000043	-0.5180073244743664	0.16820514971182096	0.006956122780604069	0.0016502224078434368	5.911330708405252e-06	1.8210470582845713e-183	-0.17570012260304946	0.0
3.1391744782570963	-0.2172665042157555	0.2227193184681606	-0.16618847527277164	0.051078028942983855	2.147499999999992	-0.1273306007189422	0.21628718662468235	-0.1290482825951518	-0.8555000000000041	-0.11158328858915434	0.19981678084273397	0.0071937817483526635	0.0017127808311303131	6.2072582046104645e-06	8.844680196400077e-183	-0.1751012451104592	0.0
3.1611486996048956	0.021611746677890925	0.23097997474898035	-0.16508542063799345	-0.18669716731588437	2.168499999999992	-0.11247592565832597	0.2170882336191958	-0.11425787074643524	-0.8345000000000042	-0.4249523735477043	0.18294682056727057	0.007440640748779713	0.0017780139038900667	6.519642731960215e-06	4.330534656332923e-182	-0.17431059493339518	0.0
3.18327674050213	0.26729994850375205	0.25162795824486045	-0.16377519392659431	-0.4310751424303464	2.189499999999992	-0.15063453277639588	0.2129581799556139	-0.15248299619580868	-0.8135000000000041	-0.45100597357836514	0.19018922155654153	0.007697086505472125	0.0018460460323553424	6.849477334664019e-06	2.1374967367199895e-181	-0.17332517594175645	0.0
3.205559677685645	0.21564622266886724	0.244948095155068	-0.1622542369229909	-0.37790045959185814	2.2104999999999917	-0.13788527999428807	0.21636216781733528	-0.1398025901216834	-0.7925000000000042	-0.3459870692695637	0.19877451904555024	0.007963522937402047	0.0019170077811557424	7.197819108821447e-06	1.063603810517635e-180	-0.17214196546065752	0.0
3.227998595429445	0.03916557467037415	0.23567452941956132	-0.16051894036260578	-0.19968451503297993	2.2314999999999916	-0.1774414630525404	0.2111534450663186	-0.17943002368046626	-0.7715000000000041	-0.5773016038362182	0.19174367169583903	0.008240371950131392	0.0019910361922842908	7.5657935705458405e-06	5.335443138040321e-180	-0.170757914298592	0.0
3.250594585597451	0.4334528274843479	0.2564704635071643	-0.15856564279864624	-0.5920184702829941	2.2524999999999915	-0.31499345183218863	0.20555495644333888	-0.3170557443833422	-0.7505000000000042	-0.606861541277258	0.19597286609267653	0.008528074263831347	0.0020682751210831596	7.954599336338098e-06	2.6982536521239485e-179	-0.1691699467828971	0.0
3.273348747696633	0.2969642042861222	0.2467243469879078	-0.15639062941960793	-0.45335483370573015	2.2734999999999914	-0.12605869077589735	0.2195518387561175	-0.12819727657425742	-0.729500000000004	-0.8738333971233301	0.18966680360140886	0.008827090279796631	0.002148875590168694	8.365513138937082e-06	1.3756943918976605e-178	-0.1673749608027122	0.0
3.2962621889305095	-0.4106361763382096	0.21003826198875317	-0.15399013081494106	0.25664604552326853	2.2944999999999913	-0.14422241639605693	0.21889454798167424	-0.14643993899605046	-0.7085000000000041	-0.9389823232152499	0.1960305756187231	0.009137900987205969	0.002232996162265372	8.799895203659978e-06	7.071199479284254e-178	-0.16536982785961607	0.0
3.319336024253023	-0.38227063268258415	0.2095137519695241	-0.1513603216862019	0.23091031099638226	2.3154999999999912	-0.11729732897596414	0.21896961292162523	-0.11959651655086456	-0.687500000000004	-0.6470445224006873	0.22258785479395002	0.009461008911953388	0.002320803332970023	9.25919501217284e-06	3.6643834381307346e-177	-0.16315139312613747	0.0
3.342571376422794	0.11816570014818903	0.2355616247842048	-0.1484973195008729	-0.2666630196490619	2.336499999999991	-0.3453791640618245	0.20545138500451887	-0.34776283185259427	-0.6665000000000041	-0.9886058587919084	0.21497694558946082	0.00979693910945114	0.0024124719445222007	9.744957482711029e-06	1.9144761477874637e-176	-0.16071647551232893	0.0
3.3659693760577536	-0.03567789840667352	0.225719976050647	-0.14539718308590927	-0.10971928467923575	2.357499999999991	-0.11581859708402381	0.21737563152709413	-0.11828964990982886	-0.645500000000004	-0.6404846934594501	0.24362050725372428	0.01014624020338417	0.002508185621714146	1.0258829598015156e-05	1.0084270954396442e-175	-0.1580618677406056	0.0
3.389531161690158	-0.08412459671822434	0.22594809482912306	-0.14205591115792646	-0.05793131443970212	2.378499999999991	-0.01961787520358431	0.2304149162349384	-0.022179310035223446	-0.624500000000004	-0.551439713824665	0.2608201063926019	0.010509485472476264	0.002608137231133649	1.0802567514669723e-05	5.355358695537863e-175	-0.15518433642905105	0.0
3.4132578798219892	-0.010368225568052336	0.22661735300833527	-0.1384694407867868	-0.12810121521873447	2.399499999999991	0.03571289967185114	0.2308074847163809	0.03305799107434406	-0.6035000000000039	-0.45114382494859706	0.27807340260571745	0.010887273987412608	0.002712529364996817	1.137804419014789e-05	2.8673841821532177e-174	-0.15208062218338636	0.0
3.437150684980743	0.15085264291171743	0.2379722381497524	-0.13463364578920042	-0.28548628870091786	2.4204999999999908	-0.18463856584904673	0.21764102590005485	-0.18739013746473798	-0.582500000000004	-1.0975820155279798	0.2628279103819517	0.011280231800148538	0.002821574850893799	1.1987257566689362e-05	1.5478894756079998e-173	-0.14874743969780946	0.0
3.4612107397756082	0.02875608920669769	0.23070892167143056	-0.13054433504880175	-0.15930042425549945	2.4414999999999907	-0.2804534476338014	0.21416871141663596	-0.28330497178205516	-0.5615000000000039	-1.2502117472971617	0.2747400532121871	0.011689013187923609	0.0029354972888405435	1.2632339354186765e-05	8.424690499792117e-173	-0.14518147786492008	0.0
3.485439214954037	-0.07856435545365476	0.22640908331780002	-0.12619725075898744	-0.047632895305332684	2.4624999999999906	-0.2939597481299801	0.21464097711675253	-0.29691461742505015	-0.540500000000004	-0.5547203002073564	0.3156259075383321	0.012114301954390564	0.003054531617102633	1.3315564457548662e-05	4.6230738315680116e-172	-0.1413793998949382	0.0
3.5098372894587158	0.01404287130172008	0.22504739288264308	-0.12158806658461982	-0.1356309378863399	2.4834999999999905	-0.047074035674277745	0.2216879983224985	-0.05013574873745618	-0.5195000000000038	-0.717772108193107	0.32843212934005833	0.012556812790362274	0.003178924708334259	1.4039361097561968e-05	2.557838987423482e-171	-0.1373378434444139	0.0
3.5344061504849265	-0.17541783688535995	0.21634896461162192	-0.11671238573857305	0.058705451146786894	2.5044999999999904	-0.2642405155784589	0.2135543454748558	-0.2674126800159178	-0.4985000000000039	-0.659732230917867	0.3485802875549322	0.013017292696775325	0.0033089359976555773	1.4806321678116363e-05	1.4268667345124909e-170	-0.13305342075468207	0.0
3.559146993538321	-0.08714608087306455	0.21761755940122	-0.11156573896883902	-0.02441965809577447	2.5254999999999903	-0.09995807040829299	0.22189343206380846	-0.10324440586094796	-0.47750000000000387	-1.0510781649660448	0.3591372938935348	0.013496522472566972	0.0034448381443763407	1.56192144568008e-05	8.025341031349317e-170	-0.12852271880023913	0.0
3.5840610224930893	0.009296246336534536	0.2260925627938485	-0.10614358245178747	-0.115439828788322	2.54649999999999	-0.07800295091983461	0.2259155094146484	-0.08140729218658727	-0.45650000000000385	-1.3562360124762183	0.3730943512356318	0.013995318270261629	0.003586917729161969	1.648099608036258e-05	4.551087456397624e-169	-0.12374229944729143	0.0
3.6091494496505407	0.15173234584449086	0.23091611209311208	-0.10044129558694397	-0.25217364143143484	2.56749999999999	0.057834879589725115	0.2364391875693833	0.05430857935399674	-0.43550000000000383	-0.9972768383506185	0.413005899790563	0.014514533222165936	0.003735475988530777	1.739482505135807e-05	2.6021952560448755e-168	-0.11870869962269204	0.0
3.6344134957980945	0.5277810643069085	0.2503050167354833	-0.09445417868845085	-0.6222352429953594	2.58849999999999	0.11451366102537659	0.23724010152685687	0.11086132703569661	-0.4145000000000038	-1.2192605310195237	0.44096911114726534	0.01505505914017442	0.003890829588668137	1.8364076197554016e-05	1.5001638198153894e-167	-0.11341843149349096	0.0
3.659854390268681	0.34449023156911174	0.23669742108802158	-0.08817745056817303	-0.4326676821372848	2.60949999999999	-0.2905254258930002	0.21731062345299715	-0.2943079934033527	-0.3935000000000038	-0.06619795592338384	0.5114617470871804	0.015617828292294036	0.004053311440644641	1.9392356221288642e-05	8.719917257837356e-167	-0.107867982657333	0.0
3.685473371000562	0.3886811582506869	0.24165776836350722	-0.08160624600518374	-0.4702874042558706	2.63049999999999	-0.0476506114800263	0.2303243456194032	-0.051567740690097216	-0.3725000000000038	-1.1930307818073995	0.5379716450483731	0.016203815259102344	0.004223271559231339	2.0483520412103805e-05	5.110475840014233e-166	-0.10205381634392952	0.0
3.7112716845975657	0.06934294095244863	0.22491480081847054	-0.07473561309615712	-0.14407855404860576	2.6514999999999898	-0.2887948290725956	0.2136114017356478	-0.29285098008468785	-0.35150000000000375	-1.1184120950713385	0.6055148997580947	0.016814038873462854	0.004401077967616131	2.1641690612560105e-05	3.019852279369547e-165	-0.09597237162784866	0.0
3.7372505863897487	0.04800827547617584	0.2232618083146943	-0.06756051048094516	-0.115568785957121	2.6724999999999897	-0.041842022247229715	0.22959354953319736	-0.04604179067961725	-0.33050000000000374	-3.442628298428165	0.6385067158028753	0.017449564246930078	0.004587117650441072	2.287127453427306e-05	1.7992237670084127e-164	-0.08962006365285058	0.0
3.763411340494477	-0.07998659737627414	0.21781001114009776	-0.060075804437399974	0.01991079293887417	2.6934999999999896	0.02156326756596431	0.23452455547583678	0.01721514690309872	-0.3095000000000037	-2.6208530956880374	0.7449660708697176	0.018111504886387065	0.004781797557701236	2.4176986528915308e-05	1.0808343989090306e-163	-0.08299328386801719	0.0
3.7897552198779385	0.01337688805875956	0.22058028401553417	-0.05227626583925245	-0.065653153898012	2.7144999999999895	-0.2629241681014389	0.21901494100497912	-0.2674255187574872	-0.2885000000000037	-2.4414256201332947	0.8607775363056757	0.01880102490456785	0.004985545662171899	2.5563869927258273e-05	6.546461980171091e-163	-0.07608840027591945	0.0
3.816283506417084	0.14993095678430773	0.22653962992163285	-0.04415656697059435	-0.19408752375490207	2.7354999999999894	-0.13992370264320125	0.22124323168808013	-0.14458330785440957	-0.2675000000000037	-4.916321175486225	0.9678145506613439	0.019519341328228492	0.0051988120731623465	2.7037321068325293e-05	3.9978481689339925e-162	-0.06890175769305351	0.0
3.842997490962004	-0.011855920831931733	0.21569262384148613	-0.03571127819029013	-0.0238553573583584	2.7564999999999893	0.046933767844324736	0.23948985114990504	0.04211073278234653	-0.24650000000000366	-6.240741260502169	1.1216037698322228	0.020267726507839326	0.00542207020953171	2.8603115150465135e-05	2.461593628453877e-161	-0.06142967802281163	0.0
3.8698984733987376	-0.09385704647957159	0.21536367830657938	-0.026934864439356457	0.06692218204021513	2.777499999999989	-0.11582592608471586	0.22909265690981023	-0.12081772105015676	-0.2255000000000037	-7.938157493939627	1.3069118527458958	0.021047510632780233	0.005655818035044516	3.0267434046664303e-05	1.5281807054210216e-160	-0.05366846054122787	0.0
3.896987762712529	0.12579201520096306	0.22488535291631004	-0.017821681584092777	-0.14361369678505584	2.798499999999989	-0.45376141584111696	0.20322588033159042	-0.4589274596338263	-0.20450000000000368	-4.756769347280965	1.5666901223109182	0.021860084356127612	0.005900579359292463	3.203689623779654e-05	9.565305232846316e-160	-0.04561438219575065	0.0
3.9242666770515164	0.10082525230727787	0.22120640007326514	-0.008365972587484779	-0.10919122489476266	2.819499999999989	-0.10430225788730199	0.23250125161956817	-0.10964820250830616	-0.18350000000000372	1.1095299922338029	1.8735646176688134	0.02270690153322709	0.0061569052075630005	3.391858902979493e-05	6.036508218387783e-159	-0.03726369791730466	0.0
3.9517365437908767	0.03402703162497537	0.2198666166773609	0.0014381364988981966	-0.03258889512607717	2.840499999999989	-0.27202854812488625	0.21812153301539466	-0.27756021295212285	-0.1625000000000037	11.43566019593186	2.2162401114915444	0.023589482078348267	0.006425375263195249	3.59201032340253e-05	3.840893481417559e-158	-0.028612640945879342	0.0
3.9793986995974127	-0.15211816238910703	0.2064741506810309	0.011596640730513405	0.16371480311962044	2.861499999999989	-0.3045693977021643	0.21803347090145217	-0.3102927738852681	-0.14150000000000373	33.22701260928568	2.618351049439588	0.024509414943815856	0.006706599386130388	3.80495705045081e-05	2.4639646617370963e-157	-0.01965742316993735	0.0
4.007254490494595	-0.1491320558509779	0.20539542979449327	0.02211566066131873	0.17124771651229664	2.8824999999999887	-0.16388354198522628	0.22583906946662863	-0.16980479693692885	-0.12050000000000372	68.13216175719691	3.0569030525867094	0.025468361226106496	0.007001219211535353	4.031570354116886e-05	1.5936327394497622e-156	-0.010394235479864289	0.0
4.035305271928057	-0.16502673519550923	0.20548776464167537	0.033001446939674446	0.19802818213518367	2.9034999999999886	-0.1055010893290918	0.2303280343197502	-0.11162657131475978	-0.09950000000000372	113.63596412040522	3.510583840471559	0.02646805740348856	0.007309909832557518	4.272783938509923e-05	1.0391756036231605e-155	-0.0008192481357567338	0.0
4.063552408831553	0.15465909944419307	0.2203287832247976	0.04426038511758507	-0.110398714326608	2.9244999999999886	-0.26514786996834416	0.22234993578921233	-0.2714841127951856	-0.0785000000000037	164.67127294068945	3.9444443678660144	0.027510318709865575	0.007633381571452123	4.529598604996735e-05	6.8317426718904425e-155	0.00907138885021741	0.0
4.091997275693375	0.2911742525875758	0.22751560009232039	0.055899000682405504	-0.2352752519051703	2.9454999999999885	0.022734572369163358	0.2409402195143811	0.01618084456169095	-0.05750000000000371	217.15388719966927	4.345918658563079	0.028597042649557685	0.007972381843514247	4.8030872753351515e-05	4.528041376760115e-154	0.019281545316580218	0.0
4.120641256623228	0.3062191657400428	0.22489215277034005	0.06792396432050368	-0.23829520141953914	2.9664999999999884	0.2504723475063169	0.2550618458452666	0.24369421535335842	-0.0365000000000037	262.41250434425865	4.683049245807331	0.029730212657822788	0.008327697118444525	5.094400403300687e-05	3.0256564263842893e-153	0.02981511054020336	0.0
4.149485745419591	-0.05142562571490656	0.20815687731095087	0.08034209742256232	0.13176772313746887	2.988499999999994	0.2950375129795262	0.2458241237016522	0.2880166508834298	-0.015500000000003704	281.311046243306	4.8871387652546945	0.030911901911974744	0.00870015498397906	5.4047718056027594e-05	2.0382277269948597e-152	0.0406759928085525	0.0
4.178532145637528	0.20126499568346964	0.21920379521188685	0.09316037784055481	-0.10810461784291484	3.0105	-0.3611003516770498	0.21153547784072319	-0.3683719937696603	0.005499999999996298	271.74684200015565	4.943062601827085	0.03214427729800059	0.009090626316822562	5.7355249453682275e-05	1.3842123498452045e-151	0.051868118976277966	0.0
4.207781870656991	0.1278051688255746	0.21408012303196028	0.10638594590664802	-0.02141922291892659	3.0315735	-0.10169324085382049	0.23439703963407016	-0.10921287449602485	0.026499999999996297	226.43144369220715	4.807336972908949	0.03342960353761034	0.009500027566137017	6.088079704154384e-05	9.476810823112718e-151	0.06339543400585912	0.0
4.23723634375159	0.5064541603137016	0.2314463029411558	0.12002611072456679	-0.3864280495891348	3.0527945145	-0.10680818542457028	0.23472496276151406	-0.11458545688367885	0.0474999999999963	175.600290807237	4.540107233583039	0.03477024748066992	0.009929323155057252	6.463959681354051e-05	6.54068500946598e-150	0.07526190049202608	0.0
4.266896998157851	0.5604403360035016	0.23149460683524573	0.1340883567442174	-0.42635197925928425	3.0741640761015	-0.3382923030905311	0.21916298294384398	-0.34633726865974357	0.06849999999999631	121.79114129532866	4.1435028734592265	0.0361686825679674	0.010379528005928057	6.864800062992321e-05	4.550690838754188e-149	0.08747149816969202	0.0
4.2967652771449565	-0.03869369659969788	0.20644955313468694	0.14858035063060013	0.187274047230298	3.09568322463421	0.05871651599605861	0.243739655605903	0.05039337142417985	0.0894999999999963	74.16355514479795	3.650429141004311	0.0376274934692443	0.01085171019518658	7.292356105305905e-05	3.19165192876361e-148	0.10002822340511619	0.0
4.32684263408497	0.23323205052230236	0.21733026626710303	0.16350994843825342	-0.06972210208404894	3.11735300720665	0.038531825956512895	0.24019662875545184	0.029919569437356984	0.11049999999999632	43.11315578483442	3.135884315690158	0.039149380901383694	0.011346993744045294	7.748512282161211e-05	2.2564634024429264e-147	0.11293608867000282	0.0
4.357130532523566	0.29826860969867514	0.2190404456070144	0.17888520310273087	-0.11938340659594426	3.1391744782570963	-0.2172665042157555	0.2227193184681606	-0.22617927405344307	0.13149999999999631	17.92781165865557	2.612154787637323	0.040737166631585095	0.011866561551367916	8.235292149331205e-05	1.6080723734716102e-146	0.12619912199828454	0.0
4.387630446251231	0.21060438979185112	0.21247371830692	0.19471437226073984	-0.015890017531111272	3.1611486996048956	0.021611746677890925	0.23097997474898035	0.012386572382489186	0.1524999999999963	1.9056263453313136	2.127354081906274	0.04239379867026424	0.012411658475368176	8.754868982933373e-05	1.1551458010776567e-145	0.1398213664252781	0.0
4.41834385937499	0.6560360039307931	0.23216392813829895	0.21100592641079763	-0.44503007751999546	3.18327674050213	0.26729994850375205	0.25162795824486045	0.25774996648858994	0.17349999999999632	-1.7503662915516998	1.7321529934974782	0.044122356658302664	0.012983594571004458	9.309577253962364e-05	8.363937134353166e-145	0.15380687940895088	0.0
4.449272266390615	0.23564391963449677	0.21431280240218775	0.22776855742636282	-0.007875362208133951	3.205559677685645	0.21564622266886724	0.244948095155068	0.20575849413120062	0.1944999999999963	-4.692721272303459	1.4055444070617151	0.04592605745311856	0.013583748490183753	9.901925005854106e-05	6.104016673099673e-144	0.16815973223300196	0.0
4.48041717225535	0.3523393426542541	0.2148906227627638	0.24501118743354275	-0.10732815522071135	3.227998595429445	0.03916557467037415	0.23567452941956132	0.02892660073438792	0.2154999999999963	-7.274077604633561	1.138382732425093	0.04780826091784907	0.01421357105213289	0.00010534607207426124	4.489927455509635e-143	0.18288400939148652	0.0
4.511780092461137	0.24458142573440625	0.21010838439610013	0.26274297806553626	0.01816155233113001	3.250594585597451	0.4334528274843479	0.2564704635071643	0.42284852350009705	0.23649999999999627	-3.504563833895638	1.0136039668435557	0.049772475917710064	0.014874588991536068	0.00011210520159382999	3.3286541024957166e-142	0.19798380795469628	0.0
4.5433625531083655	0.2912805027420874	0.212675408032409	0.2809733401059923	-0.010307162636095102	3.273348747696633	0.2969642042861222	0.2467243469879078	0.2859798729030179	0.2574999999999963	-2.5163423047440077	0.9392224313116303	0.05182236652733608	0.015568408892278496	0.00011932777038889518	2.4870825649938456e-141	0.21346323691598879	0.0
4.575166090980124	0.39804923442880297	0.21589143805926728	0.2997119435335248	-0.09833729089527815	3.2962621889305095	-0.4106361763382096	0.21003826198875317	-0.4220158733828846	0.2784999999999963	-1.0286650160110185	0.9054200159483021	0.05396175845259222	0.01629672131487204	0.00012704724673535288	1.8727929717684228e-140	0.22932641651932517	0.0
4.607192253616985	0.4039577461771133	0.21532496713557797	0.3189687279794883	-0.084989018197625	3.319336024253023	-0.38227063268258415	0.2095137519695241	-0.39406170412251973	0.2994999999999963	1.2452419898907934	0.9167105257375565	0.05619464566998887	0.017061305125870726	0.00013529961643384954	1.4211914321357537e-139	0.24557747756719484	0.0
4.639442599392304	0.44654498861151254	0.21625774665505315	0.3387539136110532	-0.10779107500045931	3.342571376422794	0.11816570014818903	0.2355616247842048	0.10594654413673298	0.32049999999999634	-1.3626900926909933	0.8794257486207631	0.05852519728641559	0.017864032037808824	0.0001441235781776565	1.086833954490902e-138	0.2622205607086512	0.0
4.67191869758805	0.3907088109254455	0.21436250593744613	0.35907801245144755	-0.03163079847399797	3.3659693760577536	-0.03567789840667352	0.225719976050647	-0.04834258306136985	0.34149999999999636	-0.8385493029646938	0.8806032156975481	0.06095776462143499	0.018706871368409296	0.00015356075442040648	8.375399530276125e-138	0.27925981570718283	0.0
4.704622128471167	0.22726546879940324	0.20454797980107187	0.3799518401489753	0.15268637134957208	3.389531161690158	-0.08412459671822434	0.22594809482912306	-0.09725302198934892	0.3624999999999964	-0.18081430866130077	0.8768072972815923	0.06349688851383814	0.01959189502801616	0.00016365591898898158	6.5037348701412915e-137	0.29669940068813205	0.0
4.737554483370465	0.7163628945985852	0.22442043357858735	0.40138652820611337	-0.3149763663924718	3.4132578798219892	-0.010368225568052336	0.22661735300833527	-0.02397940696465191	0.3834999999999964	-1.7090415941493582	0.8365192072515205	0.06614730685355479	0.02052128274439506	0.00017445724278707098	5.088826519591904e-136	0.31454348136537646	0.0
4.7707173647540575	0.2157627503304462	0.20052024617377046	0.42339353667957447	0.20763078634912827	3.437150684980743	0.15085264291171743	0.2379722381497524	0.1367388490031084	0.4044999999999964	-0.9244849810086464	0.8222750144378866	0.0689139623393253	0.021497327534220546	0.0001860165590430542	4.0119162073551664e-135	0.33279623024698557	0.0
4.804112386307336	0.3377718064545779	0.20561174504116228	0.445984667361757	0.10821286090717913	3.4612107397756082	0.02875608920669769	0.23070892167143056	0.014118946390579349	0.42549999999999644	-0.1743494514856856	0.8004472958773886	0.07180201046177453	0.022522441430725126	0.0001983896496726282	3.1867398803075315e-134	0.35146182581958474	0.0
4.837741173011487	0.3728489688213918	0.2072799404398431	0.4691720774533811	0.09632310863198928	3.485439214954037	-0.07856435545365476	0.22640908331780002	-0.0937465045896055	0.44649999999999646	-0.06502189415336801	0.7609824106962061	0.07481682771067437	0.02359916147711638	0.00021163655445254027	2.550247757607168e-133	0.3705444517111378	0.0
4.871605361222568	0.0871991523579472	0.19654031088348167	0.49296829373641105	0.40576914137846387	3.5098372894587158	0.01404287130172008	0.22504739288264308	-0.0017069055580740174	0.4674999999999965	0.21595668222139963	0.725363023317329	0.07796402000423013	0.024730155995476077	0.0002258219048376921	2.056074478857811e-132	0.3900482958318672	0.0
4.9057065987511255	0.4489915556501114	0.20945005920619597	0.517386227255544	0.06839467160543256	3.5344061504849265	-0.17541783688535995	0.21634896461162192	-0.19175887190146895	0.4884999999999965	-0.13688689839326074	0.6736535104017696	0.08124943133717474	0.025918231140929275	0.00024101528440042126	1.6699173820216329e-131	0.40997754949303955	0.0
4.940046544942383	0.617117980097887	0.21380338362229898	0.5424391885155885	-0.07467879158229851	3.559146993538321	-0.08714608087306455	0.21761755940122	-0.10410306070446466	0.5094999999999965	-0.008840403656673601	0.634534719150562	0.08467915264329558	0.027166337750913313	0.0002572916180288211	1.366246332789147e-130	0.4303364065033508	0.0
4.97462687075698	0.5786045848626733	0.21204253293619063	0.5681409032009117	-0.010463681661761592	3.5840610224930893	0.009296246336534536	0.2260925627938485	-0.008302470658969425	0.5304999999999964	-0.849189663341491	0.5755591252920209	0.08825953086673506	0.02847757849937665	0.0002747315921913167	1.1259480348239603e-129	0.45112906224260874	0.0
5.009449258852279	0.8352664124057613	0.22257022331172355	0.5945055284219412	-0.24076088398382012	3.6091494496505407	0.15173234584449086	0.23091611209311208	0.1334649418087428	0.5514999999999965	-0.8065628265459353	0.5362129789415789	0.09199717823501008	0.029855215365693695	0.00029342210875832586	9.346298442999937e-129	0.472359712712479	0.0
5.044515403664246	0.7919360942444016	0.21755149849485025	0.6215476694922109	-0.17038842475219074	3.6344134957980945	0.5277810643069085	0.2503050167354833	0.5088168115018684	0.5724999999999965	-0.6860531646665269	0.5063798423120051	0.09589898172515164	0.031302677427986	0.0003134567750696648	7.8139161207698e-128	0.49403255356400355	0.0
5.079827011489895	0.6080119692695652	0.2090704517697767	0.6492823972378602	0.04127042796829494	3.659854390268681	0.34449023156911174	0.23669742108802158	0.3247996994799518	0.5934999999999966	0.35537062106512707	0.5036184489266162	0.0999721127126893	0.032823568990388685	0.0003349364331494176	6.5793149292457275e-127	0.5161517791016328	0.0
5.1153858005703245	0.7240808249149407	0.21357391980885848	0.6777252658396612	-0.04635555907527955	3.685473371000562	0.3886811582506869	0.24165776836350722	0.3682335879119411	0.6144999999999965	-0.5197608907417628	0.4589550121424511	0.1042240367913746	0.03442167805358381	0.00035796973119945664	5.578913538478374e-126	0.5387215812635033	0.0
5.151193501174317	0.5095542727220166	0.20425984914330841	0.7068923312056514	0.19733805848363484	3.7112716845975657	0.06934294095244863	0.22491480081847054	0.04810618242075708	0.6354999999999966	-1.5383990030553063	0.41791811899581016	0.10866252374954265	0.03610098513763549	0.00038267374074970744	4.763749996742016e-125	0.5617461485777235	0.0
5.187251855682537	0.3005243061746107	0.1961888310547853	0.7368001698701309	0.4362758636955202	3.7372505863897487	0.04800827547617584	0.2232618083146943	0.025948722304270415	0.6564999999999965	-0.37346680759272655	0.4420449404357484	0.11329565768685068	0.037865672465794024	0.00040917462310902797	4.095917069945936e-124	0.5852296650943771	0.0
5.2235626186723145	0.4223305492881525	0.19929141869333775	0.7674658984123515	0.34513534912419896	3.763411340494477	-0.07998659737627414	0.21781001114009776	-0.10290407680689136	0.6774999999999967	-0.23487525933158349	0.43724032984143296	0.11813184725279034	0.03972013351748276	0.00043760834904636237	3.545910924804014e-123	0.609176309293032	0.0
5.260127557003021	0.593403198682097	0.20423439037393987	0.7989071933853802	0.20550399470328318	3.7897552198779385	0.01337688805875956	0.22058028401553417	-0.010435246377907447	0.6984999999999966	-0.24652230104425588	0.4374433950915864	0.12317983598583275	0.04166898295812805	0.00046812147593910985	3.090648956615024e-122	0.6335902529654802	0.0
5.296948449902043	0.5289223260011663	0.2006048877284322	0.8311423117426017	0.3022199857414354	3.816283506417084	0.14993095678430773	0.22653962992163285	0.12518576606184856	0.7194999999999967	-0.6596607745152747	0.4250417629412394	0.1284487127293368	0.04371706695283536	0.000500871986955959	2.7119803449323494e-121	0.6584756600734736	0.0
5.334027089051357	0.8666378950673553	0.21445154967086155	0.864190111745973	-0.002447783321382291	3.842997490962004	-0.011855920831931733	0.21569262384148613	-0.03757432066445323	0.7404999999999966	-0.5787303405255448	0.4272151498159824	0.13394792209740292	0.04586947387013809	0.0005360301971961337	2.3955612503318863e-120	0.6838366855812359	0.0
5.371365278674717	0.9235025458544885	0.2156152868804641	0.8980700743364042	-0.025432471518084365	3.8698984733987376	-0.09385704647957159	0.21536367830657938	-0.120590642581443	0.7614999999999967	-0.5801697341100747	0.42435392745128336	0.13968727496069003	0.04813154538113988	0.0005737797320879895	2.1300011958680974e-119	0.7096774742624863	0.0
5.40896483562544	0.8084265463029802	0.20992437375934825	0.9328023249426706	0.1243757786396904	3.896987762712529	0.12579201520096306	0.22488535291631004	0.09799931458930519	0.7824999999999966	0.1808180565277624	0.4455552514821189	0.1456769589188146	0.050508887958325026	0.0006143185837586624	1.9062121120767858e-118	0.7360021594817723	0.0
5.446827589474818	0.8017815539889176	0.20848653591872585	0.9684076557008461	0.1666261017119285	3.9242666770515164	0.10082525230727787	0.22120640007326514	0.071927526977458	0.8034999999999968	-0.7857037086696517	0.4130136473435145	0.1519275487223146	0.05300738477711204	0.0006578602515249371	1.7169095652696064e-117	0.7628148619498945	0.0
5.484955382601142	0.5601223780071748	0.1986607945523237	1.0049075480514331	0.4447851700442583	3.9517365437908767	0.03402703162497537	0.2198666166773609	0.003976254180197831	0.8244999999999967	-0.32770478224379573	0.42906605983072316	0.1584500166032671	0.05563320802185645	0.0007046349731256593	1.5562288036512402e-116	0.7901196884531838	0.0
5.52335007027935	0.8466187449302963	0.20830550667137335	1.0423241956762297	0.19570545074593337	3.9793986995974127	-0.15211816238910703	0.2064741506810309	-0.1833722262895578	0.8454999999999968	-0.25929957167522133	0.4249660402189369	0.1652557424694998	0.058392831596459464	0.0007548910538195254	1.4194278342944073e-115	0.8179207305564509	0.0
5.5620135207713055	0.8358637577460166	0.2068255462880153	1.080680527731309	0.24481676998529234	4.007254490494595	-0.1491320558509779	0.20539542979449327	-0.18164195199216093	0.8664999999999967	0.21691898460429204	0.4349934607127575	0.17235652391291423	0.061293044237990056	0.0008088963010114577	1.302656772080471e-114	0.8462220632793933	0.0
5.600947615416705	1.5427076197526173	0.22943545314146468	1.1200002323264115	-0.4227073874262057	4.035305271928057	-0.16502673519550923	0.20548776464167537	-0.1988474302709404	0.8874999999999968	-0.9307379003751324	0.40021665598314393	0.17976458597773504	0.06434096302976683	0.0008669395726476443	1.2027778819979008e-113	0.8750277437462621	0.0
5.640154248724622	0.9708376490083328	0.21031410620530552	1.1603077801945303	0.1894701311861975	4.063552408831553	0.15465909944419307	0.2203287832247976	0.11947010317682541	0.9084999999999968	-0.6239874528222984	0.4083135368789705	0.18749259062951898	0.06754404730815274	0.0009293324482364761	1.1172245716260516e-112	0.904341809808622	0.0
5.679635328465695	1.029247801218867	0.2103085017878237	1.2016284484883595	0.17238064726949243	4.091997275693375	0.2911742525875758	0.22751560009232039	0.2545567972217505	0.9294999999999969	0.06506785861324804	0.4182732117204994	0.1955536458604702	0.07091011295487296	0.0009964110320116741	1.0438904429707947e-111	0.9341682786410046	0.0
5.719392775764955	1.1324515125362917	0.21574876120523215	1.2439883446327458	0.11153683209645404	4.120641256623228	0.3062191657400428	0.22489215277034005	0.2681103119597425	0.9504999999999968	-0.6532334188451356	0.3961867237256703	0.20396131436103165	0.07444734706395696	0.0010685378984579288	9.810416432645663e-111	0.9645111453092992	0.0
5.759428525195309	0.9667241329107464	0.20803272518740215	1.2874144301541426	0.32069029724339615	4.149485745419591	-0.05142562571490656	0.20815687731095087	-0.09109173032891639	0.9714999999999969	-0.24634266898153445	0.40018619855751547	0.21272962168183912	0.07816432296940787	0.001146104191170095	9.2724735245487e-110	0.9953743813117255	0.0
5.799744524871677	0.9946009807803575	0.21033985015640927	1.331934544399381	0.33733356361902356	4.178532145637528	0.20126499568346964	0.21920379521188685	0.1599727368191928	0.9924999999999968	-0.2506169420661344	0.3982770834351969	0.2218730638039353	0.08207001561639708	0.0012295318868174034	8.813244489485784e-109	1.0267619330922313	0.0
5.840342736545779	0.9397261870400856	0.2049273836114848	1.37757742804677	0.4378512410066845	4.207781870656991	0.1278051688255746	0.21408012303196028	0.08481465692478571	1.0134999999999967	-0.9701757058993525	0.3694420193202299	0.23140661402863508	0.08617381725514667	0.001319276236836248	8.422933057782862e-108	1.0586777205261522	0.0
5.8812251357016	1.1638273264918508	0.2117824434157569	1.4243727463027749	0.26054541981092405	4.23723634375159	0.5064541603137016	0.2314463029411558	0.46168995008116087	1.0344999999999966	-1.2363077806277802	0.3474760985162254	0.24134572909164298	0.09048555343268146	0.001415828400381896	8.093423609494131e-107	1.0911256353780685	0.0
5.922393711651511	1.0327909604915542	0.2050603279570194	1.4723511116668535	0.43956015117529934	4.266896998157851	0.5604403360035016	0.23149460683524573	0.5138234774289763	1.0554999999999966	-0.0029908831177856143	0.38582661673927265	0.2517063543988978	0.09501549925326852	0.001519718283032691	7.81799633051689e-106	1.1241095397316545	0.0
5.963850467633071	1.5341088551374742	0.22274906065519723	1.5215441061360964	-0.012564749001377828	4.2967652771449565	-0.03869369659969788	0.20644955313468694	-0.08724582382518183	1.0764999999999965	-0.45004546405795676	0.36070872899457185	0.26250492827422484	0.09977439587361586	0.0016315175967633	7.591097568494226e-105	1.1576332643914924	0.0
6.005597420906502	1.0603731616215435	0.20697059862283748	1.5719843027093767	0.5116111410878332	4.32684263408497	0.23323205052230236	0.21733026626710303	0.18265819075405176	1.0974999999999964	-0.2117144541700302	0.3668854797924212	0.27375838510117373	0.10477346719372285	0.0017518431577877172	7.40815423645035e-104	1.1917006072566925	0.0
6.047636602852848	1.2903966612467097	0.2125094683123656	1.6237052860384131	0.3333086247917034	4.357130532523566	0.29826860969867514	0.2190404456070144	0.2455825285942288	1.1184999999999963	0.392743730096619	0.38081459720540733	0.28548415723344617	0.11002443669866818	0.0018813604400211193	7.265423502585223e-103	1.2263153316662776	0.0
6.089970059072819	1.7334442132099648	0.225311706197713	1.6767416720599808	-0.056702541149983965	4.387630446251231	0.21060438979185112	0.21247371830692	0.15571138395638937	1.1394999999999962	-0.18337629642163478	0.35056741480009873	0.29770017554008743	0.11553954440053545	0.002020787403123949	7.159870853399925e-102	1.261481164716234	0.0
6.132599849486327	1.7446996225094569	0.2246450182204244	1.7311291264298234	-0.013570496079633454	4.41834385937499	0.6560360039307931	0.23216392813829895	0.5988369569289463	1.160499999999996	-0.4201782237066176	0.3392573694490301	0.3104248684431353	0.12133156382311397	0.002170898615373686	7.089071051139575e-101	1.2972017955482005	0.0
6.1755280484327315	1.6423489132328137	0.2209341104465256	1.786904381564344	0.1445554683315302	4.449272266390615	0.23564391963449677	0.21431280240218775	0.1760350944411359	1.181499999999996	-0.5522152197874863	0.3285859902340415	0.3236771592967306	0.12741381896493031	0.0023325296929619125	7.051127621034246e-100	1.3334808736097212	0.0
6.2187567447717615	2.0705142659310902	0.2322565675363993	1.844105252081148	-0.22640901384994216	4.48041717225535	0.3523393426542541	0.2148906227627638	0.2902121646121979	1.202499999999996	-0.12528840283720033	0.3380690052340394	0.3374764619478064	0.1338002011685541	0.002506582078736866	7.044607371377095e-99	1.3703220068860507	0.0
6.262288041985164	1.7998249687477506	0.22359911782196504	1.9027706484138105	0.10294567966605994	4.511780092461137	0.24458142573440625	0.21010838439610013	0.1798222556235663	1.2234999999999958	-0.2983780103086682	0.32834841465419273	0.35184267430945	0.14050518581595822	0.00269402818490696	7.06848712499818e-98	1.4077287601034953	0.0
6.30612405827906	2.005085891049792	0.22940544213834332	1.962940588359928	-0.04214530268986394	4.5433625531083655	0.2912805027420874	0.212675408032409	0.22377039955208392	1.2444999999999957	-0.5828128079144332	0.3096505604703463	0.36679616976887497	0.14754384876097118	0.0028959169257883875	7.122110365928565e-97	1.4457046529042936	0.0
6.350266926687013	2.031534185229037	0.22912064522951175	2.02465620630463	-0.006877978924407113	4.575166090980124	0.39804923442880297	0.21589143805926728	0.3276637074146034	1.2654999999999956	-0.9527146272520133	0.284875101758948	0.3823577862427289	0.15493188240052636	0.003113379668320223	7.2051519118381035e-96	1.4842531579930545	0.0
6.394718795173823	1.9115892127838532	0.2254208760344782	2.087959759844283	0.17637054706042998	4.607192253616985	0.4039577461771133	0.21532496713557797	0.33056649576481983	1.2864999999999955	-0.541688055321905	0.2983821631563111	0.39854881268323783	0.16268561127647704	0.0033476366297833745	7.317589035541301e-95	1.5233776992547847	0.0
6.439481826740039	1.9067699373134253	0.2253017393089898	2.152894633517159	0.24612469620373378	4.639442599392304	0.44654498861151254	0.21625774665505315	0.37001163570911044	1.3074999999999954	-0.6377715744992809	0.29038193138897245	0.4153909728294876	0.17082200708917794	0.0036000037539429715	7.459677696039493e-94	1.5630816498445506	0.0
6.4845581995272195	2.4475619920644833	0.23891968567508684	2.2195053393294946	-0.22805665273498876	4.67191869758805	0.3907088109254455	0.21436250593744613	0.3108906141811808	1.3284999999999954	-0.4193905449412809	0.29688271995286325	0.4329064059890872	0.1793587029928553	0.0038719000986864537	7.631932715588929e-93	1.6033683302488657	0.0
6.529950106923911	2.0224767448169896	0.22740364274854594	2.2878375137465037	0.2653607689295141	4.704622128471167	0.22726546879940324	0.20454797980107187	0.14401302933855997	1.3494999999999953	-0.4889113103313125	0.29371719443522265	0.45111764462652615	0.18831400703094003	0.004164855770147143	7.835110865056367e-92	1.6442410063188901	0.0
6.575659757672378	2.415750602769054	0.23757219985056496	2.3579379107987966	-0.05781269197025729	4.737554483370465	0.7163628945985852	0.22442043357858735	0.6295198477578482	1.3704999999999952	-0.7601852613512246	0.277179516876253	0.4700475885259164	0.19770691455708855	0.004480520440282734	8.070195904100992e-91	1.6857028872755089	0.0
6.621689375976085	2.2713150104494426	0.2336105751162098	2.4298543909353922	0.15853938048594962	4.7707173647540575	0.2157627503304462	0.20052024617377046	0.12516544389785728	1.391499999999995	-1.1266592474151387	0.2474508728858972	0.4897194752874858	0.20755711947450287	0.004820672486912784	8.338384672106809e-90	1.7277571236864908	0.0
6.668041201607918	2.4500674091126613	0.23709329799027948	2.503635905234832	0.05356849612217074	4.804112386307336	0.3377718064545779	0.20561174504116228	0.2432489649124056	1.412499999999995	-0.18811063001329398	0.29415166797473546	0.5101568469092819	0.21788502411242783	0.005187228797302885	8.641073345991497e-89	1.7704068054158193	0.0
6.714717490019173	2.3777977650512474	0.234884076857682	2.5793324745664243	0.20153470951517694	4.837741173011487	0.3728489688213918	0.2072799404398431	0.27422134307914847	1.433499999999995	-0.7045872126288555	0.26628279356079554	0.531383512198167	0.22871174754437407	0.005582255278506806	8.979842976717609e-88	1.8136549595453766	0.0
6.7617205124493065	2.291906763899985	0.23154539602688606	2.656995163274064	0.3650883993740788	4.871605361222568	0.0871991523579472	0.19654031088348167	-0.015720845546596696	1.4544999999999948	-0.46420427926591223	0.2719904929453022	0.5534235047473539	0.24005913213767527	0.006007978119829649	9.356443391934212e-87	1.8575045482692052	0.0
6.809052556036452	2.5569819072689266	0.23756890139136588	2.7366760469355604	0.17969413966663383	4.9057065987511255	0.4489915556501114	0.20945005920619597	0.34158287788760694	1.4754999999999947	-0.6594457174359194	0.25129274102076066	0.5763010362115762	0.2519497481085147	0.006466795854944155	9.772774512004827e-86	1.9019584667605254	0.0
6.856715923928707	2.833364894822246	0.2425420284221282	2.818428173731208	-0.014936721091038052	4.940046544942383	0.617117980097887	0.21380338362229898	0.5050151980856493	1.4964999999999946	-0.10545128894345757	0.27747141869081376	0.600040444605534	0.2644068958405496	0.0069612922733611	1.0230864075460466e-84	1.9470195410117634	0.0
6.9047129353962085	2.4579354966442235	0.23240297208819044	2.902305518936344	0.4443700222921203	4.97462687075698	0.5786045848626733	0.21204253293619063	0.4615927439043703	1.5174999999999945	-0.17046579318290256	0.2682645565599185	0.6246661373465575	0.27745460570881864	0.007494250233106618	1.073284071296808e-83	1.992690525647861	0.0
6.953045925943982	2.7315232090297084	0.2386535656065531	2.988362932033954	0.2568397230042456	5.009449258852279	0.8352664124057613	0.22257022331172355	0.7131205966962992	1.5384999999999944	0.17765691250130944	0.2824436457476708	0.6502025287584822	0.2911176351337497	0.00806866642857246	1.1280901252562096e-82	2.0389741017131495	0.0
7.0017172474255895	3.015439885736937	0.24505111734422713	3.0766560759250425	0.061216190188105646	5.044515403664246	0.7919360942444016	0.21755149849485025	0.6644209783161943	1.5594999999999943	-0.5579815967483763	0.23850321095233826	0.6766739717504721	0.3054214625729199	0.008687767169555535	1.1877271090807644e-81	2.085872874432095	0.0
7.050729268157569	3.484677892466801	0.2552032001984556	3.1672413576964127	-0.31743653477038825	5.079827011489895	0.6080119692695652	0.2090704517697767	0.47488135113333785	1.5804999999999942	-0.14474301677945833	0.2592325857566023	0.7041046833818747	0.3203922781408127	0.00935502522946186	1.2524156433965873e-80	2.1333893709442635	0.0
7.100084373034671	3.3721767502381494	0.2517093238451848	3.260175850387532	-0.11200089985061723	5.1153858005703245	0.7240808249149407	0.21357391980885848	0.5850771403387829	1.6014999999999942	-0.12127587528452999	0.2557183147227871	0.7325186640218667	0.33605697052928907	0.01007417782248475	1.3223687211124309e-79	2.181526038013892	0.0
7.149784963645914	3.044967566019179	0.24244105929010987	3.355517205179993	0.310549639160814	5.151193501174317	0.5095542727220166	0.20425984914330841	0.3644080900940887	1.622499999999994	-0.14338446614025369	0.2483756375919097	0.7619396098103828	0.35244310988395905	0.010849245771241234	1.3977849500697794e-78	2.2302852397144095	0.0
7.199833458391435	3.4136963620517644	0.2506794480870539	3.4533235534144877	0.0396271913627233	5.187251855682537	0.3005243061746107	0.1961888310547853	0.14895380139885694	1.643499999999994	-0.1074915305013393	0.24698774601751505	0.7923908181240047	0.3695789262742492	0.011684553927822887	1.478840640764093e-77	2.279669255088411	0.0
7.250232292600176	3.705019515307865	0.25565399931549704	3.5536533978201725	-0.15136611748769235	5.2235626186723145	0.4223305492881525	0.19929141869333775	0.26404096016883305	1.6644999999999939	-0.35441711847144797	0.2305580363241426	0.8238950857464219	0.38749328337785005	0.012584752912436327	1.5656806498021508e-76	2.3296802757834643	0.0
7.3009839186483765	3.7533201726369314	0.2553540582424038	3.6565654923192925	-0.0967546803176389	5.260127557003021	0.593403198682097	0.20423439037393987	0.4280862582621971	1.6854999999999938	-0.6806527298249816	0.20894878255287497	0.8564745994366874	0.4062156469835922	0.013554842234728146	1.65840791586146e-75	2.3803204036642844	0.0
7.352090806078915	3.4100261114683863	0.24794150857461464	3.762118709744361	0.35209259827597483	5.296948449902043	0.5289223260011663	0.2006048877284322	0.3562556743320382	1.7064999999999937	-0.022152214326986552	0.24571589916261785	0.8901508185783253	0.4257760479008132	0.014600194863441598	1.7570716620935517e-74	2.4315916484017808	0.0
7.403555441721467	3.6457545768630184	0.2521388691135904	3.870371896774289	0.22461731991127065	5.334027089051357	0.8666378950673553	0.21445154967086155	0.6862844689026182	1.7274999999999936	-0.4708239837740398	0.2138921309957698	0.9249443495764669	0.4462050388481389	0.015726583310176317	1.8616542890446523e-73	2.483495925039507	0.0
7.455380329813519	3.6340957033595496	0.25098479026148285	3.98138371535741	0.3472880119978603	5.371365278674717	0.9235025458544885	0.2156152868804641	0.7351099457805707	1.7484999999999935	-0.2410505323592389	0.22415543511753108	0.9608748116460698	0.4675336448805593	0.01694020729264184	1.9720570469523799e-72	2.536035051538139	0.0
7.507567992122213	3.9806471084301704	0.25793463390461496	4.095212469839834	0.11456536140966334	5.40896483562544	0.8084265463029802	0.20992437375934825	0.6116263808420819	1.7694999999999934	-0.5009826584447563	0.20377903394799157	0.9979606935985446	0.4897933069009253	0.018247723041827802	2.088084657012163e-71	2.589210746298536	0.0
7.560120968067068	4.708010547175819	0.2719859458774687	4.211915918953307	-0.4960946282225125	5.446827589474818	0.8017815539889176	0.20848653591872585	0.5961887602379661	1.7904999999999933	-0.008754284135968238	0.231993060052092	1.036219201182544	0.5130158177907821	0.01965627431586923	2.209429148575805e-70	2.6430246256641112	0.0
7.6130418148435375	4.178716679441253	0.259667407192384	4.331551071731908	0.15283439229065454	5.484955382601142	0.5601223780071748	0.1986607945523237	0.3453345184089256	1.8114999999999932	-0.3241330379012479	0.21483916058419184	1.0756660944618124	0.537233250686004	0.021173525180962462	2.33565329292715e-69	2.697478201403129	0.0
7.666333107547443	4.432894462148405	0.26519232226195566	4.454173966315436	0.021279504167030616	5.52335007027935	0.8466187449302963	0.20830550667137335	0.6222152798105175	1.8324999999999931	-0.3135804403396105	0.21799649290455086	1.116315514612149	0.5624778789152182	0.0228076946163791	2.466174142710691e-68	2.752572878171689	0.0
7.7199974393002755	4.415390131823681	0.2632642163957789	4.579839430450385	0.1644492986267041	5.5620135207713055	0.8358637577460166	0.2068255462880153	0.6014052932941009	1.853499999999993	-0.05821354794819822	0.22394029600183044	1.158179799382253	0.5887820871136658	0.02456759299631054	2.600247325965698e-67	2.808309950958156	0.0
7.774037421375377	4.905914985834365	0.27231399893641517	4.70860082230712	-0.1973141635272455	5.600947615416705	1.5427076197526173	0.22943545314146468	1.2977351311724679	1.874499999999993	-0.46003196090243903	0.1956233780043453	1.2012692862793992	0.616178273022064	0.026462660495824904	2.7369528897089525e-66	2.8646906025098318	0.0
7.828455683325005	5.09426631329748	0.2756376805692674	4.840509749981644	-0.25375656331583585	5.640154248724622	0.9708376490083328	0.21031410620530552	0.7148716786224246	1.8954999999999929	-0.35557990132457173	0.19543233788926526	1.245592102298262	0.644698739479198	0.028503007461492216	2.8751836324038712e-65	2.9217159007426914	0.0
7.88325487310828	5.412972236885457	0.28084921041271105	4.975615767727785	-0.4373564691576721	5.679635328465695	1.029247801218867	0.2103085017878237	0.7617876313715122	1.9164999999999928	-0.14807962729445245	0.2104630152800743	1.2911539386953605	0.6743755761182669	0.03069945677907875	3.0136369970990714e-64	2.979386796135079	0.0
7.938437657220039	5.058567285450621	0.2722561051835776	5.113966046553291	0.05539876110266917	5.719392775764955	1.1324515125362917	0.21574876120523215	0.8529743132128451	1.9374999999999927	-0.4592806546176189	0.19123114467672453	1.337957808905925	0.7052405302801035	0.033063588260967995	3.150811704554148e-63	3.037704119106295	0.0
7.994006720820579	5.281512269239117	0.27568768515277864	5.255605016291446	-0.02590725294767182	5.759428525195309	0.9667241329107464	0.20803272518740215	0.6746840840683294	1.9584999999999926	0.07190128713475552	0.2183992509830529	1.3860037871854398	0.7373248666605731	0.035607785064454334	3.2850103727937755e-62	3.096668577380979	0.0
8.049964767866324	5.741452261979148	0.2838596895323469	5.40057397560703	-0.34087828637211803	5.799744524871677	0.9946009807803575	0.21033985015640927	0.6894283694732077	1.9794999999999925	-0.5521943245354521	0.17607733088435795	1.4352887249142363	0.7706592152138189	0.03834528213859971	3.4143493789018895e-61	3.1562807533403756	0.0
8.106314521241387	5.470758532334033	0.27715101120227775	5.548910665586891	0.07815213325285786	5.840342736545779	0.9397261870400856	0.2049273836114848	0.6208264795194676	2.0004999999999926	-0.4720591785047692	0.18916478752699983	1.4858059407079263	0.8052734068357824	0.041290216681736096	3.5367771520462465e-60	3.2165411013614458	0.0
8.163058722890078	5.74402151908346	0.28261203646458627	5.70064880157757	-0.04337271750589	5.8812251357016	1.1638273264918508	0.2117824434157569	0.8305802155671445	2.0214999999999925	-0.18646549934102707	0.20700556641678117	1.5375448795073756	0.8411962963514741	0.04445768057374441	3.6501019258037424e-59	3.2774499451449755	0.0
8.220200133950309	5.8478616094147835	0.28323381543084775	5.855817556739872	0.00795594732508853	5.922393711651511	1.0327909604915542	0.2050603279570194	0.6845493885563552	2.0424999999999924	-0.3109084040087111	0.20036263502744805	1.5904907346581607	0.8784555723212224	0.047863774726711654	3.7520297071087084e-58	3.3390074750337773	0.0
8.277741534887962	6.768406201069054	0.29905074223451444	6.014440989372328	-0.7539652116967268	5.963850467633071	1.5341088551374742	0.22274906065519723	1.1701980133928702	2.0634999999999923	-0.08350545118362707	0.21253560661193158	1.6446240256145406	0.9170775531613228	0.05152566527425923	3.8402128276502275e-57	3.401213745322205	0.0
8.335685725632178	6.3570742634833115	0.29041987275583153	6.17653740439486	-0.18053685908845107	6.005597420906502	1.0603731616215435	0.20697059862283748	0.6800894661688592	2.0844999999999922	-0.3827556864417121	0.19707001036712699	1.699920122306589	0.957086969036604	0.05546164149349146	3.912308927517577e-56	3.4640686715581763	0.0
8.394035525711603	6.25237635942595	0.2875914440002611	6.342118637474604	0.08974227804865365	6.047636602852848	1.2903966612467097	0.2125094683123656	0.8930067068745742	2.105499999999992	0.020563570043067747	0.22009556600526192	1.7563487053932592	0.9985067289184388	0.0596911753239197	3.966049586836101e-55	3.527572027838987	0.0
8.452793774391584	7.054336862245896	0.30041054802018957	6.511189248124385	-0.5431476141215112	6.089970059072819	1.7334442132099648	0.225311706197713	1.318183705866218	2.126499999999992	-0.2704684771853465	0.20563835670014693	1.813873149606928	1.0413576721005675	0.064234982314618	3.99931708810172e-54	3.5917234441022714	0.0
8.511963330812325	6.877060050830399	0.2975015689615103	6.683745605739179	-0.19331444509121987	6.132599849486327	1.7446996225094569	0.2246450182204244	1.310772291627834	2.147499999999992	-0.14142142778634303	0.21628718662468235	1.8724498152187858	1.085658303312923	0.06911508379403462	4.0102269937768e-53	3.6565224034134354	0.0
8.571547074128013	6.5852499254660595	0.2909412253126371	6.859774850012783	0.27452492454672317	6.1755280484327315	1.6423489132328137	0.2209341104465256	1.1889254052781908	2.168499999999992	-0.12492288505966909	0.2170882336191958	1.9320272303931447	1.1314245103525273	0.0743548700160715	3.997213409847307e-52	3.721968239251039	0.0
8.631547903646908	7.342848625998943	0.3034472067877613	7.039253704588058	-0.30359492141088573	6.2187567447717615	2.0705142659310902	0.2322565675363993	1.5967310207359928	2.189499999999992	-0.16730425034425744	0.2129581799556139	1.9925451449672567	1.1786692628382336	0.07997916399103214	3.9591130408572196e-51	3.7880601327915353	0.0
8.691968738972436	7.224686873938319	0.29991576105080925	7.222147120278413	-0.0025397536599065518	6.262288041985164	1.7998249687477506	0.22359911782196504	1.3047830804374354	2.2104999999999917	-0.15314412291633062	0.21636216781733528	2.0539334341574964	1.2274022902652886	0.08601428566060493	3.8952435020596676e-50	3.8547971101950225	0.0
8.752812520145245	7.390719895037286	0.30172349333354537	7.4084067219480785	0.017686826910792597	6.30612405827906	2.005085891049792	0.22940544213834332	1.4878499555941573	2.2314999999999916	-0.19707772453518957	0.2111534450663186	2.1161108290794037	1.2776297369532934	0.09248811602198691	3.805470923557504e-49	3.922178039893394	0.0
8.81408220778626	7.403963234009972	0.30126373643253335	7.59796903141442	0.194005797404448	6.350266926687013	2.031534185229037	0.22912064522951175	1.4911311369174616	2.2524999999999915	-0.34985167312439946	0.20555495644333888	2.1789834500757292	1.3293537907085762	0.09943016074740248	3.6902617432644337e-48	3.990201629882713	0.0
8.875780783240765	7.978671693153413	0.31000474767188624	7.790753437865228	-0.18791825528818507	6.394718795173823	1.9115892127838532	0.2254208760344782	1.347007152194355	2.2734999999999914	-0.14000876406571794	0.2195518387561175	2.2424431190478344	1.3825722810145182	0.10687161278146894	3.5507138138823727e-47	4.058866425021407	0.0
8.93791124872345	8.161449642457953	0.3116478672663952	7.986659887675303	-0.17478975478264935	6.439481826740039	1.9067699373134253	0.2253017393089898	1.3169569536408168	2.2944999999999913	-0.16018254787431196	0.21889454798167424	2.306365428737465	1.4372782412718546	0.11484541332999502	3.388562596774594e-46	4.128170804335989	0.0
9.000476627464515	8.11669013873022	0.3107584698262458	8.185566267641644	0.06887612891142325	6.4845581995272195	2.4475619920644833	0.23891968567508684	1.8314249829838545	2.3154999999999912	-0.13027784087755023	0.21896961292162523	2.3706075507423185	1.493459427983263	0.12338631057984052	3.206159303445451e-45	4.198112978336221	0.0
9.063479963856764	8.372389356887865	0.31388821417623725	8.38732546008239	0.01493610319452543	6.529950106923911	2.0224767448169896	0.22740364274854594	1.3788802373893763	2.336499999999991	-0.3835999691628771	0.20545138500451887	2.4350057705700716	1.5510977877605172	0.1325309154103529	3.0064193520788645e-44	4.268690986341449	0.0
9.126924323603763	8.640795989232982	0.3166669990906261	8.591762055561425	-0.049033933671557506	6.575659757672378	2.415750602769054	0.23757219985056496	1.7435155792457662	2.357499999999991	-0.1286354676044279	0.21737563152709413	2.4993727478865453	1.610168860581997	0.14231775327276047	2.792741362333961e-43	4.339902693820123	0.0
9.19081279386899	9.39890111068453	0.3270567844919578	8.79866871982283	-0.6002323908617004	6.621689375976085	2.2713150104494426	0.2336105751162098	1.5692177432005412	2.378499999999991	-0.021788854413316683	0.2304149162349384	2.563494513944038	1.6706411048096057	0.15278731132482012	2.5688989957804e-42	4.411745789744366	0.0
9.25514848342607	9.095622615446123	0.3225570367645248	9.007802226441115	-0.08782038900500844	6.668041201607918	2.4500674091126613	0.23709329799027948	1.7168383092936486	2.399499999999991	0.039665007731580326	0.2308074847163809	2.627127236587695	1.732475126077374	0.1639820798142911	2.338910095679692e-41	4.484217783961753	0.0
9.319934522810053	9.230565459364064	0.32310944980759954	9.218879186218205	-0.011686273145858905	6.714717490019173	2.3777977650512474	0.234884076857682	1.6121202500301997	2.4204999999999908	-0.20507128262460483	0.21764102590005485	2.6899938067094515	1.795622788315759	0.1759465866067126	2.106889588121202e-40	4.557316004586282	0.0
9.385174064469723	9.473429923546586	0.3257715529544374	9.43157152883413	-0.041858394712456004	6.7617205124493065	2.291906763899985	0.23154539602688606	1.4924161488951262	2.4414999999999907	-0.3114893573738893	0.21416871141663596	2.7517803288145584	1.8600261809578869	0.1887274236510223	1.8768942621966676e-39	4.631037595410662	0.0
9.450870282921011	9.863847762240637	0.331257806033243	9.645501821778986	-0.218345940461651	6.809052556036452	2.5569819072689266	0.23756890139136588	1.7222643270938915	2.4624999999999906	-0.326490309929647	0.21464097711675253	2.812132632421571	1.925616411943808	0.20237326407134526	1.6527686456197175e-38	4.705379513342262	0.0
9.517026374901459	9.606708538198074	0.32612429373081697	9.860238545903645	0.2535300077055709	6.856715923928707	2.833364894822246	0.2425420284221282	1.9619562621028015	2.4834999999999905	-0.05228340476784732	0.2216879983224985	2.8706529598192994	1.9923121917539648	0.21693486846554694	1.4380015678205802e-37	4.780338525864834	0.0
9.58364555952577	10.230093793082224	0.3339217594759187	10.075291485318484	-0.15480230776373993	6.9047129353962085	2.4579354966442235	0.23240297208819044	1.5483205033557408	2.5044999999999904	-0.2934822484234607	0.2135543454748558	2.926897028159988	2.060018169748244	0.23246507888185233	1.2356025538977622e-36	4.855911208528399	0.0
9.650731078442451	10.301008955622391	0.33449294652369027	10.290107430586545	-0.010901525035846404	6.953045925943982	2.7315232090297084	0.2386535656065531	1.782134378708904	2.5254999999999903	-0.11101976238305489	0.22189343206380846	2.980371708181086	2.1286229811006967	0.24901879883505015	1.0480059049900664e-35	4.932093942469713	0.0
9.718286195991547	10.459753748618393	0.3357885964283486	10.504066436321207	0.04431268770281349	7.0017172474255895	3.015439885736937	0.24505111734422713	2.0246566842439893	2.54649999999999	-0.08663501647165317	0.2259155094146484	3.030533605421963	2.1979969613186983	0.26665295761488633	8.770082765770359e-35	5.00888291196566	0.0
9.786314199363488	10.445566644262998	0.3342239418107856	10.716478914869768	0.2709122706067699	7.050729268157569	3.484677892466801	0.2552032001984556	2.4508259057146518	2.56749999999999	0.06423507940156448	0.2364391875693833	3.07678886918544	2.2679894866293813	0.2854264570327136	7.23742945016526e-34	5.086274102022233	0.0
9.854818398759033	10.773804460311142	0.33809176240897937	10.926583883559143	0.15277942324800087	7.100084373034671	3.3721767502381494	0.2517093238451848	2.293526937864509	2.58849999999999	0.1271861229885871	0.23724010152685687	3.1184945853944983	2.3384259035130843	0.3054000986500914	5.886910132893138e-33	5.16426329600147	0.0
9.923802127550346	10.336519248228376	0.3314235764384865	11.133548710259749	0.7970294620313734	7.149784963645914	3.044967566019179	0.24244105929010987	1.9197356005535957	2.60949999999999	-0.3226759341905099	0.21731062345299715	3.15496212688447	2.409104020649287	0.3266364894368364	4.71726858452398e-32	5.242846073289156	0.0
9.993268742443199	11.297414799670447	0.3437622397302231	11.336470716665978	0.03905591699553135	7.199833458391435	3.4136963620517644	0.2506794480870539	2.2400420637256877	2.63049999999999	-0.052923786366737335	0.2303243456194032	3.185462833009996	2.479790152931842	0.3491999237182505	3.721924848485224e-31	5.32201780700589	0.0
10.0632216236403	11.736644014032207	0.34971110286435614	11.534380996462785	-0.20226301756942178	7.250232292600176	3.705019515307865	0.25565399931549704	2.4810463932711566	2.6514999999999898	-0.32075382377964057	0.2136114017356478	3.2092363640351875	2.5502147314688934	0.37315623919444174	2.8899340401389046e-30	5.4017736617642615	0.0
10.133664175005784	11.615501653497745	0.3490387459144063	11.726250782460484	0.11074912896273936	7.3009839186483765	3.7533201726369314	0.2553540582424038	2.4770750839819238	2.6724999999999897	-0.04647239936244851	0.22959354953319736	3.225502019252151	2.6200675269818157	0.3985726447515273	2.2070742520178616e-29	5.48210859147499	0.0
10.204599824230822	12.162180392974438	0.3567998006126519	11.91100064953526	-0.25117974343917737	7.352090806078915	3.4100261114683863	0.24794150857461464	2.079499050125806	2.6934999999999896	0.02394953035404912	0.23452455547583678	3.2334732167364484	2.6889925778559602	0.4255175177379885	1.6569741526296762e-28	5.5630173372048635	0.0
10.27603202300044	12.101683165078255	0.35672273235518787	12.087512766690178	-0.014170398388076322	7.403555441721467	3.6457545768630184	0.2521388691135904	2.2588786051282366	2.7144999999999895	-0.29202022956379925	0.21901494100497912	3.232375204388168	2.756582968859817	0.45406016835271906	1.2221965982921064e-27	5.644494425089473	0.0
10.347964247161443	11.929038872225796	0.3550733324849001	12.254646311297325	0.3256074390715291	7.455380329813519	3.6340957033595496	0.25098479026148285	2.188747039540279	2.7354999999999894	-0.15540812418400418	0.22124323168808013	3.2214659061850015	2.822375672021413	0.48427056878733976	8.85208013694513e-27	5.726534164303572	0.0
10.420399996891572	12.33168086961665	0.36037524670554366	12.411256033247037	0.07957516363038764	7.507567992122213	3.9806471084301704	0.25793463390461496	2.4746453848888725	2.7564999999999893	0.05212761443408276	0.23948985114990504	3.2000596073767302	2.88584673599051	0.5162190447874404	6.291822432720456e-26	5.809130645092356	0.0
10.493342796869813	12.424721921723197	0.3609160110883469	12.55621381036548	0.131491888642282	7.560120968067068	4.708010547175819	0.2719859458774687	3.1391192538866237	2.777499999999989	-0.12864360765667193	0.22909265690981023	3.167552954524498	2.9464071916264185	0.5499759273479902	4.386092943318634e-25	5.892277736866573	0.0
10.566796196447902	12.444406294319752	0.36085424899312235	12.688432875623523	0.2440265813037712	7.6130418148435375	4.178716679441253	0.259667407192384	2.5446438091124746	2.798499999999989	-0.5039761607993174	0.20322588033159042	3.123452501930831	3.0034001249885116	0.5856111623394883	2.9970104403284163e-24	5.9759690863646915	0.0
10.640763769823035	12.756624547004018	0.36347134736649356	12.806894230224005	0.05026968321998737	7.666333107547443	4.432894462148405	0.26519232226195566	2.7312933740046583	2.819499999999989	-0.11584469207304426	0.23250125161956817	3.067402790500502	3.056099447863911	0.6231938759741928	2.006050517610776e-23	6.060198115885399	0.0
10.715249116211798	12.558415824475462	0.36065790784402096	12.910674595334775	0.35225877085931323	7.7199974393002755	4.415390131823681	0.2632642163957789	2.643860652331452	2.840499999999989	-0.3021321305110618	0.21812153301539466	2.9992137176531	3.103710961923242	0.6627918941647682	1.3145225758837057e-22	6.1449580215936646	0.0
10.79025586002528	12.8033352318485	0.36337288612401325	12.998975110761807	0.19563987891330648	7.774037421375377	4.905914985834365	0.27231399893641517	3.0620047660370773	2.861499999999989	-0.33827405855204584	0.21803347090145217	2.9188857696793207	3.1453763551822056	0.7044712139965953	8.427356798575996e-22	6.2302417719036844	0.0
10.865787651045459	13.497657619892994	0.3704424008885115	13.071149872880891	-0.4265077470121028	7.828455683325005	5.09426631329748	0.2756376805692674	3.1754724640585277	2.8824999999999887	-0.18201943890449224	0.22583906946662863	2.8266315643072644	3.1801807769107953	0.7482954257206531	5.282403198802901e-21	6.316042105942177	0.0
10.941848164602776	13.455596838301659	0.369776118014975	13.126733326950593	-0.3288635113510665	7.88325487310828	5.412972236885457	0.28084921041271105	3.4167432652927507	2.9034999999999886	-0.11717619018281367	0.2303280343197502	2.722892113847618	3.2071645971477385	0.794325083859866	3.2352158768015256e-20	6.402351532095369	0.0
11.018441101754995	12.807466621893772	0.3610106302286994	13.165465498106682	0.3579988762129105	7.938437657220039	5.058567285450621	0.2722561051835776	2.982305358003625	2.9244999999999886	-0.2944900136629338	0.22234993578921233	2.608346287446431	3.2253398578352837	0.8426170261817019	1.9347114927062548e-19	6.489162326643266	0.0
11.095570189467281	13.531726371762982	0.36946357519566914	13.187314064624513	-0.3444123071384695	7.994006720820579	5.281512269239117	0.27568768515277864	3.12257583032865	2.9454999999999885	0.025250455636001146	0.2409402195143811	2.483912138021229	3.2337117547365763	0.8932236393820033	1.128950606723097e-18	6.576466532484705	0.0
11.173239180793551	12.86580454781192	0.36001765885468534	13.19249234551803	0.32668779770611067	8.049964767866324	5.741452261979148	0.2838596895323469	3.4971590397124936	2.9664999999999884	0.27819044915627167	0.2550618458452666	2.350739070115745	3.231305247157593	0.9461920702879693	6.4236047382661345e-18	6.6642559579567235	0.0
11.251451855059106	13.373232639207956	0.36566199710518366	13.18147238643758	-0.19176025277037567	8.106314521241387	5.470758532334033	0.27715101120227775	3.138388968108588	2.988499999999994	0.32768734381608233	0.2458241237016522	2.210190253152905	3.217196576400478	1.0015633811321647	3.5614093251863073e-17	6.752522175752033	0.0
11.33021201804452	13.610069110838129	0.36805852505949277	13.154992472971779	-0.45507663786635	8.163058722890078	5.74402151908346	0.28261203646458627	3.3208226626508655	3.0105	-0.40106091560064394	0.21153547784072319	2.063815212291541	3.1905490918941424	1.0593716468479695	1.9226175355484947e-16	6.841256521938126	0.0
11.409523502170831	13.395995026555166	0.3649843882570421	13.114058565570634	-0.2819364609845323	8.220200133950309	5.8478616094147835	0.28323381543084775	3.3310515277086887	3.0315735	-0.1129469525515896	0.23439703963407016	1.9133131259658194	3.1506523533066897	1.1196429912163206	1.0098923909440136e-15	6.930450095081803	0.0
11.489390166686027	13.463356184963448	0.36537467898237524	13.059939320916609	-0.4034168640468394	8.277741534887962	6.768406201069054	0.29905074223451444	4.155178957018932	3.0527945145	-0.11862793387233372	0.23472496276151406	1.760487983904933	3.0969630247075197	1.1823945568212255	5.157583088762041e-15	7.020093755482926	0.0
11.56981589785283	12.556466093527161	0.3538289399991351	12.994154527388005	0.4376884338608438	8.335685725632178	6.3570742634833115	0.29041987275583153	3.6446055306466274	3.0741640761015	-0.3757288526251026	0.21916298294384398	1.607197362493361	3.0291456395282896	1.2476334008451984	2.559047948553134e-14	7.1101781245211315	0.0
11.6508046091378	12.374822791027748	0.3509649162043131	12.918456927615397	0.5436341365876487	8.394035525711603	6.25237635942595	0.2875914440002611	3.4378297497903327	3.09568322463421	0.06521428062003132	0.243739655605903	1.4552971022219043	2.947110936897979	1.3153553043760773	1.232645215652848e-13	7.200693584119312	0.0
11.732360241401764	12.951974047231083	0.3571649559785112	12.834807525017776	-0.11716652221330648	8.452793774391584	7.054336862245896	0.30041054802018957	4.134871058223783	3.11735300720665	0.042795885758939	0.24019662875545184	1.3065845724360643	2.851049199607011	1.3855434766462174	5.75951458396119e-13	7.291630276327907	0.0
11.814486763091576	12.825170545587302	0.35467092264378897	12.745344576427737	-0.07982596915956464	8.511963330812325	6.877060050830399	0.2975015689615103	3.8498368485046552	3.1391744782570963	-0.24130993698962988	0.2227193184681606	1.1627434364351377	2.7414559099950364	1.458167126961339	2.6084141379929013e-12	7.382978103033616	0.0
11.897188170433218	12.15235125534834	0.34628008057322385	12.652346568973922	0.4999953136255826	8.571547074128013	6.5852499254660595	0.2909412253126371	3.4474433147043158	3.1611486996048956	0.024003374325472837	0.23097997474898035	1.02529285281454	2.619147124905017	1.5331798654461954	1.1440865358295403e-11	7.474726725796729	0.0
11.980468487626249	13.019311615034297	0.35520529205898393	12.558189580838992	-0.46112203419530573	8.631547903646908	7.342848625998943	0.3034472067877613	4.0916550542024215	3.18327674050213	0.2968802483548876	0.25162795824486045	0.8955438519334303	2.485262284415986	1.6105178786202088	4.855965596364715e-11	7.566865565820806	0.0
12.064331767039633	12.390748414121884	0.3469848053430098	12.46529954890008	0.07455113477819708	8.691968738972436	7.224686873938319	0.29991576105080925	3.857336863854929	3.205559677685645	0.2395103497067379	0.244948095155068	0.7745652153610465	2.3412527224325745	1.6900978068483892	1.9927981168280392e-10	7.65938380405879	0.0
12.14878208940891	12.427941862377889	0.34608943873016285	12.3761001260076	-0.05184173637028877	8.752812520145245	7.390719895037286	0.30172349333354537	3.9044912129826015	3.227998595429445	0.04349976720979187	0.23567452941956132	0.6631605884739219	2.188854927446186	1.77181422783796	7.900458857412791e-10	7.752270381459486	0.0
12.233823564034772	12.741849859940416	0.3490681666687939	12.292957014642715	-0.448892845297701	8.81408220778626	7.403963234009972	0.30126373643253335	3.7961958324782645	3.250594585597451	0.4814201566218226	0.2564704635071643	0.56185781921728	2.0300485689731365	1.8555366240707885	3.0231982392406086e-09	7.845513999358311	0.0
12.319460328983016	11.97338171504298	0.33901805821569253	12.21811990951094	0.24473819446795986	8.875780783240765	7.978671693153413	0.31000474767188624	4.246784680309592	3.273348747696633	0.3298272491801022	0.2467243469879078	0.47091070210376806	1.8670003924916971	1.9411056837426488	1.1156392496297831e-08	7.939103120016432	0.0
12.405696551285896	12.03664105736872	0.3383401175397708	12.153663454744194	0.11702239737547337	8.93791124872345	8.161449642457953	0.3116478672663952	4.302960559118638	3.2962621889305095	-0.45607853909885	0.21003826198875317	0.3903124875675494	1.701996203167571	2.0283287570294073	3.966749764232279e-08	8.033025967312168	0.0
12.492536427144898	12.467424060259557	0.34304558881787145	12.101428896466345	-0.36599516379321173	9.000476627464515	8.11669013873022	0.3107584698262458	4.129236849424798	3.319336024253023	-0.42457397019660315	0.2095137519695241	0.3198197658050482	1.5373642007297088	2.1169742665728286	1.357700752990821e-07	8.127270527588685	0.0
12.579984182134913	11.995499766537806	0.3366257751558596	12.062968358347508	0.06746859180970155	9.063479963856764	8.372389356887865	0.31388821417623725	4.253754883146923	3.342571376422794	0.1312423088870558	0.2355616247842048	0.25898471716921717	1.3753937843327937	2.2067648592642275	4.469193740655063e-07	8.221824550661895	0.0
12.668044071409858	11.957764552551886	0.33476215110509927	12.039493863665133	0.08172931111324644	9.126924323603763	8.640795989232982	0.3166669990906261	4.388936627491679	3.3659693760577536	-0.03962613311017904	0.225719976050647	0.20719328945535354	1.218254515409708	2.2973690942907097	1.4135167690104122e-06	8.316675550992592	0.0
12.756720379909726	11.93996698402221	0.33317318266232154	12.03183337741553	0.09186639339332103	9.19081279386899	9.39890111068453	0.3270567844919578	5.011978180606066	3.389531161690158	-0.09343410392056484	0.22594809482912306	0.163706647174928	1.067920128881951	2.388391500889929	4.2914420549216875e-06	8.411810809026667	0.0
12.846017422569096	12.097557861945686	0.3340535222805888	12.040396308726894	-0.05716155321879235	9.25514848342607	9.095622615446123	0.3225570367645248	4.572038172966763	3.4132578798219892	-0.011515607836339203	0.22661735300833527	0.1277032469310307	0.9261022736507984	2.4793609211115726	1.2494326095713179e-05	8.507217372707398	0.0
12.93593954452708	11.497773789037975	0.3259273817337584	12.065151251482758	0.5673774624447834	9.319934522810053	9.230565459364064	0.32310944980759954	4.569002277732141	3.437150684980743	0.16754649727137227	0.2379722381497524	0.09831911059144606	0.7941980402899254	2.5697171917135218	3.484972433108426e-05	8.602882059163534	0.0
13.026491121338768	12.411656397350015	0.33597297271954424	12.10561951493106	-0.30603688241895455	9.385174064469723	9.473429923546586	0.3257715529544374	4.672895990123119	3.4612107397756082	0.03193833352077835	0.23070892167143056	0.0746842578563036	0.6732543423387171	2.658796427703847	9.303045503787107e-05	8.698791456577155	0.0
13.11767655918814	12.503745348489886	0.33618924050275895	12.160889535486527	-0.342855813003359	9.450870282921011	9.863847762240637	0.331257806033243	4.923725453803913	3.485439214954037	-0.08725854789528809	0.22640908331780002	0.05595377065583071	0.5639509466050889	2.745815456731751	0.00023743525885080272	8.794931926235005	0.0
13.209500295102458	11.945025591745473	0.3285000623765942	12.22965975134971	0.2846341596042361	9.517026374901459	9.606708538198074	0.32612429373081697	4.526808518159263	3.5098372894587158	0.015596902068284013	0.22504739288264308	0.04133253413392248	0.4666025213146243	2.829856319771731	0.0005787713624645123	8.891289604766968	0.0
13.301966797168173	11.550163375906974	0.3230744326278626	12.310320517888302	0.7601571419813276	9.58364555952577	10.230093793082224	0.3339217594759187	5.01071351629214	3.5344061504849265	-0.19483015717704788	0.21634896461162192	0.03009327285868165	0.38117863291101906	2.909852188701276	0.0013460168418642092	8.987850406575461	0.0
13.395080564748351	12.468473079916192	0.3328522730748993	12.401087271395328	-0.06738580852086429	9.650731078442451	10.301008955622391	0.33449294652369027	4.9429954675055585	3.559146993538321	-0.09678995554459435	0.21761755940122	0.021588023027646928	0.30733931911409773	2.984576528454508	0.002983374339840286	9.084600026459235	0.0
13.488846128701589	12.573566494890814	0.33336598347233	12.500193290588856	-0.0733732043019586	9.718286195991547	10.459753748618393	0.3357885964283486	4.964570224262846	3.5840610224930893	0.010324999823633885	0.2260925627938485	0.015253610602462057	0.24448282709167657	3.052637803383845	0.006295107075797342	9.181523942435074	0.0
13.5832680516025	12.340377076580062	0.3299235035637484	12.606134730595791	0.26575765401572937	9.786314199363488	10.445566644262998	0.3342239418107856	4.815361831415464	3.6091494496505407	0.16852355105167494	0.23091611209311208	0.010612015798177638	0.1918014275426168	3.1124824254141195	0.012631443079917856	9.27860741876096	0.0
13.678350927963718	12.722037521060049	0.33367391318945444	12.71792698168754	-0.004110539372508271	9.854818398759033	10.773804460311142	0.33809176240897937	5.011483872753468	3.6344134957980945	0.586187069341102	0.2503050167354833	0.007266686868084082	0.14834094910520565	3.1624088765173597	0.024074960033177488	9.375835509163714	0.0
13.774099384459465	13.204398843362654	0.3384504141429156	12.835279964778104	-0.3691188785845494	9.923802127550346	10.336519248228376	0.3314235764384865	4.445816611257783	3.659854390268681	0.3826126644488861	0.23669742108802158	0.004895926448832122	0.11305982333614124	3.2005959072537737	0.043535247464643205	9.473193060274713	0.0
13.870518080150681	13.441478849915914	0.34003423514007197	12.9585459331918	-0.4829329167241134	9.993268742443199	11.297414799670447	0.3437622397302231	5.282961890010359	3.685473371000562	0.4316939058097482	0.24165776836350722	0.0032444296059207065	0.08488394089060194	3.225147312375895	0.07460553504292862	9.570664715276454	0.0
13.967611706711736	13.992920758357338	0.3450095425547309	13.088273100419023	-0.9046476579383143	10.0632216236403	11.736644014032207	0.34971110286435614	5.604036679333683	3.7112716845975657	0.07701666104635363	0.22491480081847054	0.0021139296534602777	0.06275440773837943	3.2341549260522444	0.12101491921190902	9.66823491776303	0.0
14.065384988658717	13.28676607946634	0.3368113818935618	13.224262288933884	-0.06250379053245503	10.133664175005784	11.615501653497745	0.3490387459144063	5.371359462512251	3.7372505863897487	0.05332103064829763	0.2232618083146943	0.0013537345888165928	0.04566624473755901	3.225780114560683	0.18557427922938502	9.76588791581744	0.0
14.163842683579329	13.384314760862695	0.3374810413018175	13.364195360252264	-0.02011940061043127	10.204599824230822	12.162180392974438	0.3567998006126519	5.814197080644041	3.763411340494477	-0.08883817983151365	0.21781001114009776	0.0008517415303227974	0.03269707517244503	3.1983521882497983	0.26868658899142583	9.863607766308272	0.0
14.262989582364385	13.34685943069968	0.3369480134326891	13.501988801030015	0.15512937033033403	10.27603202300044	12.101683165078255	0.35672273235518787	5.65866482347755	3.7897552198779385	0.014857218908309378	0.22058028401553417	0.0005263228257599903	0.023025782085241572	3.150479907013078	0.36657844969768666	9.961378339408249	0.0
14.362830509440936	13.900648033012642	0.34299395731377724	13.624901695305834	-0.2757463377068081	10.347964247161443	11.929038872225796	0.3550733324849001	5.400926725232042	3.816283506417084	0.16652281429671278	0.22653962992163285	0.0003193034965404685	0.01594190180058616	3.0811698118697852	0.4682873548016863	10.059183323337235	0.0
14.463370323007023	13.350744650054196	0.33612587952052253	13.705245826421175	0.35450117636697875	10.420399996891572	12.33168086961665	0.36037524670554366	5.7295554814619685	3.842997490962004	-0.013167936397901592	0.21569262384148613	0.00019010668590332977	0.010847094462830423	2.989942772118999	0.5472596238219949	10.157006229331447	0.0
14.564613915268072	13.620643191895606	0.3387766777472773	13.691134313696208	0.07049112180060213	10.493342796869813	12.424721921723197	0.3609160110883469	5.760785848224291	3.8698984733987376	-0.10424357888838243	0.21536367830657938	0.0001110367140980012	0.007250373402691281	2.8769382584347736	0.552004248303439	10.254830396841207	0.0
14.66656621267495	13.650477907595059	0.33925947807437185	13.53844221730375	-0.11203569029130911	10.566796196447902	12.444406294319752	0.36085424899312235	5.73194250506092	3.896987762712529	0.1397125772861849	0.22488535291631004	6.359787015115791e-05	0.00475889131562823	2.7429948312142187	0.43798589794494824	10.352638998958803	0.0
14.769232176163673	13.260179873282082	0.3347402688810866	13.290454145613777	0.03027427233169533	10.640763769823035	12.756624547004018	0.36347134736649356	6.009928432665411	3.9242666770515164	0.1119829095103948	0.22120640007326514	3.570709533746252e-05	0.0030660063570566993	2.5896955291105277	0.247241854972963	10.450415048077893	0.0
14.87261680139682	12.56256963660994	0.326344661734971	13.060816378480844	0.49824674187090423	10.715249116211798	12.558415824475462	0.36065790784402096	5.792699250734352	3.9517365437908767	0.03779257592883711	0.2198666166773609	1.964398377464127e-05	0.0019381350827392483	2.4193685029333882	0.09134869469498272	10.548141401785958	0.0
14.976725119006597	12.417430344571846	0.32473048661035964	12.902837811636408	0.4854074670645616	10.79025586002528	12.8033352318485	0.36337288612401325	6.034601892990378	3.9793986995974127	-0.16895206333619361	0.2064741506810309	1.0585043346302362e-05	0.0012015975137312982	2.2350364289552744	0.0207884311333913	10.645800768990664	0.0
15.081562194839643	12.713193310133807	0.3277277801618396	12.787215316899434	0.07402200676562742	10.865787651045459	13.497657619892994	0.3704424008885115	6.742549852954281	4.007254490494595	-0.16563550433340923	0.20539542979449327	5.5842705157372184e-06	0.0007303256094961898	2.0403127787215474	0.002790912016952052	10.743375716280923	0.0
15.18713313020352	12.65945807404228	0.3265160310812551	12.68074914781051	0.021291073768228586	10.941848164602776	13.455596838301659	0.369776118014975	6.731215043446436	4.035305271928057	-0.1832891416713136	0.20548776464167537	2.8831776067089836e-06	0.0004349840218632773	1.8392484884225122	0.00021411766533674124	10.84084867452319	0.0
15.293443062114946	12.367264290626485	0.32319222544596127	12.574604630926679	0.20734034030019366	11.018441101754995	12.807466621893772	0.3610106302286994	6.131163450430355	4.063552408831553	0.17177418892278906	0.2203287832247976	1.456215112969733e-06	0.000253772278488338	1.63613830149369	9.15524634287436e-06	10.938201945693045	0.0
15.400497163549751	12.345385950105449	0.322005710782457	12.470864851074293	0.12547890096884373	11.095570189467281	13.531726371762982	0.36946357519566914	6.920878839623174	4.091997275693375	0.32339656220148827	0.22751560009232039	7.191914154191067e-07	0.00014495793622731424	1.4353012503660965	2.1363846152330352e-07	11.035417709942092	0.0
15.508300643694598	12.279761193727452	0.3204814487636875	12.37341299437246	0.09365180064500755	11.173239180793551	12.86580454781192	0.36001765885468534	6.337568160250612	4.120641256623228	0.34010639539892873	0.22489215277034005	3.4716939792897326e-07	8.103591240252278e-05	1.2408535757204868	2.670589068446265e-09	11.132478032899584	0.0
15.61685874820046	12.410124282914301	0.3218725325128378	12.285903516900712	-0.12422076601358967	11.251451855059106	13.373232639207956	0.36566199710518366	6.944282428522408	4.149485745419591	-0.05711655621150502	0.20815687731095087	1.6372951731857478e-07	4.431587940951923e-05	1.0564941640662215	1.7579606421019565e-11	11.229364873207984	0.0
15.726176759437863	11.86750910752036	0.3146387054182513	12.211405764204088	0.34389665668372693	11.33021201804452	13.610069110838129	0.36805852505949277	7.296333159804476	4.178532145637528	0.2235376483913356	0.21920379521188685	7.540656559805195e-08	2.3697028838371277e-05	0.8853219014774136	5.995464777641524e-14	11.326060090291211	0.0
15.836259996753927	12.466745998316926	0.3198895027749635	12.152259026686044	-0.31448697163088113	11.409523502170831	13.395995026555166	0.3649843882570421	7.212386556066336	4.207781870656991	0.14194851317542367	0.21408012303196028	3.389950499155628e-08	1.238469004431309e-05	0.7297011557423028	1.0433375244480514e-16	11.422545452354193	0.0
15.947113816731207	12.66614401204385	0.3217222052093604	12.109995270930476	-0.5561487411133736	11.489390166686027	13.463356184963448	0.36537467898237524	7.423510619529765	4.23723634375159	0.5625000593375993	0.2314463029411558	1.4869016449803386e-08	6.323168359795602e-06	0.5911862882815491	0.0	11.51880264461155	0.0
16.058743613448325	12.670003922041918	0.3208037322614964	12.085325842766851	-0.5846780792750668	11.56981589785283	12.556466093527161	0.3538289399991351	6.672489690660287	4.266896998157851	0.6224605244863364	0.23149460683524573	6.360272539927115e-09	3.1524040007615235e-06	0.4705094062595321	0.0	11.614813277743046	0.0
16.171154818742465	12.02284677804268	0.3130368521803444	12.07818891604311	0.0553421380004302	11.6508046091378	12.374822791027748	0.3509649162043131	6.657059447531664	4.2967652771449565	-0.042975669544978334	0.20644955313468694	2.6519839709439184e-09	1.5339214687473657e-06	0.36762848289654654	0.0	11.710558896573112	0.0
16.284352902473664	12.634434001084585	0.31955625235705465	12.087848270474241	-0.5465857306103441	11.732360241401764	12.951974047231083	0.3571649559785112	7.408796798541214	4.32684263408497	0.25904228366287496	0.21733026626710303	1.0773627591173408e-09	7.281359910213583e-07	0.28182655228987324	0.0	11.806020988971014	0.0
16.39834337279098	12.474794512252863	0.31834100939879456	12.113029176330775	-0.3617653359220885	11.814486763091576	12.825170545587302	0.35467092264378897	7.46280407219318	4.357130532523566	0.33127600442678995	0.2190404456070144	4.2622626392118406e-10	3.3702434672483883e-07	0.21184784391233188	0.0	11.90118099496787	0.0
16.513131776400517	12.496274649099682	0.31841254143087894	12.152074548645553	-0.3442001004541293	11.897188170433218	12.15235125534834	0.34628008057322385	6.974731412171146	4.387630446251231	0.23391057086251799	0.21247371830692	1.641322463026028e-10	1.5203303942250094e-07	0.15605408036199053	0.0	11.99602031608639	0.0
16.628723698835323	12.793563670984389	0.32103527485599953	12.20310432672372	-0.5904593442606689	11.980468487626249	13.019311615034297	0.35520529205898393	8.027987600016113	4.41834385937499	0.7286351264448072	0.23216392813829895	6.149054335364587e-11	6.680797191173892e-08	0.11258393497582442	0.0	12.090520324878433	0.0
16.74512476472717	12.758953840949383	0.3200830371212219	12.264163032332151	-0.4947908086172319	12.064331767039633	12.390748414121884	0.3469848053430098	7.584832669280593	4.449272266390615	0.2617210582194578	0.21431280240218775	2.2400897424035225e-11	2.8583472034618356e-08	0.07950062906128909	0.0	12.184662374664988	0.0
16.862340638080262	12.22121314731292	0.3135856088502374	12.33334411048321	0.1121309631702907	12.14878208940891	12.427941862377889	0.34608943873016285	7.804112117829774	4.48041717225535	0.39133038422910316	0.2148906227627638	7.931309469452451e-12	1.1900846657254688e-08	0.054916289101527065	0.0	12.278427809472905	0.0
16.980377022546822	12.866305327314887	0.31967081647097945	12.408884197897347	-0.4574211294175399	12.233823564034772	12.741849859940416	0.3490681666687939	8.294406844656013	4.511780092461137	0.2716476184207113	0.21010838439610013	2.727848655149866e-12	4.8194078513424365e-09	0.03708621891356379	0.0	12.371797974161648	0.0
17.09923966170465	12.528795223918799	0.315056871633638	12.489225089659078	-0.039570134259721	12.319460328983016	11.97338171504298	0.33901805821569253	7.694364925548473	4.5433625531083655	0.3235145703508939	0.212675408032409	9.108979324229689e-13	1.897300391076944e-09	0.024470863027689006	0.0	12.464754224733177	0.0
17.21893433933658	12.682576643464328	0.31632707278570343	12.573045189725713	-0.10953145373861517	12.405696551285896	12.03664105736872	0.3383401175397708	7.916003569936695	4.575166090980124	0.4420986844037387	0.21589143805926728	2.9515513490847303e-13	7.257308327709311e-10	0.015767250182593204	0.0	12.557277938817094	0.0
17.339466879711935	12.926464658283118	0.3184474568889542	12.659265164396114	-0.2671994938870039	12.492536427144898	12.467424060259557	0.34304558881787145	8.493265691381897	4.607192253616985	0.4486610516808933	0.21532496713557797	9.275928630691853e-14	2.6957482848298864e-10	0.009914637803529804	0.0	12.649350526322916	0.0
17.460843147869923	12.562039869745846	0.3140527308682881	12.74703416930106	0.18499429955521407	12.579984182134913	11.995499766537806	0.3366257751558596	8.154355958852193	4.639442599392304	0.4959611397708721	0.21625774665505315	2.8255873739535467e-14	9.718770980968443e-11	0.006080728953723297	0.0	12.74095344025012	0.0
17.583069049905014	12.969244314477288	0.31824365544662125	12.835703444783412	-0.13354086969387602	12.668044071409858	11.957764552551886	0.33476215110509927	8.234946239879346	4.67191869758805	0.43394594526216634	0.21436250593744613	8.33735950871605e-15	3.398850197101847e-11	0.0036352571027596097	0.0	12.832068187646655	0.0
17.706150533254345	13.02193290536079	0.31777814534694154	12.924793516763213	-0.09713938859757754	12.756720379909726	11.93996698402221	0.33317318266232154	8.319944415633346	4.704622128471167	0.25241542019492647	0.20454797980107187	2.3826848684686465e-15	1.1523880920953768e-11	0.002117176046555546	0.0	12.92267634070513	0.0
17.830093586987125	13.046669051502366	0.3176002919617646	13.013960045993164	-0.03270900550920253	12.846017422569096	12.097557861945686	0.3340535222805888	8.564378925926189	4.737554483370465	0.7956379911448761	0.22442043357858735	6.594282547644105e-16	3.785864435400049e-12	0.0012004980036109587	0.0	13.012759547985766	0.0
17.95490424209604	12.936244952223285	0.3158654365975352	13.10296189524355	0.16671694302026374	12.93593954452708	11.497773789037975	0.3259273817337584	8.03550459671875	4.7707173647540575	0.23963977270626868	0.20052024617377046	1.7599169216798505e-16	1.204426439721145e-12	0.0006623494883444482	0.0	13.102299545754	0.0
18.080588571790713	13.300763936868313	0.3192980365168586	13.191633531507062	-0.10913040536125074	13.026491121338768	12.411656397350015	0.33597297271954424	9.00482833899611	4.804112386307336	0.3751507561031442	0.20561174504116228	4.58088643428672e-17	3.708450904236097e-13	0.0003553620864254593	0.0	13.191278169420265	0.0
18.207152691793247	13.341162751244925	0.3194679236081747	13.279862653323914	-0.06130009792101099	13.11767655918814	12.503745348489886	0.33618924050275895	9.137787739238364	4.837741173011487	0.4141096737285932	0.2072799404398431	1.1148004719896051e-17	1.1044272255487034e-13	0.00018528825552977863	0.0	13.279677365068274	0.0
18.334602760635804	13.655964088043795	0.32176758364254393	13.367573032884044	-0.2883910551597513	13.209500295102458	11.945025591745473	0.3285000623765942	8.606655445162732	4.871605361222568	0.09684890009621405	0.19654031088348167	2.3640176523974046e-18	3.179308259965121e-14	9.38318264675852e-05	0.0	13.367479201057545	0.0
18.462944979960255	13.239645551828662	0.31717036243382707	13.454712001678445	0.21506644984978252	13.301966797168173	11.550163375906974	0.3230744326278626	8.227693264594134	4.9057065987511255	0.4986784520416072	0.20945005920619597	0.0	8.845047465519743e-15	4.6121993355574617e-05	0.0	13.45466587968508	0.0
18.592185594819973	13.071187105440375	0.3150147828458594	13.541241740101032	0.47005463466065756	13.395080564748351	12.468473079916192	0.3328522730748993	9.151985834980099	4.940046544942383	0.6854103048701319	0.21380338362229898	0.0	2.3765958607950613e-15	2.1991210937282473e-05	0.0	13.541219748890093	0.0
18.722330893983717	13.828206285041695	0.32207384838672365	13.627133478769908	-0.20107280627178703	13.488846128701589	12.573566494890814	0.33336598347233	9.254897146737033	4.97462687075698	0.6426348894373088	0.21204253293619063	0.0	6.144557298800614e-16	1.0164784994341683e-05	0.0	13.627123313984914	0.0
18.8533872102416	13.802908545133524	0.3214500721906559	13.71236380113099	-0.09054474400253376	13.5832680516025	12.340377076580062	0.3299235035637484	9.01284976474523	5.009449258852279	0.9276997670429314	0.22257022331172355	0.0	1.5440954961994985e-16	4.551736527515464e-06	0.0	13.712359249394463	0.0
18.98536092071329	13.407917232218338	0.3173556020450641	13.79691238373788	0.38899515151954134	13.678350927963718	12.722037521060049	0.33367391318945444	9.379946048536222	5.044515403664246	0.8795743719987188	0.21755149849485025	0.0	3.8334489465438026e-17	1.9733527585740494e-06	0.0	13.79691041038512	0.0
19.118258447158283	13.777865268441527	0.3203423634992017	13.880760672509293	0.1028954040677661	13.774099384459465	13.204398843362654	0.3384504141429156	9.842311938859263	5.079827011489895	0.6752965926477126	0.2090704517697767	0.0	8.093164990177356e-18	8.277451681707291e-07	0.0	13.880759844764125	0.0
19.252086256288393	13.68535210490642	0.3187730623666251	13.963891140238598	0.2785390353321784	13.870518080150681	13.441478849915914	0.34003423514007197	10.053597632000567	5.1153858005703245	0.8042100132568564	0.21357391980885848	0.0	2.2678943642802188e-18	3.357106952219395e-07	0.0	13.963890804527903	0.0
19.38685086008241	13.968010454661684	0.32097120628618797	14.046286888997347	0.07827643433566323	13.967611706711736	13.992920758357338	0.3450095425547309	10.572882575701344	5.151193501174317	0.5659432404787124	0.20425984914330841	0.0	0.0	1.3155855758233158e-07	0.0	14.04628675743879	0.0
19.522558816102986	14.417319256798761	0.32458925400685595	14.127931448287866	-0.2893878085108952	14.065384988658717	13.28676607946634	0.3368113818935618	9.828391706349896	5.187251855682537	0.3337813237646259	0.1961888310547853	0.0	0.0	4.97810024210357e-08	0.0	14.127931398506863	0.0
19.659216727815707	14.190977596481241	0.32183514052619494	14.208808679529895	0.01783108304865344	14.163842683579329	13.384314760862695	0.3374810413018175	9.883727166918703	5.2235626186723145	0.46906705018973405	0.19929141869333775	0.0	0.0	1.8176081566638796e-08	0.0	14.208808661353814	0.0
19.79683124491042	14.330007875192027	0.32297142411575086	14.288902735833295	-0.0411051393587325	14.262989582364385	13.34685943069968	0.3369480134326891	9.806248969077915	5.260127557003021	0.6590711669996927	0.20423439037393987	0.0	0.0	6.399213787808511e-09	0.0	14.288902729434081	0.0
19.935409063624792	14.117678618424419	0.32084784606019046	14.368198049258648	0.25051943083422934	14.362830509440936	13.900648033012642	0.34299395731377724	10.334929661044043	5.296948449902043	0.5874546268439214	0.2006048877284322	0.0	0.0	2.1708828664652927e-09	0.0	14.368198047087766	0.0
20.07495692707017	13.878554529337906	0.31867327530748457	14.446679331108017	0.5681248017701108	14.463370323007023	13.350744650054196	0.33612587952052253	9.802505052964468	5.334027089051357	0.9625429221425454	0.21445154967086155	0.0	0.0	7.091191091329996e-10	0.0	14.446679330398897	0.0
20.215481625559658	14.102596586262543	0.32038178414016766	14.524331578054385	0.42173499179184226	14.564613915268072	13.620643191895606	0.3387766777472773	10.184339275040605	5.371365278674717	1.0257004040006503	0.2156152868804641	0.0	0.0	2.2287452656556754e-10	0.0	14.52433157783151	0.0
20.356989996938573	14.105697840179863	0.32057643465491176	14.601140080681775	0.4954422405019123	14.66656621267495	13.650477907595059	0.33925947807437185	10.464674689250113	5.40896483562544	0.8978897122374261	0.20992437375934825	0.0	0.0	6.735057126504876e-11	0.0	14.601140080614424	0.0
20.499488926917145	14.274918029914966	0.3221629243360422	14.677090432865572	0.4021724029506064	14.769232176163673	13.260179873282082	0.3347402688810866	10.420140775746198	5.446827589474818	0.8905093630096839	0.20848653591872585	0.0	0.0	1.9554129137455732e-11	0.0	14.677090432846018	0.0
20.642985349405564	14.308024426260735	0.3224788400116703	14.752168541292846	0.4441441150321115	14.87261680139682	12.56256963660994	0.326344661734971	10.049894659915054	5.484955382601142	0.62210738020238	0.1986607945523237	0.0	0.0	5.450347197418244e-12	0.0	14.752168541287396	0.0
20.7874862468514	14.382817104533514	0.3225372582673975	14.826360634814463	0.44354353028094984	14.976725119006597	12.417430344571846	0.32473048661035964	10.160393301926103	5.52335007027935	0.9403083863792121	0.20830550667137335	0.0	0.0	1.4573639305220294e-12	0.0	14.826360634813007	0.0
20.932998650579357	14.686651398194622	0.3258420224893207	14.899653273486095	0.2130018752914733	15.081562194839643	12.713193310133807	0.3277277801618396	10.669353709515295	5.5620135207713055	0.9283632166019804	0.2068255462880153	0.0	0.0	3.7353235996891303e-13	0.0	14.899653273485722	0.0
21.079529641133412	15.046153016110136	0.32943814033231766	14.97203335722267	-0.07411965888746508	15.18713313020352	12.65945807404228	0.3265160310812551	10.819557600754962	5.600947615416705	1.7134287674009991	0.22943545314146468	0.0	0.0	9.169987045744994e-14	0.0	14.972033357222578	0.0
21.22708634862135	15.044880780176806	0.32955705843349103	15.043488134017068	-0.00139264615973822	15.293443062114946	12.367264290626485	0.32319222544596127	10.730861605392851	5.640154248724622	1.0782737668422082	0.21031410620530552	0.0	0.0	2.1542419191738025e-14	0.0	15.043488134017046	0.0
21.375675953061695	15.070760590766143	0.3302454509761299	15.114005207681645	0.04324461691550141	15.400497163549751	12.345385950105449	0.322005710782457	10.909938808973248	5.679635328465695	1.1431477804429506	0.2103085017878237	0.0	0.0	4.840635793408987e-15	0.0	15.11400520768164	0.0
21.525305684733127	15.368441123241366	0.3329557630146991	15.183572545074552	-0.1848685781668138	15.508300643694598	12.279761193727452	0.3204814487636875	11.038826232254577	5.719392775764955	1.2577723571350523	0.21574876120523215	0.0	0.0	1.0378906191068216e-15	0.0	15.18357254507455	0.0
21.67598282452626	15.374486371070764	0.3330628355416014	15.25217848277342	-0.12230788829734429	15.61685874820046	12.410124282914301	0.3218725325128378	11.353585639221574	5.759428525195309	1.073705035394637	0.20803272518740215	0.0	0.0	2.1117564709659365e-16	0.0	15.25217848277342	0.0
21.827714704297946	14.781422193734338	0.32671945375553707	15.319811733156627	0.5383895394222886	15.726176759437863	11.86750910752036	0.3146387054182513	10.982163433607482	5.799744524871677	1.104666827812511	0.21033985015640927	0.0	0.0	4.209832341873382e-17	0.0	15.319811733156627	0.0
21.980508707228033	15.766601032943182	0.3362316729029445	15.386461389854507	-0.3801396430886754	15.836259996753927	12.466745998316926	0.3198895027749635	11.737032423985074	5.840342736545779	1.0437194071892462	0.2049273836114848	0.0	0.0	7.999292612921517e-18	0.0	15.386461389854507	0.0
22.134372268178627	15.060645534626593	0.3294977386042243	15.452116932529382	0.39147139790278906	15.947113816731207	12.66614401204385	0.3217222052093604	12.074951385724924	5.8812251357016	1.2926203228440034	0.2117824434157569	0.0	0.0	2.182895474300007e-18	0.0	15.452116932529382	0.0
22.289312874055877	15.619127246390246	0.33411712867835747	15.516768230944496	-0.10235901544574944	16.058743613448325	12.670003922041918	0.3208037322614964	12.199491357018113	5.922393711651511	1.1470830374855518	0.2050603279570194	0.0	0.0	0.0	0.0	15.516768230944496	0.0
22.44533806417427	15.562345725484008	0.3334266470403461	15.580405548279867	0.01805982279585905	16.171154818742465	12.02284677804268	0.3130368521803444	11.655216758572681	5.963850467633071	1.7038784349419824	0.22274906065519723	0.0	0.0	0.0	0.0	15.580405548279867	0.0
22.602455430623486	15.456533705407997	0.3324861428173641	15.643019543653946	0.18648583824594844	16.284352902473664	12.634434001084585	0.31955625235705465	12.352606719581358	6.005597420906502	1.1777175765772445	0.20697059862283748	0.0	0.0	0.0	0.0	15.643019543653946	0.0
22.76067261863785	16.16222015527067	0.3383451298919183	15.70460127380781	-0.4576188814628601	16.39834337279098	12.474794512252863	0.31834100939879456	12.262946330889958	6.047636602852848	1.4331962404469505	0.2125094683123656	0.0	0.0	0.0	0.0	15.70460127380781	0.0
22.919997326968314	16.033795443768884	0.3366203350640521	15.765142193909657	-0.2686532498592271	16.513131776400517	12.496274649099682	0.31841254143087894	12.34022041654052	6.089970059072819	1.925272905617089	0.225311706197713	0.0	0.0	0.0	0.0	15.765142193909657	0.0
23.080437308257093	16.34024732897779	0.33898305140785373	15.824634157435572	-0.515613171542217	16.628723698835323	12.793563670984389	0.32103527485599953	12.680979669139102	6.132599849486327	1.9377738758824172	0.2246450182204244	0.0	0.0	0.0	0.0	15.824634157435572	0.0
23.24200036941489	16.390692241702098	0.3391199579263024	15.883069415083924	-0.5076228266181744	16.74512476472717	12.758953840949383	0.3200830371212219	12.67945318328222	6.1755280484327315	1.82409669726926	0.2209341104465256	0.0	0.0	0.0	0.0	15.883069415083924	0.0
23.404694372000794	15.72257937791423	0.3319744191444883	15.94044061267913	0.21786123476490005	16.862340638080262	12.22121314731292	0.3135856088502374	12.166296846302615	6.2187567447717615	2.2996442495885154	0.2322565675363993	0.0	0.0	0.0	0.0	15.94044061267913	0.0
23.5685272326048	15.820000393987534	0.33239758867713537	15.99674078802111	0.1767403940335761	16.980377022546822	12.866305327314887	0.31967081647097945	12.829219103579188	6.262288041985164	1.9989995759750756	0.22359911782196504	0.0	0.0	0.0	0.0	15.99674078802111	0.0
23.73350692323303	15.776718739328604	0.3317887254381755	16.051963366636965	0.27524462730836063	17.09923966170465	12.528795223918799	0.315056871633638	12.504324358992898	6.30612405827906	2.226975353492773	0.22940544213834332	0.0	0.0	0.0	0.0	16.051963366636965	0.0
23.89964147169566	16.035847097035262	0.3337553946572573	16.106102156391714	0.07025505935645171	17.21893433933658	12.682576643464328	0.31632707278570343	12.66680939255571	6.350266926687013	2.256350503725498	0.22912064522951175	0.0	0.0	0.0	0.0	16.106102156391714	0.0
24.06693896199753	15.888207057704827	0.33187563017944016	16.159151340914867	0.2709442832100404	17.339466879711935	12.926464658283118	0.3184474568889542	12.91655002020992	6.394718795173823	2.12313202236112	0.2254208760344782	0.0	0.0	0.0	0.0	16.159151340914867	0.0
24.23540753473151	16.022202770049585	0.33277553304247426	16.211105471800426	0.18890270175084112	17.460843147869923	12.562039869745846	0.3140527308682881	12.555959140694906	6.439481826740039	2.1177794298650867	0.2253017393089898	0.0	0.0	0.0	0.0	16.211105471800426	0.0
24.405055387474633	16.225570793707714	0.3339929929087895	16.261959459539106	0.03638866583139233	17.583069049905014	12.969244314477288	0.31824365544662125	12.965609057340531	6.4845581995272195	2.7184173290549194	0.23891968567508684	0.0	0.0	0.0	0.0	16.261959459539106	0.0
24.575890775186952	16.296513235020274	0.3339358226958449	16.311708563141703	0.015195328121428986	17.706150533254345	13.02193290536079	0.31777814534694154	13.019815729302708	6.529950106923911	2.2462907368828926	0.22740364274854594	0.0	0.0	0.0	0.0	16.311708563141703	0.0
24.74792201061326	16.407976174916197	0.33477934075580074	16.36034837841442	-0.047627796501775066	17.830093586987125	13.046669051502366	0.3176002919617646	13.045468553494969	6.575659757672378	2.6830855857926923	0.23757219985056496	0.0	0.0	0.0	0.0	16.36034837841442	0.0
24.921157464687553	16.370209979827862	0.33400939873868446	16.40787482484821	0.03766484502034828	17.95490424209604	12.936244952223285	0.3158654365975352	12.935582602733737	6.621689375976085	2.5226662712392907	0.2336105751162098	0.0	0.0	0.0	0.0	16.40787482484821	0.0
25.095605566940364	16.408809758287173	0.3337496859375402	16.454284131085302	0.045474372798128826	18.080588571790713	13.300763936868313	0.3192980365168586	13.300408574781516	6.668041201607918	2.7212000038727004	0.23709329799027948	0.0	0.0	0.0	0.0	16.454284131085302	0.0
25.27127480590895	16.74223831919003	0.3358718649334166	16.499572818929	-0.24266550026102962	18.207152691793247	13.341162751244925	0.3194679236081747	13.340977462989285	6.714717490019173	2.6409327610334423	0.234884076857682	0.0	0.0	0.0	0.0	16.499572818929	0.0
25.448173729550312	16.20754931004353	0.33091359455758357	16.543737685864233	0.33618837582070427	18.334602760635804	13.655964088043795	0.32176758364254393	13.655870256217296	6.7617205124493065	2.5455367765000645	0.23154539602688606	0.0	0.0	0.0	0.0	16.543737685864233	0.0
25.626310945657167	16.468600966502397	0.3325846272343285	16.586775786059327	0.11817481955693054	18.462944979960255	13.239645551828662	0.31717036243382707	13.239599429835298	6.809052556036452	2.8399460153966225	0.23756890139136588	0.0	0.0	0.0	0.0	16.586775786059327	0.0
25.805695122276767	16.162037375617153	0.3292834957705553	16.628684409822	0.466647034204847	18.592185594819973	13.071187105440375	0.3150147828458594	13.071165114229435	6.856715923928707	3.146914462061862	0.2425420284221282	0.0	0.0	0.0	0.0	16.628684409822	0.0
25.986334988132704	17.21636160483659	0.3387453098516184	16.669461061486377	-0.5469005433502119	18.722330893983717	13.828206285041695	0.32207384838672365	13.8281961202567	6.9047129353962085	2.7299388000959084	0.23240297208819044	0.0	0.0	0.0	0.0	16.669461061486377	0.0
26.168239333049634	16.721167460845546	0.33418043565212796	16.70910343571053	-0.012064025135014589	18.8533872102416	13.802908545133524	0.3214500721906559	13.802903993396997	6.953045925943982	3.0338026371617364	0.2386535656065531	0.0	0.0	0.0	0.0	16.70910343571053	0.0
26.35141700838098	16.55414691039319	0.3330114599789959	16.747609392169334	0.19346248177614456	18.98536092071329	13.407917232218338	0.3173556020450641	13.407915258865579	7.0017172474255895	3.349138476037714	0.24505111734422713	0.0	0.0	0.0	0.0	16.747609392169334	0.0
26.53587692743965	16.825577244415356	0.335857069831083	16.784976928630122	-0.04060031578523393	19.118258447158283	13.777865268441527	0.3203423634992017	13.777864440696359	7.050729268157569	3.870303918662403	0.2552032001984556	0.0	0.0	0.0	0.0	16.784976928630122	0.0
26.721628065931725	16.500490441370257	0.3328798291274922	16.821204152406178	0.3207137110359213	19.252086256288393	13.68535210490642	0.3187730623666251	13.685351769195725	7.100084373034671	3.745353026483006	0.2517093238451848	0.0	0.0	0.0	0.0	16.821204152406178	0.0
26.90867946239325	17.173329156363682	0.33884535244010483	16.856289250184904	-0.31703990617877764	19.38685086008241	13.968010454661684	0.32097120628618797	13.968010323103126	7.149784963645914	3.3819337874644675	0.24244105929010987	0.0	0.0	0.0	0.0	16.856289250184904	0.0
27.09704021863	17.050139564561643	0.33768517285125815	16.890230456237784	-0.15990910832385907	19.522558816102986	14.417319256798761	0.32458925400685595	14.417319207017758	7.199833458391435	3.791467336402716	0.2506794480870539	0.0	0.0	0.0	0.0	16.890230456237784	0.0
27.286719500160412	16.965578077778172	0.3366680955231967	16.923026019021094	-0.042552058757078015	19.659216727815707	14.190977596481241	0.32183514052619494	14.19097757830516	7.250232292600176	4.115029277115122	0.25565399931549704	0.0	0.0	0.0	0.0	16.923026019021094	0.0
27.477726536661535	16.735670992618473	0.3347179293996714	16.95467416618835	0.21900317356987742	19.79683124491042	14.330007875192027	0.32297142411575086	14.330007868792814	7.3009839186483765	4.168675045562983	0.2553540582424038	0.0	0.0	0.0	0.0	16.95467416618835	0.0
27.670070622418166	17.629860345020266	0.3424041014750093	16.985173068038346	-0.6446872769819194	19.935409063624792	14.117678618424419	0.32084784606019046	14.117678616253537	7.352090806078915	3.787390923702986	0.24794150857461464	0.0	0.0	0.0	0.0	16.985173068038346	0.0
27.863761116775095	17.37626335674417	0.3401072047310142	17.014520799435704	-0.3617425573084674	20.07495692707017	13.878554529337906	0.31867327530748457	13.878554528628786	7.403555441721467	4.049205883797123	0.2521388691135904	0.0	0.0	0.0	0.0	17.014520799435704	0.0
28.058807444592517	17.249710462851755	0.3388361744518834	17.04271530024585	-0.20699516260590656	20.215481625559658	14.102596586262543	0.32038178414016766	14.102596586039668	7.455380329813519	4.036256800639333	0.25098479026148285	0.0	0.0	0.0	0.0	17.04271530024585	0.0
28.255219096704664	17.070743459061024	0.33708484688434276	17.0697543343396	-0.0009891247214248722	20.356989996938573	14.105697840179863	0.32057643465491176	14.105697840112512	7.507567992122213	4.42115873489338	0.25793463390461496	0.0	0.0	0.0	0.0	17.0697543343396	0.0
28.453005630381597	16.523984515442592	0.3313390575539967	17.09563544723084	0.5716509317882483	20.499488926917145	14.274918029914966	0.3221629243360422	14.274918029895412	7.560120968067068	5.2290146269271265	0.2719859458774687	0.0	0.0	0.0	0.0	17.09563544723084	0.0
28.65217666979427	17.14276831955771	0.3365576136352215	17.120355922424878	-0.022412397132832496	20.642985349405564	14.308024426260735	0.3224788400116703	14.308024426255285	7.6130418148435375	4.641147342307911	0.259667407192384	0.0	0.0	0.0	0.0	17.120355922424878	0.0
28.85274190648283	17.504410366791035	0.3393606930980554	17.143912736563806	-0.36049763022722914	20.7874862468514	14.382817104533514	0.3225372582673975	14.382817104532057	7.666333107547443	4.923453282427966	0.26519232226195566	0.0	0.0	0.0	0.0	17.143912736563806	0.0
29.05471109982821	17.24161272642875	0.3368707278007244	17.166302513473507	-0.07531021295524454	20.932998650579357	14.686651398194622	0.3258420224893207	14.686651398194249	7.7199974393002755	4.904011864787673	0.2632642163957789	0.0	0.0	0.0	0.0	17.166302513473507	0.0
29.25809407752701	17.017831032717925	0.33465109487659384	17.18752147722697	0.16969044450904391	21.079529641133412	15.046153016110136	0.32943814033231766	15.046153016110043	7.774037421375377	5.44881982789468	0.27231399893641517	0.0	0.0	0.0	0.0	17.18752147722697	0.0
29.4629007360697	17.000894508227237	0.3345868863641049	17.20756540435711	0.20667089612987155	21.22708634862135	15.044880780176806	0.32955705843349103	15.044880780176785	7.828455683325005	5.658014738661516	0.2756376805692674	0.0	0.0	0.0	0.0	17.20756540435711	0.0
29.669141041222183	16.748977198102207	0.33267378571103945	17.22642957536741	0.47745237726520173	21.375675953061695	15.070760590766143	0.3302454509761299	15.070760590766138	7.88325487310828	6.0119897179931865	0.28084921041271105	0.0	0.0	0.0	0.0	17.22642957536741	0.0
29.87682502851074	16.997687786227274	0.33531103402329016	17.24410872570764	0.24642093948036603	21.525305684733127	15.368441123241366	0.3329557630146991	15.368441123241364	7.938437657220039	5.618365137857142	0.2722561051835776	0.0	0.0	0.0	0.0	17.24410872570764	0.0
30.085962803710316	17.226865639871278	0.3377203736567649	17.260596996400142	0.03373135652886461	21.67598282452626	15.374486371070764	0.3330628355416014	15.374486371070764	7.994006720820579	5.8659819538240034	0.27568768515277864	0.0	0.0	0.0	0.0	17.260596996400142	0.0
30.296564543336288	17.54820489456648	0.3408129223621616	17.27588788452335	-0.2723170100431318	21.827714704297946	14.781422193734338	0.32671945375553707	14.781422193734338	8.049964767866324	6.376820433357376	0.2838596895323469	0.0	0.0	0.0	0.0	17.27588788452335	0.0
30.50864049513964	17.386649502927263	0.3397739248319128	17.289974193781482	-0.09667530914578037	21.980508707228033	15.766601032943182	0.3362316729029445	15.766601032943182	8.106314521241387	6.076170836771222	0.27715101120227775	0.0	0.0	0.0	0.0	17.289974193781482	0.0
30.72220097860562	17.142559000582676	0.33773102711022124	17.302847985410658	0.16028898482798226	22.134372268178627	15.060645534626593	0.3294977386042243	15.060645534626593	8.163058722890078	6.3796740129838785	0.28261203646458627	0.0	0.0	0.0	0.0	17.302847985410658	0.0
30.93725638545586	17.437844923290097	0.3406032792673262	17.31450052970088	-0.12334439358921756	22.289312874055877	15.619127246390246	0.33411712867835747	15.619127246390246	8.220200133950309	6.495005392504607	0.28323381543084775	0.0	0.0	0.0	0.0	17.31450052970088	0.0
31.15381718015405	17.57056481976099	0.3414485915949353	17.324922258434444	-0.2456425613265445	22.44533806417427	15.562345725484008	0.3334266470403461	15.562345725484008	8.277741534887962	7.517420505271575	0.29905074223451444	0.0	0.0	0.0	0.0	17.324922258434444	0.0
31.371893900415127	17.719726813447966	0.34281086897096597	17.334102718575483	-0.38562409487248317	22.602455430623486	15.456533705407997	0.3324861428173641	15.456533705407997	8.335685725632178	7.060569209675316	0.29041987275583153	0.0	0.0	0.0	0.0	17.334102718575483	0.0
31.59149715771803	17.048776418692768	0.33670942498685985	17.342030527570664	0.29325410887789616	22.76067261863785	16.16222015527067	0.3383451298919183	16.16222015527067	8.394035525711603	6.94428508791332	0.2875914440002611	0.0	0.0	0.0	0.0	17.342030527570664	0.0
31.812637637822057	17.523356111729388	0.34106611154320565	17.348693330656662	-0.17466278107272615	22.919997326968314	16.033795443768884	0.3366203350640521	16.033795443768884	8.452793774391584	7.834993202825861	0.30041054802018957	0.0	0.0	0.0	0.0	17.348693330656662	0.0
32.03532610128681	18.17127821173779	0.3464173723489306	17.354077760602188	-0.8172004511356015	23.080437308257093	16.34024732897779	0.33898305140785373	16.34024732897779	8.511963330812325	7.638098350824583	0.2975015689615103	0.0	0.0	0.0	0.0	17.354077760602188	0.0
32.259573383995814	17.53191637490677	0.3407631308704229	17.358169400350636	-0.17374697455613486	23.24200036941489	16.390692241702098	0.3391199579263024	16.390692241702098	8.571547074128013	7.3139955480534855	0.2909412253126371	0.0	0.0	0.0	0.0	17.358169400350636	0.0
32.48539039768379	17.49536396508888	0.34024989287642643	17.360952749065433	-0.13441121602344808	23.404694372000794	15.72257937791423	0.3319744191444883	15.72257937791423	8.631547903646908	8.155432636337794	0.3034472067877613	0.0	0.0	0.0	0.0	17.360952749065433	0.0
32.71278813046758	17.34469706382007	0.3386928571479325	17.362411192123293	0.017714128303222054	23.5685272326048	15.820000393987534	0.33239758867713537	15.820000393987534	8.691968738972436	8.024194712446782	0.29991576105080925	0.0	0.0	0.0	0.0	17.362411192123293	0.0
32.94177764738085	17.534381694015885	0.3402977498655109	17.362526975644023	-0.17185471837186128	23.73350692323303	15.776718739328604	0.3317887254381755	15.776718739328604	8.752812520145245	8.208601498960928	0.30172349333354537	0.0	0.0	0.0	0.0	17.362526975644023	0.0
33.17237009091252	17.479446663990466	0.3398853623180016	17.361281186188826	-0.11816547780163944	23.89964147169566	16.035847097035262	0.3337553946572573	16.035847097035262	8.81408220778626	8.22331038979786	0.30126373643253335	0.0	0.0	0.0	0.0	17.361281186188826	0.0
33.4045766815489	17.341278237666465	0.338466385277144	17.358653736312107	0.017375498645641585	24.06693896199753	15.888207057704827	0.33187563017944016	15.888207057704827	8.875780783240765	8.861617995307048	0.31000474767188624	0.0	0.0	0.0	0.0	17.358653736312107	0.0
33.63840871831975	16.938335375248098	0.33451384678168805	17.35462335669998	0.41628798145188384	24.23540753473151	16.022202770049585	0.33277553304247426	16.022202770049585	8.93791124872345	9.06462275938229	0.3116478672663952	0.0	0.0	0.0	0.0	17.35462335669998	0.0
33.87387757934799	17.146513674391226	0.3364203363686506	17.34916759568412	0.2026539212928924	24.405055387474633	16.225570793707714	0.3339929929087895	16.225570793707714	9.000476627464515	9.014910020351426	0.3107584698262458	0.0	0.0	0.0	0.0	17.34916759568412	0.0
34.11099472240342	17.681662069268075	0.3412524703727521	17.3422628269786	-0.33939924228947405	24.575890775186952	16.296513235020274	0.3339358226958449	16.296513235020274	9.063479963856764	9.29890576302074	0.31388821417623725	0.0	0.0	0.0	0.0	17.3422628269786	0.0
34.34977168546025	17.81074632587362	0.3423421905726277	17.333884266547415	-0.47686205932620496	24.74792201061326	16.407976174916197	0.33477934075580074	16.407976174916197	9.126924323603763	9.597015164525539	0.3166669990906261	0.0	0.0	0.0	0.0	17.333884266547415	0.0
34.59022008725847	17.15377462180885	0.33684427198869427	17.32400599957457	0.17023137776572028	24.921157464687553	16.370209979827862	0.33400939873868446	16.370209979827862	9.19081279386899	10.439014715948904	0.3270567844919578	0.0	0.0	0.0	0.0	17.32400599957457	0.0
34.83235162786928	17.066795096013127	0.3363685120601464	17.312601018577954	0.24580592256482703	25.095605566940364	16.408809758287173	0.3337496859375402	16.408809758287173	9.25514848342607	10.1021744154136	0.3225570367645248	0.0	0.0	0.0	0.0	17.312601018577954	0.0
35.07617808926437	17.821173568619017	0.3431939433985594	17.29964127377964	-0.5215322948393784	25.27127480590895	16.74223831919003	0.3358718649334166	16.74223831919003	9.319934522810053	10.252050482507233	0.32310944980759954	0.0	0.0	0.0	0.0	17.29964127377964	0.0
35.32171133588922	17.697516046551243	0.34250903308777936	17.285097736919656	-0.41241830963158677	25.448173729550312	16.20754931004353	0.33091359455758357	16.20754931004353	9.385174064469723	10.521791134709686	0.3257715529544374	0.0	0.0	0.0	0.0	17.285097736919656	0.0
35.568963315240445	17.218400232995883	0.33828628229854096	17.268940479784106	0.05054024678822344	25.626310945657167	16.468600966502397	0.3325846272343285	16.468600966502397	9.450870282921011	10.955413907787179	0.331257806033243	0.0	0.0	0.0	0.0	17.268940479784106	0.0
35.817946058447134	16.935521058309707	0.3358027442064597	17.25113876879815	0.3156177104884428	25.805695122276767	16.162037375617153	0.3292834957705553	16.162037375617153	9.517026374901459	10.66981880340029	0.32612429373081697	0.0	0.0	0.0	0.0	17.25113876879815	0.0
36.06867168085626	17.286581801577164	0.3390465893364564	17.231661177127293	-0.05492062444987056	25.986334988132704	17.21636160483659	0.3387453098516184	17.21636160483659	9.58364555952577	11.362189940494556	0.3339217594759187	0.0	0.0	0.0	0.0	17.231661177127293	0.0
36.32115238262226	16.944168896121393	0.33627805110103176	17.21047571582104	0.266306819699647	26.168239333049634	16.721167460845546	0.33418043565212796	16.721167460845546	9.650731078442451	11.440952810389971	0.33449294652369027	0.0	0.0	0.0	0.0	17.21047571582104	0.0
36.57540044930061	17.225044252233836	0.33842674378116483	17.18754998563585	-0.03749426659798516	26.35141700838098	16.55414691039319	0.3330114599789959	16.55414691039319	9.718286195991547	11.617264829279256	0.3357885964283486	0.0	0.0	0.0	0.0	17.18754998563585	0.0
36.83142825244572	16.90095459948202	0.33573965209729467	17.16285135126948	0.26189675178746086	26.53587692743965	16.825577244415356	0.335857069831083	16.825577244415356	9.786314199363488	11.601507732848662	0.3342239418107856	0.0	0.0	0.0	0.0	17.16285135126948	0.0
37.08924825021283	17.317320878531238	0.3393011029216934	17.136347139860554	-0.18097373867068356	26.721628065931725	16.500490441370257	0.3328798291274922	16.500490441370257	9.854818398759033	11.966069435510086	0.33809176240897937	0.0	0.0	0.0	0.0	17.136347139860554	0.0
37.34887298796433	16.859782744980567	0.33539494888408433	17.108004865709592	0.24822212072902516	26.90867946239325	17.173329156363682	0.33884535244010483	17.173329156363682	9.923802127550346	11.480392789885034	0.3314235764384865	0.0	0.0	0.0	0.0	17.108004865709592	0.0
37.61031509888008	16.608659959748547	0.33274706022894196	17.077792483306318	0.46913252355777146	27.09704021863	17.050139564561643	0.33768517285125815	17.050139564561643	9.993268742443199	12.547624233632298	0.3437622397302231	0.0	0.0	0.0	0.0	17.077792483306318	0.0
37.87358730457224	16.730539530212216	0.33384301562429686	17.04567867087163	0.31513914065941506	27.286719500160412	16.965578077778172	0.3366680955231967	16.965578077778172	10.0632216236403	13.035460011283451	0.34971110286435614	0.0	0.0	0.0	0.0	17.04567867087163	0.0
38.138702415704245	17.272374283873823	0.33817015046430393	17.011633146755806	-0.2607411371180177	27.477726536661535	16.735670992618473	0.3347179293996714	16.735670992618473	10.133664175005784	12.900911634887999	0.3490387459144063	0.0	0.0	0.0	0.0	17.011633146755806	0.0
38.40567333261417	16.465257855803024	0.33075714809209683	16.975627021174486	0.5103691653714613	27.670070622418166	17.629860345020266	0.3424041014750093	17.629860345020266	10.204599824230822	13.508087658881506	0.3567998006126519	0.0	0.0	0.0	0.0	16.975627021174486	0.0
38.674513045942476	16.84508963697712	0.3342766140000903	16.937633185912475	0.09254354893535321	27.863761116775095	17.37626335674417	0.3401072047310142	17.37626335674417	10.27603202300044	13.44089560686976	0.35672273235518787	0.0	0.0	0.0	0.0	16.937633185912475	0.0
38.94523463726408	16.504750254945737	0.3308526011234003	16.897626744774698	0.39287648982896073	28.058807444592517	17.249710462851755	0.3388361744518834	17.249710462851755	10.347964247161443	13.249145923317641	0.3550733324849001	0.0	0.0	0.0	0.0	16.897626744774698	0.0
39.217851279724925	16.952106378639787	0.33485001531342395	16.85558548772709	-0.09652089091269644	28.255219096704664	17.070743459061024	0.33708484688434276	17.070743459061024	10.420399996891572	13.696345621082742	0.36037524670554366	0.0	0.0	0.0	0.0	16.85558548772709	0.0
39.492376238683	16.475204764121422	0.33048941186660075	16.81149041184528	0.3362856477238587	28.453005630381597	16.523984515442592	0.3313390575539967	16.523984515442592	10.493342796869813	13.799682904951332	0.3609160110883469	0.0	0.0	0.0	0.0	16.81149041184528	0.0
39.76882287235378	16.819278028782886	0.334091546737148	16.765326292351883	-0.05395173643100293	28.65217666979427	17.14276831955771	0.3365576136352215	17.14276831955771	10.566796196447902	13.821545615579925	0.36085424899312235	0.0	0.0	0.0	0.0	16.765326292351883	0.0
40.04720463246026	16.2751155945202	0.3294254097261307	16.717082307222842	0.44196671270264076	28.85274190648283	17.504410366791035	0.3393606930980554	17.504410366791035	10.640763769823035	14.168314976803849	0.36347134736649356	0.0	0.0	0.0	0.0	16.717082307222842	0.0
40.327535064887485	17.081214052105974	0.336873356763783	16.666752719031	-0.4144613330749749	29.05471109982821	17.24161272642875	0.3368707278007244	17.24161272642875	10.715249116211798	13.94817181890288	0.36065790784402096	0.0	0.0	0.0	0.0	16.666752719031	0.0
40.6098278103417	16.424796378225032	0.331300996214191	16.614337617895753	0.18954123967072078	29.25809407752701	17.017831032717925	0.33465109487659384	17.017831032717925	10.79025586002528	14.220194821132596	0.36337288612401325	0.0	0.0	0.0	0.0	16.614337617895753	0.0
40.894096605014084	16.337766403381714	0.33100344645646956	16.559843729627637	0.22207732624592325	29.4629007360697	17.000894508227237	0.3345868863641049	17.000894508227237	10.865787651045459	14.991353230084233	0.3704424008885115	0.0	0.0	0.0	0.0	16.559843729627637	0.0
41.18035528124919	16.834122586300058	0.33575898857866715	16.503285293369945	-0.3308372929301129	29.669141041222183	16.748977198102207	0.33267378571103945	16.748977198102207	10.941848164602776	14.944637862742287	0.369776118014975	0.0	0.0	0.0	0.0	16.503285293369945	0.0
41.46861776821793	16.17657588198968	0.3300548953595457	16.444685013281614	0.2681091312919328	29.87682502851074	16.997687786227274	0.33531103402329016	16.997687786227274	11.018441101754995	14.224783404518252	0.3610106302286994	0.0	0.0	0.0	0.0	16.444685013281614	0.0
41.75889809259546	16.669003043199734	0.33471297600443173	16.384075089039065	-0.2849279541606684	30.085962803710316	17.226865639871278	0.3377203736567649	17.226865639871278	11.095570189467281	15.029192143158925	0.36946357519566914	0.0	0.0	0.0	0.0	16.384075089039065	0.0
42.05121037924363	16.48121527940502	0.33313279881254304	16.32149833019617	-0.1597169492088497	30.296564543336288	17.54820489456648	0.3408129223621616	17.54820489456648	11.173239180793551	14.28957719902527	0.36001765885468534	0.0	0.0	0.0	0.0	16.32149833019617	0.0
42.345568851898335	16.79834091219403	0.3366064217368482	16.2570093596996	-0.5413315524944267	30.50864049513964	17.386649502927263	0.3397739248319128	17.386649502927263	11.251451855059106	14.853158967892643	0.36566199710518366	0.0	0.0	0.0	0.0	16.2570093596996	0.0
42.64198783386162	16.11879407334861	0.3302140541324088	16.190675912141618	0.0718818387930078	30.72220097860562	17.142559000582676	0.33773102711022124	17.142559000582676	11.33021201804452	15.1162045498714	0.36805852505949277	0.0	0.0	0.0	0.0	16.190675912141618	0.0
42.94048174869865	16.13484164232177	0.3306810138361848	16.122580232609213	-0.012261409712557736	30.93725638545586	17.437844923290097	0.3406032792673262	17.437844923290097	11.409523502170831	14.878440316604518	0.3649843882570421	0.0	0.0	0.0	0.0	16.122580232609213	0.0
43.24106512093954	16.274195794147364	0.3323760498275924	16.052820582302424	-0.2213752118449399	31.15381718015405	17.57056481976099	0.3414485915949353	17.57056481976099	11.489390166686027	14.953255884470005	0.36537467898237524	0.0	0.0	0.0	0.0	16.052820582302424	0.0
43.54375257678612	16.41777956658054	0.333510276020836	15.981512857398219	-0.4362667091823198	31.371893900415127	17.719726813447966	0.34281086897096597	17.719726813447966	11.56981589785283	13.946006324253903	0.3538289399991351	0.0	0.0	0.0	0.0	15.981512857398219	0.0
43.84855884482362	15.116144258779745	0.3216436722575171	15.908792327970247	0.792648069190502	31.59149715771803	17.048776418692768	0.33670942498685985	17.048776418692768	11.6508046091378	13.744261770766752	0.3509649162043131	0.0	0.0	0.0	0.0	15.908792327970247	0.0
44.15549875673739	16.06052440641077	0.330831611057359	15.834815504104121	-0.22570890230664986	31.812637637822057	17.523356111729388	0.34106611154320565	17.523356111729388	11.732360241401764	14.385282501369609	0.3571649559785112	0.0	0.0	0.0	0.0	15.834815504104121	0.0
44.46458724803455	15.717894016528739	0.32773957326293957	15.759762136724426	0.0418681201956872	32.03532610128681	18.17127821173779	0.3464173723489306	18.17127821173779	11.814486763091576	14.244446503192277	0.35467092264378897	0.0	0.0	0.0	0.0	15.759762136724426	0.0
44.775839358770796	15.841317067012142	0.3291579647062481	15.683837360990626	-0.1574797060215154	32.259573383995814	17.53191637490677	0.3407631308704229	17.53191637490677	11.897188170433218	13.497170796248778	0.34628008057322385	0.0	0.0	0.0	0.0	15.683837360990626	0.0
45.08927023428218	15.69827100133244	0.3281333896280898	15.607273990524856	-0.09099701080758393	32.48539039768379	17.49536396508888	0.34024989287642643	17.49536396508888	11.980468487626249	14.46007186801534	0.35520529205898393	0.0	0.0	0.0	0.0	15.607273990524856	0.0
45.40489512592216	15.55073308297468	0.3269224718495648	15.530334971126436	-0.020398111848244582	32.71278813046758	17.34469706382007	0.3386928571479325	17.34469706382007	12.064331767039633	13.761949776192338	0.3469848053430098	0.0	0.0	0.0	0.0	15.530334971126436	0.0
45.72272939180361	15.404215798497074	0.32613553675918916	15.45331600303588	0.04910020453880648	32.94177764738085	17.534381694015885	0.3402977498655109	17.534381694015885	12.14878208940891	13.803259174930446	0.34608943873016285	0.0	0.0	0.0	0.0	15.45331600303588	0.0
46.04278849754624	15.462531992999581	0.32676565982252287	15.376548341263277	-0.08598365173630462	33.17237009091252	17.479446663990466	0.3398853623180016	17.479446663990466	12.233823564034772	14.151905273811533	0.3490681666687939	0.0	0.0	0.0	0.0	15.376548341263277	0.0
46.365088017029066	15.90533297366384	0.3315247860212497	15.300401783911031	-0.6049311897528096	33.4045766815489	17.341278237666465	0.338466385277144	17.341278237666465	12.319460328983016	13.298395892358105	0.33901805821569253	0.0	0.0	0.0	0.0	15.300401783911031	0.0
46.689643633148265	15.022386917069001	0.32342348073827676	15.225287858926713	0.20290094185771146	33.63840871831975	16.938335375248098	0.33451384678168805	16.938335375248098	12.405696551285896	13.36865572355358	0.3383401175397708	0.0	0.0	0.0	0.0	15.225287858926713	0.0
47.0164711385803	15.505901169317072	0.32853437271798225	15.151663220164956	-0.35423794915211637	33.87387757934799	17.146513674391226	0.3364203363686506	17.146513674391226	12.492536427144898	13.847110603927417	0.34304558881787145	0.0	0.0	0.0	0.0	15.151663220164956	0.0
47.34558643655036	15.17759455459514	0.32592765734787293	15.080033264163674	-0.09756129043146622	34.11099472240342	17.681662069268075	0.3412524703727521	17.681662069268075	12.579984182134913	13.322961600872704	0.3366257751558596	0.0	0.0	0.0	0.0	15.080033264163674	0.0
47.67700554160622	14.86057601139708	0.3232685237128489	15.010955979553277	0.15037996815619614	34.34977168546025	17.81074632587362	0.3423421905726277	17.81074632587362	12.668044071409858	13.281050482810114	0.33476215110509927	0.0	0.0	0.0	0.0	15.010955979553277	0.0
48.01074458039746	14.63843384544625	0.32156855368555476	14.945046041551219	0.30661219610496815	34.59022008725847	17.15377462180885	0.33684427198869427	17.15377462180885	12.756720379909726	13.261283376251434	0.33317318266232154	0.0	0.0	0.0	0.0	14.945046041551219	0.0
48.346819792460245	14.31845251966666	0.3186285632793333	14.88297916454355	0.5645266448768886	34.83235162786928	17.066795096013127	0.3363685120601464	17.066795096013127	12.846017422569096	13.436313783994777	0.3340535222805888	0.0	0.0	0.0	0.0	14.88297916454355	0.0
48.68524753100746	14.43909575878248	0.3200863351377056	14.825496726355386	0.38640096757290543	35.07617808926437	17.821173568619017	0.3431939433985594	17.821173568619017	12.93593954452708	12.770155614040442	0.3259273817337584	0.0	0.0	0.0	0.0	14.825496726355386	0.0
49.026044263724515	14.50580858146546	0.3213142499086458	14.773410678382035	0.26760209691657444	35.32171133588922	17.697516046551243	0.34250903308777936	17.697516046551243	13.026491121338768	13.785171506267906	0.33597297271954424	0.0	0.0	0.0	0.0	14.773410678382035	0.0
49.36922657357059	15.010176582458774	0.32676210675212536	14.727608756387152	-0.282567826071622	35.568963315240445	17.218400232995883	0.33828628229854096	17.218400232995883	13.11767655918814	13.887451326515468	0.33618924050275895	0.0	0.0	0.0	0.0	14.727608756387152	0.0
49.714811159585594	15.136484325399245	0.32883588569285194	14.689060007394964	-0.4474243180042805	35.817946058447134	16.935521058309707	0.3358027442064597	16.935521058309707	13.209500295102458	13.266901786302087	0.3285000623765942	0.0	0.0	0.0	0.0	14.689060007394964	0.0
					36.06867168085626	17.286581801577164	0.3390465893364564	17.286581801577164	13.301966797168173	12.828342806548115	0.3230744326278626
					36.32115238262226	16.944168896121393	0.33627805110103176	16.944168896121393	13.395080564748351	13.848275711582449	0.3328522730748993
					36.57540044930061	17.225044252233836	0.33842674378116483	17.225044252233836	13.488846128701589	13.964999112813075	0.33336598347233
					36.83142825244572	16.90095459948202	0.33573965209729467	16.90095459948202	13.5832680516025	13.706004179183836	0.3299235035637484
					37.08924825021283	17.317320878531238	0.3393011029216934	17.317320878531238	13.678350927963718	14.129900435725258	0.33367391318945444
					37.34887298796433	16.859782744980567	0.33539494888408433	16.859782744980567	13.774099384459465	14.665641463598966	0.3384504141429156
					37.61031509888008	16.608659959748547	0.33274706022894196	16.608659959748547	13.870518080150681	14.928957530884038	0.34003423514007197
					37.87358730457224	16.730539530212216	0.33384301562429686	16.730539530212216	13.967611706711736	15.541423831935663	0.3450095425547309
					38.138702415704245	17.272374283873823	0.33817015046430393	17.272374283873823	14.065384988658717	14.757123731544201	0.3368113818935618
					38.40567333261417	16.465257855803024	0.33075714809209683	16.465257855803024	14.163842683579329	14.86546747392706	0.3374810413018175
					38.674513045942476	16.84508963697712	0.3342766140000903	16.84508963697712	14.262989582364385	14.823867212560554	0.3369480134326891
					38.94523463726408	16.504750254945737	0.3308526011234003	16.504750254945737	14.362830509440936	15.438939900419564	0.34299395731377724
					39.217851279724925	16.952106378639787	0.33485001531342395	16.952106378639787	14.463370323007023	14.828182383189423	0.33612587952052253
					39.492376238683	16.475204764121422	0.33048941186660075	16.475204764121422	14.564613915268072	15.12794879384915	0.3387766777472773
					39.76882287235378	16.819278028782886	0.334091546737148	16.819278028782886	14.66656621267495	15.161085118251872	0.33925947807437185
					40.04720463246026	16.2751155945202	0.3294254097261307	16.2751155945202	14.769232176163673	14.727595407506064	0.3347402688810866
					40.327535064887485	17.081214052105974	0.336873356763783	17.081214052105974	14.87261680139682	13.952785305680584	0.326344661734971
					40.6098278103417	16.424796378225032	0.331300996214191	16.424796378225032	14.976725119006597	13.79158441766127	0.32473048661035964
					40.894096605014084	16.337766403381714	0.33100344645646956	16.337766403381714	15.081562194839643	14.12007749505137	0.3277277801618396
					41.18035528124919	16.834122586300058	0.33575898857866715	16.834122586300058	15.18713313020352	14.060395739310078	0.3265160310812551
					41.46861776821793	16.17657588198968	0.3300548953595457	16.17657588198968	15.293443062114946	13.735866821613643	0.32319222544596127
					41.75889809259546	16.669003043199734	0.33471297600443173	16.669003043199734	15.400497163549751	13.711567351285137	0.322005710782457
					42.05121037924363	16.48121527940502	0.33313279881254304	16.48121527940502	15.508300643694598	13.638680341464202	0.3204814487636875
					42.345568851898335	16.79834091219403	0.3366064217368482	16.79834091219403	15.61685874820046	13.783469842961464	0.3218725325128378
					42.64198783386162	16.11879407334861	0.3302140541324088	16.11879407334861	15.726176759437863	13.18080707054487	0.3146387054182513
					42.94048174869865	16.13484164232177	0.3306810138361848	16.13484164232177	15.836259996753927	13.84635750539876	0.3198895027749635
					43.24106512093954	16.274195794147364	0.3323760498275924	16.274195794147364	15.947113816731207	14.067821565411064	0.3217222052093604
					43.54375257678612	16.41777956658054	0.333510276020836	16.41777956658054	16.058743613448325	14.072108625866065	0.3208037322614964
					43.84855884482362	15.116144258779745	0.3216436722575171	15.116144258779745	16.171154818742465	13.353334923474437	0.3130368521803444
					44.15549875673739	16.06052440641077	0.330831611057359	16.06052440641077	16.284352902473664	14.0326024193483	0.31955625235705465
					44.46458724803455	15.717894016528739	0.32773957326293957	15.717894016528739	16.39834337279098	13.855296694611345	0.31834100939879456
					44.775839358770796	15.841317067012142	0.3291579647062481	15.841317067012142	16.513131776400517	13.879153894724839	0.31841254143087894
					45.08927023428218	15.69827100133244	0.3281333896280898	15.69827100133244	16.628723698835323	14.209341906897517	0.32103527485599953
					45.40489512592216	15.55073308297468	0.3269224718495648	15.55073308297468	16.74512476472717	14.170902038151457	0.3200830371212219
					45.72272939180361	15.404215798497074	0.32613553675918916	15.404215798497074	16.862340638080262	13.573653173828978	0.3135856088502374
					46.04278849754624	15.462531992999581	0.32676565982252287	15.462531992999581	16.980377022546822	14.290133396450837	0.31967081647097945
					46.365088017029066	15.90533297366384	0.3315247860212497	15.90533297366384	17.09923966170465	13.915273304335601	0.315056871633638
					46.689643633148265	15.022386917069001	0.32342348073827676	15.022386917069001	17.21893433933658	14.08607268638787	0.31632707278570343
					47.0164711385803	15.505901169317072	0.32853437271798225	15.505901169317072	17.339466879711935	14.356950158738623	0.3184474568889542
					47.34558643655036	15.17759455459514	0.32592765734787293	15.17759455459514	17.460843147869923	13.952196913056257	0.3140527308682881
					47.67700554160622	14.86057601139708	0.3232685237128489	14.86057601139708	17.583069049905014	14.404463953733925	0.31824365544662125
					48.01074458039746	14.63843384544625	0.32156855368555476	14.63843384544625	17.706150533254345	14.462983239033164	0.31777814534694154
					48.346819792460245	14.31845251966666	0.3186285632793333	14.31845251966666	17.830093586987125	14.49045676924131	0.3176002919617646
					48.68524753100746	14.43909575878248	0.3200863351377056	14.43909575878248	17.95490424209604	14.367812772480953	0.3158654365975352
					49.026044263724515	14.50580858146546	0.3213142499086458	14.50580858146546	18.080588571790713	14.772670638325128	0.3192980365168586
					49.36922657357059	15.010176582458774	0.32676210675212536	15.010176582458774	18.207152691793247	14.817540119641931	0.3194679236081747
					49.714811159585594	15.136484325399245	0.32883588569285194	15.136484325399245	18.334602760635804	15.167178417645522	0.32176758364254393
					50.06281483770269	14.767364789171204	0.3257131890530161	14.767364789171204	18.462944979960255	14.704788689857912	0.31717036243382707
					50.413254541566616	14.31139368080316	0.3219995289294057	14.31139368080316	18.592185594819973	14.517688072438485	0.3150147828458594
					50.76614732335758	14.808230719296631	0.327959778938694	14.808230719296631	18.722330893983717	15.358481508080686	0.32207384838672365
					51.12151035462108	14.14315253462384	0.3218055661487972	14.14315253462384	18.8533872102416	15.330384236275002	0.3214500721906559
					51.47936092710343	13.994454904780227	0.32079676589941314	13.994454904780227	18.98536092071329	14.89168187313318	0.3173556020450641
					51.839716453593155	14.266853076729566	0.32464256830912297	14.266853076729566	19.118258447158283	15.30256958742992	0.3203423634992017
					52.20259446876831	14.118509680275226	0.32320983635199224	14.118509680275226	19.252086256288393	15.199818610034901	0.3187730623666251
					52.56801263004969	13.643488718229046	0.3189114856701241	13.643488718229046	19.38685086008241	15.513756871320227	0.32097120628618797
					52.93598871846004	13.493901054704509	0.317370255137439	13.493901054704509	19.522558816102986	16.012787677398443	0.32458925400685595
					53.306540639489256	13.409997061259224	0.31725658582403327	13.409997061259224	19.659216727815707	15.761398297399442	0.32183514052619494
					53.67968642396568	13.798780895771094	0.321737560237963	13.798780895771094	19.79683124491042	15.915814128392123	0.32297142411575086
					54.05544422893344	13.430206362887384	0.31823789348063103	13.430206362887384	19.935409063624792	15.679987811047017	0.32084784606019046
					54.43383233853597	13.637327848133225	0.32106410796837326	13.637327848133225	20.07495692707017	15.414401456268337	0.31867327530748457
					54.81486916490572	13.289547303799297	0.3183141160265643	13.289547303799297	20.215481625559658	15.663236751127334	0.32038178414016766
					55.19857324906006	13.176071014616141	0.31762099764804647	13.176071014616141	20.356989996938573	15.66668120010063	0.32057643465491176
					55.58496326180349	13.093726082784867	0.3172909934710174	13.093726082784867	20.499488926917145	15.854627857914945	0.3221629243360422
					55.97405800463611	12.655375423715398	0.3130444580934931	12.655375423715398	20.642985349405564	15.891397918007677	0.3224788400116703
					56.36587641066856	13.010512125383816	0.31809254213667776	13.010512125383816	20.7874862468514	15.974467402401677	0.3225372582673975
					56.76043754554324	12.88238186052481	0.3168707991414733	12.88238186052481	20.932998650579357	16.311925007858626	0.3258420224893207
					57.15776060836205	12.460764852846767	0.31288473303630526	12.460764852846767	21.079529641133412	16.711210268511206	0.32943814033231766
					57.55786493262058	12.898106989264113	0.31802995958433733	12.898106989264113	21.22708634862135	16.709797242725127	0.32955705843349103
					57.96076998714892	12.233645677873044	0.31106907843723475	12.233645677873044	21.375675953061695	16.73854099908628	0.3302454509761299
					58.36649537705897	12.572268653109065	0.31551718637593634	12.572268653109065	21.525305684733127	17.0691638477114	0.3329557630146991
					58.77506084469838	12.269369620450135	0.3131028239537073	12.269369620450135	21.67598282452626	17.0758780827384	0.3330628355416014
					59.18648627061127	12.011883241534703	0.3109948324726573	12.011883241534703	21.827714704297946	16.417183454312184	0.32671945375553707
					59.600791674505544	12.08129030124255	0.31304915159680596	12.08129030124255	21.980508707228033	17.511385455081353	0.3362316729029445
					60.01799721622709	12.442864326961107	0.31801318794156075	12.442864326961107	22.134372268178627	16.72730657724803	0.3294977386042243
					60.438123196740676	11.84185038013274	0.31213770832290777	11.84185038013274	22.289312874055877	17.34759172963267	0.33411712867835747
					60.86119005911786	11.463821983275581	0.3081419842890727	11.463821983275581	22.44533806417427	17.284526577084105	0.3334266470403461
					61.28721838953169	11.759636505555976	0.3130225565470877	11.759636505555976	22.602455430623486	17.167005047525496	0.3324861428173641
					61.71622891825841	11.86656146183731	0.31474762079963614	11.86656146183731	22.76067261863785	17.950785103109638	0.3383451298919183
					62.14824252068621	11.530989093586026	0.3115259491121383	11.530989093586026	22.919997326968314	17.80814848660831	0.3366203350640521
					62.58328021833101	11.207196598492066	0.3085247231413796	11.207196598492066	23.080437308257093	18.14851335498525	0.33898305140785373
					63.021363179859335	11.353316616428941	0.31051447886658673	11.353316616428941	23.24200036941489	18.204540669250235	0.3391199579263024
					63.46251272211835	11.197479572339324	0.3091186374311199	11.197479572339324	23.404694372000794	17.462492217536248	0.3319744191444883
					63.90675031117318	11.369228027101016	0.31260732022387266	11.369228027101016	23.5685272326048	17.570694166727503	0.33239758867713537
					64.35409756335139	11.017817114723123	0.3083014756104681	11.017817114723123	23.73350692323303	17.522622820450483	0.3317887254381755
					64.80457624629484	10.94323006560866	0.3088317085072961	10.94323006560866	23.89964147169566	17.810427182637508	0.3337553946572573
					65.2582082800189	10.554529074408434	0.3046430910152874	10.554529074408434	24.06693896199753	17.646448806326934	0.33187563017944016
					65.71501573797903	10.612410702143892	0.30653643582099777	10.612410702143892	24.23540753473151	17.795272929122618	0.33277553304247426
					66.1750208481449	10.210602691029825	0.3020155781784033	10.210602691029825	24.405055387474633	18.021146333547236	0.3339929929087895
					66.6382459940819	10.501828581152646	0.30706830799794993	10.501828581152646	24.575890775186952	18.099939500974575	0.3339358226958449
					67.10471371604048	10.799399550380745	0.3121952232537822	10.799399550380745	24.74792201061326	18.223737299903828	0.33477934075580074
					67.57444671205276	10.207842975154982	0.3050718234436893	10.207842975154982	24.921157464687553	18.18179177226716	0.33400939873868446
					68.04746783903713	10.517690218915595	0.3105779789679692	10.517690218915595	25.095605566940364	18.224663130378488	0.3337496859375402
					68.5238001139104	9.737409560129532	0.3008723053922801	9.737409560129532	25.27127480590895	18.59499000295573	0.3358718649334166
					69.00346671470777	9.775400217374568	0.3024084497963738	9.775400217374568	25.448173729550312	18.00113053266177	0.33091359455758357
					69.48649098171072	10.195241792104765	0.30915124313636816	10.195241792104765	25.626310945657167	18.29107103222709	0.3325846272343285
					69.97289641858268	9.81673705154786	0.3053889378896811	9.81673705154786	25.805695122276767	17.950582096452756	0.3292834957705553
					70.46270669351276	9.507220124944105	0.3015130296288552	9.507220124944105	25.986334988132704	19.121581345683243	0.3387453098516184
					70.95594564036736	9.165670758955176	0.2979367456700369	9.165670758955176	26.168239333049634	18.57158737346262	0.33418043565212796
					71.45263725984992	9.672131818577759	0.3058510386177018	9.672131818577759	26.35141700838098	18.38608377431782	0.3330114599789959
					71.95280572066886	9.306130989119028	0.30247914263871906	9.306130989119028	26.53587692743965	18.68755149036723	0.335857069831083
					72.45647536071354	9.532846027187187	0.3066354187058856	9.532846027187187	26.721628065931725	18.326489502270473	0.3328798291274922
					72.96367068823854	8.40855527939316	0.29063037916893686	8.40855527939316	26.90867946239325	19.073786783576264	0.33884535244010483
					73.4744163830562	9.0655121860095	0.3015664468075449	9.0655121860095	27.09704021863	18.93696462250348	0.33768517285125815
					73.9887372977376	9.098979480923353	0.3029988831945965	9.098979480923353	27.286719500160412	18.843045280812387	0.3366680955231967
					74.50665845882176	9.09273884391481	0.30390706915633653	9.09273884391481	27.477726536661535	18.587695914219445	0.3347179293996714
					75.02820506803351	8.575315785609487	0.29742582716175253	8.575315785609487	27.670070622418166	19.580839229447633	0.3424041014750093
					75.55340250350974	8.267157851396203	0.29361136945667843	8.267157851396203	27.863761116775095	19.299178356398862	0.3401072047310142
					76.0822763210343	8.289844666620791	0.2952568921915732	8.289844666620791	28.058807444592517	19.158620699058787	0.3388361744518834
					76.61485225528155	7.444896658987483	0.281747090854165	7.444896658987483	28.255219096704664	18.959848612381872	0.33708484688434276
					77.15115622106853	7.901918153056456	0.29049190666901265	7.901918153056456	28.453005630381597	18.352583508589987	0.3313390575539967
					77.69121431461602	7.950514044276115	0.2925486612254803	7.950514044276115	28.65217666979427	19.039843983094343	0.3365576136352215
					78.23505281481832	7.953121167738157	0.2936517454023135	7.953121167738157	28.85274190648283	19.44150654008018	0.3393606930980554
					78.78269818452205	8.12563700964029	0.2979663277263008	8.12563700964029	29.05471109982821	19.14962684023528	0.3368707278007244
					79.3341770718137	8.084720078186148	0.2982219384688058	8.084720078186148	29.25809407752701	18.901080721247848	0.33465109487659384
					79.88951631131638	7.27354485702137	0.2850420357291678	7.27354485702137	29.4629007360697	18.88226994472054	0.3345868863641049
					80.4487429254956	7.324721045392128	0.2870932157048306	7.324721045392128	29.669141041222183	18.60247462858428	0.33267378571103945
					81.01188412597406	6.748789094064898	0.27847252508214937	6.748789094064898	29.87682502851074	18.878708356216382	0.33531103402329016
					81.5789673148559	6.935702195752592	0.28258343467008545	6.935702195752592	30.085962803710316	19.133247792112744	0.3377203736567649
					82.1500200860599	7.016517070583495	0.285503765122056	7.016517070583495	30.296564543336288	19.490147515715748	0.3408129223621616
					82.72507022666231	6.874485774507061	0.28423246533250107	6.874485774507061	30.50864049513964	19.310713868005003	0.3397739248319128
					83.30414571824895	6.891212572021886	0.2860737483278239	6.891212572021886	30.72220097860562	19.039611500186503	0.33773102711022124
					83.88727473827669	6.780351899674518	0.2855169688592407	6.780351899674518	30.93725638545586	19.367574743575794	0.3406032792673262
					84.47448566144462	6.871806580388167	0.28825253630641245	6.871806580388167	31.15381718015405	19.514981864476756	0.3414485915949353
					85.06580706107474	5.803416563417877	0.26837301919558665	5.803416563417877	31.371893900415127	19.680650619666505	0.34281086897096597
					85.66126771050226	6.745204176537731	0.28870901667466325	6.745204176537731	31.59149715771803	18.93545062638653	0.33670942498685985
					86.26089658447577	6.507756890914973	0.28557110208099307	6.507756890914973	31.812637637822057	19.462548884061356	0.34106611154320565
					86.8647228605671	6.611830446422843	0.28933755140179646	6.611830446422843	32.03532610128681	20.182172195034102	0.3464173723489306
					87.47277592059106	6.526591540681233	0.2890889160517342	6.526591540681233	32.259573383995814	19.47205645438567	0.3407631308704229
					88.08508535203521	6.007380093841708	0.2798193663121972	6.007380093841708	32.48539039768379	19.43145903352776	0.34024989287642643
					88.70168094949946	5.961646865684684	0.281017230320081	5.961646865684684	32.71278813046758	19.26411883268624	0.3386928571479325
					89.32259271614595	6.067386006391975	0.284896209746889	6.067386006391975	32.94177764738085	19.474794593893307	0.3402977498655109
					89.94785086515898	5.915916018207722	0.28431623785929716	5.915916018207722	33.17237009091252	19.41378027103757	0.3398853623180016
					90.57748582121508	5.58513708180588	0.2787339811715889	5.58513708180588	33.4045766815489	19.260321667878515	0.338466385277144
					91.21152822196359	5.543344489715451	0.27985600190256477	5.543344489715451	33.63840871831975	18.812787810362956	0.33451384678168805
					91.85000891951734	5.720869147574232	0.2852754404815258	5.720869147574232	33.87387757934799	19.04400381132991	0.3364203363686506
					92.49295898195396	5.716782723445431	0.2867967145456565	5.716782723445431	34.11099472240342	19.6383735045045	0.3412524703727521
					93.14040969482764	5.611952131408163	0.28713060103982424	5.611952131408163	34.34977168546025	19.78174265356074	0.3423421905726277
					93.79239256269142	5.4772845046661915	0.28620122366434647	5.4772845046661915	34.59022008725847	19.052068279298208	0.33684427198869427
					94.44893931063027	5.14275609782098	0.28049866403978085	5.14275609782098	34.83235162786928	18.955463310368845	0.3363685120601464
					95.11008188580468	5.308775317900206	0.2864312161906883	5.308775317900206	35.07617808926437	19.79332380961123	0.3431939433985594
					95.7758524590053	5.161780714988513	0.28532852235429285	5.161780714988513	35.32171133588922	19.655981935555783	0.34250903308777936
					96.44628342621834	5.387273900810688	0.2909747394548105	5.387273900810688	35.568963315240445	19.12384557520376	0.33828628229854096
					97.12140741020188	4.795385346634755	0.2787155761890626	4.795385346634755	35.817946058447134	18.809662051767432	0.3358027442064597
					97.8012572620733	5.038312392877355	0.2862205592127307	5.038312392877355	36.06867168085626	19.199572342556102	0.3390465893364564
					98.48586606290782	4.7938239193892755	0.28193424835997155	4.7938239193892755	36.32115238262226	18.819266888025865	0.33627805110103176
					99.17526712534817	5.070100789930887	0.2904185126315564	5.070100789930887	36.57540044930061	19.13122484367156	0.33842674378116483
					99.86949399522561	4.880891924723542	0.28786250574712985	4.880891924723542	36.83142825244572	18.771270353830502	0.33573965209729467
					100.5685804531922	4.688790373175597	0.2853997369754298	4.688790373175597	37.08924825021283	19.233713107832745	0.3393011029216934
					101.27256051636454	4.982747476604973	0.2937308583431625	4.982747476604973	37.34887298796433	18.725542285201822	0.33539494888408433
					101.9814684399791	5.209329465122254	0.30192878289571207	5.209329465122254	37.61031509888008	18.44662941872139	0.33274706022894196
					102.69533871905895	4.517629888240531	0.28576873119142704	4.517629888240531	37.87358730457224	18.58199658714467	0.33384301562429686
					103.41420609009236	4.3224955951918504	0.28253716525970834	4.3224955951918504	38.138702415704245	19.183792573768695	0.33817015046430393
					104.13810553272302	4.53634387773635	0.2891463252801425	4.53634387773635	38.40567333261417	18.287357961797177	0.33075714809209683
					104.86707227145207	4.5525443233668375	0.29240193920926344	4.5525443233668375	38.674513045942476	18.709223189079335	0.3342766140000903
					105.60114177735224	4.257572413581741	0.28551170917708746	4.257572413581741	38.94523463726408	18.331220720960612	0.3308526011234003
					106.3403497697937	4.695127701064037	0.3003563175912038	4.695127701064037	39.217851279724925	18.828082758715567	0.33485001531342395
					107.08473221818227	4.4391019639405815	0.2938356875810791	4.4391019639405815	39.492376238683	18.29840562801806	0.33048941186660075
					107.83432534370954	4.858171583059205	0.30687458054946387	4.858171583059205	39.76882287235378	18.680555182616793	0.334091546737148
					108.58916562111551	3.852109844309934	0.279753783179954	3.852109844309934	40.04720463246026	18.07617392652748	0.3294254097261307
					109.34928978046332	3.82989635355136	0.28115071524544405	3.82989635355136	40.327535064887485	18.971477916020007	0.336873356763783
					110.11473480892656	4.027824850336596	0.2884546884751167	4.027824850336596	40.6098278103417	18.242418882761058	0.331300996214191
					110.88553795258903	4.314657527997253	0.2990098253515814	4.314657527997253	40.894096605014084	18.145757881924986	0.33100344645646956
					111.66173671825717	3.8129004883913087	0.2855735270519806	3.8129004883913087	41.18035528124919	18.69704248815907	0.33575898857866715
					112.44336887528496	3.877655669535167	0.28950088284321346	3.877655669535167	41.46861776821793	17.966729482214504	0.3300548953595457
					113.23047245741196	3.67155441263002	0.2853694372582145	3.67155441263002	41.75889809259546	18.51365026815203	0.33471297600443173
					114.02308576461385	3.819870504170821	0.2931685196423307	3.819870504170821	42.05121037924363	18.305081286880416	0.33313279881254304
					114.82124736496615	3.8823395040261226	0.296180832444222	3.8823395040261226	42.345568851898335	18.657301095186064	0.3366064217368482
					115.62499609652092	3.9965606152590363	0.30191814436225006	3.9965606152590363	42.64198783386162	17.90255334676899	0.3302140541324088
					116.43437106919656	3.491385451293783	0.2876228126273989	3.491385451293783	42.94048174869865	17.920376793009485	0.3306810138361848
					117.24941166668094	3.5811925872850074	0.2926732604899576	3.5811925872850074	43.24106512093954	18.075152337991256	0.3323760498275924
					118.07015754834771	3.8786132551401122	0.30418848302984847	3.8786132551401122	43.54375257678612	18.23462556744118	0.333510276020836
					118.89664865118613	3.615300419667895	0.2981649033566071	3.615300419667895	43.84855884482362	16.788946974495378	0.3216436722575171
					119.72892519174444	3.6497089745353835	0.3007224031979923	3.6497089745353835	44.15549875673739	17.837835365007688	0.330831611057359
					120.56702766808665	3.3920217888158812	0.2949688149285552	3.3920217888158812	44.46458724803455	17.457288358502442	0.32773957326293957
					121.41099686176327	3.7564031302202134	0.31050273820904917	3.7564031302202134	44.775839358770796	17.59436981356945	0.3291579647062481
					122.26087383979561	3.9054798984364187	0.31688740289661077	3.9054798984364187	45.08927023428218	17.43549379528775	0.3281333896280898
					123.11669995667417	3.4385496469678367	0.3012166033348593	3.4385496469678367	45.40489512592216	17.271628840995774	0.3269224718495648
					123.97851685637087	3.575227165088691	0.30928863380820293	3.575227165088691	45.72272939180361	17.10889746731807	0.32613553675918916
					124.84636647436548	3.228680679806351	0.29813275982154785	3.228680679806351	46.04278849754624	17.173667125538834	0.32676565982252287
					125.72029103968603	3.5778898826961325	0.31347180036366684	3.5778898826961325	46.365088017029066	17.66546993301131	0.3315247860212497
					126.60033307696384	3.184472367890488	0.30134523800464924	3.184472367890488	46.689643633148265	16.684814134036603	0.32342348073827676
					127.48653540850259	3.947225247545898	0.33082190967796277	3.947225247545898	47.0164711385803	17.221835678911763	0.32853437271798225
					128.3789411563621	3.5002711785048994	0.31747090127413763	3.5002711785048994	47.34558643655036	16.857197564086867	0.32592765734787293
					129.27759374445662	3.0142862522771097	0.30079914434072846	3.0142862522771097	47.67700554160622	16.505096696261884	0.3232685237128489
					130.18253690066783	3.929535377061872	0.33637040876390206	3.929535377061872	48.01074458039746	16.258371540620303	0.32156855368555476
					131.09381465897252	3.384536099921495	0.31856479950979	3.384536099921495	48.346819792460245	15.902980018855615	0.3186285632793333
					132.01147136158534	3.8233077322232414	0.33635929570704387	3.8233077322232414	48.68524753100746	16.036974039398945	0.3200863351377056
					132.93555166111642	3.9280529242482367	0.34172670026815827	3.9280529242482367	49.026044263724515	16.111069524555017	0.3213142499086458
					133.86610052274423	3.4231780259555658	0.3253686826041552	3.4231780259555658	49.36922657357059	16.671252563254896	0.32676210675212536
					134.80316322640346	3.404530041151967	0.3279387503755925	3.404530041151967	49.714811159585594	16.811537940424678	0.32883588569285194
					135.74678536898827	3.9344928513557793	0.3497515650227493	3.9344928513557793	50.06281483770269	16.401570410683522	0.3257131890530161
					136.69701286657119	3.486843976247225	0.33307805311346944	3.486843976247225	50.413254541566616	15.895140025445126	0.3219995289294057
					137.6538919566372	3.6964781521401395	0.3434592300861642	3.6964781521401395	50.76614732335758	16.446958700328928	0.327959778938694
					138.6174692003337	3.7422660054480774	0.34699425590377786	3.7422660054480774	51.12151035462108	15.70828075539732	0.3218055661487972
					139.587791484736	4.084597979616435	0.36305770696280165	4.084597979616435	51.47936092710343	15.54312775209573	0.32079676589941314
					140.56490602512915	3.7182937931077333	0.35137464420671327	3.7182937931077333	51.839716453593155	15.845670410230968	0.32464256830912297
					141.54886036730505	3.727326707715031	0.35247733653991414	3.727326707715031	52.20259446876831	15.680910840961714	0.32320983635199224
					142.5397023898762	3.8992599990186747	0.3638515644331326	3.8992599990186747	52.56801263004969	15.15332248198353	0.3189114856701241
					143.53748030660535	3.114058858635954	0.33258863403963346	3.114058858635954	52.93598871846004	14.987180950918594	0.317370255137439
					144.54224266875156	3.4082527547191246	0.347471055067958	3.4082527547191246	53.306540639489256	14.893991862961649	0.31725658582403327
					145.55403836743284	3.514434985329069	0.35499994566404025	3.514434985329069	53.67968642396568	15.32579980752857	0.321737560237963
					146.5729166360049	3.990195580104872	0.377418152570837	3.990195580104872	54.05544422893344	14.916437593011473	0.31823789348063103
					147.59892705245693	3.752456833538588	0.3689500864337643	3.752456833538588	54.43383233853597	15.146479829546191	0.32106410796837326
					148.63211954182412	3.9020315753054042	0.37898335400916183	3.9020315753054042	54.81486916490572	14.760212735396696	0.3183141160265643
					149.67254437861686	3.3109991563416417	0.35399574201560813	3.3109991563416417	55.19857324906006	14.634178783262906	0.31762099764804647
					150.7202521892672	3.925091497362204	0.38255410440467424	3.925091497362204	55.58496326180349	14.542721287854926	0.3172909934710174
					151.7752939545921	3.7230583008305587	0.37658977861223997	3.7230583008305587	55.97405800463611	14.055861289341884	0.3130444580934931
					152.83772101227422	4.084414866141974	0.39421232422151853	4.084414866141974	56.36587641066856	14.450298597622082	0.31809254213667776
					153.90758505936014	3.8512641883584897	0.3872086197025356	3.8512641883584897	56.76043754554324	14.30798901220671	0.3168707991414733
					154.98493815477565	4.229046563122383	0.4025908984526646	4.229046563122383	57.15776060836205	13.839714466510923	0.31288473303630526
					156.0698327218591	4.001525825116843	0.39553027524254175	4.001525825116843	57.55786493262058	14.325454335906432	0.31802995958433733
					157.16232155091208	3.895566831650261	0.393405975528979	3.895566831650261	57.96076998714892	13.587461529502184	0.31106907843723475
					158.26245780176848	4.096810659477582	0.4064542180564178	4.096810659477582	58.36649537705897	13.963557647550369	0.31551718637593634
					159.37029500638084	4.282099336705426	0.41540205863382224	4.282099336705426	58.77506084469838	13.627138802183566	0.3131028239537073
					160.4858870714255	3.948180617592062	0.40317581661064456	3.948180617592062	59.18648627061127	13.341158125612873	0.3109948324726573
					161.6092882809255	4.163580884115877	0.41749675795068175	4.163580884115877	59.600791674505544	13.418246001008999	0.31304915159680596
					162.740553298892	3.4879360744778194	0.38866524466125835	3.4879360744778194	60.01799721622709	13.819833008993385	0.31801318794156075
					163.87973717198423	4.131606819963987	0.4211418490192639	4.131606819963987	60.438123196740676	13.15230886318663	0.31213770832290777
					165.02689533218813	4.3332423792644255	0.4295423509048785	4.3332423792644255	60.86119005911786	12.732446588717922	0.3081419842890727
					166.18208359951348	4.590019166667292	0.443014185346678	4.590019166667292	61.28721838953169	13.06099692826411	0.3130225565470877
					167.34535818471008	4.940138054054488	0.46078181370120075	4.940138054054488	61.71622891825841	13.179754555243946	0.31474762079963614
					168.51677569200305	5.473756167233077	0.4856083389567559	5.473756167233077	62.14824252068621	12.807046634478743	0.3115259491121383
					169.69639312184705	4.558999507408314	0.45337886401452765	4.558999507408314	62.58328021833101	12.447422186748653	0.3085247231413796
					170.8842678737	4.922110061429122	0.47221514906371104	4.922110061429122	63.021363179859335	12.609712331051135	0.31051447886658673
					172.0804577488159	4.370570760464571	0.44772166184833084	4.370570760464571	63.46251272211835	12.436629842217181	0.3091186374311199
					173.2850209530576	4.473087142330363	0.4558858232335475	4.473087142330363	63.90675031117318	12.627384551260844	0.31260732022387266
					174.498016099729	4.539454752845574	0.4614424859319679	4.539454752845574	64.35409756335139	12.237085340485269	0.3083014756104681
					175.71950221242713	4.736203123181151	0.47342333632398026	4.736203123181151	64.80457624629484	12.154244240855018	0.3088317085072961
					176.9495387279141	4.2441916611873856	0.45279984623023906	4.2441916611873856	65.2582082800189	11.722528307315681	0.3046430910152874
					178.1881854990095	3.913528351093556	0.43698325078166655	3.913528351093556	65.71501573797903	11.78681530816801	0.30653643582099777
					179.43550279750258	4.192660524807206	0.4555299375447162	4.192660524807206	66.1750208481449	11.340541888370275	0.3020155781784033
					180.6915513170851	4.344016564742993	0.4651699729630168	4.344016564742993	66.6382459940819	11.663995802488117	0.30706830799794993
					181.9563921763047	4.959320065965068	0.4938492666473019	4.959320065965068	67.10471371604048	11.994496963233393	0.3121952232537822
					183.23008692153883	4.694996033667353	0.48676660071885475	4.694996033667353	67.57444671205276	11.33747677317329	0.3050718234436893
					184.51269752998962	4.502738671081168	0.47997747299390325	4.502738671081168	68.04746783903713	11.681612741753309	0.3105779789679692
					185.80428641269953	5.399950111222891	0.5235808972002473	5.399950111222891	68.5238001139104	10.81498363440176	0.3008723053922801
					187.10491641758844	4.709289477279946	0.4950510403101228	4.709289477279946	69.00346671470777	10.857178463922699	0.3024084497963738
					188.41465083251154	4.081222193362387	0.4674143863580283	4.081222193362387	69.48649098171072	11.32348110136544	0.30915124313636816
					189.73355338833915	4.6355816123209515	0.4959945371728434	4.6355816123209515	69.97289641858268	10.903089769421507	0.3053889378896811
					191.0616882620575	4.627038439410633	0.49680088193289224	4.627038439410633	70.46270669351276	10.559320671991719	0.3015130296288552
					192.3991200798919	4.076231098036509	0.4712265125996772	4.076231098036509	70.95594564036736	10.179974319073047	0.2979367456700369
					193.74591392045113	5.268065614512458	0.5349879381873657	5.268065614512458	71.45263725984992	10.742482041219954	0.3058510386177018
					195.1021353178943	4.143352305021584	0.48410679321457323	4.143352305021584	71.95280572066886	10.335978344694636	0.30247914263871906
					196.46785026511955	4.469535551720386	0.5036298687280852	4.469535551720386	72.45647536071354	10.587782421665933	0.3066354187058856
					197.8431252169754	5.039557070540613	0.5314598975418134	5.039557070540613	72.96367068823854	9.339073926596742	0.29063037916893686
					199.22802709349423	4.95536073045375	0.5301771466335501	4.95536073045375	73.4744163830562	10.068731865876066	0.3015664468075449
					200.62262328314867	4.699939708616404	0.520956482678471	4.699939708616404	73.9887372977376	10.105902762770764	0.3029988831945965
					202.0269816461307	5.207002273302748	0.5487188493772439	5.207002273302748	74.50665845882176	10.098971516149284	0.30390706915633653
					203.44117051765363	4.2001703680834215	0.5003411804554123	4.2001703680834215	75.02820506803351	9.524288704146894	0.29742582716175253
					204.8652587112772	4.667133941862414	0.5290120579299431	4.667133941862414	75.55340250350974	9.182028989717937	0.29361136945667843
					206.29931552225614	5.129618698870104	0.5527448421494743	5.129618698870104	76.0822763210343	9.207226403245171	0.2952568921915732
					207.74341073091193	4.503474305574323	0.5243178493210118	4.503474305574323	76.61485225528155	8.268773643499792	0.281747090854165
					209.1976146060283	4.972336444180017	0.552669550889819	4.972336444180017	77.15115622106853	8.776370653608508	0.29049190666901265
					210.6619979082705	3.74395594142793	0.4905210029204473	3.74395594142793	77.69121431461602	8.830344327509598	0.2925486612254803
					212.13663189362842	4.071250278426479	0.5114349235261768	4.071250278426479	78.23505281481832	8.83323996391071	0.2936517454023135
					213.6215883168838	5.1430562171268095	0.5693340049764375	5.1430562171268095	78.78269818452205	9.024846981703828	0.2979663277263008
					215.11693943510198	5.125466627656575	0.5736861267198466	5.125466627656575	79.3341770718137	8.979402046753325	0.2982219384688058
					216.6227580111477	5.1704463302465316	0.5779241374771994	5.1704463302465316	79.88951631131638	8.078459482167123	0.2850420357291678
					218.13911731722578	5.002445078215213	0.5750261585040799	5.002445078215213	80.4487429254956	8.135298997469738	0.2870932157048306
					219.66609113844635	4.716645017248595	0.5572739893998389	4.716645017248595	81.01188412597406	7.495632504069186	0.27847252508214937
					221.20375377641545	5.161160195245638	0.5842920096675364	5.161160195245638	81.5789673148559	7.703230030220771	0.28258343467008545
					222.75218005285038	4.940852486547275	0.5745934282423398	4.940852486547275	82.1500200860599	7.792988147440277	0.285503765122056
					224.31144531322033	4.70642069192029	0.5659654795105966	4.70642069192029	82.72507022666231	7.63523919653561	0.28423246533250107
					225.8816254304129	4.874173371482747	0.5772744539367353	4.874173371482747	83.30414571824895	7.65381703700352	0.2860737483278239
					227.46279680842576	4.1769799194070885	0.5387369709663437	4.1769799194070885	83.88727473827669	7.530688154549528	0.2855169688592407
					229.05503638608477	4.806560738401459	0.5774203590534922	4.806560738401459	84.47448566144462	7.632263513899454	0.28825253630641245
					230.65842164078737	4.527743778807513	0.5695616280666461	4.527743778807513	85.06580706107474	6.445641910141195	0.26837301919558665
					232.27303059227287	3.8779432016797704	0.5328942521344707	3.8779432016797704	85.66126771050226	7.49165086766501	0.28870901667466325
					233.89894180641878	3.3916405705896353	0.5063397831002121	3.3916405705896353	86.26089658447577	7.227926876989086	0.28557110208099307
					235.5362343990637	4.070771045568445	0.548381363627934	4.070771045568445	86.8647228605671	7.343517557718001	0.28933755140179646
					237.18498803985716	3.6647751681465013	0.5250632984095872	3.6647751681465013	87.47277592059106	7.248845831637542	0.2890889160517342
					238.84528295613615	4.086522332000777	0.5558904959887616	4.086522332000777	88.08508535203521	6.672176722087546	0.2798193663121972
					240.51719993682912	4.289579845920685	0.5641300020771594	4.289579845920685	88.70168094949946	6.621382503048863	0.281017230320081
					242.20082033638693	4.094710099430799	0.5578614431663909	4.094710099430799	89.32259271614595	6.7388230881658195	0.284896209746889
					243.89622607874162	3.648284563958116	0.534405770645364	3.648284563958116	89.94785086515898	6.570590928144203	0.28431623785929716
					245.6034996612928	3.3708601677393726	0.5179466247757704	3.3708601677393726	90.57748582121508	6.203206896313139	0.2787339811715889
					247.32272415892186	3.7270083617399177	0.5471324671131773	3.7270083617399177	91.21152822196359	6.156789397212772	0.27985600190256477
					249.05398322803433	3.8374666830593593	0.552625305492509	3.8374666830593593	91.85000891951734	6.353959523167703	0.2852754404815258
					250.79736111063056	4.3217283596354195	0.5882617530343653	4.3217283596354195	92.49295898195396	6.3494208817761395	0.2867967145456565
					252.55294263840497	4.39589155980442	0.5927735265791342	4.39589155980442	93.14040969482764	6.2329893883417995	0.28713060103982424
					254.3208132368738	4.182502138767808	0.5814297409605019	4.182502138767808	93.79239256269142	6.083418994870667	0.28620122366434647
					256.1010589295319	3.9793605604000666	0.5720465746943143	3.9793605604000666	94.44893931063027	5.71187056374713	0.28049866403978085
					257.89376634203865	3.0562813941441513	0.5122263348044339	3.0562813941441513	95.11008188580468	5.896262021974865	0.2864312161906883
					259.6990227064329	3.0854695319680903	0.5197069079531862	3.0854695319680903	95.7758524590053	5.733000508220256	0.28532852235429285
					261.51691586537794	4.224900678252268	0.5994691847727907	4.224900678252268	96.44628342621834	5.983447518718959	0.2909747394548105
					263.34753427643557	3.956234970100214	0.5781218250430827	3.956234970100214	97.12140741020188	5.326058611815748	0.2787155761890626
					265.1909670163707	3.8117523216934517	0.5736872897408362	3.8117523216934517	97.8012572620733	5.595868771616845	0.2862205592127307
					267.04730378548527	3.6159889939052374	0.5650644425418161	3.6159889939052374	98.48586606290782	5.32432439184668	0.28193424835997155
					268.91663491198364	2.738125305827601	0.5004724420204565	2.738125305827601	99.17526712534817	5.6311749782393425	0.2904185126315564
					270.7990513563675	3.249313423749344	0.5453225134958697	3.249313423749344	99.86949399522561	5.421027631754109	0.28786250574712985
					272.69464471586207	2.5136740703740776	0.49537440413543293	2.5136740703740776	100.5685804531922	5.207667484652874	0.2853997369754298
					274.6035072288731	3.0386603820066482	0.529131581901237	3.0386603820066482	101.27256051636454	5.5341548572105665	0.2937308583431625
					276.5257317794752	3.5541369072168174	0.5704307633280047	3.5541369072168174	101.9814684399791	5.785811160925905	0.30192878289571207
					278.46141190193157	3.5228957884893943	0.5688758815752204	3.5228957884893943	102.69533871905895	5.017565812129162	0.28576873119142704
					280.41064178524505	2.4920235006071865	0.4970261414077828	2.4920235006071865	103.41420609009236	4.800837310282725	0.28253716525970834
					282.3735162777418	2.046584893209131	0.4570392478587545	2.046584893209131	104.13810553272302	5.038350753841006	0.2891463252801425
					284.35013089168604	3.219924400653788	0.5558939036225812	3.219924400653788	104.86707227145207	5.056343994577345	0.29240193920926344
					286.34058180792783	3.3901245977040726	0.5752044003197202	3.3901245977040726	105.60114177735224	4.728729513823018	0.28551170917708746
					288.3449658805833	3.6208152419679966	0.5935981770395222	3.6208152419679966	106.3403497697937	5.214706122288077	0.3003563175912038
					290.36338064174737	3.0618142505951624	0.5492796098465399	3.0618142505951624	107.08473221818227	4.930347726980015	0.2938356875810791
					292.39592430623964	2.168679772849759	0.4748154395608138	2.168679772849759	107.83432534370954	5.395792981639982	0.30687458054946387
					294.4426957763833	2.666993765828664	0.5237924635904898	2.666993765828664	108.58916562111551	4.278397110327119	0.279753783179954
					296.50379464681794	2.7191340197813667	0.5244119892254245	2.7191340197813667	109.34928978046332	4.2537254009229475	0.28115071524544405
					298.5793212093457	3.3524954586090114	0.581131600152913	3.3524954586090114	110.11473480892656	4.4735573223693725	0.2884546884751167
					300.66937645781115	3.1564673565450083	0.5697259341857539	3.1564673565450083	110.88553795258903	4.792131856546652	0.2990098253515814
					302.7740620930158	1.885323247303746	0.45966654844657895	1.885323247303746	111.66173671825717	4.234848716890772	0.2855735270519806
					304.8934805276669	2.6258473155413715	0.5327121416518754	2.6258473155413715	112.44336887528496	4.3067699213948	0.28950088284321346
					307.0277348913605	2.4020848417242084	0.5090583300353285	2.4020848417242084	113.23047245741196	4.077860815056548	0.2853694372582145
					309.1769290356001	2.851239528232263	0.550754688055098	2.851239528232263	114.02308576461385	4.242590057759867	0.2931685196423307
					311.3411675388493	2.9037207796383835	0.5608914605437401	2.9037207796383835	114.82124736496615	4.31197208456285	0.296180832444222
					313.5205557116212	2.2420445291193554	0.5092512259790901	2.2420445291193554	115.62499609652092	4.4388332832275506	0.30191814436225006
					315.71519960160254	2.3996397818351545	0.5182284267862102	2.3996397818351545	116.43437106919656	3.8777537582211314	0.2876228126273989
					317.9252059988138	2.212019343136141	0.5059480418457779	2.212019343136141	117.24941166668094	3.977499250079098	0.2926732604899576
					320.15068244080544	2.4477640359712813	0.5327711874872346	2.4477640359712813	118.07015754834771	4.30783347660238	0.30418848302984847
					322.3917372178911	1.5371709931065682	0.44619276127521096	1.5371709931065682	118.89664865118613	4.015381568446011	0.2981649033566071
					324.64847937841637	1.8902856565309463	0.4775302974085344	1.8902856565309463	119.72892519174444	4.053597888246197	0.3007224031979923
					326.9210187340653	2.7139454142461896	0.5597719074809363	2.7139454142461896	120.56702766808665	3.7673941829237325	0.2949688149285552
					329.2094658652037	2.267334317032341	0.5258232766024074	2.267334317032341	121.41099686176327	4.172099173469164	0.31050273820904917
					331.51393212626016	2.008686479229976	0.49511419418981467	2.008686479229976	122.26087383979561	4.337673271854558	0.31688740289661077
					333.83452965114395	1.4830015571550905	0.44079136415782716	1.4830015571550905	123.11669995667417	3.8190709683510953	0.3012166033348593
					336.171371358702	2.071356123209858	0.5042738494967333	2.071356123209858	123.97851685637087	3.9708736744547943	0.30928863380820293
					338.52457095821285	2.0372470473298265	0.5062371454994834	2.0372470473298265	124.84636647436548	3.5859772044291356	0.29813275982154785
					340.89424295492034	1.8449323159562976	0.48062598576938176	1.8449323159562976	125.72029103968603	3.973831057234032	0.31347180036366684
					343.2805026556048	2.340801055297784	0.544095591592013	2.340801055297784	126.60033307696384	3.5368766539262326	0.30134523800464924
					345.683466174194	1.9753391247136691	0.5054275616051542	1.9753391247136691	127.48653540850259	4.384038299908837	0.33082190967796277
					348.1032504374134	2.0451957282546642	0.5131572799583033	2.0451957282546642	128.3789411563621	3.88762280950983	0.31747090127413763
					350.5399731904753	2.404907597814124	0.5476324617161994	2.404907597814124	129.27759374445662	3.3478571776686676	0.30079914434072846
					352.9937530028086	1.4089252699464876	0.44840677161966963	1.4089252699464876	130.18253690066783	4.364390809619142	0.33637040876390206
					355.46470927382825	1.4116937998372874	0.44445166427809374	1.4116937998372874	131.09381465897252	3.759080102840617	0.31856479950979
					357.95296223874504	1.9149769970398824	0.5066023049478133	1.9149769970398824	132.01147136158534	4.24640766088163	0.33635929570704387
					360.4586329744162	1.7178935207135837	0.4883900014336142	1.7178935207135837	132.93555166111642	4.362744303654774	0.34172670026815827
					362.98184340523716	1.169219467069699	0.4163264573789105	1.169219467069699	133.86610052274423	3.8019982727172756	0.3253686826041552
					365.5227163090738	1.788496324509708	0.5046286923173765	1.788496324509708	134.80316322640346	3.7812866399960563	0.3279387503755925
					368.08137532323735	2.517915375110665	0.5813213419757649	2.517915375110665	135.74678536898827	4.369896894479339	0.3497515650227493
					370.6579449505	2.201761922701869	0.549055726331354	2.201761922701869	136.69701286657119	3.8727097084662896	0.33307805311346944
					373.2525505651535	1.6798321854342033	0.4969513150850972	1.6798321854342033	137.6538919566372	4.105542698338291	0.3434592300861642
					375.8653184191096	2.4787144484301846	0.5863541771028817	2.4787144484301846	138.6174692003337	4.156397587528466	0.34699425590377786
					378.49637564804334	1.821954779903985	0.5137680294083088	1.821954779903985	139.587791484736	4.536613154646296	0.36305770696280165
					381.14585027757965	2.2136078997067425	0.5609648151894319	2.2136078997067425	140.56490602512915	4.129772530572581	0.35137464420671327
					383.8138712295227	1.7981721650912166	0.5166390462704193	1.7981721650912166	141.54886036730505	4.139805057503447	0.35247733653991414
					386.50056832812936	1.4490371667775146	0.4777642425592065	1.4490371667775146	142.5397023898762	4.3307650577145305	0.3638515644331326
					389.2060723064262	1.489447306102121	0.48725302804054527	1.489447306102121	143.53748030660535	3.4586709519347423	0.33258863403963346
					391.93051481257123	1.8828448036215393	0.5357343033731617	1.8828448036215393	144.54224266875156	3.7854213214075507	0.347471055067958
					394.67402841625926	1.3882600862153205	0.4748123664644012	1.3882600862153205	145.55403836743284	3.9033540302270353	0.35499994566404025
					397.43674661517304	2.121800869540357	0.5680865629645095	2.121800869540357	146.5729166360049	4.431763872148598	0.377418152570837
					400.21880384147926	2.1139636906075028	0.5689537514947723	2.1139636906075028	147.59892705245693	4.1677161664933635	0.3689500864337643
					403.0203354683696	1.6365727779866852	0.5086159692705745	1.6365727779866852	148.63211954182412	4.333843345835963	0.37898335400916183
					405.8414778166482	1.9931856952416567	0.5591413908643632	1.9931856952416567	149.67254437861686	3.6774053169102348	0.35399574201560813
					408.6823681613647	2.4762128422806993	0.6170173485865841	2.4762128422806993	150.7202521892672	4.3594551554363346	0.38255410440467424
					411.5431447384942	1.4021142320971027	0.4888640205038295	1.4021142320971027	151.7752939545921	4.13506429454021	0.37658977861223997
					414.4239467516637	1.571443411018112	0.5148204127525442	1.571443411018112	152.83772101227422	4.536409777226737	0.39421232422151853
					417.3249143789253	2.2175720980928793	0.5941276486583121	2.2175720980928793	153.90758505936014	4.277457871280149	0.3872086197025356
					420.2461887795778	2.333307375582402	0.6088005681344554	2.333307375582402	154.98493815477565	4.697046898033851	0.4025908984526646
					423.18791210103484	2.4722935854906125	0.6285082238239837	2.4722935854906125	156.0698327218591	4.444347959694834	0.39553027524254175
					426.1502274857421	2.595368923666393	0.6498349422670687	2.595368923666393	157.16232155091208	4.326663192182239	0.393405975528979
					429.13327907814227	3.0980641760667234	0.7078429542032642	3.0980641760667234	158.26245780176848	4.550177330212178	0.4064542180564178
					432.1372120316893	1.4751200481243323	0.5234318450204772	1.4751200481243323	159.37029500638084	4.755970667699405	0.41540205863382224
					435.16217251591104	2.6687392794974634	0.6662989525189023	2.6687392794974634	160.4858870714255	4.385099394376545	0.40317581661064456
					438.20830772352247	2.9889598732433034	0.708759789960353	2.9889598732433034	161.6092882809255	4.62433656961454	0.41749675795068175
					441.2757658775871	2.953131561931494	0.7159931452431507	2.953131561931494	162.740553298892	3.873922661913313	0.38866524466125835
					444.36469623873023	1.605658640264943	0.5462159121503335	1.605658640264943	163.87973717198423	4.588824149356086	0.4211418490192639
					447.47524911240134	1.92399259432948	0.5901452961427404	1.92399259432948	165.02689533218813	4.812773369164673	0.4295423509048785
					450.6075758561882	3.2787618809850696	0.7430615068256481	3.2787618809850696	166.18208359951348	5.097965928469874	0.443014185346678
					453.7618288871815	2.4653930159029076	0.6603126021347323	2.4653930159029076	167.34535818471008	5.4868301344792085	0.46078181370120075
					456.93816168939173	1.2838238163368865	0.5281665811337969	1.2838238163368865	168.51677569200305	6.07950019990162	0.4856083389567559
					460.1367288212175	2.6212345983654015	0.6868871327661893	2.6212345983654015	169.69639312184705	5.063513530718812	0.45337886401452765
					463.35768592296597	2.3278298304473446	0.660746901582089	2.3278298304473446	170.8842678737	5.466807104329304	0.47221514906371104
					466.6011897244267	2.3984323983720643	0.6716893697927002	2.3984323983720643	172.0804577488159	4.854232632974556	0.44772166184833084
					469.8673980524977	3.014113802424643	0.7475825752161707	3.014113802424643	173.2850209530576	4.968093818055681	0.4558858232335475
					473.1564698388652	3.1223287010710155	0.7586426334247219	3.1223287010710155	174.498016099729	5.041805888719248	0.4614424859319679
					476.4685651277373	2.1808993719218024	0.6527189087197884	2.1808993719218024	175.71950221242713	5.260327087004573	0.47342333632398026
					479.8038450836314	2.8460123395029404	0.7385057934526155	2.8460123395029404	176.9495387279141	4.713868002938905	0.45279984623023906
					483.1624719992168	2.604499594869857	0.7162307692525035	2.604499594869857	178.1881854990095	4.3466123930070255	0.43698325078166655
					486.54460930321136	2.0075813167309384	0.6491607549996552	2.0075813167309384	179.43550279750258	4.656634259901567	0.4555299375447162
					489.9504215683338	2.8471123942064174	0.7589092269855263	2.8471123942064174	180.6915513170851	4.824739861783185	0.4651699729630168
					493.38007451931213	2.116118874719957	0.6579401827304026	2.116118874719957	181.9563921763047	5.508134891520265	0.4938492666473019
					496.8337350409473	2.4282546024839737	0.7130956940229206	2.4282546024839737	183.23008692153883	5.214559884140084	0.48676660071885475
					500.31157118623395	1.764572877851544	0.6235421590907535	1.764572877851544	184.51269752998962	5.001026683433759	0.47997747299390325
					503.8137521845376	2.168128379244069	0.6732565331934915	2.168128379244069	185.80428641269953	5.997526520665796	0.5235808972002473
					507.34044844982935	2.7836957267221862	0.7643532451490852	2.7836957267221862	187.10491641758844	5.230435087683169	0.4950510403101228
					510.8918315889782	2.307114522515737	0.7053206268480552	2.307114522515737	188.41465083251154	4.532863792676327	0.4674143863580283
					514.468074410101	2.763283241960212	0.7704743075486647	2.763283241960212	189.73355338833915	5.148570465646298	0.4959945371728434
					518.0693509309717	2.0092451353560103	0.678210464211607	2.0092451353560103	191.0616882620575	5.13908187685475	0.49680088193289224
					521.6958363874886	2.1646856510616113	0.7070117977373663	2.1646856510616113	192.3991200798919	4.527320366169124	0.4712265125996772
					525.3477072422011	2.165971630418486	0.6990298412191095	2.165971630418486	193.74591392045113	5.851047247636669	0.5349879381873657
					529.0251411928964	1.510551544809317	0.620781603363094	1.510551544809317	195.1021353178943	4.601869428790171	0.48410679321457323
					532.7283171812467	2.1379679904788325	0.7070700772028019	2.1379679904788325	196.46785026511955	4.9641491966360105	0.5036298687280852
					536.4574154015154	1.558674333059588	0.626239689915414	1.558674333059588	197.8431252169754	5.597251189443179	0.5314598975418134
					540.212617309326	2.238166328435572	0.7292535450554523	2.238166328435572	199.22802709349423	5.503737402794584	0.5301771466335501
					543.9941056304913	2.751392458866578	0.7947265866373641	2.751392458866578	200.62262328314867	5.220050642574105	0.520956482678471
					547.8020643699047	1.4358580930899976	0.5916872700079548	1.4358580930899976	202.0269816461307	5.783226434332384	0.5487188493772439
					551.636678820494	1.0967003583371953	0.5531073890258783	1.0967003583371953	203.44117051765363	4.664975167370608	0.5003411804554123
					555.4981355722375	2.272316385018831	0.7480530972114993	2.272316385018831	204.8652587112772	5.183614480741995	0.5290120579299431
					559.3866225212431	0.7571975976332769	0.5069107585829802	0.7571975976332769	206.29931552225614	5.697279336606588	0.5527448421494743
					563.3023288788918	1.0982804991227493	0.5689551648202681	1.0982804991227493	207.74341073091193	5.001843725682546	0.5243178493210118
					567.245445181044	2.2168403141626296	0.7439677351300433	2.2168403141626296	209.1976146060283	5.522591705368401	0.552669550889819
					571.2161632973114	1.7137662111997352	0.6859616856198644	1.7137662111997352	210.6619979082705	4.158274537435156	0.4905210029204473
					575.2146764403926	2.7691705728876466	0.8395542092280477	2.7691705728876466	212.13663189362842	4.521788352522606	0.5114349235261768
					579.2411791754753	2.733939671970946	0.8328261386327831	2.733939671970946	213.6215883168838	5.712203895251866	0.5693340049764375
					583.2958674297037	1.373589178212996	0.6266234450924615	1.373589178212996	215.11693943510198	5.692667783405924	0.5736861267198466
					587.3789385017116	1.2534603549036467	0.6126322858680227	1.2534603549036467	216.6227580111477	5.742625089236261	0.5779241374771994
					591.4905910712235	1.4786403570828095	0.6525795737722416	1.4786403570828095	218.13911731722578	5.556032260819425	0.5750261585040799
					595.6310252087221	1.445596079354531	0.6494598978454913	1.445596079354531	219.66609113844635	5.238604616128276	0.5572739893998389
					599.8004423851831	2.36653524363247	0.8050616309971064	2.36653524363247	221.20375377641545	5.732311319702244	0.5842920096675364
					603.9990454818794	1.5557627645413548	0.6799273233036979	1.5557627645413548	222.75218005285038	5.487623628443867	0.5745934282423398
					608.2270388002526	1.8015789810657108	0.724424472558858	1.8015789810657108	224.31144531322033	5.227248833010023	0.5659654795105966
					612.4846280718543	1.732652400178188	0.7281413919780336	1.732652400178188	225.8816254304129	5.413565581103228	0.5772744539367353
					616.7720204683573	1.5465631547029752	0.6893169932136048	1.5465631547029752	227.46279680842576	4.639218386641582	0.5387369709663437
					621.0894246116358	2.2144400362222103	0.8137048670931959	2.2144400362222103	229.05503638608477	5.338470709542418	0.5774203590534922
					625.4370505839172	2.8080873458206694	0.8899198226718699	2.8080873458206694	230.65842164078737	5.028798939408711	0.5695616280666461
					629.8151099380046	1.0692686197530525	0.6155757851219719	1.0692686197530525	232.27303059227287	4.307089272801254	0.5328942521344707
					634.2238157075707	2.059461669874554	0.8048787307453665	2.059461669874554	233.89894180641878	3.7669707778227632	0.5063397831002121
					638.6633824175237	0.930729001431565	0.6034217784796084	0.930729001431565	235.5362343990637	4.521256086165244	0.548381363627934
					643.1340260944464	1.4509874749131741	0.7263288041930099	1.4509874749131741	237.18498803985716	4.070331356868503	0.5250632984095872
					647.6359642771075	2.453721808603139	0.85482164424197	2.453721808603139	238.84528295613615	4.538750462255159	0.5558904959887616
					652.1694160270473	0.954431570985937	0.592249381547617	0.954431570985937	240.51719993682912	4.764278994902902	0.5641300020771594
					656.7346019392367	0.6391318016216792	0.5370197030370999	0.6391318016216792	242.20082033638693	4.547844315215864	0.5578614431663909
					661.3317441528113	0.788646758489065	0.5585392435706558	0.788646758489065	243.89622607874162	4.0520158476648	0.534405770645364
					665.961066361881	0.7357138533454877	0.5745447408272761	0.7357138533454877	245.6034996612928	3.7438907465932996	0.5179466247757704
					670.6227938264142	1.1085292152389465	0.6467553416236987	1.1085292152389465	247.32272415892186	4.139451482305684	0.5471324671131773
					675.3171533831991	0.28124308788561075	0.47344589850881413	0.28124308788561075	249.05398322803433	4.262133488231021	0.552625305492509
					680.0443734568814	1.3946088544763513	0.7253208732423648	1.3946088544763513	250.79736111063056	4.7999851698920715	0.5882617530343653
					684.8046840710797	2.1718923386878646	0.8661744655875707	2.1718923386878646	252.55294263840497	4.882355516045195	0.5927735265791342
					689.5983168595773	1.1202163760244992	0.6568798012098866	1.1202163760244992	254.3208132368738	4.6453517131328805	0.5814297409605019
					694.4255050775944	1.1406157451636982	0.6860166854747647	1.1406157451636982	256.1010589295319	4.419729813186377	0.5720465746943143
					699.2864836131375	0.35510422025706967	0.5121765430426212	0.35510422025706967	257.89376634203865	3.3944996413764787	0.5122263348044339
					704.1814889984294	2.6608948453911685	0.9837692255248367	2.6608948453911685	259.6990227064329	3.426917835449068	0.5197069079531862
					709.1107594214184	2.096213943725083	0.8682384933411756	2.096213943725083	261.51691586537794	4.692442215777905	0.5994691847727907
					714.0745347373684	1.0595749134607855	0.6882997304156476	1.0595749134607855	263.34753427643557	4.394045068277131	0.5781218250430827
					719.0730564805299	1.2258042361750883	0.7485583461947938	1.2258042361750883	265.1909670163707	4.233573490253727	0.5736872897408362
					724.1065678758937	0.9628326647928862	0.6593689542885194	0.9628326647928862	267.04730378548527	4.016146342594817	0.5650644425418161
					729.175313851025	0.5070969509288991	0.532966601406892	0.5070969509288991	268.91663491198364	3.041135343913058	0.5004724420204565
					734.2795410479821	0.9038125990816149	0.6723097764610971	0.9038125990816149	270.7990513563675	3.6088932363263604	0.5453225134958697
					739.419497835318	0.2793346587668294	0.4985394032060386	0.2793346587668294	272.69464471586207	2.79184558947052	0.49537440413543293
					744.5954343201652	2.0467483424332875	0.932980023783473	2.0467483424332875	274.6035072288731	3.3749286295265724	0.529131581901237
					749.8076023604063	1.5545191271556762	0.8318808629254832	1.5545191271556762	276.5257317794752	3.9474494986181776	0.5704307633280047
					755.0562555769293	0.7293829791627019	0.6275319805287535	0.7293829791627019	278.46141190193157	3.9127511339585537	0.5688758815752204
					760.3416493659677	2.4276052056987174	1.0257393513729722	2.4276052056987174	280.41064178524505	2.7677990957641088	0.4970261414077828
					765.6640409115295	0.3973431656135769	0.5624841446273862	0.3973431656135769	282.3735162777418	2.2730667730254317	0.4570392478587545
					771.0236891979102	0.7455038593886995	0.6605037781432532	0.7455038593886995	284.35013089168604	3.576251926350973	0.5558939036225812
					776.4208550222957	1.0113664353973475	0.6891050363554502	1.0113664353973475	286.34058180792783	3.7652870423440086	0.5752044003197202
					781.8558010074516	2.560866947973928	1.0468043022523015	2.560866947973928	288.3449658805833	4.0215066792934016	0.5935981770395222
					787.3287916145039	3.8977645838745643	1.2540382442991362	3.8977645838745643	290.36338064174737	3.4006447820937997	0.5492796098465399
					792.8400931558053	2.7227810489494657	1.07076609021398	2.7227810489494657	292.39592430623964	2.40867307745411	0.4748154395608138
					798.389973807896	1.0855708813233371	0.7497289774329599	1.0855708813233371	294.4426957763833	2.9621321515108208	0.5237924635904898
					803.9787036245513	0.4420329259215632	0.5902428388322557	0.4420329259215632	296.50379464681794	3.0200424190937865	0.5244119892254245
					809.6065545499231	0.9348315739422945	0.7478947285134053	0.9348315739422945	298.5793212093457	3.7234937377719146	0.581131600152913
					815.2738004317725	0.501481406322989	0.5950300440972246	0.501481406322989	300.66937645781115	3.5057725150366936	0.5697259341857539
					820.9807170347949	1.707836640907915	0.9364782652295234	1.707836640907915	302.7740620930158	2.0939593779267884	0.45966654844657895
					826.7275820540385	1.2272759172632495	0.8220566027129227	1.2272759172632495	304.8934805276669	2.916432298410991	0.5327121416518754
					832.5146751284168	1.6325396725361603	0.9274058690219019	1.6325396725361603	307.0277348913605	2.667907526254475	0.5090583300353285
					838.3422778543157	1.2359631339196369	0.842015947637457	1.2359631339196369	309.1769290356001	3.1667671617564297	0.550754688055098
					844.2106737992959	2.000050741163663	0.979054291366561	2.000050741163663	311.3411675388493	3.2250561627032654	0.5608914605437401
					850.1201485158911	1.1394232520137058	0.8241279636940725	1.1394232520137058	313.5205557116212	2.490156621254747	0.5092512259790901
					856.0709895555023	1.4817845872509199	0.8942741502831507	1.4817845872509199	315.71519960160254	2.665191887919458	0.5182284267862102
					862.0634864823908	1.3600236753323784	0.9042910896262867	1.3600236753323784	317.9252059988138	2.456808748494221	0.5059480418457779
					868.0979308877675	1.6613526751180738	0.9347745806257325	1.6613526751180738	320.15068244080544	2.7186417318113154	0.5327711874872346
					874.1746164039819	1.9016580298401884	1.0044680340428616	1.9016580298401884	322.3917372178911	1.707279439266339	0.44619276127521096
					880.2938387188098	0.2526275652372566	0.5349873742957947	0.2526275652372566	324.64847937841637	2.0994709438363834	0.4775302974085344
					886.4558955898415	0.2576826171466483	0.5544053473824665	0.2576826171466483	326.9210187340653	3.0142796252417057	0.5597719074809363
					892.6610868589703	1.9076510393637334	1.0583285819923616	1.9076510393637334	329.2094658652037	2.518245061071054	0.5258232766024074
					898.9097144669831	0.8837005473798306	0.8414114131496427	0.8837005473798306	331.51393212626016	2.2309743947164633	0.49511419418981467
					905.202082468252	1.588496000874846	0.971279315550512	1.588496000874846	333.83452965114395	1.647115433666865	0.44079136415782716
					911.5384970455298	1.2388348350486775	0.8937025563138509	1.2388348350486775	336.171371358702	2.3005792695890768	0.5042738494967333
					917.9192665248484	1.2171465425705936	0.9023240775313565	1.2171465425705936	338.52457095821285	2.262695570115497	0.5062371454994834
					924.3447013905223	0.26879818971640723	0.6611985613329846	0.26879818971640723	340.89424295492034	2.049098652001331	0.48062598576938176
					930.815114300256	1.8028908796833245	1.0592240776167234	1.8028908796833245	343.2805026556048	2.599841872533822	0.544095591592013
					937.3308201003579	1.783148597226886	1.0743485392218004	1.783148597226886	345.683466174194	2.193936711221957	0.5054275616051542
					943.8921358410604	2.4341425358827213	1.2453790817403025	2.4341425358827213	348.1032504374134	2.2715238784644844	0.5131572799583033
					950.4993807919478	0.6981115628635464	0.8465518374720679	0.6981115628635464	350.5399731904753	2.671042657906054	0.5476324617161994
					957.1528764574914	-0.1082840508847527	0.5274751161986032	-0.1082840508847527	352.9937530028086	1.5648416185509249	0.44840677161966963
					963.8529465926938	1.8372443635550797	1.1333773175365156	1.8372443635550797	355.46470927382825	1.5679165231521393	0.44445166427809374
					970.5999172188426	0.07846674581864685	0.5319872112303736	0.07846674581864685	357.95296223874504	2.1268947100718085	0.5066023049478133
					977.3941166393745	2.8824837237947665	1.3381418144893549	2.8824837237947665	360.4586329744162	1.908001321854134	0.4883900014336142
					984.2358754558502	1.0929015845167724	0.9828184547536454	1.0929015845167724	362.98184340523716	1.2986091756024003	0.4163264573789105
									365.5227163090738	1.9864172663497262	0.5046286923173765
									368.08137532323735	2.796556251072197	0.5813213419757649
									370.6579449505	2.4454162078556863	0.549055726331354
									373.2525505651535	1.8657279928328887	0.4969513150850972
									375.8653184191096	2.7530172196814764	0.5863541771028817
									378.49637564804334	2.0235783455142604	0.5137680294083088
									381.14585027757965	2.45857310000961	0.5609648151894319
									383.8138712295227	1.9971638675778973	0.5166390462704193
									386.50056832812936	1.60939243107386	0.4777642425592065
									389.2060723064262	1.6542744905950064	0.48725302804054527
									391.93051481257123	2.09120666143722	0.5357343033731617
									394.67402841625926	1.5418895569708526	0.4748123664644012
									397.43674661517304	2.356606399046558	0.5680865629645095
									400.21880384147926	2.3479019318702212	0.5689537514947723
									403.0203354683696	1.817681355717565	0.5086159692705745
									405.8414778166482	2.2137582425027893	0.5591413908643632
									408.6823681613647	2.750238777489091	0.6170173485865841
									411.5431447384942	1.5572768486375796	0.4888640205038295
									414.4239467516637	1.7453445567430033	0.5148204127525442
									417.3249143789253	2.462975989751984	0.5941276486583121
									420.2461887795778	2.591518917338927	0.6088005681344554
									423.18791210103484	2.7458858027290107	0.6285082238239837
									426.1502274857421	2.882581066489881	0.6498349422670687
									429.13327907814227	3.44090624468324	0.7078429542032642
									432.1372120316893	1.6383617306767952	0.5234318450204772
									435.16217251591104	2.9640708295180582	0.6662989525189023
									438.20830772352247	3.319728097436612	0.708759789960353
									441.2757658775871	3.27993490622978	0.7159931452431507
									444.36469623873023	1.783346156867427	0.5462159121503335
									447.47524911240134	2.136908003293097	0.5901452961427404
									450.6075758561882	3.641600557621216	0.7430615068256481
									453.7618288871815	2.7382215931978995	0.6603126021347323
									456.93816168939173	1.4258960226947608	0.5281665811337969
									460.1367288212175	2.911309122636142	0.6868871327661893
									463.35768592296597	2.5854352088714405	0.660746901582089
									466.6011897244267	2.6638508913933148	0.6716893697927002
									469.8673980524977	3.3476656439429204	0.7475825752161707
									473.1564698388652	3.467855962593068	0.7586426334247219
									476.4685651277373	2.4222449379337405	0.6527189087197884
									479.8038450836314	3.1609615149658263	0.7385057934526155
									483.1624719992168	2.892722168086439	0.7162307692525035
									486.54460930321136	2.2297469312656717	0.6491607549996552
									489.9504215683338	3.1621833053754407	0.7589092269855263
									493.38007451931213	2.3502956158126893	0.6579401827304026
									496.8337350409473	2.6969733196346715	0.7130956940229206
									500.31157118623395	1.959846371648334	0.6235421590907535
									503.8137521845376	2.4080606648011527	0.6732565331934915
									507.34044844982935	3.09174873889705	0.7643532451490852
									510.8918315889782	2.562427476180473	0.7053206268480552
									514.468074410101	3.0690773407931697	0.7704743075486647
									518.0693509309717	2.2315948735843807	0.678210464211607
									521.6958363874886	2.4042369528867	0.7070117977373663
									525.3477072422011	2.405665242989206	0.6990298412191095
									529.0251411928964	1.6777141944326046	0.620781603363094
									532.7283171812467	2.374562627269815	0.7070700772028019
									536.4574154015154	1.7311624102188101	0.626239689915414
									540.212617309326	2.485849246006018	0.7292535450554523
									543.9941056304913	3.055870684159929	0.7947265866373641
									547.8020643699047	1.594754917331943	0.5916872700079548
									551.636678820494	1.2180648615032204	0.5531073890258783
									555.4981355722375	2.5237784612435177	0.7480530972114993
									559.3866225212431	0.8409915980059982	0.5069107585829802
									563.3023288788918	1.2198198659148445	0.5689551648202681
									567.245445181044	2.4621632241821785	0.7439677351300433
									571.2161632973114	1.9034172705650572	0.6859616856198644
									575.2146764403926	3.075616183309481	0.8395542092280477
									579.2411791754753	3.0364865139157375	0.8328261386327831
									583.2958674297037	1.525595117575326	0.6266234450924615
									587.3789385017116	1.3921724397996906	0.6126322858680227
									591.4905910712235	1.6422716087135432	0.6525795737722416
									595.6310252087221	1.605570541490773	0.6494598978454913
									599.8004423851831	2.6284238915980938	0.8050616309971064
									603.9990454818794	1.7279286378607013	0.6799273233036979
									608.2270388002526	2.0009476931202097	0.724424472558858
									612.4846280718543	1.9243934679260593	0.7281413919780336
									616.7720204683573	1.7177109686509824	0.6893169932136048
									621.0894246116358	2.459497323514927	0.8137048670931959
									625.4370505839172	3.118839615555539	0.8899198226718699
									629.8151099380046	1.1875974356422974	0.6155757851219719
									634.2238157075707	2.287368536553035	0.8048787307453665
									638.6633824175237	1.0337265631467973	0.6034217784796084
									643.1340260944464	1.6115585667836658	0.7263288041930099
									647.6359642771075	2.7252588113449576	0.85482164424197
									652.1694160270473	1.0600521377506853	0.592249381547617
									656.7346019392367	0.7098602489790132	0.5370197030370999
									661.3317441528113	0.8759210274267005	0.5585392435706558
									665.961066361881	0.8171303912401382	0.5745447408272761
									670.6227938264142	1.231202738986564	0.6467553416236987
									675.3171533831991	0.3123663818379059	0.47344589850881413
									680.0443734568814	1.5489409010082644	0.7253208732423648
									684.8046840710797	2.4122411564949475	0.8661744655875707
									689.5983168595773	1.244183239790999	0.6568798012098866
									694.4255050775944	1.2668400708537384	0.6860166854747647
									699.2864836131375	0.39440123236801794	0.5121765430426212
									704.1814889984294	2.9553583042866975	0.9837692255248367
									709.1107594214184	2.3281879390610714	0.8682384933411756
									714.0745347373684	1.1768309916244932	0.6882997304156476
									719.0730564805299	1.361455803142533	0.7485583461947938
									724.1065678758937	1.0693829244935222	0.6593689542885194
									729.175313851025	0.5632139832966132	0.532966601406892
									734.2795410479821	1.0038315023388784	0.6723097764610971
									739.419497835318	0.3102467596160424	0.4985394032060386
									744.5954343201652	2.2732483100834546	0.932980023783473
									749.8076023604063	1.7265473754325176	0.8318808629254832
									755.0562555769293	0.8100989214990858	0.6275319805287535
									760.3416493659677	2.6962520584448844	1.0257393513729722
									765.6640409115295	0.4413144796689704	0.5624841446273862
									771.0236891979102	0.8280037918590828	0.6605037781432532
									776.4208550222957	1.1232876033058692	0.6891050363554502
									781.8558010074516	2.8442609876060296	1.0468043022523015
									787.3287916145039	4.329104154965157	1.2540382442991362
									792.8400931558053	3.024093040619318	1.07076609021398
									798.389973807896	1.2057037596084035	0.7497289774329599
									803.9787036245513	0.49094975724168244	0.5902428388322557
									809.6065545499231	1.0382831399538528	0.7478947285134053
									815.2738004317725	0.5569770038786126	0.5950300440972246
									820.9807170347949	1.8968315143360446	0.9364782652295234
									826.7275820540385	1.3630903453465182	0.8220566027129227
									832.5146751284168	1.8132019334262566	0.9274058690219019
									838.3422778543157	1.3727389182433618	0.842015947637457
									844.2106737992959	2.2213829972014025	0.979054291366561
									850.1201485158911	1.2655156124521825	0.8241279636940725
									856.0709895555023	1.6457637898322404	0.8942741502831507
									862.0634864823908	1.51052841110269	0.9042910896262867
									868.0979308877675	1.8452034785453288	0.9347745806257325
									874.1746164039819	2.1121018217371508	1.0044680340428616
									880.2938387188098	0.28058417043755823	0.5349873742957947
									886.4558955898415	0.2861986311761692	0.5544053473824665
									892.6610868589703	2.118758037593916	1.0583285819923616
									898.9097144669831	0.9814937842151944	0.8414114131496427
									905.202082468252	1.764284242815147	0.971279315550512
									911.5384970455298	1.3759284113546135	0.8937025563138509
									917.9192665248484	1.3518400204165335	0.9023240775313565
									924.3447013905223	0.2985442899149343	0.6611985613329846
									930.815114300256	2.002404770794911	1.0592240776167234
									937.3308201003579	1.9804777418090538	1.0743485392218004
									943.8921358410604	2.703512831293772	1.2453790817403025
									950.4993807919478	0.7753669064378407	0.8465518374720679
									957.1528764574914	-0.12026712350484203	0.5274751161986032
									963.8529465926938	2.040559925260117	1.1333773175365156
									970.5999172188426	0.08715013645396463	0.5319872112303736
									977.3941166393745	3.2014689437439205	1.3381418144893549
									984.2358754558502	1.213845702758282	0.9828184547536454
									991.1255265840412	1.2680759428497566	1.0127636620762706
									997.2911834928398	2.4625117102433056	1.3430387793367886
