# Supplementary material for: Formation of a super-dense hydrogen monolayer on mesoporous silica
Source: Nat Chem. 2022 Aug 29;14(11):1319–24. doi: 10.1038/s41557-022-01019-7 (PMC9630099; doi:10.1038/s41557-022-01019-7)
Supplement: Source Data Fig. 2 — Compressed folder with ‘.csv’ files of all INS results including spectra and analysis and source data of Fig. 2b.. [file 41557_2022_1019_MOESM3_ESM.zip › Fig2_INS_spectra_and_analysis/INS+AnalysisGaussian/23417_5.1mmol_35.0K_B.csv]

x	y	err	fit	residual_fit	x_full	y_full	err_full	background_full	x_f	y_f	err_f	GS_Peak0_	GS_Peak1_	GS_Peak2_	Background1_	Sigmoid1_
2.0004999999999926	0.9293134469748343	0.25090858264763344	1.0525503239020368	0.12323687692720253	1.0134999999999967	1.1308100148301523	0.4343962311391041	1.1305744108130455	-1.9895	0.26543348412065765	0.14216836760436447	0.0012986445866644287	0.00015814476739307566	2.471662693629997e-07	1.05109328738171	0.0
2.0214999999999925	0.8142822299017478	0.24713284363529903	1.0484601668254352	0.23417793692368738	1.0344999999999966	0.9929837111240672	0.42291566061565855	0.9927383330314778	-1.9685000000000001	0.5524785122074423	0.16451123367686915	0.0013466606049855826	0.00016474132009913997	2.604731339413688e-07	1.0469485044272164	0.0
2.0424999999999924	0.4058078763128286	0.22573959089317516	1.0445244320430578	0.6387165557302292	1.0554999999999966	0.7018630519228304	0.4076590533478043	0.7016075152084852	-1.9475000000000002	0.5870945018362752	0.16842057411584135	0.0013963351782918356	0.00017159867678327275	2.744734531265867e-07	1.0429562237145296	0.0
2.0634999999999923	0.7846046199652255	0.24636955546503558	1.0407425495454816	0.25613792958025616	1.0764999999999965	1.0720508545963496	0.40896134719936683	1.071784760490689	-1.9265000000000003	0.5410430092540748	0.16499737858847566	0.001447721024154413	0.00017872652256184754	2.8920209514872257e-07	1.0391158127966702	0.0
2.0844999999999922	0.9245090421346294	0.25402354964073953	1.0371139527041915	0.11260491056956212	1.0974999999999964	1.2797912251198926	0.41715669214773254	1.279514160141624	-1.9055000000000004	0.6697209255154533	0.17302694331417856	0.0015008723652170475	0.0001861348759989679	3.0469561321966337e-07	1.0354266407673622	0.0
2.105499999999992	0.6491314398660837	0.23976759485335225	1.0336380783167192	0.3845066384506355	1.1184999999999963	0.9863458124774228	0.39624296640383433	0.9860573479297946	-1.8845000000000005	0.6160307032781517	0.16727944957825436	0.001555844966111692	0.0001938340995362706	3.209923233961876e-07	1.0318880782587478	0.0
2.126499999999992	0.6635091072718137	0.23696064901649286	1.0303143666527712	0.36680525938095754	1.1394999999999962	1.1816855603118108	0.3985756738182595	1.1813852517631878	-1.8635000000000006	0.7955148800299464	0.19170611963770204	0.0016126961710745352	0.00020183491020873729	3.381323858610056e-07	1.0284994974391022	0.0
2.147499999999992	1.0310115731121847	0.2634131218053773	1.027142261501365	-0.0038693116108197145	1.160499999999996	0.9834234804933836	0.3864421104228426	0.9831108672416906	-1.8425000000000007	0.5934893416193033	0.1747910955399673	0.001671484942268865	0.00021014839065288928	3.5615788976298706e-07	1.0252602720105535	0.0
2.168499999999992	0.9410487153927017	0.2680246065926077	1.0241212102189756	0.08307249482627388	1.181499999999996	1.0224701275841404	0.38093982481072536	1.0221447321047352	-1.8215000000000008	0.6084293433841561	0.17570401006811562	0.0017322718988210424	0.00021878600041381192	3.7511294176324503e-07	1.022169777206799	0.0
2.189499999999992	0.9155085660478179	0.26366878138119354	1.0212506637787209	0.10574209773090293	1.202499999999996	0.6767652859953467	0.35903771151477254	0.6764266133718717	-1.8005000000000009	0.520684519424102	0.1675441709783494	0.0017951193565757075	0.00022775958755756135	3.9504375843934074e-07	1.019227389790829	0.0
2.2104999999999917	0.7674476782113512	0.2532255452018723	1.0185300768205823	0.2510823986092311	1.2234999999999958	1.6926615670793101	0.39565606183107555	1.6923091044170626	-1.779500000000001	0.7753060603007144	0.18381439868296437	0.0018600913685761103	0.0002370814005955729	4.1599876270569727e-07	1.0164324880526479	0.0
2.2314999999999916	1.0817386996364238	0.2665559610889527	1.0159589077026854	-0.0657797919337384	1.2444999999999957	0.5560894637630024	0.3521874382771034	0.5557226795843521	-1.758500000000001	0.5328836482002026	0.16609139309810111	0.0019272537662753172	0.000246764100727811	4.3802868441427286e-07	1.0137844518069978	0.0
2.2524999999999915	1.261210637879613	0.27922616369187264	1.0135366185536456	-0.24767401932596744	1.2654999999999956	1.0864403375000085	0.3642957367922365	1.0860586811213833	-1.7375000000000012	0.5229273056405238	0.16573229897058234	0.0019966742014836903	0.0002568207744114421	4.611866653058091e-07	1.011282662391085	0.0
2.2734999999999914	0.7504832047223462	0.26478494784642076	1.0112626753259963	0.26077947060365014	1.2864999999999955	0.5740525060406463	0.341795748185305	0.5736554069305932	-1.7165000000000012	0.4825251816970708	0.16631223725279223	0.002068422189057915	0.0002672649462619364	4.855283684883774e-07	1.008926502662308	0.0
2.2944999999999913	0.7845556786003569	0.26086302002861006	1.0091365478507064	0.22458086925034948	1.3074999999999954	0.8544560646122447	0.3497636921229357	0.8540429317300668	-1.6955000000000013	0.47249198549530735	0.16415674883818318	0.002142569150336459	0.0002781105922935507	5.111120926265725e-07	1.0067153569959837	0.0
2.3154999999999912	0.7886160137658259	0.26274746857538434	1.0071577098928044	0.2185416961269785	1.3284999999999954	0.8404589711733503	0.3392475077117948	0.8400291922878047	-1.6745000000000014	0.23735682013431947	0.1458460432798131	0.0022191884573262836	0.00028937215350626925	5.379988910316079e-07	1.0046486112830808	0.0
2.336499999999991	0.8512676394826173	0.26381953159508303	1.0053256392081185	0.15405799972550116	1.3494999999999953	0.4329263060871101	0.32429384862567584	0.4324792470746452	-1.6535000000000015	0.6568502464909342	0.17172709359207444	0.0022983554776451745	0.00030106454982632035	5.662526958496359e-07	1.0027256529279511	0.0
2.357499999999991	0.6697411475889861	0.2534742835970832	1.0036398176011414	0.33389867001215534	1.3704999999999952	0.946403557980972	0.3338345786851639	0.9459385621029709	-1.6325000000000016	0.5450757538861938	0.1684872765596901	0.0023801476202237786	0.00031320319440747635	5.959404475529989e-07	1.0009458708460626	0.0
2.378499999999991	0.9085523804713403	0.26235060401754373	1.0020997309840367	0.09354735051269636	1.391499999999995	1.2511579119971679	0.3490915726128208	1.2506742991556503	-1.6115000000000017	0.2325392269994343	0.14916564604001403	0.0024646443817712264	0.00032580400830043934	6.271322299466848e-07	0.9993086554617352	0.0
2.399499999999991	1.0274531225191539	0.2668021471680984	1.0007048694367946	-0.026748253082359286	1.412499999999995	1.5423544377538452	0.3590345850590089	1.5418515037250737	-1.5905000000000018	0.5530631571461012	0.16859978614952625	0.002551927394007907	0.00033888343549766994	6.599014109101099e-07	0.9978133987058782	0.0
2.4204999999999908	1.2872457013288436	0.28373767139136213	0.999454727268547	-0.28779097406029663	1.433499999999995	0.8236774203087007	0.32693377404716706	0.8231544359541224	-1.569500000000002	0.3946928146314739	0.16372544289423246	0.002642080471668444	0.0003524584583610959	6.943247891024208e-07	0.9964594940137284	0.0
2.4414999999999907	1.0447311932877312	0.27293670332107733	0.9983488030800541	-0.04638239020767709	1.4544999999999948	0.41601714091128794	0.30982125766647906	0.41547335136523206	-1.548500000000002	0.5947737316020255	0.1738458368936314	0.002735189661277822	0.00036654661344020725	7.304827468679859e-07	0.9952463363225892	0.0
2.4624999999999906	1.0504829662330584	0.2710798490470129	0.9973865998273754	-0.05309636640568294	1.4754999999999947	0.7580592791187627	0.3217641183736947	0.7574939029523047	-1.527500000000002	0.3099218432576609	0.1569910614708817	0.002831343290703022	0.00038116600768811046	7.684594095872729e-07	0.9941733220695748	0.0
2.4834999999999905	0.8836899626117356	0.2702378524660337	0.9965676248867295	0.11287766227499385	1.4964999999999946	1.105759983069743	0.32683079986639607	1.1051722114301308	-1.5065000000000022	0.4626287648835923	0.16573095921778908	0.0029306320194824108	0.0003963353350831984	8.083428117272987e-07	0.9932398491893522	0.0
2.5044999999999904	1.0217407576955624	0.275930842025921	0.9958913901205542	-0.02584936757500822	1.5174999999999945	1.1625688958772575	0.32954637623261424	1.1619578916022861	-1.4855000000000023	0.49491103589395513	0.16763850592489726	0.0030331488899344836	0.0004120738936641294	8.502250698550677e-07	0.9924453171118857	0.0
2.5254999999999903	0.831813271897685	0.26190123257278997	0.9953574119447802	0.16354414004709528	1.5384999999999944	0.9921254278247198	0.31206869096274625	0.9914903245314292	-1.4645000000000024	0.9487030883787764	0.19966985804923065	0.003138989379047254	0.00042840160298588217	8.942025628869456e-07	0.9917891267601842	0.0
2.54649999999999	0.8961938021232352	0.26688716370063736	0.9949652113973241	0.0987714092740889	1.5594999999999943	0.9162551139008894	0.3003079551561341	0.9155950150479444	-1.4435000000000024	0.40279461698697716	0.16461978100893207	0.003248251451149268	0.00044533902200471684	9.403761198567039e-07	0.9912706805480502	0.0
2.56749999999999	0.9562240421274224	0.27176723078440224	0.994714314207806	0.03849027208038358	1.5804999999999942	1.0021031596860632	0.3038557550886261	1.0014171376091672	-1.4225000000000025	0.7091611978984952	0.1880907859749942	0.003361035611362603	0.0004629073673999226	9.888512154951544e-07	0.990889382377828	0.0
2.58849999999999	1.1539582253084897	0.27885901221837534	0.9946042508685088	-0.1593539744399809	1.6014999999999942	0.9259732737248869	0.2992308183138376	0.925260368644565	-1.4015000000000026	0.44618965319818416	0.17274656558669318	0.0034774449598379536	0.0004811285323402842	1.0397381739247544e-06	0.9906446376381566	0.0
2.60949999999999	1.1530551904423414	0.28407551463725106	0.9946345567065769	-0.15842063373576454	1.622499999999994	1.1303145662580862	0.30399093147909445	1.1295737852591632	-1.3805000000000027	0.35822577831012026	0.17844871327056838	0.003597585246771205	0.0005000251057032446	1.0931523807833712e-06	0.9905358532017217	0.0
2.63049999999999	0.742159129416046	0.26276009713472853	0.9948047719574706	0.25264564254142463	1.643499999999994	0.8336366839048619	0.2801944619408975	0.8328669998869466	-1.3595000000000028	0.8836483359701914	0.20301562531111325	0.003721564928200637	0.0005196203917547814	1.1492145041025694e-06	0.9905624374230111	0.0
2.6514999999999898	0.9274491573790937	0.27335963961312354	0.9951144418396767	0.06766528446058295	1.6644999999999939	0.5953023120465586	0.26493807714622963	0.5945026626448342	-1.338500000000003	0.5285412411085374	0.1857819019469653	0.003849495222583346	0.0005399384302980842	1.2080507242772177e-06	0.990723800136071	0.0
2.6724999999999897	0.9277539691650423	0.26982592490208673	0.9955631166306845	0.06780914746564226	1.6854999999999938	1.1288920592415261	0.2940762832992522	1.1280613457171333	-1.317500000000003	0.7415455249379794	0.2032880394092151	0.003981490168148862	0.0005610040172991244	1.2697929734751064e-06	0.991019352652263	0.0
2.6934999999999896	1.2815213242450831	0.29352764013888355	0.9961503517442346	-0.28537097250084853	1.7064999999999937	0.5659295447918428	0.25694709887338285	0.5650666308911303	-1.296500000000003	0.8834174303431357	0.21318875319148026	0.004117666681027443	0.0005828427259972536	1.3345791848475555e-06	0.9914485077580251	0.0
2.7144999999999895	1.1694901632142432	0.28067525104304086	0.9968757078088419	-0.1726144554054012	1.7274999999999936	0.9155184305049138	0.2770978610235053	0.9146221412868165	-1.2755000000000032	0.6329372815958201	0.19795709796036945	0.004258144614150121	0.0006054809285089899	1.402553551914556e-06	0.9920106797126309	0.0
2.7354999999999894	0.9217781566335521	0.27436269800772006	0.9977387507476025	0.07596059411405043	1.7484999999999935	1.0921210997400668	0.2778776631436679	1.0911902203708603	-1.2545000000000033	0.704398657810589	0.2017347908663301	0.004403046816916788	0.0006289458179332084	1.473866798510874e-06	0.9927052842459541	0.0
2.7564999999999893	0.894513291597024	0.2716596022292119	0.9987390518592867	0.10422576026226271	1.7694999999999934	0.8618724325553356	0.2653358749693136	0.8609057070700032	-1.2335000000000034	0.7792701770324038	0.21034160012693595	0.00455249919562829	0.0006532654309659307	1.5486764596931848e-06	0.9935317385562328	0.0
2.777499999999989	1.374704871413716	0.2933770337604527	0.9998761879007177	-0.37482868351299825	1.7904999999999933	1.3066991335577682	0.28685297262799164	1.3056952635872003	-1.2125000000000035	0.3890305809683321	0.18606892937320785	0.004706630774677555	0.0006784686710329239	1.6271471740219086e-06	0.9944894613078332	0.0
2.798499999999989	0.9151760644354344	0.26905023345481704	1.0011497411704506	0.08597367673501621	1.8114999999999932	0.8348812536027546	0.2648592414151729	0.8338388970659921	-1.1915000000000036	0.6849328550336604	0.19521078767348737	0.004865573758494495	0.0007045853319483731	1.7094509876457863e-06	0.9955778726290201	0.0
2.819499999999989	0.9085579881300299	0.2663426850563599	1.0025592995937411	0.09400131146371127	1.8324999999999931	0.9722875536067779	0.2687505251667522	0.9712053233674949	-1.1705000000000036	0.9333501818150433	0.2148914739566155	0.00502946359423866	0.0007316461221078617	1.7957676706317092e-06	0.996796394109724	0.0
2.840499999999989	0.9003007638757732	0.2723648837481455	1.0041044568088155	0.10380369293304237	1.853499999999993	0.7276113554127263	0.2495227356098961	0.7264878178991326	-1.1495000000000037	0.9817934499631528	0.21202652555548795	0.0051984390352329555	0.0007596826892238923	1.8862850459976362e-06	0.9981444487993127	0.0
2.861499999999989	0.9466549622949636	0.2767137476393036	1.0057848122544395	0.0591298499594759	1.874499999999993	1.0643750680598814	0.2739787212198365	1.0632087418472178	-1.1285000000000038	0.47424625106179985	0.1868233015085416	0.005372642205131049	0.0007887276456121905	1.981199331921862e-06	0.9996214612043643	0.0
2.8824999999999887	1.3908913529538083	0.2969031139972566	1.0075999712587846	-0.38329138169502364	1.8954999999999929	0.8912125320275229	0.25639147612992225	0.8900018863823023	-1.107500000000004	0.6666473110613205	0.19233531755333083	0.005552218662810423	0.0008188145940369892	2.0807154976178843e-06	1.0012268572864396	0.0
2.9034999999999886	1.293741079513525	0.29443262305401746	1.0095495451295982	-0.28419153438392675	1.9164999999999928	0.910221021583125	0.25271918593903636	0.9089644749682644	-1.086500000000004	0.6409287378616371	0.1972074326769475	0.005737317467982444	0.0008499781541235599	2.185047633380682e-06	1.0029600644598589	0.0
2.9244999999999886	1.3954402971691304	0.2926959023797805	1.0116331512456702	-0.3838071459234602	1.9374999999999927	0.9463614664587054	0.25728344825257105	0.9450573849986769	-1.065500000000004	0.8759691909320194	0.20906525893397954	0.00592809124751002	0.0008822539893461066	2.294419335327031e-06	1.0048205115894788	0.0
2.9454999999999885	1.5161823129385612	0.3072037609912373	1.0138504131495987	-0.5023318997889625	1.9584999999999926	0.8219631964689479	0.24418926762114757	0.8206098923740652	-1.0445000000000042	0.7312512584864344	0.20321402897878033	0.006124696262422456	0.0009156788345991987	2.409064105370297e-06	1.0068076289884715	0.0
2.9664999999999884	1.2753685634055487	0.29520576581095076	1.0162009606418496	-0.2591676027636991	1.9794999999999925	1.0343435982835891	0.257064433987224	1.0329393282325336	-1.0235000000000043	0.5411060541819368	0.19689902082676825	0.006327292475616795	0.0009502905243608554	2.5292257669876306e-06	1.008920848416105	0.0
2.988499999999994	1.1881787394526189	0.2729207852142986	1.018805999713154	-0.16937273973946487	2.0004999999999926	0.9293134469748343	0.25090858264763344	0.9278564104545074	-1.0025000000000044	0.7786264063221187	0.21028008428239078	0.006546140512449104	0.0009878658229069022	2.66130415092761e-06	1.011269332073647	0.0
3.0105	1.2184452450795322	0.287559836101042	1.021556510463718	-0.19688873461581413	2.0214999999999925	0.8142822299017478	0.24713284363529903	0.8127705675035292	-0.9815000000000043	0.6267450357161897	0.20484218284089706	0.006771936432082594	0.001026832624112253	2.8000227593866417e-06	1.013754941384764	0.0
3.0315735	1.5644375517291413	0.30508926044792517	1.0243272258383096	-0.5401103258908317	2.0424999999999924	0.4058078763128286	0.22573959089317516	0.4042396679843004	-0.9605000000000044	0.8197270689140761	0.21688441246346488	0.006994920949936373	0.0010655072154909886	2.939421774428209e-06	1.0162638582511079	0.0
3.0527945145	1.2527384783198792	0.29244358613146254	1.027251492790613	-0.22548698552926627	2.0634999999999923	0.7846046199652255	0.24636955546503558	0.782977883216414	-0.9395000000000042	1.0928798874065069	0.23297659774493765	0.007226271538771118	0.0011058305077364	3.086547701836271e-06	1.0189163041964036	0.0
3.0741640761015	0.9297755492334551	0.2718091173066655	1.030331919818558	0.10055637058510303	2.0844999999999922	0.9245090421346294	0.25402354964073953	0.9228217301978001	-0.9185000000000043	0.9127626106212849	0.22684856732940434	0.007466330016953821	0.0011478791921761692	3.2418661233688603e-06	1.0217144687433046	0.0
3.09568322463421	0.6711456998838357	0.26174613631423593	1.0335711552090772	0.3624254553252415	2.105499999999992	0.6491314398660837	0.23976759485335225	0.6473814398081124	-0.8975000000000042	1.0676549534286024	0.23800363125228133	0.007715453003213826	0.0011917337684296111	3.4058726582319223e-06	1.0246605625647756	0.0
3.11735300720665	1.567752838235479	0.29895266969889717	1.0369718879449474	-0.5307809502905316	2.126499999999992	0.6635091072718137	0.23696064901649286	0.6616942380581445	-0.8765000000000043	0.8841021797673405	0.23463129123911866	0.007974012580579597	0.0012374787429698729	3.5790950154444814e-06	1.0277568175263825	0.0
3.1391744782570963	1.1716510207571942	0.2795171748541829	1.0405368486485502	-0.13111417210864396	2.147499999999992	1.0310115731121847	0.2634131218053773	1.0291295836213732	-0.8555000000000041	0.26808803914920376	0.20936790875636554	0.008242396990451524	0.00128520283839934	3.762095193451285e-06	1.031005486724506	0.0
3.1611486996048956	0.9456066595805471	0.27120878609219407	1.0442688105643778	0.09866215098383069	2.168499999999992	0.9410487153927017	0.2680246065926077	0.9390972823805251	-0.8345000000000042	1.198081823964035	0.24917649784619889	0.008521011358151441	0.0013349992140274686	3.955471837997441e-06	1.034408844520361	0.0
3.18327674050213	1.067974740703884	0.27991375280470104	1.048170590582175	-0.019804150121708997	2.189499999999992	0.9155085660478179	0.26366878138119354	0.9134852920599262	-0.8135000000000041	1.1597943732190914	0.25433306569887393	0.008810278451345717	0.0013869656983730026	4.159862770132128e-06	1.037969186569686	0.0
3.205559677685645	1.1031776007044756	0.2771238914854886	1.0522450503027243	-0.050932550401751264	2.2104999999999917	0.7674476782113512	0.2532255452018723	0.7653500894434168	-0.7925000000000042	1.0236019087261519	0.2474652033715699	0.009110639472794769	0.0014412050342464359	4.375947697130966e-06	1.041688829847986	0.0
3.227998595429445	1.2033021959435548	0.2834904436990179	1.0564950971483544	-0.14680709879520037	2.2314999999999916	1.0817386996364238	0.2665559610889527	1.0795642437407362	-0.7715000000000041	1.0003059079028418	0.25217904572638733	0.009422554888941897	0.0014978251371049287	4.60445112012168e-06	1.0455701126711874	0.0
3.250594585597451	1.5251673496946572	0.2930566689909573	1.0609236855203616	-0.4642436641742955	2.2524999999999915	1.261210637879613	0.27922616369187264	1.2589566817170526	-0.7505000000000042	1.0880221937081094	0.26578542020347	0.009746505295914495	0.0015569393674097019	4.846145453272996e-06	1.0496153947115843	0.0
3.273348747696633	1.6586908467512882	0.2978213373492307	1.065533818005631	-0.5931570287456571	2.2734999999999914	0.7504832047223462	0.26478494784642076	0.7481470320586578	-0.729500000000004	0.9210952805190389	0.2665578767498434	0.01008299232457353	0.0016186668177559421	5.101854370568008e-06	1.053827057008931	0.0
3.2962621889305095	1.1383237750335473	0.27215564500113915	1.0703285466348473	-0.06799522839869998	2.2944999999999913	0.7845556786003569	0.26086302002861006	0.7821344877456343	-0.7085000000000041	0.7485864493195651	0.25927719923892617	0.010432539586311757	0.0016831326155875013	5.372456397438007e-06	1.0582075019765507	0.0
3.319336024253023	1.4316315075752961	0.2857772794153975	1.0753109741948053	-0.35632053338049086	2.3154999999999912	0.7886160137658259	0.26274746857538434	0.7861069151561023	-0.687500000000004	0.9727406936256222	0.2765977197545393	0.01079569366136742	0.001750468242352922	5.658888765888813e-06	1.062759153402319	0.0
3.342571376422794	0.8553626651058492	0.26205979086577763	1.080484255597424	0.22512159049157465	2.336499999999991	0.8512676394826173	0.26381953159508303	0.84866765320245	-0.6665000000000041	1.3838348532289406	0.30141007038157785	0.011173025131488289	0.0018208118700059506	5.962151553216944e-06	1.0674844564443764	0.0
3.3659693760577536	1.2217881836989566	0.27484254521245294	1.085851599308216	-0.13593658439074052	2.357499999999991	0.6697411475889861	0.2534742835970832	0.6670472008339072	-0.645500000000004	1.3505778104759978	0.30578479618223786	0.011565129658850818	0.001894308715803072	6.2833121259958485e-06	1.0723858776214361	0.0
3.389531161690158	1.4743540333525644	0.2831756336670015	1.0914162688370528	-0.38293776451551165	2.378499999999991	0.9085523804713403	0.26235060401754373	0.9057613049490387	-0.624500000000004	1.2444615237565695	0.3123211988962545	0.011972629113210948	0.0019711114164019257	6.623509912725315e-06	1.0774659047975272	0.0
3.4132578798219892	1.121656529049401	0.26980794595938357	1.0971815842942214	-0.02447494475517953	2.399499999999991	1.0274531225191539	0.2668021471680984	1.0245616517882374	-0.6035000000000039	1.0604793521762996	0.31862403456082455	0.012396172749336317	0.0020513804223192033	6.983961530386286e-06	1.0827270471610355	0.0
3.437150684980743	0.8527366196253445	0.25908569075067717	1.1031509240148871	0.2504143043895426	2.4204999999999908	1.2872457013288436	0.28373767139136213	1.284250468074025	-0.582500000000004	1.3016585843768405	0.33628322810063727	0.012836438436844549	0.002135284413863426	7.365966292144929e-06	1.088171835197887	0.0
3.4612107397756082	1.2794360090486865	0.2770642991148508	1.1093277262552106	-0.1701082827934759	2.4414999999999907	1.0447311932877312	0.27293670332107733	1.0416287265302664	-0.5615000000000039	1.6309528752448834	0.36196040257581885	0.01329413394464881	0.002223000739718395	7.770912125612704e-06	1.0938028206587178	0.0
3.485439214954037	1.1726432663111566	0.26740067942945	1.1157154909635174	-0.056927775347639153	2.4624999999999906	1.0504829662330584	0.2710798490470129	1.0472696884752577	-0.540500000000004	1.8063693493720434	0.378689537975407	0.013769998282289843	0.002314715879415954	8.200281933408468e-06	1.0996225765198782	0.0
3.5098372894587158	1.2223926782242236	0.26990154392847504	1.1223177816300542	-0.10007489659416935	2.4834999999999905	0.8836899626117356	0.2702378524660337	0.8803621869143583	-0.5195000000000038	1.361606608968093	0.38017023654183957	0.014264803100512721	0.0024106259310033226	8.655660430298397e-06	1.105633696938108	0.0
3.5344061504849265	1.1792272569643611	0.2687029382825281	1.1291382272190307	-0.05008902974533047	2.5044999999999904	1.0217407576955624	0.275930842025921	1.0182946846868939	-0.4985000000000039	1.7578128644055182	0.41021484257160884	0.014779354153526875	0.0025109371252796295	9.138741493926902e-06	1.1118387971987302	0.0
3.559146993538321	1.2463250825493306	0.2690933545043557	1.1361805241867775	-0.1101445583625531	2.5254999999999903	0.831813271897685	0.26190123257278997	0.8282449867130889	-0.47750000000000387	1.1992577730299692	0.4125114877493647	0.015314492825469862	0.0026158663680495484	9.65133606911135e-06	1.118240513657189	0.0
3.5840610224930893	1.0935202246738875	0.26326974630014627	1.1434484385900383	0.049928213916150765	2.54649999999999	0.8961938021232352	0.26688716370063736	0.8924992712739613	-0.45650000000000385	2.385170882939547	0.45955137815201685	0.015871097723676803	0.0027256418119186456	1.0195380668875279e-05	1.124841503673774	0.0
3.6091494496505407	1.1433527737661142	0.26886854667655097	1.1509458082885549	0.007593034522440645	2.56749999999999	0.9562240421274224	0.27176723078440224	0.9523991102974444	-0.43550000000000383	1.471765441420529	0.46551330017482595	0.016450086341441027	0.0028405034592354763	1.0772946518861428e-05	1.1316444455413595	0.0
3.6344134957980945	1.1163282140513506	0.2662312648596573	1.1586765452462882	0.04234833119493753	2.58849999999999	1.1539582253084897	0.27885901221837534	1.1499986120781376	-0.4145000000000038	1.6223666216636072	0.5006099500238356	0.017052416793034233	0.0029607037978697914	1.138624939551346e-05	1.1386520384059886	0.0
3.659854390268681	1.163852837093537	0.26072372797642634	1.1666446379357829	0.0027918008422458396	2.60949999999999	1.1530551904423414	0.28407551463725106	1.1489564869374862	-0.3935000000000038	1.0223996919388352	0.5321602841474535	0.01767908962383812	0.0030865084716049057	1.2037660212473167e-05	1.1458670021801274	0.0
3.685473371000562	1.1457513183080084	0.26571549642015635	1.1748541538503638	0.029102835542355487	2.63049999999999	0.742159129416046	0.26276009713472853	0.7379167948815865	-0.3725000000000038	1.5558115036301796	0.5951175083356596	0.018331149698522477	0.003218196987014458	1.2729716414030784e-05	1.1532920774484128	0.0
3.7112716845975657	1.430398476512917	0.2765772680412141	1.1833092421290394	-0.24708923438387753	2.6514999999999898	0.9274491573790937	0.27335963961312354	0.923058515675488	-0.35150000000000375	2.2358866022138173	0.6636251052434767	0.019009688170287545	0.0033560634587911967	1.3465134239217999e-05	1.1609300253657215	0.0
3.7372505863897487	1.4335904128267163	0.2733991809435847	1.1920141362991643	-0.24157627652755198	2.6724999999999897	0.9277539691650423	0.26982592490208673	0.9232102051866208	-0.33050000000000374	0.4821476662212163	0.7089735573001866	0.019715844534269913	0.003500417395596713	1.4246821925277419e-05	1.1687836275473724	0.0
3.763411340494477	1.5797919217525551	0.27777830891096356	1.2009731571421036	-0.3788187646104515	2.6934999999999896	1.2815213242450831	0.29352764013888355	1.2768194802588735	-0.3095000000000037	0.6910510899183393	0.811563519426058	0.020450808768292562	0.0036515845286072108	1.5077893924810099e-05	1.176855685951279	0.0
3.7897552198779385	1.0489753531179575	0.2601581881882862	1.2101907156873493	0.16121536256939173	2.7144999999999895	1.1694901632142432	0.28067525104304086	1.1646251351180321	-0.2885000000000037	0.4610961386268997	0.9201445558784266	0.02121582356421699	0.003809907685041332	1.59616862169306e-05	1.185149022751874	0.0
3.816283506417084	1.1026281479394036	0.2597105693460552	1.219671316340712	0.11704316840130846	2.7354999999999894	0.9217781566335521	0.27436269800772006	0.9167446901319036	-0.2675000000000037	-1.6715877031609878	1.0371942509835663	0.022012186653232804	0.003975747709072004	1.690177279928571e-05	1.1936664802056078	0.0
3.842997490962004	1.5058601692224314	0.27010069685041577	1.2294195601524303	-0.2764406090700011	2.7564999999999893	0.894513291597024	0.2716596022292119	0.8893059782939701	-0.24650000000000366	-3.30876410270416	1.1837020615430545	0.022841253228493494	0.004149484432645313	1.7901983454857315e-05	1.2024109205078366	0.0
3.8698984733987376	1.1891831957903072	0.2549713464562607	1.2394401482312314	0.05025695244092421	2.777499999999989	1.374704871413716	0.2933770337604527	1.3693181448208316	-0.2255000000000037	-3.4061306683016426	1.3853927876738097	0.02370443846857663	0.0043315176988554275	1.8966422895122317e-05	1.2113852256409041	0.0
3.896987762712529	1.440055950867813	0.2713588112952183	1.2497378853105812	-0.19031806555723185	2.798499999999989	0.9151760644354344	0.26905023345481704	0.9096041958940039	-0.20450000000000368	-4.3809199490249	1.6278234296709444	0.02460322016531295	0.004522268440656479	2.0099491389425046e-05	1.2205922972132224	0.0
3.9242666770515164	1.4653391132413744	0.26864563954606524	1.2603176834735692	-0.20502142976780524	2.819499999999989	0.9085579881300299	0.2663426850563599	0.9027950826460127	-0.18350000000000372	-3.3841219477916127	1.9256308834494886	0.02553914145958939	0.00472217981782908	2.130590699938887e-05	1.2300350562891513	0.0
3.9517365437908767	1.3769687752204287	0.2638759838900537	1.2711845660430756	-0.1057842091773531	2.840499999999989	0.9003007638757732	0.2723648837481455	0.8943407558662704	-0.1625000000000037	6.330084216312201	2.2796577121350685	0.026513813688786417	0.004931718415262111	2.2590729546909997e-05	1.2397164432094803	0.0
3.9793986995974127	0.8497267900368132	0.24581394246899008	1.2823436716440764	0.4326168816072632	2.861499999999989	0.9466549622949636	0.2767137476393036	0.9404916112448884	-0.14150000000000373	21.469827812894493	2.669388686143372	0.02752891934955778	0.005151375505758452	2.3959386454794464e-05	1.2496394174023053	0.0
4.007254490494595	1.488549603157686	0.26840716210944154	1.2938002584451338	-0.19474934471255212	2.8824999999999887	1.3908913529538083	0.2969031139972566	1.3845182389814632	-0.12050000000000372	42.42776821037404	3.085006731807964	0.028586215179702106	0.005381668380727703	2.541770061049759e-05	1.2598069571840935	0.0
4.035305271928057	1.3515769613454407	0.259323220298514	1.3055597085863477	-0.046017252759092964	2.9034999999999886	1.293741079513525	0.29443262305401746	1.2871515988437856	-0.09950000000000372	81.65600709740932	3.546730828149587	0.02968753536290677	0.005623141752288874	2.697192041576217e-05	1.2702220595507363	0.0
4.063552408831553	1.4963002256897306	0.26496044618557985	1.3176275328012088	-0.17867269288852183	2.9244999999999886	1.3954402971691304	0.2926959023797805	1.388627657512939	-0.0785000000000037	114.77893425361651	3.9507393227379795	0.030834794860166985	0.005876369230471823	2.862875219831975e-05	1.2808877399583716	0.0
4.091997275693375	1.2886681797910187	0.2622395577959288	1.3300093752400153	0.041341195448996615	2.9454999999999885	1.5161823129385612	0.3072037609912373	1.509139528777434	-0.05750000000000371	162.85052043438054	4.365426307156164	0.03202999287169323	0.006141954879377915	3.039539517629775e-05	1.2918070320937678	0.0
4.120641256623228	1.4661277014219352	0.2630398402285932	1.3427110185026887	-0.12341668291924646	2.9664999999999884	1.2753685634055487	0.29520576581095076	1.268088451179804	-0.0365000000000037	199.11317725407946	4.7005655617546145	0.03327521643311738	0.0064205348563383165	3.227957918165057e-05	1.3029829876340513	0.0
4.149485745419591	1.423665218145331	0.26265453509794745	1.3557383888890133	-0.06792682925631777	2.988499999999994	1.1881787394526189	0.2729207852142986	1.1806420718131119	-0.015500000000003704	210.6628620354753	4.91137519458761	0.03457264414979315	0.0067127791382918175	3.428960536592348e-05	1.3144186759955625	0.0
4.178532145637528	1.7736194391353057	0.27178822524093116	1.3690975618744945	-0.40452187726081124	3.0105	1.2184452450795322	0.287559836101042	1.210643676000578	0.005499999999996298	200.3832763531126	4.959745797410566	0.03592455007295244	0.007019393339793143	3.643439013004841e-05	1.3261171840716188	0.0
4.207781870656991	1.4803313135809277	0.26408375271013573	1.3827947678201953	-0.09753654576073245	3.0315735	1.5644375517291413	0.30508926044792517	1.5563741841419396	0.026499999999996297	164.09001197534826	4.852095246562233	0.03733330772143103	0.007341120627258268	3.872351253979965e-05	1.3380816159589661	0.0
4.23723634375159	1.5225578746966952	0.25749068006420334	1.396836397925062	-0.12572147677163326	3.0527945145	1.2527384783198792	0.29244358613146254	1.2444032897256698	0.0474999999999963	128.0419221375306	4.598300701473596	0.038801394252606404	0.007678743734253744	4.11672655101183e-05	1.3503150926726917	0.0
4.266896998157851	1.3436907026960407	0.2527645172232278	1.4112290104293777	0.06753830773333691	3.0741640761015	0.9297755492334551	0.2718091173066655	0.9211580981582017	0.06849999999999631	72.60908267908394	4.181524512216836	0.04033139478610078	0.008033087082842406	4.377671106489242e-05	1.3628207518493696	0.0
4.2967652771449565	1.3699927013066673	0.25305436462760883	1.4259793370781255	0.05598663577145824	3.09568322463421	0.6711456998838357	0.26174613631423593	0.6622351072395339	0.0894999999999963	45.20169784711101	3.72754896781674	0.04192600688368839	0.008405019016210163	4.6563740004096e-05	1.375601747438223	0.0
4.32684263408497	1.6082456895620267	0.25980007534290633	1.4410942898531	-0.16715139970892667	3.11735300720665	1.567752838235479	0.29895266969889717	1.558537767816914	0.11049999999999632	17.905590358032384	3.196487494451361	0.043588045188702074	0.008795454148012914	4.954113633761215e-05	1.3886612493800474	0.0
4.357130532523566	1.83757247302374	0.26676513804873475	1.4565809679827504	-0.38099150504098955	3.1391744782570963	1.1716510207571942	0.2795171748541829	1.16211965883315	0.13149999999999631	-0.32911764515631603	2.672493558661806	0.04532044622807123	0.009205355834104097	5.2722646874771706e-05	1.4020024432737004	0.0
4.387630446251231	1.421085410784203	0.252800968923676	1.4724466652387131	0.05136125445451012	3.1611486996048956	0.9456066595805471	0.27120878609219407	0.9357466935365302	0.1524999999999963	-1.8680687185923261	2.2149820843799493	0.0471262733799148	0.009635738772526513	5.6123056390790235e-05	1.415628530029881	0.0
4.41834385937499	1.080291204043855	0.24097351769805733	1.488698877528089	0.4084076734842339	3.18327674050213	1.067974740703884	0.27991375280470104	1.057773336691395	0.17349999999999632	-3.05206835756573	1.8175509233945892	0.049008722009385046	0.010087671737880298	5.975826882613302e-05	1.4295427255119975	0.0
4.449272266390615	1.3068693924390942	0.24759406525576794	1.5053453107904626	0.19847591835136846	3.205559677685645	1.1031776007044756	0.2771238914854886	1.0926213802497373	0.1944999999999963	-5.382361374379158	1.4605746384072673	0.050971124775180635	0.01056228045640855	6.364539501254504e-05	1.443748260163861	0.0
4.48041717225535	1.4422805177123907	0.25087074041837815	1.5223938892086561	0.0801133714962654	3.227998595429445	1.2033021959435548	0.2834904436990179	1.1923772114663878	0.2154999999999963	-1.997224819424055	1.2338981615164692	0.05301695710883694	0.011060750628374468	6.780284746033422e-05	1.4582483786239844	0.0
4.511780092461137	1.2456384341448916	0.24169148605805899	1.5398527637420905	0.29421432959719884	3.250594585597451	1.5251673496946572	0.2930566689909573	1.5138590588858798	0.23649999999999627	-0.24935352741680106	1.078771978487489	0.05514984286854377	0.011584331104536978	7.225044278571426e-05	1.473046339326224	0.0
4.5433625531083655	1.6275010736225215	0.25567419871214314	1.557730320991545	-0.06977075263097654	3.273348747696633	1.6586908467512882	0.2978213373492307	1.646984085754588	0.2574999999999963	3.347056772023464	1.0233614454816067	0.0573735601688351	0.012134337223765402	7.700951240489223e-05	1.4881454140865396	0.0
4.575166090980124	1.6493088868735233	0.25535558733250197	1.5760351924038922	-0.07327369446963106	3.2962621889305095	1.1383237750335473	0.27215564500113915	1.1262027303752506	0.2784999999999963	2.466006590738303	0.9643700480327716	0.05969204738703843	0.012712154319065357	8.210302217342013e-05	1.5035488876756151	0.0
4.607192253616985	1.7277853377990666	0.25616576833161325	1.594776263825182	-0.13300907397388473	3.319336024253023	1.4316315075752961	0.2857772794153975	1.41907968678281	0.2994999999999963	4.3644206256863605	0.9695720732026037	0.062109409346858165	0.013319241399518794	8.755570170542604e-05	1.5192600573770996	0.0
4.639442599392304	1.4886892292209295	0.24766706319318516	1.6139626854101468	0.12527345618921726	3.342571376422794	0.8553626651058492	0.26205979086577763	0.8423628659528017	0.32049999999999634	2.5748418869681764	0.9377712299072699	0.06462992367889425	0.01395713501586644	9.33941841680767e-05	1.5352822325312179	0.0
4.67191869758805	1.7917363946573455	0.2559433634795147	1.633603881895849	-0.15813251276149654	3.3659693760577536	1.2217881836989566	0.27484254521245294	1.2083224620121766	0.34149999999999636	2.9740702203439575	0.9414973833526287	0.06725804735725613	0.014627453317682233	9.964715741232392e-05	1.5516187340634982	0.0
4.704622128471167	1.5240402920187361	0.2491285565058304	1.6537095632467733	0.12966927122803718	3.389531161690158	1.4743540333525644	0.2831756336670015	1.4604036693130389	0.3624999999999964	2.416162907262084	0.9251907772219253	0.06999842341072489	0.015331900310302451	0.00010634552737211446	1.5682728939983739	0.0
4.737554483370465	1.3793164670873794	0.23778357888650176	1.6742897356781474	0.294973268590768	3.4132578798219892	1.121656529049401	0.26980794595938357	1.107201991916215	0.3834999999999964	5.344190630549555	0.9364085337723733	0.0728558878061309	0.016072270319876472	0.00011352259474116109	1.5852480549573988	0.0
4.7707173647540575	1.1946016585648767	0.23378599868002173	1.6953547130636943	0.5007530544988177	3.437150684980743	0.8527366196253445	0.25908569075067717	0.8377575308083444	0.4044999999999964	2.6118934846475135	0.8769061055532722	0.075835476500748	0.016850452675098843	0.00012121424601961715	1.6025475696418279	0.0
4.804112386307336	1.7140785417344326	0.2490162758579621	1.7169151287333375	0.0028365869989048775	3.4612107397756082	1.2794360090486865	0.2770642991148508	1.2639111034521937	0.42549999999999644	3.381765086834463	0.8631512112115648	0.07894243265955334	0.017668436614360437	0.00012945916011299774	1.6201748002993108	0.0
4.837741173011487	1.782293036399965	0.2533633066476885	1.7389819476655708	-0.043311088734394154	3.485439214954037	1.1726432663111566	0.26740067942945	1.1565503518675173	0.44649999999999646	2.838396053662631	0.8168061010009741	0.08218221403215767	0.018528316427218586	0.00013829903176304983	1.6381331181744314	0.0
4.871605361222568	1.9071920891556595	0.25860755662185997	1.7615664790783443	-0.14562561007731523	3.5098372894587158	1.2223926782242236	0.26990154392847504	1.2057085935322773	0.4674999999999965	2.8981497174048023	0.7766432775299624	0.08556050048306675	0.019432296839226943	0.00014777881319551523	1.6564259029428552	0.0
4.9057065987511255	1.4124837113927236	0.2348615162861478	1.7846803894212617	0.3721966780285382	3.5344061504849265	1.1792272569643611	0.2687029382825281	1.1619278269440607	0.4884999999999965	2.662553937415286	0.7313954008030528	0.08908320166768549	0.020382698649284367	0.00015794697548351074	1.6750565421288084	0.0
4.940046544942383	1.8789981494317936	0.2502014481471425	1.8083357157707758	-0.07066243366101777	3.559146993538321	1.2463250825493306	0.2690933545043557	1.228385072019742	0.5094999999999965	1.3445870090353722	0.6663920851056727	0.09275646484511674	0.0213819646287532	0.00016885579124822548	1.6940284305056577	0.0
4.97462687075698	1.6359034560002936	0.24440822611715005	1.832544879628729	0.19664142362843529	3.5840610224930893	1.0935202246738875	0.26326974630014627	1.0749132897576232	0.5304999999999964	2.6794210832534553	0.643280569645836	0.09658668281732495	0.02243266569165585	0.00018056164045147867	1.7133449694792966	0.0
5.009449258852279	2.027669829346197	0.25294745818866704	1.857320701123209	-0.1703491282229881	3.6091494496505407	1.1433527737661142	0.26886854667655097	1.1240514110189188	0.5514999999999965	2.3495438741326975	0.6063542402908452	0.1005805019826329	0.02353750734528369	0.00019312534117824965	1.733009566454114	0.0
5.044515403664246	1.6359355181370259	0.24039590204174238	1.8826764136090428	0.24674089547201694	3.6344134957980945	1.1163282140513506	0.2662312648596573	1.096303707211051	0.5724999999999965	1.916310401670117	0.5621273797070414	0.10474483048977558	0.024699336430533972	0.000206612507462282	1.7530256341812709	0.0
5.079827011489895	1.9513354205347486	0.2485784186058069	1.9086256786634916	-0.04270974187125698	3.659854390268681	1.163852837093537	0.26072372797642634	1.1430752013378815	0.5934999999999966	2.213602249695482	0.5422773523581411	0.1090868464768621	0.025921148161228175	0.00022109393637525842	1.773396590089026	0.0
5.1153858005703245	2.155876768478815	0.2553309554189466	1.9351826014707543	-0.22069416700806066	3.685473371000562	1.1457513183080084	0.26571549642015635	1.1241892419060573	0.6144999999999965	1.251136810241288	0.503341475837425	0.11361400637756337	0.027206093471548943	0.00023664602678068972	1.7941258555948614	0.0
5.151193501174317	1.8454203099125888	0.2454216950533823	1.9623617465867027	0.11694143667411394	3.7112716845975657	1.430398476512917	0.2765772680412141	1.408019259749599	0.6354999999999966	1.241570138066912	0.4973917557509115	0.11833405327466101	0.028557486680559945	0.0002533512323486262	1.8152168553991332	0.0
5.187251855682537	2.140845051373583	0.2505078425806546	1.9901781540729329	-0.15066689730064997	3.7372505863897487	1.4335904128267163	0.2733991809435847	1.4103599040749244	0.6564999999999965	1.8238088361464406	0.49115726053701686	0.12325502527874652	0.029978813482533295	0.0002712985516375945	1.8366730167600154	0.0
5.2235626186723145	2.2244080998021456	0.25430621321002905	2.018647355986569	-0.2057607438155764	3.763411340494477	1.5797919217525551	0.27777830891096356	1.5556744505617306	0.6774999999999967	1.8745198904214515	0.48766920234851724	0.12838526390733918	0.03147373927149767	0.000290584058276939	1.8584977687494555	0.0
5.260127557003021	1.79985089380618	0.24085470977364296	2.047785393209447	0.24793449940326706	3.7897552198779385	1.0489753531179575	0.2601581881882862	1.0239336601824822	0.6984999999999966	1.2604714442677771	0.47481129961307794	0.13373342243699224	0.033046117808027645	0.00031131147452722317	1.8806945414898997	0.0
5.296948449902043	1.8474543931686225	0.2373979414871768	2.077608832597169	0.23015443942854663	3.816283506417084	1.1026281479394036	0.2597105693460552	1.0766233118042994	0.7194999999999967	1.7221840822007586	0.4831044844994233	0.13930847419807194	0.034700000235811594	0.0003335927917597491	1.9032667653715256	0.0
5.334027089051357	2.0055281414099517	0.2423546928648171	2.1081347844251828	0.10260664301523104	3.842997490962004	1.5058601692224314	0.27010069685041577	1.4788515295778377	0.7404999999999966	1.1683080670475645	0.46529861778975234	0.14511972077881466	0.0364396444549561	0.0003575489416800415	1.926217870249732	0.0
5.371365278674717	1.9344013844226542	0.24422502243375915	2.1393809201053466	0.20497953568269245	3.8698984733987376	1.1891831957903072	0.2549713464562607	1.16112827319998	0.7614999999999967	0.9076473204831395	0.4572258066343621	0.15117680010198747	0.038269524858292665	0.0003833105224256048	1.9495512846226408	0.0
5.40896483562544	1.957279522049718	0.241112888812933	2.171365490142456	0.21408596809273828	3.896987762712529	1.440055950867813	0.2713588112952183	1.4109103627704542	0.7824999999999966	1.378614945078974	0.4677444662946562	0.15748969433398224	0.04019434243614354	0.00041101858399707946	1.9732704347883332	0.0
5.446827589474818	1.7324624931906978	0.23598118832668621	2.204107342295985	0.47164484910528715	3.9242666770515164	1.4653391132413744	0.26864563954606524	1.4350564860569566	0.8034999999999968	1.368665032992559	0.4771899624688368	0.16406873758247942	0.04221903525406285	0.00044082547783559184	1.997378743981607	0.0
5.484955382601142	2.37953381640359	0.2515857928292751	2.2376259399075815	-0.14190787649600844	3.9517365437908767	1.3769687752204287	0.2638759838900537	1.3455006523868334	0.8244999999999967	0.7171154815253731	0.45200619291277666	0.1709246233348836	0.0443487893069827	0.00047289577573932714	2.021879631489976	0.0
5.52335007027935	2.1939006412680757	0.24562110198297507	2.2719413803499537	0.07804073908187803	3.9793986995974127	0.8497267900368132	0.24581394246899008	0.8170225357950421	0.8454999999999968	0.8701824387828472	0.4593264584747688	0.1780684115855894	0.04658904975195493	0.0005074072637210036	2.0467765117486882	0.0
5.5620135207713055	2.139269178829754	0.24400927962888402	2.307074413547368	0.16780523471761377	4.007254490494595	1.488549603157686	0.26840716210944154	1.4545563018966456	0.8664999999999967	1.4272896141273002	0.4611406906821951	0.18551153559575564	0.04894553252026576	0.0005445520168467369	2.0720727934145	0.0
5.600947615416705	2.3496897533901877	0.24604506445157084	2.343046460512314	-0.0066432928778739075	4.035305271928057	1.3515769613454407	0.259323220298514	1.3162393123098293	0.8874999999999968	0.7052879754998136	0.442984851333796	0.1932658082246533	0.051424236308103735	0.0005845375615678751	2.097771878417989	0.0
5.640154248724622	1.8668317766717528	0.2341511719695361	2.3798796318366766	0.5130478551649238	4.063552408831553	1.4963002256897306	0.26496044618557985	1.4595604328468936	0.9084999999999968	1.4821685266439353	0.4579258117435922	0.20134342776680558	0.05403145494316512	0.000627588132562596	2.123877160994143	0.0
5.679635328465695	2.394876960157692	0.2506243808611597	2.417596746069279	0.022719785911586854	4.091997275693375	1.2886681797910187	0.2622395577959288	1.2504658366447712	0.9294999999999969	1.1268069783638772	0.4500729040859412	0.2097569832240586	0.056773790122564775	0.0006739460316458125	2.1503920266910095	0.0
5.719392775764955	2.0763826650563897	0.23817259890918144	2.456221347904625	0.3798386828482352	4.120641256623228	1.4661277014219352	0.2630398402285932	1.4263996705532977	0.9504999999999968	0.6803003407974453	0.4292708150402335	0.2185194589364012	0.05965816451517258	0.0007238730968860554	2.177319851356165	0.0
5.759428525195309	2.5311124347224556	0.24944721252981156	2.4957777261002723	-0.03533470862218335	4.149485745419591	1.423665218145331	0.26265453509794745	1.3823455052518803	0.9714999999999969	0.7698866116646021	0.4214175182416013	0.2276442384898055	0.06269183521899392	0.0007776522906892281	2.2046640001007836	0.0
5.799744524871677	2.328439773710581	0.2445090476180269	2.5362909310323687	0.20785115732178783	4.178532145637528	1.7736194391353057	0.27178822524093116	1.73063906133243	0.9924999999999968	0.7822435817038844	0.42219796498176976	0.23714510781358483	0.065882407561443	0.0008355894162734336	2.2324278262410675	0.0
5.840342736545779	2.557029067856298	0.24849770820954228	2.5777867917905595	0.020757723934261563	4.207781870656991	1.4803313135809277	0.26408375271013573	1.4356181617196986	1.0134999999999967	1.2618800759227282	0.4343962311391041	0.24703625737376006	0.0692378492272897	0.0008980149726690783	2.2606146702168406	0.0
5.8812251357016	2.429107738624432	0.24887566025863206	2.6202919327046414	0.19118419408020948	4.23723634375159	1.5225578746966952	0.25749068006420334	1.476036569444325	1.0344999999999966	1.1080785846873447	0.42291566061565855	0.2573322833627329	0.07276650469569654	0.0009652861591367115	2.2892278584870756	0.0
5.922393711651511	2.5085062793779684	0.2471897703022636	2.6638337891860235	0.1553275098080551	4.266896998157851	1.3436907026960407	0.2527645172232278	1.2952824441160327	1.0554999999999966	0.7832146776492479	0.4076590533478043	0.2680481877791373	0.07647710996404769	0.0010377890407037604	2.3182707024021347	0.0
5.963850467633071	2.5385866207376186	0.2461246439959445	2.70844062275733	0.16985400201971146	4.2967652771449565	1.3699927013066673	0.25305436462760883	1.3196151116667647	1.0764999999999965	1.1963102519871631	0.40896134719936683	0.2791993772851682	0.08037880753222316	0.0011159408873834564	2.3477464970525554	0.0
6.005597420906502	2.806438761997947	0.2527172354385417	2.754141535133144	-0.05229722686480276	4.32684263408497	1.6082456895620267	0.25980007534290633	1.555812649088974	1.0974999999999964	1.428129417974863	0.41715669214773254	0.2908016607219108	0.0844811616165312	0.0012001927005568392	2.3776585200941454	0.0
6.047636602852848	3.0238194871991273	0.2573864597226832	2.8009664812041675	-0.22285300599495983	4.357130532523566	1.83757247302374	0.26676513804873475	1.78299394831469	1.1184999999999963	1.100671299698404	0.39624296640383433	0.30287124515630526	0.08879417355768737	0.0012910319409748668	2.4080100305492	0.0
6.089970059072819	2.3019774957971246	0.2378185103368556	2.8489462807658885	0.5469687849687639	4.387630446251231	1.421085410784203	0.252800968923676	1.3642672755753709	1.1394999999999962	1.3186525101539974	0.3985756738182595	0.31542473032635937	0.093328297381977	0.0013889854738741794	2.438804267583678	0.0
6.132599849486327	3.0715810325960913	0.25787568598318483	2.8981126288210715	-0.17346840377501982	4.41834385937499	1.080291204043855	0.24097351769805733	1.0211350520277636	1.160499999999996	1.09741024571274	0.3864421104228426	0.3284791013441072	0.09809445546904655	0.0014946227477999892	2.4700444492601177	0.0
6.1755280484327315	3.0088966913876054	0.25439741877871785	2.948498104273327	-0.06039858711427826	4.449272266390615	1.3068693924390942	0.24759406525576794	1.2452723418124925	1.181499999999996	1.1409827161978132	0.38093982481072536	0.3420517195086652	0.10310405427361258	0.0016085592248945523	2.5017337712661547	0.0
6.2187567447717615	2.8643435170125087	0.25193393555228777	3.0001361768163783	0.13579265980386968	4.48041717225535	1.4422805177123907	0.25087074041837815	1.378135007127719	1.202499999999996	0.7552078768969386	0.35903771151477254	0.35616031107454343	0.10836900004173637	0.00173146008164235	2.5338754056184563	0.0
6.262288041985164	2.948716773110989	0.24960741767018896	3.053061211810651	0.1043444386996617	4.511780092461137	1.2456384341448916	0.24169148605805899	1.1788320097290252	1.2234999999999958	1.8888547844160555	0.39565606183107555	0.37082295381323693	0.11390171445515913	0.0018640442003650113	2.5664724993418897	0.0
6.30612405827906	2.8400116747232436	0.2476792738839507	3.107308472925541	0.26729679820229757	4.5433625531083655	1.6275010736225215	0.25567419871214314	1.557916166717516	1.2444999999999957	0.6205447471726582	0.3521874382771034	0.3860580611990455	0.11971515012951912	0.002007088473131818	2.599528173123845	0.0
6.350266926687013	2.939518926847995	0.2508920244901088	3.1629141223118302	0.22339519546383535	4.575166090980124	1.6493088868735233	0.25535558733250197	1.5768225821452462	1.2654999999999956	1.2123675927790072	0.3642957367922365	0.4018843640431182	0.12582280588403952	0.0021614324411967072	2.633045519943476	0.0
6.394718795173823	3.2728963485470204	0.2570986022764753	3.2199152180548576	-0.0529811304921628	4.607192253616985	1.7277853377990666	0.25616576833161325	1.6522691313509843	1.2864999999999955	0.6405898518815345	0.341795748185305	0.4183208893929727	0.1322387416914948	0.002327983294590852	2.667027603675799	0.0
6.439481826740039	3.188986772851931	0.25569033224225324	3.2783497086446616	0.08936293579273036	4.639442599392304	1.4886892292209295	0.24766706319318516	1.4100087763420008	1.3074999999999954	0.9534944593212535	0.3497636921229357	0.4353869365081996	0.13897759320788272	0.002507721258091323	2.701477457670488	0.0
6.4845581995272195	3.4574338450236786	0.26221183947216853	3.3382564241848556	-0.11917742083882299	4.67191869758805	1.7917363946573455	0.2559433634795147	1.7097512468249947	1.3284999999999954	0.937874989118717	0.3392475077117948	0.4531020497168721	0.1460545857712785	0.002701705391451194	2.7363980833052537	0.0
6.529950106923911	3.074572860471059	0.2524268637750358	3.3996750640472913	0.3251022035762321	4.704622128471167	1.5240402920187361	0.2491285565058304	1.4386036227703367	1.3494999999999953	0.4831059796337258	0.32429384862567584	0.4714859879512869	0.1534855477487694	0.0029110798335130264	2.771792448513722	0.0
6.575659757672378	3.5896657725858536	0.2634054930830557	3.4626461806647937	-0.12701959192105994	4.737554483370465	1.3793164670873794	0.23778357888650176	1.2902747863666308	1.3704999999999952	1.056099413638413	0.3338345786851639	0.4905586907562593	0.16128692309920692	0.0031370805216351604	2.807663486287692	0.0
6.621689375976085	3.3777387892075117	0.26011475233272835	3.5272111591393593	0.14947236993184765	4.7707173647540575	1.1946016585648767	0.23378599868002173	1.1017945151430102	1.391499999999995	1.3961772714043796	0.3490915726128208	0.5103402405582075	0.16947578300772098	0.0033810424197350006	2.844014093153696	0.0
6.668041201607918	2.9512380792075827	0.2464763701485475	3.593412192328341	0.6421741131207583	4.804112386307336	1.7140785417344326	0.2490162758579621	1.617338213300406	1.412499999999995	1.721125838547608	0.3590345850590089	0.5308508209787896	0.178069836435553	0.003644407290191898	2.880847127623807	0.0
6.714717490019173	3.7887687067494755	0.26690509223366343	3.661292251056185	-0.12747645569329036	4.837741173011487	1.782293036399965	0.2533633066476885	1.6814442069088256	1.433499999999995	0.9191483202694268	0.32693377404716706	0.5521106709729476	0.1870874394157784	0.003928732046849384	2.9181654086206095	0.0
6.7617205124493065	3.7994124868477988	0.2666312414885367	3.7308950490843973	-0.06851743776340147	4.871605361222568	1.9071920891556595	0.25860755662185997	1.8020515130201704	1.4544999999999948	0.4642369049385735	0.30982125766647906	0.5741400345677716	0.1965476029119139	0.004235697728405551	2.9559717138763064	0.0
6.809052556036452	3.7021485302496635	0.263600311959892	3.802265002457446	0.10011647220778253	4.9057065987511255	1.4124837113927236	0.2348615162861478	1.3028598641002702	1.4754999999999947	0.8459245038009247	0.3217641183736947	0.5969591059756804	0.2064699990422794	0.004567119133572328	2.994268778305914	0.0
6.856715923928707	3.826423114567665	0.26576666345781785	3.875447182827198	0.049024068259533315	4.940046544942383	1.8789981494317936	0.2502014481471425	1.7646908641666754	1.4964999999999946	1.2339265421149825	0.32683079986639607	0.6205879698528362	0.21687496545832238	0.0049249551615100935	3.0330592923545296	0.0
6.9047129353962085	3.429071389771006	0.2566337008963214	3.950487264343197	0.5214158745721909	4.97462687075698	1.6359034560002936	0.24440822611715005	1.5167035458508613	1.5174999999999945	1.297320069114654	0.32954637623261424	0.6450465364713678	0.22778350764997266	0.005311319903190453	3.072345900318666	0.0
6.953045925943982	3.930746679095802	0.26456306358801535	4.027431463680189	0.09668478458438745	5.009449258852279	2.027669829346197	0.25294745818866704	1.9033586946771022	1.5384999999999944	1.1071208193857114	0.31206869096274625	0.6703544715715247	0.2392172989355109	0.005728494531491443	3.112131198641662	0.0
7.0017172474255895	4.063890570914679	0.267514349275048	4.10632647275763	0.04243590184295076	5.044515403664246	1.6359355181370259	0.24039590204174238	1.506284738709254	1.5594999999999943	1.0224565201321676	0.3003079551561341	0.6965311206569897	0.25119867787748257	0.00617894003996997	3.152417734183187	0.0
7.050729268157569	4.333608950985731	0.2729440595668253	4.1872193836877925	-0.1463895672979385	5.079827011489895	1.9513354205347486	0.2485784186058069	1.816106331960283	1.5804999999999942	1.1182550513730534	0.3038557550886261	0.7235954274925984	0.2637506428499407	0.006665310882363543	3.1932080024628897	0.0
7.100084373034671	4.306862685642016	0.27198811202890405	4.270157605468879	-0.036705080173137006	5.1153858005703245	2.155876768478815	0.2553309554189466	2.014820022602922	1.6014999999999942	1.0333010935757243	0.2992308183138376	0.7515658465578832	0.27689684346583177	0.007190469566923886	3.23450444587824	0.0
7.149784963645914	4.411312018231517	0.27258953330368524	4.35518877191615	-0.05612324631536758	5.151193501174317	1.8454203099125888	0.2454216950533823	1.6982754187250193	1.622499999999994	1.2613272008389074	0.30399093147909445	0.7804602492010945	0.2906615685567851	0.007757502261651596	3.2763094518966187	0.0
7.199833458391435	4.442479199095219	0.27058509839681877	4.4423606402963145	-0.00011855879890454446	5.187251855682537	2.140845051373583	0.2505078425806546	1.9873399140606653	1.643499999999994	0.9302619433697192	0.2801944619408975	0.8102958232251556	0.3050697303810038	0.008369735468349359	3.3186253512218054	0.0
7.250232292600176	4.5435229300760644	0.27227224328009064	4.531720980096081	-0.011801949979983739	5.2235626186723145	2.2244080998021456	0.25430621321002905	2.064258512565032	1.6644999999999939	0.6643026829180649	0.26493807714622963	0.8410889656175364	0.3201468447185563	0.00903075382510812	3.3614544159348796	0.0
7.3009839186483765	4.62901548974492	0.2729382729372482	4.623317451313147	-0.005698038431773078	5.260127557003021	1.79985089380618	0.24085470977364296	1.6327600420866328	1.6854999999999938	1.25973981371064	0.2940762832992522	0.8728551681077764	0.3359190064972623	0.009744419098339882	3.404798857609769	0.0
7.352090806078915	5.149848558245813	0.2831896477573017	4.7171974716032	-0.432651086642613	5.296948449902043	1.8474543931686225	0.2373979414871768	1.6731123259429792	1.7064999999999937	0.6315253734785049	0.25694709887338285	0.9056088951962191	0.3524128605767434	0.010514890426729444	3.448660825403508	0.0
7.403555441721467	4.754518748733345	0.27530316169502955	4.8134080715464895	0.05888932281314485	5.334027089051357	2.0055281414099517	0.2423546928648171	1.8236112272345009	1.7274999999999936	1.021634449149904	0.2770978610235053	0.9393634542414212	0.36965556730321664	0.011346645880438261	3.4930424041214136	0.0
7.455380329813519	4.82311725621919	0.2746409776414072	4.911995737207156	0.08887848098796614	5.371365278674717	1.9344013844226542	0.24422502243375915	1.7445717489399484	1.7484999999999935	1.2187068014814173	0.2778776631436679	0.974130857116782	0.38767476243351157	0.012244505399500455	3.537945612257362	0.0
7.507567992122213	4.963488261998437	0.27430957739107337	5.013006239041619	0.04951797704318217	5.40896483562544	1.957279522049718	0.241112888812933	1.759184466695595	1.7694999999999934	0.961770444518028	0.2653358749693136	1.0099216728429672	0.4064985110137335	0.013213655175532458	3.5833724000093863	0.0
7.560120968067068	5.165689794008191	0.2787567476359138	5.116484446062	-0.04920534794619158	5.446827589474818	1.7324624931906978	0.23598118832668621	1.52573389487632	1.7904999999999933	1.4581561714499887	0.28685297262799164	1.0467448704643745	0.426155254786261	0.014259673540564462	3.6293246472708	0.0
7.6130418148435375	4.928134985881504	0.27480198494316094	5.22247412396772	0.29433913808621615	5.484955382601142	2.37953381640359	0.2515857928292751	2.1637875079859845	1.8114999999999932	0.9316507687995186	0.2648592414151729	1.0846076512561453	0.44667375268853166	0.015388558425904957	3.6758041615971377	0.0
7.666333107547443	5.501722919581412	0.2829379080802531	5.331017715712863	-0.1707052038685486	5.52335007027935	2.1939006412680757	0.24562110198297507	1.9687357726668104	1.8324999999999931	1.0849835744940113	0.2687505251667522	1.1235152691127037	0.46808301399861496	0.01660675645238386	3.722812676149161	0.0
7.7199974393002755	5.454935060115009	0.2824631939528601	5.442156102666505	-0.012778957448503547	5.5620135207713055	2.139269178829754	0.24400927962888402	1.904267558696886	1.853499999999993	0.8119474185487803	0.2495227356098961	1.1634708376672196	0.49041222367603754	0.017921193710978976	3.7703518476122695	0.0
7.774037421375377	5.808553424010456	0.2887080908821812	5.555928344134162	-0.2526250798762941	5.600947615416705	2.3496897533901877	0.24604506445157084	2.1044151712958628	1.874499999999993	1.187744779475974	0.2739787212198365	1.2044751223100112	0.5136906594419413	0.019339308289607643	3.8184232540926017	0.0
7.828455683325005	5.633130154345908	0.2853607436078997	5.672371392525831	0.03924123817992253	5.640154248724622	1.8668317766717528	0.2341511719695361	1.6108293058292196	1.8954999999999929	0.9945112997138541	0.25639147612992225	1.2465263147974792	0.5379476001404728	0.020869084597638275	3.8670283929902407	0.0
7.88325487310828	6.069630920609193	0.2916739976356235	5.791519780862934	-0.278111139746259	5.679635328465695	2.394876960157692	0.2506243808611597	2.1276722407794226	1.9164999999999928	1.0157230275275686	0.25271918593903636	1.2896197875554154	0.563212224923371	0.02251908953431377	3.916168678849834	0.0
7.938437657220039	5.9669003268288625	0.2895456421174691	5.913405278596608	-0.05349504823225448	5.719392775764955	2.0763826650563897	0.23817259890918144	1.79748116850793	1.9374999999999927	1.0560524433669998	0.25728344825257105	1.3337478240649367	0.5895135028018954	0.024298510540638873	3.965845441189137	0.0
7.994006720820579	6.444550634686821	0.29748021064790386	6.038056510845948	-0.406494123840873	5.759428525195309	2.5311124347224556	0.24944721252981156	2.239998708722967	1.9584999999999926	0.9172354039698831	0.24418926762114757	1.3788993208598088	0.6168800721141349	0.026217195566210823	4.016059922305793	0.0
8.049964767866324	6.121872239954458	0.2904566173912154	6.165498535143808	0.04362629518935002	5.799744524871677	2.328439773710581	0.2445090476180269	2.0245766689192797	1.9794999999999925	1.1542324185449728	0.257064433987224	1.4250594556472607	0.6453401094607986	0.02828569497280634	4.066813275062942	0.0
8.106314521241387	6.1674465672180805	0.29064066274602723	6.295752368588021	0.1283058013699403	5.840342736545779	2.557029067856298	0.24849770820954228	2.239856946282579	2.0004999999999926	1.0370284200222202	0.25090858264763344	1.4722093148811761	0.6749211876676565	0.03051530538509375	4.118106560654095	0.0
8.163058722890078	6.387422989378704	0.29403729209024887	6.428834456935094	0.041411467556390136	5.8812251357016	2.429107738624432	0.24887566025863206	2.098043664406866	2.0214999999999925	0.9086641510203466	0.24713284363529903	1.520325472765475	0.7056501223364028	0.03291811548544101	4.169940746347775	0.0
8.220200133950309	6.70291201872712	0.298311989279062	6.56475607564777	-0.13815594307934997	5.922393711651511	2.5085062793779684	0.2471897703022636	2.1629431925940796	2.0424999999999924	0.45284430369020723	0.22573959089317516	1.5693795121556413	0.7375528065453242	0.035507053734224234	4.222316703212581	0.0
8.277741534887962	7.111875703853872	0.3037193077216331	6.703522651239396	-0.4083530526144754	5.963850467633071	2.5385866207376186	0.2461246439959445	2.177892495032844	2.0634999999999923	0.8755466651573223	0.24636955546503558	1.619337476183424	0.7706540332536934	0.03829593797911677	4.275235203823161	0.0
8.335685725632178	6.8706539198084915	0.2977013894704674	6.845132989488286	-0.025520930320205082	6.005597420906502	2.806438761997947	0.2527172354385417	2.429955746958948	2.0844999999999922	1.0316671456569309	0.25402354964073953	1.670159237699816	0.8049773049443502	0.04129952689631689	4.328696919947803	0.0
8.394035525711603	6.762050764014155	0.29674206057075597	6.989578395292361	0.22752763127820597	6.047636602852848	3.0238194871991273	0.2573864597226832	2.63086303654416	2.105499999999992	0.7243710436585373	0.23976759485335225	1.7217977718892414	0.8405446300015144	0.04453357318334715	4.3827024202182585	0.0
8.452793774391584	7.470452773069536	0.3076356009262041	7.136841667198421	-0.33361110587111487	6.089970059072819	2.3019774957971246	0.2378185103368556	1.8918354826149142	2.126499999999992	0.7404151994403194	0.23696064901649286	1.7741983157622994	0.8773763052569016	0.04801487839667622	4.437252167782544	0.0
8.511963330812325	7.511504296025705	0.30739927676725154	7.286895948111929	-0.22460834791377593	6.132599849486327	3.0715810325960913	0.25787568598318483	2.6435128530351375	2.147499999999992	1.1505141846054725	0.2634131218053773	1.827297396836932	0.9154906840358679	0.051761349297756144	4.492346517941373	0.0
8.571547074128013	7.363987919344107	0.3031752560818179	7.439703412558524	0.07571549321441662	6.1755280484327315	3.0088966913876054	0.25439741877871785	2.562132358380433	2.168499999999992	1.050123901321381	0.2680246065926077	1.8810217123692112	0.9549039288823358	0.0557920555378777	4.5479857157691	0.0
8.631547903646908	7.576081047432255	0.3056950528003341	7.595213770365152	0.019132722932897472	6.2187567447717615	2.8643435170125087	0.25193393555228777	2.3980827458145866	2.189499999999992	1.0216234413221472	0.26366878138119354	1.9352868402512806	0.9956297479187172	0.060127288475296074	4.604169893719858	0.0
8.691968738972436	8.303413867007603	0.31640104301859967	7.753362567050228	-0.5500512999573743	6.262288041985164	2.948716773110989	0.24960741767018896	2.462128060642228	2.2104999999999917	0.856401094567171	0.2532255452018723	1.9899957634708059	1.0376791134824082	0.0647886208771273	4.660899069219887	0.0
8.752812520145245	7.8934377934633435	0.30989864863342603	7.914069262904933	0.020631469441589445	6.30612405827906	2.8400116747232436	0.2476792738839507	2.3322313749215473	2.2314999999999916	1.2071209969172323	0.2665559610889527	2.0450371921987327	1.0810599612460887	0.06979896721333574	4.718173142246776	0.0
8.81408220778626	7.951243737273108	0.3098356692880664	8.077235076108943	0.1259913388358349	6.350266926687013	2.939518926847995	0.2508920244901088	2.4096503244796406	2.2524999999999915	1.4073951898287012	0.27922616369187264	2.1002836715697466	1.125776867441991	0.07518264420051954	4.775991892896686	0.0
8.875780783240765	8.589661561480282	0.3190129885513318	8.24274058068497	-0.3469209807953124	6.394718795173823	3.2728963485470204	0.2570986022764753	2.720008734167962	2.2734999999999914	0.8374703008763227	0.26478494784642076	2.155589469514125	1.171830701031449	0.08096543119895215	4.834354978940443	0.0
8.93791124872345	8.669179829745932	0.3187089539399049	8.410443058105336	-0.2587367716405957	6.439481826740039	3.188986772851931	0.25569033224225324	2.6121145218777575	2.2944999999999913	0.8754920510909396	0.26086302002861006	2.2107882480823084	1.2192182466462151	0.08717463000728602	4.893261933369526	0.0
9.000476627464515	8.319766583204668	0.31406735849435635	8.580173612350444	0.2604070291457763	6.4845581995272195	3.4574338450236786	0.26221183947216853	2.8555755041440767	2.3154999999999912	0.8800230120655321	0.26274746857538434	2.265690534053377	1.2679317928286615	0.09383912353535409	4.952712161933052	0.0
9.063479963856764	9.093769782326744	0.32351280439005614	8.75173407255056	-0.3420357097761837	6.529950106923911	3.074572860471059	0.2524268637750358	2.44669024493749	2.336499999999991	0.9499364698341757	0.26381953159508303	2.320081020654377	1.3179586784629258	0.10098943276649357	5.012704940666763	0.0
9.126924323603763	8.871616167281246	0.3208504005708432	8.92489372527022	0.05327755798897371	6.575659757672378	3.5896657725858536	0.2634054930830557	2.934683078208752	2.357499999999991	0.7473695838244798	0.2534742835970832	2.373715752238849	1.3692807882693159	0.10865777134676168	5.073239413415293	0.0
9.19081279386899	9.191866412064432	0.3243535518314686	9.099385940079808	-0.09248047198462395	6.621689375976085	3.3777387892075117	0.26011475233272835	2.6945417232218483	2.378499999999991	1.0138609773642235	0.26235060401754373	2.426319267884621	1.4218739857871499	0.11687809705929646	5.13431458934874	0.0
9.25514848342607	9.397605730744859	0.3274736228612461	9.274904777101831	-0.12270095364302769	6.668041201607918	2.9512380792075827	0.2464763701485475	2.2386730145030485	2.399499999999991	1.1465432806997662	0.2668021471680984	2.4775818078987424	1.475707469370085	0.12568615935805283	5.19592934047495	0.0
9.319934522810053	9.13095459146449	0.32120420511995096	9.451101693169395	0.32014710170490446	6.714717490019173	3.7887687067494755	0.26690509223366343	3.0456418643139003	2.4204999999999908	1.4364479284948888	0.28373767139136213	2.527156718612447	1.530743033361953	0.13511954204631885	5.258082399148678	0.0
9.385174064469723	9.685244682304248	0.3302770043295474	9.627582493117831	-0.05766218918641641	6.7617205124493065	3.7994124868477988	0.2666312414885367	3.024489151639708	2.4414999999999907	1.165824020140799	0.27293670332107733	2.574658224595483	1.5869342128511892	0.14521770009216106	5.320772355578999	0.0
9.450870282921011	9.54728694650193	0.326371347877808	9.803904703077752	0.256617756575821	6.809052556036452	3.7021485302496635	0.263600311959892	2.8941523060981313	2.4624999999999906	1.1722424702657122	0.2710798490470129	2.619659771947657	1.644225286318115	0.15602198947559576	5.383997655336384	0.0
9.517026374901459	10.139757156029095	0.33431379089096264	9.979575571446492	-0.16018158458260245	6.856715923928707	3.826423114567665	0.26576666345781785	2.9840352240949963	2.4834999999999905	0.9861168034315113	0.2702378524660337	2.661693179450753	1.7025501062735466	0.16757568886139462	5.447756596860799	0.0
9.58364555952577	10.429337485473104	0.3368505404492023	10.154050927947619	-0.2752865575254848	6.9047129353962085	3.429071389771006	0.2566337008963214	2.5509300257464753	2.5044999999999904	1.1401688064178288	0.275930842025921	2.7002488632595525	1.7618307239279607	0.17992401178768921	5.512047328972417	0.0
9.650731078442451	10.148319961001908	0.3321578047261433	10.326735148828858	0.17841518782694976	6.953045925943982	3.930746679095802	0.26456306358801535	3.0154464140572745	2.5254999999999903	0.9282271831077131	0.26190123257278997	2.7347774220382064	1.821975770449515	0.19311410795476178	5.5768678483863745	0.0
9.718286195991547	10.513471827130632	0.33655559653364214	10.496982483432532	-0.01648934369809929	7.0017172474255895	4.063890570914679	0.267514349275048	3.1099818323402366	2.54649999999999	1.0000699394536279	0.26688716370063736	2.7646928790602385	1.882878555047409	0.20719505209165445	5.642215997233231	0.0
9.786314199363488	10.969692667311726	0.34194807236633756	10.66409999059498	-0.3055926767167456	7.050729268157569	4.333608950985731	0.2729440595668253	3.339597569760828	2.56749999999999	1.0670581716241054	0.27176723078440224	2.789377871521049	1.9444148397154646	0.22221781877168134	5.708089460586786	0.0
9.854818398759033	10.466610946566552	0.334846007273426	10.827352309252632	0.36074136268607937	7.100084373034671	4.306862685642016	0.27198811202890405	3.2712095260513774	2.58849999999999	1.2877113519220542	0.27885901221837534	2.8081910508662715	2.006440252942438	0.23823524144305772	5.774485764000865	0.0
9.923802127550346	11.152888943706124	0.341182657653413	10.985968443462191	-0.16692050024393268	7.149784963645914	4.411312018231517	0.27258953330368524	3.332432698211986	2.60949999999999	1.2867036479837166	0.28407551463725106	2.8204769073853173	2.068787311180613	0.2553019538393198	5.84140227105694	0.0
9.993268742443199	11.08481600166017	0.34147094098961295	11.13915067599384	0.054334674333668787	7.199833458391435	4.442479199095219	0.27058509839681877	3.3187439100207103	2.63049999999999	0.828181397663807	0.26276009713472853	2.82557815457027	2.1312620286613457	0.27347431183789905	5.908836180924325	0.0
10.0632216236403	11.822554077216006	0.35215446935074274	11.286085636438244	-0.536468440777762	7.250232292600176	4.5435229300760644	0.27227224328009064	3.3732563659148633	2.6514999999999898	1.0349480441272751	0.27335963961312354	2.8228507021066074	2.1936401146505013	0.2928102937463101	5.976784525934825	0.0
10.133664175005784	11.025415979878261	0.3412563742537023	11.425957441056813	0.4005414611785518	7.3009839186483765	4.62901548974492	0.2729382729372482	3.4104968960415416	2.6724999999999897	1.0352881860738006	0.26982592490208673	2.811681111130252	2.255662783836437	0.3133693769163268	6.045244169173796	0.0
10.204599824230822	11.484072670528048	0.34918838287878884	11.557962696440683	0.07389002591263427	7.352090806078915	5.149848558245813	0.2831896477573017	3.8813119120461206	2.6934999999999896	1.4300600496343085	0.29352764013888355	2.791506264364991	2.3170322414662627	0.3352123885198699	6.11421180208956	0.0
10.27603202300044	11.38205931556817	0.3481068263200667	11.681327024067034	0.2992677084988635	7.403555441721467	4.754518748733345	0.27530316169502955	3.434153081308269	2.7144999999999895	1.305043567525648	0.28067525104304086	2.7618348027196533	2.3774069509550744	0.35840132826907767	6.183683942123228	0.0
10.347964247161443	11.39013852083229	0.34864440019954257	11.795322627284172	0.4051841064518822	7.455380329813519	4.82311725621919	0.2746409776414072	3.4490671312693957	2.7354999999999894	1.028619728355844	0.27436269800772006	2.72226968786824	2.4363968482247658	0.38299916083011326	6.253656930361052	0.0
10.420399996891572	11.243938568028474	0.3468465699249943	11.899286297621693	0.6553477295932186	7.507567992122213	4.963488261998437	0.27430957739107337	3.533854422966204	2.7564999999999893	0.9981946441143636	0.2716596022292119	2.6725310594444	2.4935587332968483	0.4090695756689969	6.324126929211447	0.0
10.493342796869813	11.733059425413709	0.35317730284953347	11.992637156679155	0.2595777312654466	7.560120968067068	5.165689794008191	0.2787567476359138	3.678529995216991	2.777499999999989	1.534044326421568	0.2933770337604527	2.612478380758407	2.548392143730706	0.43667671208111275	6.395089920108931	0.0
10.566796196447902	12.422327997358819	0.36070534747703464	12.074893366741087	-0.34743463061773205	7.6130418148435375	4.928134985881504	0.27480198494316094	3.3814650235109216	2.798499999999989	1.0212524000735057	0.26905023345481704	2.542130725427623	2.6003360928691612	0.4658848471971081	6.466541701247195	0.0
10.640763769823035	11.552380776338918	0.34938522074154815	12.145687030255345	0.5933062539164276	7.666333107547443	5.501722919581412	0.2829379080802531	3.8935178800177095	2.819499999999989	1.0138672349960804	0.2663426850563599	2.4616839668661816	2.648767133216362	0.49675804482900654	6.538477885343795	0.0
10.715249116211798	11.886648330187978	0.3530917293659259	12.204776545237443	0.318128215049466	7.7199974393002755	5.454935060115009	0.2824631939528601	3.7831308050607726	2.840499999999989	1.0046529314152641	0.2723648837481455	2.3715236103064288	2.6929992743694005	0.5293597631229465	6.610893897438666	0.0
10.79025586002528	12.014325520535431	0.3537773765369926	12.25205579582046	0.23773027528502944	7.774037421375377	5.808553424010456	0.2887080908821812	4.071048333968896	2.861499999999989	1.0563799577533983	0.2767137476393036	2.272232067374496	2.732286336597978	0.5637524191188455	6.683784972729142	0.0
10.865787651045459	12.262630350794495	0.35574288354822114	12.287559733600416	0.024929382805920497	7.828455683325005	5.633130154345908	0.2853607436078997	3.8277871548103177	2.8824999999999887	1.5521069525805709	0.2969031139972566	2.1645893260028863	2.765827344674076	0.5999969084796068	6.757146154443847	0.0
10.941848164602776	12.459411525809372	0.35932909018220527	12.311466137630802	-0.14794538817857017	7.88325487310828	6.069630920609193	0.2916739976356235	4.194279818596094	2.9034999999999886	1.4436961737432858	0.29443262305401746	2.0495662168339708	2.7927755502025478	0.6381520788361588	6.830972291758124	0.0
11.018441101754995	12.406980531363027	0.35664623771112525	12.32409361226824	-0.08288691909478807	7.938437657220039	5.9669003268288625	0.2895456421174691	4.019340489421392	2.9244999999999886	1.5571831563606204	0.2926959023797805	1.9283098162811934	2.8122516028467386	0.6782741553865897	6.905258037753718	0.0
11.095570189467281	12.01907929962046	0.3511918051162312	12.325896168205531	0.30681686858507184	7.994006720820579	6.444550634686821	0.29748021064790386	4.422554046146667	2.9454999999999885	1.6919201519903218	0.3072037609912373	1.8021209419740987	2.823361261240783	0.7204161175654056	6.979997847425245	0.0
11.173239180793551	12.632835974684923	0.35897269547567084	12.317455002433764	-0.3153809722511589	8.049964767866324	6.121872239954458	0.2904566173912154	4.023186979873593	2.9664999999999884	1.423194133862867	0.29520576581095076	1.6724241650966336	2.8252178358734623	0.7646270257272042	7.055185975736463	0.0
11.251451855059106	12.344551140822329	0.35432271187427755	12.299468313678478	-0.045082827143851034	8.106314521241387	6.1674465672180805	0.29064066274602723	3.989800759284154	2.988499999999994	1.3258983014714836	0.2729207852142986	1.540731254534039	2.8169692866016725	0.8109512968137642	7.130816475729001	0.0
11.33021201804452	12.3877363590835	0.35469125098862625	12.27274012773626	-0.11499623134723969	8.163058722890078	6.387422989378704	0.29403729209024887	4.128529278791385	3.0105	1.359672940816309	0.287559836101042	1.4085994419489518	2.797829561285516	0.8594279278152112	7.206883196686579	0.0
11.409523502170831	12.58716338291356	0.35603082684498527	12.238169133992793	-0.3489942489207678	8.220200133950309	6.70291201872712	0.298311989279062	4.36047264629193	3.0315735	1.7457685647123056	0.30508926044792517	1.2775863139681376	2.767113372285993	0.9100896653810329	7.283379782357629	0.0
11.489390166686027	12.707711548064646	0.3574278363924009	12.19673843223191	-0.5109731158327353	8.277741534887962	7.111875703853872	0.3037193077216331	4.683588256437638	3.0527945145	1.397941038195571	0.29244358613146254	1.1492034574293282	2.724273186536405	0.9629621190268653	7.360299669239313	0.0
11.56981589785283	12.212083562971163	0.35067234363713623	12.149506854129616	-0.0625767088415472	8.335685725632178	6.8706539198084915	0.2977013894704674	4.354217850268009	3.0741640761015	1.0375440836841483	0.2718091173066655	1.0248711711057847	2.668936784293891	1.0180628138037668	7.437636084926174	0.0
11.6508046091378	12.011980603317474	0.3475113221848176	12.0976021706112	0.08562156729372639	8.394035525711603	6.762050764014155	0.29674206057075597	4.1551747889400525	3.09568322463421	0.7489369351330271	0.26174613631423593	0.9058765869072548	2.6009433614114634	1.075400175766099	7.5153820465263825	0.0
11.732360241401764	12.278346735709784	0.3513426724799874	12.042216057153531	-0.23613067855625225	8.452793774391584	7.470452773069536	0.3076356009262041	4.770863273653659	3.11735300720665	1.7494681198395665	0.29895266969889717	0.7933374027258739	2.520375855545617	1.1349724397330923	7.593530359148949	0.0
11.814486763091576	12.459866477841903	0.3521827904953254	11.984600213700602	-0.47526626414130035	8.511963330812325	7.511504296025705	0.30739927676725154	4.716954865855149	3.1391744782570963	1.307454886000544	0.2795171748541829	0.6881731208514164	2.4275870151350425	1.1967664632490076	7.672073614465135	0.0
11.897188170433218	12.396853350407861	0.3499061153465034	11.926062586113765	-0.4707907642940956	8.571547074128013	7.363987919344107	0.3031752560818179	4.472270222554682	3.1611486996048956	1.055210148243835	0.27120878609219407	0.5910852295644651	2.3232167444039167	1.260756422798081	7.751004189347304	0.0
11.980468487626249	11.938258327371303	0.34300216127425415	11.867962279190229	-0.07029604818107416	8.631547903646908	7.576081047432255	0.3056950528003341	4.585037170786961	3.18327674050213	1.1917616834030171	0.27991375280470104	0.5025471957425175	2.2081984811867397	1.3269023576721946	7.830314244588777	0.0
12.064331767039633	12.012981177218684	0.3440900877517707	11.811701550447331	-0.20127962677135258	8.691968738972436	8.303413867007603	0.31640104301859967	5.210950369177262	3.205559677685645	1.2310448406687544	0.2771238914854886	0.42280449997815456	2.083752813871774	1.395148512889444	7.909995723707959	0.0
12.14878208940891	12.242544795425827	0.34538728078159636	11.758713278284684	-0.4838315171411427	8.752812520145245	7.8934377934633435	0.30989864863342603	4.697541672805187	3.227998595429445	1.342774689348065	0.2834904436990179	0.3518842973416964	1.951367214291192	1.4654214148113844	7.990040351840411	0.0
12.233823564034772	11.408539631177154	0.33386783151374133	11.71044253374006	0.3019029025629063	8.81408220778626	7.951243737273108	0.3098356692880664	4.650000554060851	3.250594585597451	1.7019466274506172	0.2930566689909573	0.28961368290843414	1.8127616246277851	1.5376275914815745	8.070439634722268	0.0
12.319460328983016	11.087429637334875	0.32944459651753005	11.668321347703507	0.5808917103686326	8.875780783240765	8.589661561480282	0.3190129885513318	5.181275959735756	3.273348747696633	1.8509465818139477	0.2978213373492307	0.23564503355416302	1.669840631780895	1.611650824599738	8.151184857768712	0.0
12.405696551285896	11.86309213829894	0.3384107972790675	11.633736418029322	-0.22935572026961815	8.93791124872345	8.669179829745932	0.3187089539399049	5.151998705010122	3.2962621889305095	1.2702647419334456	0.27215564500113915	0.18948652820428283	1.5246340119047836	1.687348792669096	8.23226708525116	0.0
12.492536427144898	11.015319114758684	0.3263434617838472	11.607990275535006	0.5926711607763213	9.000476627464515	8.319766583204668	0.31406735849435635	4.692305132787276	3.319336024253023	1.597569221867767	0.2857772794153975	0.15053574486702473	1.3792284334699412	1.7645489376212382	8.313677159576802	0.0
12.579984182134913	11.738272495778725	0.335376803238216	11.592257233067542	-0.1460152627111828	9.063479963856764	9.093769782326744	0.32351280439005614	5.354740650442947	3.342571376422794	0.954506142172217	0.26205979086577763	0.11811420405817136	1.2356939641752678	1.8430433641597512	8.395405700674353	0.0
12.668044071409858	11.039989887678368	0.32539523715544266	11.58753617511439	0.5475462874360222	9.126924323603763	8.871616167281246	0.3208504005708432	5.01996185542632	3.3659693760577536	1.3634033531610545	0.27484254521245294	0.09150086625732064	1.0960096351565263	1.9225825682108553	8.477443105489689	0.0
12.756720379909726	11.459547667063259	0.3297825082831042	11.59460280843405	0.1350551413707919	9.19081279386899	9.191866412064432	0.3243535518314686	5.226795061333364	3.389531161690158	1.6452436352213906	0.2831756336670015	0.06996287112381365	0.9619925931475031	2.0028677965673736	8.55977954759536	0.0
12.846017422569096	11.08941220277519	0.3232160183116862	11.61396430873383	0.5245521059586409	9.25514848342607	9.397605730744859	0.3274736228612461	5.318630294117979	3.4132578798219892	1.2516656268282824	0.26980794595938357	0.052782191012034275	0.8352352660657233	2.0835418747383443	8.642404976917728	0.0
12.93593954452708	11.797468585699116	0.3327460375147096	11.64581932077996	-0.15164926491915587	9.319934522810053	9.13095459146449	0.32120420511995096	4.937935297443772	3.437150684980743	0.9515757167012209	0.25908569075067717	0.03927731598720409	0.717054468422195	2.164178416784835	8.725309119585727	0.0
13.026491121338768	11.815518786822826	0.3307857335202299	11.690025999460541	-0.12549278736228509	9.385174064469723	9.685244682304248	0.3302770043295474	5.3784345447654145	3.4612107397756082	1.427733029477216	0.2770642991148508	0.028819545351228045	0.6084555131523676	2.24426946305175	8.808481477905195	0.0
13.11767655918814	11.512414640010956	0.3259652857092895	11.746080263241357	0.23366562323040085	9.450870282921011	9.54728694650193	0.326371347877808	5.127379898760563	3.485439214954037	1.308562140869662	0.26740067942945	0.020843888618792664	0.5101132524044316	2.323211791755402	8.891911330462731	0.0
13.209500295102458	11.708526634413028	0.3279709190779227	11.813105755284656	0.10457912087162846	9.517026374901459	10.139757156029095	0.33431379089096264	5.607938181443401	3.5098372894587158	1.3640779135093315	0.26990154392847504	0.014854942139227629	0.42237065364072046	2.400292427141635	8.975587732363072	0.0
13.301966797168173	11.647626199641957	0.32592363814440417	11.889856283571481	0.24223008392952394	9.58364555952577	10.429337485473104	0.3368505404492023	5.787333886497902	3.5344061504849265	1.3159092694910761	0.2687029382825281	0.010428382609172325	0.3452541637118225	2.474674221646353	9.059499515604132	0.0
13.395080564748351	12.060983662546816	0.33045839747527117	11.974730858026177	-0.08625280452063855	9.650731078442451	10.148319961001908	0.3321578047261433	5.398452660559425	3.559146993538321	1.390784277788671	0.2690933545043557	0.0072088945556339394	0.2785038624124411	2.5453828114644845	9.143635289593618	0.0
13.488846128701589	11.75406758499488	0.32588265203558187	12.065800960916857	0.3117333759219765	9.718286195991547	10.513471827130632	0.33655559653364214	5.65870534093133	3.5840610224930893	1.2202680963537307	0.26326974630014627	0.004905426492509281	0.22161538566249003	2.611296706950472	9.227983441811386	0.0
13.5832680516025	12.353717835021435	0.33194075637477527	12.160849438020037	-0.1928683970013978	9.786314199363488	10.969692667311726	0.34194807236633756	6.013682137303531	3.6091494496505407	1.275876642446566	0.26886854667655097	0.0032846609046124717	0.17388990461464576	2.6711427338792384	9.31253213862154	0.0
13.678350927963718	11.721967698023324	0.3239806851659517	12.257420386814529	0.5354526887912048	9.854818398759033	10.466610946566552	0.334846007273426	5.413744401314784	3.6344134957980945	1.2457197168645384	0.2662312648596573	0.002163504596840129	0.13448813652013827	2.723499419459025	9.397269326238526	0.0
13.774099384459465	13.007758322088996	0.33809996152869876	12.352879584678455	-0.6548787374105416	9.923802127550346	11.152888943706124	0.341182657653413	6.0083227713008736	3.659854390268681	1.298752829541455	0.26072372797642634	0.0014012800460062173	0.10248444395120611	2.766811128830217	9.482182731851026	0.0
13.870518080150681	12.875839020863603	0.3363826812994592	12.444485225594773	-0.43135379526883	9.993268742443199	11.08481600166017	0.34147094098961295	5.854501506590656	3.685473371000562	1.2785531977732216	0.26571549642015635	0.0008921474121490237	0.07691751196384707	2.7994157013106964	9.567259864908081	0.0
13.967611706711736	12.963780157661896	0.33542876002988986	12.529468857753942	-0.4343112999079537	10.0632216236403	11.822554077216006	0.35215446935074274	6.513252966712587	3.7112716845975657	1.5961932724950125	0.2765772680412141	0.0005581307376537455	0.0568348000321765	2.8195879084129536	9.652488018571159	0.0
14.065384988658717	12.416705486805515	0.32975290675728114	12.60512626504688	0.18842077824136538	10.133664175005784	11.025415979878261	0.3412563742537023	5.644702707995245	3.7372505863897487	1.599755180141013	0.2733991809435847	0.000342976404107611	0.04132884343050592	2.8256001738756678	9.7378542713366	0.0
14.163842683579329	12.802447663026514	0.33266412157132014	12.668917468437623	-0.13353019458889115	10.204599824230822	11.484072670528048	0.34918838287878884	6.040321776176925	3.763411340494477	1.7629026308744284	0.27777830891096356	0.0002069479230047669	0.029564413890567222	2.815800617791951	9.8233454888321	0.0
14.262989582364385	12.956205282466104	0.3353168121190819	12.718573962219775	-0.23763132024632938	10.27603202300044	11.38205931556817	0.3481068263200667	5.884416233624365	3.7897552198779385	1.170560112551157	0.2601581881882862	0.00012256433499287575	0.020796435039467463	2.788706637053724	9.908948325791592	0.0
14.362830509440936	12.921297894437597	0.33406012900922344	12.75220977178128	-0.16908812265631745	10.347964247161443	11.39013852083229	0.34864440019954257	5.84847282390917	3.816283506417084	1.2304317018675306	0.2597105693460552	7.122117331295442e-05	0.014379297620013953	2.743110024775773	9.994649228212179	0.0
14.463370323007023	13.14898081587295	0.33621003854016684	12.768431074253986	-0.3805497416189638	10.420399996891572	11.243938568028474	0.3468465699249943	5.668779199618229	3.842997490962004	1.6804015880181484	0.27010069685041577	4.059101141578612e-05	0.009768775199607034	2.6781872723455993	10.080434435697363	0.0
14.564613915268072	12.689842111560548	0.33112102973369817	12.766437235138278	0.07659512357773046	10.493342796869813	11.733059425413709	0.35317730284953347	6.135512188843483	3.8698984733987376	1.3270191824532935	0.2549713464562607	2.2680784691653465e-05	0.0065180780119937125	2.593606492351389	10.166289983990204	0.0
14.66656621267495	12.789637168403944	0.33220471465044416	12.746104552709326	-0.04353261569461786	10.566796196447902	12.422327997358819	0.36070534747703464	6.813976331864927	3.896987762712529	1.6069701265309297	0.2713588112952183	1.2420049769525347e-05	0.00426970657100274	2.4896207183882533	10.252201707700301	0.0
14.769232176163673	12.790276203907363	0.3313210481519818	12.708043179926666	-0.08223302398069698	10.640763769823035	11.552380776338918	0.34938522074154815	5.9451716314273675	3.9242666770515164	1.6351838126825406	0.26864563954606524	6.662743335232e-06	0.0027447082243911595	2.3671365657304393	10.338155243228499	0.0
14.87261680139682	12.366634469796342	0.3269726119919628	12.653617989331618	0.28698351953527634	10.715249116211798	11.886648330187978	0.3530917293659259	6.292765682389201	3.9517365437908767	1.5365706350587667	0.2638759838900537	3.5000360296885765e-06	0.0017307452420909338	2.227747712160698	10.4241360318928	0.0
14.976725119006597	12.343763941496157	0.3261846129185848	12.584925819206722	0.24116187771056552	10.79025586002528	12.014325520535431	0.3537773765369926	6.4460546974441115	3.9793986995974127	0.9482170234283629	0.24581394246899008	1.7997183149757964e-06	0.0010701051010688636	2.0737245911281637	10.510129323259175	0.0
15.081562194839643	12.01922253776414	0.3213811222465732	12.504724649230713	0.4855021114665732	10.865787651045459	12.262630350794495	0.35574288354822114	6.732216771637926	4.007254490494595	1.6610845868123116	0.26840716210944154	9.054609051894697e-07	0.0006484729242226907	1.9079550921647748	10.59612017868081	0.0
15.18713313020352	11.923321914094805	0.32041271682990835	12.416314607980187	0.49299269388538214	10.941848164602776	12.459411525809372	0.35932909018220527	6.9789176799366945	4.035305271928057	1.508235703814637	0.259323220298514	4.4553945226805287e-07	0.00038498461339623886	1.733835702778171	10.682093475049168	0.0
15.293443062114946	12.089417388642824	0.3225752679436266	12.323375855543556	0.23395846690073263	11.018441101754995	12.406980531363027	0.35664623771112525	6.9881449568485055	4.063552408831553	1.6697335694185136	0.26496044618557985	2.143234103358842e-07	0.00022381700794500085	1.5551179154520884	10.768033908760113	0.0
15.400497163549751	12.268579329828235	0.323917155962509	12.229773633351495	-0.03880569647673937	11.095570189467281	12.01907929962046	0.3511918051162312	6.673180978840173	4.091997275693375	1.4380352837590862	0.2622395577959288	1.0074725067467739e-07	0.00012736528231289002	1.3757201674236195	10.853925999898312	0.0
15.508300643694598	12.57840581000339	0.32655294543308644	12.139345326929936	-0.4390604830734546	11.173239180793551	12.632835974684923	0.35897269547567084	7.370566947987623	4.120641256623228	1.6360638046353067	0.2630398402285932	4.625807258401716e-08	7.09129067983524e-05	1.1995202711221151	10.93975409664295	0.0
15.61685874820046	12.128672751854195	0.32044284494225495	12.055687457025396	-0.07298529482879879	11.251451855059106	12.344551140822329	0.35432271187427755	7.175899302872853	4.149485745419591	1.5886795748193046	0.26265453509794745	2.07367436548714e-08	3.861193522546936e-05	1.030146444455795	11.025502379897631	0.0
15.726176759437863	11.841013316522652	0.3171703181837673	11.981961481536368	0.14094816501371632	11.33021201804452	12.3877363590835	0.35469125098862625	7.32187942803382	4.178532145637528	1.9791963310921403	0.27178822524093116	9.071885349922042e-09	2.0551496473191094e-05	0.8707860528208489	11.11115486814716	0.0
15.836259996753927	11.479967602674197	0.31173720911604386	11.920735843965675	0.44076824129147774	11.409523502170831	12.58716338291356	0.35603082684498527	7.632374031278397	4.207781870656991	1.6519137307542033	0.26408375271013573	3.871337563387895e-09	1.068789392293307e-05	0.7240297296566026	11.196695422543812	0.0
15.947113816731207	12.440871811735732	0.32193314259234207	11.873877928153489	-0.5669938835822439	11.489390166686027	12.707711548064646	0.3574278363924009	7.871272785072048	4.23723634375159	1.6990346931156164	0.25749068006420334	1.6107597085478893e-09	5.428331951503293e-06	0.5917647459853702	11.282107752225407	0.0
16.058743613448325	12.09278418219674	0.317106334974119	11.842503964980349	-0.2502802172163907	11.56981589785283	12.212083562971163	0.35067234363713623	7.50021279376772	4.266896998157851	1.4994353637639295	0.2527645172232278	6.531359439432306e-10	2.6913024926517255e-06	0.4751258531573476	11.367375419867372	0.0
16.171154818742465	11.99229257391157	0.3155784135868485	11.826988308247065	-0.1653042656645045	11.6508046091378	12.011980603317474	0.3475113221848176	7.429760479232656	4.2967652771449565	1.5287859775438066	0.25305436462760883	2.579725405807598e-10	1.301889660416257e-06	0.37450515862864353	11.45248184747079	0.0
16.284352902473664	11.75307879329633	0.31279793946272305	11.827026862345978	0.07394806904964746	11.732360241401764	12.278346735709784	0.3513426724799874	7.8296610377052005	4.32684263408497	1.7946544213722306	0.25980007534290633	9.920452773128171e-11	6.141754192198481e-07	0.2896159256832315	11.537410322388123	0.0
16.39834337279098	11.481516053352195	0.30982486032498907	11.84174380529658	0.36022775194438594	11.814486763091576	12.459866477841903	0.3521827904953254	8.147339878606436	4.357130532523566	2.050562040804879	0.26676513804873475	3.7124918392318916e-11	2.8242659203860326e-07	0.21959951924485152	11.622144003588012	0.0
16.513131776400517	12.195689945437088	0.3180497042697153	11.869826910684672	-0.32586303475241607	11.897188170433218	12.396853350407861	0.3499061153465034	8.2217949536414	4.387630446251231	1.5858007468411006	0.252800968923676	1.3513276458821458e-11	1.265316448521353e-07	0.16316085597886484	11.70666592816065	0.0
16.628723698835323	12.37540855618505	0.31897749105240153	11.909675188576022	-0.46573336760902784	11.980468487626249	11.938258327371303	0.34300216127425415	7.900610292769851	4.41834385937499	1.2055057248341292	0.24097351769805733	4.781874367480482e-12	5.520212233098416e-08	0.11871611530486517	11.790959018064253	0.0
16.74512476472717	12.411000442110513	0.31865581972783796	11.959543279971948	-0.45145716213856524	12.064331767039633	12.012981177218684	0.3440900877517707	8.11127535047931	4.449272266390615	1.4583461647178908	0.24759406525576794	1.6442140101987316e-12	2.3439867243639916e-08	0.08453716941667591	11.87500608711376	0.0
16.862340638080262	12.792982806891308	0.3219060662362463	12.017669697958482	-0.775313108932826	12.14878208940891	12.242544795425827	0.34538728078159636	8.473871868981554	4.48041717225535	1.6094525387327288	0.25087074041837815	5.490533760465858e-13	9.6821979184789e-09	0.05887984006394135	11.958789848211794	0.0
16.980377022546822	12.72718805079399	0.32053110226576337	12.082379964772787	-0.644808086021202	12.233823564034772	11.408539631177154	0.33386783151374133	7.768536732159361	4.511780092461137	1.3900180412596677	0.24169148605805899	1.779657936736168e-13	3.888533124293686e-09	0.0400870400621651	12.042292920821911	0.0
17.09923966170465	12.500705979047169	0.3178610226239485	12.152160162980897	-0.348545816066272	12.319460328983016	11.087429637334875	0.32944459651753005	7.570293147400079	4.5433625531083655	1.8161416607683445	0.25567419871214314	5.596171569471892e-14	1.5176133791024628e-09	0.026662322779072843	12.125497838684154	0.0
17.21893433933658	12.400525169243759	0.3155673468211769	12.225700644866368	-0.1748245243773905	12.405696551285896	11.86309213829894	0.3384107972790675	8.461622805520777	4.575166090980124	1.8404771766197991	0.25535558733250197	1.7061318925497604e-14	5.752640269510392e-10	0.017313586519392358	12.208387057771695	0.0
17.339466879711935	12.474771823711963	0.31607327877009955	12.301913038563667	-0.17285878514829633	12.492536427144898	11.015319114758684	0.3263434617838472	7.72100599880048	4.607192253616985	1.9280496853112303	0.25616576833161325	5.041073944461416e-15	2.116742290767783e-10	0.010970073863973901	12.290942964488014	0.0
17.460843147869923	12.288812988689916	0.31367378915467203	12.379925914636647	0.0911129259467316	12.579984182134913	11.738272495778725	0.335376803238216	8.541420963385534	4.639442599392304	1.6612403966698261	0.24766706319318516	1.4414455130731386e-15	7.556558173610755e-11	0.006778030458217953	12.373147884102863	0.0
17.583069049905014	12.830404760149024	0.3189437166814805	12.459065462196532	-0.3713392979524919	12.668044071409858	11.039989887678368	0.32539523715544266	7.929896818053666	4.67191869758805	1.999413188839968	0.2559433634795147	3.9935959139368063e-16	2.6157274791526744e-11	0.004081372745256369	12.454984089425118	0.0
17.706150533254345	13.087157496471207	0.32100542794267006	12.538827423897413	-0.5483300725737941	12.756720379909726	11.459547667063259	0.3297825082831042	8.424724406224568	4.704622128471167	1.7006889346401461	0.2491285565058304	1.0578561789543605e-16	8.774601432120418e-12	0.0023936141782776	12.53643380971036	0.0
17.830093586987125	12.747847241352664	0.31762658567368	12.61884565385823	-0.12900158749443413	12.846017422569096	11.08941220277519	0.3232160183116862	8.117852870959087	4.737554483370465	1.5391904434726107	0.23778357888650176	2.742342584489975e-17	2.850870646026311e-12	0.0013664140551677504	12.617479239800211	0.0
17.95490424209604	13.361140528454916	0.32257546132922893	12.698861344450076	-0.6622791840048396	12.93593954452708	11.797468585699116	0.3327460375147096	8.876958384504881	4.7707173647540575	1.3330656890527113	0.23378599868002173	7.00969110860173e-18	8.965871862157218e-13	0.0007587949589394153	12.69810254949024	0.0
18.080588571790713	13.054016236427776	0.3191409874860268	12.778695542638728	-0.2753206937890482	13.026491121338768	11.815518786822826	0.3307857335202299	8.93397426526748	4.804112386307336	1.9127541603053824	0.2490162758579621	1.9826689609870295e-18	2.727795917241624e-13	0.0004096495158716626	12.778285893122582	0.0
18.207152691793247	12.553367458012913	0.3137554716392028	12.858226289684222	0.304858831671309	13.11767655918814	11.512414640010956	0.3259652857092895	8.658245707232329	4.837741173011487	1.9888752686955495	0.2533633066476885	0.0	8.023498088507802e-14	0.00021487028518487255	12.858011419398956	0.0
18.334602760635804	13.254495409998384	0.3205737123324328	12.93737071333661	-0.31712469666177334	13.209500295102458	11.708526634413028	0.3279709190779227	8.871008611491444	4.871605361222568	2.1282511356467326	0.25860755662185997	0.0	2.2801812954704446e-14	0.00010943192730741146	12.937261281409281	0.0
18.462944979960255	12.699473580742415	0.3137900826734736	13.016071727412276	0.3165981466698611	13.301966797168173	11.647626199641957	0.32592363814440417	8.817269431674609	4.9057065987511255	1.5762020406580686	0.2348615162861478	0.0	6.260505773206371e-15	5.4080541987791646e-05	13.016017646870282	0.0
18.592185594819973	13.115190471491507	0.31784544498306894	13.094288625901742	-0.0209018455897656	13.395080564748351	12.060983662546816	0.33045839747527117	9.229888094114257	4.940046544942383	2.096789289419047	0.2502014481471425	0.0	1.6582398762346897e-15	2.591733364046606e-05	13.094262708568099	0.0
18.722330893983717	12.665115873991287	0.3129916459961843	13.171990731830013	0.5068748578387261	13.488846128701589	11.75406758499488	0.32588265203558187	8.91625006588941	4.97462687075698	1.8255179474776442	0.24440822611715005	0.0	4.2456127982424387e-16	1.2036831814106623e-05	13.171978694998199	0.0
18.8533872102416	12.566337527295907	0.31183880679417997	13.249153295267757	0.6828157679718494	13.5832680516025	12.353717835021435	0.33194075637477527	9.505400535622938	5.009449258852279	2.2626932240124504	0.25294745818866704	0.0	1.0544912468807527e-16	5.414072568404243e-06	13.249147881195189	0.0
18.98536092071329	13.299796617832941	0.3182381672478811	13.325754956640296	0.025958338807354764	13.678350927963718	11.721967698023324	0.3239806851659517	8.86181663744732	5.044515403664246	1.825553725876317	0.24039590204174238	0.0	2.4350999030962015e-17	2.3568956060196827e-06	13.325752599744689	0.0
19.118258447158283	13.362723030214902	0.3189459843257937	13.401776244334975	0.039053214120073676	13.774099384459465	13.007758322088996	0.33809996152869876	10.137061469261567	5.079827011489895	2.1775110375061035	0.2485784186058069	0.0	4.561357414710394e-18	9.923667781812418e-07	13.401775251968196	0.0
19.252086256288393	13.515561851825789	0.3197842786623367	13.477198723128708	-0.03836312869708003	13.870518080150681	12.875839020863603	0.3363826812994592	9.998613660176911	5.1153858005703245	2.405760388226404	0.2553309554189466	0.0	1.9136587157675326e-18	4.0385694469971274e-07	13.477198319271764	0.0
19.38685086008241	13.803190335748846	0.32193279028148186	13.552004533397174	-0.25118580235167265	13.967611706711736	12.963780157661896	0.33542876002988986	10.086799318479112	5.151193501174317	2.059319505701064	0.2454216950533823	0.0	0.0	1.5874891520583176e-07	13.55200437464826	0.0
19.522558816102986	13.418386909687978	0.31751713864467696	13.626176154553331	0.20778924486535288	14.065384988658717	12.416705486805515	0.32975290675728114	9.549433493095234	5.187251855682537	2.388986373075107	0.2505078425806546	0.0	0.0	6.023135744605537e-08	13.626176094321973	0.0
19.659216727815707	13.048664476688403	0.31356177110174066	13.699696291566568	0.6510318148781646	14.163842683579329	12.802447663026514	0.33266412157132014	9.956875683420991	5.2235626186723145	2.4822350572152168	0.25430621321002905	0.0	0.0	2.2042471090283493e-08	13.699696269524097	0.0
19.79683124491042	13.722938103305413	0.3195918493442507	13.772547826161485	0.049609722856072125	14.262989582364385	12.956205282466104	0.3353168121190819	10.146579646037921	5.260127557003021	2.0084682243169434	0.24085470977364296	0.0	0.0	7.775294830420148e-09	13.77254781838619	0.0
19.935409063624792	13.372630899025538	0.3154927899849506	13.844713800579873	0.4720829015543355	14.362830509440936	12.921297894437597	0.33406012900922344	10.163737350868496	5.296948449902043	2.061589355719984	0.2373979414871768	0.0	0.0	2.6416887679307236e-09	13.844713797938184	0.0
20.07495692707017	13.399482274238931	0.3154969427058398	13.916177417060542	0.5166951428216109	14.463370323007023	13.14898081587295	0.33621003854016684	10.460984177316327	5.334027089051357	2.2379851346892026	0.2423546928648171	0.0	0.0	8.638528457090092e-10	13.916177416196689	0.0
20.215481625559658	13.570148915894627	0.3174960900872569	13.98692204459991	0.41677312870528205	14.564613915268072	12.689842111560548	0.33112102973369817	10.089694860412473	5.371365278674717	2.158614209131253	0.24422502243375915	0.0	0.0	2.7168908007855735e-10	13.986922044328221	0.0
20.356989996938573	13.943311658194284	0.32142776802271944	14.056931228953037	0.11361957075875218	14.66656621267495	12.789637168403944	0.33220471465044416	10.295734323394917	5.40896483562544	2.184144108643282	0.241112888812933	0.0	0.0	8.21212273446888e-11	14.056931228870916	0.0
20.499488926917145	14.251864043851986	0.32408120763690407	14.126188704021844	-0.125675339830142	14.769232176163673	12.790276203907363	0.3313210481519818	10.420388267209198	5.446827589474818	1.9332689609837934	0.23598118832668621	0.0	0.0	2.3837555531260583e-11	14.126188703998007	0.0
20.642985349405564	13.6101788249384	0.3185233292006865	14.19467840381109	0.5844995788726894	14.87261680139682	12.366634469796342	0.3269726119919628	10.137152512357524	5.484955382601142	2.6553411037441728	0.2515857928292751	0.0	0.0	6.639855972205339e-12	14.19467840380445	0.0
20.7874862468514	13.441687430392928	0.3163503279063645	14.262384474599582	0.8206970442066535	14.976725119006597	12.343763941496157	0.3261846129185848	10.26896744554861	5.52335007027935	2.448191536565142	0.24562110198297507	0.0	0.0	1.7734090838460259e-12	14.262384474597809	0.0
20.932998650579357	14.031688441336936	0.3214879331525022	14.329291287173538	0.297602845836602	15.081562194839643	12.01922253776414	0.3213811222465732	10.110618067214237	5.5620135207713055	2.3872278441098773	0.24400927962888402	0.0	0.0	4.538076503622865e-13	14.329291287173085	0.0
21.079529641133412	14.499091767036552	0.3264787297128443	14.395383449050259	-0.10370831798629254	15.18713313020352	11.923321914094805	0.32041271682990835	10.189100781163786	5.600947615416705	2.622037871541325	0.24604506445157084	0.0	0.0	1.1117560190426722e-13	14.395383449050147	0.0
21.22708634862135	13.975724097329875	0.321389359908051	14.46064581665164	0.48492171932176475	15.293443062114946	12.089417388642824	0.3225752679436266	10.53407544185938	5.640154248724622	2.0832127352845755	0.2341511719695361	0.0	0.0	2.6049591089616522e-14	14.460645816651613	0.0
21.375675953061695	14.330727955566319	0.3250322326883177	14.525063507397723	0.19433555183140427	15.400497163549751	12.268579329828235	0.323917155962509	10.892731696375051	5.679635328465695	2.6724626424212317	0.2506243808611597	0.0	0.0	5.833727210044551e-15	14.525063507397718	0.0
21.525305684733127	14.77341438998865	0.32942252178870934	14.58862191169347	-0.1847924782951793	15.508300643694598	12.57840581000339	0.32655294543308644	11.378814579716405	5.719392775764955	2.317052272851987	0.23817259890918144	0.0	0.0	1.24723179529132e-15	14.588621911693469	0.0
21.67598282452626	15.013295811767389	0.33221671248417467	14.651306704782588	-0.3619891069848009	15.61685874820046	12.128672751854195	0.32044284494225495	11.098487674726432	5.759428525195309	2.824488914502819	0.24944721252981156	0.0	0.0	2.5509640970556205e-16	14.651306704782588	0.0
21.827714704297946	14.026735141098811	0.32177009286245384	14.7131038584414	0.6863687173425888	15.726176759437863	11.841013316522652	0.3171703181837673	10.970206703133444	5.799744524871677	2.598324846700909	0.2445090476180269	0.0	0.0	4.9850038618523515e-17	14.7131038584414	0.0
21.980508707228033	14.63480302856231	0.3274814865271521	14.773999652484775	0.1391966239224658	15.836259996753927	11.479967602674197	0.31173720911604386	10.755927181252334	5.840342736545779	2.8534094958185996	0.24849770820954228	0.0	0.0	9.652283029834801e-18	14.773999652484775	0.0
22.134372268178627	14.264249821478398	0.3239380633630904	14.833980686054748	0.5697308645763499	15.947113816731207	12.440871811735732	0.32193314259234207	11.849101635807651	5.8812251357016	2.7106610460115923	0.24887566025863206	0.0	0.0	1.9741853645956595e-18	14.833980686054748	0.0
22.289312874055877	14.85141586162177	0.32941629299777236	14.893033888661769	0.041618027039998395	16.058743613448325	12.09278418219674	0.317106334974119	11.617655637083763	5.922393711651511	2.7992625222279797	0.2471897703022636	0.0	0.0	0.0	14.893033888661769	0.0
22.44533806417427	14.714604767735155	0.32772661459076485	14.951146530947142	0.23654176321198683	16.171154818742465	11.99229257391157	0.3155784135868485	11.617786113135294	5.963850467633071	2.832829419355609	0.2461246439959445	0.0	0.0	0.0	14.951146530947142	0.0
22.602455430623486	15.052804835036545	0.33077321552985983	15.00830623513378	-0.044498599902764724	16.284352902473664	11.75307879329633	0.31279793946272305	11.463462253338475	6.005597420906502	3.131727798320192	0.2527172354385417	0.0	0.0	0.0	15.00830623513378	0.0
22.76067261863785	15.142141599415503	0.33146763879281277	15.064500985131424	-0.07764061428407842	16.39834337279098	11.481516053352195	0.30982486032498907	11.261916251643626	6.047636602852848	3.3743047143569713	0.2573864597226832	0.0	0.0	0.0	15.064500985131424	0.0
22.919997326968314	15.470283544819853	0.3340786813185897	15.11971913626152	-0.35056440855833415	16.513131776400517	12.195689945437088	0.3180497042697153	12.032528962913066	6.089970059072819	2.5687953759457915	0.2378185103368556	0.0	0.0	0.0	15.11971913626152	0.0
23.080437308257093	15.352960397387267	0.3317884882855443	15.173949424565539	-0.17901097282172884	16.628723698835323	12.37540855618505	0.31897749105240153	12.256692385673281	6.132599849486327	3.427602210613016	0.25787568598318483	0.0	0.0	0.0	15.173949424565539	0.0
23.24200036941489	15.134338124772864	0.3297520913722791	15.22718097565916	0.09284285088629574	16.74512476472717	12.411000442110513	0.31865581972783796	12.326463249252326	6.1755280484327315	3.357652245361593	0.25439741877871785	0.0	0.0	0.0	15.22718097565916	0.0
23.404694372000794	15.636029632074132	0.33316035718663045	15.279403313094011	-0.35662631898012087	16.862340638080262	12.792982806891308	0.3219060662362463	12.73410295714462	6.2187567447717615	3.196344184535198	0.25193393555228777	0.0	0.0	0.0	15.279403313094011	0.0
23.5685272326048	15.568566392362149	0.33325061099633235	15.33060636618745	-0.23796002617469902	16.980377022546822	12.72718805079399	0.32053110226576337	12.687101006843113	6.262288041985164	3.290496985991763	0.24960741767018896	0.0	0.0	0.0	15.33060636618745	0.0
23.73350692323303	15.281237668252075	0.32921119098025925	15.380780477279501	0.09954280902742596	17.09923966170465	12.500705979047169	0.3178610226239485	12.474043654750426	6.30612405827906	3.1691920841888557	0.2476792738839507	0.0	0.0	0.0	15.380780477279501	0.0
23.89964147169566	15.776150403130796	0.3332571384234611	15.429916408375377	-0.34623399475541916	17.21893433933658	12.400525169243759	0.3155673468211769	12.383211582149086	6.350266926687013	3.280233034675046	0.2508920244901088	0.0	0.0	0.0	15.429916408375377	0.0
24.06693896199753	15.384387345945333	0.32924278358722464	15.478005347130662	0.09361800118532848	17.339466879711935	12.474771823711963	0.31607327877009955	12.46380174963631	6.394718795173823	3.6522516060419403	0.2570986022764753	0.0	0.0	0.0	15.478005347130662	0.0
24.23540753473151	15.674433129917773	0.3310582264702072	15.52503891213573	-0.1493942177820422	17.460843147869923	12.288812988689916	0.31367378915467203	12.282034958156132	6.439481826740039	3.5586162293118653	0.25569033224225324	0.0	0.0	0.0	15.52503891213573	0.0
24.405055387474633	15.317339483154168	0.32760770082521373	15.571009157454359	0.25366967430019116	17.583069049905014	12.830404760149024	0.3189437166814805	12.82632338737761	6.4845581995272195	3.8581784965103907	0.26221183947216853	0.0	0.0	0.0	15.571009157454359	0.0
24.575890775186952	15.66983992308346	0.3301355291624885	15.615908576371584	-0.053931346711875605	17.706150533254345	13.087157496471207	0.32100542794267006	13.084763882284154	6.529950106923911	3.4309408156275634	0.2524268637750358	0.0	0.0	0.0	15.615908576371584	0.0
24.74792201061326	16.089420055371335	0.33365852501620247	15.659730104303982	-0.42968995106735264	17.830093586987125	12.747847241352664	0.31762658567368	12.746480827294645	6.575659757672378	4.005737177989373	0.2634054930830557	0.0	0.0	0.0	15.659730104303982	0.0
24.921157464687553	16.10755319446831	0.3327970619262304	15.70246712082605	-0.40508607364225924	17.95490424209604	13.361140528454916	0.32257546132922893	13.36038173349508	6.621689375976085	3.7692461367283845	0.26011475233272835	0.0	0.0	0.0	15.70246712082605	0.0
25.095605566940364	15.700299325451894	0.3295238835912695	15.744113450764583	0.043814125312689356	18.080588571790713	13.054016236427776	0.3191409874860268	13.05360658691163	6.668041201607918	3.293310531933936	0.2464763701485475	0.0	0.0	0.0	15.744113450764583	0.0
25.27127480590895	15.599227682803425	0.32756907770108695	15.784663364313563	0.18543568151013723	18.207152691793247	12.553367458012913	0.3137554716392028	12.553152587727647	6.714717490019173	4.22791775862083	0.26690509223366343	0.0	0.0	0.0	15.784663364313563	0.0
25.448173729550312	15.867490276511122	0.3296712519599283	15.824111576120618	-0.04337870039050351	18.334602760635804	13.254495409998384	0.3205737123324328	13.254385978071054	6.7617205124493065	4.239795239243067	0.2666312414885367	0.0	0.0	0.0	15.824111576120618	0.0
25.626310945657167	16.36536906270388	0.33320899824952993	15.862453243297068	-0.5029158194068124	18.462944979960255	12.699473580742415	0.3137900826734736	12.69941950020042	6.809052556036452	4.131257600447009	0.263600311959892	0.0	0.0	0.0	15.862453243297068	0.0
25.805695122276767	15.973275025007322	0.3295946103452018	15.899683962302024	-0.07359106270529736	18.592185594819973	13.115190471491507	0.31784544498306894	13.115164554157865	6.856715923928707	4.269936617998883	0.26576666345781785	0.0	0.0	0.0	15.899683962302024	0.0
25.986334988132704	15.865622641863512	0.3283452239157013	15.935799764652586	0.07017712278907418	18.722330893983717	12.665115873991287	0.3129916459961843	12.665103837159473	6.9047129353962085	3.8265286024360328	0.2566337008963214	0.0	0.0	0.0	15.935799764652586	0.0
26.168239333049634	16.10110700294793	0.3309085342615018	15.970797111411219	-0.13030989153671158	18.8533872102416	12.566337527295907	0.31183880679417997	12.56633211322334	6.953045925943982	4.386352130596786	0.26456306358801535	0.0	0.0	0.0	15.970797111411219	0.0
26.35141700838098	16.12050806535315	0.33118837190142125	16.004672886402236	-0.11583517895091333	18.98536092071329	13.299796617832941	0.3182381672478811	13.299794260937334	7.0017172474255895	4.534928480393518	0.267514349275048	0.0	0.0	0.0	16.004672886402236	0.0
26.53587692743965	15.758291283696314	0.3277066487730122	16.03742438811031	0.2791331044139955	19.118258447158283	13.362723030214902	0.3189459843257937	13.362722037848123	7.050729268157569	4.83590941039787	0.2729440595668253	0.0	0.0	0.0	16.03742438811031	0.0
26.721628065931725	15.863539174519302	0.3288381763516448	16.069049320214017	0.20551014569471526	19.252086256288393	13.515561851825789	0.3197842786623367	13.515561447968844	7.100084373034671	4.806063035763803	0.27198811202890405	0.0	0.0	0.0	16.069049320214017	0.0
26.90867946239325	16.561916571064266	0.33511653741288105	16.09954578070917	-0.4623707903550951	19.38685086008241	13.803190335748846	0.32193279028148186	13.803190176999932	7.149784963645914	4.922618893962419	0.27258953330368524	0.0	0.0	0.0	16.09954578070917	0.0
27.09704021863	16.6756548255451	0.33584982632647337	16.12891224957764	-0.5467425759674605	19.522558816102986	13.418386909687978	0.31751713864467696	13.41838684945662	7.199833458391435	4.9573986041160225	0.27058509839681877	0.0	0.0	0.0	16.12891224957764	0.0
27.286719500160412	15.509944023016933	0.324920498417981	16.157147574959367	0.6472035519424342	19.659216727815707	13.048664476688403	0.31356177110174066	13.048664454645932	7.250232292600176	5.070154123831486	0.27227224328009064	0.0	0.0	0.0	16.157147574959367	0.0
27.477726536661535	16.83743135326289	0.3373819914482572	16.184250957787217	-0.6531803954756725	19.79683124491042	13.722938103305413	0.3195918493442507	13.722938095530118	7.3009839186483765	5.165555965229192	0.2729382729372482	0.0	0.0	0.0	16.184250957787217	0.0
27.670070622418166	16.46872581154331	0.33450848316038895	16.210221934845563	-0.2585038766977483	19.935409063624792	13.372630899025538	0.3154927899849506	13.372630896383848	7.352090806078915	5.746757814703164	0.2831896477573017	0.0	0.0	0.0	16.210221934845563	0.0
27.863761116775095	15.811078718254539	0.327983963707917	16.235060360218817	0.42398164196427857	20.07495692707017	13.399482274238931	0.3154969427058398	13.399482273375078	7.403555441721467	5.305606070820669	0.27530316169502955	0.0	0.0	0.0	16.235060360218817	0.0
28.058807444592517	15.797187856842779	0.3278457600872007	16.25876638509585	0.4615785282530709	20.215481625559658	13.570148915894627	0.3174960900872569	13.570148915622939	7.455380329813519	5.382155702234595	0.2746409776414072	0.0	0.0	0.0	16.25876638509585	0.0
28.255219096704664	16.59306992194702	0.3342909743522448	16.281340435902433	-0.3117294860445874	20.356989996938573	13.943311658194284	0.32142776802271944	13.943311658112163	7.507567992122213	5.5387968471723426	0.27430957739107337	0.0	0.0	0.0	16.281340435902433	0.0
28.453005630381597	16.28019217451126	0.330918139353102	16.302783190736765	0.022591016225504745	20.499488926917145	14.251864043851986	0.32408120763690407	14.25186404382815	7.560120968067068	5.764435178295971	0.2787567476359138	0.0	0.0	0.0	16.302783190736765	0.0
28.65217666979427	16.38628078727982	0.3314694549204533	16.323095554087292	-0.06318523319252733	20.642985349405564	13.6101788249384	0.3185233292006865	13.61017882493176	7.6130418148435375	5.499345839341241	0.27480198494316094	0.0	0.0	0.0	16.323095554087292	0.0
28.85274190648283	15.732158163919003	0.32555788094998145	16.34227862981796	0.6101204658989587	20.7874862468514	13.441687430392928	0.3163503279063645	13.441687430391156	7.666333107547443	6.139417271176159	0.2829379080802531	0.0	0.0	0.0	16.34227862981796	0.0
29.05471109982821	15.761454093651734	0.325224593204912	16.36033369241167	0.5988795987599342	20.932998650579357	14.031688441336936	0.3214879331525022	14.031688441336483	7.7199974393002755	6.087206318954804	0.2824631939528601	0.0	0.0	0.0	16.36033369241167	0.0
29.25809407752701	16.34204374561511	0.33013924806028566	16.377262156467445	0.0352184108523339	21.079529641133412	14.499091767036552	0.3264787297128443	14.49909176703644	7.774037421375377	6.481811922042853	0.2887080908821812	0.0	0.0	0.0	16.377262156467445	0.0
29.4629007360697	15.926533381883427	0.32678713744611015	16.39306554445589	0.466532162572463	21.22708634862135	13.975724097329875	0.321389359908051	13.975724097329849	7.828455683325005	6.286055671267022	0.2853607436078997	0.0	0.0	0.0	16.39306554445589	0.0
29.669141041222183	16.661568660705303	0.33349757334066893	16.40774545274421	-0.25382320796109425	21.375675953061695	14.330727955566319	0.3250322326883177	14.330727955566314	7.88325487310828	6.773150420030257	0.2916739976356235	0.0	0.0	0.0	16.40774545274421	0.0
29.87682502851074	16.552200721777417	0.33256932410022766	16.42130351590977	-0.13089720586764741	21.525305684733127	14.77341438998865	0.32942252178870934	14.773414389988648	7.938437657220039	6.6585125164222125	0.2895456421174691	0.0	0.0	0.0	16.42130351590977	0.0
30.085962803710316	16.65972239784546	0.33437012807861893	16.433741369372058	-0.2259810284734023	21.67598282452626	15.013295811767389	0.33221671248417467	15.013295811767389	7.994006720820579	7.191526372719591	0.29748021064790386	0.0	0.0	0.0	16.433741369372058	0.0
30.296564543336288	16.49360182369405	0.3329777372390102	16.445060610382033	-0.048541213312017106	21.827714704297946	14.026735141098811	0.32177009286245384	14.026735141098811	8.049964767866324	6.83144693240383	0.2904566173912154	0.0	0.0	0.0	16.445060610382033	0.0
30.50864049513964	16.279982309149947	0.33192733614590825	16.45526275741848	0.17528044826853417	21.980508707228033	14.63480302856231	0.3274814865271521	14.63480302856231	8.106314521241387	6.882303694188156	0.29064066274602723	0.0	0.0	0.0	16.45526275741848	0.0
30.72220097860562	16.770388455085193	0.3361060736871206	16.464349208055424	-0.30603924702976926	22.134372268178627	14.264249821478398	0.3239380633630904	14.264249821478398	8.163058722890078	7.127777169534898	0.29403729209024887	0.0	0.0	0.0	16.464349208055424	0.0
30.93725638545586	16.440050046364185	0.33345753511951337	16.472321195374917	0.03227114901073236	22.289312874055877	14.85141586162177	0.32941629299777236	14.85141586162177	8.220200133950309	7.479833938652531	0.298311989279062	0.0	0.0	0.0	16.472321195374917	0.0
31.15381718015405	16.60087618713834	0.33454558960994746	16.47917974301592	-0.12169644412242064	22.44533806417427	14.714604767735155	0.32772661459076485	14.714604767735155	8.277741534887962	7.936199835018329	0.3037193077216331	0.0	0.0	0.0	16.47917974301592	0.0
31.371893900415127	17.022648807700378	0.33850110688653307	16.484925618965637	-0.5377231887347413	22.602455430623486	15.052804835036545	0.33077321552985983	15.052804835036545	8.335685725632178	7.667018487865935	0.2977013894704674	0.0	0.0	0.0	16.484925618965637	0.0
31.59149715771803	16.550296049932008	0.33419392813575427	16.489559288215318	-0.06073676171669007	22.76067261863785	15.142141599415503	0.33146763879281277	15.142141599415503	8.394035525711603	7.545827344630624	0.29674206057075597	0.0	0.0	0.0	16.489559288215318	0.0
31.812637637822057	16.048804649431162	0.3293686580118521	16.493080864422275	0.44427621499111325	22.919997326968314	15.470283544819853	0.3340786813185897	15.470283544819853	8.452793774391584	8.336338897629988	0.3076356009262041	0.0	0.0	0.0	16.493080864422275	0.0
32.03532610128681	16.868163317360356	0.3363938156942117	16.49549006073972	-0.37267325662063655	23.080437308257093	15.352960397387267	0.3317884882855443	15.352960397387267	8.511963330812325	8.382148625369668	0.30739927676725154	0.0	0.0	0.0	16.49549006073972	0.0
32.259573383995814	16.341371938518368	0.33198451110776034	16.496786139995578	0.1554142014772104	23.24200036941489	15.134338124772864	0.3297520913722791	15.134338124772864	8.571547074128013	8.217533903032972	0.3031752560818179	0.0	0.0	0.0	16.496786139995578	0.0
32.48539039768379	16.712890985153454	0.335163043977295	16.49696786442877	-0.21592312072468545	23.404694372000794	15.636029632074132	0.33316035718663045	15.636029632074132	8.631547903646908	8.454210346524464	0.3056950528003341	0.0	0.0	0.0	16.49696786442877	0.0
32.71278813046758	16.41834121517409	0.3315080290473953	16.496033445211886	0.07769223003779402	23.5685272326048	15.568566392362149	0.33325061099633235	15.568566392362149	8.691968738972436	9.265846944671047	0.31640104301859967	0.0	0.0	0.0	16.496033445211886	0.0
32.94177764738085	16.52924231121099	0.33279245823643683	16.493980492018153	-0.03526181919283644	23.73350692323303	15.281237668252075	0.32921119098025925	15.281237668252075	8.752812520145245	8.808351315851173	0.30989864863342603	0.0	0.0	0.0	16.493980492018153	0.0
33.17237009091252	16.59598851798441	0.33321111702869505	16.490805962923417	-0.10518255506099194	23.89964147169566	15.776150403130796	0.3332571384234611	15.776150403130796	8.81408220778626	8.872857437840556	0.3098356692880664	0.0	0.0	0.0	16.490805962923417	0.0
33.4045766815489	16.874369148908258	0.3358845939082629	16.486506114955795	-0.38786303395246335	24.06693896199753	15.384387345945333	0.32924278358722464	15.384387345945333	8.875780783240765	9.585273070807846	0.3190129885513318	0.0	0.0	0.0	16.486506114955795	0.0
33.63840871831975	16.899220496844247	0.33647346659297284	16.481076455650367	-0.41814404119388016	24.23540753473151	15.674433129917773	0.3310582264702072	15.674433129917773	8.93791124872345	9.674008151926996	0.3187089539399049	0.0	0.0	0.0	16.481076455650367	0.0
33.87387757934799	16.347124097846635	0.33087133843914845	16.474511695994067	0.1273875981474326	24.405055387474633	15.317339483154168	0.32760770082521373	15.317339483154168	9.000476627464515	9.284095073433326	0.31406735849435635	0.0	0.0	0.0	16.474511695994067	0.0
34.11099472240342	16.49410875035259	0.3331336774212949	16.466805705188815	-0.027303045163776574	24.575890775186952	15.66983992308346	0.3301355291624885	15.66983992308346	9.063479963856764	10.14781152700515	0.32351280439005614	0.0	0.0	0.0	16.466805705188815	0.0
34.34977168546025	16.156831522682385	0.32936105976249236	16.45795146770032	0.30111994501793404	24.74792201061326	16.089420055371335	0.33365852501620247	16.089420055371335	9.126924323603763	9.899908504442843	0.3208504005708432	0.0	0.0	0.0	16.45795146770032	0.0
34.59022008725847	16.16905651305333	0.32999128284437684	16.447941043107274	0.27888453005394354	24.921157464687553	16.10755319446831	0.3327970619262304	16.10755319446831	9.19081279386899	10.257278352517611	0.3243535518314686	0.0	0.0	0.0	16.447941043107274	0.0
34.83235162786928	16.767192668093468	0.3354599204722656	16.436765529309174	-0.3304271387842945	25.095605566940364	15.700299325451894	0.3295238835912695	15.700299325451894	9.25514848342607	10.486864528508228	0.3274736228612461	0.0	0.0	0.0	16.436765529309174	0.0
35.07617808926437	16.752096058134878	0.3355753359873523	16.424415029706367	-0.3276810284285112	25.27127480590895	15.599227682803425	0.32756907770108695	15.599227682803425	9.319934522810053	10.189306357403304	0.32120420511995096	0.0	0.0	0.0	16.424415029706367	0.0
35.32171133588922	16.205154427236295	0.3312762405996529	16.410878625017517	0.20572419778122253	25.448173729550312	15.867490276511122	0.3296712519599283	15.867490276511122	9.385174064469723	10.807843169722874	0.3302770043295474	0.0	0.0	0.0	16.410878625017517	0.0
35.568963315240445	16.911684581223987	0.33758639885961206	16.396144350458727	-0.5155402307652608	25.626310945657167	16.36536906270388	0.33320899824952993	16.36536906270388	9.450870282921011	10.653895012344286	0.326371347877808	0.0	0.0	0.0	16.396144350458727	0.0
35.817946058447134	16.06703739617709	0.32984794503229464	16.380199179071557	0.3131617828944684	25.805695122276767	15.973275025007322	0.3295946103452018	15.973275025007322	9.517026374901459	11.315037329068804	0.33431379089096264	0.0	0.0	0.0	16.380199179071557	0.0
36.06867168085626	16.441355833713562	0.3336545183085231	16.36302901205255	-0.07832682166101179	25.986334988132704	15.865622641863512	0.3283452239157013	15.865622641863512	9.58364555952577	11.638182369625788	0.3368505404492023	0.0	0.0	0.0	16.36302901205255	0.0
36.32115238262226	16.148026711559805	0.33120233126618615	16.344618677010114	0.19659196545030966	26.168239333049634	16.10110700294793	0.3309085342615018	16.10110700294793	9.650731078442451	11.324592632654285	0.3321578047261433	0.0	0.0	0.0	16.344618677010114	0.0
36.57540044930061	16.633593861445355	0.33499543812169785	16.324951935145453	-0.3086419262999023	26.35141700838098	16.12050806535315	0.33118837190142125	16.12050806535315	9.718286195991547	11.73206856451809	0.33655559653364214	0.0	0.0	0.0	16.324951935145453	0.0
36.83142825244572	15.76995409472189	0.3273519654974362	16.30401149844196	0.5340574037200696	26.53587692743965	15.758291283696314	0.3277066487730122	15.758291283696314	9.786314199363488	12.241169103861758	0.34194807236633756	0.0	0.0	0.0	16.30401149844196	0.0
37.08924825021283	16.68466669804978	0.33542029856297034	16.28177905802719	-0.40288764002259114	26.721628065931725	15.863539174519302	0.3288381763516448	15.863539174519302	9.854818398759033	11.679776127461023	0.334846007273426	0.0	0.0	0.0	16.28177905802719	0.0
37.34887298796433	16.93399253504812	0.3373503078464407	16.258235324966808	-0.6757572100813114	26.90867946239325	16.561916571064266	0.33511653741288105	16.561916571064266	9.923802127550346	12.445599315951846	0.341182657653413	0.0	0.0	0.0	16.258235324966808	0.0
37.61031509888008	15.901336388300312	0.32782415007448973	16.233360084846385	0.33202369654607367	27.09704021863	16.6756548255451	0.33584982632647337	16.6756548255451	9.993268742443199	12.369636167279047	0.34147094098961295	0.0	0.0	0.0	16.233360084846385	0.0
37.87358730457224	16.052663081208635	0.3294730154749317	16.207132267601274	0.15446918639263885	27.286719500160412	15.509944023016933	0.324920498417981	15.509944023016933	10.0632216236403	13.19288407504834	0.35215446935074274	0.0	0.0	0.0	16.207132267601274	0.0
38.138702415704245	15.984248147477768	0.3283424143778674	16.17953003416397	0.19528188668620317	27.477726536661535	16.83743135326289	0.3373819914482572	16.83743135326289	10.133664175005784	12.303351200739177	0.3412563742537023	0.0	0.0	0.0	16.17953003416397	0.0
38.40567333261417	15.948355801026445	0.3273516971736901	16.150530881618014	0.2021750805915694	27.670070622418166	16.46872581154331	0.33450848316038895	16.46872581154331	10.204599824230822	12.815169925396079	0.34918838287878884	0.0	0.0	0.0	16.150530881618014	0.0
38.674513045942476	15.785226863965999	0.32616530092972923	16.1201117686722	0.33488490470620036	27.863761116775095	15.811078718254539	0.327983963707917	15.811078718254539	10.27603202300044	12.701332394410613	0.3481068263200667	0.0	0.0	0.0	16.1201117686722	0.0
38.94523463726408	15.397949100797534	0.322096204447588	16.088249263398293	0.6903001626007583	28.058807444592517	15.797187856842779	0.3278457600872007	15.797187856842779	10.347964247161443	12.710348045155104	0.34864440019954257	0.0	0.0	0.0	16.088249263398293	0.0
39.217851279724925	16.158378891704203	0.3293479781825672	16.05491971532265	-0.103459176381552	28.255219096704664	16.59306992194702	0.3342909743522448	16.59306992194702	10.420399996891572	12.547202330910888	0.3468465699249943	0.0	0.0	0.0	16.05491971532265	0.0
39.492376238683	15.758409619000501	0.3261391452825927	16.02009945410693	0.26168983510642896	28.453005630381597	16.28019217451126	0.330918139353102	16.28019217451126	10.493342796869813	13.093016266548322	0.35317730284953347	0.0	0.0	0.0	16.02009945410693	0.0
39.76882287235378	15.52483617844969	0.32409803499056355	15.983765017214463	0.4589288387647734	28.65217666979427	16.38628078727982	0.3314694549204533	16.38628078727982	10.566796196447902	13.86217666174334	0.36070534747703464	0.0	0.0	0.0	15.983765017214463	0.0
40.04720463246026	15.813176195856778	0.3267239641655568	15.945893409128612	0.1327172132718335	28.85274190648283	15.732158163919003	0.32555788094998145	15.732158163919003	10.640763769823035	12.8913954952233	0.34938522074154815	0.0	0.0	0.0	15.945893409128612	0.0
40.327535064887485	15.855912300751775	0.32727744566172895	15.906462394866395	0.050550094114619526	29.05471109982821	15.761454093651734	0.325224593204912	15.761454093651734	10.715249116211798	13.264407372282871	0.3530917293659259	0.0	0.0	0.0	15.906462394866395	0.0
40.6098278103417	15.593749353568114	0.32521375049185086	15.865450830723255	0.2717014771551405	29.25809407752701	16.34204374561511	0.33013924806028566	16.34204374561511	10.79025586002528	13.406883385526745	0.3537773765369926	0.0	0.0	0.0	15.865450830723255	0.0
40.894096605014084	16.16148915089374	0.3306194476378632	15.822839035386476	-0.33865011550726365	29.4629007360697	15.926533381883427	0.32678713744611015	15.926533381883427	10.865787651045459	13.683968761452029	0.35574288354822114	0.0	0.0	0.0	15.822839035386476	0.0
41.18035528124919	16.03391683253009	0.33023165777974983	15.778609204766013	-0.25530762776407556	29.669141041222183	16.661568660705303	0.33349757334066893	16.661568660705303	10.941848164602776	13.90355847220042	0.35932909018220527	0.0	0.0	0.0	15.778609204766013	0.0
41.46861776821793	15.804153778428402	0.3282105889703699	15.732745874121761	-0.0714079043066409	29.87682502851074	16.552200721777417	0.33256932410022766	16.552200721777417	11.018441101754995	13.845050299841692	0.35664623771112525	0.0	0.0	0.0	15.732745874121761	0.0
41.75889809259546	15.537510972083583	0.325468162636443	15.685236431305217	0.14772545922163438	30.085962803710316	16.65972239784546	0.33437012807861893	16.65972239784546	11.095570189467281	13.412188166200833	0.3511918051162312	0.0	0.0	0.0	15.685236431305217	0.0
42.05121037924363	15.635768567281819	0.3269779479309905	15.636071685186824	0.00030311790500547886	30.296564543336288	16.49360182369405	0.3329777372390102	16.49360182369405	11.173239180793551	14.09708422263057	0.35897269547567084	0.0	0.0	0.0	15.636071685186824	0.0
42.345568851898335	15.279092702147743	0.32289854978716004	15.585246493611209	0.30615379146346555	30.50864049513964	16.279982309149947	0.33192733614590825	16.279982309149947	11.251451855059106	13.775384836110245	0.35432271187427755	0.0	0.0	0.0	15.585246493611209	0.0
42.64198783386162	15.757873944647503	0.3289198432928632	15.532760455509681	-0.22511348913782214	30.72220097860562	16.770388455085193	0.3361060736871206	16.770388455085193	11.33021201804452	13.82357557176298	0.35469125098862625	0.0	0.0	0.0	15.532760455509681	0.0
42.94048174869865	15.949850557061	0.3305497004871535	15.478618672097753	-0.4712318849632471	30.93725638545586	16.440050046364185	0.33345753511951337	16.440050046364185	11.409523502170831	14.046117806684308	0.35603082684498527	0.0	0.0	0.0	15.478618672097753	0.0
43.24106512093954	15.571837735700916	0.32708402962455907	15.422832582407036	-0.14900515329387964	31.15381718015405	16.60087618713834	0.33454558960994746	16.60087618713834	11.489390166686027	14.180638482835239	0.3574278363924009	0.0	0.0	0.0	15.422832582407036	0.0
43.54375257678612	15.784091865206694	0.32932396184455515	15.365420878743745	-0.4186709864629492	31.371893900415127	17.022648807700378	0.33850110688653307	17.022648807700378	11.56981589785283	13.627563190560673	0.35067234363713623	0.0	0.0	0.0	15.365420878743745	0.0
43.84855884482362	15.165170773411798	0.32395483301174116	15.3064105080153	0.14123973460350214	31.59149715771803	16.550296049932008	0.33419392813575427	16.550296049932008	11.6508046091378	13.404266673366237	0.3475113221848176	0.0	0.0	0.0	15.3064105080153	0.0
44.15549875673739	15.647703580406455	0.32807893716196646	15.245837765252698	-0.40186581515375686	31.812637637822057	16.048804649431162	0.3293686580118521	16.048804649431162	11.732360241401764	13.701506802970977	0.3513426724799874	0.0	0.0	0.0	15.245837765252698	0.0
44.46458724803455	14.812024176309311	0.32075946196738264	15.183749486056445	0.37172530974713425	32.03532610128681	16.868163317360356	0.3363938156942117	16.868163317360356	11.814486763091576	13.904066156867005	0.3521827904953254	0.0	0.0	0.0	15.183749486056445	0.0
44.775839358770796	15.215961079754834	0.3247401850705069	15.120204345110828	-0.0957567346440058	32.259573383995814	16.341371938518368	0.33198451110776034	16.341371938518368	11.897188170433218	13.833749296397263	0.3499061153465034	0.0	0.0	0.0	15.120204345110828	0.0
45.08927023428218	15.227297364946857	0.32504222369743085	15.055274268368215	-0.17202309657864134	32.48539039768379	16.712890985153454	0.335163043977295	16.712890985153454	11.980468487626249	13.321999387130607	0.34300216127425415	0.0	0.0	0.0	15.055274268368215	0.0
45.40489512592216	14.784742122454363	0.3215243647276423	14.989045966971084	0.2043038445167209	32.71278813046758	16.41834121517409	0.3315080290473953	16.41834121517409	12.064331767039633	13.405383221905662	0.3440900877517707	0.0	0.0	0.0	14.989045966971084	0.0
45.72272939180361	14.794685789271734	0.3218970596434847	14.92162260148342	0.12693681221168696	32.94177764738085	16.52924231121099	0.33279245823643683	16.52924231121099	12.14878208940891	13.661555127153456	0.34538728078159636	0.0	0.0	0.0	14.92162260148342	0.0
46.04278849754624	14.526092956601397	0.319112584079937	14.853125585528012	0.3270326289266148	33.17237009091252	16.59598851798441	0.33321111702869505	16.59598851798441	12.233823564034772	12.730881993576606	0.33386783151374133	0.0	0.0	0.0	14.853125585528012	0.0
46.365088017029066	14.953390663390529	0.3242163081147538	14.783696538489536	-0.16969412490099245	33.4045766815489	16.874369148908258	0.3358845939082629	16.874369148908258	12.319460328983016	12.372552744547002	0.32944459651753005	0.0	0.0	0.0	14.783696538489536	0.0
46.689643633148265	15.051464237550665	0.3248848252499754	14.713499397525169	-0.33796484002549576	33.63840871831975	16.899220496844247	0.33647346659297284	16.899220496844247	12.405696551285896	13.238120826515187	0.3384107972790675	0.0	0.0	0.0	14.713499397525169	0.0
47.0164711385803	14.601466687363628	0.3215974219858814	14.642722699753275	0.04125601238964727	33.87387757934799	16.347124097846635	0.33087133843914845	16.347124097846635	12.492536427144898	12.292084026981799	0.3263434617838472	0.0	0.0	0.0	14.642722699753275	0.0
47.34558643655036	14.676000363231601	0.3227181517032278	14.571582046144322	-0.10441831708727989	34.11099472240342	16.49410875035259	0.3331336774212949	16.49410875035259	12.579984182134913	13.09883357409046	0.335376803238216	0.0	0.0	0.0	14.571582046144322	0.0
47.67700554160622	14.314510981917826	0.31917146604625285	14.50032275933155	0.1858117774137238	34.34977168546025	16.156831522682385	0.32936105976249236	16.156831522682385	12.668044071409858	12.319614342770203	0.32539523715544266	0.0	0.0	0.0	14.50032275933155	0.0
48.01074458039746	14.457063304257021	0.32129788978581053	14.429222748289991	-0.027840555967030056	34.59022008725847	16.16905651305333	0.32999128284437684	16.16905651305333	12.756720379909726	12.787802274925808	0.3297825082831042	0.0	0.0	0.0	14.429222748289991	0.0
48.346819792460245	14.659249045909332	0.3234559953426583	14.35859559360916	-0.30065345230017293	34.83235162786928	16.767192668093468	0.3354599204722656	16.767192668093468	12.846017422569096	12.37476510541712	0.3232160183116862	0.0	0.0	0.0	14.35859559360916	0.0
48.68524753100746	14.170459377033596	0.318804351036485	14.288793867891435	0.11833449085783876	35.07617808926437	16.752096058134878	0.3355753359873523	16.752096058134878	12.93593954452708	13.164890971410461	0.3327460375147096	0.0	0.0	0.0	14.288793867891435	0.0
49.026044263724515	13.913977248996048	0.3164437666492128	14.220212706675998	0.30623545767995	35.32171133588922	16.205154427236295	0.3312762405996529	16.205154427236295	13.026491121338768	13.185033337383253	0.3307857335202299	0.0	0.0	0.0	14.220212706675998	0.0
49.36922657357059	14.169040398292658	0.319566801260117	14.1532936461874	-0.01574675210525811	35.568963315240445	16.911684581223987	0.33758639885961206	16.911684581223987	13.11767655918814	12.846796959233645	0.3259652857092895	0.0	0.0	0.0	14.1532936461874	0.0
49.714811159585594	14.116587910854586	0.32006564688202505	14.088528745167142	-0.028059165687443155	35.817946058447134	16.06703739617709	0.32984794503229464	16.06703739617709	13.209500295102458	13.065639925903525	0.3279709190779227	0.0	0.0	0.0	14.088528745167142	0.0
					36.06867168085626	16.441355833713562	0.3336545183085231	16.441355833713562	13.301966797168173	12.99768063632809	0.32592363814440417
					36.32115238262226	16.148026711559805	0.33120233126618615	16.148026711559805	13.395080564748351	13.458949584986945	0.33045839747527117
					36.57540044930061	16.633593861445355	0.33499543812169785	16.633593861445355	13.488846128701589	13.1164594423777	0.32588265203558187
					36.83142825244572	15.76995409472189	0.3273519654974362	15.76995409472189	13.5832680516025	13.785614024585964	0.33194075637477527
					37.08924825021283	16.68466669804978	0.33542029856297034	16.68466669804978	13.678350927963718	13.080638917906255	0.3239806851659517
					37.34887298796433	16.93399253504812	0.3373503078464407	16.93399253504812	13.774099384459465	14.515463113870265	0.33809996152869876
					37.61031509888008	15.901336388300312	0.32782415007448973	15.901336388300312	13.870518080150681	14.368253294658524	0.3363826812994592
					37.87358730457224	16.052663081208635	0.3294730154749317	16.052663081208635	13.967611706711736	14.466387523153509	0.33542876002988986
					38.138702415704245	15.984248147477768	0.3283424143778674	15.984248147477768	14.065384988658717	13.85590245657109	0.32975290675728114
					38.40567333261417	15.948355801026445	0.3273516971736901	15.948355801026445	14.163842683579329	14.286355282627344	0.33266412157132014
					38.674513045942476	15.785226863965999	0.32616530092972923	15.785226863965999	14.262989582364385	14.45793465842662	0.3353168121190819
					38.94523463726408	15.397949100797534	0.322096204447588	15.397949100797534	14.362830509440936	14.418981220733293	0.33406012900922344
					39.217851279724925	16.158378891704203	0.3293479781825672	16.158378891704203	14.463370323007023	14.673054441185187	0.33621003854016684
					39.492376238683	15.758409619000501	0.3261391452825927	15.758409619000501	14.564613915268072	14.160697833568992	0.33112102973369817
					39.76882287235378	15.52483617844969	0.32409803499056355	15.52483617844969	14.66656621267495	14.272059947677233	0.33220471465044416
					40.04720463246026	15.813176195856778	0.3267239641655568	15.813176195856778	14.769232176163673	14.272773052583448	0.3313210481519818
					40.327535064887485	15.855912300751775	0.32727744566172895	15.855912300751775	14.87261680139682	13.800027802193755	0.3269726119919628
					40.6098278103417	15.593749353568114	0.32521375049185086	15.593749353568114	14.976725119006597	13.774506393991366	0.3261846129185848
					40.894096605014084	16.16148915089374	0.3306194476378632	16.16148915089374	15.081562194839643	13.41234800680823	0.3213811222465732
					41.18035528124919	16.03391683253009	0.33023165777974983	16.03391683253009	15.18713313020352	13.30533172229551	0.32041271682990835
					41.46861776821793	15.804153778428402	0.3282105889703699	15.804153778428402	15.293443062114946	13.490679010773988	0.3225752679436266
					41.75889809259546	15.537510972083583	0.325468162636443	15.537510972083583	15.400497163549751	13.690607275451999	0.323917155962509
					42.05121037924363	15.635768567281819	0.3269779479309905	15.635768567281819	15.508300643694598	14.036345159976324	0.32655294543308644
					42.345568851898335	15.279092702147743	0.32289854978716004	15.279092702147743	15.61685874820046	13.534484389272496	0.32044284494225495
					42.64198783386162	15.757873944647503	0.3289198432928632	15.757873944647503	15.726176759437863	13.213482890050209	0.3171703181837673
					42.94048174869865	15.949850557061	0.3305497004871535	15.949850557061	15.836259996753927	12.810589046851362	0.31173720911604386
					43.24106512093954	15.571837735700916	0.32708402962455907	15.571837735700916	15.947113816731207	13.882869854752736	0.32193314259234207
					43.54375257678612	15.784091865206694	0.32932396184455515	15.784091865206694	16.058743613448325	13.494436043033796	0.317106334974119
					43.84855884482362	15.165170773411798	0.32395483301174116	15.165170773411798	16.171154818742465	13.382296641516792	0.3155784135868485
					44.15549875673739	15.647703580406455	0.32807893716196646	15.647703580406455	16.284352902473664	13.115356041693877	0.31279793946272305
					44.46458724803455	14.812024176309311	0.32075946196738264	14.812024176309311	16.39834337279098	12.81231697553389	0.30982486032498907
					44.775839358770796	15.215961079754834	0.3247401850705069	15.215961079754834	16.513131776400517	13.609269419664372	0.3180497042697153
					45.08927023428218	15.227297364946857	0.32504222369743085	15.227297364946857	16.628723698835323	13.809818876426503	0.31897749105240153
					45.40489512592216	14.784742122454363	0.3215243647276423	14.784742122454363	16.74512476472717	13.849536150880073	0.31865581972783796
					45.72272939180361	14.794685789271734	0.3218970596434847	14.794685789271734	16.862340638080262	14.27579337282653	0.3219060662362463
					46.04278849754624	14.526092956601397	0.319112584079937	14.526092956601397	16.980377022546822	14.202372470349053	0.32053110226576337
					46.365088017029066	14.953390663390529	0.3242163081147538	14.953390663390529	17.09923966170465	13.949639287813575	0.3178610226239485
					46.689643633148265	15.051464237550665	0.3248848252499754	15.051464237550665	17.21893433933658	13.837846708845555	0.3155673468211769
					47.0164711385803	14.601466687363628	0.3215974219858814	14.601466687363628	17.339466879711935	13.920699153331041	0.31607327877009955
					47.34558643655036	14.676000363231601	0.3227181517032278	14.676000363231601	17.460843147869923	13.713186179640788	0.31367378915467203
					47.67700554160622	14.314510981917826	0.31917146604625285	14.314510981917826	17.583069049905014	14.317552834273393	0.3189437166814805
					48.01074458039746	14.457063304257021	0.32129788978581053	14.457063304257021	17.706150533254345	14.604065297158034	0.32100542794267006
					48.346819792460245	14.659249045909332	0.3234559953426583	14.659249045909332	17.830093586987125	14.225426228813154	0.31762658567368
					48.68524753100746	14.170459377033596	0.318804351036485	14.170459377033596	17.95490424209604	14.909805186853891	0.32257546132922893
					49.026044263724515	13.913977248996048	0.3164437666492128	13.913977248996048	18.080588571790713	14.567082696021394	0.3191409874860268
					49.36922657357059	14.169040398292658	0.319566801260117	14.169040398292658	18.207152691793247	14.008404659718666	0.3137554716392028
					49.714811159585594	14.116587910854586	0.32006564688202505	14.116587910854586	18.334602760635804	14.790799033379976	0.3205737123324328
					50.06281483770269	13.705231369208919	0.31630899891447045	13.705231369208919	18.462944979960255	14.171445668221207	0.3137900826734736
					50.413254541566616	14.100669595704009	0.32105830643166783	14.100669595704009	18.592185594819973	14.635347521566233	0.31784544498306894
					50.76614732335758	13.71310602499199	0.31809071002387473	13.71310602499199	18.722330893983717	14.133105624327841	0.3129916459961843
					51.12151035462108	13.709208052050895	0.3183074086278392	13.709208052050895	18.8533872102416	14.022878065327836	0.31183880679417997
					51.47936092710343	13.675954848174015	0.31923166597044805	13.675954848174015	18.98536092071329	14.841351018976114	0.3182381672478811
					51.839716453593155	13.489089612683586	0.3174140606394842	13.489089612683586	19.118258447158283	14.911571113415249	0.3189459843257937
					52.20259446876831	13.315572503819658	0.3159727366205479	13.315572503819658	19.252086256288393	15.082125195258303	0.3197842786623367
					52.56801263004969	12.91333363199652	0.31252772102632026	12.91333363199652	19.38685086008241	15.403092155552585	0.32193279028148186
					52.93598871846004	12.80071043992786	0.31101946419053106	12.80071043992786	19.522558816102986	14.973686888421177	0.31751713864467696
					53.306540639489256	12.822431383003021	0.31201465229462266	12.822431383003021	19.659216727815707	14.561110623880476	0.31356177110174066
					53.67968642396568	13.393936259654675	0.31885729984806377	13.393936259654675	19.79683124491042	15.313538037848827	0.3195918493442507
					54.05544422893344	13.19201311686415	0.3171868721729307	13.19201311686415	19.935409063624792	14.92262738465713	0.3154927899849506
					54.43383233853597	12.77107353896331	0.313450091556382	12.77107353896331	20.07495692707017	14.952591052248097	0.3154969427058398
					54.81486916490572	12.71330980016837	0.31343760038063956	12.71330980016837	20.215481625559658	15.143039343212617	0.3174960900872569
					55.19857324906006	12.69855326102865	0.3142368933820249	12.69855326102865	20.356989996938573	15.559454676831106	0.32142776802271944
					55.58496326180349	13.057103929240728	0.3179254754493499	13.057103929240728	20.499488926917145	15.903770788939788	0.32408120763690407
					55.97405800463611	12.478357609013491	0.31247863939203147	12.478357609013491	20.642985349405564	15.18770904369358	0.3185233292006865
					56.36587641066856	11.83230389562584	0.3059398241699929	11.83230389562584	20.7874862468514	14.999688128638896	0.3163503279063645
					56.76043754554324	12.458648416435047	0.31320050531429794	12.458648416435047	20.932998650579357	15.658075046618514	0.3214879331525022
					57.15776060836205	12.41600312795969	0.31345247488470207	12.41600312795969	21.079529641133412	16.179654212336246	0.3264787297128443
					57.55786493262058	11.88721662924041	0.3078564828106365	11.88721662924041	21.22708634862135	15.595623980799822	0.321389359908051
					57.96076998714892	11.889649771893737	0.30830952636080816	11.889649771893737	21.375675953061695	15.991775668270993	0.3250322326883177
					58.36649537705897	12.211514321074555	0.3134005639127559	12.211514321074555	21.525305684733127	16.485773054350666	0.32942252178870934
					58.77506084469838	11.60552133571877	0.30667587652051675	11.60552133571877	21.67598282452626	16.753458680368112	0.33221671248417467
					59.18648627061127	11.508758633877104	0.30700348757320195	11.508758633877104	21.827714704297946	15.652547618669894	0.32177009286245384
					59.600791674505544	11.630798958215127	0.3094744413235117	11.630798958215127	21.980508707228033	16.331095510831833	0.3274814865271521
					60.01799721622709	11.372057404680495	0.30645764557011257	11.372057404680495	22.134372268178627	15.91759217874586	0.3239380633630904
					60.438123196740676	10.958453326641882	0.302373564176325	10.958453326641882	22.289312874055877	16.57281552979361	0.32941629299777236
					60.86119005911786	11.248209896591247	0.30730774453089466	11.248209896591247	22.44533806417427	16.420146919437656	0.32772661459076485
					61.28721838953169	11.407907376905888	0.31015061898767643	11.407907376905888	22.602455430623486	16.79754712018442	0.33077321552985983
					61.71622891825841	11.414071713186122	0.31067859875076337	11.414071713186122	22.76067261863785	16.89723874082694	0.33146763879281277
					62.14824252068621	11.051986730982138	0.3071777179077842	11.051986730982138	22.919997326968314	17.263415001692888	0.3340786813185897
					62.58328021833101	11.050245362541299	0.3079790941965815	11.050245362541299	23.080437308257093	17.13249314899603	0.3317884882855443
					63.021363179859335	10.929455341306669	0.3067737535292819	10.929455341306669	23.24200036941489	16.88853078012145	0.3297520913722791
					63.46251272211835	10.810468869525664	0.30611263532439026	10.810468869525664	23.404694372000794	17.448372406053814	0.33316035718663045
					63.90675031117318	10.744713023533896	0.3056135541384859	10.744713023533896	23.5685272326048	17.373089629165303	0.33325061099633235
					64.35409756335139	10.961610777670153	0.3099163477938332	10.961610777670153	23.73350692323303	17.0524571732799	0.32921119098025925
					64.80457624629484	10.566069343084237	0.30534672279963815	10.566069343084237	23.89964147169566	17.604734312033123	0.3332571384234611
					65.2582082800189	10.666810798722954	0.3073246231341995	10.666810798722954	24.06693896199753	17.167562736028675	0.32924278358722464
					65.71501573797903	10.345571681416168	0.3046703322663445	10.345571681416168	24.23540753473151	17.491227181072684	0.3310582264702072
					66.1750208481449	10.456968959976177	0.30678089802456354	10.456968959976177	24.405055387474633	17.092743481618303	0.32760770082521373
					66.6382459940819	10.050419239456765	0.3024977720986304	10.050419239456765	24.575890775186952	17.48610158427676	0.3301355291624885
					67.10471371604048	10.064772915273004	0.3037726969572697	10.064772915273004	24.74792201061326	17.954314460218274	0.33365852501620247
					67.57444671205276	9.567257058826499	0.29795420870566636	9.567257058826499	24.921157464687553	17.974549377348758	0.3327970619262304
					68.04746783903713	9.418910692120086	0.29659121871351707	9.418910692120086	25.095605566940364	17.520091478661463	0.3295238835912695
					68.5238001139104	9.443765047851633	0.297952683597284	9.443765047851633	25.27127480590895	17.4073048120895	0.32756907770108695
					69.00346671470777	9.663477648953194	0.3024140800808366	9.663477648953194	25.448173729550312	17.70666121827232	0.3296712519599283
					69.48649098171072	9.592848911440925	0.3026409421851352	9.592848911440925	25.626310945657167	18.262248197766482	0.33320899824952993
					69.97289641858268	9.164815824676577	0.29632539102042027	9.164815824676577	25.805695122276767	17.82470727792267	0.3295946103452018
					70.46270669351276	9.438370889423531	0.3017987654819715	9.438370889423531	25.986334988132704	17.704577109606838	0.3283452239157013
					70.95594564036736	9.55174235334135	0.30526449477105244	9.55174235334135	26.168239333049634	17.96735601989837	0.3309085342615018
					71.45263725984992	8.929480792658484	0.29660759414811666	8.929480792658484	26.35141700838098	17.98900582294204	0.33118837190142125
					71.95280572066886	9.41469606191008	0.30539244164160123	9.41469606191008	26.53587692743965	17.58480517566862	0.3277066487730122
					72.45647536071354	8.629728731046894	0.294612466722371	8.629728731046894	26.721628065931725	17.702252151483002	0.3288381763516448
					72.96367068823854	8.880692489189258	0.299152579099179	8.880692489189258	26.90867946239325	18.481577157998128	0.33511653741288105
					73.4744163830562	8.246765260232037	0.2911065023475371	8.246765260232037	27.09704021863	18.60849859954651	0.33584982632647337
					73.9887372977376	8.547220756382359	0.2966110144164144	8.547220756382359	27.286719500160412	17.307672451292838	0.324920498417981
					74.50665845882176	8.143389148396528	0.29078443614665306	8.143389148396528	27.477726536661535	18.789026340194177	0.3373819914482572
					75.02820506803351	8.231616037522885	0.2933403071707881	8.231616037522885	27.670070622418166	18.37758483288836	0.33450848316038895
					75.55340250350974	8.165989395292657	0.2936640228154596	8.165989395292657	27.863761116775095	17.64371110244192	0.327983963707917
					76.0822763210343	8.397594581531889	0.2978209765738034	8.397594581531889	28.058807444592517	17.628210177420897	0.3278457600872007
					76.61485225528155	7.7141508630642255	0.28828252068453886	7.7141508630642255	28.255219096704664	18.516341435163714	0.3342909743522448
					77.15115622106853	8.089701000741675	0.2948900456833119	8.089701000741675	28.453005630381597	18.16719861673186	0.330918139353102
					77.69121431461602	8.690299918934633	0.3059174045558042	8.690299918934633	28.65217666979427	18.285583760990626	0.3314694549204533
					78.23505281481832	7.802679045435558	0.2921906767039095	7.802679045435558	28.85274190648283	17.555643015149865	0.32555788094998145
					78.78269818452205	8.110632047856797	0.2987403511378989	8.110632047856797	29.05471109982821	17.588334580974845	0.325224593204912
					79.3341770718137	7.47835855808746	0.28823291182357813	7.47835855808746	29.25809407752701	18.236219287062752	0.33013924806028566
					79.88951631131638	7.031944526141404	0.28251873754330936	7.031944526141404	29.4629007360697	17.772547898893123	0.32678713744611015
					80.4487429254956	7.518245204245168	0.2928169807734402	7.518245204245168	29.669141041222183	18.59277973384459	0.33349757334066893
					81.01188412597406	7.4855228217257155	0.2923329619116578	7.4855228217257155	29.87682502851074	18.470735162901732	0.33256932410022766
					81.5789673148559	7.17609836610584	0.2878683813636196	7.17609836610584	30.085962803710316	18.59071947413058	0.33437012807861893
					82.1500200860599	6.788655473342093	0.28235974088052845	6.788655473342093	30.296564543336288	18.40534417680091	0.3329777372390102
					82.72507022666231	6.673470522048979	0.2816423373546144	6.673470522048979	30.50864049513964	18.166964426271395	0.33192733614590825
					83.30414571824895	6.771059064341446	0.2839562430125667	6.771059064341446	30.72220097860562	18.714212625836282	0.3361060736871206
					83.88727473827669	6.767416083415745	0.2859102889735649	6.767416083415745	30.93725638545586	18.345585313723493	0.33345753511951337
					84.47448566144462	6.365141485956601	0.2808664352891572	6.365141485956601	31.15381718015405	18.52505250986513	0.33454558960994746
					85.06580706107474	6.363883013113718	0.2806013093513282	6.363883013113718	31.371893900415127	18.99571200127129	0.33850110688653307
					85.66126771050226	6.84325157555013	0.2925598433244402	6.84325157555013	31.59149715771803	18.468609724126544	0.33419392813575427
					86.26089658447577	6.213659289257204	0.2803132994137518	6.213659289257204	31.812637637822057	17.90899139899732	0.3293686580118521
					86.8647228605671	6.502745983974616	0.2872289697904869	6.502745983974616	32.03532610128681	18.823320388425074	0.3363938156942117
					87.47277592059106	6.522374859295914	0.28998657198357963	6.522374859295914	32.259573383995814	18.235469612069494	0.33198451110776034
					88.08508535203521	5.933691706209868	0.2803405797392148	5.933691706209868	32.48539039768379	18.6500507323517	0.335163043977295
					88.70168094949946	5.896308831815701	0.2813779990578029	5.896308831815701	32.71278813046758	18.321360252757383	0.3315080290473953
					89.32259271614595	5.648002792247484	0.2782184084281917	5.648002792247484	32.94177764738085	18.44511568616498	0.33279245823643683
					89.94785086515898	5.617113110416374	0.27879615032208344	5.617113110416374	33.17237009091252	18.519598320176183	0.33321111702869505
					90.57748582121508	5.6373088667820115	0.2807926157448525	5.6373088667820115	33.4045766815489	18.83024552623083	0.3358845939082629
					91.21152822196359	5.430760002311785	0.27790629507227893	5.430760002311785	33.63840871831975	18.85797734714591	0.33647346659297284
					91.85000891951734	5.445143780428287	0.2822107212525837	5.445143780428287	33.87387757934799	18.241888493362268	0.33087133843914845
					92.49295898195396	5.25278829588368	0.27944825724659944	5.25278829588368	34.11099472240342	18.405909860374614	0.3331336774212949
					93.14040969482764	5.55844471983872	0.28806605904115395	5.55844471983872	34.34977168546025	18.029539463864275	0.32936105976249236
					93.79239256269142	5.075031113291033	0.27885940833261263	5.075031113291033	34.59022008725847	18.043181429866635	0.32999128284437684
					94.44893931063027	5.16116414217543	0.28289158938839665	5.16116414217543	34.83235162786928	18.71064642118752	0.3354599204722656
					95.11008188580468	5.751673597342355	0.2979160027946885	5.751673597342355	35.07617808926437	18.693799991574334	0.3355753359873523
					95.7758524590053	5.1404088758232795	0.2873410219053916	5.1404088758232795	35.32171133588922	18.083463385360893	0.3312762405996529
					96.44628342621834	5.012585426085875	0.28485410604054723	5.012585426085875	35.568963315240445	18.871886120093748	0.33758639885961206
					97.12140741020188	5.069768464379582	0.28742166562828203	5.069768464379582	35.817946058447134	17.92933746911192	0.32984794503229464
					97.8012572620733	5.15011972397156	0.29241376831435684	5.15011972397156	36.06867168085626	18.347042452427576	0.3336545183085231
					98.48586606290782	4.809283338139613	0.2855848440460257	4.809283338139613	36.32115238262226	18.019714103651562	0.33120233126618615
					99.17526712534817	4.4588232716195915	0.27843911606718097	4.4588232716195915	36.57540044930061	18.56156242823966	0.33499543812169785
					99.86949399522561	4.731045491972368	0.2871057899172709	4.731045491972368	36.83142825244572	17.597819801175483	0.3273519654974362
					100.5685804531922	4.986107697606626	0.29349987728865	4.986107697606626	37.08924825021283	18.618555021236517	0.33542029856297034
					101.27256051636454	4.78575102886994	0.2900562084647237	4.78575102886994	37.34887298796433	18.896779746871104	0.3373503078464407
					101.9814684399791	4.83272314592336	0.29433053063289516	4.83272314592336	37.61031509888008	17.744430369194323	0.32782415007448973
					102.69533871905895	4.620922002091408	0.289178484634139	4.620922002091408	37.87358730457224	17.913297054342113	0.3294730154749317
					103.41420609009236	4.4718696192385865	0.28752882967064164	4.4718696192385865	38.138702415704245	17.836952274371694	0.3283424143778674
					104.13810553272302	4.271700788281887	0.2858742467557036	4.271700788281887	38.40567333261417	17.796899713578053	0.3273516971736901
					104.86707227145207	4.528008910001257	0.2927574045482097	4.528008910001257	38.674513045942476	17.614862808365512	0.32616530092972923
					105.60114177735224	4.1248906197098405	0.2859499362726974	4.1248906197098405	38.94523463726408	17.182696408368066	0.322096204447588
					106.3403497697937	4.009643448838549	0.28246270454058775	4.009643448838549	39.217851279724925	18.03126618551789	0.3293479781825672
					107.08473221818227	4.07506480188595	0.28664298773155317	4.07506480188595	39.492376238683	17.584937226995255	0.3261391452825927
					107.83432534370954	4.565386424756664	0.3007980912099676	4.565386424756664	39.76882287235378	17.3242907284408	0.32409803499056355
					108.58916562111551	4.7518233791438975	0.3047699816073108	4.7518233791438975	40.04720463246026	17.64605169472643	0.3267239641655568
					109.34928978046332	4.327096143024553	0.29613127752908197	4.327096143024553	40.327535064887485	17.69374126112777	0.32727744566172895
					110.11473480892656	4.080824512694777	0.29248241501237854	4.080824512694777	40.6098278103417	17.40119150002052	0.32521375049185086
					110.88553795258903	4.392386924903504	0.30366205177938566	4.392386924903504	40.894096605014084	18.034736948997836	0.3306194476378632
					111.66173671825717	4.093145558112485	0.2969515921783992	4.093145558112485	41.18035528124919	17.892377963252084	0.33023165777974983
					112.44336887528496	3.9240577493521434	0.29426607994273607	3.9240577493521434	41.46861776821793	17.635983505870467	0.3282105889703699
					113.23047245741196	3.789738987261634	0.29095248787449685	3.789738987261634	41.75889809259546	17.33843463355597	0.325468162636443
					114.02308576461385	4.476406807636593	0.31389223690330004	4.476406807636593	42.05121037924363	17.448081081732642	0.3269779479309905
					114.82124736496615	3.5292042925553178	0.28737873053562035	3.5292042925553178	42.345568851898335	17.050063588190373	0.32289854978716004
					115.62499609652092	3.908456696981135	0.3001625405288926	3.908456696981135	42.64198783386162	17.584339463635924	0.3289198432928632
					116.43437106919656	3.7237315790387964	0.29916635663587554	3.7237315790387964	42.94048174869865	17.79856772397205	0.3305497004871535
					117.24941166668094	3.635482117425093	0.2966285984433755	3.635482117425093	43.24106512093954	17.376740147755125	0.32708402962455907
					118.07015754834771	3.3123100612120475	0.2886495267315119	3.3123100612120475	43.54375257678612	17.613596254035624	0.32932396184455515
					118.89664865118613	4.068900083112042	0.3151848393027363	4.068900083112042	43.84855884482362	16.92293718304957	0.32395483301174116
					119.72892519174444	3.5229161146018586	0.3003035425049591	3.5229161146018586	44.15549875673739	17.461399459771695	0.32807893716196646
					120.56702766808665	4.015210693453051	0.31523671037889034	4.015210693453051	44.46458724803455	16.528858028355778	0.32075946196738264
					121.41099686176327	4.019939867716722	0.32143312929501483	4.019939867716722	44.775839358770796	16.979614498234042	0.3247401850705069
					122.26087383979561	3.611839465274376	0.308686932630866	3.611839465274376	45.08927023428218	16.992264750912376	0.32504222369743085
					123.11669995667417	3.4003927498700803	0.3056153538869707	3.4003927498700803	45.40489512592216	16.498413762972277	0.3215243647276423
					123.97851685637087	3.586734164199059	0.31420665564148514	3.586734164199059	45.72272939180361	16.509509981500496	0.3218970596434847
					124.84636647436548	3.4817860620803915	0.31094666692386336	3.4817860620803915	46.04278849754624	16.20978505897825	0.319112584079937
					125.72029103968603	3.2282526499437156	0.3030814590307279	3.2282526499437156	46.365088017029066	16.686610038960115	0.3242163081147538
					126.60033307696384	3.6842283926830124	0.3203891034978907	3.6842283926830124	46.689643633148265	16.796051136566412	0.3248848252499754
					127.48653540850259	3.837519402640528	0.3268404867870665	3.837519402640528	47.0164711385803	16.293895217050302	0.3215974219858814
					128.3789411563621	3.6759119477868896	0.32248290281981085	3.6759119477868896	47.34558643655036	16.377067951045948	0.3227181517032278
					129.27759374445662	3.9256236272044593	0.33545660728139004	3.9256236272044593	47.67700554160622	15.973679015720677	0.31917146604625285
					130.18253690066783	3.9797476878466833	0.3389886438448584	3.9797476878466833	48.01074458039746	16.132754309516482	0.32129788978581053
					131.09381465897252	3.8890918939015875	0.33772814762147924	3.8890918939015875	48.346819792460245	16.358375020052048	0.3234559953426583
					132.01147136158534	3.5807932732075685	0.33025951397289705	3.5807932732075685	48.68524753100746	15.812930660361086	0.318804351036485
					132.93555166111642	4.017210345823239	0.3443510043911528	4.017210345823239	49.026044263724515	15.526720171458177	0.3164437666492128
					133.86610052274423	3.414009100252236	0.32727018263597396	3.414009100252236	49.36922657357059	15.811347210464229	0.319566801260117
					134.80316322640346	3.714567982080782	0.3396768599501655	3.714567982080782	49.714811159585594	15.752815053901543	0.32006564688202505
					135.74678536898827	3.6063276935052277	0.3365705577106342	3.6063276935052277	50.06281483770269	15.29377894952011	0.31630899891447045
					136.69701286657119	4.055176252746104	0.35519517862784966	4.055176252746104	50.413254541566616	15.735051676793685	0.32105830643166783
					137.6538919566372	3.4800734117257552	0.3332205687664713	3.4800734117257552	50.76614732335758	15.302566341838086	0.31809071002387473
					138.6174692003337	2.3374299440541972	0.28857125055836325	2.3374299440541972	51.12151035462108	15.298216562187793	0.3183074086278392
					139.587791484736	3.3160874625415215	0.33346278265063306	3.3160874625415215	51.47936092710343	15.261109042018605	0.31923166597044805
					140.56490602512915	4.47750553533901	0.382963414474906	4.47750553533901	51.839716453593155	15.052584608687157	0.3174140606394842
					141.54886036730505	3.799226605507615	0.35944601655949354	3.799226605507615	52.20259446876831	14.858955458223724	0.3159727366205479
					142.5397023898762	3.954811770096503	0.3660042909130829	3.954811770096503	52.56801263004969	14.410093835618188	0.31252772102632026
					143.53748030660535	3.727324073264898	0.36238564418744285	3.727324073264898	52.93598871846004	14.284416701268075	0.31101946419053106
					144.54224266875156	3.606014467824961	0.3581313585678362	3.606014467824961	53.306540639489256	14.308655277985062	0.31201465229462266
					145.55403836743284	4.263345624196966	0.38777287324733223	4.263345624196966	53.67968642396568	14.946402209548733	0.31885729984806377
					146.5729166360049	3.520494468856958	0.3597963056680189	3.520494468856958	54.05544422893344	14.72107453521492	0.3171868721729307
					147.59892705245693	3.9345379320082663	0.37731288023069937	3.9345379320082663	54.43383233853597	14.251344642877367	0.313450091556382
					148.63211954182412	4.106156778365383	0.38693156626670655	4.106156778365383	54.81486916490572	14.186885617806663	0.31343760038063956
					149.67254437861686	4.141292898273361	0.39300287462813427	4.141292898273361	55.19857324906006	14.170418675981088	0.3142368933820249
					150.7202521892672	3.627914018340841	0.3731420976472058	3.627914018340841	55.58496326180349	14.570528277498509	0.3179254754493499
					151.7752939545921	3.82147072907558	0.38186387648854064	3.82147072907558	55.97405800463611	13.924700560259874	0.31247863939203147
					152.83772101227422	3.6074796565315235	0.3774007578887229	3.6074796565315235	56.36587641066856	13.203763976564849	0.3059398241699929
					153.90758505936014	4.137573050303771	0.3991649997921155	4.137573050303771	56.76043754554324	13.902706912254377	0.31320050531429794
					154.98493815477565	4.57990071064912	0.4197454795545525	4.57990071064912	57.15776060836205	13.855118688633002	0.31345247488470207
					156.0698327218591	3.5384821285004953	0.3815565538228388	3.5384821285004953	57.55786493262058	13.265041541809161	0.3078564828106365
					157.16232155091208	4.248011226411807	0.4094476239340637	4.248011226411807	57.96076998714892	13.267756705449248	0.30830952636080816
					158.26245780176848	4.222971251271804	0.4123412249895408	4.222971251271804	58.36649537705897	13.62692796890691	0.3134005639127559
					159.37029500638084	4.64432790746151	0.4308973714253051	4.64432790746151	58.77506084469838	12.950695476851864	0.30667587652051675
					160.4858870714255	3.80987658448677	0.40332360196712225	3.80987658448677	59.18648627061127	12.84271719230794	0.30700348757320195
					161.6092882809255	4.282311421457884	0.42870975650627424	4.282311421457884	59.600791674505544	12.978902981009528	0.3094744413235117
					162.740553298892	4.461185370802854	0.43138639606131485	4.461185370802854	60.01799721622709	12.690171180851491	0.30645764557011257
					163.87973717198423	4.308670615573055	0.431154896918519	4.308670615573055	60.438123196740676	12.228627032362757	0.302373564176325
					165.02689533218813	3.601493509727553	0.3981525451821871	3.601493509727553	60.86119005911786	12.55196874113046	0.30730774453089466
					166.18208359951348	3.8563229335716747	0.41407161609172255	3.8563229335716747	61.28721838953169	12.730176455902404	0.31015061898767643
					167.34535818471008	4.375117145239538	0.4410117124944794	4.375117145239538	61.71622891825841	12.737055288802095	0.31067859875076337
					168.51677569200305	3.813689114749107	0.4202779652389545	3.813689114749107	62.14824252068621	12.333001717608115	0.3071777179077842
					169.69639312184705	3.9562925172685675	0.42940904990846	3.9562925172685675	62.58328021833101	12.331058510427846	0.3079790941965815
					170.8842678737	3.753681743563125	0.4233769140087114	3.753681743563125	63.021363179859335	12.196267945109803	0.3067737535292819
					172.0804577488159	4.107481768473919	0.43938963322458247	4.107481768473919	63.46251272211835	12.063489975269002	0.30611263532439026
					173.2850209530576	4.5289127529925155	0.45946033040036244	4.5289127529925155	63.90675031117318	11.990112492894195	0.3056135541384859
					174.498016099729	4.015876892443972	0.43861903760781	4.015876892443972	64.35409756335139	12.23215045759867	0.3099163477938332
					175.71950221242713	3.8447310002137827	0.4319257882962323	3.8447310002137827	64.80457624629484	11.790762559578658	0.30534672279963815
					176.9495387279141	4.139556759785982	0.45244300554319533	4.139556759785982	65.2582082800189	11.903180767785848	0.3073246231341995
					178.1881854990095	4.390636150855112	0.4676438774359838	4.390636150855112	65.71501573797903	11.544707428833926	0.3046703322663445
					179.43550279750258	3.623278578698336	0.4297189331361151	3.623278578698336	66.1750208481449	11.669016556347271	0.30678089802456354
					180.6915513170851	4.58248206217816	0.47858165201456504	4.58248206217816	66.6382459940819	11.215344422684346	0.3024977720986304
					181.9563921763047	4.2970709150270165	0.46678822239975687	4.2970709150270165	67.10471371604048	11.23136180605664	0.3037726969572697
					183.23008692153883	4.165189608345393	0.46393352479614924	4.165189608345393	67.57444671205276	10.676179822812733	0.29795420870566636
					184.51269752998962	4.465774456000539	0.4827507902742404	4.465774456000539	68.04746783903713	10.51063890786915	0.29659121871351707
					185.80428641269953	4.0617672727289555	0.45971658801889426	4.0617672727289555	68.5238001139104	10.538374085207712	0.297952683597284
					187.10491641758844	5.173864138270397	0.5172158712023189	5.173864138270397	69.00346671470777	10.783553160492838	0.3024140800808366
					188.41465083251154	4.4907166557016795	0.4910310851908021	4.4907166557016795	69.48649098171072	10.704737978910197	0.3026409421851352
					189.73355338833915	4.218779135992894	0.47541717795996336	4.218779135992894	69.97289641858268	10.227092382443878	0.29632539102042027
					191.0616882620575	4.260062783879016	0.4788932349143696	4.260062783879016	70.46270669351276	10.532354700025829	0.3017987654819715
					192.3991200798919	5.146046249200258	0.5231468772001301	5.146046249200258	70.95594564036736	10.658866837007192	0.30526449477105244
					193.74591392045113	4.328157482029836	0.49005804811779213	4.328157482029836	71.45263725984992	9.964480109669772	0.29660759414811666
					195.1021353178943	3.869040687731405	0.4718052188187081	3.869040687731405	71.95280572066886	10.50593576780173	0.30539244164160123
					196.46785026511955	4.850339879897477	0.522247438684609	4.850339879897477	72.45647536071354	9.629984350608739	0.294612466722371
					197.8431252169754	3.93366306215357	0.48616678507294175	3.93366306215357	72.96367068823854	9.910036845745251	0.299152579099179
					199.22802709349423	4.929107097953659	0.530520434691635	4.929107097953659	73.4744163830562	9.202632304473855	0.2911065023475371
					200.62262328314867	4.5078878560932	0.5147765956430609	4.5078878560932	73.9887372977376	9.537913031847424	0.2966110144164144
					202.0269816461307	3.9153740583012673	0.4905360721201255	3.9153740583012673	74.50665845882176	9.087274062027461	0.29078443614665306
					203.44117051765363	3.7528624234701544	0.4847191366780731	3.7528624234701544	75.02820506803351	9.185727163865188	0.2933403071707881
					204.8652587112772	4.312610662258206	0.5152244747956659	4.312610662258206	75.55340250350974	9.11249386101681	0.2936640228154596
					206.29931552225614	4.297800267560953	0.5123717373299891	4.297800267560953	76.0822763210343	9.370943968605888	0.2978209765738034
					207.74341073091193	4.5551581992598615	0.5296172788695416	4.5551581992598615	76.61485225528155	8.608283574694871	0.28828252068453886
					209.1976146060283	3.7190318940146643	0.4916955826686681	3.7190318940146643	77.15115622106853	9.02736302219728	0.2948900456833119
					210.6619979082705	5.322446800758256	0.578309279535499	5.322446800758256	77.69121431461602	9.697576230914105	0.3059174045558042
					212.13663189362842	4.777589977492627	0.546772145025659	4.777589977492627	78.23505281481832	8.707072892110686	0.2921906767039095
					213.6215883168838	4.008388079007332	0.5159704433560899	4.008388079007332	78.78269818452205	9.050720147599764	0.2987403511378989
					215.11693943510198	4.66680262355342	0.5546811598291317	4.66680262355342	79.3341770718137	8.345161027313853	0.28823291182357813
					216.6227580111477	4.4483308255910305	0.5469943399449537	4.4483308255910305	79.88951631131638	7.847003984895308	0.28251873754330936
					218.13911731722578	4.301300640006225	0.5335152939680725	4.301300640006225	80.4487429254956	8.38967085957719	0.2928169807734402
					219.66609113844635	3.561834174913217	0.5010760797503905	3.561834174913217	81.01188412597406	8.353155687270178	0.2923329619116578
					221.20375377641545	4.572131403058277	0.5577860981801038	4.572131403058277	81.5789673148559	8.007866425210889	0.2878683813636196
					222.75218005285038	4.607040669981483	0.5602009877254039	4.607040669981483	82.1500200860599	7.575515755757476	0.28235974088052845
					224.31144531322033	5.226820592259625	0.5977900745542026	5.226820592259625	82.72507022666231	7.446979933491398	0.2816423373546144
					225.8816254304129	4.1893839183053085	0.545420529042955	4.1893839183053085	83.30414571824895	7.555879780098879	0.2839562430125667
					227.46279680842576	4.670303941696974	0.5737795381543838	4.670303941696974	83.88727473827669	7.551814548108695	0.2859102889735649
					229.05503638608477	5.184181362094911	0.5996650672950297	5.184181362094911	84.47448566144462	7.1029130589759015	0.2808664352891572
					230.65842164078737	4.950157141092147	0.5901027875477798	4.950157141092147	85.06580706107474	7.1015087189137365	0.2806013093513282
					232.27303059227287	3.783426237104997	0.5293719863572615	3.783426237104997	85.66126771050226	7.636439989444698	0.2925598433244402
					233.89894180641878	4.098043282427331	0.5508791208430599	4.098043282427331	86.26089658447577	6.933872845885211	0.2803132994137518
					235.5362343990637	3.950318259003415	0.5424314947936575	3.950318259003415	86.8647228605671	7.25646703544326	0.2872289697904869
					237.18498803985716	4.323047091895618	0.5662108984996943	4.323047091895618	87.47277592059106	7.278371056769457	0.28998657198357963
					238.84528295613615	4.2075826205723335	0.567565740071652	4.2075826205723335	88.08508535203521	6.621454747072442	0.2803405797392148
					240.51719993682912	4.5666935534716275	0.585157204410851	4.5666935534716275	88.70168094949946	6.579738894046674	0.2813779990578029
					242.20082033638693	4.612804642186691	0.5917675095431152	4.612804642186691	89.32259271614595	6.302652168643489	0.2782184084281917
					243.89622607874162	3.8441139965883298	0.5517695784269913	3.8441139965883298	89.94785086515898	6.2681821219132035	0.27879615032208344
					245.6034996612928	4.412400200394178	0.5841673467783802	4.412400200394178	90.57748582121508	6.29071873039895	0.2807926157448525
					247.32272415892186	3.6797705433349286	0.5371838620821532	3.6797705433349286	91.21152822196359	6.060229175689275	0.27790629507227893
					249.05398322803433	3.195374168139336	0.5197916077982034	3.195374168139336	91.85000891951734	6.076280150462817	0.2822107212525837
					250.79736111063056	3.4491575318353083	0.5398576951932736	3.4491575318353083	92.49295898195396	5.861629103639748	0.27944825724659944
					252.55294263840497	4.1233549843966255	0.5761298421100987	4.1233549843966255	93.14040969482764	6.2027135885738405	0.28806605904115395
					254.3208132368738	4.438026516318145	0.6127696777099233	4.438026516318145	93.79239256269142	5.6632684204798	0.27885940833261263
					256.1010589295319	3.1114046463107194	0.5185521585050931	3.1114046463107194	94.44893931063027	5.759384966674718	0.28289158938839665
					257.89376634203865	3.7552788307471725	0.5665018129766073	3.7552788307471725	95.11008188580468	6.418339261690447	0.2979160027946885
					259.6990227064329	3.4789551252207738	0.5537558167335138	3.4789551252207738	95.7758524590053	5.7362239964526935	0.2873410219053916
					261.51691586537794	3.8808838243726265	0.5746659718301248	3.8808838243726265	96.44628342621834	5.593584771168181	0.28485410604054723
					263.34753427643557	2.453687750081237	0.47708035618154415	2.453687750081237	97.12140741020188	5.657395787835196	0.28742166562828203
					265.1909670163707	3.5705416178183844	0.5597310099101697	3.5705416178183844	97.8012572620733	5.747060410737959	0.29241376831435684
					267.04730378548527	3.0305453378550493	0.5266635259912408	3.0305453378550493	98.48586606290782	5.366718320740245	0.2855848440460257
					268.91663491198364	3.3004509378101847	0.553379460663695	3.3004509378101847	99.17526712534817	4.975637087333771	0.27843911606718097
					270.7990513563675	3.365753456158951	0.5559052910251853	3.365753456158951	99.86949399522561	5.279412073035688	0.2871057899172709
					272.69464471586207	2.8634003157419783	0.5175092103528303	2.8634003157419783	100.5685804531922	5.564038059001262	0.29349987728865
					274.6035072288731	2.8953616507896354	0.5229149287128103	2.8953616507896354	101.27256051636454	5.340458425781398	0.2900562084647237
					276.5257317794752	3.37005245761462	0.5604900950359978	3.37005245761462	101.9814684399791	5.392874992539983	0.29433053063289516
					278.46141190193157	2.38181594833645	0.4822774651758855	2.38181594833645	102.69533871905895	5.1565243766504265	0.289178484634139
					280.41064178524505	3.085187269289193	0.538701117907054	3.085187269289193	103.41420609009236	4.990195612557343	0.28752882967064164
					282.3735162777418	2.8484854051533164	0.5274401807906215	2.8484854051533164	104.13810553272302	4.766825589041108	0.2858742467557036
					284.35013089168604	2.2360879695904714	0.48787320561646513	2.2360879695904714	104.86707227145207	5.0528419028809095	0.2927574045482097
					286.34058180792783	2.762663521880667	0.5332755933265959	2.762663521880667	105.60114177735224	4.602998930067145	0.2859499362726974
					288.3449658805833	3.4675567978929998	0.5825594770865773	3.4675567978929998	106.3403497697937	4.474393676468654	0.28246270454058775
					290.36338064174737	2.2062588905021236	0.49142971716710065	2.2062588905021236	107.08473221818227	4.547397895451293	0.28664298773155317
					292.39592430623964	2.1710639948617687	0.4830450670101899	2.1710639948617687	107.83432534370954	5.094551775042273	0.3007980912099676
					294.4426957763833	2.697017781032265	0.5274233114022395	2.697017781032265	108.58916562111551	5.302598286013703	0.3047699816073108
					296.50379464681794	2.64125158887774	0.5221953967165998	2.64125158887774	109.34928978046332	4.828641715120378	0.29613127752908197
					298.5793212093457	2.532617397527995	0.5219889305499634	2.532617397527995	110.11473480892656	4.553825203502528	0.29248241501237854
					300.66937645781115	2.614385611233141	0.5297608278742076	2.614385611233141	110.88553795258903	4.901500228676115	0.30366205177938566
					302.7740620930158	2.748393187279729	0.5391747497842285	2.748393187279729	111.66173671825717	4.567574358111386	0.2969515921783992
					304.8934805276669	2.337431349504213	0.5117209084887674	2.337431349504213	112.44336887528496	4.378887899592397	0.29426607994273607
					307.0277348913605	3.1164470279659096	0.5738259018534656	3.1164470279659096	113.23047245741196	4.229000502521478	0.29095248787449685
					309.1769290356001	2.651040745517661	0.544977562163645	2.651040745517661	114.02308576461385	4.995258697925411	0.31389223690330004
					311.3411675388493	2.2224915686825293	0.5076730547955747	2.2224915686825293	114.82124736496615	3.938267721572512	0.28737873053562035
					313.5205557116212	2.498826255684411	0.5237243457608499	2.498826255684411	115.62499609652092	4.361478558595926	0.3001625405288926
					315.71519960160254	2.0905151225226306	0.5018813211474055	2.0905151225226306	116.43437106919656	4.155342299810735	0.29916635663587554
					317.9252059988138	2.448680305462386	0.5407600743081123	2.448680305462386	117.24941166668094	4.056864009151127	0.2966285984433755
					320.15068244080544	1.77038694409514	0.46307961295974237	1.77038694409514	118.07015754834771	3.6962336879813287	0.2886495267315119
					322.3917372178911	1.8270502325355789	0.4709520304181568	1.8270502325355789	118.89664865118613	4.540518635723805	0.3151848393027363
					324.64847937841637	1.3935826910959759	0.440474723853121	1.3935826910959759	119.72892519174444	3.931250692744271	0.3003035425049591
					326.9210187340653	2.332338847940518	0.5260410572075084	2.332338847940518	120.56702766808665	4.480606209931123	0.31523671037889034
					329.2094658652037	3.143689677627591	0.6015990611709597	3.143689677627591	121.41099686176327	4.485883533885307	0.32143312929501483
					331.51393212626016	2.963843464197097	0.5921254350132289	2.963843464197097	122.26087383979561	4.030480981675515	0.308686932630866
					333.83452965114395	2.012568235560664	0.5155096528460248	2.012568235560664	123.11669995667417	3.7945258753457742	0.3056153538869707
					336.171371358702	2.419884429668041	0.5487907130135933	2.419884429668041	123.97851685637087	4.002465772390565	0.31420665564148514
					338.52457095821285	2.3590210303789196	0.542199209288605	2.3590210303789196	124.84636647436548	3.8853533332251393	0.31094666692386336
					340.89424295492034	2.574304644900894	0.5712706183293986	2.574304644900894	125.72029103968603	3.602433340334883	0.3030814590307279
					343.2805026556048	1.6846489661212325	0.49947709838987997	1.6846489661212325	126.60033307696384	4.111260373453447	0.3203891034978907
					345.683466174194	2.5355342336408797	0.5747262803241384	2.5355342336408797	127.48653540850259	4.282319055943552	0.3268404867870665
					348.1032504374134	2.3584021746092465	0.5545926996868391	2.3584021746092465	128.3789411563621	4.1019799850775955	0.32248290281981085
					350.5399731904753	1.610322650600175	0.4706438864258421	1.610322650600175	129.27759374445662	4.380635275400227	0.33545660728139004
					352.9937530028086	2.604726367935707	0.5755889774436562	2.604726367935707	130.18253690066783	4.441032754071933	0.3389886438448584
					355.46470927382825	2.4180438662892825	0.5586635020108179	2.4180438662892825	131.09381465897252	4.339869217628143	0.33772814762147924
					357.95296223874504	1.5125728266899996	0.47589744159348146	1.5125728266899996	132.01147136158534	3.9958362839026007	0.33025951397289705
					360.4586329744162	1.9257432309650468	0.5141119326835663	1.9257432309650468	132.93555166111642	4.4828376382450035	0.3443510043911528
					362.98184340523716	1.6600277417331712	0.4992013127074992	1.6600277417331712	133.86610052274423	3.8097204712802695	0.32727018263597396
					365.5227163090738	2.1015335719996853	0.5572138299190753	2.1015335719996853	134.80316322640346	4.145116567571495	0.3396768599501655
					368.08137532323735	2.4067365155338356	0.576873368612667	2.4067365155338356	135.74678536898827	4.0243303508115265	0.3365705577106342
					370.6579449505	1.9423774679174577	0.5236469105030855	1.9423774679174577	136.69701286657119	4.525204102002841	0.35519517862784966
					373.2525505651535	1.23362430484475	0.4490428543003755	1.23362430484475	137.6538919566372	3.883442172790411	0.3332205687664713
					375.8653184191096	1.4463028327207446	0.4858525686265891	1.4463028327207446	138.6174692003337	2.608357050773195	0.28857125055836325
					378.49637564804334	1.6241705780842308	0.49905110273775777	1.6241705780842308	139.587791484736	3.700448920791363	0.33346278265063306
					381.14585027757965	2.0340064855715547	0.552424688658496	2.0340064855715547	140.56490602512915	4.996484777088455	0.382963414474906
					383.8138712295227	1.5514821764292848	0.502369907435664	1.5514821764292848	141.54886036730505	4.239587812746496	0.35944601655949354
					386.50056832812936	1.437455619854139	0.4809105589566121	1.437455619854139	142.5397023898762	4.413206561014626	0.3660042909130829
					389.2060723064262	1.8328742078879465	0.5407903391627785	1.8328742078879465	143.53748030660535	4.159351193282966	0.36238564418744285
					391.93051481257123	1.659714635850726	0.5008242321878863	1.659714635850726	144.54224266875156	4.0239808197320235	0.3581313585678362
					394.67402841625926	2.548584704572575	0.6053513226699712	2.548584704572575	145.55403836743284	4.757501993608139	0.38777287324733223
					397.43674661517304	1.1981369384848213	0.4580500327157623	1.1981369384848213	146.5729166360049	3.9285483585976353	0.3597963056680189
					400.21880384147926	1.826917869817403	0.5275816298843325	1.826917869817403	147.59892705245693	4.3905828205007325	0.37731288023069937
					403.0203354683696	2.106648957633319	0.5779937434409578	2.106648957633319	148.63211954182412	4.582093684421952	0.38693156626670655
					405.8414778166482	1.5684936780397623	0.5289526059985608	1.5684936780397623	149.67254437861686	4.621302365876518	0.39300287462813427
					408.6823681613647	1.9629945932035768	0.5725772519886388	1.9629945932035768	150.7202521892672	4.048418705942116	0.3731420976472058
					411.5431447384942	1.7961499116154023	0.5585738394187147	1.7961499116154023	151.7752939545921	4.264410210822794	0.38186387648854064
					414.4239467516637	1.5290209381526496	0.5166433355093069	1.5290209381526496	152.83772101227422	4.025615835704672	0.3774007578887229
					417.3249143789253	1.2333578045827425	0.4908534373616052	1.2333578045827425	153.90758505936014	4.61715135732802	0.3991649997921155
					420.2461887795778	1.8131562362057438	0.5617948306083824	1.8131562362057438	154.98493815477565	5.110748384502517	0.4197454795545525
					423.18791210103484	1.2773966719472103	0.4933085798855264	1.2773966719472103	156.0698327218591	3.9486209340249663	0.3815565538228388
					426.1502274857421	1.3469528360617704	0.5281232751939159	1.3469528360617704	157.16232155091208	4.740390214628826	0.4094476239340637
					429.13327907814227	2.2491541269013555	0.6206002858778695	2.2491541269013555	158.26245780176848	4.712447903085436	0.4123412249895408
					432.1372120316893	2.1667075147886443	0.6012738995803182	2.1667075147886443	159.37029500638084	5.182643216471544	0.4308973714253051
					435.16217251591104	2.0443666024762046	0.5926528326093744	2.0443666024762046	160.4858870714255	4.251472210750179	0.40332360196712225
					438.20830772352247	2.3560085257252137	0.6579040838155964	2.3560085257252137	161.6092882809255	4.778666080743622	0.42870975650627424
					441.2757658775871	2.0847589790178063	0.6150464170850378	2.0847589790178063	162.740553298892	4.978272972988852	0.43138639606131485
					444.36469623873023	2.281830861166729	0.6369862620055771	2.281830861166729	163.87973717198423	4.808080519451356	0.431154896918519
					447.47524911240134	1.7456920418113098	0.581828284959648	1.7456920418113098	165.02689533218813	4.018935845888157	0.3981525451821871
					450.6075758561882	3.2688893455533687	0.7591459795144004	3.2688893455533687	166.18208359951348	4.3033020687642995	0.41407161609172255
					453.7618288871815	1.7021983257395086	0.5812884858414834	1.7021983257395086	167.34535818471008	4.882228741346029	0.4410117124944794
					456.93816168939173	2.567221219060975	0.6749139548090082	2.567221219060975	168.51677569200305	4.2557266442215855	0.4202779652389545
					460.1367288212175	1.2531674710065759	0.535310368088697	1.2531674710065759	169.69639312184705	4.414858938805238	0.42940904990846
					463.35768592296597	1.9726711228499676	0.6379435157714068	1.9726711228499676	170.8842678737	4.1887639315510015	0.4233769140087114
					466.6011897244267	2.048180347533385	0.6211293693913666	2.048180347533385	172.0804577488159	4.583572251640874	0.43938963322458247
					469.8673980524977	3.9673271588479926	0.8702432654854413	3.9673271588479926	173.2850209530576	5.053850508612618	0.45946033040036244
					473.1564698388652	2.657414326109684	0.712587031710133	2.657414326109684	174.498016099729	4.481349626793565	0.43861903760781
					476.4685651277373	2.0752474402688397	0.6486346864345135	2.0752474402688397	175.71950221242713	4.290366536222217	0.4319257882962323
					479.8038450836314	2.494567096031898	0.7019805082769741	2.494567096031898	176.9495387279141	4.619364994843777	0.45244300554319533
					483.1624719992168	1.924595782841103	0.6414994178229866	1.924595782841103	178.1881854990095	4.899546525702021	0.4676438774359838
					486.54460930321136	2.79160174785546	0.7457605414498594	2.79160174785546	179.43550279750258	4.043245981212668	0.4297189331361151
					489.9504215683338	2.7061997984834076	0.7485028935504314	2.7061997984834076	180.6915513170851	5.1136289356302305	0.47858165201456504
					493.38007451931213	2.089653459127281	0.6635107825889631	2.089653459127281	181.9563921763047	4.795136319440964	0.46678822239975687
					496.8337350409473	2.622688165656746	0.7330270844548866	2.622688165656746	183.23008692153883	4.647968898649072	0.46393352479614924
					500.31157118623395	2.408342800647066	0.7151733450931511	2.408342800647066	184.51269752998962	4.983393970417001	0.4827507902742404
					503.8137521845376	2.055338787130754	0.6870833953249013	2.055338787130754	185.80428641269953	4.532559074710274	0.45971658801889426
					507.34044844982935	1.3324271119034923	0.60198814360068	1.3324271119034923	187.10491641758844	5.773556995420804	0.5172158712023189
					510.8918315889782	2.7314518348031043	0.7882862958893191	2.7314518348031043	188.41465083251154	5.011227173554384	0.4910310851908021
					514.468074410101	2.805568981064921	0.7881065302053839	2.805568981064921	189.73355338833915	4.707769887612411	0.47541717795996336
					518.0693509309717	2.2062720445822666	0.7422827172794703	2.2062720445822666	191.0616882620575	4.753838645445911	0.4788932349143696
					521.6958363874886	2.149576521099441	0.7155752597021168	2.149576521099441	192.3991200798919	5.742514787170545	0.5231468772001301
					525.3477072422011	1.6405998265848802	0.6441465447432558	1.6405998265848802	193.74591392045113	4.829826071932754	0.49005804811779213
					529.0251411928964	2.4236502058999823	0.7445561350384555	2.4236502058999823	195.1021353178943	4.317493913879023	0.4718052188187081
					532.7283171812467	2.274926721040417	0.7401422231947469	2.274926721040417	196.46785026511955	5.412533649001482	0.522247438684609
					536.4574154015154	2.11760098316709	0.7130030003307006	2.11760098316709	197.8431252169754	4.389606546127329	0.48616678507294175
					540.212617309326	3.0551786418977516	0.8288977564311023	3.0551786418977516	199.22802709349423	5.500430627094558	0.530520434691635
					543.9941056304913	1.906151493096009	0.7138485478750312	1.906151493096009	200.62262328314867	5.0303886554740425	0.5147765956430609
					547.8020643699047	1.0748334806894584	0.5617682727816871	1.0748334806894584	202.0269816461307	4.369197698251003	0.4905360721201255
					551.636678820494	0.6975847664140064	0.48562742582146423	0.6975847664140064	203.44117051765363	4.187849645607683	0.4847191366780731
					555.4981355722375	2.068849391760347	0.744538987277708	2.068849391760347	204.8652587112772	4.812477249534211	0.5152244747956659
					559.3866225212431	1.1994648785992588	0.6152129882191187	1.1994648785992588	206.29931552225614	4.795950209854762	0.5123717373299891
					563.3023288788918	3.081531231076008	0.8668417947132105	3.081531231076008	207.74341073091193	5.083138015173514	0.5296172788695416
					567.245445181044	1.7364906398865456	0.6982984426184642	1.7364906398865456	209.1976146060283	4.1500978831383595	0.4916955826686681
					571.2161632973114	1.916072662813206	0.7175648343135508	1.916072662813206	210.6619979082705	5.939361594745248	0.578309279535499
					575.2146764403926	0.41270238123593733	0.46362364054034627	0.41270238123593733	212.13663189362842	5.331351442294734	0.546772145025659
					579.2411791754753	1.7949521035761389	0.7374908167352152	1.7949521035761389	213.6215883168838	4.472992799082398	0.5159704433560899
					583.2958674297037	1.1442722303510375	0.6379648018079587	1.1442722303510375	215.11693943510198	5.207722934617356	0.5546811598291317
					587.3789385017116	1.442044792089683	0.6886630888077724	1.442044792089683	216.6227580111477	4.963928481628573	0.5469943399449537
					591.4905910712235	1.4557662600205419	0.6943840980815066	1.4557662600205419	218.13911731722578	4.7998563038838835	0.5335152939680725
					595.6310252087221	0.7754710628309162	0.5107632633760423	0.7754710628309162	219.66609113844635	3.9746796721982944	0.5010760797503905
					599.8004423851831	1.9655745594833571	0.7525847207416798	1.9655745594833571	221.20375377641545	5.1020785510875095	0.5577860981801038
					603.9990454818794	1.8928889838187515	0.7442983465026783	1.8928889838187515	222.75218005285038	5.1410340854546845	0.5602009877254039
					608.2270388002526	0.6792911287088904	0.5532491170053113	0.6792911287088904	224.31144531322033	5.832651532349329	0.5977900745542026
					612.4846280718543	0.9044713932927766	0.7264659585345207	0.9044713932927766	225.8816254304129	4.67496752555255	0.545420529042955
					616.7720204683573	1.70259773660529	0.7380241534249965	1.70259773660529	227.46279680842576	5.211630083958867	0.5737795381543838
					621.0894246116358	1.1564522767192256	0.656162616143714	1.1564522767192256	229.05503638608477	5.7850700692459815	0.5996650672950297
					625.4370505839172	1.4794526269508843	0.682345409378923	1.4794526269508843	230.65842164078737	5.523920541125574	0.5901027875477798
					629.8151099380046	1.444496763923912	0.7259764300633567	1.444496763923912	232.27303059227287	4.221956053372224	0.5293719863572615
					634.2238157075707	2.031003366273633	0.8225183385584022	2.031003366273633	233.89894180641878	4.573039768436033	0.5508791208430599
					638.6633824175237	0.829495970666459	0.6049992974743056	0.829495970666459	235.5362343990637	4.408192215505705	0.5424314947936575
					643.1340260944464	1.059494783923641	0.6526454709073889	1.059494783923641	237.18498803985716	4.824123346093763	0.5662108984996943
					647.6359642771075	0.22110377732549996	0.46923326457502046	0.22110377732549996	238.84528295613615	4.69527560515676	0.567565740071652
					652.1694160270473	1.6725729883894163	0.7684100497276339	1.6725729883894163	240.51719993682912	5.096010410587102	0.585157204410851
					656.7346019392367	1.4763460025291912	0.7382097931133411	1.4763460025291912	242.20082033638693	5.147466148832738	0.5917675095431152
					661.3317441528113	1.0735021651568568	0.6659435590899483	1.0735021651568568	243.89622607874162	4.289678016867489	0.5517695784269913
					665.961066361881	0.2884544586483069	0.5241334031492816	0.2884544586483069	245.6034996612928	4.923833205272034	0.5841673467783802
					670.6227938264142	1.2234206877295104	0.7122298472570656	1.2234206877295104	247.32272415892186	4.106285823175294	0.5371838620821532
					675.3171533831991	0.7529110808354815	0.6009661723786459	0.7529110808354815	249.05398322803433	3.5657439755685423	0.5197916077982034
					680.0443734568814	0.7781905915947992	0.6169427442399837	0.7781905915947992	250.79736111063056	3.8489428914330253	0.5398576951932736
					684.8046840710797	0.16207121507264866	0.44019095674691916	0.16207121507264866	252.55294263840497	4.601285302154218	0.5761298421100987
					689.5983168595773	1.0536991379122647	0.6432865443896123	1.0536991379122647	254.3208132368738	4.952429819256404	0.6127696777099233
					694.4255050775944	1.9689896554971884	0.8728148815725074	1.9689896554971884	256.1010589295319	3.472041704461397	0.5185521585050931
					699.2864836131375	1.3018486545243682	0.715580842306219	1.3018486545243682	257.89376634203865	4.190546134105481	0.5665018129766073
					704.1814889984294	1.8950050226221904	0.8660247901765863	1.8950050226221904	259.6990227064329	3.8821942678007995	0.5537558167335138
					709.1107594214184	1.4305089017293353	0.787156403655558	1.4305089017293353	261.51691586537794	4.330709766204342	0.5746659718301248
					714.0745347373684	1.2336206458852006	0.7373540696602727	1.2336206458852006	263.34753427643557	2.7380900803467307	0.47708035618154415
					719.0730564805299	1.3670317788105735	0.7882611780920552	1.3670317788105735	265.1909670163707	3.9843963784267196	0.5597310099101697
					724.1065678758937	1.4336037274497893	0.7771675277319805	1.4336037274497893	267.04730378548527	3.381810145707095	0.5266635259912408
					729.175313851025	0.36801312354681187	0.5316166440030557	0.36801312354681187	268.91663491198364	3.6829999959000226	0.553379460663695
					734.2795410479821	0.48882998211638157	0.5687112351435266	0.48882998211638157	270.7990513563675	3.7558716062777067	0.5559052910251853
					739.419497835318	0.7437842751206868	0.6748363822192455	0.7437842751206868	272.69464471586207	3.1952916585801234	0.5175092103528303
					744.5954343201652	0.06910854165157962	0.45611680275199384	0.06910854165157962	274.6035072288731	3.2309575718348684	0.5229149287128103
					749.8076023604063	1.287684727393221	0.8265861005509259	1.287684727393221	276.5257317794752	3.7606688969031232	0.5604900950359978
					755.0562555769293	0.5522172896492756	0.6473381647798022	0.5522172896492756	278.46141190193157	2.6578877532953227	0.4822774651758855
					760.3416493659677	0.9440158393257017	0.7502461300434224	0.9440158393257017	280.41064178524505	3.4427855205997893	0.538701117907054
					765.6640409115295	1.318116916730111	0.7853936870125588	1.318116916730111	282.3735162777418	3.17864798876895	0.5274401807906215
					771.0236891979102	3.257401660990015	1.1414817516114484	3.257401660990015	284.35013089168604	2.4952687187339233	0.48787320561646513
					776.4208550222957	0.886437141170134	0.734180760538228	0.886437141170134	286.34058180792783	3.082878652488188	0.5332755933265959
					781.8558010074516	1.0414688988723955	0.7815381719855083	1.0414688988723955	288.3449658805833	3.869474781799498	0.5825594770865773
					787.3287916145039	2.111307754259538	0.9840623861713735	2.111307754259538	290.36338064174737	2.4619822072146893	0.49142971716710065
					792.8400931558053	1.294861656218681	0.847943050063162	1.294861656218681	292.39592430623964	2.4227079374431977	0.4830450670101899
					798.389973807896	2.1610270819979696	0.990712254803659	2.1610270819979696	294.4426957763833	3.0096240373367404	0.5274233114022395
					803.9787036245513	1.937127323468526	0.9605652446056383	1.937127323468526	296.50379464681794	2.947394090778969	0.5221953967165998
					809.6065545499231	1.7185854390687259	0.9654623151521703	1.7185854390687259	298.5793212093457	2.826168314715418	0.5219889305499634
					815.2738004317725	2.913651634253654	1.1499540624926705	2.913651634253654	300.66937645781115	2.9174141282164716	0.5297608278742076
					820.9807170347949	0.12425271766263245	0.5774638037080069	0.12425271766263245	302.7740620930158	3.0669542702546444	0.5391747497842285
					826.7275820540385	0.7503293175712125	0.757319504715449	0.7503293175712125	304.8934805276669	2.6083586191262773	0.5117209084887674
					832.5146751284168	0.6982353604968645	0.7150690961795036	0.6982353604968645	307.0277348913605	3.4776685390865207	0.5738259018534656
					838.3422778543157	0.23080626617788766	0.5314791851018466	0.23080626617788766	309.1769290356001	2.9583178901457954	0.544977562163645
					844.2106737992959	0.9226720418038574	0.8050237971009466	0.9226720418038574	311.3411675388493	2.4800963845796606	0.5076730547955747
					850.1201485158911	0.7873437290299524	0.7427594893980846	0.7873437290299524	313.5205557116212	2.7884605052019857	0.5237243457608499
					856.0709895555023	2.4094535980466643	1.1431620057453755	2.4094535980466643	315.71519960160254	2.33282279687158	0.5018813211474055
					862.0634864823908	1.2491161467921201	0.8929518759022439	1.2491161467921201	317.9252059988138	2.7325022322440913	0.5407600743081123
					868.0979308877675	0.635486153177743	0.7399517971060234	0.635486153177743	320.15068244080544	1.9755891636341154	0.46307961295974237
					874.1746164039819	1.4220510060152889	0.9666736801506547	1.4220510060152889	322.3917372178911	2.0388201872203293	0.4709520304181568
					880.2938387188098	1.7305026981708256	0.9942412890857887	1.7305026981708256	324.64847937841637	1.5551102386627889	0.440474723853121
					886.4558955898415	1.4710562582192155	0.9787994929909195	1.4710562582192155	326.9210187340653	2.6026758552883593	0.5260410572075084
					892.6610868589703	0.5964094231694749	0.714123661367636	0.5964094231694749	329.2094658652037	3.5080688330108565	0.6015990611709597
					898.9097144669831	0.6104390614969313	0.6596704316001782	0.6104390614969313	331.51393212626016	3.3073769833793563	0.5921254350132289
					905.202082468252	0.33953290628858845	0.7205260035490573	0.33953290628858845	333.83452965114395	2.245841232906319	0.5155096528460248
					911.5384970455298	2.8365289731151453	1.2984841619922147	2.8365289731151453	336.171371358702	2.700368680668597	0.5487907130135933
					917.9192665248484	1.2179256272669072	0.9642263066583058	1.2179256272669072	338.52457095821285	2.632450719288137	0.542199209288605
					924.3447013905223	0.5004798272128482	0.7886765835084739	0.5004798272128482	340.89424295492034	2.872687452492797	0.5712706183293986
					930.815114300256	0.8672549583607327	0.8240427136800271	0.8672549583607327	343.2805026556048	1.8799134579573964	0.49947709838987997
					937.3308201003579	1.8930196796986707	1.1324304059599544	1.8930196796986707	345.683466174194	2.8294232358138434	0.5747262803241384
					943.8921358410604	1.5609178992264352	1.079412451848838	1.5609178992264352	348.1032504374134	2.631760133110637	0.5545926996868391
					950.4993807919478	1.0012418708678883	1.1829032672855153	1.0012418708678883	350.5399731904753	1.7969721190563115	0.4706438864258421
					957.1528764574914	-0.10965528441598117	0.5671634364278879	-0.10965528441598117	352.9937530028086	2.9066353002032153	0.5755889774436562
					963.8529465926938	1.3779296026938732	1.0162543698432416	1.3779296026938732	355.46470927382825	2.698314781051802	0.5586635020108179
					970.5999172188426	1.8035524417391327	1.1860400435807736	1.8035524417391327	357.95296223874504	1.6878922969822803	0.47589744159348146
					977.3941166393745	2.109498030646511	1.2699086698555928	2.109498030646511	360.4586329744162	2.148952505397512	0.5141119326835663
					984.2358754558502	1.5212301452910646	1.0688444127487022	1.5212301452910646	362.98184340523716	1.852438433777686	0.4992013127074992
									365.5227163090738	2.3451183740952612	0.5572138299190753
									368.08137532323735	2.6856968165461446	0.576873368612667
									370.6579449505	2.1675147854561807	0.5236469105030855
									373.2525505651535	1.3766113768380714	0.4490428543003755
									375.8653184191096	1.6139410727053334	0.4858525686265891
									378.49637564804334	1.812425133758854	0.49905110273775777
									381.14585027757965	2.2697643501378693	0.552424688658496
									383.8138712295227	1.731311556238211	0.502369907435664
									386.50056832812936	1.6040683960422304	0.4809105589566121
									389.2060723064262	2.0453192085974274	0.5407903391627785
									391.93051481257123	1.8520890363815448	0.5008242321878863
									394.67402841625926	2.8439863622755315	0.6053513226699712
									397.43674661517304	1.3370107366162118	0.4580500327157623
									400.21880384147926	2.0386724825885425	0.5275816298843325
									403.0203354683696	2.350826674452606	0.5779937434409578
									405.8414778166482	1.7502948289916038	0.5289526059985608
									408.6823681613647	2.1905216029411356	0.5725772519886388
									411.5431447384942	2.004338268244182	0.5585738394187147
									414.4239467516637	1.706246878095883	0.5166433355093069
									417.3249143789253	1.3763139870321401	0.4908534373616052
									420.2461887795778	2.023315763918776	0.5617948306083824
									423.18791210103484	1.425457316649514	0.4933085798855264
									426.1502274857421	1.5030756048700673	0.5281232751939159
									429.13327907814227	2.509849349753497	0.6206002858778695
									432.1372120316893	2.4178465059619283	0.6012738995803182
									435.16217251591104	2.281325288699394	0.5926528326093744
									438.20830772352247	2.6290890408883336	0.6579040838155964
									441.2757658775871	2.3263994696038415	0.6150464170850378
									444.36469623873023	2.5463135828031924	0.6369862620055771
									447.47524911240134	1.948031921692369	0.581828284959648
									450.6075758561882	3.6477801588708507	0.7591459795144004
									453.7618288871815	1.899496930828241	0.5812884858414834
									456.93816168939173	2.864783000091911	0.6749139548090082
									460.1367288212175	1.3984197546173922	0.535310368088697
									463.35768592296597	2.2013197209315303	0.6379435157714068
									466.6011897244267	2.2855810777702286	0.6211293693913666
									469.8673980524977	4.427172584927408	0.8702432654854413
									473.1564698388652	2.965430220471743	0.712587031710133
									476.4685651277373	2.3157854662953454	0.6486346864345135
									479.8038450836314	2.783707674368163	0.7019805082769741
									483.1624719992168	2.1476720587205542	0.6414994178229866
									486.54460930321136	3.1151710537856996	0.7457605414498594
									489.9504215683338	3.0198703251538075	0.7485028935504314
									493.38007451931213	2.3318612596933765	0.6635107825889631
									496.8337350409473	2.926679016101272	0.7330270844548866
									500.31157118623395	2.687489283144472	0.7151733450931511
									503.8137521845376	2.293569238632045	0.6870833953249013
									507.34044844982935	1.486866231356132	0.60198814360068
									510.8918315889782	3.048049277489217	0.7882862958893191
									514.468074410101	3.1307572027157944	0.7881065302053839
									518.0693509309717	2.4619968859595107	0.7422827172794703
									521.6958363874886	2.3987298910278003	0.7155752597021168
									525.3477072422011	1.830758665540023	0.6441465447432558
									529.0251411928964	2.7045709409379173	0.7445561350384555
									532.7283171812467	2.5386091967856346	0.7401422231947469
									536.4574154015154	2.36304812865872	0.7130030003307006
									540.212617309326	3.409298649671487	0.8288977564311023
									543.9941056304913	2.1270899260557883	0.7138485478750312
									547.8020643699047	1.199415407034949	0.5617682727816871
									551.636678820494	0.7784405041170963	0.48562742582146423
									555.4981355722375	2.308645832022769	0.744538987277708
									559.3866225212431	1.3384925957706684	0.6152129882191187
									563.3023288788918	3.438705717876497	0.8668417947132105
									567.245445181044	1.9377640025838168	0.6982984426184642
									571.2161632973114	2.138161039887283	0.7175648343135508
									575.2146764403926	0.46053793770628804	0.46362364054034627
									579.2411791754753	2.0030016245288773	0.7374908167352152
									583.2958674297037	1.276902671514203	0.6379648018079587
									587.3789385017116	1.6091894905966333	0.6886630888077724
									591.4905910712235	1.6245013880571135	0.6943840980815066
									595.6310252087221	0.86535445460123	0.5107632633760423
									599.8004423851831	2.193400608257954	0.7525847207416798
									603.9990454818794	2.112290184282874	0.7442983465026783
									608.2270388002526	0.7580264852867963	0.5532491170053113
									612.4846280718543	1.0093069706405573	0.7264659585345207
									616.7720204683573	1.8999426366559455	0.7380241534249965
									621.0894246116358	1.290494484139014	0.656162616143714
									625.4370505839172	1.650933197210204	0.682345409378923
									629.8151099380046	1.6119256658725498	0.7259764300633567
									634.2238157075707	2.2664131449327796	0.8225183385584022
									638.6633824175237	0.925641287850998	0.6049992974743056
									643.1340260944464	1.1822988307882198	0.6526454709073889
									647.6359642771075	0.24673150012755296	0.46923326457502046
									652.1694160270473	1.8664377763687838	0.7684100497276339
									656.7346019392367	1.6474664897972011	0.7382097931133411
									661.3317441528113	1.1979297812239602	0.6659435590899483
									665.961066361881	0.3218886721957861	0.5241334031492816
									670.6227938264142	1.3652250776620787	0.7122298472570656
									675.3171533831991	0.8401795875414522	0.6009661723786459
									680.0443734568814	0.8683891988270831	0.6169427442399837
									684.8046840710797	0.1808565846593433	0.44019095674691916
									689.5983168595773	1.175831422352723	0.6432865443896123
									694.4255050775944	2.1972115416249207	0.8728148815725074
									699.2864836131375	1.4527434825184637	0.715580842306219
									704.1814889984294	2.1146514891624917	0.8660247901765863
									709.1107594214184	1.5963164968904904	0.787156403655558
									714.0745347373684	1.3766072937754052	0.7373540696602727
									719.0730564805299	1.5254818600924474	0.7882611780920552
									724.1065678758937	1.5997700380369937	0.7771675277319805
									729.175313851025	0.41066883224549655	0.5316166440030557
									734.2795410479821	0.545489345563477	0.5687112351435266
									739.419497835318	0.8299949109492069	0.6748363822192455
									744.5954343201652	0.07711878268013284	0.45611680275199384
									749.8076023604063	1.436937841244319	0.8265861005509259
									755.0562555769293	0.6162237566432724	0.6473381647798022
									760.3416493659677	1.0534349390065296	0.7502461300434224
									765.6640409115295	1.4708973683861948	0.7853936870125588
									771.0236891979102	3.634960958404928	1.1414817516114484
									776.4208550222957	0.9891824022875364	0.734180760538228
									781.8558010074516	1.1621835993180982	0.7815381719855083
									787.3287916145039	2.3560254634298015	0.9840623861713735
									792.8400931558053	1.444946634385865	0.847943050063162
									798.389973807896	2.41150766489476	0.990712254803659
									803.9787036245513	2.1616561066428184	0.9605652446056383
									809.6065545499231	1.9177834436295385	0.9654623151521703
									815.2738004317725	3.251367512867861	1.1499540624926705
									820.9807170347949	0.13865461637362497	0.5774638037080069
									826.7275820540385	0.8372985769550543	0.757319504715449
									832.5146751284168	0.7791665073359441	0.7150690961795036
									838.3422778543157	0.2575585862066671	0.5314791851018466
									844.2106737992959	1.0296172220743096	0.8050237971009466
									850.1201485158911	0.878603259199848	0.7427594893980846
									856.0709895555023	2.688728830980587	1.1431620057453755
									862.0634864823908	1.3938988490361899	0.8929518759022439
									868.0979308877675	0.7091441574650533	0.7399517971060234
									874.1746164039819	1.5868782623985624	0.9666736801506547
									880.2938387188098	1.9310820098107082	0.9942412890857887
									886.4558955898415	1.6415636211774123	0.9787994929909195
									892.6610868589703	0.6655381172081037	0.714123661367636
									898.9097144669831	0.6811939045159994	0.6596704316001782
									905.202082468252	0.37888752659310476	0.7205260035490573
									911.5384970455298	3.165305709190396	1.2984841619922147
									917.9192665248484	1.359093095080733	0.9642263066583058
									924.3447013905223	0.5584895022847857	0.7886765835084739
									930.815114300256	0.9677768487617954	0.8240427136800271
									937.3308201003579	2.112436028876318	1.1324304059599544
									943.8921358410604	1.741840955910571	1.079412451848838
									950.4993807919478	1.1172939321885604	1.1829032672855153
									957.1528764574914	-0.12236522210581069	0.5671634364278879
									963.8529465926938	1.5376428302367702	1.0162543698432416
									970.5999172188426	2.012598811705991	1.1860400435807736
									977.3941166393745	2.3540059781579554	1.2699086698555928
									984.2358754558502	1.697553069092828	1.0688444127487022
									991.1255265840412	1.4608943714503844	1.0669139466370932
									997.2911834928398	4.666743552444118	1.833528742100266
