# Supplementary material for: Formation of a super-dense hydrogen monolayer on mesoporous silica
Source: Nat Chem. 2022 Aug 29;14(11):1319–24. doi: 10.1038/s41557-022-01019-7 (PMC9630099; doi:10.1038/s41557-022-01019-7)
Supplement: Source Data Fig. 2 — Compressed folder with ‘.csv’ files of all INS results including spectra and analysis and source data of Fig. 2b.. [file 41557_2022_1019_MOESM3_ESM.zip › Fig2_INS_spectra_and_analysis/INS_fitting_parameters/SGaussian_fitting_parameters.csv]

Key	Loading	Loading	Loading	Temperature	Signal	Peak0	Peak0	Peak0	Peak0	Peak1	Peak1	Peak1	Peak1	Peak2	Peak2	Peak2	Peak2	Peak3	Peak3	Peak3	Peak3	Signal	Peaks sum	B Signal	Ratio
[run_number]	[mmol]	[mmol/g]	[ML]	[K]	[F/B]	amplitude	center	gamma	sigma	amplitude	center	gamma	sigma	amplitude	center	gamma	sigma	amplitude	center	gamma	sigma	area	area	area	area
22969_1.25mmol_20.3K_B	1.25	1.0	0.12	20.3	Back	3.3062895244647406	10.0632216236403	-2.745	2.1707391752080882	3.3062895244647406	10.79025586002528	-2.745	2.1707391752080882	3.3062895244647406	13.774099384459465	-2.745	2.1707391752080882					786.7347	9.9189	776.8157	0.0128
22972_1.25mmol_25.0K_B	1.25	1.0	0.12	25.0	Back	3.4052702315869343	10.27603202300044	-2.745	2.3747768780296283	3.4052702315869343	10.27603202300044	-2.745	2.3747768780296283	3.4052702315869343	13.774099384459465	-2.745	2.3747768780296283					814.5619	10.2158	804.3461	0.0127
22975_1.25mmol_35.0K_B	1.25	1.0	0.12	35.0	Back	3.3711909618599156	10.27603202300044	-2.745	2.4328945812759124	3.3711909618599156	10.27603202300044	-2.745	2.4328945812759124	3.3711909618599156	13.774099384459465	-2.745	2.4328945812759124					693.4697	10.1135	683.3562	0.0148
22966_1.25mmol_5.0K_B	1.25	1.0	0.12	5.0	Back	3.431542169539518	10.204599824230822	-2.745	2.4519308302796854	3.431542169539518	10.204599824230822	-2.745	2.4519308302796854	3.431542169539518	13.678350927963718	-2.745	2.4519308302796854	0.0	2.0004999999999926	-2.745	0.4	776.7585	10.2946	766.464	0.0134
23406_1.25mmol_5.0K_B	1.25	1.0	0.12	5.0	Back	3.111363779862115	10.493342796869813	-2.745	2.3771869828702017	3.111363779862115	10.493342796869813	-2.745	2.3771869828702017	3.111363779862115	13.870518080150681	-2.745	2.3771869828702017	0.0	2.0004999999999926	-2.745	0.4	737.7468	9.3341	728.4127	0.0128
22988_2.5mmol_35.0K_B	2.5	2.1	0.25	35.0	Back	5.228641248085907	9.993268742443199	-2.745	2.3840396878121974	5.228641248085907	10.865787651045459	-2.745	2.3840396878121974	5.228641248085907	13.774099384459465	-2.745	2.3840396878121974					1398.3573	15.6859	1382.6714	0.0113
22979_2.5mmol_5.0K_B	2.5	2.1	0.25	5.0	Back	6.925687899653624	10.204599824230822	-2.745	2.1447350717968336	6.925687899653624	11.018441101754995	-2.745	2.1447350717968336	6.925687899653624	13.870518080150681	-2.745	2.1447350717968336	0.0	2.0004999999999926	-2.745	0.4	1426.8883	20.7772	1406.1111	0.0148
22982_2.5mmol_20.3K_B	2.5	2.1	0.25	20.3	Back	6.374481136026641	10.204599824230822	-2.745	2.272753315375269	6.374481136026641	10.941848164602776	-2.745	2.272753315375269	6.374481136026641	13.774099384459465	-2.745	2.272753315375269					1419.7232	19.1236	1400.5997	0.0137
22985_2.5mmol_25.0K_B	2.5	2.1	0.25	25.0	Back	5.947585858177332	10.493342796869813	-2.745	2.4538316742167647	5.947585858177332	10.493342796869813	-2.745	2.4538316742167647	5.947585858177332	13.678350927963718	-2.745	2.4538316742167647					1486.849	17.8427	1469.0062	0.0121
23001_5.1mmol_35.0K_B	5.1	4.2	0.5	35.0	Back	9.444975547155622	10.204599824230822	-2.745	2.4309345043421025	9.444975547155622	11.018441101754995	-2.745	2.4309345043421025	9.444975547155622	13.774099384459465	-2.745	2.4309345043421025					2895.3981	28.3349	2867.0632	0.0099
22995_5.1mmol_20.3K_B	5.1	4.2	0.5	20.3	Back	11.077649096252044	10.27603202300044	-2.745	2.1282071063119634	11.077649096252044	11.33021201804452	-2.745	2.1282071063119634	11.077649096252044	13.967611706711736	-2.745	2.1282071063119634					2933.5443	33.2332	2900.3111	0.0115
23408_5.1mmol_5.0K_B	5.1	4.2	0.5	5.0	Back	11.606801209428994	10.204599824230822	-2.745	2.312742371876569	11.606801209428994	11.095570189467281	-2.745	2.312742371876569	11.606801209428994	13.967611706711736	-2.745	2.312742371876569	0.34945752528840557	14.564613915268072	-2.745	0.4	3038.4076	35.17	3003.2376	0.0117
23411_5.1mmol_20.3K_B	5.1	4.2	0.5	20.3	Back	10.66179138150757	10.27603202300044	-2.745	2.309340111542398	10.66179138150757	11.018441101754995	-2.745	2.309340111542398	10.66179138150757	13.967611706711736	-2.745	2.309340111542398					2911.3173	31.9855	2879.3318	0.0111
22992_5.1mmol_5.0K_B	5.1	4.2	0.5	5.0	Back	13.562037376555033	10.27603202300044	-2.745	1.7995954563628271	13.562037376555033	11.56981589785283	-2.745	1.7995954563628271	13.562037376555033	14.065384988658717	-2.745	1.7995954563628271	9.131673195383883e-11	14.564613915268072	-2.745	0.4	2974.4896	40.6864	2933.8032	0.0139
23417_5.1mmol_35.0K_B	5.1	4.2	0.5	35.0	Back	10.06869014315394	9.993268742443199	-2.745	2.296287764413936	10.06869014315394	11.173239180793551	-2.745	2.296287764413936	10.06869014315394	14.065384988658717	-2.745	2.296287764413936					2906.2488	30.2062	2876.0426	0.0105
22998_5.1mmol_25.0K_B	5.1	4.2	0.5	25.0	Back	9.794660291492606	10.204599824230822	-2.745	2.0618793678762004	9.794660291492606	11.33021201804452	-2.745	2.0618793678762004	9.794660291492606	14.065384988658717	-2.745	2.0618793678762004					3013.9023	29.3842	2984.5181	0.0098
23414_5.1mmol_25.0K_B	5.1	4.2	0.5	25.0	Back	10.473916578008321	10.204599824230822	-2.745	2.358888636793748	10.473916578008321	11.095570189467281	-2.745	2.358888636793748	10.473916578008321	14.065384988658717	-2.745	2.358888636793748					2993.9691	31.4219	2962.5472	0.0106
23014_7.5mmol_35.0K_B	7.5	6.2	0.74	35.0	Back	11.507993593155335	10.204599824230822	-2.745	2.2832040496399104	11.507993593155335	11.33021201804452	-2.745	2.2832040496399104	11.507993593155335	14.065384988658717	-2.745	2.2832040496399104					4083.7475	34.5242	4049.2233	0.0085
23011_7.5mmol_25.0K_B	7.5	6.2	0.74	25.0	Back	14.408705502604883	10.420399996891572	-2.745	2.2469003822597093	14.408705502604883	11.409523502170831	-2.745	2.2469003822597093	14.408705502604883	14.262989582364385	-2.745	2.2469003822597093					4350.3488	43.2264	4307.1224	0.01
23008_7.5mmol_20.3K_B	7.5	6.2	0.74	20.3	Back	14.471403709958338	10.420399996891572	-2.745	2.0372730186537487	14.471403709958338	11.56981589785283	-2.745	2.0372730186537487	14.471403709958338	14.262989582364385	-2.745	2.0372730186537487					4438.4806	43.4146	4395.066	0.0099
23005_7.5mmol_5.0K_B	7.5	6.2	0.74	5.0	Back	16.709440594591083	10.640763769823035	-2.745	1.9684703612671341	16.709440594591083	11.489390166686027	-2.745	1.9684703612671341	16.709440594591083	14.163842683579329	-2.745	1.9684703612671341	0.31380069793073884	14.564613915268072	-2.745	0.4	4284.6231	50.4425	4234.1806	0.0119
23424_10.1mmol_20.3K_B	10.1	8.4	1.0	20.3	Back	17.437461591297534	10.640763769823035	-2.745	2.0719056954425543	17.437461591297534	11.56981589785283	-2.745	2.0719056954425543	17.437461591297534	14.362830509440936	-2.745	2.0719056954425543					5956.7092	52.3128	5904.3964	0.0089
23430_10.1mmol_35.0K_B	10.1	8.4	1.0	35.0	Back	12.594761020552992	10.347964247161443	-2.745	2.183477090449197	12.594761020552992	11.409523502170831	-2.745	2.183477090449197	12.594761020552992	14.163842683579329	-2.745	2.183477090449197					4988.9932	37.7846	4951.2086	0.0076
23427_10.1mmol_25.0K_B	10.1	8.4	1.0	25.0	Back	14.537300722339412	10.566796196447902	-2.745	2.019717711502342	14.537300722339412	11.489390166686027	-2.745	2.019717711502342	14.537300722339412	14.262989582364385	-2.745	2.019717711502342					5716.98	43.6123	5673.3677	0.0077
23024_10.1mmol_25.0K_B	10.1	8.4	1.0	25.0	Back	14.87403436383661	10.566796196447902	-2.745	1.9847397632817962	14.87403436383661	11.56981589785283	-2.745	1.9847397632817962	14.87403436383661	14.262989582364385	-2.745	1.9847397632817962					5541.9726	44.6225	5497.3501	0.0081
23018_10.1mmol_5.0K_B	10.1	8.4	1.0	5.0	Back	20.656852311226945	10.865787651045459	-2.745	1.841778716151689	20.656852311226945	11.56981589785283	-2.745	1.841778716151689	20.656852311226945	14.262989582364385	-2.745	1.841778716151689	0.6356167800684873	14.564613915268072	-2.745	0.4	5766.5135	62.6067	5703.9068	0.011
23021_10.1mmol_20.3K_B	10.1	8.4	1.0	20.3	Back	16.34515066546478	10.640763769823035	-2.745	1.8657141831274	16.34515066546478	11.6508046091378	-2.745	1.8657141831274	16.34515066546478	14.163842683579329	-2.745	1.8657141831274					5759.5987	49.0358	5710.5629	0.0086
23027_10.1mmol_35.0K_B	10.1	8.4	1.0	35.0	Back	13.409957103290884	10.347964247161443	-2.745	2.336800420565555	13.409957103290884	11.409523502170831	-2.745	2.336800420565555	13.409957103290884	14.262989582364385	-2.745	2.336800420565555					4997.2154	40.2301	4956.9853	0.0081
23421_10.1mmol_5.0K_B	10.1	8.4	1.0	5.0	Back	17.90129393417456	11.173239180793551	-2.745	1.9635132909280935	17.90129393417456	11.173239180793551	-2.745	1.9635132909280935	17.90129393417456	14.262989582364385	-2.745	1.9635132909280935	1.1108234311866996	14.564613915268072	-2.745	0.4	5917.1797	54.8151	5862.3645	0.0094
23437_20.2mmol_20.3K_B	20.2	16.8	2.0	20.3	Back	16.907688061620384	10.79025586002528	-2.745	1.5183700022370634	16.907688061620384	11.897188170433218	-2.745	1.5183700022370634	16.907688061620384	14.463370323007023	-2.745	1.5183700022370634					11140.6509	50.7235	11089.9274	0.0046
23443_20.2mmol_35.0K_B	20.2	16.8	2.0	35.0	Back	12.385474350229112	10.493342796869813	-2.745	1.934411209476028	12.385474350229112	11.56981589785283	-2.745	1.934411209476028	12.385474350229112	14.163842683579329	-2.745	1.934411209476028					8160.3268	37.1567	8123.1701	0.0046
23434_20.2mmol_5.0K_B	20.2	16.8	2.0	5.0	Back	19.69563101087241	11.095570189467281	-2.745	1.5177122522433553	19.69563101087241	11.56981589785283	-2.745	1.5177122522433553	19.69563101087241	14.463370323007023	-2.745	1.5177122522433553	8.782232391540074	14.564613915268072	-2.745	0.4	9747.5919	67.8697	9679.7222	0.007
23440_20.2mmol_25.0K_B	20.2	16.8	2.0	25.0	Back	16.235002297189553	10.715249116211798	-2.745	1.6905750517311313	16.235002297189553	11.814486763091576	-2.745	1.6905750517311313	16.235002297189553	14.463370323007023	-2.745	1.6905750517311313					10124.7758	48.7054	10076.0704	0.0048
