# Supplementary material for: Formation of a super-dense hydrogen monolayer on mesoporous silica
Source: Nat Chem. 2022 Aug 29;14(11):1319–24. doi: 10.1038/s41557-022-01019-7 (PMC9630099; doi:10.1038/s41557-022-01019-7)
Supplement: Source Data Fig. 3a — PIMD initial and final positions. [file 41557_2022_1019_MOESM4_ESM.txt]

     348
 i =       0, E =    -2679.4628739210
  H        22.8451579400        5.0001801800       11.2005892400
  H        22.5284802700        5.6134841000       11.4963847800
  H        23.9182372800       24.1053062200       11.7878076800
  H         0.4686062300       23.9879374600       11.6003255400
  H         1.8788673400        6.4432613200       12.0337304300
  H         1.2622269500        6.3311631900       11.6189924600
  H         0.1191119400       12.7202735400       11.6058219200
  H         0.2014263700       12.0279537100       11.8856140400
  H        23.2600614100        8.8852075800       11.4624097700
  H        23.5984510700        8.2729242700       11.1900135800
  H         6.4803427100        2.0987980700       11.8118527700
  H         6.4388537700        2.6891111600       11.3498071900
  H         0.5798159000        2.6551727400       11.5822456900
  H         0.7047589200        3.3928809900       11.6600484700
  H         4.7233293400        7.8223738500       12.1754483600
  H         4.3879741400        7.3030388300       11.7482551200
  H         3.9982527500        4.8320564600       11.8057712200
  H         3.5488529700        4.2591887200       11.6185550200
  H         3.4078231000       13.3317425600       11.5760976500
  H         2.7606008200       12.9515029500       11.5358375500
  H         2.2264011300       10.0872991400       11.7800220600
  H         1.9593149200        9.4532306200       11.4769832500
  H         8.7533082400        3.2821775200       11.4988212200
  H         9.3271962400        3.7670038200       11.4847525600
  H         8.1460722300       24.1438076900       11.3582440000
  H         8.0540374600        0.0600728700       12.0985533100
  H         7.1304446400        8.8363523900       11.4028208000
  H         7.5470878400        9.4558828700       11.3141023100
  H         7.0218129700        5.6697717500       11.2356948400
  H         6.7136464200        5.0262195000       11.4705055900
  H        10.6846191700       10.0735614400       11.3276238000
  H        10.1745356100        9.6281675900       11.6542934000
  H         4.4621260900       10.7062170600       11.3063884500
  H         5.1426349700       10.8254782000       11.6006593300
  H        23.1405937000       17.3972183000       11.6360695800
  H        22.5083518900       17.0063774800       11.7480288400
  H        21.8776869900       13.7126189300       11.5802624900
  H        22.2258341000       14.3708481200       11.4824334400
  H         1.2225345700       18.9620845200       11.6095073600
  H         1.7191053700       18.4847759300       11.9101724100
  H        19.9753765500       15.9236816200       11.6961317900
  H        19.9077928700       16.6266883200       11.4394516900
  H        23.3121552900       21.1203624000       11.7154965300
  H        23.3552421900       20.3772171300       11.6115532700
  H        20.4496126800       19.6995088500       11.7595445900
  H        20.4592937200       19.0340346300       12.1090302900
  H         6.1463402300       14.6777516000       11.6602019400
  H         6.0331952500       13.9512115100       11.5053961800
  H         1.1907940400       15.4121942600       11.4136022200
  H         0.4659292400       15.2579142300       11.2927424500
  H         4.6810566100       20.0218007900       11.4007692200
  H         3.9877843400       19.7355627400       11.3534390900
  H         3.4167011000       16.3491519300       11.3714908800
  H         4.1043275400       16.6293667100       11.4875913200
  H         3.3416038800        1.6351506900       12.4341626700
  H         3.1709779900        1.2116542500       11.8375889100
  H         2.5049924900       21.7289604200       11.7782948100
  H         1.8222553000       21.9989009800       11.9368025200
  H         8.6160836200       15.0416238100       11.1045306000
  H         9.1254142700       15.5220428900       11.3772969700
  H         8.0818791200       11.9096125700       11.5066045600
  H         8.1763200600       12.5102482100       11.9478948700
  H         6.8120260400       21.2267655400       11.7617144600
  H         7.3214159700       20.8430114700       11.3639166800
  H         6.7282475400       17.3800773900       11.8067768200
  H         6.7906803800       18.0698644900       11.5139899500
  H         5.1532149300       23.6280034900       11.4572441100
  H         4.7873196400       22.9914770200       11.2964341600
  H        12.1180041200        4.1216955900       11.7148179600
  H        11.8024130000        4.7861175200       11.5615269900
  H         9.9624513200        6.8944450000       11.4580575600
  H         9.5499485100        6.3328535600       11.7422340900
  H        13.2762204900       11.2879939100       11.3613303900
  H        13.1764235300       10.5943070300       11.6367835200
  H        12.2181857100        7.6507527900       11.5174691100
  H        12.7658259400        7.6530429300       12.0316611100
  H        16.6529756800        3.2388183800       11.6155152100
  H        16.8973334200        3.9491306700       11.6292863500
  H        17.3151967000        6.3878280100       11.4771330600
  H        17.5958208200        7.0155298900       11.1746598500
  H        14.4653085500        5.4331919100       11.5612316400
  H        14.8732414100        5.9172657100       11.1557863800
  H        16.4424813400       11.6674094000       11.7433307600
  H        15.7909139100       11.3541064700       11.5375897200
  H        14.9812925400        8.5192669100       11.5221410000
  H        15.5297531300        9.0322237500       11.5082308900
  H        21.7725121300        2.3513227000       12.1448063100
  H        21.4283793400        1.8859721500       11.6650752400
  H        18.7570155400        1.8574732300       11.3545524900
  H        18.6959050900        1.1181182200       11.2375229200
  H        20.5357611800        7.3123229000       11.3669409400
  H        21.0588764300        7.8468758000       11.3007621800
  H        19.5824087300        4.6083200800       11.9164177500
  H        20.2138384200        4.9205880600       11.6539232500
  H        19.0135741500        9.4980688200       11.6730598900
  H        18.2715022200        9.5527440400       11.5638007500
  H        11.9790652000       16.6628992200       11.4449945500
  H        11.6780975300       16.0064938600       11.6553693700
  H        10.9355863400       12.6671124700       11.6038466800
  H        11.1532827500       13.3327906500       11.8753534800
  H        13.3448168600       19.3316098200       11.4348879100
  H        12.6371309600       19.3221666900       11.6862530400
  H         9.5450898200       19.2169743800       12.0786028300
  H         9.7307691700       18.4960652900       11.9724852100
  H        11.3894200600        1.2956480400       11.4098980200
  H        10.6778532200        1.0610723900       11.3532567500
  H        10.4042631200       21.8861675000       11.8772161200
  H         9.9585282300       22.4004199300       11.5586647800
  H        16.5335934600       15.0243909700       11.4089142000
  H        17.2464224000       15.2620687900       11.4049136500
  H        14.2386664300       13.7116946900       11.6125816800
  H        13.9180202000       14.2901078100       11.2573307200
  H        15.0061270600       20.8435514300       11.7099825900
  H        15.6461905300       20.4499361500       11.7310501000
  H        14.8358127100       17.4815827900       11.8407534200
  H        14.7232543600       16.8130477700       11.5166561600
  H        14.0609870600        2.2998087000       11.6616798200
  H        14.0739212000        1.5591807100       11.5326307700
  H        13.0172334200       23.1380439100       11.5566217800
  H        13.7129648300       23.1597578800       11.2728641000
  H        19.5403502100       13.1831638700       11.3829938100
  H        18.8848350000       12.8352002900       11.2630676400
  H        21.7637412100       10.8973286200       11.5359888600
  H        21.2652514000       11.4543912100       11.6068169600
  H        18.3204306000       21.4119156200       11.6237188800
  H        18.5863954600       22.1147738800       11.5848540800
  H        17.2729540400       18.3158032600       11.6021220700
  H        17.8251797100       18.6384718100       11.9974131200
  H        21.2813966500       22.7008051600       11.5922863800
  H        21.2563069000       23.4485884700       11.5212746000
  H        16.2951580900        0.1099926500       11.5688393100
  H        16.2766652000       23.5385334100       11.4362439400
  O         1.0047723400        1.0048690900        8.8562068900
  O         3.0043569400        3.0046126200        8.8238089700
  O         2.9970025100        0.9832412700        7.1344299100
  O         0.9833274300        2.9970805600        7.1344394400
  O         0.9863775900        5.0322922900        8.8289361700
  O         3.0003577600        7.0579085300        8.8233776100
  O         3.0005448000        5.0264431400        7.1407571200
  O         0.9860992000        7.0520152700        7.1355893400
  O         0.9833804600        9.0862479000        8.8310384700
  O         2.9977405200       11.1005761200        8.8309492600
  O         3.0026971500        9.0813892900        7.1405719500
  O         0.9900622000       11.0939382900        7.1382706400
  O         5.0322931600        0.9863826000        8.8289846800
  O         7.0576186900        3.0006063200        8.8233362500
  O         7.0520040600        0.9860863300        7.1355183400
  O         5.0267233100        3.0007121900        7.1407028300
  O         5.0282058600        5.0283056600        8.8225282600
  O         7.0558544900        7.0557171600        8.8226192300
  O         7.0561324300        5.0280197400        7.1415158000
  O         5.0277528100        7.0558149300        7.1415730200
  O         5.0262721800        9.0834475000        8.8233039500
  O         7.0517421400       11.0975886000        8.8289474500
  O         7.0573923000        9.0833917200        7.1407839400
  O         5.0319244300       11.0978930600        7.1355158100
  O         9.0862396600        0.9834218800        8.8310283100
  O        11.1005726700        2.9977464900        8.8310325900
  O        11.0936422500        0.9903125800        7.1382790500
  O         9.0813520300        3.0027392500        7.1405268300
  O         9.0835586900        5.0261322600        8.8233188600
  O        11.0975965600        7.0517150000        8.8288913300
  O        11.0978875500        5.0319802600        7.1355995100
  O         9.0835242600        7.0576216500        7.1406734300
  O         9.0794920200        9.0795114900        8.8238362500
  O        11.0791332000       11.0792033600        8.8561833200
  O        11.1006980900        9.0869593000        7.1344227500
  O         9.0869423100       11.1007063200        7.1344843700
  O         1.0047723400       13.0888690900        8.8562068900
  O         3.0043569400       15.0886126200        8.8238089700
  O         2.9970025100       13.0672412700        7.1344299100
  O         0.9833274300       15.0810805600        7.1344394400
  O         0.9863775900       17.1162922900        8.8289361700
  O         3.0003577600       19.1419085300        8.8233776100
  O         3.0005448000       17.1104431400        7.1407571200
  O         0.9860992000       19.1360152700        7.1355893400
  O         0.9833804600       21.1702479000        8.8310384700
  O         2.9977405200       23.1845761200        8.8309492600
  O         3.0026971500       21.1653892900        7.1405719500
  O         0.9900622000       23.1779382900        7.1382706400
  O         5.0322931600       13.0703826000        8.8289846800
  O         7.0576186900       15.0846063200        8.8233362500
  O         7.0520040600       13.0700863300        7.1355183400
  O         5.0267233100       15.0847121900        7.1407028300
  O         5.0282058600       17.1123056600        8.8225282600
  O         7.0558544900       19.1397171600        8.8226192300
  O         7.0561324300       17.1120197400        7.1415158000
  O         5.0277528100       19.1398149300        7.1415730200
  O         5.0262721800       21.1674475000        8.8233039500
  O         7.0517421400       23.1815886000        8.8289474500
  O         7.0573923000       21.1673917200        7.1407839400
  O         5.0319244300       23.1818930600        7.1355158100
  O         9.0862396600       13.0674218800        8.8310283100
  O        11.1005726700       15.0817464900        8.8310325900
  O        11.0936422500       13.0743125800        7.1382790500
  O         9.0813520300       15.0867392500        7.1405268300
  O         9.0835586900       17.1101322600        8.8233188600
  O        11.0975965600       19.1357150000        8.8288913300
  O        11.0978875500       17.1159802600        7.1355995100
  O         9.0835242600       19.1416216500        7.1406734300
  O         9.0794920200       21.1635114900        8.8238362500
  O        11.0791332000       23.1632033600        8.8561833200
  O        11.1006980900       21.1709593000        7.1344227500
  O         9.0869423100       23.1847063200        7.1344843700
  O        13.0887723400        1.0048690900        8.8562068900
  O        15.0883569400        3.0046126200        8.8238089700
  O        15.0810025100        0.9832412700        7.1344299100
  O        13.0673274300        2.9970805600        7.1344394400
  O        13.0703775900        5.0322922900        8.8289361700
  O        15.0843577600        7.0579085300        8.8233776100
  O        15.0845448000        5.0264431400        7.1407571200
  O        13.0700992000        7.0520152700        7.1355893400
  O        13.0673804600        9.0862479000        8.8310384700
  O        15.0817405200       11.1005761200        8.8309492600
  O        15.0866971500        9.0813892900        7.1405719500
  O        13.0740622000       11.0939382900        7.1382706400
  O        17.1162931600        0.9863826000        8.8289846800
  O        19.1416186900        3.0006063200        8.8233362500
  O        19.1360040600        0.9860863300        7.1355183400
  O        17.1107233100        3.0007121900        7.1407028300
  O        17.1122058600        5.0283056600        8.8225282600
  O        19.1398544900        7.0557171600        8.8226192300
  O        19.1401324300        5.0280197400        7.1415158000
  O        17.1117528100        7.0558149300        7.1415730200
  O        17.1102721800        9.0834475000        8.8233039500
  O        19.1357421400       11.0975886000        8.8289474500
  O        19.1413923000        9.0833917200        7.1407839400
  O        17.1159244300       11.0978930600        7.1355158100
  O        21.1702396600        0.9834218800        8.8310283100
  O        23.1845726700        2.9977464900        8.8310325900
  O        23.1776422500        0.9903125800        7.1382790500
  O        21.1653520300        3.0027392500        7.1405268300
  O        21.1675586900        5.0261322600        8.8233188600
  O        23.1815965600        7.0517150000        8.8288913300
  O        23.1818875500        5.0319802600        7.1355995100
  O        21.1675242600        7.0576216500        7.1406734300
  O        21.1634920200        9.0795114900        8.8238362500
  O        23.1631332000       11.0792033600        8.8561833200
  O        23.1846980900        9.0869593000        7.1344227500
  O        21.1709423100       11.1007063200        7.1344843700
  O        13.0887723400       13.0888690900        8.8562068900
  O        15.0883569400       15.0886126200        8.8238089700
  O        15.0810025100       13.0672412700        7.1344299100
  O        13.0673274300       15.0810805600        7.1344394400
  O        13.0703775900       17.1162922900        8.8289361700
  O        15.0843577600       19.1419085300        8.8233776100
  O        15.0845448000       17.1104431400        7.1407571200
  O        13.0700992000       19.1360152700        7.1355893400
  O        13.0673804600       21.1702479000        8.8310384700
  O        15.0817405200       23.1845761200        8.8309492600
  O        15.0866971500       21.1653892900        7.1405719500
  O        13.0740622000       23.1779382900        7.1382706400
  O        17.1162931600       13.0703826000        8.8289846800
  O        19.1416186900       15.0846063200        8.8233362500
  O        19.1360040600       13.0700863300        7.1355183400
  O        17.1107233100       15.0847121900        7.1407028300
  O        17.1122058600       17.1123056600        8.8225282600
  O        19.1398544900       19.1397171600        8.8226192300
  O        19.1401324300       17.1120197400        7.1415158000
  O        17.1117528100       19.1398149300        7.1415730200
  O        17.1102721800       21.1674475000        8.8233039500
  O        19.1357421400       23.1815886000        8.8289474500
  O        19.1413923000       21.1673917200        7.1407839400
  O        17.1159244300       23.1818930600        7.1355158100
  O        21.1702396600       13.0674218800        8.8310283100
  O        23.1845726700       15.0817464900        8.8310325900
  O        23.1776422500       13.0743125800        7.1382790500
  O        21.1653520300       15.0867392500        7.1405268300
  O        21.1675586900       17.1101322600        8.8233188600
  O        23.1815965600       19.1357150000        8.8288913300
  O        23.1818875500       17.1159802600        7.1355995100
  O        21.1675242600       19.1416216500        7.1406734300
  O        21.1634920200       21.1635114900        8.8238362500
  O        23.1631332000       23.1632033600        8.8561833200
  O        23.1846980900       21.1709593000        7.1344227500
  O        21.1709423100       23.1847063200        7.1344843700
 Si         1.9985832200        1.9985738600        7.9815645700
 Si        24.1678748600        0.0001122900        8.0082544300
 Si         1.9949229700        6.0420585200        7.9820735800
 Si         0.0001763000        4.0155982800        7.9825170000
 Si         1.9965176600       10.0874056400        7.9860076600
 Si        24.1678202900        8.0684296700        7.9825156200
 Si         6.0420665800        1.9948718200        7.9820548500
 Si         4.0156193100        0.0002047400        7.9825172900
 Si         6.0420311300        6.0420115500        7.9819378900
 Si         4.0163203300        4.0162583600        7.9813197900
 Si         6.0418908300       10.0891356800        7.9820614300
 Si         4.0154776900        8.0684721800        7.9823473900
 Si        10.0872783300        1.9967061100        7.9860984300
 Si         8.0683815400       24.1678392200        7.9825272700
 Si        10.0890354200        6.0419377000        7.9820404600
 Si         8.0684448300        4.0154932200        7.9823417500
 Si        10.0854091700       10.0853965800        7.9815467500
 Si         8.0677130700        8.0677178200        7.9813394700
 Si         1.9985832200       14.0825738600        7.9815645700
 Si        24.1678748600       12.0841122900        8.0082544300
 Si         1.9949229700       18.1260585200        7.9820735800
 Si         0.0001763000       16.0995982800        7.9825170000
 Si         1.9965176600       22.1714056400        7.9860076600
 Si        24.1678202900       20.1524296700        7.9825156200
 Si         6.0420665800       14.0788718200        7.9820548500
 Si         4.0156193100       12.0842047400        7.9825172900
 Si         6.0420311300       18.1260115500        7.9819378900
 Si         4.0163203300       16.1002583600        7.9813197900
 Si         6.0418908300       22.1731356800        7.9820614300
 Si         4.0154776900       20.1524721800        7.9823473900
 Si        10.0872783300       14.0807061100        7.9860984300
 Si         8.0683815400       12.0838392200        7.9825272700
 Si        10.0890354200       18.1259377000        7.9820404600
 Si         8.0684448300       16.0994932200        7.9823417500
 Si        10.0854091700       22.1693965800        7.9815467500
 Si         8.0677130700       20.1517178200        7.9813394700
 Si        14.0825832200        1.9985738600        7.9815645700
 Si        12.0838748600        0.0001122900        8.0082544300
 Si        14.0789229700        6.0420585200        7.9820735800
 Si        12.0841763000        4.0155982800        7.9825170000
 Si        14.0805176600       10.0874056400        7.9860076600
 Si        12.0838202900        8.0684296700        7.9825156200
 Si        18.1260665800        1.9948718200        7.9820548500
 Si        16.0996193100        0.0002047400        7.9825172900
 Si        18.1260311300        6.0420115500        7.9819378900
 Si        16.1003203300        4.0162583600        7.9813197900
 Si        18.1258908300       10.0891356800        7.9820614300
 Si        16.0994776900        8.0684721800        7.9823473900
 Si        22.1712783300        1.9967061100        7.9860984300
 Si        20.1523815400       24.1678392200        7.9825272700
 Si        22.1730354200        6.0419377000        7.9820404600
 Si        20.1524448300        4.0154932200        7.9823417500
 Si        22.1694091700       10.0853965800        7.9815467500
 Si        20.1517130700        8.0677178200        7.9813394700
 Si        14.0825832200       14.0825738600        7.9815645700
 Si        12.0838748600       12.0841122900        8.0082544300
 Si        14.0789229700       18.1260585200        7.9820735800
 Si        12.0841763000       16.0995982800        7.9825170000
 Si        14.0805176600       22.1714056400        7.9860076600
 Si        12.0838202900       20.1524296700        7.9825156200
 Si        18.1260665800       14.0788718200        7.9820548500
 Si        16.0996193100       12.0842047400        7.9825172900
 Si        18.1260311300       18.1260115500        7.9819378900
 Si        16.1003203300       16.1002583600        7.9813197900
 Si        18.1258908300       22.1731356800        7.9820614300
 Si        16.0994776900       20.1524721800        7.9823473900
 Si        22.1712783300       14.0807061100        7.9860984300
 Si        20.1523815400       12.0838392200        7.9825272700
 Si        22.1730354200       18.1259377000        7.9820404600
 Si        20.1524448300       16.0994932200        7.9823417500
 Si        22.1694091700       22.1693965800        7.9815467500
 Si        20.1517130700       20.1517178200        7.9813394700
      348
 i =    2555, E =    -2679.3549606995
  H        22.2944199994        5.1019845940       11.7812944693
  H        21.7204906741        5.4624081940       11.3655183820
  H        23.7849202745       24.4255000377       11.4991127488
  H         0.3566890347       24.2793784267       11.4480947853
  H         0.3804272133        7.0395112090       11.3055374896
  H         0.9784950670        6.5908696760       11.5879929084
  H        -0.2964913912       12.1719266276       11.3154767824
  H        -0.6594719407       12.5469419821       11.8392848369
  H        23.5421817065        9.2613134819       11.1287762396
  H        23.2405311923        9.0735458818       11.8006269450
  H         5.0238257073        2.7476509131       12.4940364108
  H         5.3109342283        3.3186374058       12.9427411716
  H         0.4329693350        3.4082613225       12.1227504263
  H         0.8661778996        2.8859776053       12.4748702970
  H         4.2490353296        7.5542691419       11.9353382428
  H         4.3371552246        8.2327236894       11.8782084153
  H         3.0594064680        4.4855171072       11.2499208909
  H         3.6927682888        4.3687383197       11.5560152962
  H         2.6194030713       13.2959964407       11.6395797277
  H         2.4982033361       13.1490557804       10.8128361621
  H         2.3505081302        9.5383120510       11.3758665257
  H         2.3977376440       10.0499283010       11.7421851348
  H         8.3491355018        3.5732306009       11.8300270778
  H         9.0084921580        3.4098241434       11.6309719623
  H         7.3408640593       24.5414312945       11.5219130168
  H         7.0626982708        0.9567981179       11.2227067414
  H         6.6484354352        9.4609480815       11.5738310750
  H         6.6443819206        8.7587410193       11.8678860299
  H         5.9053103838        5.5737268776       11.4079495847
  H         6.3592640811        5.3586611762       12.0677887830
  H         7.9617775751       11.8646008188       11.7512546712
  H         8.5561481910       11.9252245493       11.3510755248
  H         5.3173015446       11.2224598171       11.8729327927
  H         4.7304032184       11.5825390963       11.7236670921
  H        22.7285780578       18.1199163988       12.1080402154
  H        22.0058191464       18.4430680707       11.9980149555
  H        20.8831058280       14.7604411778       11.5054578217
  H        21.6594342377       14.9094051221       11.5503508888
  H         1.3030168668       19.4271606081       11.7982809213
  H         1.8745933726       19.0590504407       11.3650456886
  H        19.7940794729       16.8499539093       11.4567890393
  H        19.2204530784       16.6570231903       11.8573904483
  H        23.0309739992       21.7169396341       11.7037667834
  H        23.3354080345       21.8665259756       11.0349383381
  H        19.5196610196       20.4700132729       11.6515365711
  H        19.9658126190       20.7653892060       11.0057969127
  H         6.5459715957       16.5714251787       15.2678558449
  H         6.5693320879       16.9972899937       14.6266739783
  H         0.8324635419       15.5207274826       11.6408876998
  H         0.7105365557       15.0194582905       11.1221332396
  H         4.4213558555       20.2641940079       11.8633007312
  H         4.4189327455       19.4526087080       11.9676266195
  H         3.1188396724       16.4789609328       12.2022114594
  H         3.3184340236       17.0974304403       11.8744447174
  H         3.2177692392        0.7275478546       11.7694798323
  H         2.8051471623        1.1658993943       11.3309586177
  H         1.9009108996       21.4780323794       11.6955067035
  H         2.2404593172       21.9744189171       11.3343697567
  H         7.4439176397       17.5424838175       11.3848368775
  H         6.7783332050       17.7569924225       11.6083353922
  H         5.7574956108       14.7875149197       11.3852074246
  H         5.5067917517       14.1398004855       11.7535133944
  H         8.2159256521       20.5476795749       11.9504040119
  H         7.9169982274       21.1944738144       12.1630456364
  H         6.1519356109       19.6025252037       14.3675264118
  H         6.3388887465       20.3058697027       14.2283826039
  H         5.5331204112       22.4876083099       11.9727683044
  H         5.3932903655       23.1224939100       11.5847093339
  H        10.7792085749        5.0429108533       11.3296016540
  H        11.4597472174        4.7420881940       11.3796404864
  H         9.0969540982        7.1258304948       12.1332179255
  H         9.1172605177        6.6731369976       11.4761214772
  H        11.1410915987       12.3263436410       12.1303003843
  H        11.7747799147       12.7070856714       12.0961964583
  H        11.2059695068        9.4098528960       11.2578815015
  H        11.6071194655        9.3388312167       11.7902556681
  H        16.3548226436        3.7994867997       11.6616313573
  H        16.3365110083        4.5202918302       11.4779446977
  H        16.5524269619        7.0702458219       11.7515076265
  H        17.2117143371        7.4704716971       11.8197800180
  H        13.5542290944        6.6100140453       12.2553148887
  H        13.8286928510        6.8807402928       11.5800373585
  H        14.9185742737       13.2066646862       11.0609338163
  H        14.9276515118       13.1526197110       11.7660281534
  H        14.3053226986        9.9922837900       11.0702905079
  H        13.7266518042        9.9982414343       11.4847392620
  H        21.5608680237        2.5645371743       11.7489884743
  H        22.0672921489        2.7233222201       11.2449224501
  H        18.5635113300        1.2020851901       12.2572768989
  H        19.0278478951        1.5450467037       12.7258423337
  H        20.2080671404        7.9237175278       11.5029803193
  H        19.9584405586        7.7497905238       12.2860353842
  H        18.9371977860        4.5427523501       11.3998163310
  H        19.6794191123        4.2179474330       11.3589273616
  H        17.8120438688       10.2797163053       11.6078283415
  H        17.5666261237       10.7824836407       11.1645843702
  H         9.9478125997       17.4895017642       11.5311271493
  H        10.4635223628       17.7850744517       11.9795909951
  H         8.7267126208       15.0122362468       11.7203933719
  H         8.8101760405       14.4687527013       12.1942642650
  H        10.7891697591       20.5977067180       10.9924522441
  H        11.3793550764       21.0275620611       11.1759615045
  H         8.8180485281       20.1347241506       14.6561179047
  H         9.5031133225       19.9102451786       14.2980672376
  H        11.1617803053        1.5818384173       12.5756115175
  H        10.5964550023        1.6017804665       11.9279414909
  H         9.4560618287       23.6159561335       12.5104460400
  H         9.4770209129       23.2571831764       11.8771729376
  H        16.3402275129       15.3642261756       11.9091090485
  H        15.7228908312       15.7287484643       12.1160527249
  H        13.1669387515       15.2189636238       11.4508642400
  H        13.0586468913       16.0192603267       11.7294371078
  H        14.6917625365       21.3060769113       11.9139425811
  H        14.3827186060       20.9182340905       11.4445766805
  H        13.5411556324       18.3615620844       11.3036765044
  H        13.7355022061       18.2764931026       12.1277367354
  H        13.0621077799        2.9993269663       11.2209041212
  H        13.4549314712        2.6179780623       11.7172669209
  H        13.1640877776       23.4840392622       11.4420719673
  H        12.5252874997       23.8440951638       11.3830023292
  H        18.3707600679       14.1678132381       11.5574196156
  H        18.0855083726       13.8302678062       12.1560911007
  H        20.3409955011       11.3342740735       11.4496671143
  H        20.9156645648       11.6138976279       11.8876447198
  H        17.4555785737       23.0300564919       11.7688037393
  H        17.8080701959       22.5213760384       12.0330019315
  H        16.7876019543       18.8195683046       11.4462921593
  H        16.9886338348       19.0362251353       12.1946918907
  H        21.4690080943       23.6772188045       12.8055812528
  H        21.6166222507       23.8834458608       12.0834483557
  H        15.0642936512        0.9757366659       12.0465939880
  H        15.6448105473       25.0653713104       11.7117215131
  O         1.0082489997        1.0042100946        8.8344832899
  O         3.0283415422        2.9883215807        8.8261115515
  O         3.0104970820        0.9951192912        7.1409077820
  O         0.9909873591        2.9962874576        7.1210893930
  O         0.9905712653        4.9866683791        8.8207374150
  O         2.9966539954        7.0511285867        8.8185978636
  O         2.9925971497        4.9775964170        7.1553769012
  O         0.9971374601        7.0302006340        7.1374767374
  O         1.0645516751        9.0536377025        8.8361073806
  O         3.0018555764       11.1138017165        8.8152765134
  O         3.0072284049        9.0550550522        7.1156882037
  O         0.9957273776       11.1250979103        7.1422148487
  O         5.0772784695        0.9945877013        8.8281228971
  O         7.0658867730        3.0837068853        8.8436146283
  O         7.0549071530        0.9902534441        7.1295338503
  O         5.0626409187        2.9892220551        7.1515633540
  O         5.0194209917        5.0620808952        8.8015307249
  O         7.0665799140        7.0532185121        8.8438021785
  O         7.0449599896        5.0684945065        7.1420237989
  O         5.0465046928        7.0844432599        7.1359365483
  O         4.9906868927        9.0706461478        8.8395106609
  O         7.0457506905       11.1119383009        8.8991405043
  O         7.0534104296        9.0882702422        7.1800033546
  O         5.0661954386       11.1012796775        7.1480276248
  O         9.0487252679        0.9861206623        8.8544787750
  O        11.0396861935        2.9862453332        8.8233692694
  O        11.0501112139        1.0122222153        7.1379901465
  O         9.0538034615        3.0420550678        7.1326811160
  O         9.0627365501        5.0814322873        8.8123763043
  O        11.0960895396        7.0626820104        8.8153136787
  O        11.0564893438        5.0702219571        7.1416509429
  O         9.0528559080        7.0742947193        7.1294672875
  O         9.0580507909        9.0542691876        8.8220878289
  O        11.1158470163       11.0535726084        8.8392790577
  O        11.0500888459        9.0364106297        7.1356563972
  O         9.0655372011       11.0594449501        7.1700382933
  O         0.9773537847       13.1164781474        8.8167313269
  O         2.9769720765       15.1227598855        8.8133331293
  O         3.0540866014       13.1394776191        7.1392751613
  O         0.9736865673       15.1185475805        7.1197882174
  O         1.0178189703       17.1058143795        8.8390553505
  O         3.0181737003       19.1409960890        8.8203500723
  O         2.9896763272       17.0966811159        7.1374831543
  O         0.9981139144       19.1024024807        7.1356015228
  O         1.0092128519       21.1396823636        8.8335766346
  O         2.9949654719       23.1797640357        8.8270735772
  O         2.9844392998       21.1615626772        7.1441000049
  O         1.0030318961       23.1760402654        7.1425325856
  O         5.0554104792       13.1145784949        8.8402629581
  O         7.0519876294       15.1186112877        8.8220710419
  O         7.0753214759       13.0862556417        7.1755621694
  O         5.0179057448       15.0767390806        7.1298717303
  O         4.9784079721       17.1148964390        8.8174499197
  O         7.0417145943       19.1079330604        8.8431232827
  O         7.0644148453       17.1042824475        7.1519990669
  O         5.0326455971       19.1283010425        7.1533780417
  O         4.9750229814       21.1913845251        8.8340292607
  O         7.0503390877       23.1687898991        8.8152387059
  O         7.0349091969       21.1306407780        7.1541734934
  O         5.0145723014       23.1568581681        7.1315111665
  O         9.0842158620       13.0798479520        8.8265817935
  O        11.1233104983       15.0716704274        8.8169359500
  O        11.0551664850       13.0480122896        7.1368607075
  O         9.0660084159       15.0972212883        7.1483809826
  O         9.0517368560       17.1048308400        8.8392648134
  O        11.0936970232       19.0900012063        8.8495485867
  O        11.0559341428       17.0950348539        7.1487459432
  O         9.0422847260       19.1068448970        7.1547506704
  O         9.0449138110       21.1685284547        8.8228832137
  O        11.0366285170       23.1844115149        8.8291805158
  O        11.0348249239       21.1044954839        7.1229132829
  O         9.0517245825       23.1633564858        7.1392919853
  O        13.0167027876        1.0184839221        8.8315580155
  O        15.0991755047        2.9750825599        8.8461136653
  O        15.0818550661        1.0148196909        7.1681660480
  O        13.0269628364        2.9921099789        7.1485935664
  O        13.1050767354        4.9785308832        8.8052063581
  O        15.1039282265        7.0628635745        8.8042557386
  O        15.0973431462        4.9695981168        7.1500422145
  O        13.1198178593        7.0608014781        7.1298551309
  O        13.1300916375        9.0555286289        8.8241572108
  O        15.1261658914       11.0851167307        8.8216746362
  O        15.1129162648        9.0537887824        7.1219346999
  O        13.1246458428       11.0562286511        7.1148763010
  O        17.1052152148        0.9971299021        8.8360725559
  O        19.1085940226        2.9962868809        8.8365635231
  O        19.1180318976        0.9933513841        7.1318968977
  O        17.1102512701        2.9852655187        7.1326750956
  O        17.1118788509        4.9904395079        8.8233754243
  O        19.1604292532        7.0226704433        8.8088045093
  O        19.1114820580        4.9808016605        7.1460378610
  O        17.1237430032        7.0468277104        7.1379011725
  O        17.1311080942        9.0810699701        8.8051901914
  O        19.1384716276       11.1322348596        8.8440663339
  O        19.1867130713        9.1192400918        7.1487657887
  O        17.1322974620       11.1235902549        7.1585421747
  O        21.1695215388        1.0015584015        8.8392599431
  O        23.1704597769        2.9894022867        8.8264320358
  O        23.1903225746        0.9853260348        7.1385178589
  O        21.1085042650        2.9699145294        7.1329281207
  O        21.1757100080        4.9742086989        8.8194162891
  O        23.1779395289        7.0369406647        8.8351449509
  O        23.1606433206        5.0093708856        7.1207795312
  O        21.1891536229        7.0697155466        7.1339066318
  O        21.1726414178        9.0448391078        8.8237037398
  O        23.1778715622       11.0414472771        8.8292039545
  O        23.1638779693        9.0502773378        7.1528211601
  O        21.1813986541       11.0882992633        7.1788025655
  O        13.1058632506       13.0482731378        8.8105409747
  O        15.1042494862       15.1054343752        8.8244326492
  O        15.1007790606       13.1117748093        7.1480713023
  O        13.1086003164       15.1290872834        7.1244238720
  O        13.1275724067       17.1159712559        8.8059175807
  O        15.1052360483       19.1727236265        8.8340905603
  O        15.1209943351       17.1336981535        7.1319223750
  O        13.1146432741       19.1789716769        7.1303123125
  O        13.0348645999       21.1993819343        8.7994215686
  O        15.0953177574       23.1764369181        8.8161743702
  O        15.1039235252       21.1701855997        7.1254870574
  O        13.0412103432       23.1879115259        7.1532432880
  O        17.1142018003       13.1353362262        8.8241976871
  O        19.1127953694       15.1190591828        8.8298603021
  O        19.1772726665       13.1363376234        7.1451897349
  O        17.0935665014       15.1076088422        7.1221340939
  O        17.0873875448       17.1108183760        8.8435292015
  O        19.1344634724       19.1222035812        8.8187685151
  O        19.1454447404       17.1275129831        7.1330804444
  O        17.1166480591       19.1271364363        7.1353186036
  O        17.1081705599       21.1843547552        8.8246627443
  O        19.1751215977       23.1753108026        8.8226537107
  O        19.1223192229       21.1578215102        7.1259527109
  O        17.1081582395       23.1843131916        7.1271016753
  O        21.1853291812       13.1102164318        8.8532004500
  O        23.1781715640       15.1084392570        8.8284402448
  O        23.1162661000       13.0923704901        7.1087061635
  O        21.1610827431       15.1062441091        7.1458227734
  O        21.1810768987       17.1085501491        8.8167799689
  O        23.1923427236       19.1006870789        8.8228563635
  O        23.1665524608       17.1018096570        7.1216651971
  O        21.1702932414       19.0997502686        7.1292665749
  O        21.1790820593       21.0961408167        8.8343023163
  O        23.1694450114       23.1604224569        8.8421880273
  O        23.1958652475       21.1552535312        7.1256169906
  O        21.1850112297       23.1693925103        7.1272200180
 Si         1.9944931397        2.0041195838        7.9848371721
 Si        24.1674523663       -0.0097921454        8.0031007251
 Si         1.9940250631        6.0155020424        7.9880027359
 Si        -0.0140874348        3.9901638951        7.9688610932
 Si         2.0142315087       10.0835537160        7.9571096869
 Si        24.1813824335        8.0533784524        7.9916222398
 Si         6.0883484591        2.0071694412        8.0157484037
 Si         4.0191727368        0.0192245466        7.9896564353
 Si         6.0403847501        6.0674927010        7.9660532612
 Si         4.0396954806        4.0000114487        7.9909431906
 Si         6.0311489390       10.0910202811        8.0386105704
 Si         4.0003386709        8.0608443241        7.9822014537
 Si        10.0331527744        2.0020741327        7.9843246072
 Si         8.0518315472       24.1647749912        7.9812157173
 Si        10.0754335536        6.0832475662        7.9744627892
 Si         8.0588898173        4.0674632846        7.9760160379
 Si        10.0786723284       10.0521517810        7.9965705277
 Si         8.0396826414        8.0556255361        7.9758258201
 Si         1.9856715471       14.1154907829        7.9525717934
 Si        24.1361565116       12.0964129251        7.9851307380
 Si         2.0109784682       18.1173722718        7.9955630571
 Si         0.0006437988       16.1179709495        7.9774358964
 Si         1.9962540914       22.1661804666        7.9983754188
 Si        24.1808066973       20.1152164106        7.9968833566
 Si         6.0449269001       14.1047882394        7.9805211213
 Si         4.0386142780       12.1154424231        7.9870608343
 Si         6.0177008155       18.0985854983        7.9861553998
 Si         4.0015340376       16.0887051757        7.9560737089
 Si         6.0177687655       22.1616573045        7.9983592798
 Si         4.0167660462       20.1453586406        7.9853729863
 Si        10.0850717420       14.0839568918        7.9919571913
 Si         8.0671415571       12.0606508262        8.0002877561
 Si        10.0589305108       18.1023064372        7.9979430693
 Si         8.0674037365       16.0940210565        7.9736381770
 Si        10.0628568532       22.1372549070        7.9872171796
 Si         8.0251827175       20.1328488393        7.9986526838
 Si        14.0444045666        2.0016945155        8.0157962267
 Si        12.0311493749        0.0017366937        7.9822903321
 Si        14.1159094746        6.0112701290        7.9740877340
 Si        12.0326397072        4.0192496198        7.9915892855
 Si        14.1100321844       10.0816641806        7.9849346157
 Si        12.1119900311        8.0675086843        7.9576833790
 Si        18.1248574301        1.9886015719        8.0002240193
 Si        16.0862542905        0.0201661264        7.9718720418
 Si        18.1185875066        6.0132504957        7.9797063712
 Si        16.0981142942        3.9657951309        7.9777906095
 Si        18.1514592383       10.1068448709        7.9802851410
 Si        16.1170364086        8.0722071312        7.9533432000
 Si        22.1617710230        1.9926258571        7.9677516103
 Si        20.1699330424       24.1656472292        7.9523002918
 Si        22.1681818807        6.0068612229        7.9736952575
 Si        20.1280740364        3.9914199913        7.9859308425
 Si        22.1799005880       10.0432894028        7.9969910452
 Si        20.1364700571        8.0532273240        7.9879202015
 Si        14.0791449828       14.1050857903        8.0016534916
 Si        12.0875848230       12.0576554971        7.9641372875
 Si        14.1162885566       18.1468732752        7.9714430667
 Si        12.0924372531       16.1088828261        7.9840184578
 Si        14.0736010995       22.1716387230        7.9695357519
 Si        12.0601639718       20.1171169862        7.9763843558
 Si        18.1251624723       14.1231992897        7.9614760960
 Si        16.1082269723       12.1328901065        7.9781897628
 Si        18.1201153367       18.1150999564        7.9904794264
 Si        16.0993466840       16.1145606297        7.9813963619
 Si        18.1224808127       22.1811200624        7.9644266655
 Si        16.1058864452       20.1571266883        7.9543440464
 Si        22.1719757461       14.1172518765        7.9773746261
 Si        20.1646936008       12.1120834264        8.0035942132
 Si        22.1823870566       18.1120021689        7.9874239466
 Si        20.1418048276       16.1080118682        7.9859319264
 Si        22.1800349523       22.1468589780        7.9976802249
 Si        20.1615596776       20.1199780125        7.9506879027
