# Supplementary material for: Formation of a super-dense hydrogen monolayer on mesoporous silica
Source: Nat Chem. 2022 Aug 29;14(11):1319–24. doi: 10.1038/s41557-022-01019-7 (PMC9630099; doi:10.1038/s41557-022-01019-7)
Supplement: Source Data Fig. 3b — z-position of H2 molecules for all optimization steps. [file 41557_2022_1019_MOESM5_ESM.csv]

# Argon atoms z-axis position columns 1-66 particle
1.134848700999999949e+01	1.169406661000000014e+01	1.182636144499999808e+01	1.174571798000000022e+01	1.132621167499999970e+01	1.158082997999999897e+01	1.162114708000000007e+01	1.196185173999999840e+01	1.171216311999999959e+01	1.155596760000000067e+01	1.162850265499999836e+01	1.149178689000000020e+01	1.172839865499999945e+01	1.135846155500000165e+01	1.135310021500000133e+01	1.149095859999999902e+01	1.145352388999999960e+01	1.169204921000000041e+01	1.153134796500000014e+01	1.175983988499999988e+01	1.156779173999999877e+01	1.166352489999999875e+01	1.193428744000000030e+01	1.158279905999999926e+01	1.135317233500000178e+01	1.137710415500000138e+01	1.142954109999999979e+01	1.213587579000000005e+01	1.185754866499999949e+01	1.124091378500000005e+01	1.172724971500000102e+01	1.156281557000000149e+01	1.166038338499999938e+01	1.137683913499999910e+01	1.163817247500000285e+01	1.160014582500000024e+01	1.149905695500000036e+01	1.177456511000000106e+01	1.162240077999999954e+01	1.132589645499999875e+01	1.135850901000000057e+01	1.164046023999999946e+01	1.151518594500000070e+01	1.190494077500000003e+01	1.129603770499999982e+01	1.133385155999999938e+01	1.178517049999999955e+01	1.161843031999999987e+01	1.155018195999999975e+01	1.173960007999999888e+01
1.134460877744999863e+01	1.169204753110000006e+01	1.182621236510000173e+01	1.174548959050000008e+01	1.132450021864999989e+01	1.157870257244999834e+01	1.161531991364999961e+01	1.196135708985000079e+01	1.171946069860000250e+01	1.156121881125000073e+01	1.163180825684999853e+01	1.149276899909999905e+01	1.172399342489999796e+01	1.135539084185000114e+01	1.135774485005000045e+01	1.149349284970000085e+01	1.145449764680000015e+01	1.169444938674999968e+01	1.152916426880000067e+01	1.175762392680000090e+01	1.156673789635000027e+01	1.165714397035000083e+01	1.192891965029999923e+01	1.158031388100000036e+01	1.135510224809999968e+01	1.137973412824999997e+01	1.142824470214999977e+01	1.213754990489999841e+01	1.185783632540000099e+01	1.123860959345000055e+01	1.172640007094999959e+01	1.156122429590000067e+01	1.166112694170000097e+01	1.137773219724999940e+01	1.163393856759999956e+01	1.160002450130000007e+01	1.149798243600000092e+01	1.177922200129999908e+01	1.161932150515000117e+01	1.132473683565000044e+01	1.135733657055000023e+01	1.163916447714999869e+01	1.151591968950000044e+01	1.191348963914999715e+01	1.129663594820000050e+01	1.133548765525000057e+01	1.178435472235000248e+01	1.161459771110000005e+01	1.155197719124999978e+01	1.173617705334999961e+01
1.134088960635000021e+01	1.169001320080000283e+01	1.182597024649999895e+01	1.174527173685000037e+01	1.132303720474999764e+01	1.157670469820000037e+01	1.160938873774999891e+01	1.196070761220000023e+01	1.172667055750000031e+01	1.156633810419999975e+01	1.163512432005000186e+01	1.149372856805000076e+01	1.171965704089999960e+01	1.135231973005000050e+01	1.136240104514999949e+01	1.149611471264999984e+01	1.145543411004999967e+01	1.169674346090000050e+01	1.152702284380000108e+01	1.175532834614999977e+01	1.156572015230000083e+01	1.165065021789999911e+01	1.192346455334999966e+01	1.157788630934999752e+01	1.135705370015000071e+01	1.138250549704999948e+01	1.142704860919999987e+01	1.213915108690000011e+01	1.185806454365000029e+01	1.123641632284999936e+01	1.172554178509999900e+01	1.155959180400000186e+01	1.166179553084999831e+01	1.137855255594999981e+01	1.162974260694999806e+01	1.159984516225000029e+01	1.149682460860000077e+01	1.178387495449999989e+01	1.161619904039999973e+01	1.132367593224999958e+01	1.135631205824999945e+01	1.163787686034999957e+01	1.151654629280000108e+01	1.192191033084999852e+01	1.129739868669999936e+01	1.133719954895000193e+01	1.178346182944999931e+01	1.161071122240000086e+01	1.155379700740000004e+01	1.173263799040000066e+01
1.133734208405000032e+01	1.168796676775000165e+01	1.182562903274999755e+01	1.174506399080000030e+01	1.132183091565000055e+01	1.157483395705000007e+01	1.160336277429999896e+01	1.195989687964999781e+01	1.173377957304999875e+01	1.157132917725000176e+01	1.163845381440000004e+01	1.149466575479999797e+01	1.171539577809999955e+01	1.134925109299999946e+01	1.136706859814999859e+01	1.149882560209999838e+01	1.145633067765000135e+01	1.169892765470000029e+01	1.152493212429999936e+01	1.175295014365000057e+01	1.156473864645000127e+01	1.164404300335000109e+01	1.191792153304999857e+01	1.157551968430000144e+01	1.135903605205000133e+01	1.138541767500000113e+01	1.142595727945000128e+01	1.214067025859999838e+01	1.185823675369999997e+01	1.123434712535000024e+01	1.172466975460000072e+01	1.155792082490000006e+01	1.166238489409999879e+01	1.137930839504999980e+01	1.162558841949999788e+01	1.159960466305000004e+01	1.149558275729999934e+01	1.178851741825000055e+01	1.161302530949999934e+01	1.132272047434999962e+01	1.135544397664999750e+01	1.163659117614999872e+01	1.151705732155000028e+01	1.193021022089999938e+01	1.129832669205000073e+01	1.133898987465000019e+01	1.178249055840000281e+01	1.160677557190000009e+01	1.155563898314999882e+01	1.172897954009999921e+01
1.133397604215000065e+01	1.168590925170000006e+01	1.182518683390000014e+01	1.174487073759999944e+01	1.132089579934999968e+01	1.157310108015000161e+01	1.159724797470000013e+01	1.195893445685000245e+01	1.174079579869999890e+01	1.157620390169999958e+01	1.164179727015000232e+01	1.149558415240000109e+01	1.171121616799999998e+01	1.134619800275000223e+01	1.137175432849999979e+01	1.150163996079999862e+01	1.145719167080000034e+01	1.170100148484999991e+01	1.152289551055000061e+01	1.175049424879999904e+01	1.156379727394999968e+01	1.163732644859999965e+01	1.191229623150000094e+01	1.157322081845000028e+01	1.136105382205000147e+01	1.138847995729999951e+01	1.142498034820000008e+01	1.214210915984999950e+01	1.185836049555000038e+01	1.123240631030000003e+01	1.172379182719999946e+01	1.155621378915000008e+01	1.166289383560000026e+01	1.138000116080000090e+01	1.162148217539999706e+01	1.159930809369999949e+01	1.149426126615000143e+01	1.179314919189999955e+01	1.160980752560000084e+01	1.132188175905000094e+01	1.135474314704999799e+01	1.163530984174999894e+01	1.151745086595000167e+01	1.193838690735000085e+01	1.129942487379999960e+01	1.134086926335000278e+01	1.178144488064999784e+01	1.160280412970000086e+01	1.155750550399999987e+01	1.172520402149999974e+01
1.133080168164999968e+01	1.168384672010000003e+01	1.182464097089999733e+01	1.174469547365000111e+01	1.132024597899999918e+01	1.157151813525000073e+01	1.159104423779999848e+01	1.195782037130000042e+01	1.174771490054999923e+01	1.158096368014999733e+01	1.164514939209999689e+01	1.149648925559999846e+01	1.170713471399999861e+01	1.134317128220000015e+01	1.137646308605000023e+01	1.150455809460000012e+01	1.145802569429999984e+01	1.170296963175000116e+01	1.152092435810000026e+01	1.174796809525000008e+01	1.156290274375000138e+01	1.163051274079999864e+01	1.190658699384999863e+01	1.157100433000000095e+01	1.136311118279999910e+01	1.139169179784999919e+01	1.142412644699999902e+01	1.214347113145000101e+01	1.185843606024999985e+01	1.123060148644999856e+01	1.172291613479999839e+01	1.155447298859999883e+01	1.166332177209999976e+01	1.138064057455000011e+01	1.161743757730000048e+01	1.159896569120000009e+01	1.149286459354999934e+01	1.179777186169999936e+01	1.160655567274999989e+01	1.132116539494999863e+01	1.135422219115000075e+01	1.163404339095000140e+01	1.151773086785000011e+01	1.194644645594999943e+01	1.130070422475000136e+01	1.134284933210000013e+01	1.178032829414999938e+01	1.159880417470000147e+01	1.155940270019999971e+01	1.172131888219999851e+01
1.132782557434999937e+01	1.168177859389999895e+01	1.182399196529999941e+01	1.174453492144999878e+01	1.131988577585000044e+01	1.157009195334999774e+01	1.158475078645000167e+01	1.195655797665000009e+01	1.175453084085000022e+01	1.158560471704999983e+01	1.164850553029999958e+01	1.149738594615000231e+01	1.170314937579999892e+01	1.134017666080000097e+01	1.138119801815000010e+01	1.150758256285000058e+01	1.145883451249999929e+01	1.170483884435000022e+01	1.151902085839999934e+01	1.174536794009999952e+01	1.156205719849999980e+01	1.162360717674999755e+01	1.190080169044999892e+01	1.156886805990000155e+01	1.136521228780000214e+01	1.139505383145000117e+01	1.142340983200000082e+01	1.214475763520000129e+01	1.185846643774999976e+01	1.122894517610000165e+01	1.172204250120000069e+01	1.155270047689999835e+01	1.166366421265000142e+01	1.138123312089999928e+01	1.161345875020000129e+01	1.159858773310000046e+01	1.149140066574999963e+01	1.180238639590000105e+01	1.160327543704999975e+01	1.132057982760000137e+01	1.135389464049999830e+01	1.163279271669999915e+01	1.151789612235000071e+01	1.195439001759999975e+01	1.130217442860000254e+01	1.134493239580000079e+01	1.177914311305000084e+01	1.159478254829999955e+01	1.156133768069999945e+01	1.171732160519999866e+01
1.132505311064999987e+01	1.167970675229999955e+01	1.182324824175000266e+01	1.174439340360000017e+01	1.131981775179999872e+01	1.156883185394999991e+01	1.157837166719999900e+01	1.195514925689999686e+01	1.176124647985000138e+01	1.159012871825000168e+01	1.165187015615000199e+01	1.149827593639999890e+01	1.169926126065000105e+01	1.133722000805000008e+01	1.138595334889999933e+01	1.151071103885000113e+01	1.145962920300000043e+01	1.170660796674999915e+01	1.151719154275000001e+01	1.174270130540000068e+01	1.156126817350000202e+01	1.161661554210000169e+01	1.189493760539999911e+01	1.156681054180000068e+01	1.136736517304999872e+01	1.139856877224999820e+01	1.142283519640000122e+01	1.214597253510000208e+01	1.185846214354999972e+01	1.122744906035000056e+01	1.172117963370000027e+01	1.155090078009999743e+01	1.166392819104999923e+01	1.138179098790000054e+01	1.160955358364999945e+01	1.159817698890000059e+01	1.148988018614999973e+01	1.180698960335000081e+01	1.159997190380000021e+01	1.132012267365000113e+01	1.135376509790000021e+01	1.163156748385000050e+01	1.151795302040000202e+01	1.196221611910000071e+01	1.130384317414999984e+01	1.134712620190000187e+01	1.177788992144999902e+01	1.159074342394999846e+01	1.156331103355000067e+01	1.171321685740000085e+01
1.132249172254999969e+01	1.167764004824999979e+01	1.182241125165000284e+01	1.174426714430000018e+01	1.132003908489999944e+01	1.156774369245000145e+01	1.157191607025000124e+01	1.195359772324999881e+01	1.176786554100000082e+01	1.159453981619999929e+01	1.165524292239999937e+01	1.149916891704999955e+01	1.169547823710000145e+01	1.133431569325000154e+01	1.139073821609999904e+01	1.151394874050000006e+01	1.146041010489999934e+01	1.170828594254999899e+01	1.151544830725000246e+01	1.173997211400000040e+01	1.156053593950000291e+01	1.160954691595000021e+01	1.188899150114999870e+01	1.156484988224999988e+01	1.136957685255000072e+01	1.140224681849999833e+01	1.142239940565000111e+01	1.214712278685000335e+01	1.185842660289999984e+01	1.122611435115000056e+01	1.172032421040000116e+01	1.154906532539999908e+01	1.166411786634999892e+01	1.138232293744999879e+01	1.160571614214999947e+01	1.159774196174999972e+01	1.148831240190000003e+01	1.181158420910000117e+01	1.159665145765000105e+01	1.131980956005000039e+01	1.135384377974999914e+01	1.163037666360000166e+01	1.151790677390000006e+01	1.196993259794999886e+01	1.130571518904999984e+01	1.134944488470000046e+01	1.177658093270000172e+01	1.158668956524999771e+01	1.156532534249999955e+01	1.170901693655000031e+01
1.132015645559999939e+01	1.167558100405000054e+01	1.182148562205000175e+01	1.174416385694999931e+01	1.132054968160000286e+01	1.156683506769999958e+01	1.156538880055000007e+01	1.195190563445000187e+01	1.177438701035000079e+01	1.159884876659999797e+01	1.165862284699999840e+01	1.150006951110000131e+01	1.169180354555000001e+01	1.133147694954999984e+01	1.139555273379999889e+01	1.151729984839999865e+01	1.146118442210000055e+01	1.170987605890000083e+01	1.151380225700000004e+01	1.173718411509999981e+01	1.155986248584999743e+01	1.160240197279999919e+01	1.188295508430000069e+01	1.156298930754999787e+01	1.137184920274999911e+01	1.140609612835000064e+01	1.142210293529999987e+01	1.214820917849999837e+01	1.185835608245000117e+01	1.122494767645000024e+01	1.171948603224999985e+01	1.154719331744999700e+01	1.166423827614999986e+01	1.138283451714999828e+01	1.160194526059999731e+01	1.159729986909999866e+01	1.148671098395000101e+01	1.181617039880000064e+01	1.159332578955000059e+01	1.131964095804999992e+01	1.135414516325000100e+01	1.162922227690000021e+01	1.151775711104999900e+01	1.197754767150000177e+01	1.130780198144999993e+01	1.135190105340000066e+01	1.177521969804999813e+01	1.158263266159999993e+01	1.156738657554999961e+01	1.170471741140000077e+01
1.131805825060000004e+01	1.167353612734999757e+01	1.182046536959999905e+01	1.174408557005000020e+01	1.132135751924999845e+01	1.156611085814999917e+01	1.155879451044999939e+01	1.195008153074999946e+01	1.178080780135000083e+01	1.160305966514999909e+01	1.166201250864999750e+01	1.150098007399999744e+01	1.168823703340000009e+01	1.132870883629999881e+01	1.140040417084999902e+01	1.152076180770000136e+01	1.146195323445000014e+01	1.171137655389999921e+01	1.151224438530000072e+01	1.173433850474999929e+01	1.155925711819999968e+01	1.159518530170000084e+01	1.187683170025000123e+01	1.156122784875000242e+01	1.137417655395000082e+01	1.141012191729999969e+01	1.142195278029999983e+01	1.214924267540000180e+01	1.185825019289999993e+01	1.122396013999999909e+01	1.171867537129999981e+01	1.154529484469999900e+01	1.166429082105000248e+01	1.138332771224999895e+01	1.159824996924999851e+01	1.159685231175000020e+01	1.148507663384999944e+01	1.182076112024999937e+01	1.159000413394999995e+01	1.131962329249999932e+01	1.135467031174999875e+01	1.162811274519999749e+01	1.151750502259999820e+01	1.198505933915000199e+01	1.131009984679999825e+01	1.135450385465000167e+01	1.177380599234999892e+01	1.157858571515000179e+01	1.156949527815000067e+01	1.170031911585000017e+01
1.131620481330000061e+01	1.167151188974999876e+01	1.181934926905000083e+01	1.174403692615000061e+01	1.132248020529999977e+01	1.156557226169999808e+01	1.155214117715000022e+01	1.194812345495000017e+01	1.178713195375000211e+01	1.160717380430000034e+01	1.166541108965000006e+01	1.150190626300000041e+01	1.168478546214999980e+01	1.132601864689999971e+01	1.140528957064999993e+01	1.152433036469999905e+01	1.146271634440000042e+01	1.171279123449999915e+01	1.151077980934999978e+01	1.173144771604999903e+01	1.155872202669999815e+01	1.158790138279999837e+01	1.187062188484999936e+01	1.155957707469999818e+01	1.137656864929999934e+01	1.141433181699999899e+01	1.142195809865000022e+01	1.215021809809999986e+01	1.185811514475000017e+01	1.122316808804999866e+01	1.171789185409999945e+01	1.154337040964999872e+01	1.166427889060000211e+01	1.138380927025000311e+01	1.159464300880000032e+01	1.159640230539999983e+01	1.148342239960000022e+01	1.182535677954999898e+01	1.158670026645000029e+01	1.131976575520000061e+01	1.135542691240000046e+01	1.162705556645000016e+01	1.151715110594999913e+01	1.199247033655000116e+01	1.131261249830000004e+01	1.135726158214999870e+01	1.177234481940000066e+01	1.157455138725000054e+01	1.157165644055000087e+01	1.169583178104999988e+01
1.131460615705000095e+01	1.166950735254999927e+01	1.181814950339999726e+01	1.174401539775000103e+01	1.132391613274999820e+01	1.156522383364999840e+01	1.154543295785000012e+01	1.194603143724999761e+01	1.179336346584999973e+01	1.161119099599999949e+01	1.166881843505000127e+01	1.150285152164999936e+01	1.168145843385000049e+01	1.132341431769999929e+01	1.141020985309999958e+01	1.152800489090000013e+01	1.146347946850000099e+01	1.171412813164999989e+01	1.150941447785000094e+01	1.172852099694999950e+01	1.155826919449999934e+01	1.158055615690000195e+01	1.186433006709999916e+01	1.155804472530000204e+01	1.137902907205000069e+01	1.141872655109999890e+01	1.142211985675000108e+01	1.215113793429999767e+01	1.185795590254999965e+01	1.122258072234999915e+01	1.171714200235000014e+01	1.154141992979999820e+01	1.166420545659999952e+01	1.138427896850000209e+01	1.159112984709999949e+01	1.159595706330000020e+01	1.148176014825000024e+01	1.182995151114999999e+01	1.158342011969999952e+01	1.132007635099999909e+01	1.135641313070000002e+01	1.162605651509999838e+01	1.151669617884999930e+01	1.199978052224999914e+01	1.131533166020000181e+01	1.136018744874999875e+01	1.177084001904999866e+01	1.157053275549999682e+01	1.157386538259999753e+01	1.169126390055000009e+01
1.131326044160000066e+01	1.166751881999999974e+01	1.181686642759999906e+01	1.174402734425000006e+01	1.132566742809999916e+01	1.156506403175000131e+01	1.153866904874999832e+01	1.194380609660000125e+01	1.179949959004999904e+01	1.161510863494999946e+01	1.167223282995000133e+01	1.150382257504999828e+01	1.167825593279999907e+01	1.132090102905000073e+01	1.141517324104999886e+01	1.153178851970000096e+01	1.146424467389999968e+01	1.171539532699999953e+01	1.150814474170000068e+01	1.172555267575000038e+01	1.155790588015000075e+01	1.157315857180000229e+01	1.185795882184999961e+01	1.155663358820000042e+01	1.138155754860000002e+01	1.142330792115000193e+01	1.142243383589999972e+01	1.215200874895000105e+01	1.185777117529999991e+01	1.122220562180000059e+01	1.171642751330000110e+01	1.153944285980000117e+01	1.166406343799999767e+01	1.138474329725000089e+01	1.158771643405000162e+01	1.159552047715000000e+01	1.148009088044999970e+01	1.183454969139999946e+01	1.158016768485000014e+01	1.132056130955000128e+01	1.135764176995000163e+01	1.162511978370000243e+01	1.151613481364999991e+01	1.200699785820000010e+01	1.131825909410000186e+01	1.136328249764999931e+01	1.176930428610000057e+01	1.156652798654999792e+01	1.157612806270000050e+01	1.168662313569999966e+01
1.131217187130000035e+01	1.166554407904999913e+01	1.181550591655000026e+01	1.174407135775000022e+01	1.132773247224999835e+01	1.156509777159999963e+01	1.153184682139999850e+01	1.194144353310000106e+01	1.180553927645000023e+01	1.161892568055000119e+01	1.167565308934999990e+01	1.150481542119999823e+01	1.167518339464999855e+01	1.131848895295000013e+01	1.142018430625000036e+01	1.153567973594999962e+01	1.146501550009999981e+01	1.171658697770000046e+01	1.150696433425000009e+01	1.172254590204999936e+01	1.155763736619999804e+01	1.156571785509999906e+01	1.185150711114999922e+01	1.155534764959999805e+01	1.138415935925000078e+01	1.142808782994999994e+01	1.142290209979999993e+01	1.215283605804999922e+01	1.185757010649999899e+01	1.122204778289999894e+01	1.171574868660000135e+01	1.153744393070000029e+01	1.166385511624999971e+01	1.138521021725000004e+01	1.158440119674999913e+01	1.159510345434999934e+01	1.147841462555000014e+01	1.183915798214999882e+01	1.157694759850000032e+01	1.132121913824999915e+01	1.135911023444999834e+01	1.162425995159999914e+01	1.151547221730000103e+01	1.201412758515000156e+01	1.132139583385000137e+01	1.136656613584999853e+01	1.176773257089999980e+01	1.156254274774999757e+01	1.157844030509999911e+01	1.168191004400000033e+01
1.131134730135000055e+01	1.166359272120000057e+01	1.181406664994999822e+01	1.174414959105000023e+01	1.133011187020000143e+01	1.156532617405000174e+01	1.152496784494999993e+01	1.193895073760000081e+01	1.181148468849999666e+01	1.162265174144999946e+01	1.167907933035000134e+01	1.150583736855000083e+01	1.167224703125000040e+01	1.131617944870000159e+01	1.142523666750000011e+01	1.153967714680000078e+01	1.146579117105000023e+01	1.171770825564999896e+01	1.150588606450000029e+01	1.171950738949999860e+01	1.155746796725000181e+01	1.155823891604999787e+01	1.184497836259999914e+01	1.155418560919999926e+01	1.138683562469999977e+01	1.143306889820000016e+01	1.142353044720000099e+01	1.215361726074999815e+01	1.185734311170000055e+01	1.122210575845000058e+01	1.171511084124999869e+01	1.153542475984999882e+01	1.166358886660000138e+01	1.138568716234999911e+01	1.158118250809999950e+01	1.159472181079999942e+01	1.147673406570000054e+01	1.184377525080000026e+01	1.157377546514999977e+01	1.132205584240000107e+01	1.136080993060000033e+01	1.162348051819999917e+01	1.151471955995000052e+01	1.202117038735000243e+01	1.132474528454999962e+01	1.137004303249999815e+01	1.176612768725000002e+01	1.155857789514999823e+01	1.158081178349999973e+01	1.167712481004999958e+01
1.131077940975000118e+01	1.166166841175000179e+01	1.181255273525000149e+01	1.174426734514999993e+01	1.133280163970000132e+01	1.156574273560000066e+01	1.151803156800000139e+01	1.193633626195000019e+01	1.181733262965000009e+01	1.162629119405000111e+01	1.168251071529999940e+01	1.150689886794999950e+01	1.166944574334999984e+01	1.131397295354999954e+01	1.143032926865000043e+01	1.154377998040000008e+01	1.146657796819999930e+01	1.171876542090000051e+01	1.150490635455000010e+01	1.171643656699999880e+01	1.155739665494999713e+01	1.155072643990000181e+01	1.183838456884999957e+01	1.155315006910000086e+01	1.138959040654999910e+01	1.143824924450000147e+01	1.142431140739999940e+01	1.215435506955000022e+01	1.185708448910000001e+01	1.122239038984999837e+01	1.171452073489999890e+01	1.153338751134999818e+01	1.166326819415000138e+01	1.138618374380000198e+01	1.157805959455000178e+01	1.159438453765000077e+01	1.147504866405000001e+01	1.184840346090000018e+01	1.157066113974999944e+01	1.132305943385000013e+01	1.136274048295000227e+01	1.162278988915000077e+01	1.151388043665000005e+01	1.202812927624999872e+01	1.132830847110000327e+01	1.137371946914999832e+01	1.176449817604999915e+01	1.155464668930000194e+01	1.158324446085000048e+01	1.167227651869999860e+01
1.131047911974999920e+01	1.165977600479999765e+01	1.181096018775000189e+01	1.174441843429999821e+01	1.133579316834999773e+01	1.156634686329999795e+01	1.151104704060000117e+01	1.193360469149999936e+01	1.182308025794999828e+01	1.162985209600000047e+01	1.168594729380000175e+01	1.150800144605000064e+01	1.166677800034999990e+01	1.131187906730000137e+01	1.143547073094999966e+01	1.154798944990000109e+01	1.146739157114999941e+01	1.171976500274999822e+01	1.150402204845000043e+01	1.171333735119999986e+01	1.155741656979999910e+01	1.154318072990000132e+01	1.183172697560000053e+01	1.155224567584999917e+01	1.139242677589999708e+01	1.144362167795000040e+01	1.142523951589999953e+01	1.215505802470000063e+01	1.185680334195000007e+01	1.122290779400000105e+01	1.171398024710000030e+01	1.153133122855000181e+01	1.166288891874999933e+01	1.138670429779999971e+01	1.157502811720000047e+01	1.159409236675000088e+01	1.147336620435000043e+01	1.185304638895000018e+01	1.156761047090000005e+01	1.132423270865000120e+01	1.136490272079999997e+01	1.162220013229999971e+01	1.151295503489999916e+01	1.203500514430000123e+01	1.133208063660000064e+01	1.137760382734999887e+01	1.176284086729999956e+01	1.155075122304999979e+01	1.158573287060000112e+01	1.166737130945000089e+01
1.131046015149999917e+01	1.165791356749999963e+01	1.180928676555000045e+01	1.174460198314999992e+01	1.133908160934999998e+01	1.156714599400000054e+01	1.150402391735000052e+01	1.193076137964999894e+01	1.182873001275000036e+01	1.163333382719999953e+01	1.168938791899999963e+01	1.150913647170000154e+01	1.166423497155000000e+01	1.130990527494999931e+01	1.144066123220000009e+01	1.155230694544999892e+01	1.146823617855000066e+01	1.172070968425000004e+01	1.150323716139999775e+01	1.171021518270000072e+01	1.155752558019999832e+01	1.153560546409999965e+01	1.182501247449999937e+01	1.155147480364999879e+01	1.139535264500000089e+01	1.144918193944999985e+01	1.142632484064999865e+01	1.215573334629999813e+01	1.185649579865000014e+01	1.122365949555000064e+01	1.171348867154999951e+01	1.152926305594999867e+01	1.166245030015000239e+01	1.138725095044999946e+01	1.157209330799999947e+01	1.159385761184999986e+01	1.147169855079999934e+01	1.185771087370000032e+01	1.156463855299999821e+01	1.132557685730000152e+01	1.136730332419999989e+01	1.162171369660000231e+01	1.151194869949999955e+01	1.204179739469999966e+01	1.133606191514999928e+01	1.138169846854999889e+01	1.176115536979999909e+01	1.154689414929999991e+01	1.158827582374999920e+01	1.166240837495000093e+01
1.131072851575000016e+01	1.165607773539999847e+01	1.180753259285000034e+01	1.174482464215000022e+01	1.134266622564999949e+01	1.156814848580000188e+01	1.149696739520000044e+01	1.192780488555000140e+01	1.183428415055000116e+01	1.163673416190000154e+01	1.169283383119999797e+01	1.151030401379999901e+01	1.166181706719999944e+01	1.130805925695000091e+01	1.144589732624999989e+01	1.155672372280000104e+01	1.146911582649999950e+01	1.172159398099999983e+01	1.150255546940000073e+01	1.170706926069999909e+01	1.155772254744999827e+01	1.152800707799999991e+01	1.181824259579999925e+01	1.155084267610000204e+01	1.139836953889999904e+01	1.145491804865000063e+01	1.142757288439999996e+01	1.215638378505000006e+01	1.185616040214999956e+01	1.122465117015000047e+01	1.171304617899999911e+01	1.152718427660000167e+01	1.166195996220000097e+01	1.138782840004999919e+01	1.156925241100000079e+01	1.159368981215000005e+01	1.147004801965000098e+01	1.186239763440000061e+01	1.156174378080000054e+01	1.132708921179999706e+01	1.136994698064999909e+01	1.162133010355000096e+01	1.151086434484999899e+01	1.204851412019999835e+01	1.134025804120000203e+01	1.138600782705000114e+01	1.175943949780000075e+01	1.154307741874999849e+01	1.159087741285000028e+01	1.165739806790000088e+01
1.131129353810000104e+01	1.165427224599999967e+01	1.180570616844999954e+01	1.174508284734999819e+01	1.134654098409999889e+01	1.156935734375000102e+01	1.148987973945000007e+01	1.192473659449999879e+01	1.183973957839999969e+01	1.164004971394999899e+01	1.169628292604999942e+01	1.151150174470000209e+01	1.165952137664999988e+01	1.130634545700000082e+01	1.145117196965000161e+01	1.156123738235000076e+01	1.147003122619999971e+01	1.172241951819999883e+01	1.150197790110000007e+01	1.170390953600000117e+01	1.155800563254999958e+01	1.152038520394999743e+01	1.181142604044999977e+01	1.155034735809999802e+01	1.140148201459999910e+01	1.146081583955000127e+01	1.142897543430000162e+01	1.215701747574999914e+01	1.185580329080000084e+01	1.122589220124999976e+01	1.171265352285000105e+01	1.152509322370000078e+01	1.166142036420000316e+01	1.138842932610000247e+01	1.156649816005000098e+01	1.159359829735000069e+01	1.146842243000000039e+01	1.186710354730000105e+01	1.155893748699999790e+01	1.132877395959999944e+01	1.137283090585000167e+01	1.162104572799999858e+01	1.150970964849999945e+01	1.205515741550000008e+01	1.134468045824999827e+01	1.139053905439999781e+01	1.175769497654999896e+01	1.153930635795000015e+01	1.159354224195000072e+01	1.165234110105000020e+01
1.131216806674999908e+01	1.165249856069999801e+01	1.180380821759999854e+01	1.174537575260000111e+01	1.135069050860000139e+01	1.157077211324999766e+01	1.148276387605000082e+01	1.192155347465000048e+01	1.184509733610000204e+01	1.164327723499999934e+01	1.169973404529999783e+01	1.151273102514999991e+01	1.165735113644999998e+01	1.130477290239999988e+01	1.145647536979999970e+01	1.156585270804999865e+01	1.147099108779999987e+01	1.172319584699999950e+01	1.150150538870000005e+01	1.170073594675000095e+01	1.155837856869999847e+01	1.151275781920000085e+01	1.180457613600000144e+01	1.154998993154999987e+01	1.140469177809999657e+01	1.146687282225000182e+01	1.143052850780000007e+01	1.215764000379999921e+01	1.185542153369999951e+01	1.122738282104999996e+01	1.171231918979999875e+01	1.152298756699999771e+01	1.166083644864999869e+01	1.138904810469999873e+01	1.156383486974999997e+01	1.159358000714999903e+01	1.146683121770000113e+01	1.187182754964999987e+01	1.155622918899999974e+01	1.133062688195000156e+01	1.137594707739999933e+01	1.162086275660000112e+01	1.150848494695000035e+01	1.206173267865000120e+01	1.134933066330000351e+01	1.139529544244999748e+01	1.175591415564999842e+01	1.153558921750000010e+01	1.159626881390000008e+01	1.164724318394999969e+01
1.131335804824999869e+01	1.165075696705000219e+01	1.180184594105000073e+01	1.174569836759999930e+01	1.135510733945000084e+01	1.157239836925000098e+01	1.147561749345000059e+01	1.191825432034999999e+01	1.185036028759999915e+01	1.164642472914999871e+01	1.170318501404999978e+01	1.151398553315000051e+01	1.165531773230000034e+01	1.130335605914999952e+01	1.146181286719999903e+01	1.157056873039999978e+01	1.147200089030000036e+01	1.172392581530000122e+01	1.150113579709999989e+01	1.169754836245000007e+01	1.155883901814999781e+01	1.150513823684999970e+01	1.179769584295000051e+01	1.154976451850000174e+01	1.140799605900000024e+01	1.147308486044999931e+01	1.143223137684999813e+01	1.215825405750000066e+01	1.185501209789999955e+01	1.122912185945000019e+01	1.171204236594999948e+01	1.152086607889999925e+01	1.166021512664999804e+01	1.138969534529999983e+01	1.156126129199999930e+01	1.159363121750000047e+01	1.146526969139999963e+01	1.187657077480000112e+01	1.155362604465000054e+01	1.133264918534999843e+01	1.137928006689999982e+01	1.162078707105000142e+01	1.150719682684999867e+01	1.206824163535000061e+01	1.135420547804999991e+01	1.140028691784999992e+01	1.175409377760000318e+01	1.153192889510000008e+01	1.159906076464999991e+01	1.164210882815000048e+01
1.131486626900000125e+01	1.164905361290000130e+01	1.179981876209999925e+01	1.174605096404999927e+01	1.135978490265000218e+01	1.157422944009999988e+01	1.146845152979999938e+01	1.191484159040000002e+01	1.185553256125000310e+01	1.164949890525000065e+01	1.170664207725000239e+01	1.151527480095000122e+01	1.165343306884999919e+01	1.130210106260000025e+01	1.146718685709999974e+01	1.157537980959999935e+01	1.147306181855000062e+01	1.172461111940000045e+01	1.150086953329999950e+01	1.169434868899999813e+01	1.155937476449999934e+01	1.149753873204999977e+01	1.179079186459999917e+01	1.154967567654999883e+01	1.141138564565000202e+01	1.147945190195000187e+01	1.143407481074999943e+01	1.215885622360000085e+01	1.185458149915000092e+01	1.123111069100000137e+01	1.171181783724999903e+01	1.151873281155000228e+01	1.165955058865000105e+01	1.139038695194999740e+01	1.155877423829999984e+01	1.159375298894999951e+01	1.146373894310000097e+01	1.188132124080000018e+01	1.155114264874999819e+01	1.133483955990000069e+01	1.138283273575000187e+01	1.162082079395000100e+01	1.150584833789999983e+01	1.207468759604999953e+01	1.135931193485000179e+01	1.140551785345000013e+01	1.175223688394999932e+01	1.152833366219999967e+01	1.160191624304999891e+01	1.163694340520000026e+01
1.131669163044999848e+01	1.164738889429999880e+01	1.179773369520000159e+01	1.174643567309999881e+01	1.136471231360000012e+01	1.157626323054999951e+01	1.146127824179999877e+01	1.191132892274999833e+01	1.186061435344999992e+01	1.165250150954999953e+01	1.171011320969999758e+01	1.151659287320000047e+01	1.165169623234999996e+01	1.130101333034999911e+01	1.147259289159999973e+01	1.158029199155000022e+01	1.147417599735000060e+01	1.172525319710000069e+01	1.150071093975000025e+01	1.169114061790000036e+01	1.155998650985000076e+01	1.148996066550000172e+01	1.178387088319999876e+01	1.154972697940000081e+01	1.141484812600000076e+01	1.148597684355000048e+01	1.143605915440000054e+01	1.215945223475000070e+01	1.185412965749999969e+01	1.123334375085000048e+01	1.171164651710000015e+01	1.151659177549999846e+01	1.165884474409999960e+01	1.139112489389999894e+01	1.155638005135000057e+01	1.159393938375000133e+01	1.146223730484999948e+01	1.188608080634999986e+01	1.154878668545000053e+01	1.133719490659999884e+01	1.138660208379999972e+01	1.162095953430000250e+01	1.150444101689999954e+01	1.208107338000000119e+01	1.136465245729999829e+01	1.141098384630000062e+01	1.175034502454999874e+01	1.152481146074999785e+01	1.160483937334999993e+01	1.163174884380000051e+01
1.131883761379999953e+01	1.164576862929999912e+01	1.179558741235000063e+01	1.174685307199999862e+01	1.136987546859999831e+01	1.157850433169999960e+01	1.145410105115000121e+01	1.190771351169999903e+01	1.186559984109999988e+01	1.165543279825000056e+01	1.171359922565000211e+01	1.151794465489999908e+01	1.165010621089999887e+01	1.130009519950000119e+01	1.147802928964999936e+01	1.158530702290000036e+01	1.147535386344999964e+01	1.172584762700000027e+01	1.150065931580000012e+01	1.168792891460000050e+01	1.156066404044999985e+01	1.148242405735000027e+01	1.177693542130000104e+01	1.154991216704999957e+01	1.141837684800000119e+01	1.149264595429999680e+01	1.143818676585000027e+01	1.216004478395000277e+01	1.185365058340000033e+01	1.123582855275000014e+01	1.171152110925000045e+01	1.151443487104999974e+01	1.165809811969999998e+01	1.139191774334999963e+01	1.155408218909999896e+01	1.159419515819999980e+01	1.146076471170000133e+01	1.189085134269999955e+01	1.154656879390000057e+01	1.133971690504999863e+01	1.139058612534999959e+01	1.162120165735000121e+01	1.150297622084999993e+01	1.208740442720000097e+01	1.137021927175000080e+01	1.141669195859999952e+01	1.174841004325000071e+01	1.152136411464999988e+01	1.160781874345000020e+01	1.162652798779999941e+01
1.132129702480000333e+01	1.164419474659999842e+01	1.179338822635000028e+01	1.174730227895000034e+01	1.137526953964999699e+01	1.158095961749999958e+01	1.144692397680000084e+01	1.190399950295000053e+01	1.187049087469999975e+01	1.165829354959999975e+01	1.171709889939999982e+01	1.151932685989999960e+01	1.164867066314999988e+01	1.129935433009999990e+01	1.148350319540000086e+01	1.159042745034999911e+01	1.147659225920000026e+01	1.172639798044999893e+01	1.150071122159999959e+01	1.168471008895000018e+01	1.156140000529999767e+01	1.147493774299999991e+01	1.176999067589999903e+01	1.155023618585000023e+01	1.142196790520000071e+01	1.149945993630000096e+01	1.144045321239999957e+01	1.216062562159999771e+01	1.185314881645000007e+01	1.123856854864999910e+01	1.171143803369999858e+01	1.151226671509999910e+01	1.165731697500000053e+01	1.139276218280000030e+01	1.155188027930000061e+01	1.159452297760000050e+01	1.145933052655000139e+01	1.189564447645000023e+01	1.154449783375000038e+01	1.134240697725000047e+01	1.139478821410000009e+01	1.162154516509999880e+01	1.150146100310000108e+01	1.209367859619999841e+01	1.137601849739999871e+01	1.142264507530000195e+01	1.174643646305000289e+01	1.151800345845000173e+01	1.161085293060000012e+01	1.162128157435000020e+01
1.132405653904999987e+01	1.164267542739999861e+01	1.179114275295000169e+01	1.174778349340000005e+01	1.138088359759999868e+01	1.158362877825000048e+01	1.143975252729999958e+01	1.190018678455000156e+01	1.187529200135000096e+01	1.166107899690000060e+01	1.172061031590000013e+01	1.152074375365000236e+01	1.164739844105000088e+01	1.129879307994999849e+01	1.148900241205000050e+01	1.159564499320000053e+01	1.147790137159999979e+01	1.172691227285000082e+01	1.150086750874999808e+01	1.168148601395000163e+01	1.156220520900000182e+01	1.146751196174999876e+01	1.176303949864999865e+01	1.155070067444999893e+01	1.142561802825000150e+01	1.150642002290000043e+01	1.144285386249999981e+01	1.216119255215000017e+01	1.185262046879999964e+01	1.124155470145000102e+01	1.171140745549999984e+01	1.151009553589999790e+01	1.165649337299999999e+01	1.139365803605000060e+01	1.154977926830000001e+01	1.159491999999999834e+01	1.145795501919999992e+01	1.190045634075000081e+01	1.154256785944999919e+01	1.134526632735000007e+01	1.139920681809999969e+01	1.162198441985000308e+01	1.149989299425000056e+01	1.209990306664999871e+01	1.138204535674999995e+01	1.142883567475000106e+01	1.174443101984999949e+01	1.151474207189999888e+01	1.161394633600000148e+01	1.161601225405000015e+01
1.132710498145000066e+01	1.164121744420000049e+01	1.178885394189999758e+01	1.174829243620000163e+01	1.138670826905000055e+01	1.158650548579999828e+01	1.143259204119999950e+01	1.189627657345000067e+01	1.188000237374999912e+01	1.166378880965000064e+01	1.172413867775000007e+01	1.152218561579999978e+01	1.164629418595000132e+01	1.129841582469999928e+01	1.149452543579999997e+01	1.160095740705000011e+01	1.147929332685000148e+01	1.172738818764999991e+01	1.150113343419999978e+01	1.167826290045000093e+01	1.156307271020000016e+01	1.146015652120000006e+01	1.175608727884999993e+01	1.155129728694999969e+01	1.142931777934999715e+01	1.151352503464999977e+01	1.144538017114999917e+01	1.216174532899999861e+01	1.185206686005000165e+01	1.124479266540000033e+01	1.171143335080000014e+01	1.150792452394999721e+01	1.165562404359999960e+01	1.139461014569999975e+01	1.154778298545000048e+01	1.159538443505000060e+01	1.145664042005000027e+01	1.190528652800000131e+01	1.154077800145000054e+01	1.134829914165000098e+01	1.140383571215000025e+01	1.162251604405000016e+01	1.149828166760000059e+01	1.210607850795000040e+01	1.138827975459999919e+01	1.143526647755000170e+01	1.174238769485000056e+01	1.151158213030000255e+01	1.161709839709999947e+01	1.161072069739999968e+01
1.133043452580000121e+01	1.163982163415000137e+01	1.178652811369999931e+01	1.174882906965000018e+01	1.139272836079999784e+01	1.158958237765000021e+01	1.142543710764999965e+01	1.189227070085000015e+01	1.188461931595000109e+01	1.166642130339999994e+01	1.172768825970000250e+01	1.152365536880000185e+01	1.164537278315000002e+01	1.129822802464999754e+01	1.150008362330000011e+01	1.160635170329999966e+01	1.148076598519999969e+01	1.172782074530000074e+01	1.150151173369999924e+01	1.167504407539999889e+01	1.156399999029999925e+01	1.145287881480000003e+01	1.174914178475000170e+01	1.155201442520000121e+01	1.143306287214999806e+01	1.152077153370000140e+01	1.144803439274999945e+01	1.216228021704999840e+01	1.185149368405000025e+01	1.124828348375000076e+01	1.171151399480000066e+01	1.150575413545000281e+01	1.165471454615000013e+01	1.139561913409999683e+01	1.154589503705000020e+01	1.159591744749999975e+01	1.145538486204999984e+01	1.191014013859999920e+01	1.153912985654999979e+01	1.135150335705000124e+01	1.140867032745000031e+01	1.162313308529999922e+01	1.149663758920000056e+01	1.211220964089999974e+01	1.139470634614999867e+01	1.144193774370000050e+01	1.174030472225000210e+01	1.150852744400000027e+01	1.162030943704999864e+01	1.160541431739999929e+01
1.133403527155000212e+01	1.163850269619999978e+01	1.178416784710000087e+01	1.174939086774999986e+01	1.139893383819999961e+01	1.159284617369999992e+01	1.141829838544999909e+01	1.188816848929999992e+01	1.188913904374999753e+01	1.166898170374999921e+01	1.173124847840000129e+01	1.152515673840000154e+01	1.164463368939999910e+01	1.129823321234999867e+01	1.150567418149999988e+01	1.161182605629999998e+01	1.148231335524999963e+01	1.172820569790000000e+01	1.150200095639999986e+01	1.167183222685000032e+01	1.156498187209999706e+01	1.144568975295000079e+01	1.174221320384999956e+01	1.155285316684999763e+01	1.143684828894999939e+01	1.152815930815000200e+01	1.145081724290000125e+01	1.216278998044999859e+01	1.185090312890000064e+01	1.125203140740000052e+01	1.171165549010000007e+01	1.150357819404999837e+01	1.165376603014999901e+01	1.139669580300000185e+01	1.154411645535000019e+01	1.159652206430000021e+01	1.145419065950000004e+01	1.191501607579999877e+01	1.153763623885000023e+01	1.135488791300000067e+01	1.141370445010000090e+01	1.162382820719999721e+01	1.149496873444999956e+01	1.211830236579999998e+01	1.140130281079999897e+01	1.144884486840000193e+01	1.173818971965000202e+01	1.150558355269999922e+01	1.162357388605000175e+01	1.160010337105000033e+01
1.133790370464999953e+01	1.163725869424999892e+01	1.178177215095000285e+01	1.174997692319999842e+01	1.140530530734999992e+01	1.159628376865000021e+01	1.141118316420000056e+01	1.188396816355000141e+01	1.189356022970000026e+01	1.167146639150000098e+01	1.173482877749999886e+01	1.152668657814999698e+01	1.164408082035000014e+01	1.129843233470000108e+01	1.151129577265000137e+01	1.161738501665000101e+01	1.148392757729999936e+01	1.172854499800000028e+01	1.150261297589999998e+01	1.166862306495000112e+01	1.156601299169999919e+01	1.143859214325000018e+01	1.173530736915000006e+01	1.155380412005000146e+01	1.144067402349999796e+01	1.153568667369999901e+01	1.145374040729999976e+01	1.216327378264999837e+01	1.185028953680000008e+01	1.125603198925000115e+01	1.171185370300000095e+01	1.150140186190000158e+01	1.165278236209999996e+01	1.139784813715000134e+01	1.154245286640000145e+01	1.159719611599999922e+01	1.145306165959999944e+01	1.191990776575000055e+01	1.153630059905000138e+01	1.135844499959999787e+01	1.141892826684999918e+01	1.162459358080000094e+01	1.149327733330000001e+01	1.212436502024999996e+01	1.140805182175000176e+01	1.145598700144999960e+01	1.173603198100000000e+01	1.150274524995000114e+01	1.162689396564999988e+01	1.159479549905000084e+01
1.134203619149999831e+01	1.163608636809999908e+01	1.177934511235000059e+01	1.175058860640000091e+01	1.141182803975000049e+01	1.159987839815000221e+01	1.140409700915000002e+01	1.187967915404999886e+01	1.189788064369999887e+01	1.167388327695000072e+01	1.173842860104999986e+01	1.152823888300000021e+01	1.164371126380000021e+01	1.129882781079999710e+01	1.151695223439999971e+01	1.162302323185000041e+01	1.148560447909999915e+01	1.172883725735000127e+01	1.150335045275000034e+01	1.166542442440000116e+01	1.156708643859999874e+01	1.143158716719999823e+01	1.172843258499999841e+01	1.155486996720000015e+01	1.144453565630000114e+01	1.154334426429999994e+01	1.145680901209999902e+01	1.216373624230000061e+01	1.184965926980000006e+01	1.126028912285000061e+01	1.171210509590000015e+01	1.149922361904999946e+01	1.165176403154999996e+01	1.139908146380000176e+01	1.154090251734999839e+01	1.159793409195000002e+01	1.145200384914999958e+01	1.192481753384999976e+01	1.153513136850000009e+01	1.136215995435000181e+01	1.142433132640000260e+01	1.162543314434999964e+01	1.149156690054999963e+01	1.213039675359999947e+01	1.141493577620000188e+01	1.146335985320000006e+01	1.173382884084999844e+01	1.150002017784999886e+01	1.163027058864999752e+01	1.158949509930000055e+01
1.134643149800000295e+01	1.163498937530000177e+01	1.177688642100000038e+01	1.175122805550000038e+01	1.141848687029999709e+01	1.160362681944999785e+01	1.139705220364999860e+01	1.187530273980000040e+01	1.190209888340000077e+01	1.167622928119999948e+01	1.174204055705000016e+01	1.152982073315000022e+01	1.164352816059999896e+01	1.129943391599999991e+01	1.152264286409999983e+01	1.162874050294999861e+01	1.148735067670000021e+01	1.172908210944999929e+01	1.150420705020000156e+01	1.166224377920000066e+01	1.156819183004999907e+01	1.142468817159999794e+01	1.172158607034999989e+01	1.155605279599999768e+01	1.144841879865000145e+01	1.155112354959999799e+01	1.146002586364999942e+01	1.216417662794999899e+01	1.184901456140000064e+01	1.126480665264999992e+01	1.171241227470000013e+01	1.149704923444999949e+01	1.165071387515000012e+01	1.140039960304999944e+01	1.153946569709999892e+01	1.159872758719999908e+01	1.145102219350000006e+01	1.192974305139999913e+01	1.153413724360000003e+01	1.136603401704999960e+01	1.142990438290000021e+01	1.162634239479999998e+01	1.148983654565000023e+01	1.213639621134999835e+01	1.142192644629999876e+01	1.147095868760000137e+01	1.173158487505000203e+01	1.149741178040000023e+01	1.163369603339999792e+01	1.158419962575000106e+01
1.135108882159999766e+01	1.163398046260000207e+01	1.177440232310000034e+01	1.175189883115000100e+01	1.142527198159999990e+01	1.160752496190000116e+01	1.139004809555000008e+01	1.187084957989999978e+01	1.190621822564999910e+01	1.167850381495000001e+01	1.174566704925000238e+01	1.153143234165000131e+01	1.164353299725000035e+01	1.130025104000000091e+01	1.152836214630000100e+01	1.163453499490000098e+01	1.148916394669999974e+01	1.172928233960000100e+01	1.150519468319999916e+01	1.165908010964999875e+01	1.156932217199999791e+01	1.141790942644999873e+01	1.171477317289999931e+01	1.155734570155000007e+01	1.145232424525000248e+01	1.155901705404999902e+01	1.146338139295000147e+01	1.216460180530000024e+01	1.184835575605000102e+01	1.126957432469999887e+01	1.171277427709999941e+01	1.149487953735000012e+01	1.164964222169999886e+01	1.140180527995000226e+01	1.153814134389999957e+01	1.159957481314999939e+01	1.145012410694999971e+01	1.193467338735000105e+01	1.153332447090000024e+01	1.137005812650000003e+01	1.143564352184999855e+01	1.162731696744999965e+01	1.148808514519999946e+01	1.214236503344999818e+01	1.142901679145000138e+01	1.147878136225000034e+01	1.172930708549999679e+01	1.149492193910000104e+01	1.163716728485000118e+01	1.157891489135000107e+01
1.135599870854999871e+01	1.163305766039999867e+01	1.177189464729999990e+01	1.175260160969999923e+01	1.143217413105000091e+01	1.161157657210000238e+01	1.138309429365000014e+01	1.186631539715000017e+01	1.191024158455000048e+01	1.168070976845000075e+01	1.174931006564999869e+01	1.153307817894999943e+01	1.164372163984999986e+01	1.130127990704999874e+01	1.153410968320000052e+01	1.164040529775000010e+01	1.149104426685000035e+01	1.172943810214999871e+01	1.150632374919999990e+01	1.165593353479999905e+01	1.157047513640000069e+01	1.141124862809999918e+01	1.170800437179999953e+01	1.155874505570000110e+01	1.145625303044999832e+01	1.156702123264999926e+01	1.146687304880000013e+01	1.216500592785000023e+01	1.184768877930000031e+01	1.127458691934999990e+01	1.171319862085000096e+01	1.149272427924999995e+01	1.164855557545000053e+01	1.140330131854999962e+01	1.153692991429999992e+01	1.160046639109999944e+01	1.144931230585000037e+01	1.193960371900000084e+01	1.153269358105000109e+01	1.137423341729999926e+01	1.144154475614999988e+01	1.162834835559999824e+01	1.148631868054999927e+01	1.214830392110000012e+01	1.143620320120000144e+01	1.148682033210000064e+01	1.172698779684999870e+01	1.149256024645000096e+01	1.164068540185000167e+01	1.157364922704999977e+01
1.136114370329999801e+01	1.163222888870000027e+01	1.176936573020000232e+01	1.175333403825000111e+01	1.143919003805000045e+01	1.161578015999999991e+01	1.137619328144999997e+01	1.186170746744999960e+01	1.191416102855000148e+01	1.168284934080000070e+01	1.175297202249999984e+01	1.153476001504999893e+01	1.164410287950000011e+01	1.130252594609999761e+01	1.153988791129999925e+01	1.164635436955000003e+01	1.149299420579999875e+01	1.172955230455000120e+01	1.150758972440000072e+01	1.165281344094999838e+01	1.157163935430000024e+01	1.140471944699999973e+01	1.170129536949999860e+01	1.156025090520000020e+01	1.146019790935000060e+01	1.157513416705000076e+01	1.147050345834999874e+01	1.216539392684999932e+01	1.184701477579999995e+01	1.127984054574999995e+01	1.171368892544999873e+01	1.149058620330000124e+01	1.164744677959999919e+01	1.140488501380000130e+01	1.153583639174999753e+01	1.160139737869999976e+01	1.144859417159999992e+01	1.194453537725000025e+01	1.153224075105000068e+01	1.137856013249999698e+01	1.144760562055000008e+01	1.162943921379999956e+01	1.148453913009999994e+01	1.215421802404999774e+01	1.144347315155000011e+01	1.149506406569999761e+01	1.172462021664999909e+01	1.149032241065000015e+01	1.164424571214999737e+01	1.156840482399999992e+01
1.136651117104999997e+01	1.163150283714999844e+01	1.176682333910000189e+01	1.175409761044999968e+01	1.144631629230000236e+01	1.162012925149999631e+01	1.136934527875000001e+01	1.185702822894999997e+01	1.191797704904999833e+01	1.168492452335000031e+01	1.175665517824999995e+01	1.153647401814999895e+01	1.164467712704999869e+01	1.130399628480000196e+01	1.154569964304999985e+01	1.165238677874999951e+01	1.149502095129999901e+01	1.172961985679999941e+01	1.150898986250000000e+01	1.164971849249999991e+01	1.157280584534999868e+01	1.139832712109999946e+01	1.169464910454999895e+01	1.156185940525000078e+01	1.146415519149999973e+01	1.158334592854999912e+01	1.147427055060000001e+01	1.216576497119999978e+01	1.184633753385000077e+01	1.128532564989999898e+01	1.171423452344999916e+01	1.148846734944999959e+01	1.164632326759999970e+01	1.140655600864999997e+01	1.153487190374999827e+01	1.160236815760000084e+01	1.144797256180000034e+01	1.194946524075000127e+01	1.153196339004999871e+01	1.138303238544999907e+01	1.145382703625000076e+01	1.163059321184999995e+01	1.148275108884999973e+01	1.216010494589999880e+01	1.145080679729999851e+01	1.150349747894999908e+01	1.172220576689999838e+01	1.148821117930000035e+01	1.164784778445000057e+01	1.156318459210000249e+01
1.137209366335000027e+01	1.163087278934999880e+01	1.176427091520000090e+01	1.175489701849999946e+01	1.145353998689999919e+01	1.162461667114999919e+01	1.136256400719999959e+01	1.185227970685000010e+01	1.192168862935000107e+01	1.168694238990000045e+01	1.176034876425000064e+01	1.153822187495000051e+01	1.164544564854999997e+01	1.130569143990000036e+01	1.155152885989999945e+01	1.165849949404999997e+01	1.149711543929999991e+01	1.172963827655000024e+01	1.151052593724999973e+01	1.164664868454999969e+01	1.157397088815000075e+01	1.139207154680000045e+01	1.168807325564999999e+01	1.156356349340000023e+01	1.146812923234999992e+01	1.159164964030000000e+01	1.147817300279999841e+01	1.216611909684999837e+01	1.184565356244999990e+01	1.129103865904999893e+01	1.171483601844999889e+01	1.148637209970000050e+01	1.164519297834999989e+01	1.140832028974999979e+01	1.153404517270000262e+01	1.160338260669999855e+01	1.144745481020000000e+01	1.195438840319999940e+01	1.153185689544999981e+01	1.138764353875000168e+01	1.146020861435000171e+01	1.163179686920000044e+01	1.148095338539999943e+01	1.216596150460000025e+01	1.145818915735000054e+01	1.151209817105000077e+01	1.171973743605000173e+01	1.148623706800000299e+01	1.165148481249999968e+01	1.155799645884999904e+01
1.137788003155000283e+01	1.163033821719999850e+01	1.176171204985000074e+01	1.175573526630000032e+01	1.146084867929999973e+01	1.162923627840000051e+01	1.135585785590000008e+01	1.184746504185000049e+01	1.192529332179999990e+01	1.168890504200000002e+01	1.176405054640000003e+01	1.154000592454999996e+01	1.164641111020000075e+01	1.130760335590000309e+01	1.155737170120000101e+01	1.166467593144999881e+01	1.149928104205000068e+01	1.172960730870000035e+01	1.151220184209999964e+01	1.164359333300000010e+01	1.157513139355000042e+01	1.138595868264999922e+01	1.168157074584999933e+01	1.156537092195000049e+01	1.147211973469999968e+01	1.160003488979999808e+01	1.148220968725000013e+01	1.216645759344999966e+01	1.184496129845000034e+01	1.129697299414999989e+01	1.171549435660000071e+01	1.148429981794999932e+01	1.164404951725000004e+01	1.141018010939999883e+01	1.153334747795000226e+01	1.160443881284999890e+01	1.144704325254999944e+01	1.195929626344999974e+01	1.153191735689999931e+01	1.139238144309999967e+01	1.146674410715000292e+01	1.163304570469999888e+01	1.147915152514999981e+01	1.217178493099999947e+01	1.146560916234999894e+01	1.152084461960000006e+01	1.171720534049999785e+01	1.148439942079999909e+01	1.165516284670000147e+01	1.155284823839999930e+01
1.138386559909999818e+01	1.162989668254999920e+01	1.175915383540000114e+01	1.175661058409999882e+01	1.146823447835000032e+01	1.163397690240000060e+01	1.134924187134999940e+01	1.184258963049999913e+01	1.192878870679999892e+01	1.169081342820000025e+01	1.176775598895000030e+01	1.154182355130000026e+01	1.164758150645000079e+01	1.130972844270000088e+01	1.156322940944999900e+01	1.167092444644999993e+01	1.150152699590000083e+01	1.172953465155000075e+01	1.151401451205000015e+01	1.164056076740000023e+01	1.157628846154999991e+01	1.137999624884999861e+01	1.167515113545000105e+01	1.156728952244999853e+01	1.147611841670000032e+01	1.160849999184999781e+01	1.148637679934999767e+01	1.216678430974999969e+01	1.184426530574999958e+01	1.130311707379999930e+01	1.171620652154999931e+01	1.148224576924999951e+01	1.164289800490000104e+01	1.141212689670000024e+01	1.153277644475000052e+01	1.160552855479999934e+01	1.144674302829999846e+01	1.196418518189999958e+01	1.153214704464999940e+01	1.139723744054999877e+01	1.147343426369999975e+01	1.163434217330000031e+01	1.147734924874999862e+01	1.217757475815000312e+01	1.147306089190000122e+01	1.152972382289999942e+01	1.171461856549999858e+01	1.148269857029999841e+01	1.165887811220000181e+01	1.154774900789999847e+01
1.139004103889999975e+01	1.162954953100000210e+01	1.175659665040000057e+01	1.175752811845000068e+01	1.147568009485000040e+01	1.163883000544999824e+01	1.134271498295000136e+01	1.183766729670000117e+01	1.193217541819999994e+01	1.169267056870000054e+01	1.177146249254999866e+01	1.154368211234999997e+01	1.164895524305000052e+01	1.131207460924999886e+01	1.156910322450000095e+01	1.167723946854999895e+01	1.150385431409999981e+01	1.172941418205000019e+01	1.151596878810000035e+01	1.163755042124999939e+01	1.157744431125000162e+01	1.137419594439999848e+01	1.166882082320000080e+01	1.156932555525000161e+01	1.148012105515000059e+01	1.161703791859999946e+01	1.149066527869999987e+01	1.216709439009999905e+01	1.184356000080000015e+01	1.130946555159999889e+01	1.171697192655000030e+01	1.148020578054999952e+01	1.164174470789999916e+01	1.141414937850000122e+01	1.153232614414999802e+01	1.160665374300000074e+01	1.144655102824999915e+01	1.196906105880000126e+01	1.153255008424999950e+01	1.140220271444999867e+01	1.148027555630000052e+01	1.163568332894999813e+01	1.147554750535000068e+01	1.218333539599999682e+01	1.148053569874999802e+01	1.153872050514999792e+01	1.171198737539999968e+01	1.148113855670000305e+01	1.166262414809999903e+01	1.154270271550000082e+01
1.139639000305000316e+01	1.162929461105000151e+01	1.175404772300000111e+01	1.175848099350000098e+01	1.148318081069999863e+01	1.164378023459999945e+01	1.133628368559999977e+01	1.183270459140000064e+01	1.193545507655000115e+01	1.169447478520000061e+01	1.177516465140000079e+01	1.154557280099999872e+01	1.165053842390000050e+01	1.131464753530000067e+01	1.157498631780000053e+01	1.168361843669999978e+01	1.150625521779999971e+01	1.172923998470000129e+01	1.151806584890000096e+01	1.163456505090000093e+01	1.157859541444999962e+01	1.136856543579999901e+01	1.166257722694999899e+01	1.157148466654999908e+01	1.148413186730000035e+01	1.162564298409999886e+01	1.149506685234999992e+01	1.216738781564999705e+01	1.184285024300000089e+01	1.131600694899999837e+01	1.171778380245000051e+01	1.147817926220000118e+01	1.164058839600000006e+01	1.141623290144999991e+01	1.153200478499999981e+01	1.160781273510000133e+01	1.144647727949999982e+01	1.197391536685000091e+01	1.153312365995000022e+01	1.140728098934999934e+01	1.148725718099999860e+01	1.163707363304999909e+01	1.147374975894999949e+01	1.218907132819999894e+01	1.148801343720000112e+01	1.154782796779999821e+01	1.170930066555000160e+01	1.147973177034999992e+01	1.166638768879999866e+01	1.153771056449999932e+01
1.140289322229999947e+01	1.162912390394999917e+01	1.175150347980000021e+01	1.175946922360000002e+01	1.149072177919999938e+01	1.164882228254999852e+01	1.132995669329999799e+01	1.182770643034999836e+01	1.193862133349999866e+01	1.169622154709999862e+01	1.177886232860000248e+01	1.154750089070000207e+01	1.165233897465000013e+01	1.131744935254999973e+01	1.158088364944999960e+01	1.169006092100000060e+01	1.150872818954999843e+01	1.172901877890000044e+01	1.152030948644999953e+01	1.163160478674999965e+01	1.157974371934999702e+01	1.136311478714999978e+01	1.165641714979999932e+01	1.157375650064999917e+01	1.148815469644999965e+01	1.163430123354999779e+01	1.149956218684999953e+01	1.216766836019999865e+01	1.184213442919999970e+01	1.132272548064999995e+01	1.171863766534999840e+01	1.147616941500000109e+01	1.163943395969999983e+01	1.141837150620000152e+01	1.153180452334999906e+01	1.160899641514999914e+01	1.144653066169999889e+01	1.197875128179999926e+01	1.153386703569999838e+01	1.141247034414999995e+01	1.149437913074999962e+01	1.163850902250000097e+01	1.147195931090000087e+01	1.219477991160000130e+01	1.149548949864999869e+01	1.155704119400000174e+01	1.170655953334999921e+01	1.147848611814999842e+01	1.167017203530000025e+01	1.153278000394999836e+01
1.140953674519999872e+01	1.162904424025000161e+01	1.174896520425000013e+01	1.176048952779999901e+01	1.149829552345000039e+01	1.165394807370000052e+01	1.132374055780000077e+01	1.182266911074999882e+01	1.194167549885000135e+01	1.169791209239999930e+01	1.178255620390000047e+01	1.154946923770000033e+01	1.165436603999999932e+01	1.132048354305000082e+01	1.158678601045000001e+01	1.169656837095000057e+01	1.151126254210000077e+01	1.172875301905000001e+01	1.152269422639999874e+01	1.162866797374999983e+01	1.158088917069999901e+01	1.135785098704999818e+01	1.165034497875000064e+01	1.157614177870000205e+01	1.149218153394999931e+01	1.164300048439999813e+01	1.150414637265000017e+01	1.216793396065000010e+01	1.184140815625000087e+01	1.132961719625000008e+01	1.171953580470000134e+01	1.147417371364999994e+01	1.163827830850000034e+01	1.142055236630000259e+01	1.153171919965000036e+01	1.161020289494999957e+01	1.144671186200000079e+01	1.198356423009999894e+01	1.153477106689999943e+01	1.141776135119999935e+01	1.150162867939999956e+01	1.163998482935000212e+01	1.147018441370000019e+01	1.220046362935000239e+01	1.150295532500000029e+01	1.156633126020000013e+01	1.170376464149999762e+01	1.147741345540000069e+01	1.167397847570000025e+01	1.152791805174999951e+01
1.141631260794999747e+01	1.162905699304999985e+01	1.174643517104999901e+01	1.176154656845000090e+01	1.150589383735000126e+01	1.165915315079999992e+01	1.131763330939999967e+01	1.181759482495000135e+01	1.194462008585000135e+01	1.169955374879999965e+01	1.178623966880000040e+01	1.155148000840000044e+01	1.165663926410000073e+01	1.132374976335000127e+01	1.159269132920000089e+01	1.170313660939999956e+01	1.151385052240000029e+01	1.172844533850000026e+01	1.152521940675000067e+01	1.162575736164999896e+01	1.158203205614999831e+01	1.135277348144999721e+01	1.164436045535000019e+01	1.157864283249999993e+01	1.149621823469999882e+01	1.165173841200000027e+01	1.150881783994999985e+01	1.216818703565000170e+01	1.184068273609999977e+01	1.133667123725000003e+01	1.172048389655000022e+01	1.147218977609999868e+01	1.163712090295000046e+01	1.142275752315000048e+01	1.153174250289999847e+01	1.161143154510000031e+01	1.144702153799999955e+01	1.198834877334999938e+01	1.153582701340000050e+01	1.142314660514999858e+01	1.150900203600000005e+01	1.164150480920000064e+01	1.146842034450000014e+01	1.220611699049999821e+01	1.151040130410000195e+01	1.157567731930000043e+01	1.170092132485000036e+01	1.147651458735000141e+01	1.167780611945000047e+01	1.152312607404999945e+01
1.142321138545000103e+01	1.162915870169999977e+01	1.174391607509999957e+01	1.176263815340000107e+01	1.151350682020000171e+01	1.166443745704999913e+01	1.131164113500000035e+01	1.181248383995000140e+01	1.194746151590000238e+01	1.170114537485000028e+01	1.178989564315000038e+01	1.155353487660000056e+01	1.165916358284999887e+01	1.132724146719999858e+01	1.159858814310000064e+01	1.170975284350000045e+01	1.151649354335000019e+01	1.172809792745000124e+01	1.152788397224999883e+01	1.162287254780000012e+01	1.158316809649999968e+01	1.134788664374999989e+01	1.163846296514999956e+01	1.158125000979999975e+01	1.150026036705000010e+01	1.166049874429999811e+01	1.151356843930000018e+01	1.216843460720000181e+01	1.183995549794999924e+01	1.134388303104999984e+01	1.172148132079999883e+01	1.147021003444999998e+01	1.163596836820000036e+01	1.142498822214999876e+01	1.153188136220000004e+01	1.161268292065000018e+01	1.144746797864999976e+01	1.199310868764999860e+01	1.153703218094999983e+01	1.142862159084999973e+01	1.151648713099999988e+01	1.164307187464999949e+01	1.146667148219999888e+01	1.221173492435000263e+01	1.151781910599999925e+01	1.158506630239999957e+01	1.169802337524999736e+01	1.147579823675000199e+01	1.168164791274999814e+01	1.151841144079999957e+01
1.143023049469999997e+01	1.162935012880000052e+01	1.174140898485000051e+01	1.176376536320000099e+01	1.152113100649999744e+01	1.166979477984999924e+01	1.130577199040000025e+01	1.180733476525000114e+01	1.195020092785000010e+01	1.170268280684999951e+01	1.179352290230000122e+01	1.155562805379999958e+01	1.166193804114999999e+01	1.133094950455000038e+01	1.160447450930000102e+01	1.171642080999999891e+01	1.151919145355000040e+01	1.172771669144999862e+01	1.153068874629999918e+01	1.162000572454999947e+01	1.158430512095000076e+01	1.134319328095000046e+01	1.163266078370000045e+01	1.158395871054999837e+01	1.150430482019999801e+01	1.166927027720000254e+01	1.151839002970000081e+01	1.216867714755000307e+01	1.183922805994999905e+01	1.135125005289999933e+01	1.172252632044999920e+01	1.146823944840000031e+01	1.163481773579999867e+01	1.142723332390000124e+01	1.153212705870000043e+01	1.161395393344999860e+01	1.144805173279999977e+01	1.199784658179999930e+01	1.153837415399999955e+01	1.143417964944999987e+01	1.152407686824999722e+01	1.164468185494999730e+01	1.146494599389999891e+01	1.221731400524999955e+01	1.152520608785000000e+01	1.159449274745000125e+01	1.169506984034999952e+01	1.147527553974999925e+01	1.168550332905000033e+01	1.151377493699999910e+01
1.143736243835000010e+01	1.162963924914999936e+01	1.173891939640000004e+01	1.176493210834999736e+01	1.152875162630000005e+01	1.167521632789999941e+01	1.130003701855000031e+01	1.180214842899999894e+01	1.195283813694999786e+01	1.170416949884999980e+01	1.179712594210000098e+01	1.155775260170000074e+01	1.166496153039999939e+01	1.133487551369999835e+01	1.161034130415000121e+01	1.172314645055000071e+01	1.152193972179999903e+01	1.172730418235000016e+01	1.153363495034999886e+01	1.161715475209999937e+01	1.158544983769999881e+01	1.133869508265000015e+01	1.162694772885000027e+01	1.158675751799999887e+01	1.150834922449999986e+01	1.167805317534999787e+01	1.152327568704999905e+01	1.216891647995000092e+01	1.183849872715000018e+01	1.135876617969999991e+01	1.172361783370000055e+01	1.146628525590000081e+01	1.163366948544999957e+01	1.142947956019999900e+01	1.153247229055000034e+01	1.161524155729999919e+01	1.144877788104999894e+01	1.200256115984999994e+01	1.153985011545000106e+01	1.143981526540000004e+01	1.153176620060000168e+01	1.164633202155000014e+01	1.146324800774999986e+01	1.222285061594999966e+01	1.153256312185000176e+01	1.160394331664999790e+01	1.169206184619999966e+01	1.147495629919999871e+01	1.168937498929999919e+01	1.150922393899999996e+01
1.144460138485000122e+01	1.163003476945000081e+01	1.173645145179999894e+01	1.176613780505000051e+01	1.153637013349999840e+01	1.168069894784999896e+01	1.129443614540000240e+01	1.179692261834999734e+01	1.195538198654999817e+01	1.170560300829999889e+01	1.180070230060000114e+01	1.155991635084999913e+01	1.166822369924999947e+01	1.133902460154999936e+01	1.161617388530000028e+01	1.172992926324999985e+01	1.152473156030000112e+01	1.172686531649999964e+01	1.153672282820000028e+01	1.161432594060000056e+01	1.158659364140000037e+01	1.133440034235000127e+01	1.162132406654999883e+01	1.158964299424999744e+01	1.151239368210000080e+01	1.168684927154999897e+01	1.152822726100000139e+01	1.216915263394999869e+01	1.183777162690000040e+01	1.136642304319999930e+01	1.172475594784999942e+01	1.146434221800000053e+01	1.163252498325000062e+01	1.143171960909999818e+01	1.153291450605000179e+01	1.161654802350000004e+01	1.144964621709999975e+01	1.200724486679999892e+01	1.154145728614999911e+01	1.144551618570000073e+01	1.153953988715000101e+01	1.164802448715000160e+01	1.146158457669999997e+01	1.222834127594999742e+01	1.153987997229999962e+01	1.161340577730000057e+01	1.168900386129999980e+01	1.147485027785000256e+01	1.169326320819999943e+01	1.150475934785000121e+01
1.145193657969999990e+01	1.163054044975000068e+01	1.173401043495000096e+01	1.176738591664999767e+01	1.154398445270000195e+01	1.168623764550000033e+01	1.128897691674999848e+01	1.179165214240000203e+01	1.195783301625000128e+01	1.170698151484999983e+01	1.180424589735000218e+01	1.156212579829999854e+01	1.167171117555000137e+01	1.134339599960000022e+01	1.162197168395000091e+01	1.173676589500000134e+01	1.152757026560000142e+01	1.172639814169999894e+01	1.153994999605000160e+01	1.161151653125000038e+01	1.158774169049999969e+01	1.133031525485000124e+01	1.161579310315000058e+01	1.159262156109999786e+01	1.151644413780000065e+01	1.169565184240000200e+01	1.153323320920000050e+01	1.216937912674999822e+01	1.183704885319999889e+01	1.137421738935000093e+01	1.172593618275000082e+01	1.146242337404999923e+01	1.163138189465000139e+01	1.143394909994999686e+01	1.153345180575000306e+01	1.161787543495000108e+01	1.145066547020000058e+01	1.201190318809999980e+01	1.154319811234999982e+01	1.145128788959999966e+01	1.154737926814999938e+01	1.164975500419999932e+01	1.145995877600000057e+01	1.223378303624999930e+01	1.154715025039999787e+01	1.162287131979999977e+01	1.168588798334999979e+01	1.147496840514999938e+01	1.169716686724999910e+01	1.150038793765000023e+01
1.145936115789999832e+01	1.163116194145000115e+01	1.173159302785000158e+01	1.176867411649999973e+01	1.155159294249999924e+01	1.169182336139999911e+01	1.128365648499999985e+01	1.178633851105000119e+01	1.196019223674999665e+01	1.170829688550000114e+01	1.180775818404999988e+01	1.156437454165000034e+01	1.167541851744999981e+01	1.134797183909999951e+01	1.162774284965000149e+01	1.174364962739999996e+01	1.153045104839999979e+01	1.172590488340000014e+01	1.154331049285000077e+01	1.160872281749999857e+01	1.158889793005000080e+01	1.132644623930000094e+01	1.161034960565000063e+01	1.159568638499999871e+01	1.152051102164999996e+01	1.170445731979999948e+01	1.153828776105000031e+01	1.216959532180000103e+01	1.183632747220000070e+01	1.138214109999999835e+01	1.172715934984999997e+01	1.146052772070000003e+01	1.163024206309999897e+01	1.143615752569999877e+01	1.153408547215000191e+01	1.161921833610000121e+01	1.145183901265000159e+01	1.201653400744999978e+01	1.154506417029999987e+01	1.145713074939999743e+01	1.155527704010000001e+01	1.165152498995000130e+01	1.145836625775000073e+01	1.223917892144999797e+01	1.155436803160000281e+01	1.163233096775000064e+01	1.168270860245000087e+01	1.147531077294999946e+01	1.170108356944999883e+01	1.149610764060000001e+01
1.146686920154999711e+01	1.163190213074999946e+01	1.172918794354999861e+01	1.177000331124999910e+01	1.155918519879999984e+01	1.169746629715000097e+01	1.127848001200000105e+01	1.178098910195000215e+01	1.196245750179999945e+01	1.170955580909999938e+01	1.181123616364999940e+01	1.156665183805000119e+01	1.167933759339999966e+01	1.135274325575000276e+01	1.163347652995000026e+01	1.175057553199999916e+01	1.153338073824999910e+01	1.172538930360000009e+01	1.154680523909999934e+01	1.160593796390000065e+01	1.159006186409999906e+01	1.132279110185000270e+01	1.160499719325000001e+01	1.159884053859999931e+01	1.152459109794999925e+01	1.171326096085000223e+01	1.154339042944999960e+01	1.216980424990000031e+01	1.183560613935000028e+01	1.139017956905000162e+01	1.172842281375000084e+01	1.145866533965000045e+01	1.162910479574999911e+01	1.143834084735000012e+01	1.153481216594999914e+01	1.162057115814999975e+01	1.145316662844999911e+01	1.202113147149999861e+01	1.154705276339999998e+01	1.146303451175000099e+01	1.156322079044999995e+01	1.165332925000000053e+01	1.145681555790000061e+01	1.224453500000000084e+01	1.156152088259999999e+01	1.164178369715000194e+01	1.167947580535000185e+01	1.147588892125000193e+01	1.170500952614999868e+01	1.149192464575000017e+01
1.147445779700000124e+01	1.163276341485000209e+01	1.172679459555000037e+01	1.177137612354999874e+01	1.156676332665000118e+01	1.170315704989999972e+01	1.127344450719999891e+01	1.177560695010000202e+01	1.196463377759999958e+01	1.171076001810000022e+01	1.181467731865000204e+01	1.156895555944999820e+01	1.168345828964999988e+01	1.135769179975000043e+01	1.163917290774999991e+01	1.175754464819999967e+01	1.153635387554999880e+01	1.172484961405000092e+01	1.155042211774999927e+01	1.160316362764999987e+01	1.159122708035000038e+01	1.131934765549999788e+01	1.159973919469999970e+01	1.160208395959999805e+01	1.152868758029999974e+01	1.172206054664999897e+01	1.154853246270000078e+01	1.216999807524999966e+01	1.183488742185000042e+01	1.139832027889999999e+01	1.172972600234999874e+01	1.145684417054999926e+01	1.162797794904999904e+01	1.144049706650000076e+01	1.153563279875000092e+01	1.162194098700000033e+01	1.145465755629999904e+01	1.202569125484999901e+01	1.154917008494999919e+01	1.146899231995000257e+01	1.157120650964999875e+01	1.165517057275000212e+01	1.145530880895000081e+01	1.224984552699999973e+01	1.156860551245000224e+01	1.165122415959999991e+01	1.167619006495000278e+01	1.147670178734999880e+01	1.170894688809999984e+01	1.148784332245000073e+01
1.148212228179999883e+01	1.163376072935000138e+01	1.172440069060000312e+01	1.177278080984999953e+01	1.157432651134999979e+01	1.170889240205000092e+01	1.126854895065000051e+01	1.177019556944999934e+01	1.196672834899999849e+01	1.171190539914999995e+01	1.181807628615000283e+01	1.157128833735000129e+01	1.168776412819999955e+01	1.136280878105000092e+01	1.164483139044999938e+01	1.176455307159999997e+01	1.153936400845000065e+01	1.172428291689999824e+01	1.155415470915000142e+01	1.160039610364999874e+01	1.159238960799999951e+01	1.131610881064999852e+01	1.159457481240000121e+01	1.160541529820000051e+01	1.153280218085000008e+01	1.173084524179999910e+01	1.155371823689999999e+01	1.217017094504999974e+01	1.183417259615000106e+01	1.140654916695000054e+01	1.173106652314999998e+01	1.145505729194999844e+01	1.162686531734999917e+01	1.144262801330000023e+01	1.153653976595000330e+01	1.162331290624999980e+01	1.145631170329999904e+01	1.203021676024999920e+01	1.155141183880000000e+01	1.147500185385000115e+01	1.157922708994999716e+01	1.165704773205000144e+01	1.145385309739999968e+01	1.225510147349999812e+01	1.157562212670000079e+01	1.166064724745000092e+01	1.167285885175000004e+01	1.147775241580000127e+01	1.171289760434999927e+01	1.148386417915000024e+01
1.148986145219999955e+01	1.163489862099999783e+01	1.172200731805000196e+01	1.177421233329999595e+01	1.158187426489999972e+01	1.171466808449999775e+01	1.126380019000000132e+01	1.176474945229999847e+01	1.196874867174999935e+01	1.171299771139999990e+01	1.182143293249999871e+01	1.157364678020000071e+01	1.169224320390000038e+01	1.136807734950000182e+01	1.165044647574999992e+01	1.177159880219999977e+01	1.154240686490000023e+01	1.172368967379999916e+01	1.155799452785000092e+01	1.159763090554999998e+01	1.159355149570000165e+01	1.131307388070000108e+01	1.158950535854999941e+01	1.160882257309999943e+01	1.153693388459999980e+01	1.173961485949999783e+01	1.155895193454999870e+01	1.217032402034999983e+01	1.183345315440000078e+01	1.141486818445000040e+01	1.173244286665000047e+01	1.145330578715000058e+01	1.162576873385000020e+01	1.144473416700000179e+01	1.153752924085000231e+01	1.162468768119999929e+01	1.145813234274999992e+01	1.203470435155000118e+01	1.155377027735000084e+01	1.148105903255000193e+01	1.158727126744999936e+01	1.165895016079999991e+01	1.145244892350000043e+01	1.226030355284999729e+01	1.158256925150000072e+01	1.167005023029999755e+01	1.166947789640000011e+01	1.147903143804999715e+01	1.171686291114999889e+01	1.147999177290000006e+01
1.149766814709999885e+01	1.163618313474999866e+01	1.171962005465000090e+01	1.177567287739999990e+01	1.158939210235000061e+01	1.172046944500000087e+01	1.125920185734999990e+01	1.175926855204999910e+01	1.197068716359999918e+01	1.171403890350000054e+01	1.182474683219999889e+01	1.157602902090000185e+01	1.169689161734999949e+01	1.137348345245000125e+01	1.165601741164999972e+01	1.177867600739999965e+01	1.154548664820000070e+01	1.172307168440000069e+01	1.156194096475000066e+01	1.159486751164999951e+01	1.159471422855000000e+01	1.131024438809999921e+01	1.158452126725000042e+01	1.161230535970000055e+01	1.154108075024999991e+01	1.174837055080000248e+01	1.156422746899999865e+01	1.217045082514999876e+01	1.183272891414999961e+01	1.142325179949999914e+01	1.173385446374999930e+01	1.145159115464999999e+01	1.162469426100000014e+01	1.144681785734999835e+01	1.153860709244999860e+01	1.162607202870000123e+01	1.146010996720000108e+01	1.203915238180000102e+01	1.155625342415000034e+01	1.148715691670000005e+01	1.159533965984999959e+01	1.166087747725000057e+01	1.145109993384999925e+01	1.226544795935000032e+01	1.158943395234999940e+01	1.167942358269999836e+01	1.166605524739999922e+01	1.148053913534999815e+01	1.172084218455000126e+01	1.147622806905000026e+01
1.150554617210000075e+01	1.163761898269999939e+01	1.171723829059999922e+01	1.177716672530000075e+01	1.159687939579999849e+01	1.172628544955000152e+01	1.125475992704999761e+01	1.175375706390000019e+01	1.197254009299999922e+01	1.171502740034999945e+01	1.182801600950000065e+01	1.157843444849999948e+01	1.170169852289999923e+01	1.137903668759999931e+01	1.166154664434999866e+01	1.178578512820000057e+01	1.154860198279999928e+01	1.172242939254999960e+01	1.156598060129999972e+01	1.159210582100000053e+01	1.159587310530000082e+01	1.130762259915000101e+01	1.157962031030000105e+01	1.161586201869999968e+01	1.154523795045000156e+01	1.175711681689999999e+01	1.156953710275000091e+01	1.217055155024999813e+01	1.183199683824999937e+01	1.143169762879999851e+01	1.173530360310000020e+01	1.144991824060000063e+01	1.162364478920000010e+01	1.144888071674999885e+01	1.153976960375000083e+01	1.162746675400000029e+01	1.146224699020000060e+01	1.204355396409999912e+01	1.155886578419999999e+01	1.149328893120000039e+01	1.160342378415000120e+01	1.166282895769999861e+01	1.144981155620000024e+01	1.227052939264999942e+01	1.159621561244999910e+01	1.168876484960000184e+01	1.166259034950000206e+01	1.148227387889999740e+01	1.172482737165000088e+01	1.147257732269999941e+01
1.151349508919999920e+01	1.163920544614999919e+01	1.171486323064999979e+01	1.177869151629999678e+01	1.160433595065000034e+01	1.173210886085000126e+01	1.125047662939999960e+01	1.174822616000000153e+01	1.197431052319999978e+01	1.171595862339999883e+01	1.183123534009999922e+01	1.158085648225000064e+01	1.170665122139999959e+01	1.138473026715000103e+01	1.166703645779999832e+01	1.179292362045000075e+01	1.155174311899999928e+01	1.172177031360000043e+01	1.157010795689999938e+01	1.158934928969999945e+01	1.159703133580000056e+01	1.130520752330000001e+01	1.157479821705000056e+01	1.161948580460000002e+01	1.154940530110000019e+01	1.176584503219999789e+01	1.157487810719999999e+01	1.217062075850000191e+01	1.183124977534999900e+01	1.144020291090000008e+01	1.173678836064999942e+01	1.144828643045000049e+01	1.162261616900000050e+01	1.145092811255000242e+01	1.154101119335000192e+01	1.162887355155000080e+01	1.146454038810000142e+01	1.204790947940000123e+01	1.156160434910000134e+01	1.149945173049999703e+01	1.161151618700000121e+01	1.166481201955000202e+01	1.144858871589999971e+01	1.227554669835000212e+01	1.160291397750000009e+01	1.169807692459999870e+01	1.165908879124999764e+01	1.148423421085000129e+01	1.172881193839999980e+01	1.146904288080000001e+01
1.152151070169999869e+01	1.164094064374999959e+01	1.171250109775000148e+01	1.178024725179999876e+01	1.161176149309999950e+01	1.173793888960000054e+01	1.124636116564999888e+01	1.174268354625000121e+01	1.197600368719999686e+01	1.171682895219999843e+01	1.183440477699999960e+01	1.158329796464999895e+01	1.171174078239999972e+01	1.139055497969999919e+01	1.167247539819999957e+01	1.180008687459999983e+01	1.155490269004999959e+01	1.172110141734999900e+01	1.157432712774999928e+01	1.158660210474999985e+01	1.159818816900000016e+01	1.130299964370000154e+01	1.157006818505000112e+01	1.162316877745000099e+01	1.155357990450000116e+01	1.177455869725000071e+01	1.158023897069999997e+01	1.217064982135000051e+01	1.183048104659999922e+01	1.144876487864999959e+01	1.173830797884999910e+01	1.144669850190000027e+01	1.162160416369999894e+01	1.145295821949999926e+01	1.154233250349999906e+01	1.163029800974999972e+01	1.146697746154999997e+01	1.205221265484999904e+01	1.156445589029999965e+01	1.150564165450000154e+01	1.161961709024999934e+01	1.166683099605000073e+01	1.144744043559999902e+01	1.228049261334999720e+01	1.160951259259999979e+01	1.170736151064999930e+01	1.165555568525000041e+01	1.148641480149999872e+01	1.173279040700000131e+01	1.146562179090000022e+01
1.152958848659999802e+01	1.164282858229999817e+01	1.171015144630000115e+01	1.178183486560000226e+01	1.161915447089999986e+01	1.174377343519999961e+01	1.124241940800000172e+01	1.173712904225000031e+01	1.197762406394999957e+01	1.171763277510000023e+01	1.183752536504999853e+01	1.158576622689999702e+01	1.171696507300000079e+01	1.139650516459999885e+01	1.167786502495000001e+01	1.180726522690000024e+01	1.155807542734999949e+01	1.172042711785000080e+01	1.157862367060000075e+01	1.158386839994999917e+01	1.159934054614999965e+01	1.130100968370000025e+01	1.156542101499999831e+01	1.162691007535000054e+01	1.155775502570000057e+01	1.178325695329999867e+01	1.158562422359999999e+01	1.217064228389999592e+01	1.182969237370000037e+01	1.145737756039999944e+01	1.173986293615000065e+01	1.144515751459999997e+01	1.162060882519999971e+01	1.145497412619999977e+01	1.154372915285000012e+01	1.163173538050000033e+01	1.146954907379999966e+01	1.205646400295000120e+01	1.156741051239999862e+01	1.151185894865000137e+01	1.162771789359999985e+01	1.166887964094999930e+01	1.144637852620000196e+01	1.228536725730000079e+01	1.161601662620000042e+01	1.171661530455000211e+01	1.165198996059999992e+01	1.148880722694999967e+01	1.173676334264999888e+01	1.146231659729999919e+01
1.153773757989999993e+01	1.164486250100000042e+01	1.170780824759999739e+01	1.178345469284999858e+01	1.162651326059999946e+01	1.174959512869999934e+01	1.123866304974999686e+01	1.173156251630000035e+01	1.197917214249999773e+01	1.171836619230000132e+01	1.184059236070000054e+01	1.158826436754999989e+01	1.172231402305000003e+01	1.140256812805000131e+01	1.168320407789999926e+01	1.181445538150000019e+01	1.156125083645000018e+01	1.171975451904999943e+01	1.158299507454999855e+01	1.158115995780000063e+01	1.160048222740000057e+01	1.129924132680000071e+01	1.156086365500000035e+01	1.163070267425000104e+01	1.156193028080000040e+01	1.179193410764999861e+01	1.159103287705000085e+01	1.217059582015000174e+01	1.182888048084999966e+01	1.146603771444999964e+01	1.174145564415000109e+01	1.144366570969999941e+01	1.161962732965000100e+01	1.145697533639999932e+01	1.154520241154999916e+01	1.163318265634999982e+01	1.147225279100000073e+01	1.206066250974999932e+01	1.157046857064999834e+01	1.151809389309999965e+01	1.163581071950000023e+01	1.167095408965000125e+01	1.144541799865000087e+01	1.229017044455000018e+01	1.162242750080000064e+01	1.172583362499999993e+01	1.164839563700000014e+01	1.149140865564999991e+01	1.174072385255000128e+01	1.145912977330000082e+01
1.154594919634999961e+01	1.164704930370000113e+01	1.170547202815000176e+01	1.178509670945000032e+01	1.163383578734999979e+01	1.175539260154999965e+01	1.123510191155000193e+01	1.172599070705000024e+01	1.198065060070000065e+01	1.171903999109999894e+01	1.184360814689999941e+01	1.159078568534999931e+01	1.172777921950000035e+01	1.140874955330000162e+01	1.168848035375000016e+01	1.182165804199999926e+01	1.156442216889999841e+01	1.171907794360000032e+01	1.158742672804999962e+01	1.157848778760000030e+01	1.160161208010000067e+01	1.129771028140000055e+01	1.155638983424999999e+01	1.163454222390000048e+01	1.156610349235000079e+01	1.180057937615000085e+01	1.159645473419999995e+01	1.217050977140000079e+01	1.182805092385000023e+01	1.147473749090000084e+01	1.174308635635000009e+01	1.144222148249999904e+01	1.161865760660000113e+01	1.145897130870000069e+01	1.154674904395000112e+01	1.163463502075000022e+01	1.147508443405000023e+01	1.206480819199999921e+01	1.157362337834999977e+01	1.152434861290000079e+01	1.164389315174999950e+01	1.167305329725000185e+01	1.144456821494999943e+01	1.229489944514999955e+01	1.162874889110000076e+01	1.173501578455000072e+01	1.164477516294999937e+01	1.149422221435000147e+01	1.174466453710000202e+01	1.145606701200000010e+01
1.155422294164999997e+01	1.164939560020000009e+01	1.170315474905000031e+01	1.178675685985000143e+01	1.164111661935000086e+01	1.176115649834999921e+01	1.123174348639999920e+01	1.172040794264999874e+01	1.198206886959999906e+01	1.171965529654999827e+01	1.184657325324999988e+01	1.159332869440000202e+01	1.173335793214999967e+01	1.141504440514999885e+01	1.169369882804999961e+01	1.182887528450000048e+01	1.156759684749999906e+01	1.171840065634999917e+01	1.159190967514999926e+01	1.157584708125000006e+01	1.160272951525000096e+01	1.129642742680000111e+01	1.155200461185000016e+01	1.163842149830000139e+01	1.157026859335000069e+01	1.180919119259999839e+01	1.160189210069999888e+01	1.217037599424999783e+01	1.182720885039999992e+01	1.148347004465000154e+01	1.174474981904999993e+01	1.144081952024999893e+01	1.161769999090000027e+01	1.146096374140000052e+01	1.154836276194999911e+01	1.163608994164999899e+01	1.147802869474999987e+01	1.206889957059999929e+01	1.157686077319999995e+01	1.153063519164999917e+01	1.165197062124999938e+01	1.167518129009999761e+01	1.144383694440000276e+01	1.229955328550000004e+01	1.163498070555000119e+01	1.174415448545000196e+01	1.164113543290000052e+01	1.149724485580000177e+01	1.174858492625000039e+01	1.145313001365000005e+01
1.156256068159999906e+01	1.165189846415000119e+01	1.170085791334999747e+01	1.178843263919999984e+01	1.164835120150000058e+01	1.176687516319999993e+01	1.122859441019999949e+01	1.171482748805000007e+01	1.198343290304999975e+01	1.172021108949999757e+01	1.184949119349999869e+01	1.159588853690000043e+01	1.173904339739999969e+01	1.142145347874999750e+01	1.169885911695000047e+01	1.183610458480000105e+01	1.157076694769999925e+01	1.171772917520000057e+01	1.159644630804999998e+01	1.157324921365000137e+01	1.160382494854999891e+01	1.129540682629999893e+01	1.154770595055000015e+01	1.164233677574999959e+01	1.157441745164999958e+01	1.181776665175000218e+01	1.160734123059999945e+01	1.217019483800000046e+01	1.182635310479999902e+01	1.149223431900000136e+01	1.174644633815000105e+01	1.143945574005000054e+01	1.161675180385000061e+01	1.146296200704999890e+01	1.155003925669999987e+01	1.163753003669999941e+01	1.148108630155000043e+01	1.207293535659999861e+01	1.158017597559999956e+01	1.153695114110000119e+01	1.166003681040000117e+01	1.167733839940000173e+01	1.144323675849999766e+01	1.230413051040000028e+01	1.164112482285000105e+01	1.175324641764999889e+01	1.163748765909999960e+01	1.150047194514999838e+01	1.175248148749999899e+01	1.145031233205000021e+01
1.157095476130000122e+01	1.165454685784999711e+01	1.169858246444999850e+01	1.179012301254999961e+01	1.165554304139999964e+01	1.177254135875000074e+01	1.122565582915000171e+01	1.170924783554999848e+01	1.198474997729999814e+01	1.172070968965000048e+01	1.185235432940000067e+01	1.159846374975000138e+01	1.174483203959999855e+01	1.142797394250000309e+01	1.170396229019999979e+01	1.184334216034999976e+01	1.157392447084999887e+01	1.171706239114999981e+01	1.160102514109999916e+01	1.157069839514999998e+01	1.160490038070000018e+01	1.129465950934999618e+01	1.154349932350000074e+01	1.164627955915000079e+01	1.157854997879999992e+01	1.182629520829999947e+01	1.161280097390000066e+01	1.216996930729999882e+01	1.182548062669999922e+01	1.150103008770000024e+01	1.174818087755000029e+01	1.143812825779999898e+01	1.161581683425000122e+01	1.146496821644999820e+01	1.155176972125000034e+01	1.163894917634999970e+01	1.148425673124999946e+01	1.207691474814999921e+01	1.158355269875000104e+01	1.154329813604999977e+01	1.166809323290000044e+01	1.167952849595000053e+01	1.144277396195000129e+01	1.230862756910000044e+01	1.164718373369999860e+01	1.176229738719999851e+01	1.163383117194999983e+01	1.150388906805000033e+01	1.175635345999999970e+01	1.144760560149999939e+01
1.157940524665000126e+01	1.165734244934999886e+01	1.169633132835000033e+01	1.179182319339999729e+01	1.166269525264999984e+01	1.177815918544999896e+01	1.122294200989999879e+01	1.170367399559999910e+01	1.198602094134999874e+01	1.172114547075000068e+01	1.185516807325000066e+01	1.160104103895000094e+01	1.175071862355000007e+01	1.143460036625000242e+01	1.170900646609999995e+01	1.185058533075000042e+01	1.157706452390000074e+01	1.171640461279999990e+01	1.160564478719999926e+01	1.156819536945000060e+01	1.160595273260000049e+01	1.129418918304999941e+01	1.153939089710000054e+01	1.165024715090000029e+01	1.158266176234999989e+01	1.183478217204999794e+01	1.161826533869999878e+01	1.216969857660000010e+01	1.182458906584999880e+01	1.150984491564999956e+01	1.174995201439999981e+01	1.143683383750000004e+01	1.161489956760000020e+01	1.146699122079999889e+01	1.155354286715000001e+01	1.164034931284999885e+01	1.148752910380000003e+01	1.208084009859999952e+01	1.158697653860000010e+01	1.154967940324999809e+01	1.167613865474999990e+01	1.168175145185000119e+01	1.144245037554999911e+01	1.231304466145000021e+01	1.165315721875000143e+01	1.177130417949999774e+01	1.163016005944999876e+01	1.150749207149999975e+01	1.176020183209999992e+01	1.144499720820000022e+01
1.158789653660000063e+01	1.166028229590000187e+01	1.169410400630000169e+01	1.179353887934999889e+01	1.166980667884999967e+01	1.178373278870000007e+01	1.122045138884999815e+01	1.169810993679999989e+01	1.198724177960000148e+01	1.172151683510000097e+01	1.185793058385000087e+01	1.160362400714999964e+01	1.175670012015000054e+01	1.144132289165000138e+01	1.171399694295000060e+01	1.185783326640000013e+01	1.158018005709999976e+01	1.171575539104999919e+01	1.161030239850000001e+01	1.156574015265000099e+01	1.160698274009999942e+01	1.129400655244999996e+01	1.153538895799999864e+01	1.165424029539999928e+01	1.158675428945000085e+01	1.184322467600000017e+01	1.162372765694999899e+01	1.216937892894999962e+01	1.182368704694999906e+01	1.151867812300000082e+01	1.175175251905000096e+01	1.143558149949999958e+01	1.161399630134999938e+01	1.146903394165000201e+01	1.155535702494999839e+01	1.164172154104999990e+01	1.149090288629999890e+01	1.208470985984999935e+01	1.159043785689999950e+01	1.155609627170000131e+01	1.168418053450000116e+01	1.168400850490000131e+01	1.144227136320000149e+01	1.231738331164999956e+01	1.165903539420000001e+01	1.178026154345000087e+01	1.162647305445000079e+01	1.151126899970000039e+01	1.176402346749999772e+01	1.144248832130000082e+01
1.159641571225000156e+01	1.166335779075000012e+01	1.169190183610000133e+01	1.179527357814999888e+01	1.167687643140000020e+01	1.178926207019999950e+01	1.121819357124999961e+01	1.169255706805000017e+01	1.198841308105000003e+01	1.172182670035000029e+01	1.186064644834999982e+01	1.160621372719999833e+01	1.176277214905000079e+01	1.144813988495000068e+01	1.171893101925000025e+01	1.186507507980000042e+01	1.158326813320000070e+01	1.171512018625000096e+01	1.161498600910000079e+01	1.156333326845000009e+01	1.160798346984999974e+01	1.129410932690000102e+01	1.153150134175000119e+01	1.165826080855000058e+01	1.159082770690000075e+01	1.185162186224999914e+01	1.162918597724999970e+01	1.216901141469999814e+01	1.182276965450000006e+01	1.152752731345000115e+01	1.175357759959999981e+01	1.143437618100000108e+01	1.161310626539999902e+01	1.147109315915000316e+01	1.155721663764999896e+01	1.164305612160000081e+01	1.149437194609999935e+01	1.208852120525000018e+01	1.159392991105000092e+01	1.156254920179999957e+01	1.169221484735000161e+01	1.168629837234999869e+01	1.144224237479999928e+01	1.232164550154999816e+01	1.166481381174999754e+01	1.178916834015000070e+01	1.162277352530000130e+01	1.151520939849999969e+01	1.176781313519999905e+01	1.144007502490000050e+01
1.160495554615000025e+01	1.166655759670000059e+01	1.168972256540000210e+01	1.179701574429999944e+01	1.168390416460000125e+01	1.179474813224999963e+01	1.121616358315000106e+01	1.168702126184999912e+01	1.198953415199999917e+01	1.172208018440000110e+01	1.186331471165000018e+01	1.160880796979999907e+01	1.176892849040000044e+01	1.145505302880000009e+01	1.172380396219999810e+01	1.187230871655000009e+01	1.158632040964999987e+01	1.171449655780000043e+01	1.161969073644999995e+01	1.156097145849999919e+01	1.160895853305000003e+01	1.129449318245000100e+01	1.152772418014999900e+01	1.166230687030000013e+01	1.159488848015000073e+01	1.185996769539999995e+01	1.163463463044999990e+01	1.216858932305000174e+01	1.182184501979999958e+01	1.153639105679999943e+01	1.175542558755000044e+01	1.143320936499999974e+01	1.161222975949999991e+01	1.147315832190000151e+01	1.155912346619999909e+01	1.164434285910000000e+01	1.149793799274999984e+01	1.209227703909999718e+01	1.159744691030000041e+01	1.156903617394999806e+01	1.170023463495000016e+01	1.168861767270000129e+01	1.144237390800000043e+01	1.232582549034999886e+01	1.167049534659999921e+01	1.179801888254999831e+01	1.161906714564999987e+01	1.151931106274999728e+01	1.177157301515000043e+01	1.143774779009999953e+01
1.161351900309999863e+01	1.166987675849999917e+01	1.168757582984999921e+01	1.179876113869999976e+01	1.169089065350000034e+01	1.180019169490000053e+01	1.121436267174999735e+01	1.168151671499999900e+01	1.199060812129999753e+01	1.172227904589999881e+01	1.186594585010000102e+01	1.161139982855000063e+01	1.177516231765000043e+01	1.146205618145000216e+01	1.172862027695000009e+01	1.187953256780000011e+01	1.158933170104999988e+01	1.171388725925000074e+01	1.162441464389999979e+01	1.155866133629999837e+01	1.160991013289999962e+01	1.129515069729999865e+01	1.152406360044999900e+01	1.166637224579999810e+01	1.159891392095000029e+01	1.186826109650000127e+01	1.164006756614999816e+01	1.216811370049999930e+01	1.182091080509999870e+01	1.154525690174999930e+01	1.175730540174999916e+01	1.143207817485000000e+01	1.161137081394999981e+01	1.147521978205000082e+01	1.156109114630000079e+01	1.164558145914999976e+01	1.150160019284999890e+01	1.209597280190000212e+01	1.160098462784999995e+01	1.157555094375000060e+01	1.170823943630000130e+01	1.169097230094999951e+01	1.144267037754999983e+01	1.232992546674999979e+01	1.167608038075000110e+01	1.180680976150000028e+01	1.161536039970000012e+01	1.152357043415000071e+01	1.177530179624999818e+01	1.143550202429999985e+01
1.162210277299999817e+01	1.167330684939999941e+01	1.168545072464999990e+01	1.180051946669999907e+01	1.169783956895000010e+01	1.180557999674999969e+01	1.121279243384999980e+01	1.167605077450000017e+01	1.199163264360000092e+01	1.172241786885000181e+01	1.186853492470000226e+01	1.161399457599999785e+01	1.178146987709999927e+01	1.146913615604999848e+01	1.173338967900000007e+01	1.188674346250000013e+01	1.159229764195000101e+01	1.171329550029999922e+01	1.162915092879999968e+01	1.155639855944999894e+01	1.161083056674999980e+01	1.129608481995000169e+01	1.152052422945000032e+01	1.167045621200000127e+01	1.160289378815000028e+01	1.187649671535000095e+01	1.164547716579999914e+01	1.216759102105000068e+01	1.181997013839999866e+01	1.155411791725000015e+01	1.175922960820000007e+01	1.143098391890000087e+01	1.161052111169999890e+01	1.147727928849999834e+01	1.156312758109999983e+01	1.164676829859999962e+01	1.150535871015000033e+01	1.209960491624999968e+01	1.160453627440000091e+01	1.158208981905000101e+01	1.171623754839999876e+01	1.169336499389999773e+01	1.144312865474999974e+01	1.233394331879999939e+01	1.168157099754999706e+01	1.181553893074999984e+01	1.161165862210000022e+01	1.152797666814999822e+01	1.177899652455000101e+01	1.143333449120000012e+01
1.163069994404999719e+01	1.167683753080000031e+01	1.168335611489999870e+01	1.180229280234999933e+01	1.170474895614999866e+01	1.181090087179999770e+01	1.121144972485000046e+01	1.167062602560000073e+01	1.199260980014999944e+01	1.172249454865000118e+01	1.187107640894999960e+01	1.161658329680000001e+01	1.178784391690000000e+01	1.147628783719999745e+01	1.173811260125000011e+01	1.189394073274999997e+01	1.159521568370000111e+01	1.171272183574999914e+01	1.163390015720000115e+01	1.155418895609999907e+01	1.161171570215000060e+01	1.129729589709999793e+01	1.151710910699999957e+01	1.167455352380000022e+01	1.160683002345000148e+01	1.188467867260000155e+01	1.165086469199999897e+01	1.216701929294999829e+01	1.181902118869999896e+01	1.156296940860000078e+01	1.176119102575000142e+01	1.142992667940000118e+01	1.160968537964999925e+01	1.147933534314999626e+01	1.156523167419999787e+01	1.164789889535000000e+01	1.150920548559999901e+01	1.210317383854999918e+01	1.160809251899999950e+01	1.158865127634999936e+01	1.172422638429999964e+01	1.169579590230000044e+01	1.144375198470000221e+01	1.233787602279999973e+01	1.168696287274999968e+01	1.182420452364999974e+01	1.160796364980000028e+01	1.153251704124999932e+01	1.178266109799999839e+01	1.143124131809999966e+01
1.163930571199999875e+01	1.168045812275000017e+01	1.168129881345000243e+01	1.180408642975000078e+01	1.171161340904999904e+01	1.181615446359999844e+01	1.121032765590000224e+01	1.166524679904999928e+01	1.199354132374999793e+01	1.172250924989999987e+01	1.187357692265000075e+01	1.161915871339999740e+01	1.179427436390000139e+01	1.148351094010000040e+01	1.174279129359999985e+01	1.190111880704999869e+01	1.159807421920000081e+01	1.171216367825000049e+01	1.163865272574999921e+01	1.155203613469999979e+01	1.161255395749999941e+01	1.129877774894999831e+01	1.151382873385000138e+01	1.167866931154999932e+01	1.161071984155000081e+01	1.189279713909999892e+01	1.165622927924999885e+01	1.216640422220000062e+01	1.181806811334999985e+01	1.157180904914999964e+01	1.176319454715000035e+01	1.142891253124999906e+01	1.160886197820000021e+01	1.148138485660000008e+01	1.156740629869999815e+01	1.164896901900000081e+01	1.151314197259999972e+01	1.210667627324999884e+01	1.161164300355000023e+01	1.159522906055000036e+01	1.173221522585000010e+01	1.169826340504999962e+01	1.144454068760000176e+01	1.234172565349999928e+01	1.169226198790000026e+01	1.183280295714999930e+01	1.160428041569999991e+01	1.153717845184999824e+01	1.178629821864999982e+01	1.142922474454999993e+01
1.164791895344999695e+01	1.168414854770000133e+01	1.167928523309999811e+01	1.180590809649999962e+01	1.171843335804999953e+01	1.182134175384999963e+01	1.120942259525000040e+01	1.165992300859999986e+01	1.199442540405000202e+01	1.172245618154999924e+01	1.187604540669999942e+01	1.162171979829999913e+01	1.180075489640000086e+01	1.149079848455000175e+01	1.174742035239999893e+01	1.190827735050000058e+01	1.160086420185000122e+01	1.171162291629999963e+01	1.164341695899999962e+01	1.154993940534999908e+01	1.161334581440000058e+01	1.130053256244999815e+01	1.151068659239999903e+01	1.168279828980000090e+01	1.161456334604999974e+01	1.190084800109999819e+01	1.166156224234999961e+01	1.216574347224999819e+01	1.181710349280000116e+01	1.158063707984999979e+01	1.176523413094999881e+01	1.142794547399999949e+01	1.160805161895000026e+01	1.148342193679999923e+01	1.156965707484999939e+01	1.164997267929999936e+01	1.151716765764999906e+01	1.211010836989999895e+01	1.161517970279999901e+01	1.160182183474999995e+01	1.174020260994999987e+01	1.170077454205000045e+01	1.144549741660000031e+01	1.234548817439999979e+01	1.169747288285000053e+01	1.184133599059999931e+01	1.160060572595000039e+01	1.154196171899999790e+01	1.178990363099999961e+01	1.142728528654999920e+01
1.165652869900000255e+01	1.168790087839999892e+01	1.167731898894999887e+01	1.180775377450000185e+01	1.172520706004999980e+01	1.182645783204999823e+01	1.120873037849999854e+01	1.165465795964999884e+01	1.199525658494999725e+01	1.172233620835000245e+01	1.187848338569999918e+01	1.162426565579999860e+01	1.180727729654999969e+01	1.149814168390000013e+01	1.175199636460000008e+01	1.191541046469999898e+01	1.160358067605000087e+01	1.171110250629999960e+01	1.164818664254999980e+01	1.154790010690000024e+01	1.161408578400000025e+01	1.130256160684999855e+01	1.150769614639999894e+01	1.168693517600000042e+01	1.161836472084999983e+01	1.190882804299999975e+01	1.166686657689999862e+01	1.216504132474999622e+01	1.181612814520000043e+01	1.158943976715000090e+01	1.176729838105000070e+01	1.142702832215000086e+01	1.160726059914999908e+01	1.148545202159999690e+01	1.157197421419999728e+01	1.165090547664999931e+01	1.152127675579999888e+01	1.211346335510000038e+01	1.161869630394999930e+01	1.160843438659999904e+01	1.174818845455000016e+01	1.170333114930000207e+01	1.144661454099999887e+01	1.234916050720000058e+01	1.170259323230000170e+01	1.184980338285000201e+01	1.159695033730000091e+01	1.154686935225000077e+01	1.179347790179999933e+01	1.142541920779999920e+01
1.166512562734999925e+01	1.169171013234999990e+01	1.167540601730000205e+01	1.180962478434999952e+01	1.173192924419999983e+01	1.183150982675000051e+01	1.120825071249999993e+01	1.164945447394999967e+01	1.199603341299999926e+01	1.172214316255000099e+01	1.188089275835000080e+01	1.162680073940000014e+01	1.181383005120000007e+01	1.150553339254999941e+01	1.175651245474999840e+01	1.192251490489999810e+01	1.160622244405000103e+01	1.171060357869999891e+01	1.165295965465000094e+01	1.154591972669999933e+01	1.161476470130000038e+01	1.130484575590000063e+01	1.150485583709999915e+01	1.169107216035000008e+01	1.162211849184999934e+01	1.191673470470000140e+01	1.167214082664999886e+01	1.216430008290000053e+01	1.181514974665000040e+01	1.159820552764999846e+01	1.176938556860000062e+01	1.142616350125000046e+01	1.160649439344999934e+01	1.148747014109999931e+01	1.157435900599999989e+01	1.165176840430000027e+01	1.152546094084999950e+01	1.211673981439999892e+01	1.162218731755000078e+01	1.161506030779999854e+01	1.175617389245000055e+01	1.170593631609999896e+01	1.144789784949999856e+01	1.235274779254999977e+01	1.170762189265000153e+01	1.185820149195000006e+01	1.159332854124999912e+01	1.155189463274999895e+01	1.179702399875000118e+01	1.142363083745000019e+01
1.167371035014999947e+01	1.169556391029999887e+01	1.167354607615000006e+01	1.181151758469999891e+01	1.173859663500000039e+01	1.183649990849999867e+01	1.120799000395000000e+01	1.164431388679999912e+01	1.199675269045000015e+01	1.172187145079999837e+01	1.188326782514999991e+01	1.162931553025000042e+01	1.182040505415000098e+01	1.151296646725000095e+01	1.176096786329999944e+01	1.192958592679999796e+01	1.160878439840000098e+01	1.171012213919999922e+01	1.165774918279999994e+01	1.154400157545000027e+01	1.161539215530000035e+01	1.130736865775000055e+01	1.150215860670000012e+01	1.169520613734999870e+01	1.162583188645000121e+01	1.192456074474999994e+01	1.167738281829999991e+01	1.216351099780000311e+01	1.181417076664999932e+01	1.160693460874999872e+01	1.177149234235000108e+01	1.142534389004999973e+01	1.160575634465000050e+01	1.148947481329999931e+01	1.157681614544999960e+01	1.165255644960000048e+01	1.152971254430000059e+01	1.211993746515000048e+01	1.162564255459999885e+01	1.162169305915000095e+01	1.176416058699999923e+01	1.170859661180000089e+01	1.144935326009999876e+01	1.235625681614999927e+01	1.171255678345000284e+01	1.186652987079999910e+01	1.158973885500000023e+01	1.155702970595000068e+01	1.180055154819999963e+01	1.142192095505000005e+01
1.168227376429999964e+01	1.169946097675000196e+01	1.167173875569999808e+01	1.181344049800000029e+01	1.174520774955000135e+01	1.184142333775000111e+01	1.120795263169999956e+01	1.163923329130000006e+01	1.199741420625000110e+01	1.172152117294999840e+01	1.188561058474999932e+01	1.163180917424999983e+01	1.182699062524999967e+01	1.152043691439999940e+01	1.176536543565000059e+01	1.193662424149999879e+01	1.161127086320000146e+01	1.170966033990000099e+01	1.166254556414999932e+01	1.154214724575000162e+01	1.161595767504999976e+01	1.131011575545000092e+01	1.149961546795000089e+01	1.169933528545000101e+01	1.162951245169999837e+01	1.193230220114999796e+01	1.168258261080000082e+01	1.216268169289999790e+01	1.181318361384999882e+01	1.161561969395000027e+01	1.177361873209999921e+01	1.142457400860000050e+01	1.160505675010000104e+01	1.149146858494999890e+01	1.157935603760000021e+01	1.165327008679999921e+01	1.153402044399999937e+01	1.212305691084999992e+01	1.162906242225000142e+01	1.162832432474999855e+01	1.177213990455000037e+01	1.171131342715000123e+01	1.145097527299999918e+01	1.235967992614999922e+01	1.171739783960000025e+01	1.187478392004999961e+01	1.158619457649999873e+01	1.156226981669999709e+01	1.180406449969999905e+01	1.142028418619999997e+01
1.169080903625000190e+01	1.170339419900000166e+01	1.166999301930000144e+01	1.181539572624999934e+01	1.175176407065000106e+01	1.184628007445000186e+01	1.120813650045000109e+01	1.163421879949999926e+01	1.199802549809999874e+01	1.172108823244999876e+01	1.188791549474999876e+01	1.163427526685000046e+01	1.183357934360000030e+01	1.152794042814999997e+01	1.176970628884999925e+01	1.194362608940000037e+01	1.161368347634999765e+01	1.170922529249999933e+01	1.166735477880000005e+01	1.154035430204999813e+01	1.161645719424999967e+01	1.131308140634999937e+01	1.149722192415000066e+01	1.170345153924999870e+01	1.163315357305000042e+01	1.193996043289999953e+01	1.168774100099999913e+01	1.216181603635000030e+01	1.181219037555000106e+01	1.162424104340000142e+01	1.177575958079999907e+01	1.142385313555000081e+01	1.160439660209999957e+01	1.149345886895000035e+01	1.158196751274999947e+01	1.165390391329999886e+01	1.153838226399999911e+01	1.212609307590000007e+01	1.163244584969999984e+01	1.163495531714999842e+01	1.178010834459999856e+01	1.171408719254999831e+01	1.145276365439999999e+01	1.236301612879999823e+01	1.172214591725000155e+01	1.188296583500000025e+01	1.158270144775000077e+01	1.156761180539999856e+01	1.180755792825000050e+01	1.141872150989999923e+01
1.169931060450000082e+01	1.170735959040000118e+01	1.166830695094999903e+01	1.181737348639999929e+01	1.175825637750000041e+01	1.185106792425000144e+01	1.120854853824999964e+01	1.162927849325000018e+01	1.199858108569999970e+01	1.172056763730000029e+01	1.189017244114999983e+01	1.163671949625000224e+01	1.184016999845000129e+01	1.153547250404999858e+01	1.177399172720000031e+01	1.195060006095000027e+01	1.161601797704999939e+01	1.170881772250000097e+01	1.167218509689999983e+01	1.153861631834999990e+01	1.161689245944999982e+01	1.131626297479999899e+01	1.149497887399999918e+01	1.170755339645000070e+01	1.163676071455000027e+01	1.194754058809999897e+01	1.169285752620000096e+01	1.216091083454999833e+01	1.181119354585000103e+01	1.163279759965000082e+01	1.177791225514999951e+01	1.142318215399999914e+01	1.160377962115000017e+01	1.149543709509999800e+01	1.158465374915000012e+01	1.165445961390000029e+01	1.154279187535000162e+01	1.212904312494999992e+01	1.163578765469999965e+01	1.164158298190000096e+01	1.178805978904999918e+01	1.171692430395000173e+01	1.145471126410000018e+01	1.236626442260000047e+01	1.172680136414999907e+01	1.189107572200000007e+01	1.157926749714999914e+01	1.157305312959999988e+01	1.181102927114999801e+01	1.141723264710000052e+01
1.170776719965000190e+01	1.171135274924999869e+01	1.166668626055000146e+01	1.181937760745000077e+01	1.176467716279999998e+01	1.185579023895000006e+01	1.120920600205000106e+01	1.162441463365000160e+01	1.199907809499999978e+01	1.171995715160000096e+01	1.189238390300000070e+01	1.163914526905000102e+01	1.184675567649999905e+01	1.154303509910000081e+01	1.177822504539999926e+01	1.195754441325000172e+01	1.161826876409999976e+01	1.170843918615000057e+01	1.167703659380000047e+01	1.153692595124999976e+01	1.161726409499999946e+01	1.131965407020000036e+01	1.149288931189999730e+01	1.171163619509999876e+01	1.164033467995000137e+01	1.195503818285000008e+01	1.169792718844999868e+01	1.215996748434999830e+01	1.181019140970000159e+01	1.164128561824999863e+01	1.178008299695000005e+01	1.142256308685000121e+01	1.160320726679999837e+01	1.149740221630000114e+01	1.158741041925000204e+01	1.165494191990000061e+01	1.154724438384999985e+01	1.213190707365000165e+01	1.163908413840000122e+01	1.164820822679999779e+01	1.179600300359999920e+01	1.171982164614999888e+01	1.145681276255000114e+01	1.236942388309999963e+01	1.173136597334999998e+01	1.189910990905000077e+01	1.157590625294999853e+01	1.157858839185000122e+01	1.181448283974999924e+01	1.141581645469999984e+01
1.171617663245000074e+01	1.171536415584999880e+01	1.166514234819999984e+01	1.182139718780000059e+01	1.177102421915000008e+01	1.186044819760000024e+01	1.121010222509999821e+01	1.161963735395000086e+01	1.199951703879999876e+01	1.171924902954999936e+01	1.189454510135000120e+01	1.164155307985000043e+01	1.185332338809999975e+01	1.155062876655000181e+01	1.178240037389999983e+01	1.196446401554999994e+01	1.162042644654999890e+01	1.170808873884999990e+01	1.168191123445000024e+01	1.153528507640000100e+01	1.161756332969999939e+01	1.132325361914999995e+01	1.149095609600000145e+01	1.171570265084999996e+01	1.164387135900000025e+01	1.196245430364999862e+01	1.170294720915000042e+01	1.215898540279999729e+01	1.180918563010000000e+01	1.164970631939999990e+01	1.178226736445000000e+01	1.142199244660000090e+01	1.160268901244999995e+01	1.149935442194999879e+01	1.159022914429999851e+01	1.165534614785000045e+01	1.155173125099999965e+01	1.213467963329999932e+01	1.164233231569999916e+01	1.165483275674999852e+01	1.180393494435000079e+01	1.172277023234999938e+01	1.145906764780000131e+01	1.237249345719999916e+01	1.173584534199999752e+01	1.190707019444999837e+01	1.157262093519999979e+01	1.158421760159999891e+01	1.181792229795000004e+01	1.141446653454999982e+01
1.172452396494999860e+01	1.171938413814999969e+01	1.166368818589999989e+01	1.182343140789999936e+01	1.177729942745000002e+01	1.186503864105000083e+01	1.121124855314999991e+01	1.161495263820000012e+01	1.199989497144999895e+01	1.171844127745000108e+01	1.189665242000000056e+01	1.164395212955000147e+01	1.185986779379999945e+01	1.155824970709999810e+01	1.178651066840000006e+01	1.197136055850000069e+01	1.162248759084999961e+01	1.170776729150000151e+01	1.168681320520000000e+01	1.153369459889999860e+01	1.161778995799999947e+01	1.132706472919999818e+01	1.148918264899999819e+01	1.171975019945000263e+01	1.164736872170000126e+01	1.196978395305000120e+01	1.170790651395000026e+01	1.215795961944999881e+01	1.180818843924999761e+01	1.165805411844999995e+01	1.178446052685000112e+01	1.142146566754999881e+01	1.160222415630000015e+01	1.150129177194999741e+01	1.159310308290000080e+01	1.165566485700000143e+01	1.155624778189999979e+01	1.213736493114999959e+01	1.164553238745000030e+01	1.166144911870000200e+01	1.181185312705000001e+01	1.172576689314999854e+01	1.146146359645000068e+01	1.237547057829999986e+01	1.174023264479999895e+01	1.191495320765000265e+01	1.156942448524999989e+01	1.158994089234999869e+01	1.182134672235000039e+01	1.141318448090000004e+01
1.173281357825000093e+01	1.172341190955000201e+01	1.166232890780000098e+01	1.182547371625000032e+01	1.178350458359999919e+01	1.186956140804999826e+01	1.121264333809999947e+01	1.161036178064999902e+01	1.200021053175000141e+01	1.171753453934999989e+01	1.189870659965000144e+01	1.164634589609999793e+01	1.186638459799999978e+01	1.156589489644999880e+01	1.179056052259999987e+01	1.197823049470000178e+01	1.162445326809999990e+01	1.170748599979999938e+01	1.169173807359999984e+01	1.153215911239999869e+01	1.161794044619999866e+01	1.133107620174999930e+01	1.148756723264999913e+01	1.172377874464999969e+01	1.165082800100000071e+01	1.197702282714999811e+01	1.171281169735000027e+01	1.215689558314999807e+01	1.180719515914999995e+01	1.166632616955000046e+01	1.178666449259999993e+01	1.142098362659999999e+01	1.160181979735000013e+01	1.150320432680000060e+01	1.159603101529999947e+01	1.165589888364999993e+01	1.156079123725000102e+01	1.213997237865000045e+01	1.164868127495000039e+01	1.166806488735000080e+01	1.181975421145000027e+01	1.172881505810000036e+01	1.146399109434999808e+01	1.237836137074999954e+01	1.174453086354999876e+01	1.192275563255000037e+01	1.156632337745000072e+01	1.159575695895000003e+01	1.182474789720000174e+01	1.141196205139999975e+01
1.174104838419999908e+01	1.172744008479999778e+01	1.166107159135000160e+01	1.182752458039999865e+01	1.178962910585000046e+01	1.187402585479999750e+01	1.121428011499999933e+01	1.160586134949999959e+01	1.200045821539999835e+01	1.171652581989999931e+01	1.190070513589999912e+01	1.164872482185000280e+01	1.187286166590000036e+01	1.157356125420000126e+01	1.179455834090000010e+01	1.198506605114999957e+01	1.162632278254999996e+01	1.170723938245000006e+01	1.169668108509999982e+01	1.153068062739999888e+01	1.161801889784999986e+01	1.133527479055000065e+01	1.148611146619999879e+01	1.172779200905000074e+01	1.165424970140000127e+01	1.198417267544999909e+01	1.171765984169999797e+01	1.215579261160000080e+01	1.180620211115000018e+01	1.167451974269999937e+01	1.178887722134999905e+01	1.142055224335000041e+01	1.160148211025000009e+01	1.150509425540000130e+01	1.159899885904999906e+01	1.165604984259999988e+01	1.156535943489999951e+01	1.214249984310000130e+01	1.165177590549999920e+01	1.167467189690000140e+01	1.182763606590000016e+01	1.173190741074999899e+01	1.146664083105000032e+01	1.238116257260000097e+01	1.174874188694999866e+01	1.193047160605000023e+01	1.156333499124999875e+01	1.160167465425000088e+01	1.182812492725000020e+01	1.141078581390000046e+01
1.174922844409999989e+01	1.173146544565000049e+01	1.165991647189999725e+01	1.182957164115000026e+01	1.179567487289999939e+01	1.187842741300000071e+01	1.121615726749999986e+01	1.160145308545000020e+01	1.200063566789999925e+01	1.171541204099999867e+01	1.190264426965000233e+01	1.165108983765000161e+01	1.187929710989999954e+01	1.158124388674999850e+01	1.179850240749999912e+01	1.199186088345000201e+01	1.162809406669999923e+01	1.170702820625000129e+01	1.170163155390000043e+01	1.152926242475000151e+01	1.161801939504999837e+01	1.133965908880000129e+01	1.148482077189999728e+01	1.173179279535000141e+01	1.165763614029999928e+01	1.199123304969999815e+01	1.172245099924999856e+01	1.215465067439999913e+01	1.180521278580000022e+01	1.168263516369999877e+01	1.179109097619999957e+01	1.142017198564999880e+01	1.160121482294999851e+01	1.150697475275000059e+01	1.160199608355000223e+01	1.165612326639999985e+01	1.156994952860000048e+01	1.214494853644999850e+01	1.165481001955000018e+01	1.168126820605000304e+01	1.183548793704999902e+01	1.173504312840000097e+01	1.146940852349999851e+01	1.238387955055000056e+01	1.175286155864999671e+01	1.193809681365000053e+01	1.156047204644999837e+01	1.160769183164999951e+01	1.183146854355000244e+01	1.140965222915000155e+01
1.175734898264999906e+01	1.173548014554999774e+01	1.165886819620000203e+01	1.183160770914999915e+01	1.180163690070000015e+01	1.188275463529999953e+01	1.121827934820000117e+01	1.159713075019999984e+01	1.200074453459999901e+01	1.171418721420000075e+01	1.190452796149999948e+01	1.165343989720000017e+01	1.188569338490000149e+01	1.158894116975000266e+01	1.180239389970000019e+01	1.199861009354999908e+01	1.162976282340000012e+01	1.170686399210000062e+01	1.170658912409999708e+01	1.152790685479999944e+01	1.161793611004999960e+01	1.134421246825000118e+01	1.148369609895000032e+01	1.173578169214999889e+01	1.166098577994999985e+01	1.199819887499999993e+01	1.172718510439999839e+01	1.215346613279999843e+01	1.180423026419999744e+01	1.169067742074999927e+01	1.179330253674999973e+01	1.141984293224999902e+01	1.160101436154999988e+01	1.150884417770000034e+01	1.160501973665000186e+01	1.165612110684999969e+01	1.157455983204999939e+01	1.214731561984999786e+01	1.165778847620000036e+01	1.168785111124999965e+01	1.184330598620000075e+01	1.173821260059999894e+01	1.147228319645000205e+01	1.238651268339999945e+01	1.175688662089999781e+01	1.194562851529999747e+01	1.155773871634999850e+01	1.161380581034999793e+01	1.183477886884999997e+01	1.140856288089999993e+01
1.176540374649999876e+01	1.173947096644999988e+01	1.165792411219999991e+01	1.183363018394999955e+01	1.180752078284999840e+01	1.188700721985000008e+01	1.122064810354999764e+01	1.159289200179999924e+01	1.200077852109999732e+01	1.171284816534999784e+01	1.190635798164999848e+01	1.165576885159999776e+01	1.189204382335000076e+01	1.159665591380000116e+01	1.180623225100000084e+01	1.200531137614999899e+01	1.163133392880000017e+01	1.170674298995000129e+01	1.171155847195000099e+01	1.152661193269999984e+01	1.161776824244999951e+01	1.134891925664999768e+01	1.148273704725000144e+01	1.173975409364999933e+01	1.166429626489999904e+01	1.200507604775000203e+01	1.173186691120000091e+01	1.215224395639999777e+01	1.180325493224999889e+01	1.169864886550000094e+01	1.179551129064999948e+01	1.141956484584999920e+01	1.160088659340000028e+01	1.151070204290000198e+01	1.160807441825000019e+01	1.165604733174999907e+01	1.157918784734999917e+01	1.214960013214999890e+01	1.166071002774999954e+01	1.169442488285000081e+01	1.185109657534999883e+01	1.174141686619999980e+01	1.147526258605000038e+01	1.238906054914999899e+01	1.176081395615000069e+01	1.195306659829999951e+01	1.155514073304999911e+01	1.162000992574999891e+01	1.183805183110000137e+01	1.140752126449999793e+01
1.177338798415000021e+01	1.174343485514999941e+01	1.165709098455000259e+01	1.183563080269999901e+01	1.181332352969999988e+01	1.189117812925000095e+01	1.122325923745000154e+01	1.158873591130000058e+01	1.200073507779999815e+01	1.171139492694999795e+01	1.190813961329999948e+01	1.165807120970000099e+01	1.189834353844999981e+01	1.160438122275000161e+01	1.181002000269999996e+01	1.201196113659999831e+01	1.163280036844999898e+01	1.170666857660000026e+01	1.171653202525000204e+01	1.152537391505000031e+01	1.161751491349999910e+01	1.135376600719999907e+01	1.148193752255000177e+01	1.174370222879999837e+01	1.166756913629999914e+01	1.201186524549999923e+01	1.173649342830000109e+01	1.215098464445000026e+01	1.180229596594999997e+01	1.170655240229999983e+01	1.179771533135000006e+01	1.141934021710000025e+01	1.160083427370000031e+01	1.151254455720000180e+01	1.161115407604999916e+01	1.165590514575000114e+01	1.158382699045000130e+01	1.215180821914999854e+01	1.166357401389999993e+01	1.170098496025000046e+01	1.185885581835000124e+01	1.174466190244999808e+01	1.147834390995000042e+01	1.239151778120000102e+01	1.176464875254999676e+01	1.196041804584999824e+01	1.155267813765000007e+01	1.162629854589999923e+01	1.184128195535000216e+01	1.140652794650000068e+01
1.178129893949999918e+01	1.174737080749999762e+01	1.165637536794999995e+01	1.183760644070000012e+01	1.181903964660000028e+01	1.189526745715000189e+01	1.122612243785000175e+01	1.158466018189999858e+01	1.200061533134999969e+01	1.170982666454999865e+01	1.190986777389999851e+01	1.166033847139999757e+01	1.190458455769999802e+01	1.161210699519999956e+01	1.181376231735000104e+01	1.201855966619999982e+01	1.163416079454999874e+01	1.170664383604999870e+01	1.172150797589999804e+01	1.152418379019999861e+01	1.161717933899999977e+01	1.135874364180000029e+01	1.148130053329999889e+01	1.174762501374999957e+01	1.167080228280000043e+01	1.201856625450000138e+01	1.174106636665000103e+01	1.214968723090000147e+01	1.180135077645000052e+01	1.171438134079999926e+01	1.179991401979999921e+01	1.141916833919999874e+01	1.160084717629999851e+01	1.151438101794999902e+01	1.161425766105000079e+01	1.165569067244999957e+01	1.158847431899999947e+01	1.215394212534999774e+01	1.166637956239999951e+01	1.170752520314999678e+01	1.186658205899999885e+01	1.174793853559999945e+01	1.148152424650000114e+01	1.239388622399999917e+01	1.176838905889999864e+01	1.196767663905000134e+01	1.155035582989999909e+01	1.163266157285000091e+01	1.184446672205000084e+01	1.140558594609999865e+01
1.178913627385000140e+01	1.175127167015000040e+01	1.165577478815000134e+01	1.183955368675000130e+01	1.182466720729999921e+01	1.189927081419999766e+01	1.122923977879999846e+01	1.158066214189999954e+01	1.200042492849999753e+01	1.170814995694999894e+01	1.191153887739999995e+01	1.166256432279999977e+01	1.191077235910000098e+01	1.161981933035000125e+01	1.181745596030000023e+01	1.202510784699999924e+01	1.163541105514999963e+01	1.170667432335000058e+01	1.172648221214999786e+01	1.152304578090000042e+01	1.161676359005000059e+01	1.136384195920000018e+01	1.148081866149999719e+01	1.175151587619999916e+01	1.167399207555000018e+01	1.202517366240000030e+01	1.174558741875000223e+01	1.214835640355000024e+01	1.180042024439999970e+01	1.172213218525000045e+01	1.180209975389999855e+01	1.141905004704999982e+01	1.160092638855000047e+01	1.151620840269999846e+01	1.161738669330000029e+01	1.165539710439999865e+01	1.159312671490000035e+01	1.215599895979999978e+01	1.166911806159999898e+01	1.171404110379999963e+01	1.187426663304999863e+01	1.175124417929999865e+01	1.148480408899999716e+01	1.239616877144999840e+01	1.177202888120000246e+01	1.197483518979999850e+01	1.154817469754999948e+01	1.163909271550000035e+01	1.184760794979999865e+01	1.140469283884999996e+01
1.179689754515000111e+01	1.175512917329999851e+01	1.165528614364999882e+01	1.184147135245000015e+01	1.183021121350000016e+01	1.190318692665000100e+01	1.123260486450000073e+01	1.157675017800000106e+01	1.200016010665000010e+01	1.170636931700000005e+01	1.191315272719999818e+01	1.166475197080000115e+01	1.191690160294999856e+01	1.162751044504999953e+01	1.182110785635000028e+01	1.203160341954999879e+01	1.163654918474999889e+01	1.170676748034999903e+01	1.173145461909999909e+01	1.152196410150000006e+01	1.161627023609999831e+01	1.136905017174999877e+01	1.148049434690000048e+01	1.175538112879999986e+01	1.167713433409999979e+01	1.203169429399999935e+01	1.175006089169999690e+01	1.214698998930000506e+01	1.179949887715000045e+01	1.172981302180000007e+01	1.180426621834999956e+01	1.141899339669999947e+01	1.160106315910000063e+01	1.151802093459999909e+01	1.162053685729999941e+01	1.165502206484999981e+01	1.159778392175000050e+01	1.215797762300000073e+01	1.167178901815000103e+01	1.172053200575000176e+01	1.188191760519999995e+01	1.175457452975000017e+01	1.148818254790000104e+01	1.239836914194999729e+01	1.177557077559999854e+01	1.198189428769999942e+01	1.154614941965000163e+01	1.164559348550000095e+01	1.185070485050000144e+01	1.140385203505000078e+01
1.180458124749999982e+01	1.175893474799999971e+01	1.165489658430000119e+01	1.184335360020000039e+01	1.183567758214999976e+01	1.190702331004999870e+01	1.123620833060000024e+01	1.157291707805000058e+01	1.199982262900000052e+01	1.170449154244999868e+01	1.191471024669999856e+01	1.166690926495000014e+01	1.192296512555000021e+01	1.163518269129999894e+01	1.182471907665000010e+01	1.203804286754999886e+01	1.163758419554999968e+01	1.170692355090000092e+01	1.173642100934999988e+01	1.152093456020000239e+01	1.161569891079999906e+01	1.137436406419999990e+01	1.148033974640000032e+01	1.175921716959999941e+01	1.168022511419999887e+01	1.203812491615000013e+01	1.175448708655000019e+01	1.214558011289999939e+01	1.179858518975000159e+01	1.173741976914999974e+01	1.180642025099999870e+01	1.141899778824999956e+01	1.160125500200000026e+01	1.151981969420000063e+01	1.162371330900000110e+01	1.165456837229999998e+01	1.160244566049999904e+01	1.215987429389999974e+01	1.167439392904999984e+01	1.172699662540000176e+01	1.188953484874999944e+01	1.175791948624999961e+01	1.149165060354999923e+01	1.240047928919999976e+01	1.177901492839999875e+01	1.198884966424999909e+01	1.154427880699999953e+01	1.165215879860000037e+01	1.185374607085000065e+01	1.140305889515000004e+01
1.181218223695000091e+01	1.176268804635000009e+01	1.165460839665000137e+01	1.184519991910000059e+01	1.184106468414999824e+01	1.191077043654999734e+01	1.124004461670000055e+01	1.156916166790000133e+01	1.199940836254999788e+01	1.170252037160000036e+01	1.191620873584999707e+01	1.166903327964999804e+01	1.192896649480000093e+01	1.164282312874999903e+01	1.182828452164999788e+01	1.204442254055000383e+01	1.163852323565000013e+01	1.170714187959999997e+01	1.174137727859999814e+01	1.151995250380000080e+01	1.161504620110000019e+01	1.137977260069999907e+01	1.148036313644999851e+01	1.176302115154999939e+01	1.168326117099999983e+01	1.204446789704999965e+01	1.175886954869999990e+01	1.214413076469999631e+01	1.179767894495000213e+01	1.174495006340000103e+01	1.180855218299999976e+01	1.141907110690000060e+01	1.160150295959999944e+01	1.152160254734999967e+01	1.162691763704999737e+01	1.165403463919999894e+01	1.160710555070000005e+01	1.216168986845000077e+01	1.167693004970000104e+01	1.173342462565000055e+01	1.189711607974999907e+01	1.176126060640000048e+01	1.149520555645000108e+01	1.240250034199999973e+01	1.178236302949999903e+01	1.199570379600000081e+01	1.154255590700000056e+01	1.165878315089999973e+01	1.185673133030000059e+01	1.140230970609999872e+01
1.181969506155000005e+01	1.176638869549999988e+01	1.165440962039999917e+01	1.184701270194999978e+01	1.184636592364999785e+01	1.191441851480000125e+01	1.124410694100000008e+01	1.156548272675000000e+01	1.199891615784999921e+01	1.170045364535000054e+01	1.191763482205000102e+01	1.167112452515000065e+01	1.193489822269999934e+01	1.165042634769999985e+01	1.183180306259999881e+01	1.205074628580000073e+01	1.163937242775000058e+01	1.170742507059999937e+01	1.174632008140000217e+01	1.151900951309999854e+01	1.161431475395000135e+01	1.138527016260000124e+01	1.148056960660000136e+01	1.176678481620000127e+01	1.168623666159999885e+01	1.205072922110000100e+01	1.176320987049999722e+01	1.214263882160000030e+01	1.179677635929999724e+01	1.175239861484999970e+01	1.181066128530000015e+01	1.141921739310000028e+01	1.160179842740000034e+01	1.152336744790000012e+01	1.163014119039999805e+01	1.165343198560000104e+01	1.161175575244999969e+01	1.216341987949999925e+01	1.167939368755000018e+01	1.173981005779999975e+01	1.190466082169999851e+01	1.176458347294999918e+01	1.149883499095000161e+01	1.240443874959999881e+01	1.178560683265000186e+01	1.200246349080000030e+01	1.154098160479999891e+01	1.166546882249999939e+01	1.185966352454999928e+01	1.140160764754999967e+01
1.182711170020000147e+01	1.177003223829999889e+01	1.165430037919999862e+01	1.184879099460000162e+01	1.185158342659999775e+01	1.191797130984999953e+01	1.124838353254999745e+01	1.156187358825000011e+01	1.199834492569999966e+01	1.169828904605000020e+01	1.191899715859999809e+01	1.167317854934999843e+01	1.194075953920000011e+01	1.165798408634999994e+01	1.183527812135000090e+01	1.205701029479999775e+01	1.164013613384999957e+01	1.170776735075000019e+01	1.175125183095000203e+01	1.151810123325000035e+01	1.161350714509999982e+01	1.139085186775000125e+01	1.148096481044999884e+01	1.177050661350000027e+01	1.168914839920000048e+01	1.205691080399999748e+01	1.176751575679999995e+01	1.214110957289999959e+01	1.179587480389999854e+01	1.175976356489999830e+01	1.181274336134999992e+01	1.141944416995000111e+01	1.160214628045000040e+01	1.152510457569999858e+01	1.163339107074999923e+01	1.165275850039999916e+01	1.161639627315000034e+01	1.216506989485000112e+01	1.168177801125000137e+01	1.174614910534999801e+01	1.191216219220000028e+01	1.176789514469999887e+01	1.150252915609999960e+01	1.240629217560000086e+01	1.178875284849999971e+01	1.200911669059999909e+01	1.153955718574999878e+01	1.167221742570000131e+01	1.186254313749999945e+01	1.140095550424999971e+01
1.183443327339999662e+01	1.177361486709999738e+01	1.165427733139999944e+01	1.185053332429999884e+01	1.185671040375000018e+01	1.192143257609999907e+01	1.125285257894999980e+01	1.155834522379999996e+01	1.199769144194999804e+01	1.169601924630000234e+01	1.192028911359999910e+01	1.167519114900000154e+01	1.194655197960000059e+01	1.166548902359999929e+01	1.183871271219999954e+01	1.206321185300000032e+01	1.164081116724999987e+01	1.170816728209999980e+01	1.175617399490000103e+01	1.151722702829999889e+01	1.161262177399999906e+01	1.139651829840000019e+01	1.148154544184999892e+01	1.177418998250000115e+01	1.169199484090000141e+01	1.206301184984999786e+01	1.177178383505000170e+01	1.213953870920000000e+01	1.179497425019999923e+01	1.176704375489999954e+01	1.181478927444999982e+01	1.141975802574999932e+01	1.160254529279999858e+01	1.152681324865000079e+01	1.163666415894999773e+01	1.165202161945000014e+01	1.162101995695000056e+01	1.216664024969999858e+01	1.168407822729999879e+01	1.175243180734999804e+01	1.191962048974999888e+01	1.177118996849999810e+01	1.150626954084999909e+01	1.240806232194999836e+01	1.179180231314999894e+01	1.201566554355000171e+01	1.153828190835000100e+01	1.167902429460000135e+01	1.186536568324999763e+01	1.140035074120000047e+01
1.184166400594999935e+01	1.177713577725000071e+01	1.165434145935000032e+01	1.185223921304999983e+01	1.186175349984999983e+01	1.192479820964999782e+01	1.125748795304999916e+01	1.155489847355000066e+01	1.199697055949999935e+01	1.169364627740000095e+01	1.192151152565000238e+01	1.167715551965000031e+01	1.195226743859999985e+01	1.167293351419999681e+01	1.184210526735000002e+01	1.206934746579999995e+01	1.164139785919999959e+01	1.170862249205000083e+01	1.176108263539999754e+01	1.151638255115000042e+01	1.161165915484999722e+01	1.140225883609999968e+01	1.148230966949999754e+01	1.177783111009999928e+01	1.169477961080000128e+01	1.206903264295000255e+01	1.177601380250000140e+01	1.213792793969999906e+01	1.179407719940000199e+01	1.177423763854999983e+01	1.181679260910000018e+01	1.142016545355000012e+01	1.160298121259999959e+01	1.152849895980000028e+01	1.163996016984999926e+01	1.165122151585000054e+01	1.162560922305000055e+01	1.216813521310000112e+01	1.168628600709999965e+01	1.175865335615000085e+01	1.192702951640000109e+01	1.177447096559999906e+01	1.151005670434999928e+01	1.240975233569999858e+01	1.179475145394999913e+01	1.202211416040000103e+01	1.153715907124999873e+01	1.168589305734999861e+01	1.186813059099999812e+01	1.139979810614999955e+01
1.184880560919999937e+01	1.178059642280000219e+01	1.165448729575000009e+01	1.185391036879999938e+01	1.186671146784999920e+01	1.192806763410000137e+01	1.126228263995000134e+01	1.155152288180000042e+01	1.199617825240000002e+01	1.169117348009999979e+01	1.192266252255000225e+01	1.167907084399999817e+01	1.195791959099999957e+01	1.168032249364999942e+01	1.184545136774999996e+01	1.207542389160000162e+01	1.164190085595000035e+01	1.170913921005000091e+01	1.176597902349999814e+01	1.151556698849999982e+01	1.161063205134999876e+01	1.140808501489999927e+01	1.148325359019999858e+01	1.178143329759999958e+01	1.169749738330000000e+01	1.207497195449999872e+01	1.178019459839999961e+01	1.213627412485000256e+01	1.179317115244999847e+01	1.178134783674999753e+01	1.181874930289999881e+01	1.142066433779999990e+01	1.160344603160000077e+01	1.153015854290000064e+01	1.164328460920000019e+01	1.165035660010000029e+01	1.163016835024999907e+01	1.216955415405000096e+01	1.168839533080000059e+01	1.176480920480000059e+01	1.193437945460000016e+01	1.177773472230000174e+01	1.151387698735000065e+01	1.241136226280000088e+01	1.179760172614999902e+01	1.202846240344999984e+01	1.153619961445000008e+01	1.169282221054999837e+01	1.187084785649999930e+01	1.139929584565000020e+01
1.185585536580000188e+01	1.178400487490000081e+01	1.165470597804999997e+01	1.185554818654999920e+01	1.187158230309999851e+01	1.193123869214999822e+01	1.126721947405000179e+01	1.154821883574999930e+01	1.199532256504999772e+01	1.168859872459999849e+01	1.192374453365000164e+01	1.168094308525000002e+01	1.196350099970000080e+01	1.168764358279999982e+01	1.184874616204999853e+01	1.208144162189999982e+01	1.164232886070000106e+01	1.170971680465000020e+01	1.177086489419999715e+01	1.151478340254999999e+01	1.160954303945000099e+01	1.141399473905000228e+01	1.148437864550000143e+01	1.178499620160000028e+01	1.170015107509999908e+01	1.208083389014999831e+01	1.178432309180000104e+01	1.213457417939999772e+01	1.179225739439999998e+01	1.178837224890000002e+01	1.182065272030000003e+01	1.142125497794999944e+01	1.160393492180000052e+01	1.153179589269999994e+01	1.164662814354999831e+01	1.164943036969999923e+01	1.163469243935000108e+01	1.217090049484999881e+01	1.169039741874999905e+01	1.177089623670000229e+01	1.194167246354999889e+01	1.178098468359999984e+01	1.151771355070000169e+01	1.241289888244999950e+01	1.180035144899999899e+01	1.203470587184999907e+01	1.153540371310000090e+01	1.169981336600000077e+01	1.187351399465000057e+01	1.139883968070000009e+01
1.186281521684999873e+01	1.178735455049999814e+01	1.165499635394999878e+01	1.185715147890000054e+01	1.187636612460000052e+01	1.193431717399999847e+01	1.127228886249999817e+01	1.154498156060000014e+01	1.199441268899999891e+01	1.168592138120000001e+01	1.192475708280000113e+01	1.168277848640000016e+01	1.196901545980000137e+01	1.169489110544999910e+01	1.185198663774999872e+01	1.208739675820000059e+01	1.164268606435000031e+01	1.171034820584999991e+01	1.177573777165000202e+01	1.151403832439999952e+01	1.160839837204999903e+01	1.141998375080000017e+01	1.148568316939999967e+01	1.178851811550000050e+01	1.170273788189999919e+01	1.208662068594999894e+01	1.178839712525000216e+01	1.213282733850000028e+01	1.179133342715000055e+01	1.179531409654999941e+01	1.182251037184999909e+01	1.142194552409999986e+01	1.160443950684999947e+01	1.153341111205000047e+01	1.164998543884999727e+01	1.164845077999999923e+01	1.163917713704999990e+01	1.217217770839999957e+01	1.169228697914999948e+01	1.177691564919999756e+01	1.194891452310000091e+01	1.178421467004999812e+01	1.152155401594999873e+01	1.241436268909999896e+01	1.180300061480000018e+01	1.204084036179999906e+01	1.153477554300000030e+01	1.170686434379999952e+01	1.187613560040000138e+01	1.139843469879999915e+01
1.186967224739999871e+01	1.179064504485000242e+01	1.165535746744999912e+01	1.185871345870000049e+01	1.188105667879999849e+01	1.193729269339999810e+01	1.127748565619999965e+01	1.154180685025000130e+01	1.199344520839999895e+01	1.168314206870000227e+01	1.192570068389999882e+01	1.168457048890000216e+01	1.197446998619999903e+01	1.170206186410000093e+01	1.185516872800000066e+01	1.209329422689999944e+01	1.164297653070000038e+01	1.171104078495000067e+01	1.178060317160000103e+01	1.151333340959999951e+01	1.160720535885000082e+01	1.142604589939999826e+01	1.148716542654999984e+01	1.179198828730000059e+01	1.170524917850000080e+01	1.209233117184999884e+01	1.179241698414999995e+01	1.213102512880000106e+01	1.179040001470000121e+01	1.180218014699999962e+01	1.182432255490000017e+01	1.142273915274999929e+01	1.160496526314999954e+01	1.153500067955000041e+01	1.165334560899999872e+01	1.164742395980000111e+01	1.164362393574999999e+01	1.217338107604999919e+01	1.169406712034999885e+01	1.178286029829999926e+01	1.195610254864999966e+01	1.178741980534999989e+01	1.152538747684999976e+01	1.241575695420000081e+01	1.180555982004999827e+01	1.204687008165000073e+01	1.153432214545000001e+01	1.171397295935000038e+01	1.187870612590000086e+01	1.139808224500000122e+01
1.187642777960000018e+01	1.179387279085000095e+01	1.165578253174999723e+01	1.186023493629999948e+01	1.188565280069999908e+01	1.194016384974999845e+01	1.128280905169999926e+01	1.153868787464999990e+01	1.199242427555000035e+01	1.168025294275000014e+01	1.192657339710000031e+01	1.168631572529999829e+01	1.197986427274999954e+01	1.170915973959999867e+01	1.185828480880000058e+01	1.209913483775000032e+01	1.164320880104999745e+01	1.171179278705000115e+01	1.178545550270000142e+01	1.151266860620000188e+01	1.160596797914999989e+01	1.143218010100000015e+01	1.148880948805000024e+01	1.179540790120000082e+01	1.170768341004999868e+01	1.209797371295000090e+01	1.179637749704999905e+01	1.212916127785000064e+01	1.178945999879999640e+01	1.180896704019999888e+01	1.182608955334999834e+01	1.142364581114999922e+01	1.160551280594999923e+01	1.153656851730000099e+01	1.165671024415000190e+01	1.164634787349999812e+01	1.164802741120000107e+01	1.217451158660000132e+01	1.169573528545000052e+01	1.178872270064999661e+01	1.196323206634999892e+01	1.179061062685000039e+01	1.152920916845000043e+01	1.241708745985000029e+01	1.180802138790000022e+01	1.205279322114999907e+01	1.153404134719999874e+01	1.172113349089999979e+01	1.188122458670000192e+01	1.139777584964999946e+01
1.188307842049999863e+01	1.179702839454999719e+01	1.165627501609999861e+01	1.186171779365000134e+01	1.189015218259999962e+01	1.194293069274999830e+01	1.128824214055000219e+01	1.153562968199999972e+01	1.199135107284999791e+01	1.167725852229999894e+01	1.192738260940000039e+01	1.168801173375000069e+01	1.198519426369999863e+01	1.171618137865000087e+01	1.186132870520000004e+01	1.210490961619999872e+01	1.164339362810000011e+01	1.171260283454999929e+01	1.179029452694999947e+01	1.151205576235000194e+01	1.160469344175000117e+01	1.143838168919999809e+01	1.149062491094999849e+01	1.179877343740000128e+01	1.171003966804999763e+01	1.210354408784999869e+01	1.180027728479999993e+01	1.212723916224999954e+01	1.178851273719999782e+01	1.181567446394999976e+01	1.182780882109999965e+01	1.142466186084999968e+01	1.160607521240000040e+01	1.153812097344999898e+01	1.166007155624999747e+01	1.164523288864999984e+01	1.165238788214999843e+01	1.217556160195000103e+01	1.169729275569999949e+01	1.179449775389999999e+01	1.197029970904999985e+01	1.179379137965000091e+01	1.153301009194999693e+01	1.241835825859999964e+01	1.181037858025000098e+01	1.205860739789999769e+01	1.153393022710000082e+01	1.172835030424999836e+01	1.188368530004999890e+01	1.139752011299999879e+01
1.188962291300000196e+01	1.180010630559999996e+01	1.165683463675000198e+01	1.186316284049999936e+01	1.189454813785000020e+01	1.194559051700000119e+01	1.129378362159999938e+01	1.153262607674999884e+01	1.199022775930000151e+01	1.167416278169999799e+01	1.192812957535000251e+01	1.168966053259999960e+01	1.199045191615000050e+01	1.172312696394999953e+01	1.186429882904999999e+01	1.211061800379999909e+01	1.164353376685000008e+01	1.171346744849999943e+01	1.179512245045000007e+01	1.151149456070000099e+01	1.160337590954999953e+01	1.144464013229999821e+01	1.149260767035000086e+01	1.180208249969999912e+01	1.171231792855000009e+01	1.210904707255000190e+01	1.180411005590000073e+01	1.212525928550000032e+01	1.178755402939999897e+01	1.182230389299999906e+01	1.182948437974999933e+01	1.142578207364999976e+01	1.160664663070000024e+01	1.153966150259999957e+01	1.166342459474999949e+01	1.164408271340000134e+01	1.165670408409999936e+01	1.217653531389999877e+01	1.169872806310000080e+01	1.180018095259999988e+01	1.197730216449999929e+01	1.179696340829999990e+01	1.153679246009999737e+01	1.241957389094999975e+01	1.181262935474999942e+01	1.206431224229999799e+01	1.153397966580000045e+01	1.173562129495000050e+01	1.188608472864999932e+01	1.139732186200000008e+01
1.189606363789999932e+01	1.180310126569999873e+01	1.165745080825000102e+01	1.186457624415000112e+01	1.189884384044999877e+01	1.194813721969999953e+01	1.129942154554999867e+01	1.152968154454999983e+01	1.198904138789999863e+01	1.167096931034999763e+01	1.192881131175000142e+01	1.169126861874999967e+01	1.199564872574999974e+01	1.172999664765000105e+01	1.186719786655000064e+01	1.211626004599999717e+01	1.164363295955000055e+01	1.171439004399999995e+01	1.179993922685000207e+01	1.151098946550000157e+01	1.160202103899999848e+01	1.145094123080000159e+01	1.149473475025000013e+01	1.180533567444999932e+01	1.171451534659999894e+01	1.211448607170000002e+01	1.180786814810000074e+01	1.212321766644999954e+01	1.178658095210000134e+01	1.182884835199999962e+01	1.183111275919999805e+01	1.142699882910000042e+01	1.160722455330000003e+01	1.154118486084999873e+01	1.166675893370000239e+01	1.164289337439999983e+01	1.166097246384999764e+01	1.217743038380000087e+01	1.170003825639999917e+01	1.180577504674999822e+01	1.198423659509999872e+01	1.180013195125000003e+01	1.154055252724999825e+01	1.242073501659999835e+01	1.181477334034999949e+01	1.206990002869999934e+01	1.153419055190000009e+01	1.174294311239999899e+01	1.188841766260000021e+01	1.139718281604999994e+01
1.190240449109999865e+01	1.180601719089999868e+01	1.165812306515000252e+01	1.186594921905000000e+01	1.190303478875000032e+01	1.195057348459999957e+01	1.130514236434999908e+01	1.152679249920000082e+01	1.198779781359999852e+01	1.166767994209999948e+01	1.192942578595000036e+01	1.169283112000000102e+01	1.200078113730000062e+01	1.173678922975000027e+01	1.187002232120000045e+01	1.212183361519999991e+01	1.164369362685000020e+01	1.171537062169999999e+01	1.180474326414999808e+01	1.151053907305000124e+01	1.160062962359999972e+01	1.145728104224999733e+01	1.149699126514999925e+01	1.180852974160000102e+01	1.171662317059999836e+01	1.211986278194999933e+01	1.181154756015000196e+01	1.212111039474999963e+01	1.178559537254999867e+01	1.183530572709999973e+01	1.183268837560000009e+01	1.142830877205000029e+01	1.160781527680000025e+01	1.154268418819999908e+01	1.167006374879999697e+01	1.164166996974999968e+01	1.166518939264999943e+01	1.217824256374999869e+01	1.170122157309999977e+01	1.181128776110000089e+01	1.199109500520000005e+01	1.180329271225000198e+01	1.154428155690000146e+01	1.242184617530000068e+01	1.181680410715000029e+01	1.207537477434999929e+01	1.153456105915000052e+01	1.175031839469999895e+01	1.189067995034999825e+01	1.139710672729999885e+01
1.190864034684999950e+01	1.180885240599999797e+01	1.165885303800000017e+01	1.186727841149999918e+01	1.190711720294999765e+01	1.195289756299999873e+01	1.131093383980000056e+01	1.152395900694999931e+01	1.198649701624999864e+01	1.166429757989999949e+01	1.192997574234999902e+01	1.169435456174999821e+01	1.200585414085000124e+01	1.174349790609999999e+01	1.187276923150000130e+01	1.212734357650000128e+01	1.164372007955000043e+01	1.171640710515000094e+01	1.180953333405000194e+01	1.151014492684999979e+01	1.159921009515000101e+01	1.146366027105000107e+01	1.149935935250000085e+01	1.181166617314999989e+01	1.171863617829999882e+01	1.212518045160000035e+01	1.181514524734999938e+01	1.211894595494999827e+01	1.178459358714999894e+01	1.184166881740000044e+01	1.183421095305000037e+01	1.142970642214999977e+01	1.160841462060000140e+01	1.154415848914999998e+01	1.167334115544999840e+01	1.164042196875000101e+01	1.166935449079999998e+01	1.217897534780000157e+01	1.170228019470000014e+01	1.181671628379999817e+01	1.199787331925000089e+01	1.180644786090000053e+01	1.154796729240000097e+01	1.242291303909999911e+01	1.181872571625000035e+01	1.208073964395000033e+01	1.153509619324999846e+01	1.175774564174999881e+01	1.189286950474999927e+01	1.139709454830000013e+01
1.191476933035000130e+01	1.181161035865000031e+01	1.165962418345000096e+01	1.186856111084999910e+01	1.191109814689999880e+01	1.195511257620000123e+01	1.131677347749999996e+01	1.152117473630000077e+01	1.198514429809999804e+01	1.166081803519999838e+01	1.193046002900000069e+01	1.169583870799999836e+01	1.201085492594999948e+01	1.175011601459999966e+01	1.187544027690000092e+01	1.213278457574999791e+01	1.164371519524999954e+01	1.171749747264999897e+01	1.181431826024999943e+01	1.150981223250000163e+01	1.159776808069999987e+01	1.147006496215000126e+01	1.150183468594999958e+01	1.181474433059999996e+01	1.172054842864999991e+01	1.213044481769999905e+01	1.181866162905000195e+01	1.211671182810000325e+01	1.178356865609999815e+01	1.184793871009999933e+01	1.183567928220000098e+01	1.143119265265000095e+01	1.160903185500000134e+01	1.154560029215000050e+01	1.167658471820000088e+01	1.163915587410000008e+01	1.167346110144999827e+01	1.217963721719999981e+01	1.170321397520000239e+01	1.182205367160000087e+01	1.200456811319999950e+01	1.180959220705000057e+01	1.155161386810000046e+01	1.242394031994999892e+01	1.182053779730000009e+01	1.208599929070000023e+01	1.153579462705000047e+01	1.176522075389999955e+01	1.189499026435000140e+01	1.139714684399999989e+01
1.192079088614999982e+01	1.181428155024999782e+01	1.166043558329999996e+01	1.186979579944999941e+01	1.191497218574999906e+01	1.195721793814999856e+01	1.132265489294999838e+01	1.151844043230000025e+01	1.198374838370000184e+01	1.165724896639999919e+01	1.193088444564999939e+01	1.169727950404999817e+01	1.201578384484999873e+01	1.175665678274999948e+01	1.187803052774999912e+01	1.213816202259999955e+01	1.164368394179999910e+01	1.171864108379999969e+01	1.181908449834999963e+01	1.150954212504999852e+01	1.159630547839999970e+01	1.147649080040000058e+01	1.150440992889999947e+01	1.181776048944999857e+01	1.172235744214999897e+01	1.213565702865000340e+01	1.182209833409999966e+01	1.211441032609999979e+01	1.178251771439999906e+01	1.185412038235000054e+01	1.183709057399999942e+01	1.143277210655000076e+01	1.160966162984999883e+01	1.154701402385000009e+01	1.167979381795000116e+01	1.163787373739999964e+01	1.167750921845000001e+01	1.218022567044999960e+01	1.170402005424999992e+01	1.182729199709999968e+01	1.201117094650000006e+01	1.181272494974999887e+01	1.155522810365000019e+01	1.242493107534999908e+01	1.182224802819999887e+01	1.209114542894999644e+01	1.153665001024999981e+01	1.177273584465000056e+01	1.189703558094999991e+01	1.139726594384999991e+01
1.192670441714999896e+01	1.181686351084999842e+01	1.166129298160000083e+01	1.187098865624999888e+01	1.191873776639999960e+01	1.195921410659999928e+01	1.132855768654999906e+01	1.151575196385000055e+01	1.198230346779999778e+01	1.165359542530000247e+01	1.193124641754999793e+01	1.169868111819999790e+01	1.202063411994999953e+01	1.176312218285000100e+01	1.188053600799999998e+01	1.214347299075000031e+01	1.164362712125000066e+01	1.171983637135000045e+01	1.182383061530000035e+01	1.150932724604999891e+01	1.159482639234999723e+01	1.148293838134999945e+01	1.150707209810000009e+01	1.182071216275000047e+01	1.172406797964999825e+01	1.214082308805000032e+01	1.182545368510000117e+01	1.211203582769999976e+01	1.178144714884999900e+01	1.186020809220000061e+01	1.183843949255000005e+01	1.143444009809999962e+01	1.161030450990000062e+01	1.154839814604999937e+01	1.168296044095000141e+01	1.163657698225000203e+01	1.168149659835000165e+01	1.218073140285000022e+01	1.170470507150000117e+01	1.183243631185000311e+01	1.201768185919999965e+01	1.181584387730000074e+01	1.155880545190000142e+01	1.242589785929999913e+01	1.182385100559999813e+01	1.209617838399999989e+01	1.153765903584999997e+01	1.178028562355000020e+01	1.189900403625000003e+01	1.139744922484999989e+01
1.193251218335000097e+01	1.181935418449999986e+01	1.166219095724999910e+01	1.187213929185000083e+01	1.192239218725000072e+01	1.196110292744999981e+01	1.133447647074999942e+01	1.151310554075000070e+01	1.198081714699999978e+01	1.164985700520000123e+01	1.193155197275000035e+01	1.170003008499999986e+01	1.202540728830000027e+01	1.176951564194999911e+01	1.188296258495000046e+01	1.214870489270000142e+01	1.164354288020000006e+01	1.172108669624999955e+01	1.182855473705000016e+01	1.150917401429999920e+01	1.159333239534999827e+01	1.148940065985000025e+01	1.150982155474999935e+01	1.182360308480000022e+01	1.172567133205000012e+01	1.214594427854999914e+01	1.182872749024999770e+01	1.210958791364999954e+01	1.178037327600000239e+01	1.186620728685000081e+01	1.183972604369999893e+01	1.143618419264999808e+01	1.161095095700000002e+01	1.154974978385000028e+01	1.168608563904999897e+01	1.163527425050000197e+01	1.168542024479999952e+01	1.218115377175000091e+01	1.170527685355000180e+01	1.183747836100000050e+01	1.202410107434999986e+01	1.181894890869999948e+01	1.156234394719999869e+01	1.242684068015000065e+01	1.182534832834999960e+01	1.210108972815000072e+01	1.153882296339999947e+01	1.178786928069999895e+01	1.190089999610000326e+01	1.139769188185000104e+01
1.193821342530000074e+01	1.182175202909999889e+01	1.166311964330000173e+01	1.187324621309999984e+01	1.192594018489999996e+01	1.196287970120000033e+01	1.134038989425000032e+01	1.151050254569999964e+01	1.197929491910000266e+01	1.164604036650000118e+01	1.193181115650000024e+01	1.170131955655000056e+01	1.203010273650000173e+01	1.177584534605000322e+01	1.188531079999999918e+01	1.215385501020000092e+01	1.164343277344999983e+01	1.172239239985000125e+01	1.183325372439999867e+01	1.150908587564999941e+01	1.159182335584999990e+01	1.149586865979999928e+01	1.151265368984999959e+01	1.182642899600000064e+01	1.172716667255000011e+01	1.215101954804999984e+01	1.183191940260000052e+01	1.210707042820000012e+01	1.177929424634999833e+01	1.187211379010000023e+01	1.184094024745000162e+01	1.143800757940000068e+01	1.161160399084999995e+01	1.155106920554999839e+01	1.168917608995000101e+01	1.163396761505000043e+01	1.168927990809999962e+01	1.218149503939999967e+01	1.170572055874999862e+01	1.184242063664999911e+01	1.203042529104999936e+01	1.182203760589999852e+01	1.156584554710000035e+01	1.242776788249999953e+01	1.182674415405000090e+01	1.210588800474999971e+01	1.154015071789999958e+01	1.179548116794999935e+01	1.190271824165000147e+01	1.139799305214999947e+01
1.194380517090000282e+01	1.182405502414999887e+01	1.166407712389999851e+01	1.187430960540000058e+01	1.192938234074999926e+01	1.196453944109999767e+01	1.134628030325000125e+01	1.150794499630000089e+01	1.197773023179999718e+01	1.164215213099999957e+01	1.193202571884999763e+01	1.170255205029999779e+01	1.203471649944999911e+01	1.178211340000000185e+01	1.188758474100000129e+01	1.215891785559999860e+01	1.164329228369999925e+01	1.172374927819999968e+01	1.183792740904999796e+01	1.150907212610000130e+01	1.159030048425000103e+01	1.150233319454999936e+01	1.151555065089999985e+01	1.182919633060000031e+01	1.172855780169999917e+01	1.215605329639999965e+01	1.183502031775000063e+01	1.210448842039999917e+01	1.177821451249999818e+01	1.187793223390000108e+01	1.184208189579999981e+01	1.143991361784999938e+01	1.161225671165000151e+01	1.155236023349999996e+01	1.169223051650000045e+01	1.163265816799999897e+01	1.169307450584999941e+01	1.218175416659999932e+01	1.170603698410000248e+01	1.184726045469999889e+01	1.203664714909999844e+01	1.182510725789999739e+01	1.156932362714999840e+01	1.242869299414999773e+01	1.182803717224999929e+01	1.211056659519999990e+01	1.154164636089999973e+01	1.180311610120000054e+01	1.190445472294999973e+01	1.139834433164999972e+01
1.194928779620000192e+01	1.182625089029999899e+01	1.166505755730000082e+01	1.187533064084999879e+01	1.193271997609999957e+01	1.196608284050000037e+01	1.135213937370000004e+01	1.150543804469999998e+01	1.197612248445000205e+01	1.163819166559999907e+01	1.193218953464999643e+01	1.170372727004999902e+01	1.203925085250000038e+01	1.178831774780000075e+01	1.188978373109999964e+01	1.216389984385000211e+01	1.164312308590000100e+01	1.172516307004999980e+01	1.184257476530000197e+01	1.150913767775000096e+01	1.158877045240000037e+01	1.150878778674999836e+01	1.151850535910000062e+01	1.183190478389999889e+01	1.172983865285000071e+01	1.216104266125000066e+01	1.183803446635000078e+01	1.210184143374999799e+01	1.177713536549999951e+01	1.188366021284999974e+01	1.184315249209999976e+01	1.144189950904999975e+01	1.161290849475000009e+01	1.155362692575000061e+01	1.169524688995000083e+01	1.163134705170000061e+01	1.169679722060000060e+01	1.218192566779999986e+01	1.170622721505000108e+01	1.185199656420000203e+01	1.204276785689999940e+01	1.182816283294999948e+01	1.157278144090000183e+01	1.242961816865000024e+01	1.182922650910000151e+01	1.211513052159999759e+01	1.154331493060000113e+01	1.181076750044999990e+01	1.190610359704999865e+01	1.139874766109999982e+01
1.195465943790000019e+01	1.182833940634999870e+01	1.166605558375000129e+01	1.187631563074999974e+01	1.193595271949999947e+01	1.196750839149999912e+01	1.135794924090000002e+01	1.150298733844999965e+01	1.197448638079999839e+01	1.163415015360000027e+01	1.193230384135000044e+01	1.170484410629999950e+01	1.204370774925000021e+01	1.179445980570000074e+01	1.189190811974999917e+01	1.216879577224999842e+01	1.164293195630000000e+01	1.172662913369999949e+01	1.184719193699999806e+01	1.150928788745000020e+01	1.158722996579999887e+01	1.151523893505000018e+01	1.152151167259999909e+01	1.183455218649999985e+01	1.173100952709999945e+01	1.216598511599999988e+01	1.184096396794999961e+01	1.209913663349999879e+01	1.177605946489999944e+01	1.188929355299999990e+01	1.184415340850000042e+01	1.144395626434999969e+01	1.161357029650000072e+01	1.155486051869999997e+01	1.169822711889999844e+01	1.163002757789999819e+01	1.170044507360000097e+01	1.218201081590000001e+01	1.170629086749999992e+01	1.185663507394999883e+01	1.204878559329999987e+01	1.183119104544999978e+01	1.157621336994999872e+01	1.243055095814999866e+01	1.183031496810000149e+01	1.211957552725000120e+01	1.154515615424999986e+01	1.181843739420000006e+01	1.190767303540000199e+01	1.139919172920000001e+01
1.195991268485000170e+01	1.183032414584999792e+01	1.166706127575000096e+01	1.187726596714999872e+01	1.193907214594999999e+01	1.196882097245000054e+01	1.136369873784999918e+01	1.150058592724999862e+01	1.197281963374999947e+01	1.163002514070000082e+01	1.193237408455000015e+01	1.170590243819999898e+01	1.204808562114999759e+01	1.180054090304999903e+01	1.189396192850000133e+01	1.217359889254999850e+01	1.164272192435000086e+01	1.172814963975000069e+01	1.185178266705000105e+01	1.150952360094999882e+01	1.158567287404999924e+01	1.152168182659999829e+01	1.152456605975000059e+01	1.183714078115000135e+01	1.173207230815000024e+01	1.217088260384999998e+01	1.184381218139999881e+01	1.209637318800000116e+01	1.177498785994999864e+01	1.189482789464999968e+01	1.184508820355000047e+01	1.144607134009999960e+01	1.161424381175000065e+01	1.155605957599999911e+01	1.170116786950000076e+01	1.162869596120000004e+01	1.170401533699999952e+01	1.218201157070000029e+01	1.170622747585000134e+01	1.186117078074999931e+01	1.205470017620000078e+01	1.183419697315000185e+01	1.157963052090000033e+01	1.243150357704999820e+01	1.183130082375000036e+01	1.212390589909999861e+01	1.154715154955000145e+01	1.182612399539999970e+01	1.190916034404999913e+01	1.139968064890000043e+01
1.196505180424999892e+01	1.183220250929999828e+01	1.166807443880000150e+01	1.187817890539999865e+01	1.194208435130000012e+01	1.197002644429999840e+01	1.136937806600000123e+01	1.149823719089999940e+01	1.197111369095000022e+01	1.162582004700000127e+01	1.193240154739999959e+01	1.170690321290000213e+01	1.205238780039999824e+01	1.180656553669999909e+01	1.189594217524999920e+01	1.217831490574999975e+01	1.164250358929999862e+01	1.172972294470000065e+01	1.185634827385000101e+01	1.150984879019999951e+01	1.158410531654999964e+01	1.152811340684999841e+01	1.152766743955000095e+01	1.183967941374999988e+01	1.173302446774999908e+01	1.217574203294999968e+01	1.184657467890000149e+01	1.209354274249999861e+01	1.177392637620000038e+01	1.190026995450000058e+01	1.184594485729999747e+01	1.144824885290000083e+01	1.161492955450000153e+01	1.155723096919999904e+01	1.170406687990000272e+01	1.162735515419999999e+01	1.170750083050000079e+01	1.218192800564999878e+01	1.170604263769999953e+01	1.186560265439999995e+01	1.206050993755000000e+01	1.183718294150000183e+01	1.158304991034999887e+01	1.243248821454999842e+01	1.183219201879999893e+01	1.212812101055000014e+01	1.154929831454999878e+01	1.183383056309999937e+01	1.191057046299999911e+01	1.140020580774999992e+01
1.197007762664999930e+01	1.183396848335000229e+01	1.166908605975000057e+01	1.187905928870000061e+01	1.194498836904999983e+01	1.197112186610000251e+01	1.137498009200000126e+01	1.149594222789999876e+01	1.196937266895000107e+01	1.162153140965000198e+01	1.193238328139999993e+01	1.170784261599999887e+01	1.205660905284999984e+01	1.181253207339999634e+01	1.189784872519999936e+01	1.218294335729999922e+01	1.164227896954999864e+01	1.173134157564999924e+01	1.186088193890000220e+01	1.151025825445000272e+01	1.158252168385000225e+01	1.153454146920000056e+01	1.153080659304999855e+01	1.184216650489999978e+01	1.173386500654999942e+01	1.218056113700000154e+01	1.184924357715000021e+01	1.209064669345000098e+01	1.177287767440000010e+01	1.190562028140000095e+01	1.184672743324999900e+01	1.145048456640000012e+01	1.161561778719999971e+01	1.155837055429999971e+01	1.170692821209999934e+01	1.162600071530000001e+01	1.171090337159999883e+01	1.218175910069999901e+01	1.170573613850000250e+01	1.186992359505000216e+01	1.206621613535000037e+01	1.184014977400000035e+01	1.158646590055000303e+01	1.243350535484999853e+01	1.183299272474999775e+01	1.213222022299999914e+01	1.155158845260000078e+01	1.184154544915000074e+01	1.191189866414999976e+01	1.140075867509999874e+01
1.197497774464999942e+01	1.183562741169999910e+01	1.167009152225000079e+01	1.187991399010000038e+01	1.194778526529999851e+01	1.197210819199999854e+01	1.138050192770000102e+01	1.149371053289999978e+01	1.196759430645000144e+01	1.161716131495000148e+01	1.193231975134999701e+01	1.170871590530000006e+01	1.206074392074999935e+01	1.181843856569999929e+01	1.189968068734999918e+01	1.218747065305000099e+01	1.164205204274999872e+01	1.173300429240000042e+01	1.186539161635000283e+01	1.151076618839999988e+01	1.158091764869999984e+01	1.154096279079999832e+01	1.153398002035000047e+01	1.184460784750000073e+01	1.173460050869999982e+01	1.218534320670000071e+01	1.185182047770000047e+01	1.208767892975000180e+01	1.177183986540000049e+01	1.191087599755000070e+01	1.184744232784999873e+01	1.145277381125000105e+01	1.161630900544999889e+01	1.155948320679999952e+01	1.170975544479999719e+01	1.162464380840000011e+01	1.171422512884999989e+01	1.218149652480000000e+01	1.170529894260000070e+01	1.187411990150000030e+01	1.207181863354999862e+01	1.184310520915000176e+01	1.158987166760000065e+01	1.243455493294999847e+01	1.183370214120000163e+01	1.213619611385000141e+01	1.155402370929999911e+01	1.184926448825000023e+01	1.191314604089999918e+01	1.140133390515000045e+01
1.197975920230000035e+01	1.183718093090000067e+01	1.167108861904999983e+01	1.188074059479999889e+01	1.195046539215000081e+01	1.197298486625000002e+01	1.138593276659999809e+01	1.149153785985000020e+01	1.196577237724999954e+01	1.161270712060000143e+01	1.193221626879999953e+01	1.170952158670000109e+01	1.206479265315000049e+01	1.182428348114999928e+01	1.190144304064999936e+01	1.219189070224999938e+01	1.164181500715000084e+01	1.173470886474999908e+01	1.186987239429999974e+01	1.151138102144999920e+01	1.157930025350000136e+01	1.154736782350000190e+01	1.153717934435000103e+01	1.184699977364999945e+01	1.173522867730000030e+01	1.219008866085000165e+01	1.185431535624999810e+01	1.208463940480000076e+01	1.177081781324999987e+01	1.191603866644999954e+01	1.184808798634999860e+01	1.145511351389999888e+01	1.161700184709999917e+01	1.156056718649999837e+01	1.171255195904999979e+01	1.162327977119999822e+01	1.171746465895000000e+01	1.218114281720000136e+01	1.170473023640000321e+01	1.187820212895000260e+01	1.207731448315000122e+01	1.184605245360000048e+01	1.159326736839999761e+01	1.243562933315000052e+01	1.183431255385000114e+01	1.214005139455000126e+01	1.155660318579999846e+01	1.185698894725000052e+01	1.191431200570000115e+01	1.140193094079999980e+01
1.198442431715000112e+01	1.183862419129999743e+01	1.167206939175000002e+01	1.188153944909999993e+01	1.195303165500000020e+01	1.197374984595000136e+01	1.139126634784999936e+01	1.148942727544999975e+01	1.196390969385000069e+01	1.160817546729999883e+01	1.193207341029999746e+01	1.171026299044999952e+01	1.206874383059999900e+01	1.183006536659999952e+01	1.190312243300000006e+01	1.219620460844999954e+01	1.164156033555000036e+01	1.173644521685000086e+01	1.187432748369999835e+01	1.151210514135000018e+01	1.157766646114999709e+01	1.155375772930000089e+01	1.154041093000000018e+01	1.184934081799999994e+01	1.173573908364999951e+01	1.219478970879999835e+01	1.185672033264999925e+01	1.208152517774999879e+01	1.176981301554999781e+01	1.192109958180000007e+01	1.184866226914999920e+01	1.145749595110000030e+01	1.161769631510000167e+01	1.156162519264999844e+01	1.171532093390000107e+01	1.162190822970000070e+01	1.172061695154999938e+01	1.218070177859999959e+01	1.170401850304999947e+01	1.188216877425000106e+01	1.208270795554999921e+01	1.184898796389999909e+01	1.159665260065000147e+01	1.243671851710000098e+01	1.183481680224999977e+01	1.214378419539999854e+01	1.155931968484999928e+01	1.186472065810000132e+01	1.191539397034999759e+01	1.140255201899999982e+01
1.198897407649999991e+01	1.183995744809999984e+01	1.167303535394999869e+01	1.188231371739999886e+01	1.195549114845000105e+01	1.197440154754999853e+01	1.139650491375000030e+01	1.148737426934999917e+01	1.196200766085000033e+01	1.160356791034999979e+01	1.193188001745000015e+01	1.171094147460000023e+01	1.207260365674999925e+01	1.183578409700000122e+01	1.190472366580000063e+01	1.220041186659999966e+01	1.164128902050000036e+01	1.173821194199999951e+01	1.187875492259999888e+01	1.151293563140000131e+01	1.157601748635000050e+01	1.156012443965000003e+01	1.154367918874999788e+01	1.185163722495000016e+01	1.173613504715000033e+01	1.219944015289999761e+01	1.185903369080000047e+01	1.207833265144999935e+01	1.176882633455000082e+01	1.192606143940000152e+01	1.184916800365000000e+01	1.145991135719999932e+01	1.161839164259999890e+01	1.156265275910000057e+01	1.171806150964999915e+01	1.162053080959999996e+01	1.172367964510000071e+01	1.218016675235000079e+01	1.170316462664999868e+01	1.188602316539999748e+01	1.208799827939999894e+01	1.185191523289999971e+01	1.160002095545000245e+01	1.243782846159999878e+01	1.183520957604999957e+01	1.214739958904999817e+01	1.156217007889999948e+01	1.187245959055000100e+01	1.191639310045000144e+01	1.140319733495000065e+01
1.199340602055000105e+01	1.184119322799999807e+01	1.167398076734999890e+01	1.188306454305000059e+01	1.195784475825000115e+01	1.197494801530000252e+01	1.140166166470000064e+01	1.148536686134999840e+01	1.196007096894999933e+01	1.159888267224999936e+01	1.193163871150000155e+01	1.171154651224999910e+01	1.207637300474999975e+01	1.184143529604999934e+01	1.190625178850000054e+01	1.220451843765000000e+01	1.164099408550000092e+01	1.174000108419999933e+01	1.188315215824999882e+01	1.151387969415000079e+01	1.157435114015000011e+01	1.156647035034999860e+01	1.154698946954999883e+01	1.185388416104999898e+01	1.173640989409999946e+01	1.220403585889999931e+01	1.186126152094999853e+01	1.207506403934999994e+01	1.176785504905000046e+01	1.193092265554999898e+01	1.184961210584999947e+01	1.146235731455000106e+01	1.161908671940000026e+01	1.156365077060000068e+01	1.172077229605000070e+01	1.161914218979999980e+01	1.172665423119999950e+01	1.217954055364999988e+01	1.170217926339999792e+01	1.188976540354999933e+01	1.209318213930000141e+01	1.185482952495000042e+01	1.160337538744999897e+01	1.243895793939999983e+01	1.183548865055000121e+01	1.215089048459999965e+01	1.156515129525000063e+01	1.188020377960000040e+01	1.191730305079999930e+01	1.140387174230000156e+01
1.199772539530000159e+01	1.184233004214999774e+01	1.167490065349999995e+01	1.188378889539999861e+01	1.196009683064999862e+01	1.197539662754999945e+01	1.140673717850000024e+01	1.148340128515000025e+01	1.195809423770000102e+01	1.159412405659999656e+01	1.193135393150000212e+01	1.171207946465000127e+01	1.208005197640000006e+01	1.184701869124999796e+01	1.190770409455000056e+01	1.220852910160000171e+01	1.164067311210000000e+01	1.174180578064999914e+01	1.188752120644999799e+01	1.151494470714999885e+01	1.157267444460000050e+01	1.157280334080000195e+01	1.155034080659999951e+01	1.185608306325000072e+01	1.173656421319999943e+01	1.220857309334999918e+01	1.186340653435000014e+01	1.207170868649999917e+01	1.176690838849999921e+01	1.193568364020000061e+01	1.184999545330000004e+01	1.146483224234999909e+01	1.161979410025000092e+01	1.156462143340000104e+01	1.172345435750000142e+01	1.161774161594999910e+01	1.172954491884999939e+01	1.217882436219999853e+01	1.170106138805000029e+01	1.189339515500000033e+01	1.209825491930000041e+01	1.185772506885000155e+01	1.160670903735000081e+01	1.244009870420000041e+01	1.183565369929999811e+01	1.215426388384999790e+01	1.156825470715000037e+01	1.188795877114999833e+01	1.191812538714999903e+01	1.140457533390000044e+01
1.200193713400000028e+01	1.184337125429999915e+01	1.167579943780000029e+01	1.188449174730000024e+01	1.196224284754999978e+01	1.197574277580000057e+01	1.141172614350000103e+01	1.148148358495000032e+01	1.195607328120000012e+01	1.158928987579999870e+01	1.193102254455000200e+01	1.171253972480000094e+01	1.208363950654999996e+01	1.185253953954999950e+01	1.190908358920000154e+01	1.221243458964999817e+01	1.164031807679999986e+01	1.174362035775000024e+01	1.189185978464999849e+01	1.151612662780000207e+01	1.157098980049999959e+01	1.157913414569999944e+01	1.155373636945000015e+01	1.185824020359999942e+01	1.173659971465000140e+01	1.221305020534999919e+01	1.186547042984999933e+01	1.206825919409999948e+01	1.176598795184999879e+01	1.194034677879999862e+01	1.185031872089999894e+01	1.146733059800000021e+01	1.162051103145000042e+01	1.156556298345000044e+01	1.172610157779999795e+01	1.161632911815000035e+01	1.173234512604999935e+01	1.217801917035000159e+01	1.169981203979999762e+01	1.189691126285000067e+01	1.210321680429999880e+01	1.186060242105000029e+01	1.161002680090000005e+01	1.244126024724999979e+01	1.183570976405000152e+01	1.215751690249999761e+01	1.157147510120000078e+01	1.189572025220000029e+01	1.191886102444999729e+01	1.140531401904999953e+01
1.200603802854999635e+01	1.184431521459999992e+01	1.167667354850000017e+01	1.188517264000000040e+01	1.196428439620000006e+01	1.197599083325000002e+01	1.141663477320000020e+01	1.147961656804999997e+01	1.195400597430000111e+01	1.158437987505000244e+01	1.193064281025000106e+01	1.171292379480000001e+01	1.208713507224999972e+01	1.185799458850000043e+01	1.191039078965000009e+01	1.221623563650000044e+01	1.163993195375000056e+01	1.174544456834999906e+01	1.189616609859999841e+01	1.151742791334999971e+01	1.156929973255000021e+01	1.158546491929999789e+01	1.155717185265000069e+01	1.186035949975000037e+01	1.173652129439999925e+01	1.221746383924999790e+01	1.186745232765000146e+01	1.206472860255000157e+01	1.176509291620000042e+01	1.194491936734999982e+01	1.185058089634999945e+01	1.146985302650000094e+01	1.162123678885000011e+01	1.156647468014999980e+01	1.172871140379999844e+01	1.161490623669999955e+01	1.173504928140000025e+01	1.217712474864999983e+01	1.169843057865000091e+01	1.190030922870000119e+01	1.210806910964999972e+01	1.186346009524999978e+01	1.161331636515000021e+01	1.244244051034999998e+01	1.183565988249999990e+01	1.216063988394999740e+01	1.157481182665000041e+01	1.190348185044999951e+01	1.191950645080000015e+01	1.140608316949999868e+01
1.201001807640000152e+01	1.184516824090000142e+01	1.167752046875000005e+01	1.188582802950000072e+01	1.196622113189999936e+01	1.197613731430000250e+01	1.142146754339999859e+01	1.147780681829999949e+01	1.195189625709999959e+01	1.157939899024999875e+01	1.193021841485000145e+01	1.171322707354999793e+01	1.209053559869999894e+01	1.186338923110000110e+01	1.191162660544999952e+01	1.221993447010000011e+01	1.163950566089999938e+01	1.174728194769999945e+01	1.190043865719999694e+01	1.151885606484999869e+01	1.156759964155000198e+01	1.159179839529999967e+01	1.156064913690000040e+01	1.186243419259999854e+01	1.173632743515000065e+01	1.222182109034999975e+01	1.186935519829999919e+01	1.206111559445000125e+01	1.176421924839999988e+01	1.194939994179999943e+01	1.185078805254999779e+01	1.147239331824999908e+01	1.162196804014999962e+01	1.156736140805000090e+01	1.173129065610000055e+01	1.161346716485000030e+01	1.173765452835000112e+01	1.217614235449999960e+01	1.169692181009999743e+01	1.190358304049999916e+01	1.211281811184999846e+01	1.186630526709999778e+01	1.161656830819999797e+01	1.244363675145000059e+01	1.183549948705000254e+01	1.216364047825000050e+01	1.157826949760000090e+01	1.191123221464999915e+01	1.192006022424999934e+01	1.140687653539999857e+01
1.201387413904999768e+01	1.184593103865000074e+01	1.167834205930000024e+01	1.188645262924999813e+01	1.196804974530000010e+01	1.197618231180000059e+01	1.142622735305000070e+01	1.147605073109999907e+01	1.194973764339999889e+01	1.157434830769999934e+01	1.192975685785000195e+01	1.171343857274999856e+01	1.209383392324999917e+01	1.186872028184999905e+01	1.191278738220000122e+01	1.222353166954999892e+01	1.163904272075000002e+01	1.174912860994999875e+01	1.190468447119999951e+01	1.152040382735000001e+01	1.156590088929999993e+01	1.159814007869999841e+01	1.156416106190000015e+01	1.186446606460000019e+01	1.173601481540000080e+01	1.222611377379999986e+01	1.187117553024999950e+01	1.205741303490000149e+01	1.176337223560000034e+01	1.195379006860000004e+01	1.185094388259999931e+01	1.147494512720000159e+01	1.162269946520000019e+01	1.156821754275000025e+01	1.173383601599999970e+01	1.161200947065000122e+01	1.174017088355000027e+01	1.217507291094999999e+01	1.169528190145000046e+01	1.190672926879999771e+01	1.211746245315000081e+01	1.186913573569999869e+01	1.161978268919999735e+01	1.244484556724999891e+01	1.183523202569999810e+01	1.216651593399999953e+01	1.158184445949999919e+01	1.191897567284999937e+01	1.192051794270000009e+01	1.140769220190000155e+01
1.201760626015000177e+01	1.184659966495000205e+01	1.167913023194999944e+01	1.188705055794999943e+01	1.196977243379999933e+01	1.197612770789999814e+01	1.143091636049999948e+01	1.147434251605000100e+01	1.194752465679999887e+01	1.156923394120000026e+01	1.192925077724999738e+01	1.171356516470000031e+01	1.209702796190000029e+01	1.187397850495000284e+01	1.191387180125000000e+01	1.222702477565000301e+01	1.163853782534999937e+01	1.175097927919999918e+01	1.190890118504999862e+01	1.152206765634999996e+01	1.156420966374999892e+01	1.160448545100000217e+01	1.156770716229999962e+01	1.186644878785000046e+01	1.173557871414999987e+01	1.223034686070000099e+01	1.187291168359999993e+01	1.205361922944999975e+01	1.176256035399999966e+01	1.195808831400000116e+01	1.185104433805000035e+01	1.147749818279999801e+01	1.162342209120000014e+01	1.156904029220000041e+01	1.173634449889999942e+01	1.161055036655000094e+01	1.174259360985000100e+01	1.217391495629999909e+01	1.169351086150000008e+01	1.190975473149999964e+01	1.212200019630000014e+01	1.187194928875000066e+01	1.162294634180000052e+01	1.244607167695000172e+01	1.183485565560000197e+01	1.216926653499999844e+01	1.158553157885000040e+01	1.192671015400000023e+01	1.192088120639999715e+01	1.140853088094999990e+01
1.202121096830000013e+01	1.184718113354999858e+01	1.167988727770000068e+01	1.188762523205000043e+01	1.197138790069999814e+01	1.197597916874999946e+01	1.143554746389999899e+01	1.147268405005000069e+01	1.194525292665000116e+01	1.156407237614999950e+01	1.192870340105000260e+01	1.171360729369999909e+01	1.210011672925000070e+01	1.187915079839999777e+01	1.191487347340000014e+01	1.223041765655000113e+01	1.163798623310000124e+01	1.175283541015000033e+01	1.191308504644999822e+01	1.152384249714999953e+01	1.156253453365000183e+01	1.161083585639999782e+01	1.157128542629999934e+01	1.186837466980000144e+01	1.173502186864999963e+01	1.223451969909999981e+01	1.187457053159999809e+01	1.204973745410000063e+01	1.176177921865000009e+01	1.196230194985000139e+01	1.185109003315000109e+01	1.148005602289999949e+01	1.162414220490000005e+01	1.156982610614999984e+01	1.173881669499999880e+01	1.160909146340000042e+01	1.174491546029999967e+01	1.217266346209999917e+01	1.169161499720000030e+01	1.191266286749999814e+01	1.212642972245000017e+01	1.187474573570000125e+01	1.162605676515000042e+01	1.244730879295000037e+01	1.183437383715000024e+01	1.217188807830000030e+01	1.158932163549999927e+01	1.193443163244999994e+01	1.192114791279999686e+01	1.140938851179999958e+01
1.202468974870000196e+01	1.184767301129999773e+01	1.168063084844999899e+01	1.188817751554999980e+01	1.197289765640000070e+01	1.197573410320000065e+01	1.144012890969999852e+01	1.147107496814999905e+01	1.194292343479999907e+01	1.155886822579999951e+01	1.192810326845000013e+01	1.171356550440000177e+01	1.210310271270000015e+01	1.188423578554999871e+01	1.191579696350000006e+01	1.223370403315000132e+01	1.163738251779999899e+01	1.175470351140000069e+01	1.191723310859999962e+01	1.152572613144999991e+01	1.156087405209999908e+01	1.161718636954999972e+01	1.157489310000000060e+01	1.187024940144999974e+01	1.173434641074999973e+01	1.223862475289999985e+01	1.187615674894999884e+01	1.204576398744999999e+01	1.176102560345000114e+01	1.196642703945000008e+01	1.185108278199999887e+01	1.148262131245000006e+01	1.162486544234999997e+01	1.157057478834999742e+01	1.174125380955000075e+01	1.160763465109999970e+01	1.174713384065000099e+01	1.217131834314999850e+01	1.168959784129999946e+01	1.191545240129999783e+01	1.213075150465000185e+01	1.187752346235000189e+01	1.162911080189999957e+01	1.244856567845000050e+01	1.183378677615000107e+01	1.217437954309999881e+01	1.159320540965000035e+01	1.194213535869999987e+01	1.192131687984999999e+01	1.141025953125000036e+01
1.202804180945000034e+01	1.184807704149999807e+01	1.168135722600000115e+01	1.188870695349999984e+01	1.197430023375000019e+01	1.197539157145000210e+01	1.144465697240000068e+01	1.146952067199999981e+01	1.194053316165000034e+01	1.155362371309999858e+01	1.192745261404999901e+01	1.171343747115000156e+01	1.210599047440000042e+01	1.188922893850000229e+01	1.191664526765000076e+01	1.223688093480000205e+01	1.163671828214999948e+01	1.175657769745000003e+01	1.192134485870000304e+01	1.152772476155000092e+01	1.155923413154999757e+01	1.162354185550000096e+01	1.157852970515000024e+01	1.187206807335000036e+01	1.173355123649999854e+01	1.224266199134999944e+01	1.187766801539999761e+01	1.204170735394999880e+01	1.176029582449999999e+01	1.197046051150000068e+01	1.185102217324999962e+01	1.148520120475000006e+01	1.162558702769999996e+01	1.157128410120000161e+01	1.174365942395000140e+01	1.160618402889999956e+01	1.174925317695000082e+01	1.216987786734999943e+01	1.168745898859999954e+01	1.191812767374999815e+01	1.213497117034999917e+01	1.188027386140000097e+01	1.163210662964999997e+01	1.244984077144999901e+01	1.183309403155000084e+01	1.217674566289999838e+01	1.159716958849999990e+01	1.194982128584999792e+01	1.192138331555000086e+01	1.141114187674999947e+01
1.203127026584999903e+01	1.184838307734999852e+01	1.168206221334999739e+01	1.188921233225000051e+01	1.197559433195000089e+01	1.197495932250000195e+01	1.144913238564999958e+01	1.146802973795000113e+01	1.193808042514999990e+01	1.154835203839999913e+01	1.192676554499999853e+01	1.171322167349999965e+01	1.210877395485000108e+01	1.189412238744999861e+01	1.191742368559999932e+01	1.223994966330000089e+01	1.163598631494999935e+01	1.175845836294999991e+01	1.192542548795000101e+01	1.152984004149999819e+01	1.155761164329999779e+01	1.162990457904999886e+01	1.158220141820000038e+01	1.187383524340000029e+01	1.173264684565000060e+01	1.224663134685000010e+01	1.187909696570000229e+01	1.203756034695000032e+01	1.175958568724999864e+01	1.197440625519999990e+01	1.185090439799999906e+01	1.148779418264999919e+01	1.162630711814999884e+01	1.157195422274999963e+01	1.174602666485000135e+01	1.160474445604999971e+01	1.175127910630000017e+01	1.216833715095000024e+01	1.168519773459999911e+01	1.192067980490000068e+01	1.213908632935000043e+01	1.188298618169999976e+01	1.163503892714999743e+01	1.245113693645000197e+01	1.183229375879999878e+01	1.217898403955000042e+01	1.160120314905000072e+01	1.195748257225000089e+01	1.192134287765000167e+01	1.141203046284999978e+01
1.203436915734999957e+01	1.184858935059999929e+01	1.168274979919999801e+01	1.188968938985000001e+01	1.197677402190000073e+01	1.197444073084999872e+01	1.145355561985000037e+01	1.146660755870000159e+01	1.193556936100000065e+01	1.154306003955000115e+01	1.192605136850000136e+01	1.171292291114999884e+01	1.211144882710000026e+01	1.189891708199999876e+01	1.191812993185000025e+01	1.224290641410000013e+01	1.163518102025000012e+01	1.176034069159999973e+01	1.192947563445000014e+01	1.153206384649999983e+01	1.155601120090000045e+01	1.163627823064999767e+01	1.158591262344999961e+01	1.187554833304999846e+01	1.173164373734999977e+01	1.225053048824999991e+01	1.188044195980000062e+01	1.203332894044999968e+01	1.175889340284999918e+01	1.197826589259999963e+01	1.185072705380000002e+01	1.149040325780000060e+01	1.162701944604999937e+01	1.157258351874999924e+01	1.174835823569999960e+01	1.160332854174999895e+01	1.175320714389999921e+01	1.216669550079999951e+01	1.168281513574999941e+01	1.192311088399999974e+01	1.214310146249999889e+01	1.188565872695000003e+01	1.163790476754999936e+01	1.245245660209999983e+01	1.183138143174999968e+01	1.218108967874999848e+01	1.160530589110000044e+01	1.196511346920000030e+01	1.192119385460000025e+01	1.141292212085000024e+01
1.203733736150000055e+01	1.184869679639999873e+01	1.168341058580000080e+01	1.189013288984999939e+01	1.197784206160000053e+01	1.197383202769999677e+01	1.145793093225000092e+01	1.146525063665000133e+01	1.193299273945000216e+01	1.153775251609999764e+01	1.192530218854999902e+01	1.171253758115000210e+01	1.211401824754999978e+01	1.190361153005000006e+01	1.191875955799999964e+01	1.224574645874999668e+01	1.163430361365000110e+01	1.176222649740000037e+01	1.193349419850000181e+01	1.153438710345000118e+01	1.155443368094999990e+01	1.164265951325000081e+01	1.158966332900000040e+01	1.187721001485000016e+01	1.173053395055000081e+01	1.225435595405000022e+01	1.188169967850000219e+01	1.202901747214999872e+01	1.175821617360000104e+01	1.198203578614999998e+01	1.185049140705000070e+01	1.149303789605000148e+01	1.162772207844999883e+01	1.157317184949999955e+01	1.175064921629999937e+01	1.160193664714999962e+01	1.175503544629999908e+01	1.216496256525000064e+01	1.168031361445000016e+01	1.192542657699999786e+01	1.214701188425000034e+01	1.188829699575000021e+01	1.164070106684999928e+01	1.245379958444999957e+01	1.183035871920000126e+01	1.218306822595000227e+01	1.160948044765000020e+01	1.197271341149999913e+01	1.192093687880000097e+01	1.141380873179999966e+01
1.204016731385000227e+01	1.184870646084999812e+01	1.168403683919999914e+01	1.189053885144999967e+01	1.197879876719999892e+01	1.197313826230000089e+01	1.146226448789999885e+01	1.146396271194999983e+01	1.193034557560000053e+01	1.153243630470000092e+01	1.192451606559999888e+01	1.171207088710000122e+01	1.211648750059999813e+01	1.190820771545000056e+01	1.191931202055000050e+01	1.224846150239999609e+01	1.163334698154999991e+01	1.176411508394999927e+01	1.193748338535000109e+01	1.153680091699999899e+01	1.155288526584999964e+01	1.164904294445000055e+01	1.159344716170000034e+01	1.187881701104999976e+01	1.172932089010000034e+01	1.225810891704999861e+01	1.188287264805000021e+01	1.202462684574999940e+01	1.175754655224999823e+01	1.198571500389999933e+01	1.185019467655000014e+01	1.149570173424999986e+01	1.162840464509999983e+01	1.157372142434999951e+01	1.175289827549999799e+01	1.160057775265000046e+01	1.175676460855000016e+01	1.216313869604999809e+01	1.167769560214999913e+01	1.192762211759999857e+01	1.215081648319999985e+01	1.189089144140000087e+01	1.164342918104999924e+01	1.245516475530000022e+01	1.182922209899999899e+01	1.218492772529999968e+01	1.161372135539999917e+01	1.198027494694999895e+01	1.192057827369999856e+01	1.141468407855000144e+01
1.204286583965000190e+01	1.184861218105000269e+01	1.168463143864999942e+01	1.189090666745000036e+01	1.197964050815000014e+01	1.197235829804999874e+01	1.146655916695000066e+01	1.146275159604999949e+01	1.192762185705000100e+01	1.152711251739999909e+01	1.192369488789999998e+01	1.171152089319999767e+01	1.211886311019999951e+01	1.191270542570000046e+01	1.191978095460000020e+01	1.225105523995000034e+01	1.163230687544999853e+01	1.176599701194999881e+01	1.194143843494999935e+01	1.153929296649999969e+01	1.155137391669999936e+01	1.165542571199999955e+01	1.159726159590000094e+01	1.188037100630000076e+01	1.172800535034999925e+01	1.226179277649999833e+01	1.188395816609999933e+01	1.202015429689999948e+01	1.175689091405000042e+01	1.198930349099999937e+01	1.184983592909999928e+01	1.149840332660000009e+01	1.162905794515000046e+01	1.157422290124999975e+01	1.175510035544999887e+01	1.159925013180000164e+01	1.175839359395000017e+01	1.216122055825000103e+01	1.167495663889999946e+01	1.192969608150000127e+01	1.215452123944999840e+01	1.189344140165000141e+01	1.164607589894999862e+01	1.245654937190000133e+01	1.182797255060000197e+01	1.218666970049999954e+01	1.161801406609999887e+01	1.198780203559999968e+01	1.192011669680000097e+01	1.141554401395000085e+01
1.204542788130000197e+01	1.184841616159999766e+01	1.168519541565000175e+01	1.189123433820000031e+01	1.198036429409999926e+01	1.197150065880000014e+01	1.147082765040000041e+01	1.146162998520000009e+01	1.192482287555000120e+01	1.152178686234999994e+01	1.192284208229999720e+01	1.171089451984999918e+01	1.212114569094999972e+01	1.191709377664999892e+01	1.192016769374999896e+01	1.225353517954999916e+01	1.163117707554999924e+01	1.176786877789999863e+01	1.194535937775000001e+01	1.154185608574999833e+01	1.154990172119999947e+01	1.166180711335000098e+01	1.160110604609999996e+01	1.188187323624999969e+01	1.172659166344999981e+01	1.226540188974999879e+01	1.188495221550000203e+01	1.201560547680000113e+01	1.175624199549999993e+01	1.199280181485000085e+01	1.184941955364999977e+01	1.150114849679999907e+01	1.162969341675000123e+01	1.157467344790000041e+01	1.175725754949999846e+01	1.159796406985000061e+01	1.175992283034999986e+01	1.215920516145000008e+01	1.167209736410000076e+01	1.193165090960000008e+01	1.215813691470000002e+01	1.189594995690000090e+01	1.164863969090000140e+01	1.245795117990000023e+01	1.182661383024999857e+01	1.218830204444999943e+01	1.162235221914999883e+01	1.199528579945000040e+01	1.191955235254999934e+01	1.141638705779999974e+01
1.204784488634999917e+01	1.184811798165000241e+01	1.168572971189999876e+01	1.189152422305000023e+01	1.198097427395000025e+01	1.197056050740000011e+01	1.147507037895000082e+01	1.146059488710000096e+01	1.192195013440000118e+01	1.151646117469999808e+01	1.192196184655000124e+01	1.171019460315000060e+01	1.212333409880000090e+01	1.192137695745000059e+01	1.192047086914999987e+01	1.225590432905000071e+01	1.162996175670000021e+01	1.176973202809999997e+01	1.194924007625000151e+01	1.154448311290000007e+01	1.154845425899999789e+01	1.166818196379999861e+01	1.160498252800000074e+01	1.188332129564999917e+01	1.172508194435000028e+01	1.226893008029999876e+01	1.188584803825000158e+01	1.201097028284999979e+01	1.175560824715000052e+01	1.199621226004999919e+01	1.184894261380000025e+01	1.150394628719999979e+01	1.163029905604999925e+01	1.157507762394999951e+01	1.175936949285000210e+01	1.159672163375000054e+01	1.176135106655000051e+01	1.215709300099999979e+01	1.166911604770000110e+01	1.193348326739999798e+01	1.216166458200000022e+01	1.189840695670000059e+01	1.165111071849999824e+01	1.245937016694999855e+01	1.182515767575000076e+01	1.218982334980000104e+01	1.162672690289999977e+01	1.200272194069999898e+01	1.191888243589999874e+01	1.141720871860000130e+01
1.205011185849999933e+01	1.184771914905000045e+01	1.168623177355000031e+01	1.189176550439999858e+01	1.198147213980000103e+01	1.196953699119999825e+01	1.147928457989999984e+01	1.145964509490000083e+01	1.191900266360000060e+01	1.151114089144999930e+01	1.192105300155000158e+01	1.170942537290000018e+01	1.212542651824999851e+01	1.192555507284999905e+01	1.192069590955000002e+01	1.225816799750000108e+01	1.162865924104999849e+01	1.177158481180000038e+01	1.195308268195000068e+01	1.154716884930000020e+01	1.154703581370000087e+01	1.167454886495000110e+01	1.160889672819999952e+01	1.188472505524999967e+01	1.172348841654999951e+01	1.227238214049999954e+01	1.188663735995000081e+01	1.200625049339999961e+01	1.175498806525000006e+01	1.199953803169999844e+01	1.184840584574999767e+01	1.150679050385000046e+01	1.163086908125000107e+01	1.157542928075000077e+01	1.176142974680000108e+01	1.159551666644999912e+01	1.176267407954999911e+01	1.215488205169999958e+01	1.166601090564999943e+01	1.193519822739999903e+01	1.216510094354999971e+01	1.190080414970000078e+01	1.165348217620000071e+01	1.246080594220000037e+01	1.182360325464999740e+01	1.219123714219999854e+01	1.163113094384999968e+01	1.201011231050000028e+01	1.191810797714999914e+01	1.141801125039999754e+01
1.205223183949999921e+01	1.184721723060000009e+01	1.168670383774999877e+01	1.189195489055000010e+01	1.198185847270000082e+01	1.196843460074999754e+01	1.148346658884999982e+01	1.145878952185000088e+01	1.191598404985000137e+01	1.150583276400000088e+01	1.192012130280000015e+01	1.170859519435000173e+01	1.212742256155000042e+01	1.192963195255000031e+01	1.192084989315000065e+01	1.226032347044999860e+01	1.162726873165000008e+01	1.177342764384999896e+01	1.195688529254999999e+01	1.154990606974999778e+01	1.154564919849999960e+01	1.168090445820000056e+01	1.161284934904999844e+01	1.188607810044999979e+01	1.172181225894999912e+01	1.227575990985000054e+01	1.188732242025000296e+01	1.200144995804999937e+01	1.175437913569999893e+01	1.200277588235000081e+01	1.184780880209999943e+01	1.150967032704999937e+01	1.163139931724999876e+01	1.157572401559999875e+01	1.176343837420000149e+01	1.159434478814999991e+01	1.176390546100000023e+01	1.215257120669999935e+01	1.166278332230000103e+01	1.193679612719999739e+01	1.216844758074999788e+01	1.190314045479999905e+01	1.165575202650000008e+01	1.246225278204999753e+01	1.182195074254999945e+01	1.219254290404999885e+01	1.163556589230000071e+01	1.201746413040000050e+01	1.191723629414999941e+01	1.141879981369999975e+01
1.205420311424999902e+01	1.184661047715000137e+01	1.168713696060000018e+01	1.189209126664999872e+01	1.198213006664999902e+01	1.196725458339999726e+01	1.148761474984999964e+01	1.145803327239999980e+01	1.191288781059999913e+01	1.150053871059999899e+01	1.191917282899999897e+01	1.170770545065000157e+01	1.212932047234999899e+01	1.193361021519999987e+01	1.192093789655000080e+01	1.226236948450000064e+01	1.162579091865000080e+01	1.177525514350000080e+01	1.196064652899999814e+01	1.155268530509999714e+01	1.154429373295000083e+01	1.168724656779999904e+01	1.161683538249999970e+01	1.188738382584999975e+01	1.172006364769999998e+01	1.227905976329999937e+01	1.188790440799999892e+01	1.199656433649999876e+01	1.175377607180000084e+01	1.200592929504999873e+01	1.184715343914999863e+01	1.151258291925000066e+01	1.163188230370000120e+01	1.157596092285000111e+01	1.176539529855000232e+01	1.159320111610000126e+01	1.176504513120000084e+01	1.215016108909999915e+01	1.165943583135000061e+01	1.193827136845000148e+01	1.217170628675000010e+01	1.190541787379999761e+01	1.165792174635000222e+01	1.246371294094999982e+01	1.182020158635000051e+01	1.219373220344999886e+01	1.164002605854999928e+01	1.202477441765000066e+01	1.191626438139999955e+01	1.141957644590000065e+01
1.205602590465000112e+01	1.184590187870000122e+01	1.168753141110000016e+01	1.189216511394999998e+01	1.198228289720000106e+01	1.196599718594999828e+01	1.149172608914999927e+01	1.145739119305000031e+01	1.190971094674999975e+01	1.149526460759999757e+01	1.191820145550000021e+01	1.170675972729999970e+01	1.213111946810000141e+01	1.193749700569999916e+01	1.192094843519999969e+01	1.226431035590000107e+01	1.162422497794999998e+01	1.177705715909999995e+01	1.196436068384999807e+01	1.155550346050000243e+01	1.154297212135000095e+01	1.169357408469999982e+01	1.162085141190000037e+01	1.188864454449999997e+01	1.171823784760000109e+01	1.228228453839999901e+01	1.188837834929999815e+01	1.199158969575000100e+01	1.175318077744999989e+01	1.200900285519999855e+01	1.184644199904999873e+01	1.151552715045000141e+01	1.163232015250000018e+01	1.157614473114999853e+01	1.176730124119999843e+01	1.159207916919999981e+01	1.176608554779999949e+01	1.214765461625000142e+01	1.165596988335000006e+01	1.193962562080000112e+01	1.217487800790000030e+01	1.190763029794999994e+01	1.165998791829999881e+01	1.246518953300000021e+01	1.181836283814999788e+01	1.219481245185000162e+01	1.164450727990000090e+01	1.203203438750000132e+01	1.191518903615000191e+01	1.142034582750000027e+01
1.205770052979999818e+01	1.184509542459999842e+01	1.168788847370000283e+01	1.189217719404999940e+01	1.198231693094999883e+01	1.196465741474999867e+01	1.149579898554999957e+01	1.145686804219999999e+01	1.190644990654999980e+01	1.149002405239999902e+01	1.191720222779999894e+01	1.170576190919999959e+01	1.213281633285000005e+01	1.194129156230000000e+01	1.192087506689999898e+01	1.226614318504999979e+01	1.162256756400000057e+01	1.177883171799999928e+01	1.196804170744999851e+01	1.155835208785000034e+01	1.154168420989999966e+01	1.169988193534999965e+01	1.162489872485000042e+01	1.188986237680000002e+01	1.171633891970000008e+01	1.228543648830000024e+01	1.188875209749999939e+01	1.198652602549999990e+01	1.175258316040000039e+01	1.201199861629999965e+01	1.184566811924999996e+01	1.151850385700000068e+01	1.163270894314999993e+01	1.157626565225000093e+01	1.176915307049999804e+01	1.159097996594999813e+01	1.176702173745000124e+01	1.214504894154999981e+01	1.165239169544999953e+01	1.194085686540000246e+01	1.217796273909999982e+01	1.190977367575000123e+01	1.166194476265000191e+01	1.246668751025000077e+01	1.181643749570000068e+01	1.219578531310000002e+01	1.164900566380000058e+01	1.203924242079999907e+01	1.191401951619999977e+01	1.142110574880000051e+01
1.205922356750000191e+01	1.184419313774999871e+01	1.168820323709999975e+01	1.189212850794999987e+01	1.198222923674999940e+01	1.196323454049999846e+01	1.149982794825000099e+01	1.145646672894999973e+01	1.190311701835000058e+01	1.148482192570000038e+01	1.191617618555000035e+01	1.170472545609999848e+01	1.213440403259999911e+01	1.194499137765000008e+01	1.192071518155000120e+01	1.226786837324999802e+01	1.162081607554999962e+01	1.178057596394999962e+01	1.197168740805000020e+01	1.156123322550000054e+01	1.154043448780000247e+01	1.170616895095000132e+01	1.162896857544999918e+01	1.189104280684999893e+01	1.171437180599999905e+01	1.228851235264999886e+01	1.188902806739999996e+01	1.198137976334999877e+01	1.175197738924999946e+01	1.201490965994999982e+01	1.184483435274999863e+01	1.152151267654999955e+01	1.163304857450000007e+01	1.157632487080000061e+01	1.177095460704999930e+01	1.158990091879999973e+01	1.176785424945000003e+01	1.214236019734999950e+01	1.164870573989999869e+01	1.194196273424999966e+01	1.218095771504999902e+01	1.191184471504999820e+01	1.166378444794999680e+01	1.246820260720000029e+01	1.181441947505000023e+01	1.219665054044999764e+01	1.165352408569999909e+01	1.204640109834999961e+01	1.191275611839999904e+01	1.142186834639999837e+01
1.206059652774999869e+01	1.184320182635000052e+01	1.168846284420000181e+01	1.189201509129999934e+01	1.198202741960000139e+01	1.196173320615000080e+01	1.150381497134999975e+01	1.145618629844999958e+01	1.189970741019999956e+01	1.147965429269999937e+01	1.191512667374999879e+01	1.170365753605000236e+01	1.213588210380000021e+01	1.194859397589999972e+01	1.192046493835000120e+01	1.226949596484999994e+01	1.161897038675000005e+01	1.178228978305000041e+01	1.197530256905000101e+01	1.156414400244999996e+01	1.153921797045000019e+01	1.171244213055000216e+01	1.163305272020000025e+01	1.189218908095000060e+01	1.171233849535000004e+01	1.229150410049999920e+01	1.188920384875000025e+01	1.197614464575000071e+01	1.175136299745000024e+01	1.201774007244999964e+01	1.184394496439999855e+01	1.152454388230000148e+01	1.163333676020000063e+01	1.157632548040000131e+01	1.177271074535000039e+01	1.158883140754999985e+01	1.176857763879999830e+01	1.213958327305000040e+01	1.164491206094999853e+01	1.194294793839999791e+01	1.218386667409999902e+01	1.191384203085000060e+01	1.166549981744999975e+01	1.246973549035000062e+01	1.181231539174999945e+01	1.219740972125000056e+01	1.165806170735000080e+01	1.205351555334999958e+01	1.191139766599999916e+01	1.142263338954999874e+01
1.206181720304999949e+01	1.184213224700000033e+01	1.168866682414999758e+01	1.189183555669999848e+01	1.198171085385000012e+01	1.196015503785000078e+01	1.150776569039999941e+01	1.145601735700000035e+01	1.189622051469999953e+01	1.147452405854999924e+01	1.191405069834999964e+01	1.170256381644999877e+01	1.213725666000000025e+01	1.195209185179999878e+01	1.192013044149999956e+01	1.227102280240000098e+01	1.161702869974999963e+01	1.178397309600000042e+01	1.197888785089999963e+01	1.156708286359999960e+01	1.153804102625000105e+01	1.171869984295000044e+01	1.163715109824999949e+01	1.189329877169999961e+01	1.171024156314999942e+01	1.229440917235000086e+01	1.188928219019999766e+01	1.197082415890000107e+01	1.175073588555000015e+01	1.202049226304999863e+01	1.184300375059999944e+01	1.152759047645000123e+01	1.163358348190000058e+01	1.157627231364999965e+01	1.177441897815000260e+01	1.158776616224999856e+01	1.176919202350000049e+01	1.213671182184999964e+01	1.164101329949999908e+01	1.194381845619999893e+01	1.218667718630000074e+01	1.191576368149999965e+01	1.166709622930000023e+01	1.247129429619999996e+01	1.181012028675000103e+01	1.219806783880000012e+01	1.166260811665000041e+01	1.206058118764999953e+01	1.190994446874999824e+01	1.142340372485000266e+01
1.206287798695000291e+01	1.184097773364999995e+01	1.168881247609999896e+01	1.189158952394999957e+01	1.198128015765000143e+01	1.195849972135000172e+01	1.151167878380000076e+01	1.145596337735000070e+01	1.189266564004999971e+01	1.146944378379999741e+01	1.191295359345000016e+01	1.170144294934999962e+01	1.213852613184999996e+01	1.195549295220000019e+01	1.191971529939999996e+01	1.227244202039999976e+01	1.161499443199999959e+01	1.178561864175000018e+01	1.198244522694999858e+01	1.157005079985000151e+01	1.153690196029999981e+01	1.172494438020000018e+01	1.164126367360000103e+01	1.189437565804999863e+01	1.170807491659999933e+01	1.229723802874999805e+01	1.188926063105000175e+01	1.196542763929999964e+01	1.175008579370000028e+01	1.202316253849999939e+01	1.184200844369999928e+01	1.153064876879999900e+01	1.163378915110000023e+01	1.157616595460000042e+01	1.177607426129999979e+01	1.158669833054999820e+01	1.176969560070000043e+01	1.213374970844999901e+01	1.163700538020000153e+01	1.194457088815000034e+01	1.218938425380000012e+01	1.191760511739999906e+01	1.166857654914999820e+01	1.247287363890000123e+01	1.180783448069999864e+01	1.219863327600000069e+01	1.166715941180000016e+01	1.206759839014999969e+01	1.190839976579999870e+01	1.142417721865000324e+01
1.206378840214999926e+01	1.183973887095000066e+01	1.168890234854999832e+01	1.189127633190000033e+01	1.198074305164999842e+01	1.195676625899999834e+01	1.151554536175000010e+01	1.145601862055000097e+01	1.188904223429999973e+01	1.146442343634999794e+01	1.191183180580000034e+01	1.170029790095000166e+01	1.213969410394999926e+01	1.195880008564999919e+01	1.191922379200000037e+01	1.227375633844999925e+01	1.161287040550000071e+01	1.178722803750000026e+01	1.198597493640000167e+01	1.157304738230000041e+01	1.153579938245000136e+01	1.173117797135000018e+01	1.164538738054999989e+01	1.189542551290000105e+01	1.170583901600000054e+01	1.229998832709999945e+01	1.188913864749999938e+01	1.195995246460000061e+01	1.174941035944999967e+01	1.202574849384999922e+01	1.184096214510000067e+01	1.153371419904999939e+01	1.163394611334999951e+01	1.157599965200000014e+01	1.177767506879999893e+01	1.158561703959999889e+01	1.177009286769999896e+01	1.213070056035000022e+01	1.163289369435000076e+01	1.194521118495000067e+01	1.219199578394999861e+01	1.191935719309999797e+01	1.166994299075000185e+01	1.247447670210000048e+01	1.180545016180000140e+01	1.219909588614999940e+01	1.167170989699999950e+01	1.207456608280000054e+01	1.190676455834999992e+01	1.142495719415000188e+01
1.206454630620000046e+01	1.183842512990000095e+01	1.168893612309999952e+01	1.189089224494999897e+01	1.198008819525000135e+01	1.195495680524999926e+01	1.151936008510000065e+01	1.145618353839999948e+01	1.188535449015000189e+01	1.145947611299999735e+01	1.191068167659999943e+01	1.169912579225000115e+01	1.214076259335000074e+01	1.196201523919999943e+01	1.191865351630000092e+01	1.227496625755000004e+01	1.161066152280000097e+01	1.178879704739999923e+01	1.198947881305000074e+01	1.157605986755000060e+01	1.153472627324999777e+01	1.173740425395000031e+01	1.164952286525000069e+01	1.189644773244999953e+01	1.170354010700000025e+01	1.230266371219999755e+01	1.188891579544999821e+01	1.195439311975000152e+01	1.174870668374999916e+01	1.202824916410000000e+01	1.183986061539999923e+01	1.153678644240000040e+01	1.163405974775000118e+01	1.157578100794999898e+01	1.177922240815000166e+01	1.158453164785000133e+01	1.177038390409999913e+01	1.212756306560000041e+01	1.162868748870000069e+01	1.194573827890000040e+01	1.219451122790000142e+01	1.192102245040000064e+01	1.167119917924999761e+01	1.247610589099999956e+01	1.180296855749999985e+01	1.219946046774999893e+01	1.167625480395000004e+01	1.208147724530000033e+01	1.190504446755000068e+01	1.142574410525000062e+01
1.206515423794999897e+01	1.183703889790000119e+01	1.168891345595000075e+01	1.189043246674999921e+01	1.197932384925000093e+01	1.195307576105000180e+01	1.152312052529999953e+01	1.145645829250000070e+01	1.188160749275000150e+01	1.145460295774999793e+01	1.190949837079999973e+01	1.169792268964999771e+01	1.214172591824999969e+01	1.196513755555000103e+01	1.191800370734999959e+01	1.227607254914999757e+01	1.160836608545000104e+01	1.179032340804999990e+01	1.199295440895000020e+01	1.157907462249999853e+01	1.153369164954999881e+01	1.174362630019999898e+01	1.165366890139999967e+01	1.189743719414999923e+01	1.170118471140000160e+01	1.230526798070000005e+01	1.188860039320000084e+01	1.194875961560000022e+01	1.174797254375000044e+01	1.203066586759999979e+01	1.183870753859999958e+01	1.153986605465000004e+01	1.163412927490000115e+01	1.157551382045000032e+01	1.178071568935000002e+01	1.158344110015000261e+01	1.177057752454999928e+01	1.212433399285000135e+01	1.162439386094999882e+01	1.194614613589999941e+01	1.219693241495000002e+01	1.192259964025000230e+01	1.167234670884999836e+01	1.247775702159999867e+01	1.180037755749999917e+01	1.219972246184999953e+01	1.168078814295000001e+01	1.208832778564999977e+01	1.190322803079999936e+01	1.142653415589999888e+01
1.206561767550000042e+01	1.183558341185000096e+01	1.168883862434999799e+01	1.188989967539999881e+01	1.197845405794999785e+01	1.195111681534999981e+01	1.152682724489999977e+01	1.145683929239999976e+01	1.187779875459999879e+01	1.144980122725000093e+01	1.190827686304999844e+01	1.169669454584999890e+01	1.214258727920000069e+01	1.196817338039999967e+01	1.191726950025000065e+01	1.227707952335000208e+01	1.160598785064999916e+01	1.179180840020000076e+01	1.199640141584999853e+01	1.158208960674999943e+01	1.153269708380000047e+01	1.174984766769999922e+01	1.165781258315000102e+01	1.189839854374999994e+01	1.169876806295000016e+01	1.230780301979999969e+01	1.188818542920000176e+01	1.194304881509999916e+01	1.174720385979999904e+01	1.203300077789999989e+01	1.183750505160000088e+01	1.154294467609999941e+01	1.163414765725000066e+01	1.157519302645000003e+01	1.178216150914999893e+01	1.158234812660000124e+01	1.177067796820000112e+01	1.212101604729999949e+01	1.162001652480000047e+01	1.194642920140000086e+01	1.219926317754999978e+01	1.192407848845000018e+01	1.167338666164999950e+01	1.247943355054999870e+01	1.179768012665000043e+01	1.219988397599999885e+01	1.168530528034999882e+01	1.209511149059999902e+01	1.190131482540000185e+01	1.142732283264999893e+01
1.206594643845000192e+01	1.183406244710000088e+01	1.168870916584999975e+01	1.188929666689999820e+01	1.197747539314999976e+01	1.194907609469999876e+01	1.153047537870000028e+01	1.145732123024999893e+01	1.187393154515000049e+01	1.144507090525000237e+01	1.190701295469999899e+01	1.169544245744999778e+01	1.214334798100000157e+01	1.197111818655000093e+01	1.191645574960000076e+01	1.227798400910000254e+01	1.160353142230000145e+01	1.179325349490000008e+01	1.199981687424999777e+01	1.158509777624999870e+01	1.153175259895000160e+01	1.175607722584999948e+01	1.166195464080000121e+01	1.189932955795000069e+01	1.169628967055000146e+01	1.231027679389999818e+01	1.188767453505000127e+01	1.193725220550000010e+01	1.174639723110000133e+01	1.203524530670000026e+01	1.183625772245000007e+01	1.154602305995000044e+01	1.163410731229999939e+01	1.157482685919999987e+01	1.178356082055000087e+01	1.158125807709999933e+01	1.177068058939999950e+01	1.211760621789999881e+01	1.161555397585000016e+01	1.194658736655000197e+01	1.220149746510000099e+01	1.192546509820000011e+01	1.167431845644999910e+01	1.248113546305000021e+01	1.179487641299999900e+01	1.219994062100000143e+01	1.168980344299999885e+01	1.210183274060000080e+01	1.189930440520000055e+01	1.142811442274999933e+01
1.206613954704999792e+01	1.183247595964999910e+01	1.168852299195000022e+01	1.188862617310000047e+01	1.197639890075000046e+01	1.194696322294999824e+01	1.153406950515000062e+01	1.145789132160000001e+01	1.187001470949999948e+01	1.144041177924999886e+01	1.190570801834999948e+01	1.169416799605000001e+01	1.214400595809999928e+01	1.197397822785000088e+01	1.191555250314999981e+01	1.227878676929999990e+01	1.160099272475000021e+01	1.179465509090000097e+01	1.200320542520000089e+01	1.158809687830000001e+01	1.153085773499999611e+01	1.176232711984999924e+01	1.166609313844999996e+01	1.190022668574999898e+01	1.169374457639999854e+01	1.231268985439999852e+01	1.188706964065000093e+01	1.193137091275000117e+01	1.174554981794999975e+01	1.203739962414999809e+01	1.183496969089999951e+01	1.154909756284999922e+01	1.163401097969999931e+01	1.157440943870000005e+01	1.178490651780000142e+01	1.158017793415000085e+01	1.177058371254999969e+01	1.211411194490000121e+01	1.161100583274999920e+01	1.194661923525000091e+01	1.220363075854999835e+01	1.192676334545000039e+01	1.167514437624999957e+01	1.248286214420000029e+01	1.179196709884999983e+01	1.219989375689999989e+01	1.169428621455000084e+01	1.210849149965000038e+01	1.189720235839999951e+01	1.142891274460000162e+01
1.206619305170000089e+01	1.183082672689999981e+01	1.168827240070000073e+01	1.188788381759999879e+01	1.197522428879999978e+01	1.194478749894999758e+01	1.153761521744999996e+01	1.145854771120000137e+01	1.186605129185000074e+01	1.143582290814999958e+01	1.190436347784999960e+01	1.169286408235000074e+01	1.214456739119999895e+01	1.197675542734999965e+01	1.191455729644999906e+01	1.227949314609999654e+01	1.159837436165000035e+01	1.179601677175000063e+01	1.200656079974999635e+01	1.159108548634999991e+01	1.153000862919999747e+01	1.176860734205000014e+01	1.167022670110000071e+01	1.190109293355000020e+01	1.169113452564999989e+01	1.231503956184999993e+01	1.188637017405000051e+01	1.192540523545000042e+01	1.174465158295000045e+01	1.203947095145000290e+01	1.183364404889999832e+01	1.155217564184999901e+01	1.163385505955000099e+01	1.157394186664999935e+01	1.178619870160000005e+01	1.157910850084999765e+01	1.177039337735000046e+01	1.211053199619999887e+01	1.160638180679999998e+01	1.194652322075000050e+01	1.220566966630000039e+01	1.192797311579999864e+01	1.167586488329999916e+01	1.248461504309999981e+01	1.178895675819999944e+01	1.219974522959999952e+01	1.169874240725000014e+01	1.211508195039999869e+01	1.189501932375000059e+01	1.142971430419999734e+01
1.206610530959999927e+01	1.182912049529999798e+01	1.168796218980000212e+01	1.188706950289999931e+01	1.197395112355000002e+01	1.194255671580000033e+01	1.154112484494999968e+01	1.145927094135000068e+01	1.186204162800000006e+01	1.143131215100000198e+01	1.190297435815000071e+01	1.169152962630000125e+01	1.214503969164999830e+01	1.197944814859999951e+01	1.191347281954999993e+01	1.228010213835000108e+01	1.159568853429999891e+01	1.179733991955000150e+01	1.200987667079999888e+01	1.159406002555000015e+01	1.152920890869999759e+01	1.177492288124999931e+01	1.167435412565000163e+01	1.190191707865000126e+01	1.168845723839999984e+01	1.231733153849999951e+01	1.188557826345000024e+01	1.191936228155000066e+01	1.174370585335000072e+01	1.204145567060000133e+01	1.183228634009999958e+01	1.155525469084999912e+01	1.163364276795000052e+01	1.157341749435000011e+01	1.178743242060000007e+01	1.157804095710000070e+01	1.177011177700000033e+01	1.210686617960000078e+01	1.160168614484999949e+01	1.194629507420000003e+01	1.220761420129999841e+01	1.192909342819999985e+01	1.167647766964999967e+01	1.248638476160000188e+01	1.178584184370000010e+01	1.219949512210000009e+01	1.170316486854999916e+01	1.212159289754999847e+01	1.189274280010000240e+01	1.143053578879999854e+01
1.206588188224999847e+01	1.182735500340000101e+01	1.168759450700000002e+01	1.188618170109999994e+01	1.197258557369999821e+01	1.194026857565000022e+01	1.154460727989999924e+01	1.146006504134999915e+01	1.185798995755000185e+01	1.142689159649999731e+01	1.190153439320000039e+01	1.169015584005000008e+01	1.214541180400000009e+01	1.198205703424999946e+01	1.191230393564999979e+01	1.228060283170000133e+01	1.159293094144999969e+01	1.179862980489999913e+01	1.201316043574999881e+01	1.159701149149999999e+01	1.152846349090000011e+01	1.178127419299999978e+01	1.167847435714999982e+01	1.190270354009999920e+01	1.168570411684999932e+01	1.231956249925000080e+01	1.188470121165000037e+01	1.191324130465000053e+01	1.174271158764999967e+01	1.204335108379999753e+01	1.183089715039999845e+01	1.155833956170000043e+01	1.163337427915000077e+01	1.157283635589999982e+01	1.178860301424999868e+01	1.157696443299999878e+01	1.176974465004999892e+01	1.210311253814999866e+01	1.159692076914999959e+01	1.194594033545000045e+01	1.220945378704999840e+01	1.193013038774999934e+01	1.167698887409999742e+01	1.248818037759999910e+01	1.178261312919999959e+01	1.219914832865000065e+01	1.170754366409999925e+01	1.212801995094999796e+01	1.189037105169999897e+01	1.143138519454999980e+01
1.206552104705000161e+01	1.182552394500000048e+01	1.168717620014999881e+01	1.188521705484999735e+01	1.197112932360000315e+01	1.193792634619999937e+01	1.154805765504999826e+01	1.146092530774999929e+01	1.185390174429999810e+01	1.142256902589999967e+01	1.190005763994999910e+01	1.168874137200000263e+01	1.214569000955000000e+01	1.198458954730000059e+01	1.191104673819999960e+01	1.228099568934999652e+01	1.159009747884999975e+01	1.179988932879999908e+01	1.201641307830000116e+01	1.159993469429999990e+01	1.152777356624999960e+01	1.178766764919999943e+01	1.168258799560000050e+01	1.190345306705000006e+01	1.168286500064999878e+01	1.232173426419999984e+01	1.188374476045000172e+01	1.190704103379999879e+01	1.174166783805000058e+01	1.204515476795000062e+01	1.182947709395000047e+01	1.156143569770000035e+01	1.163304831905000114e+01	1.157219565104999859e+01	1.178970938984999961e+01	1.157587992995000015e+01	1.176928614110000026e+01	1.209926278924999821e+01	1.159207997024999948e+01	1.194545087220000035e+01	1.221118136399999976e+01	1.193108870245000119e+01	1.167739532500000088e+01	1.248999828510000043e+01	1.177926985085000133e+01	1.219870438130000245e+01	1.171186641450000110e+01	1.213436931300000055e+01	1.188790956594999848e+01	1.143225712604999877e+01
1.206502086649999761e+01	1.182362855124999967e+01	1.168670441100000090e+01	1.188417457170000091e+01	1.196958246479999843e+01	1.193553684465000053e+01	1.155147449194999965e+01	1.146184157844999874e+01	1.184977881270000033e+01	1.141834446579999884e+01	1.189853768044999960e+01	1.168728165330000301e+01	1.214586892714999955e+01	1.198704813014999893e+01	1.190969937280000046e+01	1.228128118460000096e+01	1.158718822610000032e+01	1.180112616459999941e+01	1.201963690239999849e+01	1.160282870300000013e+01	1.152713980915000036e+01	1.179410274969999861e+01	1.168668905884999987e+01	1.190416482270000031e+01	1.167993702999999961e+01	1.232384483629999750e+01	1.188270926445000164e+01	1.190076347835000092e+01	1.174057781435000081e+01	1.204686535569999783e+01	1.182802469720000005e+01	1.156454159549999972e+01	1.163266212964999902e+01	1.157149339465000004e+01	1.179075527404999946e+01	1.157478034069999850e+01	1.176873629505000096e+01	1.209531817269999898e+01	1.158715771279999984e+01	1.194481867985000001e+01	1.221279518264999808e+01	1.193196870519999919e+01	1.167770257174999671e+01	1.249184189509999854e+01	1.177582394984999858e+01	1.219816944049999918e+01	1.171614577495000020e+01	1.214063499069999708e+01	1.188535882309999892e+01	1.143315611649999930e+01
1.206438299825000193e+01	1.182167664224999903e+01	1.168618080785000046e+01	1.188305455389999921e+01	1.196795016185000016e+01	1.193310496075000238e+01	1.155485357174999983e+01	1.146280695524999871e+01	1.184561880464999817e+01	1.141422146234999957e+01	1.189697272630000136e+01	1.168577557894999863e+01	1.214595063895000138e+01	1.198943545224999951e+01	1.190826854784999966e+01	1.228146007820000030e+01	1.158420251725000050e+01	1.180233720044999934e+01	1.202283255024999953e+01	1.160568843335000011e+01	1.152656928655000002e+01	1.180058079259999992e+01	1.169077707945000100e+01	1.190484021830000039e+01	1.167691700554999912e+01	1.232589348610000002e+01	1.188159008400000261e+01	1.189440813059999869e+01	1.173943487505000149e+01	1.204848836240000232e+01	1.182654787645000027e+01	1.156765968204999950e+01	1.163221173780000051e+01	1.157073182510000109e+01	1.179173493069999878e+01	1.157365799515000049e+01	1.176809556370000109e+01	1.209127656320000099e+01	1.158216043679999885e+01	1.194404422329999882e+01	1.221429442720000047e+01	1.193277426765000193e+01	1.167791216584999958e+01	1.249371620099999980e+01	1.177227872184999846e+01	1.219754237524999851e+01	1.172037293744999964e+01	1.214682042529999961e+01	1.188272235669999866e+01	1.143409529694999982e+01
1.206360641749999907e+01	1.181967553360000167e+01	1.168560630420000024e+01	1.188185888639999988e+01	1.196623112984999793e+01	1.193063308889999874e+01	1.155818559969999981e+01	1.146381135845000010e+01	1.184142348724999927e+01	1.141019788190000028e+01	1.189536811084999712e+01	1.168422812580000070e+01	1.214594685399999996e+01	1.199175632884999843e+01	1.190676020109999911e+01	1.228153454795000066e+01	1.158114478054999985e+01	1.180352388989999923e+01	1.202599854245000266e+01	1.160851436155000016e+01	1.152607306330000014e+01	1.180710214389999990e+01	1.169484894689999877e+01	1.190548475980000021e+01	1.167380150944999961e+01	1.232788376119999896e+01	1.188039276499999986e+01	1.188798320395000019e+01	1.173823136285000146e+01	1.205001217164999971e+01	1.182504470334999880e+01	1.157079875770000044e+01	1.163170096494999939e+01	1.156991586459999866e+01	1.179265018910000329e+01	1.157251156824999860e+01	1.176736688965000077e+01	1.208713975069999869e+01	1.157708350289999899e+01	1.194312893274999787e+01	1.221567681099999803e+01	1.193350637729999875e+01	1.167802024034999953e+01	1.249561833305000036e+01	1.176863785610000157e+01	1.219683233204999873e+01	1.172454959675000019e+01	1.215292643324999844e+01	1.188000671650000051e+01	1.143507661485000071e+01
1.206269586119999637e+01	1.181762156685000065e+01	1.168497805275000090e+01	1.188058720885000064e+01	1.196442049694999987e+01	1.192812467470000115e+01	1.156147082200000042e+01	1.146484927979999924e+01	1.183720060050000100e+01	1.140627971670000207e+01	1.189372118430000214e+01	1.168263930664999961e+01	1.214585482514999981e+01	1.199401015035000029e+01	1.190517033475000019e+01	1.228151070040000015e+01	1.157801545024999967e+01	1.180468863109999944e+01	1.202913612505000174e+01	1.161130414914999953e+01	1.152564869940000136e+01	1.181366428645000077e+01	1.169889941185000026e+01	1.190610273424999832e+01	1.167059271950000010e+01	1.232982224660000092e+01	1.187911967890000220e+01	1.188149353464999969e+01	1.173696844650000060e+01	1.205143765835000025e+01	1.182351972269999862e+01	1.157396131459999822e+01	1.163113116785000045e+01	1.156903889184999912e+01	1.179350719045000062e+01	1.157133892190000068e+01	1.176654390395000149e+01	1.208291136419999923e+01	1.157192799319999921e+01	1.194207651065000242e+01	1.221693890435000007e+01	1.193416202549999738e+01	1.167803285525000057e+01	1.249755253500000052e+01	1.176490318805000079e+01	1.219603870999999984e+01	1.172867258584999917e+01	1.215894533454999937e+01	1.187721608640000248e+01	1.143610469595000190e+01
1.206165089384999867e+01	1.181551715089999988e+01	1.168429872815000081e+01	1.187924270379999925e+01	1.196253027704999994e+01	1.192558852440000194e+01	1.156471444305000063e+01	1.146591252705000130e+01	1.183293965449999874e+01	1.140246491500000126e+01	1.189203232800000087e+01	1.168100893969999809e+01	1.214567565355000056e+01	1.199619190045000039e+01	1.190350313120000081e+01	1.228138562580000048e+01	1.157481419470000006e+01	1.180584490895000016e+01	1.203224783569999801e+01	1.161405149195000064e+01	1.152528987024999729e+01	1.182027407799999885e+01	1.170292865204999977e+01	1.190668639814999885e+01	1.166728741989999918e+01	1.233171425159999934e+01	1.187777039489999886e+01	1.187494028080000064e+01	1.173564768814999937e+01	1.205277071909999975e+01	1.182197292489999896e+01	1.157714621164999969e+01	1.163050551849999970e+01	1.156809474739999999e+01	1.179430264490000013e+01	1.157013742309999849e+01	1.176562645395000040e+01	1.207858357484999878e+01	1.156668835265000084e+01	1.194088346370000053e+01	1.221807862214999929e+01	1.193473785230000139e+01	1.167794971989999908e+01	1.249951777444999834e+01	1.176107333584999992e+01	1.219516547335000034e+01	1.173274343105000028e+01	1.216488013384999967e+01	1.187434672220000209e+01	1.143717462175000144e+01
1.206046948180000378e+01	1.181335867539999995e+01	1.168356970084999880e+01	1.187782646255000074e+01	1.196056606744999939e+01	1.192302278669999893e+01	1.156791964019999952e+01	1.146699671749999894e+01	1.182864368405000022e+01	1.139875195009999764e+01	1.189030584005000080e+01	1.167933262285000140e+01	1.214541408294999947e+01	1.199830867700000070e+01	1.190176110240000007e+01	1.228116293235000001e+01	1.157154174839999961e+01	1.180699471124999889e+01	1.203533282054999987e+01	1.161674752080000061e+01	1.152500835154999947e+01	1.182692129295000072e+01	1.170693352149999988e+01	1.190723418374999909e+01	1.166388246094999914e+01	1.233355942334999966e+01	1.187634696700000170e+01	1.186831449599999999e+01	1.173427075855000012e+01	1.205401166449999906e+01	1.182040373405000011e+01	1.158036061480000001e+01	1.162982505160000102e+01	1.156708195224999969e+01	1.179503208255000146e+01	1.156890368154999749e+01	1.176461541964999924e+01	1.207415556544999902e+01	1.156136511440000092e+01	1.193954861515000054e+01	1.221909717755000102e+01	1.193523782019999935e+01	1.167776519719999939e+01	1.250151259815000060e+01	1.175714013390000012e+01	1.219421499094999994e+01	1.173675961120000011e+01	1.217073310059999969e+01	1.187140746444999984e+01	1.143830102029999907e+01
1.205914908080000103e+01	1.181114444900000038e+01	1.168279336969999882e+01	1.187634385389999991e+01	1.195853421399999839e+01	1.192043606594999794e+01	1.157107477515000049e+01	1.146810484665000018e+01	1.182431934869999957e+01	1.139514592005000004e+01	1.188853489649999950e+01	1.167760421780000080e+01	1.214506674894999882e+01	1.200036087569999843e+01	1.189995862239999980e+01	1.228083943074999951e+01	1.156819923384999882e+01	1.180814799010000016e+01	1.203838871884999939e+01	1.161940026870000153e+01	1.152481718239999964e+01	1.183359942655000019e+01	1.171091635340000003e+01	1.190773894370000008e+01	1.166037869475000122e+01	1.233535684219999951e+01	1.187484928849999832e+01	1.186162421159999880e+01	1.173284187574999926e+01	1.205517060214999958e+01	1.181881341294999999e+01	1.158360713889999971e+01	1.162909903545000034e+01	1.156600919115000004e+01	1.179569274875000140e+01	1.156764492335000050e+01	1.176351534024999879e+01	1.206962832730000024e+01	1.155596053359999864e+01	1.193807232955000153e+01	1.221999501734999782e+01	1.193566095070000088e+01	1.167747682525000208e+01	1.250354111169999882e+01	1.175310564369999966e+01	1.219318842340000053e+01	1.174071909525000024e+01	1.217651214550000027e+01	1.186840286974999970e+01	1.143949669410000070e+01
1.205769264994999901e+01	1.180887629899999958e+01	1.168196805979999908e+01	1.187479519129999872e+01	1.195643664914999960e+01	1.191782537654999885e+01	1.157418560810000052e+01	1.146923389964999984e+01	1.181997241464999959e+01	1.139165404174999807e+01	1.188672034579999881e+01	1.167582110885000013e+01	1.214462861129999993e+01	1.200234591554999852e+01	1.189809237109999884e+01	1.228041661909999682e+01	1.156478488265000060e+01	1.180930462635000033e+01	1.204140446075000170e+01	1.162200915364999965e+01	1.152471729575000126e+01	1.184031442230000053e+01	1.171488229170000039e+01	1.190819936689999992e+01	1.165678902044999887e+01	1.233711495600000063e+01	1.187327472189999966e+01	1.185487259394999882e+01	1.173134830380000082e+01	1.205624669514999958e+01	1.181720326754999917e+01	1.158687793070000005e+01	1.162833044334999855e+01	1.156487338694999956e+01	1.179628995154999949e+01	1.156636776584999815e+01	1.176232614799999965e+01	1.206499644600000032e+01	1.155047208599999919e+01	1.193645438774999867e+01	1.222076918100000142e+01	1.193600426489999755e+01	1.167708503325000180e+01	1.250560690010000009e+01	1.174897668395000139e+01	1.219208741969999998e+01	1.174461574185000146e+01	1.218221186250000088e+01	1.186533666864999859e+01	1.144076425380000117e+01
1.205610323635000114e+01	1.180655602759999923e+01	1.168108530770000009e+01	1.187317878170000007e+01	1.195427717699999981e+01	1.191518887845000130e+01	1.157725334290000063e+01	1.147037926730000024e+01	1.181560367184999905e+01	1.138827816444999819e+01	1.188486461255000037e+01	1.167398423134999952e+01	1.214409831595000000e+01	1.200426472694999980e+01	1.189615840315000028e+01	1.227989503664999837e+01	1.156129766960000005e+01	1.181046266869999961e+01	1.204437667914999999e+01	1.162458140540000073e+01	1.152469943274999942e+01	1.184706611650000063e+01	1.171883140175000015e+01	1.190862224560000016e+01	1.165311760810000052e+01	1.233883585284999995e+01	1.187162890864999909e+01	1.184806675515000052e+01	1.172979086029999962e+01	1.205724004245000103e+01	1.181557322885000083e+01	1.159017284979999829e+01	1.162751245505000064e+01	1.156367338595000049e+01	1.179682108959999987e+01	1.156506692275000248e+01	1.176105816235000034e+01	1.206025722919999943e+01	1.154489167114999937e+01	1.193469571615000291e+01	1.222141972294999945e+01	1.193626493945000178e+01	1.167657696564999981e+01	1.250770178019999967e+01	1.174476431280000099e+01	1.219090875470000057e+01	1.174845101880000087e+01	1.218782836100000111e+01	1.186221394574999977e+01	1.144211051685000236e+01
1.205438625394999974e+01	1.180418832650000027e+01	1.168014116854999962e+01	1.187149269865000001e+01	1.195205691129999970e+01	1.191253152134999738e+01	1.158026434374999880e+01	1.147154711725000098e+01	1.181121197275000156e+01	1.138502322585000037e+01	1.188297066129999990e+01	1.167209894359999822e+01	1.214347727739999883e+01	1.200611392299999913e+01	1.189416821174999939e+01	1.227927884184999918e+01	1.155774271569999989e+01	1.181163487605000029e+01	1.204730798749999998e+01	1.162711938634999953e+01	1.152475882775000038e+01	1.185385351735000015e+01	1.172276368294999926e+01	1.190901085235000068e+01	1.164936642789999865e+01	1.234052746084999974e+01	1.186991387459999814e+01	1.184120948430000020e+01	1.172816704204999994e+01	1.205815165729999805e+01	1.181392340724999990e+01	1.159349659264999843e+01	1.162664767785000031e+01	1.156241622445000061e+01	1.179728287569999878e+01	1.156374177965000172e+01	1.175970937145000050e+01	1.205541339130000011e+01	1.153922255835000144e+01	1.193279054105000014e+01	1.222195472115000037e+01	1.193643533320000039e+01	1.167595036109999995e+01	1.250982350139999966e+01	1.174047194604999866e+01	1.218964672479999933e+01	1.175222988450000017e+01	1.219336360130000152e+01	1.185904090680000067e+01	1.144354358149999840e+01
1.205254443524999886e+01	1.180177183254999917e+01	1.167913984365000246e+01	1.186974299335000005e+01	1.194977538205000123e+01	1.190985274685000128e+01	1.158321804974999836e+01	1.147274405429999966e+01	1.180679728664999928e+01	1.138188597380000111e+01	1.188103768150000050e+01	1.167015884769999978e+01	1.214276931384999969e+01	1.200789128725000054e+01	1.189213361994999829e+01	1.227856321245000260e+01	1.155411970215000039e+01	1.181282903085000058e+01	1.205019466795000227e+01	1.162961308219999879e+01	1.152490435304999927e+01	1.186067503814999924e+01	1.172667410209999872e+01	1.190935275860000075e+01	1.164553214769999911e+01	1.234219565714999867e+01	1.186813180464999995e+01	1.183430498719999946e+01	1.172647557460000023e+01	1.205898427205000267e+01	1.181225324875000027e+01	1.159685066455000069e+01	1.162573486315000082e+01	1.156110178175000058e+01	1.179767354654999778e+01	1.156239599925000228e+01	1.175828523010000026e+01	1.205046980590000061e+01	1.153346449394999951e+01	1.193074116984999833e+01	1.222237329985000009e+01	1.193651237144999833e+01	1.167520822139999837e+01	1.251197030949999700e+01	1.173610039464999844e+01	1.218830872055000114e+01	1.175595134185000035e+01	1.219882102149999881e+01	1.185582527534999997e+01	1.144506756799999891e+01
1.205057315464999945e+01	1.179930122775000001e+01	1.167807797440000073e+01	1.186793572355000137e+01	1.194743985484999982e+01	1.190715000514999744e+01	1.158611171604999868e+01	1.147397476355000023e+01	1.180236422000000118e+01	1.137887022954999772e+01	1.187905875204999973e+01	1.166815740794999989e+01	1.214197026775000054e+01	1.200960037315000051e+01	1.189005345814999970e+01	1.227774473479999884e+01	1.155042903374999952e+01	1.181405599989999899e+01	1.205304344774999947e+01	1.163205559995000016e+01	1.152513834859999697e+01	1.186751990475000085e+01	1.173056194349999970e+01	1.190964939290000046e+01	1.164162744655000026e+01	1.234384537059999687e+01	1.186627981744999971e+01	1.182734965054999954e+01	1.172471771520000061e+01	1.205973437814999727e+01	1.181055928379999997e+01	1.160023310044999967e+01	1.162476527935000092e+01	1.155972951269999882e+01	1.179799577689999879e+01	1.156103983530000079e+01	1.175679111694999968e+01	1.204542621619999920e+01	1.152761931490000080e+01	1.192855583425000177e+01	1.222267602269999998e+01	1.193648819144999962e+01	1.167435124369999677e+01	1.251413341065000040e+01	1.173165545120000175e+01	1.218689490449999902e+01	1.175961064175000104e+01	1.220419515315000147e+01	1.185256718460000158e+01	1.144668254349999970e+01
1.204847697415000063e+01	1.179678520925000029e+01	1.167694887509999901e+01	1.186607421345000013e+01	1.194505288114999786e+01	1.190442666590000087e+01	1.158894469550000039e+01	1.147523407044999999e+01	1.179791641065000007e+01	1.137597836104999871e+01	1.187703303535000110e+01	1.166609537889999970e+01	1.214107739424999899e+01	1.201123777164999851e+01	1.188793626529999869e+01	1.227682238454999819e+01	1.154667074134999893e+01	1.181531147155000028e+01	1.205585315624999865e+01	1.163443420140000129e+01	1.152545535949999866e+01	1.187438740310000007e+01	1.173442402795000028e+01	1.190989955985000037e+01	1.163765565359999954e+01	1.234547611474999940e+01	1.186436080925000169e+01	1.182034826940000016e+01	1.172289509850000044e+01	1.206040844374999921e+01	1.180884041899999914e+01	1.160364770754999952e+01	1.162373950130000111e+01	1.155829469989999936e+01	1.179824644329999828e+01	1.155967594070000182e+01	1.175522783969999807e+01	1.204028523534999984e+01	1.152169103129999961e+01	1.192623611059999789e+01	1.222286173870000070e+01	1.193636680240000025e+01	1.167338326970000040e+01	1.251630795139999819e+01	1.172714058569999729e+01	1.218539985039999962e+01	1.176320484489999885e+01	1.220948745615000064e+01	1.184927111910000086e+01	1.144838556550000064e+01
1.204625779414999798e+01	1.179422439369999864e+01	1.167575183970000019e+01	1.186415454904999933e+01	1.194261255294999913e+01	1.190168571650000118e+01	1.159172387894999900e+01	1.147652711195000030e+01	1.179345401785000114e+01	1.137321551730000024e+01	1.187496387535000153e+01	1.166397278904999979e+01	1.214008065930000058e+01	1.201280255954999987e+01	1.188577717580000126e+01	1.227579507219999932e+01	1.154284508330000136e+01	1.181660408405000062e+01	1.205862381089999857e+01	1.163675478884999848e+01	1.152586603590000003e+01	1.188126860199999868e+01	1.173825778300000167e+01	1.191010941290000069e+01	1.163362120074999950e+01	1.234709605964999923e+01	1.186237684475000087e+01	1.181329834039999938e+01	1.172100956719999942e+01	1.206100462815000007e+01	1.180710076715000056e+01	1.160709668035000064e+01	1.162264884784999985e+01	1.155680174915000080e+01	1.179842293059999747e+01	1.155830555080000188e+01	1.175359483425000029e+01	1.203505239204999988e+01	1.151568561374999966e+01	1.192378581199999843e+01	1.222292496960000108e+01	1.193614264220000010e+01	1.167229930360000090e+01	1.251848528604999977e+01	1.172256332249999922e+01	1.218383000924999848e+01	1.176672958514999934e+01	1.221469873895000013e+01	1.184593026480000155e+01	1.145017127849999916e+01
1.204391915270000091e+01	1.179162712084999853e+01	1.167449237964999931e+01	1.186218333049999885e+01	1.194012585405000060e+01	1.189892394560000000e+01	1.159443956804999942e+01	1.147785428659999951e+01	1.178897743090000105e+01	1.137058313299999845e+01	1.187285223865000106e+01	1.166178737455000203e+01	1.213898987960000042e+01	1.201428907520000067e+01	1.188358240854999970e+01	1.227466095984999939e+01	1.153895262380000020e+01	1.181794222359999935e+01	1.206135270890000122e+01	1.163902431170000007e+01	1.152637349419999957e+01	1.188816129840000002e+01	1.174205661525000011e+01	1.191027627469999928e+01	1.162952538094999966e+01	1.234870657269999938e+01	1.186032787754999696e+01	1.180620214205000096e+01	1.171906754819999996e+01	1.206152470369999996e+01	1.180533595940000069e+01	1.161058381024999875e+01	1.162148502719999854e+01	1.155524807804999909e+01	1.179853000310000155e+01	1.155692701025000169e+01	1.175189165400000135e+01	1.202972737720000218e+01	1.150959711530000007e+01	1.192120783320000044e+01	1.222286242809999912e+01	1.193581744044999837e+01	1.167110881245000087e+01	1.252066338384999966e+01	1.171792893734999907e+01	1.218218405264999937e+01	1.177018540499999943e+01	1.221982528790000089e+01	1.184253928949999590e+01	1.145202873795000009e+01
1.204145883294999919e+01	1.178899471050000081e+01	1.167317467434999934e+01	1.186015942539999912e+01	1.193759462835000029e+01	1.189614026035000016e+01	1.159708774929999997e+01	1.147921664485000015e+01	1.178448648204999927e+01	1.136808776504999940e+01	1.187069525549999938e+01	1.165953617375000206e+01	1.213779982799999857e+01	1.201569531719999873e+01	1.188135489749999962e+01	1.227341850160000014e+01	1.153499834580000005e+01	1.181932736534999862e+01	1.206403749155000149e+01	1.164123943854999865e+01	1.152696707745000104e+01	1.189506616825000052e+01	1.174582326375000108e+01	1.191039415550000058e+01	1.162537149365000033e+01	1.235030436174999835e+01	1.185821398699999918e+01	1.179906319894999989e+01	1.171708004885000065e+01	1.206197448559999863e+01	1.180354979519999858e+01	1.161410544489999985e+01	1.162024441855000134e+01	1.155362876559999918e+01	1.179857081450000145e+01	1.155553582135000035e+01	1.175012297445000087e+01	1.202430936054999933e+01	1.150342872690000107e+01	1.191851138534999777e+01	1.222267940719999757e+01	1.193538623745000038e+01	1.166981512800000154e+01	1.252284018005000021e+01	1.171323665194999997e+01	1.218045828030000166e+01	1.177357506259999909e+01	1.222486972339999944e+01	1.183909425529999915e+01	1.145395869199999872e+01
1.203888219905000057e+01	1.178632994484999941e+01	1.167178717685000144e+01	1.185808806214999933e+01	1.193502146594999758e+01	1.189333779490000076e+01	1.159967216404999846e+01	1.148061811575000135e+01	1.177998155529999913e+01	1.136573175384999956e+01	1.186848992144999926e+01	1.165722021659999719e+01	1.213650389664999985e+01	1.201702033679999992e+01	1.187908765039999892e+01	1.227207293524999976e+01	1.153098953810000005e+01	1.182076019324999905e+01	1.206667412170000020e+01	1.164340465515000034e+01	1.152764150869999860e+01	1.190197979139999873e+01	1.174955615694999977e+01	1.191046707594999887e+01	1.162115843375000068e+01	1.235188814590000028e+01	1.185603222524999900e+01	1.179187455705000076e+01	1.171504994010000011e+01	1.206236150710000210e+01	1.180174208484999987e+01	1.161766017409999918e+01	1.161892826124999978e+01	1.155195232914999792e+01	1.179854453614999876e+01	1.155412515135000007e+01	1.174829750264999895e+01	1.201880566894999980e+01	1.149719170654999978e+01	1.191568643785000070e+01	1.222237861264999914e+01	1.193484390164999986e+01	1.166841955495000072e+01	1.252501955419999824e+01	1.170849319899999763e+01	1.217864937334999809e+01	1.177688980199999946e+01	1.222983194300000065e+01	1.183558799315000165e+01	1.145595973924999988e+01
1.203619081769999788e+01	1.178364409745000074e+01	1.167032394854999744e+01	1.185596646259999964e+01	1.193240674279999958e+01	1.189051893614999855e+01	1.160219018055000006e+01	1.148206164795000106e+01	1.177546484195000076e+01	1.136352101265000059e+01	1.186623278895000055e+01	1.165484200559999906e+01	1.213510373055000002e+01	1.201827094054999989e+01	1.187677844235000002e+01	1.227062287849999933e+01	1.152691769204999872e+01	1.182225128820000037e+01	1.206926646604999931e+01	1.164552110290000009e+01	1.152839670824999985e+01	1.190889698045000067e+01	1.175326600984999992e+01	1.191050022270000142e+01	1.161689713770000054e+01	1.235346121454999846e+01	1.185378793629999805e+01	1.178463617829999954e+01	1.171297699269999981e+01	1.206268319319999804e+01	1.179991299199999943e+01	1.162123847179999991e+01	1.161753154074999905e+01	1.155021544815000034e+01	1.179845201300000035e+01	1.155270422190000090e+01	1.174641427989999976e+01	1.201321836985000147e+01	1.149089220870000005e+01	1.191273709700000261e+01	1.222195576769999903e+01	1.193419573140000089e+01	1.166691880109999957e+01	1.252720005400000147e+01	1.170369908649999857e+01	1.217676570280000092e+01	1.178012991485000072e+01	1.223471168795000175e+01	1.183202710865000107e+01	1.145802131129999957e+01
1.203338361120000144e+01	1.178094515680000143e+01	1.166879282955000185e+01	1.185379959964999941e+01	1.192975276590000000e+01	1.188768288970000064e+01	1.160463930925000042e+01	1.148354305870000047e+01	1.177093947660000062e+01	1.136145116475000094e+01	1.186391425605000016e+01	1.165240109390000178e+01	1.213359918089999923e+01	1.201943635944999933e+01	1.187441731394999778e+01	1.226906615520000088e+01	1.152278288800000006e+01	1.182380036544999946e+01	1.207181035114999901e+01	1.164759541289999945e+01	1.152922414174999943e+01	1.191581644524999994e+01	1.175695065400000061e+01	1.191048825734999994e+01	1.161258493529999924e+01	1.235501950175000019e+01	1.185147718705000131e+01	1.177734838065000034e+01	1.171087193139999982e+01	1.206293647750000098e+01	1.179806221044999859e+01	1.162483743045000040e+01	1.161605331380000017e+01	1.154842873455000074e+01	1.179829306855000048e+01	1.155127570285000083e+01	1.174447960790000067e+01	1.200755861344999964e+01	1.148454049044999969e+01	1.190966173075000079e+01	1.222140982290000188e+01	1.193344051689999752e+01	1.166531440199999814e+01	1.252938136384999801e+01	1.169885515339999849e+01	1.217480667525000015e+01	1.178329178034999991e+01	1.223950643540000094e+01	1.182841334114999654e+01	1.146012750819999937e+01
1.203045454815000070e+01	1.177823260239999925e+01	1.166719425674999933e+01	1.185159015059999987e+01	1.192705731815000192e+01	1.188483114164999854e+01	1.160701489524999985e+01	1.148506543094999977e+01	1.176640919515000050e+01	1.135952979800000229e+01	1.186154173945000068e+01	1.164990011805000059e+01	1.213199563699999928e+01	1.202051302099999930e+01	1.187200935250000100e+01	1.226740823520000312e+01	1.151859137145000034e+01	1.182540990955000026e+01	1.207431084180000092e+01	1.164962516439999973e+01	1.153011857280000285e+01	1.192273887465000115e+01	1.176060226445000012e+01	1.191042655470000078e+01	1.160822748354999945e+01	1.235656074569999774e+01	1.184910240170000151e+01	1.176999744435000039e+01	1.170873691699999952e+01	1.206312887844999970e+01	1.179619083885000030e+01	1.162845887534999889e+01	1.161448797605000038e+01	1.154659490004999967e+01	1.179806980739999922e+01	1.154983677545000198e+01	1.174249669434999888e+01	1.200182510469999819e+01	1.147815182049999905e+01	1.190646332039999677e+01	1.222074321280000042e+01	1.193257694010000236e+01	1.166360568039999990e+01	1.253156257594999801e+01	1.169396350320000089e+01	1.217277128479999959e+01	1.178637381249999905e+01	1.224422152105000094e+01	1.182474250564999885e+01	1.146227290990000114e+01
1.202740445425000004e+01	1.177550634650000028e+01	1.166553173224999895e+01	1.184933823735000047e+01	1.192432369115000057e+01	1.188197098025000109e+01	1.160930916379999900e+01	1.148663390704999898e+01	1.176188915870000073e+01	1.135775947554999910e+01	1.185911074590000069e+01	1.164734476080000114e+01	1.213029720535000067e+01	1.202149863714999967e+01	1.186955546080000090e+01	1.226564620750000323e+01	1.151434019524999997e+01	1.182708820479999900e+01	1.207677211759999913e+01	1.165160936950000092e+01	1.153107754344999947e+01	1.192966090875000162e+01	1.176422093575000005e+01	1.191031013924999904e+01	1.160382228594999887e+01	1.235808246715000003e+01	1.184666326979999873e+01	1.176258311890000030e+01	1.170657259084999957e+01	1.206326179005000121e+01	1.179429419899999942e+01	1.163209748770000118e+01	1.161282858919999939e+01	1.154471802589999996e+01	1.179777793450000090e+01	1.154838660294999997e+01	1.174046428860000013e+01	1.199602151845000009e+01	1.147173217719999982e+01	1.190314314619999791e+01	1.221995481019999907e+01	1.193160712425000014e+01	1.166178388740000216e+01	1.253374191119999992e+01	1.168902025204999795e+01	1.217065846410000063e+01	1.178936881690000149e+01	1.224886102530000009e+01	1.182100860665000042e+01	1.146445248124999949e+01
1.202423538414999804e+01	1.177277079375000035e+01	1.166381358430000148e+01	1.184704327399999890e+01	1.192155961810000164e+01	1.187910869320000096e+01	1.161150919379999991e+01	1.148825543030000063e+01	1.175737976659999973e+01	1.135615711439999842e+01	1.185662154929999978e+01	1.164472335620000010e+01	1.212850061480000008e+01	1.202239664800000085e+01	1.186705116944999894e+01	1.226377784480000166e+01	1.151002377714999980e+01	1.182883490635000001e+01	1.207918390014999943e+01	1.165355422334999957e+01	1.153209015644999802e+01	1.193657467295000174e+01	1.176780680939999968e+01	1.191014337120000022e+01	1.159937083579999850e+01	1.235958347069999874e+01	1.184416077504999976e+01	1.175511558570000048e+01	1.170438534999999902e+01	1.206333151205000220e+01	1.179236759239999977e+01	1.163574663544999943e+01	1.161107211689999907e+01	1.154279588525000122e+01	1.179741791215000291e+01	1.154691929694999963e+01	1.173837842654999974e+01	1.199014817924999932e+01	1.146528920689999964e+01	1.189970231154999958e+01	1.221904647530000076e+01	1.193053399134999992e+01	1.165985273765000052e+01	1.253591449385000089e+01	1.168403702570000036e+01	1.216846598475000008e+01	1.179226261500000028e+01	1.225342583940000019e+01	1.181720755990000171e+01	1.146666616469999944e+01
1.202095087390000039e+01	1.177002732575000010e+01	1.166204991200000052e+01	1.184470197350000120e+01	1.191876684760000238e+01	1.187624194740000050e+01	1.161361147875000022e+01	1.148993448019999875e+01	1.175288707949999889e+01	1.135473092470000012e+01	1.185407382080000005e+01	1.164203967595000044e+01	1.212661492560000021e+01	1.202320574294999922e+01	1.186450261119999894e+01	1.226181229985000343e+01	1.150564812570000051e+01	1.183065515839999904e+01	1.208154486384999871e+01	1.165546295880000116e+01	1.153315194769999863e+01	1.194347605629999975e+01	1.177136190044999964e+01	1.190993120350000112e+01	1.159487173875000110e+01	1.236107007580000072e+01	1.184159374694999833e+01	1.174759538724999963e+01	1.170217529234999887e+01	1.206333436344999832e+01	1.179041396685000009e+01	1.163940748194999841e+01	1.160922958025000007e+01	1.154082634084999981e+01	1.179698983300000137e+01	1.154543393010000152e+01	1.173623256165000051e+01	1.198421223959999971e+01	1.145882958929999873e+01	1.189614037809999836e+01	1.221801379859999948e+01	1.192935687059999950e+01	1.165780849489999760e+01	1.253807645720000252e+01	1.167901777279999997e+01	1.216619347604999923e+01	1.179505060009999973e+01	1.225792091584999888e+01	1.181333146399999912e+01	1.146891152509999934e+01
1.201755214669999994e+01	1.176727639914999912e+01	1.166023581314999724e+01	1.184231155834999960e+01	1.191595085695000300e+01	1.187337620414999861e+01	1.161561528894999995e+01	1.149167199875000023e+01	1.174841843559999965e+01	1.135348590814999881e+01	1.185146983659999975e+01	1.163929591384999718e+01	1.212464298355000025e+01	1.202392487374999774e+01	1.186190082094999987e+01	1.225975159899999944e+01	1.150122506609999995e+01	1.183255179480000052e+01	1.208386172999999886e+01	1.165733737394999991e+01	1.153424725189999833e+01	1.195037325189999855e+01	1.177488358849999983e+01	1.190967204640000077e+01	1.159031849999999864e+01	1.236254087454999961e+01	1.183896331849999761e+01	1.174003203335000123e+01	1.169994753474999882e+01	1.206326982164999961e+01	1.178843629540000038e+01	1.164308137865000070e+01	1.160729936505000026e+01	1.153881603804999756e+01	1.179649354685000162e+01	1.154393061060000036e+01	1.173402622114999971e+01	1.197820858324999982e+01	1.145235452834999990e+01	1.189246241294999962e+01	1.221685666760000188e+01	1.192807549034999681e+01	1.165564930970000113e+01	1.254023615214999765e+01	1.167396876940000006e+01	1.216384299545000047e+01	1.179772810874999678e+01	1.226235196184999765e+01	1.180937687864999930e+01	1.147118816415000175e+01
1.201404122305000044e+01	1.176451628139999883e+01	1.165837591564999975e+01	1.183987211974999987e+01	1.191310468180000015e+01	1.187050767884999836e+01	1.161752666980000015e+01	1.149346689465000004e+01	1.174399112064999962e+01	1.135242222815000268e+01	1.184881419239999900e+01	1.163649683864999851e+01	1.212258682230000062e+01	1.202455049189999947e+01	1.185924293495000015e+01	1.225760443375000008e+01	1.149675606839999986e+01	1.183452494460000004e+01	1.208613080559999986e+01	1.165917683300000007e+01	1.153537156164999899e+01	1.195726404664999976e+01	1.177837263654999944e+01	1.190936798945000064e+01	1.158572094129999996e+01	1.236398533939999922e+01	1.183626813989999960e+01	1.173243088399999934e+01	1.169770987509999927e+01	1.206314217449999759e+01	1.178643554019999939e+01	1.164677905869999996e+01	1.160528931919999884e+01	1.153677241024999844e+01	1.179592734829999934e+01	1.154240480814999970e+01	1.173176211834999982e+01	1.197214094795000072e+01	1.144586779990000025e+01	1.188866800859999806e+01	1.221557876954999777e+01	1.192669492785000074e+01	1.165336859910000200e+01	1.254238897604999892e+01	1.166888512224999985e+01	1.216140628969999860e+01	1.180029517324999944e+01	1.226671610339999852e+01	1.180534206854999724e+01	1.147349756700000079e+01
1.201040802440000199e+01	1.176174856429999949e+01	1.165646702009999736e+01	1.183737961529999971e+01	1.191022921349999919e+01	1.186763754779999935e+01	1.161934395295000044e+01	1.149532245740000036e+01	1.173961299115000045e+01	1.135153959409999835e+01	1.184610852160000150e+01	1.163364090880000035e+01	1.212044541514999985e+01	1.202508519770000106e+01	1.185653546039999995e+01	1.225536657984999955e+01	1.149223820439999955e+01	1.183657182780000028e+01	1.208835035710000128e+01	1.166097603104999969e+01	1.153652771544999922e+01	1.196415506634999915e+01	1.178182380269999996e+01	1.190901405629999843e+01	1.158107823045000018e+01	1.236539714560000114e+01	1.183351550930000151e+01	1.172478599069999916e+01	1.169546626874999973e+01	1.206295179060000144e+01	1.178440617709999927e+01	1.165049008020000088e+01	1.160320486680000052e+01	1.153469231299999898e+01	1.179528377225000035e+01	1.154084915540000189e+01	1.172943672569999940e+01	1.196600731680000074e+01	1.143937804970000016e+01	1.188475694484999856e+01	1.221418008100000030e+01	1.192521470690000207e+01	1.165096900049999995e+01	1.254453367904999794e+01	1.166376695395000063e+01	1.215888321334999844e+01	1.180274720710000125e+01	1.227101604914999733e+01	1.180122272944999828e+01	1.147584159224999745e+01
1.200665337699999924e+01	1.175896723800000032e+01	1.165450771459999935e+01	1.183483264215000119e+01	1.190732877130000311e+01	1.186476667960000064e+01	1.162106286890000106e+01	1.149724151050000032e+01	1.173528880844999911e+01	1.135083813000000141e+01	1.184335111054999956e+01	1.163072531989999980e+01	1.211821947045000059e+01	1.202552281570000048e+01	1.185378532349999858e+01	1.225304015529999901e+01	1.148767491004999997e+01	1.183869772170000090e+01	1.209050701089999968e+01	1.166273878039999978e+01	1.153771294334999986e+01	1.197104650614999954e+01	1.178523130794999929e+01	1.190860455245000082e+01	1.157640239614999977e+01	1.236677804114999901e+01	1.183070034280000016e+01	1.171709288659999970e+01	1.169322676884999979e+01	1.206269411979999973e+01	1.178234671040000059e+01	1.165420986455000119e+01	1.160105078364999898e+01	1.153258120379999951e+01	1.179456125589999971e+01	1.153926755930000247e+01	1.172704505175000023e+01	1.195981999249999816e+01	1.143288453455000031e+01	1.188072469669999798e+01	1.221265829714999640e+01	1.192363765610000037e+01	1.164845380595000002e+01	1.254666638544999913e+01	1.165861426759999908e+01	1.215627831514999713e+01	1.180507295584999916e+01	1.227524755334999895e+01	1.179701921499999706e+01	1.147821836930000039e+01
1.200278226800000070e+01	1.175617697955000018e+01	1.165249619699999961e+01	1.183223614259999934e+01	1.190440341159999882e+01	1.186189584285000009e+01	1.162268582419999952e+01	1.149921735514999988e+01	1.173102084105000031e+01	1.135032559944999875e+01	1.184054935784999962e+01	1.162775601775000212e+01	1.211591733450000063e+01	1.202586428995000034e+01	1.185099431445000029e+01	1.225062463484999853e+01	1.148307110245000118e+01	1.184090105245000046e+01	1.209259550415000106e+01	1.166446705235000003e+01	1.153891688324999976e+01	1.197793388090000022e+01	1.178859690554999951e+01	1.190813512349999925e+01	1.157169194809999979e+01	1.236812178300000120e+01	1.182782398210000174e+01	1.170935512984999960e+01	1.169099798789999944e+01	1.206236010160000127e+01	1.178025595155000005e+01	1.165793421094999793e+01	1.159883606400000033e+01	1.153044819640000007e+01	1.179374951290000162e+01	1.153765414034999992e+01	1.172458954185000124e+01	1.195358704765000013e+01	1.142640145344999958e+01	1.187657110245000069e+01	1.221101608209999867e+01	1.192195703370000004e+01	1.164582777145000136e+01	1.254878223274999982e+01	1.165342363439999929e+01	1.215358970940000027e+01	1.180727695460000071e+01	1.227941821115000209e+01	1.179273345640000059e+01	1.148062187975000192e+01
1.199879883140000025e+01	1.175338636640000090e+01	1.165043203914999914e+01	1.182960326190000089e+01	1.190144923544999855e+01	1.185902654144999957e+01	1.162421667945000081e+01	1.150124730654999894e+01	1.172681973449999937e+01	1.135000616675000096e+01	1.183770866309999903e+01	1.162473459290000122e+01	1.211354045534999990e+01	1.202611593354999897e+01	1.184815625179999898e+01	1.224812368994999723e+01	1.147842689424999918e+01	1.184317958744999899e+01	1.209461986899999708e+01	1.166616193160000137e+01	1.154014521945000205e+01	1.198481667000000073e+01	1.179192017869999987e+01	1.190761092464999926e+01	1.156695017460000052e+01	1.236942456485000186e+01	1.182488553199999970e+01	1.170158764940000040e+01	1.168878764499999967e+01	1.206194739809999916e+01	1.177813041455000054e+01	1.166166282274999944e+01	1.159656406494999992e+01	1.152829006964999969e+01	1.179284438529999868e+01	1.153601012945000015e+01	1.172206461469999894e+01	1.194731317255000036e+01	1.141993050409999988e+01	1.187229918805000040e+01	1.220925203120000013e+01	1.192017517765000001e+01	1.164308906140000133e+01	1.255087798945000088e+01	1.164819933254999995e+01	1.215081855524999987e+01	1.180936006310000330e+01	1.228352873844999849e+01	1.178836762305000185e+01	1.148304977079999922e+01
1.199470000079999998e+01	1.175059451830000157e+01	1.164832276879999995e+01	1.182692778590000060e+01	1.189846667959999849e+01	1.185615636980000254e+01	1.162564533235000042e+01	1.150333455154999918e+01	1.172269848404999948e+01	1.134989027089999958e+01	1.183482567455000023e+01	1.162166679564999860e+01	1.211108207015000104e+01	1.202628525079999910e+01	1.184526867750000001e+01	1.224553365999999777e+01	1.147373677875000020e+01	1.184552750834999912e+01	1.209657680559999982e+01	1.166782262419999938e+01	1.154140557419999880e+01	1.199168785135000093e+01	1.179518876144999950e+01	1.190702952849999896e+01	1.156218484679999925e+01	1.237068755919999852e+01	1.182189067785000169e+01	1.169379732380000014e+01	1.168660446355000104e+01	1.206144859179999784e+01	1.177597420260000050e+01	1.166539405634999937e+01	1.159424636914999951e+01	1.152610681419999850e+01	1.179183850609999773e+01	1.153433605720000088e+01	1.171947288614999927e+01	1.194099591499999846e+01	1.141348262320000018e+01	1.186791358964999965e+01	1.220736984004999748e+01	1.191829768494999975e+01	1.164024859665000022e+01	1.255294615414999981e+01	1.164294417664999948e+01	1.214797258145000036e+01	1.181131664869999831e+01	1.228757909539999993e+01	1.178391447450000307e+01	1.148551199829999980e+01
1.199048471030000051e+01	1.174780250064999976e+01	1.164617318684999958e+01	1.182421534484999981e+01	1.189546137079999966e+01	1.185328814510000051e+01	1.162697217260000038e+01	1.150547901160000031e+01	1.171865791679999980e+01	1.134997099974999735e+01	1.183190273255000058e+01	1.161854660550000240e+01	1.210854724429999862e+01	1.202636914494999942e+01	1.184232111689999911e+01	1.224286704259999858e+01	1.146901077440000094e+01	1.184794661675000071e+01	1.209845649090000030e+01	1.166945129179999974e+01	1.154269606920000157e+01	1.199854815295000066e+01	1.179840132760000060e+01	1.190639135490000022e+01	1.155739356590000000e+01	1.237191098144999835e+01	1.181883978595000073e+01	1.168599979620000084e+01	1.168445458460000097e+01	1.206086128329999951e+01	1.177378903289999990e+01	1.166912185245000089e+01	1.159188584944999967e+01	1.152389851094999962e+01	1.179073349294999851e+01	1.153263208185000011e+01	1.171680945115000050e+01	1.193463876059999862e+01	1.140706543920000016e+01	1.186340851140000119e+01	1.220536599030000247e+01	1.191632414364999981e+01	1.163730801580000040e+01	1.255498671550000012e+01	1.163765962569999957e+01	1.214504421804999978e+01	1.181314398349999983e+01	1.229157547159999631e+01	1.177937500005000082e+01	1.148800396160000048e+01
1.198616167885000117e+01	1.174501095924999916e+01	1.164398659594999863e+01	1.182146991724999907e+01	1.189243282200000174e+01	1.185041648145000082e+01	1.162819181565000015e+01	1.150767433175000320e+01	1.171469464820000006e+01	1.135024008064999990e+01	1.182893970030000119e+01	1.161537991005000059e+01	1.210593964679999957e+01	1.202636489454999946e+01	1.183931355979999900e+01	1.224013224609999817e+01	1.146425816080000004e+01	1.185042417814999993e+01	1.210026130064999705e+01	1.167104221249999974e+01	1.154401429890000230e+01	1.200539590360000020e+01	1.180156477915000046e+01	1.190570666684999779e+01	1.155258191280000091e+01	1.237308811269999786e+01	1.181572407739999875e+01	1.167820511184999965e+01	1.168235100269999904e+01	1.206018481869999803e+01	1.177156962340000135e+01	1.167284033620000017e+01	1.158948877145000012e+01	1.152167146460000069e+01	1.178952477929999887e+01	1.153089511219999785e+01	1.171406882895000123e+01	1.192824175624999938e+01	1.140069557764999963e+01	1.185878224090000010e+01	1.220323900044999732e+01	1.191425325515000111e+01	1.163426655385000075e+01	1.255700177920000016e+01	1.163234559899999887e+01	1.214203281019999814e+01	1.181483662625000086e+01	1.229552033829999758e+01	1.177475295690000046e+01	1.149052983224999913e+01
1.198172897645000035e+01	1.174222834589999920e+01	1.164176155514999955e+01	1.181869171870000024e+01	1.188938039944999936e+01	1.184754138410000124e+01	1.162930949620000121e+01	1.150991898434999960e+01	1.171080730135000003e+01	1.135069657190000036e+01	1.182594698419999979e+01	1.161216563055000073e+01	1.210326034745000001e+01	1.202627164869999987e+01	1.183624261035000025e+01	1.223732886205000092e+01	1.145948527179999843e+01	1.185294814685000020e+01	1.210199368495000094e+01	1.167259048709999902e+01	1.154536442770000093e+01	1.201222639314999974e+01	1.180467437684999865e+01	1.190497659109999873e+01	1.154774366659999885e+01	1.237423159215000013e+01	1.181255189305000108e+01	1.167041293800000012e+01	1.168030739860000011e+01	1.205942135435000040e+01	1.176931507245000041e+01	1.167654696354999899e+01	1.158705912564999885e+01	1.151942120565000138e+01	1.178820453380000011e+01	1.152913001544999894e+01	1.171125226674999986e+01	1.192180387209999992e+01	1.139438359004999946e+01	1.185403599904999794e+01	1.220098937200000044e+01	1.191208532744999893e+01	1.163113318835000065e+01	1.255898108429999915e+01	1.162700518850000009e+01	1.213894117019999896e+01	1.181639336570000154e+01	1.229941644809999879e+01	1.177004673439999749e+01	1.149309524280000083e+01
1.197718715004999979e+01	1.173945920154999989e+01	1.163949709495000029e+01	1.181588698360000045e+01	1.188630474404999937e+01	1.184466021700000127e+01	1.163032473740000050e+01	1.151221565550000037e+01	1.170699509489999990e+01	1.135133700379999944e+01	1.182292487144999882e+01	1.160890009920000132e+01	1.210051374265000135e+01	1.202609409245000016e+01	1.183310406109999846e+01	1.223446042729999839e+01	1.145468435069999913e+01	1.185551431029999847e+01	1.210364415324999854e+01	1.167408965839999979e+01	1.154674455574999925e+01	1.201903361499999967e+01	1.180772524474999940e+01	1.190420245929999865e+01	1.154287922774999942e+01	1.237534138484999779e+01	1.180932547529999965e+01	1.166263474555000101e+01	1.167832105040000101e+01	1.205856531294999989e+01	1.176702357694999890e+01	1.168024225655000059e+01	1.158460333739999903e+01	1.151715590714999848e+01	1.178677138920000012e+01	1.152733530175000176e+01	1.170836154044999944e+01	1.191533069815000090e+01	1.138813813149999987e+01	1.184917256044999867e+01	1.219862117059999918e+01	1.190982335960000249e+01	1.162790936244999962e+01	1.256092102050000037e+01	1.162164000769999994e+01	1.213576052649999859e+01	1.181781608260000205e+01	1.230326546914999852e+01	1.176525425350000020e+01	1.149569371649999994e+01
1.197253667660000254e+01	1.173670879774999776e+01	1.163719424720000184e+01	1.181306380670000067e+01	1.188320437940000041e+01	1.184178123789999937e+01	1.163123434599999939e+01	1.151456181814999979e+01	1.170325061940000033e+01	1.135215975350000051e+01	1.181988145050000050e+01	1.160558794534999905e+01	1.209770208229999966e+01	1.202582769964999976e+01	1.182990337100000033e+01	1.223152297204999961e+01	1.144985974885000068e+01	1.185812218985000044e+01	1.210521120904999925e+01	1.167554215764999981e+01	1.154815687754999765e+01	1.202580718195000031e+01	1.181071601165000118e+01	1.190337995995000142e+01	1.153799354859999937e+01	1.237641794760000202e+01	1.180604660815000173e+01	1.165487915749999992e+01	1.167639174904999955e+01	1.205761267015000016e+01	1.176470038154999997e+01	1.168392417689999974e+01	1.158211691944999977e+01	1.151487756890000114e+01	1.178522723855000010e+01	1.152552358619999850e+01	1.170539750995000006e+01	1.190882787929999864e+01	1.138197712484999968e+01	1.184419409559999892e+01	1.219613929904999594e+01	1.190746856250000008e+01	1.162459796065000006e+01	1.256282354054999928e+01	1.161624785725000031e+01	1.213248338164999929e+01	1.181910863560000102e+01	1.230706788940000074e+01	1.176037709100000050e+01	1.149832946504999853e+01
1.196778747945000099e+01	1.173398413754999936e+01	1.163485271895000217e+01	1.181022620184999994e+01	1.188007726215000304e+01	1.183889847679999896e+01	1.163204493494999880e+01	1.151695213205000101e+01	1.169957554160000157e+01	1.135316603129999713e+01	1.181682577409999801e+01	1.160223846774999856e+01	1.209482718754999908e+01	1.202547507425000006e+01	1.182665567035000009e+01	1.222851840390000078e+01	1.144502122094999841e+01	1.186075139489999941e+01	1.210669382815000006e+01	1.167694599180000026e+01	1.154960783695000082e+01	1.203254375184999958e+01	1.181364765355000124e+01	1.190251258560000025e+01	1.153309108094999935e+01	1.237747183849999821e+01	1.180271667160000071e+01	1.164716297600000061e+01	1.167452009244999900e+01	1.205657249014999977e+01	1.176234190635000054e+01	1.168759409415000050e+01	1.157961094845000005e+01	1.151258830269999933e+01	1.178357223869999792e+01	1.152369579369999819e+01	1.170235434649999995e+01	1.190229547275000144e+01	1.137591046609999879e+01	1.183909819185000067e+01	1.219354225914999823e+01	1.190502219274999973e+01	1.162119195270000027e+01	1.256468517379999916e+01	1.161083125040000041e+01	1.212911625264999849e+01	1.182027346905000087e+01	1.231082741385000112e+01	1.175541951609999991e+01	1.150100792715000075e+01
1.196292756100000076e+01	1.173129169590000132e+01	1.163247364059999889e+01	1.180737583049999984e+01	1.187691453404999997e+01	1.183601262609999694e+01	1.163275363840000054e+01	1.151938967650000123e+01	1.169597157389999964e+01	1.135435654600000177e+01	1.181376371724999963e+01	1.159886415260000092e+01	1.209188886699999976e+01	1.202504339639999920e+01	1.182335718259999879e+01	1.222545077234999944e+01	1.144016364964999966e+01	1.186339467104999912e+01	1.210808498114999843e+01	1.167829706190000039e+01	1.155109753384999927e+01	1.203923684649999970e+01	1.181651350259999944e+01	1.190161325240000068e+01	1.152817744465000160e+01	1.237849860144999781e+01	1.179933812265000093e+01	1.163949287950000056e+01	1.167271417965000069e+01	1.205544455859999964e+01	1.175994427630000061e+01	1.169124697084999909e+01	1.157709125539999917e+01	1.151029071690000016e+01	1.178180816975000056e+01	1.152184555490000051e+01	1.169922922565000079e+01	1.189573799969999968e+01	1.136995344929999874e+01	1.183388395669999937e+01	1.219082660279999963e+01	1.190248366375000089e+01	1.161769092729999997e+01	1.256649519059999953e+01	1.160538665645000123e+01	1.212566731839999790e+01	1.182131225444999778e+01	1.231454781720000113e+01	1.175037888299999977e+01	1.150373561509999831e+01
1.195796055964999738e+01	1.172864112985000062e+01	1.163006017975000006e+01	1.180451738724999977e+01	1.187371558064999988e+01	1.183311711745000139e+01	1.163336824954999926e+01	1.152187437419999938e+01	1.169243763150000071e+01	1.135573350220000144e+01	1.181070005704999915e+01	1.159546996579999956e+01	1.208889039974999946e+01	1.202453640114999800e+01	1.182000662289999937e+01	1.222232294269999997e+01	1.143529095679999941e+01	1.186604644804999964e+01	1.210938708400000330e+01	1.167960391645000051e+01	1.155262967259999840e+01	1.204588148435000150e+01	1.181931674900000040e+01	1.190067769965000011e+01	1.152325919779999985e+01	1.237949770109999825e+01	1.179591225199999904e+01	1.163187363384999884e+01	1.167097399805000002e+01	1.205423313580000055e+01	1.175749870165000033e+01	1.169488447579999857e+01	1.157456009220000048e+01	1.150798670225000109e+01	1.177992897989999754e+01	1.151997487444999990e+01	1.169601949284999876e+01	1.188916144085000148e+01	1.136410959780000063e+01	1.182855775575000123e+01	1.218799768449999910e+01	1.189986035525000041e+01	1.161409476965000032e+01	1.256825033484999921e+01	1.159991470109999945e+01	1.212213267250000293e+01	1.182223051345000009e+01	1.231822949100000031e+01	1.174525965429999985e+01	1.150651965469999993e+01
1.195287792975000052e+01	1.172603414315000059e+01	1.162762110375000191e+01	1.180165995225000053e+01	1.187047196810000038e+01	1.183022033389999983e+01	1.163388775989999857e+01	1.152440785970000015e+01	1.168896467349999924e+01	1.135729726960000185e+01	1.180763950675000018e+01	1.159205833460000079e+01	1.208583099944999972e+01	1.202395132009999834e+01	1.181660241439999837e+01	1.221912997315000204e+01	1.143040728499999759e+01	1.186870327525000057e+01	1.211060478739999802e+01	1.168086544164999907e+01	1.155421244764999855e+01	1.205247859520000020e+01	1.182205397985000062e+01	1.189971059039999979e+01	1.151834288254999983e+01	1.238046911174999565e+01	1.179243997754999995e+01	1.162430606590000082e+01	1.166930355104999961e+01	1.205293885775000007e+01	1.175500471444999917e+01	1.169850351939999911e+01	1.157201787125000081e+01	1.150567614674999994e+01	1.177793780570000060e+01	1.151809060295000009e+01	1.169273159065000023e+01	1.188256918535000040e+01	1.135838878564999987e+01	1.182312651685000127e+01	1.218505959334999922e+01	1.189714604655000052e+01	1.161041448059999937e+01	1.256995882454999958e+01	1.159441808495000004e+01	1.211851129475000022e+01	1.182302975640000042e+01	1.232187024295000022e+01	1.174006507994999993e+01	1.150935940605000063e+01
1.194768577565000101e+01	1.172347881920000034e+01	1.162517184669999715e+01	1.179879957074999908e+01	1.186717757569999954e+01	1.182732779864999983e+01	1.163431148175000018e+01	1.152698693130000152e+01	1.168554796105000015e+01	1.135903344144999849e+01	1.180458119859999933e+01	1.158862950389999824e+01	1.208271448275000104e+01	1.202329538370000073e+01	1.181313917589999996e+01	1.221587632064999696e+01	1.142552177610000008e+01	1.187136029005000104e+01	1.211173122535000068e+01	1.168208255855000033e+01	1.155584162035000162e+01	1.205902400655000051e+01	1.182473295259999979e+01	1.189871986829999884e+01	1.151343492819999881e+01	1.238141451290000106e+01	1.178892684340000052e+01	1.161678771045000147e+01	1.166771501704999991e+01	1.205155860860000061e+01	1.175244927790000027e+01	1.170209802039999936e+01	1.156946795485000123e+01	1.150334692504999978e+01	1.177584063954999749e+01	1.151620640790000216e+01	1.168935333029999946e+01	1.187596283089999893e+01	1.135280046275000032e+01	1.181758955375000042e+01	1.218201183909999941e+01	1.189434415919999921e+01	1.160665707184999995e+01	1.257161059985000051e+01	1.158889858319999888e+01	1.211479724664999935e+01	1.182370863590000098e+01	1.232547281725000410e+01	1.173480769249999867e+01	1.151225535369999875e+01
1.194239209930000101e+01	1.172097243360000007e+01	1.162271314169999847e+01	1.179593767209999911e+01	1.186382351020000137e+01	1.182443212915000075e+01	1.163463945819999878e+01	1.152960098434999914e+01	1.168218494290000109e+01	1.136093501360000069e+01	1.180152803570000053e+01	1.158518468439999971e+01	1.207954693205000041e+01	1.202256466604999829e+01	1.180962578065000024e+01	1.221256360344999869e+01	1.142064299495000057e+01	1.187401349880000012e+01	1.211276087765000042e+01	1.168325826790000121e+01	1.155751473940000196e+01	1.206551693840000006e+01	1.182735069645000081e+01	1.189770676360000046e+01	1.150853789974999941e+01	1.238234279689999973e+01	1.178537217369999723e+01	1.160931033734999929e+01	1.166621153100000008e+01	1.205008861260000330e+01	1.174983255895000056e+01	1.170566202304999948e+01	1.156690650999999903e+01	1.150099494550000045e+01	1.177363998489999908e+01	1.151433004044999819e+01	1.168587629565000086e+01	1.186934007704999772e+01	1.134735024360000111e+01	1.181194622660000171e+01	1.217885925549999726e+01	1.189145123469999987e+01	1.160282306690000098e+01	1.257320798894999925e+01	1.158335846235000055e+01	1.211099668354999892e+01	1.182426838824999749e+01	1.232903477655000124e+01	1.172948742340000017e+01	1.151520365084999753e+01
1.193699581400000120e+01	1.171852097050000019e+01	1.162024673174999911e+01	1.179307384180000007e+01	1.186041233709999787e+01	1.182154771139999916e+01	1.163487752964999977e+01	1.153224333904999988e+01	1.167886936865000003e+01	1.136299511180000188e+01	1.179847652329999974e+01	1.158171352814999899e+01	1.207632850829999960e+01	1.202176060320000062e+01	1.180605861405000034e+01	1.220918760550000037e+01	1.141578284855000014e+01	1.187666589080000001e+01	1.211369628190000114e+01	1.168440117964999914e+01	1.155922497995000064e+01	1.207195575815000055e+01	1.182990703699999813e+01	1.189667383940000001e+01	1.150365398474999878e+01	1.238324765860000021e+01	1.178177703430000101e+01	1.160186951740000083e+01	1.166478846684999837e+01	1.204852158854999722e+01	1.174715407715000026e+01	1.170919680340000113e+01	1.156433793855000047e+01	1.149861845424999984e+01	1.177134079789999888e+01	1.151246189599999958e+01	1.168230240724999902e+01	1.186270825159999909e+01	1.134205460389999942e+01	1.180619619914999774e+01	1.217560149600000230e+01	1.188848077604999887e+01	1.159891348549999890e+01	1.257474922764999903e+01	1.157779789669999992e+01	1.210710826454999989e+01	1.182470995320000107e+01	1.233255060810000003e+01	1.172410231965000094e+01	1.151819641484999934e+01
1.193148985655000160e+01	1.171613038519999961e+01	1.161777573714999789e+01	1.179019956980000039e+01	1.185693917655000007e+01	1.181867932010000111e+01	1.163502748660000030e+01	1.153491982640000124e+01	1.167558953425000112e+01	1.136520382685000108e+01	1.179543028305000085e+01	1.157821357459999945e+01	1.207305752259999920e+01	1.202088199929999845e+01	1.180244443049999958e+01	1.220575046304999667e+01	1.141095330455000045e+01	1.187931858139999974e+01	1.211453347079999965e+01	1.168551491970000100e+01	1.156097530149999919e+01	1.207834649515000081e+01	1.183239556010000015e+01	1.189562579504999995e+01	1.149878589729999945e+01	1.238413237719999849e+01	1.177814029480000180e+01	1.159447167185000005e+01	1.166344205429999903e+01	1.204686127905000070e+01	1.174440984614999905e+01	1.171269841835000136e+01	1.156176498489999993e+01	1.149621903595000028e+01	1.176894799095000010e+01	1.151060173490000160e+01	1.167863830170000128e+01	1.185606729344999977e+01	1.133692982039999997e+01	1.180034714794999928e+01	1.217223071854999894e+01	1.188543584860000024e+01	1.159493863524999924e+01	1.257623777330000081e+01	1.157223133944999915e+01	1.210312954875000102e+01	1.182503689694999771e+01	1.233602236530000162e+01	1.171865799344999992e+01	1.152122078469999700e+01
1.192587764445000076e+01	1.171380546200000161e+01	1.161530665215000013e+01	1.178732161279999957e+01	1.185339433505000173e+01	1.181581766964999858e+01	1.163509056395000130e+01	1.153762966740000273e+01	1.167234690679999964e+01	1.136755280700000093e+01	1.179239463409999900e+01	1.157468317719999895e+01	1.206973098945000089e+01	1.201993113814999958e+01	1.179878095885000100e+01	1.220225243389999825e+01	1.140615405644999925e+01	1.188197190814999971e+01	1.211527230804999888e+01	1.168659771435000039e+01	1.156276577845000020e+01	1.208469014335000047e+01	1.183482932919999975e+01	1.189455996339999899e+01	1.149394753430000016e+01	1.238498659995000217e+01	1.177445627564999953e+01	1.158711665499999910e+01	1.166216527399999947e+01	1.204510419894999806e+01	1.174160269360000086e+01	1.171615898519999988e+01	1.155918658239999885e+01	1.149380338569999971e+01	1.176646961005000058e+01	1.150875352924999895e+01	1.167489553725000029e+01	1.184941964590000119e+01	1.133199482010000025e+01	1.179440142854999962e+01	1.216874208589999817e+01	1.188231992660000103e+01	1.159089587825000045e+01	1.257766841830000004e+01	1.156665915894999941e+01	1.209906969364999796e+01	1.182524822955000232e+01	1.233945064874999886e+01	1.171316180859999889e+01	1.152427280620000083e+01
1.192016171509999900e+01	1.171155007765000100e+01	1.161283872995000088e+01	1.178443204250000065e+01	1.184977391614999753e+01	1.181296080939999982e+01	1.163507261560000039e+01	1.154036579634999882e+01	1.166912826459999941e+01	1.137004087895000204e+01	1.178936414389999854e+01	1.157111533924999947e+01	1.206636019635000068e+01	1.201890448849999871e+01	1.179506970139999922e+01	1.219869178910000151e+01	1.140139329680000024e+01	1.188461829374999823e+01	1.211591890354999990e+01	1.168765039175000098e+01	1.156459414009999875e+01	1.209098425434999946e+01	1.183720535900000037e+01	1.189347451404999845e+01	1.148914882555000005e+01	1.238581648819999970e+01	1.177071731400000054e+01	1.157981707529999937e+01	1.166095720379999889e+01	1.204325304765000126e+01	1.173873430649999960e+01	1.171956967514999981e+01	1.155660620789999982e+01	1.149137913309999881e+01	1.176391225060000068e+01	1.150691700685000107e+01	1.167107141074999888e+01	1.184276580985000038e+01	1.132725646284999854e+01	1.178835919894999940e+01	1.216513565934999797e+01	1.187913535879999927e+01	1.158678826454999999e+01	1.257905134700000005e+01	1.156107382789999960e+01	1.209492276965000102e+01	1.182534509024999991e+01	1.234282804675000023e+01	1.170761742990000087e+01	1.152734757704999957e+01
1.191434439064999751e+01	1.170936377055000044e+01	1.161037504050000280e+01	1.178153429914999961e+01	1.184607431254999987e+01	1.181010873699999841e+01	1.163496967190000042e+01	1.154312253750000217e+01	1.166592908304999909e+01	1.137266615969999961e+01	1.178633875404999998e+01	1.156751074079999952e+01	1.206294988349999997e+01	1.201780030740000171e+01	1.179132075010000058e+01	1.219506751834999747e+01	1.139668210665000103e+01	1.188725601109999985e+01	1.211646149829999963e+01	1.168867459435000100e+01	1.156645711940000254e+01	1.209723863854999948e+01	1.183953638244999951e+01	1.189236678109999978e+01	1.148439193939999825e+01	1.238661848755000072e+01	1.176692726659999977e+01	1.157256818165000034e+01	1.165981142489999911e+01	1.204131883615000120e+01	1.173579723619999982e+01	1.172292979324999962e+01	1.155402771354999913e+01	1.148894818269999973e+01	1.176127686720000121e+01	1.150509163919999978e+01	1.166716884705000012e+01	1.183610808445000018e+01	1.132272435954999956e+01	1.178223023690000026e+01	1.216141316954999851e+01	1.187588244324999920e+01	1.158261885270000136e+01	1.258038254769999753e+01	1.155548282195000098e+01	1.209068982219999810e+01	1.182533484794999978e+01	1.234614744884999915e+01	1.170203298299999872e+01	1.153044334655000291e+01
1.190842826485000217e+01	1.170725627614999986e+01	1.160792238020000156e+01	1.177863710820000165e+01	1.184229089519999967e+01	1.180726926964999812e+01	1.163478452210000036e+01	1.154590206249999973e+01	1.166274709960000067e+01	1.137542306624999888e+01	1.178332042815000058e+01	1.156386569229999850e+01	1.205949838829999976e+01	1.201662652794999886e+01	1.178752768124999939e+01	1.219138907964999952e+01	1.139203303090000041e+01	1.188988785625000055e+01	1.211690515019999914e+01	1.168966542509999940e+01	1.156834439060000186e+01	1.210344875055000102e+01	1.184182233309999965e+01	1.189123652840000034e+01	1.147967783720000057e+01	1.238739077379999820e+01	1.176308898115000012e+01	1.156536442795000141e+01	1.165872921505000015e+01	1.203929439519999889e+01	1.173279836835000012e+01	1.172623513814999896e+01	1.155144849775000004e+01	1.148651496935000083e+01	1.175856342565000112e+01	1.150328142074999960e+01	1.166318544625000087e+01	1.182944661874999959e+01	1.131841106064999991e+01	1.177602251609999939e+01	1.215757380974999791e+01	1.187255552094999977e+01	1.157839078794999921e+01	1.258166057120000048e+01	1.154989937020000035e+01	1.208636438970000171e+01	1.182521561375000019e+01	1.234941074574999753e+01	1.169642608634999803e+01	1.153355997885000228e+01
1.190241614744999765e+01	1.170522396784999941e+01	1.160548916455000246e+01	1.177573489920000149e+01	1.183842584630000161e+01	1.180444623405000115e+01	1.163451740460000039e+01	1.154869786430000111e+01	1.165958591634999841e+01	1.137831322919999977e+01	1.178031081734999930e+01	1.156017506670000117e+01	1.205599694800000066e+01	1.201538488554999873e+01	1.178369533209999886e+01	1.218765520124999924e+01	1.138745389039999978e+01	1.189250493804999920e+01	1.211725265729999990e+01	1.169061887935000144e+01	1.157024764859999699e+01	1.210961709569999911e+01	1.184406315749999905e+01	1.189008149634999967e+01	1.147502292160000081e+01	1.238814578930000110e+01	1.175920067250000045e+01	1.155820094885000060e+01	1.165770276525000071e+01	1.203717444435000061e+01	1.172974675054999949e+01	1.172947826360000079e+01	1.154886462374999923e+01	1.148409149829999976e+01	1.175577935600000146e+01	1.150148662835000124e+01	1.165913628499999888e+01	1.182279193385000049e+01	1.131431486920000040e+01	1.176974766080000023e+01	1.215362231639999990e+01	1.186915759789999925e+01	1.157411886925000033e+01	1.258288396784999996e+01	1.154432059215000095e+01	1.208194229975000056e+01	1.182499008399999774e+01	1.235262234769999878e+01	1.169079167295000055e+01	1.153669853105000165e+01
1.189631503349999875e+01	1.170326476745000122e+01	1.160307665184999770e+01	1.177282426270000038e+01	1.183448266170000096e+01	1.180164928719999828e+01	1.163417247449999969e+01	1.155150229554999797e+01	1.165643196809999971e+01	1.138132808245000227e+01	1.177730324364999959e+01	1.155644344414999836e+01	1.205245629869999924e+01	1.201407821804999898e+01	1.177982300989999942e+01	1.218386477049999606e+01	1.138295316374999899e+01	1.189510033570000047e+01	1.211749748349999933e+01	1.169152986225000035e+01	1.157216050649999950e+01	1.211574223965000030e+01	1.184625792139999945e+01	1.188890171050000077e+01	1.147043584780000103e+01	1.238887448360000043e+01	1.175525886029999967e+01	1.155107230984999944e+01	1.165671738569999860e+01	1.203495685609999910e+01	1.172664797439999873e+01	1.173265127370000016e+01	1.154627297940000119e+01	1.148167835305000040e+01	1.175293148285000200e+01	1.149970560414999987e+01	1.165502530904999823e+01	1.181614922885000141e+01	1.131044577709999999e+01	1.176340844919999640e+01	1.214955969630000254e+01	1.186569270220000050e+01	1.156980830415000128e+01	1.258405184495000029e+01	1.153873786770000009e+01	1.207742809974999965e+01	1.182465791455000215e+01	1.235578150345000203e+01	1.168513588324999830e+01	1.153984882779999843e+01
1.189012589144999943e+01	1.170138226705000051e+01	1.160068711085000004e+01	1.176990985999999850e+01	1.183046224794999901e+01	1.179887182855000027e+01	1.163375241994999953e+01	1.155431538915000189e+01	1.165328398344999883e+01	1.138446958699999811e+01	1.177429177195000065e+01	1.155266976629999931e+01	1.204887856569999904e+01	1.201270963139999992e+01	1.177590509839999733e+01	1.218002504889999926e+01	1.137853795874999996e+01	1.189767553004999989e+01	1.211764544890000117e+01	1.169240052414999909e+01	1.157407656815000152e+01	1.212182497974999862e+01	1.184840036914999928e+01	1.188770058675000030e+01	1.146592123950000008e+01	1.238958883050000104e+01	1.175126277720000090e+01	1.154396882949999892e+01	1.165576417089999950e+01	1.203264261059999995e+01	1.172350263699999928e+01	1.173575411509999888e+01	1.154367641644999942e+01	1.147928135489999946e+01	1.175001962075000073e+01	1.149793474809999871e+01	1.165085465085000038e+01	1.180951801720000027e+01	1.130681195935000005e+01	1.175700676915000109e+01	1.214538994520000159e+01	1.186215700254999916e+01	1.156546461794999914e+01	1.258516476460000000e+01	1.153315138185000066e+01	1.207282489700000205e+01	1.182422289370000179e+01	1.235888093860000048e+01	1.167946683340000114e+01	1.154300217740000001e+01
1.188386142759999942e+01	1.169959016314999900e+01	1.159832210845000056e+01	1.176699059150000082e+01	1.182636257879999953e+01	1.179610818615000056e+01	1.163325531090000098e+01	1.155713183480000161e+01	1.165015031340000107e+01	1.138773376735000120e+01	1.177127596625000017e+01	1.154886117095000131e+01	1.204526938755000032e+01	1.201127829569999861e+01	1.177193939909999898e+01	1.217613511114999802e+01	1.137421406340000019e+01	1.190023349069999981e+01	1.211769407305000001e+01	1.169323468925000142e+01	1.157599851654999945e+01	1.212786532064999889e+01	1.185049060660000109e+01	1.188648016364999904e+01	1.146149331310000008e+01	1.239028421849999972e+01	1.174722195740000075e+01	1.153689393399999830e+01	1.165483690345000056e+01	1.203023347954999878e+01	1.172031531525000148e+01	1.173878111959999870e+01	1.154107286580000036e+01	1.147691468670000070e+01	1.174704720465000030e+01	1.149617053805000033e+01	1.164663153520000094e+01	1.180289529054999953e+01	1.130342236819999968e+01	1.175054822470000282e+01	1.214111358245000005e+01	1.185855321820000086e+01	1.156109118280000025e+01	1.258622237784999953e+01	1.152756301899999869e+01	1.206813392969999832e+01	1.182369458685000119e+01	1.236192092830000000e+01	1.167379228204999997e+01	1.154615313334999982e+01
1.187752324400000070e+01	1.169789523065000125e+01	1.159598178144999991e+01	1.176406035504999892e+01	1.182218450230000073e+01	1.179336000434999931e+01	1.163268368589999824e+01	1.155995348925000243e+01	1.164703645099999996e+01	1.139112210509999912e+01	1.176825282320000099e+01	1.154502700489999967e+01	1.204162939210000083e+01	1.200978061899999894e+01	1.176793246875000065e+01	1.217219671165000250e+01	1.136998446329999979e+01	1.190276952965000135e+01	1.211764436210000184e+01	1.169402650480000005e+01	1.157792631905000214e+01	1.213386206850000093e+01	1.185253556425000099e+01	1.188523483854999974e+01	1.145716471809999959e+01	1.239096400854999835e+01	1.174314171199999990e+01	1.152985333120000000e+01	1.165394070704999940e+01	1.202773581169999950e+01	1.171709180004999951e+01	1.174172017755000041e+01	1.153847617309999940e+01	1.147458009945000157e+01	1.174402165709999935e+01	1.149441466260000055e+01	1.164236091900000147e+01	1.179628348149999972e+01	1.130028244834999995e+01	1.174403643454999724e+01	1.213673128149999947e+01	1.185488627690000030e+01	1.155668744824999905e+01	1.258721311580000091e+01	1.152197711079999998e+01	1.206335997129999882e+01	1.182307199425000022e+01	1.236490391959999968e+01	1.166811201079999982e+01	1.154929827790000019e+01
1.187111067045000112e+01	1.169629420580000101e+01	1.159366518850000283e+01	1.176112041550000065e+01	1.181792408609999967e+01	1.179062853739999994e+01	1.163204195454999912e+01	1.156277939614999717e+01	1.164393252285000102e+01	1.139462580504999956e+01	1.176522017794999897e+01	1.154116599305000079e+01	1.203796183329999891e+01	1.200821542429999944e+01	1.176387962294999845e+01	1.216821168854999868e+01	1.136584063389999955e+01	1.190528081845000052e+01	1.211749238349999835e+01	1.169478253029999948e+01	1.157985824034999744e+01	1.213980960705000101e+01	1.185453067385000026e+01	1.188396364569999974e+01	1.145295607419999939e+01	1.239162646305000059e+01	1.173902647250000086e+01	1.152284615310000149e+01	1.165306864894999883e+01	1.202515227499999995e+01	1.171383582789999878e+01	1.174456331949999921e+01	1.153588640929999976e+01	1.147228584174999888e+01	1.174094701055000023e+01	1.149266387439999804e+01	1.163804539659999904e+01	1.178969312285000015e+01	1.129740210145000034e+01	1.173747747400000030e+01	1.213225018514999753e+01	1.185115197209999849e+01	1.155225671270000021e+01	1.258814201150000045e+01	1.151639010079999892e+01	1.205850409900000031e+01	1.182236071690000045e+01	1.236782651209999884e+01	1.166242378299999949e+01	1.155243289665000006e+01
1.186462716194999878e+01	1.169479661389999947e+01	1.159137245755000123e+01	1.175817234395000099e+01	1.181358272960000022e+01	1.178792402374999959e+01	1.163132620569999887e+01	1.156560984065000142e+01	1.164084135655000019e+01	1.139824783295000010e+01	1.176217950339999874e+01	1.153727182749999969e+01	1.203425569995000011e+01	1.200658109504999871e+01	1.175978751149999901e+01	1.216417943719999784e+01	1.136178380635000096e+01	1.190777240919999969e+01	1.211723419789999845e+01	1.169550590999999962e+01	1.158179401469999803e+01	1.214570850264999891e+01	1.185647235270000088e+01	1.188266028840000033e+01	1.144887691514999872e+01	1.239227374534999981e+01	1.173487696085000032e+01	1.151587106644999992e+01	1.165221364854999919e+01	1.202248938874999951e+01	1.171055801974999966e+01	1.174731365770000124e+01	1.153330237744999920e+01	1.147003501670000070e+01	1.173782263874999998e+01	1.149091329385000115e+01	1.163369450134999994e+01	1.178312464360000078e+01	1.129478321180000044e+01	1.173087891050000131e+01	1.212767851584999690e+01	1.184735498275000154e+01	1.154780356909999917e+01	1.258901145795000076e+01	1.151080074654999841e+01	1.205356209074999896e+01	1.182156724779999912e+01	1.237068971109999715e+01	1.165674096260000070e+01	1.155555003235000022e+01
1.185806940234999729e+01	1.169340810159999933e+01	1.158911544650000103e+01	1.175522308785000014e+01	1.180916776199999951e+01	1.178524529364999829e+01	1.163053168929999970e+01	1.156844073650000126e+01	1.163775375624999953e+01	1.140200115974999839e+01	1.175913468914999882e+01	1.153334359695000089e+01	1.203051221065000043e+01	1.200488034245000080e+01	1.175565775879999997e+01	1.216010754385000148e+01	1.135781633719999917e+01	1.191023511685000003e+01	1.211687711900000153e+01	1.169618881659999943e+01	1.158372695244999839e+01	1.215156140395000151e+01	1.185835376635000138e+01	1.188132418340000029e+01	1.144493639280000075e+01	1.239291228145000012e+01	1.173069076775000141e+01	1.150892113569999964e+01	1.165137955850000040e+01	1.201974424834999944e+01	1.170726610450000038e+01	1.174997022560000026e+01	1.153071967305000101e+01	1.146783043149999948e+01	1.173464980089999976e+01	1.148916272470000166e+01	1.162931195864999978e+01	1.177658773219999944e+01	1.129243537094999894e+01	1.172424739539999905e+01	1.212301655809999801e+01	1.184349527105000099e+01	1.154333784600000001e+01	1.258981620870000029e+01	1.150521024664999992e+01	1.204853117540000085e+01	1.182068901335000177e+01	1.237349423490000078e+01	1.165106906685000077e+01	1.155864431939999903e+01
1.185144406164999786e+01	1.169213019054999947e+01	1.158690081210000145e+01	1.175227339655000058e+01	1.180467986775000000e+01	1.178259516459999823e+01	1.162966233370000246e+01	1.157127644200000205e+01	1.163467013514999948e+01	1.140588464289999848e+01	1.175608695674999993e+01	1.152938210559999987e+01	1.202672953909999976e+01	1.200311427539999976e+01	1.175149542884999931e+01	1.215599723509999741e+01	1.135394739345000126e+01	1.191266407804999972e+01	1.211641795904999874e+01	1.169682457449999902e+01	1.158566381189999994e+01	1.215736484894999947e+01	1.186017852395000105e+01	1.187995268460000098e+01	1.144115912115000100e+01	1.239354519689999634e+01	1.172646594880000137e+01	1.150199972475000010e+01	1.165056899834999982e+01	1.201691529124999924e+01	1.170396416364999936e+01	1.175253341615000124e+01	1.152814566494999937e+01	1.146567755819999945e+01	1.173142555455000036e+01	1.148741917844999882e+01	1.162490168904999877e+01	1.177008252415000022e+01	1.129036226140000032e+01	1.171758583749999971e+01	1.211826571159999943e+01	1.183957956515000021e+01	1.153886431285000214e+01	1.259055975000000061e+01	1.149962315204999896e+01	1.204341178975000304e+01	1.181971627909999789e+01	1.237624161145000201e+01	1.164540436469999918e+01	1.156171076300000067e+01
1.184475200820000040e+01	1.169096531994999921e+01	1.158473176120000048e+01	1.174931651210000005e+01	1.180011203160000122e+01	1.177997564130000185e+01	1.162872367539999985e+01	1.157411151264999916e+01	1.163159197354999996e+01	1.140989358964999845e+01	1.175304123209999929e+01	1.152538256204999989e+01	1.202290739299999878e+01	1.200127413639999929e+01	1.174729612384999911e+01	1.215184819420000117e+01	1.135017776605000073e+01	1.191505468705000048e+01	1.211585488370000085e+01	1.169741309675000096e+01	1.158760399244999917e+01	1.216311814159999827e+01	1.186194216254999922e+01	1.187854496015000016e+01	1.143754971669999776e+01	1.239415851064999963e+01	1.172220461534999991e+01	1.149509972294999827e+01	1.164978581039999916e+01	1.201399956104999944e+01	1.170065402764999973e+01	1.175500573375000002e+01	1.152558169335000038e+01	1.146356637410000090e+01	1.172815575349999762e+01	1.148567806044999884e+01	1.162046205394999987e+01	1.176361177889999965e+01	1.128856393719999929e+01	1.171089683599999809e+01	1.211342549299999760e+01	1.183560646409999961e+01	1.153439711140000057e+01	1.259123943064999906e+01	1.149403636539999951e+01	1.203820280169999890e+01	1.181864975504999826e+01	1.237893042810000033e+01	1.163975013614999909e+01	1.156473649839999851e+01
1.183799821200000046e+01	1.168991937844999995e+01	1.158260858765000023e+01	1.174635304039999895e+01	1.179547905040000089e+01	1.177738438865000248e+01	1.162771728254999815e+01	1.157694174779999763e+01	1.162851868035000003e+01	1.141403337749999913e+01	1.174999180130000020e+01	1.152133930870000000e+01	1.201904792925000010e+01	1.199936148299999772e+01	1.174306088834999962e+01	1.214766531629999946e+01	1.134650592154999948e+01	1.191740705810000023e+01	1.211518021334999773e+01	1.169795300904999991e+01	1.158954397364999878e+01	1.216881622265000118e+01	1.186363720609999994e+01	1.187711023594999915e+01	1.143412874150000036e+01	1.239475299014999976e+01	1.171790642959999929e+01	1.148821775369999898e+01	1.164902695029999791e+01	1.201099739114999920e+01	1.169733515194999995e+01	1.175737847614999865e+01	1.152303445040000085e+01	1.146149389814999964e+01	1.172483880595000194e+01	1.148393779195000164e+01	1.161598986700000147e+01	1.175717506274999913e+01	1.128703730690000029e+01	1.170418406484999885e+01	1.210850373340000097e+01	1.183158369319999892e+01	1.152993596105000229e+01	1.259185483649999959e+01	1.148844629794999861e+01	1.203290605604999719e+01	1.181749292069999946e+01	1.238155442310000076e+01	1.163411269765000000e+01	1.156771753765000099e+01
1.183118414269999796e+01	1.168899622430000029e+01	1.158052530215000075e+01	1.174339198164999942e+01	1.179078168114999947e+01	1.177483355124999775e+01	1.162665050210000039e+01	1.157977321939999982e+01	1.162546121009999922e+01	1.141830955860000252e+01	1.174694799494999842e+01	1.151725818234999998e+01	1.201515682100000149e+01	1.199738259869999979e+01	1.173879907870000139e+01	1.214344670704999984e+01	1.134292767724999962e+01	1.191972872895000002e+01	1.211440099969999729e+01	1.169844967875000030e+01	1.159149116164999960e+01	1.217446662909999944e+01	1.186526940985000067e+01	1.187565372789999962e+01	1.143091196435000079e+01	1.239532709169999869e+01	1.171357716980000063e+01	1.148135626930000086e+01	1.164829413924999990e+01	1.200791145224999923e+01	1.169401133994999853e+01	1.175965736704999998e+01	1.152050922485000051e+01	1.145945390139999986e+01	1.172148770050000088e+01	1.148219166909999878e+01	1.161148581964999948e+01	1.175077077749999788e+01	1.128579551114999902e+01	1.169745024254999777e+01	1.210349696569999800e+01	1.182751255784999955e+01	1.152549162825000018e+01	1.259241394609999887e+01	1.148286047324999970e+01	1.202753307444999820e+01	1.181624798174999924e+01	1.238411518835000003e+01	1.162848707880000099e+01	1.157064996984999894e+01
1.182431498119999702e+01	1.168820400174999818e+01	1.157848058475000208e+01	1.174043700374999943e+01	1.178601664865000131e+01	1.177232648715000174e+01	1.162552642744999964e+01	1.158260934984999935e+01	1.162242635670000013e+01	1.142272682854999921e+01	1.174390413345000006e+01	1.151313285300000011e+01	1.201122756050000007e+01	1.199534073395000000e+01	1.173451574785000240e+01	1.213919619250000004e+01	1.133944402810000085e+01	1.192201457999999903e+01	1.211352010240000077e+01	1.169890418945000121e+01	1.159344668199999973e+01	1.218006669569999900e+01	1.186684669254999847e+01	1.187416983029999962e+01	1.142792584755000007e+01	1.239588449165000128e+01	1.170922138865000051e+01	1.147452184774999751e+01	1.164758937574999997e+01	1.200473642939999941e+01	1.169068915704999867e+01	1.176183880540000004e+01	1.151801663090000005e+01	1.145744809514999929e+01	1.171810370749999919e+01	1.148044571329999997e+01	1.160695150435000045e+01	1.174439280100000005e+01	1.128486166100000077e+01	1.169070334715000037e+01	1.209840639105000015e+01	1.182339156280000125e+01	1.152106398330000125e+01	1.259291673835000047e+01	1.147728581159999983e+01	1.202207567569999824e+01	1.181492135204999983e+01	1.238660447834999978e+01	1.162287610790000159e+01	1.157353107634999922e+01
1.181738723245000067e+01	1.168754856950000054e+01	1.157646954065000067e+01	1.173748404914999988e+01	1.178118790790000148e+01	1.176986121580000066e+01	1.162435223545000085e+01	1.158544907004999835e+01	1.161941670274999971e+01	1.142729069389999808e+01	1.174086734549999989e+01	1.150895857635000041e+01	1.200726539314999997e+01	1.199323057979999874e+01	1.173021435534999846e+01	1.213492238125000000e+01	1.133605547570000027e+01	1.192425995385000093e+01	1.211254130604999979e+01	1.169931728659999948e+01	1.159540969865000015e+01	1.218561572349999977e+01	1.186836988005000038e+01	1.187266337184999898e+01	1.142518801145000040e+01	1.239642988025000214e+01	1.170484634399999990e+01	1.146771476934999967e+01	1.164691024549999909e+01	1.200147631775000079e+01	1.168736525974999907e+01	1.176391851209999828e+01	1.151555986974999968e+01	1.145547919124999936e+01	1.171468678105000016e+01	1.147869845929999855e+01	1.160238001975000088e+01	1.173804402050000029e+01	1.128425352065000098e+01	1.168395228550000020e+01	1.209323827204999979e+01	1.181921774415000037e+01	1.151665927559999858e+01	1.259335885529999999e+01	1.147172686504999994e+01	1.201653165165000203e+01	1.181351738805000018e+01	1.238903063789999948e+01	1.161728051209999890e+01	1.157634725280000154e+01
1.181040657195000065e+01	1.168703292959999906e+01	1.157449644529999944e+01	1.173454220034999906e+01	1.177629982760000082e+01	1.176744250380000167e+01	1.162312800250000144e+01	1.158828288375000071e+01	1.161643733004999923e+01	1.143199779464999999e+01	1.173783615285000081e+01	1.150473536155000076e+01	1.200327414270000048e+01	1.199105014275000158e+01	1.172590132440000055e+01	1.213062333194999809e+01	1.133276177069999946e+01	1.192645571270000104e+01	1.211145779489999796e+01	1.169968967544999927e+01	1.159737417204999943e+01	1.219110772499999840e+01	1.186982852859999937e+01	1.187112877044999948e+01	1.142270920629999864e+01	1.239696541754999970e+01	1.170045828914999930e+01	1.146094165445000002e+01	1.164625900700000116e+01	1.199813366479999921e+01	1.168403965939999978e+01	1.176589517729999912e+01	1.151315097735000137e+01	1.145354170974999874e+01	1.171123816104999804e+01	1.147695752229999755e+01	1.159776551050000037e+01	1.173172519639999933e+01	1.128396737359999946e+01	1.167719585054999953e+01	1.208799407945000048e+01	1.181499364555000042e+01	1.151228037719999975e+01	1.259373697744999987e+01	1.146618704720000004e+01	1.201089822584999922e+01	1.181204188060000071e+01	1.239139985799999977e+01	1.161170456155000075e+01	1.157910221309999876e+01
1.180337286320000167e+01	1.168665190159999945e+01	1.157256025769999930e+01	1.173161401075000043e+01	1.177134786950000134e+01	1.176507148614999743e+01	1.162184480070000170e+01	1.159110763340000005e+01	1.161349038184999927e+01	1.143684648914999968e+01	1.173481202724999939e+01	1.150046270645000135e+01	1.199925972300000154e+01	1.198880795144999922e+01	1.172158087400000070e+01	1.212630744324999910e+01	1.132956681619999983e+01	1.192859580644999973e+01	1.211027490569999898e+01	1.170002299524999856e+01	1.159933875285000049e+01	1.219654284419999790e+01	1.187122580834999930e+01	1.186956626675000059e+01	1.142049426055000083e+01	1.239749821975000188e+01	1.169605112684999959e+01	1.145420388904999953e+01	1.164563152475000152e+01	1.199471158749999944e+01	1.168071657840000022e+01	1.176776839380000084e+01	1.151078648125000115e+01	1.145163576830000096e+01	1.170776340610000155e+01	1.147522690884999896e+01	1.159310218074999987e+01	1.172543492235000073e+01	1.128400831600000132e+01	1.167044192930000079e+01	1.208267214259999989e+01	1.181071929780000040e+01	1.150793359524999815e+01	1.259405025725000016e+01	1.146067342145000012e+01	1.200517238199999781e+01	1.181050082650000199e+01	1.239370521114999946e+01	1.160614150440000003e+01	1.158179964374999926e+01
1.179628674640000341e+01	1.168640555630000044e+01	1.157066377964999937e+01	1.172869858660000020e+01	1.176633169610000174e+01	1.176274857539999985e+01	1.162050769699999897e+01	1.159392613179999998e+01	1.161058250309999806e+01	1.144184657219999934e+01	1.173179699554999900e+01	1.149613421060000107e+01	1.199522374700000071e+01	1.198650181814999982e+01	1.171725503734999840e+01	1.212198248644999943e+01	1.132647391735000042e+01	1.193067834184999931e+01	1.210899305234999979e+01	1.170032064964999918e+01	1.160130184520000007e+01	1.220190956289999917e+01	1.187256199850000193e+01	1.186797330989999999e+01	1.141855426440000087e+01	1.239802785745000158e+01	1.169162280099999762e+01	1.144749891714999990e+01	1.164501803365000043e+01	1.199120895475000026e+01	1.167739839014999959e+01	1.176953670034999888e+01	1.150847611159999850e+01	1.144976079949999814e+01	1.170426537210000006e+01	1.147350563775000154e+01	1.158838779455000001e+01	1.171917356944999966e+01	1.128437938695000042e+01	1.166369042749999885e+01	1.207727037960000160e+01	1.180639182819999888e+01	1.150361940329999832e+01	1.259429675284999917e+01	1.145519028120000016e+01	1.199936009880000043e+01	1.180889304979999821e+01	1.239594409364999983e+01	1.160059179819999997e+01	1.158444107655000010e+01
1.178914761679999756e+01	1.168628239609999930e+01	1.156881014949999908e+01	1.172579365354999936e+01	1.176126139069999965e+01	1.176048099129999791e+01	1.161911409835000164e+01	1.159673803439999951e+01	1.160771722770000025e+01	1.144699764255000041e+01	1.172879039534999990e+01	1.149174781125000067e+01	1.199116091269999984e+01	1.198413587405000058e+01	1.171292545909999738e+01	1.211766004579999745e+01	1.132346999789999842e+01	1.193269804614999963e+01	1.210760470125000232e+01	1.170058434465000019e+01	1.160325415344999911e+01	1.220720771584999831e+01	1.187383145659999961e+01	1.186635044964999963e+01	1.141689394650000011e+01	1.239855816964999846e+01	1.168717225084999889e+01	1.144082031465000071e+01	1.164441909590000002e+01	1.198762174835000138e+01	1.167408658769999974e+01	1.177120590030000002e+01	1.150622824874999850e+01	1.144791125325000003e+01	1.170074971335000136e+01	1.147180070474999880e+01	1.158361489834999958e+01	1.171294316744999975e+01	1.128507621530000016e+01	1.165693811190000240e+01	1.207178735110000112e+01	1.180201023495000001e+01	1.149935409010000065e+01	1.259447768209999907e+01	1.144974635350000014e+01	1.199345877385000136e+01	1.180722634464999921e+01	1.239811710119999866e+01	1.159505457644999993e+01	1.158703009649999949e+01
1.178196050519999893e+01	1.168626788884999890e+01	1.156699650954999825e+01	1.172290434860000019e+01	1.175613554620000123e+01	1.175826622184999870e+01	1.161767432989999804e+01	1.159954440515000229e+01	1.160489577749999945e+01	1.145229780290000043e+01	1.172579595324999957e+01	1.148730647669999883e+01	1.198707408509999972e+01	1.198171245534999940e+01	1.170859665070000055e+01	1.211333198395000110e+01	1.132055759660000049e+01	1.193465505724999964e+01	1.210611276210000042e+01	1.170081205074999886e+01	1.160519359469999934e+01	1.221242944840000000e+01	1.187502907869999902e+01	1.186469599169999967e+01	1.141551127810000033e+01	1.239909991374999620e+01	1.168270942834999992e+01	1.143415843140000021e+01	1.164383565074999893e+01	1.198395569610000067e+01	1.167078622854999992e+01	1.177277122334999859e+01	1.150404472405000078e+01	1.144609051124999866e+01	1.169723153930000059e+01	1.147011695049999780e+01	1.157878003719999960e+01	1.170675174710000022e+01	1.128610140390000183e+01	1.165019326359999852e+01	1.206623048314999735e+01	1.179757734574999972e+01	1.149513787420000099e+01	1.259458999499999976e+01	1.144434733439999974e+01	1.198747330964999769e+01	1.180549903094999920e+01	1.240022203005000101e+01	1.158953643639999953e+01	1.158956995255000066e+01
1.177472825725000227e+01	1.168634808859999907e+01	1.156522802254999682e+01	1.172004019619999937e+01	1.175095484254999967e+01	1.175611436470000193e+01	1.161619052329999668e+01	1.160235127055000071e+01	1.160212601854999903e+01	1.145774709155000082e+01	1.172281495334999946e+01	1.148281234014999974e+01	1.198296038244999906e+01	1.197923006559999948e+01	1.170426422054999804e+01	1.210899487485000137e+01	1.131774111909999903e+01	1.193655339594999987e+01	1.210451879220000038e+01	1.170100503935000091e+01	1.160711500459999890e+01	1.221757606405000018e+01	1.187615482634999964e+01	1.186300957450000126e+01	1.141440190235000074e+01	1.239965275604999739e+01	1.167823033260000010e+01	1.142752180759999980e+01	1.164326708884999917e+01	1.198020859534999971e+01	1.166750726064999988e+01	1.177423195004999990e+01	1.150192651260000076e+01	1.144430084454999985e+01	1.169372495604999962e+01	1.146844838850000059e+01	1.157388437170000017e+01	1.170060357714999810e+01	1.128746237590000234e+01	1.164345029105000151e+01	1.206060003679999859e+01	1.179309338479999880e+01	1.149097607674999821e+01	1.259464307294999941e+01	1.143901118535000094e+01	1.198139865004999827e+01	1.180371714224999913e+01	1.240225313140000196e+01	1.158403295295000035e+01	1.159206168269999893e+01
1.176745302479999999e+01	1.168651848840000085e+01	1.156351119909999881e+01	1.171720594485000078e+01	1.174572854400000033e+01	1.175403108904999705e+01	1.161466854600000076e+01	1.160515623249999884e+01	1.159940837989999984e+01	1.146335593934999864e+01	1.171984075665000091e+01	1.147826465440000021e+01	1.197882232965000071e+01	1.197670182169999897e+01	1.169993504390000005e+01	1.210464673179999906e+01	1.131502180324999962e+01	1.193839049320000001e+01	1.210281703759999949e+01	1.170116682165000022e+01	1.160901861740000029e+01	1.222264150660000048e+01	1.187721009200000211e+01	1.186130025379999964e+01	1.141355581350000037e+01	1.240021287960000151e+01	1.167374398184999862e+01	1.142091839709999945e+01	1.164272985579999897e+01	1.197637686950000102e+01	1.166425631030000076e+01	1.177559075354999862e+01	1.149986499044999988e+01	1.144254366914999999e+01	1.169024404870000033e+01	1.146679173120000073e+01	1.156893479634999977e+01	1.169449309904999978e+01	1.128916746145000083e+01	1.163671343165000138e+01	1.205489593985000063e+01	1.178855667530000062e+01	1.148686862825000254e+01	1.259463711434999844e+01	1.143374645495000053e+01	1.197523161214999732e+01	1.180188362580000216e+01	1.240420892155000132e+01	1.157854164749999981e+01	1.159451035939999919e+01
1.176014083079999750e+01	1.168677688690000238e+01	1.156184814794999838e+01	1.171439688219999908e+01	1.174045800454999977e+01	1.175201244374999909e+01	1.161311099755000065e+01	1.160795917120000098e+01	1.159675458319999919e+01	1.146912710309999994e+01	1.171686945569999949e+01	1.147366181940000018e+01	1.197466207755000056e+01	1.197412480944999835e+01	1.169561715790000100e+01	1.210028006954999924e+01	1.131240042425000070e+01	1.194016786964999888e+01	1.210101069760000314e+01	1.170128887390000116e+01	1.161089556254999877e+01	1.222762465749999983e+01	1.187819507624999815e+01	1.185957986160000033e+01	1.141295879469999974e+01	1.240077788115000068e+01	1.166926004145000029e+01	1.141435744654999951e+01	1.164222511790000070e+01	1.197246046739999947e+01	1.166103739314999999e+01	1.177684556779999880e+01	1.149785663154999860e+01	1.144082085329999998e+01	1.168679355150000099e+01	1.146515853329999857e+01	1.156393769279999972e+01	1.168842034389999895e+01	1.129121016574999814e+01	1.162999776244999950e+01	1.204911802189999648e+01	1.178396432299999930e+01	1.148281855375000227e+01	1.259457855049999964e+01	1.142856058145000020e+01	1.196897094104999759e+01	1.180000507555000056e+01	1.240609228425000232e+01	1.157305992645000003e+01	1.159691797550000025e+01
1.175278688054999954e+01	1.168712125959999959e+01	1.156024683734999847e+01	1.171162320224999931e+01	1.173514003590000065e+01	1.175006106689999896e+01	1.161151828915000017e+01	1.161075258479999839e+01	1.159417134309999931e+01	1.147506089954999986e+01	1.171390718234999895e+01	1.146900502615000050e+01	1.197048494084999959e+01	1.197150437429999847e+01	1.169131602274999793e+01	1.209589433774999989e+01	1.130987825700000116e+01	1.194187615094999977e+01	1.209909874065000324e+01	1.170136850655000060e+01	1.161274449960000155e+01	1.223252809239999905e+01	1.187911133114999807e+01	1.185785420619999897e+01	1.141260043660000001e+01	1.240135147335000099e+01	1.166478877124999869e+01	1.140784285539999843e+01	1.164175640870000095e+01	1.196845841374999964e+01	1.165785560600000004e+01	1.177800829550000117e+01	1.149590657714999864e+01	1.143912914734999831e+01	1.168338755415000207e+01	1.146355064920000189e+01	1.155888665124999903e+01	1.168238564474999919e+01	1.129358597390000263e+01	1.162330736384999952e+01	1.204326843340000153e+01	1.177930794299999917e+01	1.147882812119999763e+01	1.259447042895000024e+01	1.142345181115000052e+01	1.196262007700000041e+01	1.179807451860000000e+01	1.240789444544999753e+01	1.156757806770000130e+01	1.159928278139999946e+01
1.174539617770000000e+01	1.168754965624999897e+01	1.155870784380000060e+01	1.170889705944999903e+01	1.172977324220000028e+01	1.174818080284999944e+01	1.160988532654999972e+01	1.161353976210000027e+01	1.159166429390000097e+01	1.148115220520000079e+01	1.171095522365000008e+01	1.146429776745000062e+01	1.196629866575000101e+01	1.196884154960000046e+01	1.168704454729999753e+01	1.209148876880000145e+01	1.130745935250000045e+01	1.194351615204999995e+01	1.209707608664999867e+01	1.170140470075000039e+01	1.161456188784999988e+01	1.223734974289999755e+01	1.187995341624999845e+01	1.185612044349999827e+01	1.141247825019999951e+01	1.240193388809999853e+01	1.166033364815000084e+01	1.140138087159999891e+01	1.164132384284999944e+01	1.196436591584999931e+01	1.165472029080000027e+01	1.177907734495000014e+01	1.149400659279999815e+01	1.143747959479999921e+01	1.168004567949999739e+01	1.146196993575000178e+01	1.155379201354999985e+01	1.167639333314999917e+01	1.129629301274999875e+01	1.161664641549999821e+01	1.203734862859999843e+01	1.177459072129999917e+01	1.147490117060000259e+01	1.259431893260000024e+01	1.141842053230000076e+01	1.195618090634999753e+01	1.179609550884999969e+01	1.240961593925000095e+01	1.156209875280000077e+01	1.160160879005000112e+01
1.173796351819999906e+01	1.168805720659999992e+01	1.155723932765000050e+01	1.170621725624999954e+01	1.172435585484999976e+01	1.174637661664999833e+01	1.160822002520000140e+01	1.161631833254999968e+01	1.158923761219999982e+01	1.148739906915000120e+01	1.170802253695000061e+01	1.145954386499999877e+01	1.196210029605000003e+01	1.196614105250000115e+01	1.168280835564999975e+01	1.208706379164999944e+01	1.130514204534999934e+01	1.194508745699999963e+01	1.209494377930000120e+01	1.170139702895000156e+01	1.161634449314999884e+01	1.224207882880000042e+01	1.188072264809999901e+01	1.185438226139999962e+01	1.141258694940000140e+01	1.240252752840000028e+01	1.165588959355000043e+01	1.139497787440000032e+01	1.164093348465000055e+01	1.196018453245000046e+01	1.165164036070000009e+01	1.178005647115000087e+01	1.149215315224999934e+01	1.143587666359999844e+01	1.167677388879999967e+01	1.146042013289999950e+01	1.154865490070000078e+01	1.167045844624999873e+01	1.129932936869999871e+01	1.161001644524999676e+01	1.203136670590000179e+01	1.176981473529999889e+01	1.147104274460000006e+01	1.259412197780000042e+01	1.141346970960000107e+01	1.194965485689999873e+01	1.179406935555000047e+01	1.241125671909999895e+01	1.155662543999999947e+01	1.160390514694999986e+01
1.173048479635000163e+01	1.168863902470000227e+01	1.155584114560000053e+01	1.170359216645000089e+01	1.171888366055000041e+01	1.174465441105000174e+01	1.160652515640000004e+01	1.161909075920000234e+01	1.158688475079999947e+01	1.149378838155000082e+01	1.170510849645000029e+01	1.145474954244999921e+01	1.195789011284999859e+01	1.196340304415000055e+01	1.167861253410000089e+01	1.208261831020000088e+01	1.130292206764999996e+01	1.194658031400000020e+01	1.209270379714999955e+01	1.170133704879999925e+01	1.161809319489999837e+01	1.224671243584999836e+01	1.188141920435000110e+01	1.185264709149999973e+01	1.141291921770000073e+01	1.240313325855000137e+01	1.165147505544999973e+01	1.138863133759999968e+01	1.164059300174999834e+01	1.195591354105000015e+01	1.164861614864999950e+01	1.178095626874999979e+01	1.149034495509999942e+01	1.143433037099999972e+01	1.167359261800000070e+01	1.145890586594999938e+01	1.154347638734999926e+01	1.166458479940000004e+01	1.130269322399999865e+01	1.160342451140000186e+01	1.202532060849999951e+01	1.176497849885000235e+01	1.146725998144999892e+01	1.259388749520000061e+01	1.140860621204999958e+01	1.194304088004999898e+01	1.179200143449999949e+01	1.241281579464999751e+01	1.155115544895000035e+01	1.160616879155000092e+01
1.172296319189999991e+01	1.168928893924999990e+01	1.155452658275000033e+01	1.170102599894999962e+01	1.171336027435000027e+01	1.174300935200000140e+01	1.160478917255000120e+01	1.162185758725000007e+01	1.158459991994999960e+01	1.150031751199999874e+01	1.170222092849999918e+01	1.144991970174999985e+01	1.195367345644999979e+01	1.196063001329999942e+01	1.167446088470000021e+01	1.207815148215000178e+01	1.130079572309999847e+01	1.194798984484999949e+01	1.209035871529999895e+01	1.170122301299999990e+01	1.161981006319999921e+01	1.225125397489999912e+01	1.188204644720000047e+01	1.185092109949999895e+01	1.141346137405000150e+01	1.240374891964999904e+01	1.164709767345000024e+01	1.138234872814999932e+01	1.164030338730000125e+01	1.195154845405000010e+01	1.164566271689999866e+01	1.178177316559999888e+01	1.148858926399999980e+01	1.143284240810000263e+01	1.167051029679999985e+01	1.145742169469999894e+01	1.153825845875000056e+01	1.165878153719999943e+01	1.130637894735000160e+01	1.159687543215000005e+01	1.201921765019999988e+01	1.176008336730000003e+01	1.146356589510000035e+01	1.259361632410000098e+01	1.140383036114999982e+01	1.193632996274999947e+01	1.178989480505000209e+01	1.241429151799999708e+01	1.154568693024999959e+01	1.160841094714999855e+01
1.171539860514999987e+01	1.168999933494999688e+01	1.155329543795000014e+01	1.169852604915000072e+01	1.170779269650000032e+01	1.174143755200000072e+01	1.160300877830000132e+01	1.162461962320000275e+01	1.158239814100000054e+01	1.150698327964999912e+01	1.169936241105000008e+01	1.144506293439999922e+01	1.194944501804999959e+01	1.195782857940000099e+01	1.167036122840000267e+01	1.207367021225000059e+01	1.129875702170000018e+01	1.194930508764999999e+01	1.208791313735000195e+01	1.170105494775000032e+01	1.162148467359999948e+01	1.225570247369999954e+01	1.188260382625000133e+01	1.184921358469999930e+01	1.141421667594999967e+01	1.240437366845000078e+01	1.164275702660000000e+01	1.137613773665000139e+01	1.164007131820000041e+01	1.194709097515000096e+01	1.164279081864999910e+01	1.178250786630000135e+01	1.148688372904999966e+01	1.143141551084999996e+01	1.166753698099999959e+01	1.145596805240000116e+01	1.153299695935000102e+01	1.165305758070000053e+01	1.131038216089999793e+01	1.159038068760000151e+01	1.201306291919999936e+01	1.175513680449999931e+01	1.145996804259999990e+01	1.259331516275000240e+01	1.139914960519999987e+01	1.192952382440000036e+01	1.178775587365000099e+01	1.241568119485000032e+01	1.154022205000000056e+01	1.161063337084999958e+01
1.170779312139999817e+01	1.169076380130000103e+01	1.155214534895000078e+01	1.169609837504999916e+01	1.170217534804999993e+01	1.173994248205000090e+01	1.160118979679999995e+01	1.162737849700000226e+01	1.158028175035000018e+01	1.151378509399999928e+01	1.169653775155000019e+01	1.144017848224999945e+01	1.194520998904999942e+01	1.195500594175000053e+01	1.166631590835000054e+01	1.206917181214999957e+01	1.129679693930000006e+01	1.195052017329999927e+01	1.208536573235000233e+01	1.170083679720000092e+01	1.162312790065000101e+01	1.226005835509999997e+01	1.188308099435000109e+01	1.184753224694999929e+01	1.141518430300000020e+01	1.240500950114999590e+01	1.163845360919999905e+01	1.137000225759999950e+01	1.163989892949999927e+01	1.194254472784999876e+01	1.164001735964999895e+01	1.178315978359999860e+01	1.148522276645000062e+01	1.143004743574999971e+01	1.166467904544999890e+01	1.145454783355000039e+01	1.152769536620000146e+01	1.164741373149999859e+01	1.131469412469999902e+01	1.158395505009999837e+01	1.200685041040000023e+01	1.175013640100000067e+01	1.145646949809999882e+01	1.259299157974999872e+01	1.139456414140000007e+01	1.192262219580000249e+01	1.178558992564999919e+01	1.241698853805000091e+01	1.153476854100000004e+01	1.161283320380000106e+01
1.170014671225000136e+01	1.169158141755000102e+01	1.155107520894999951e+01	1.169374935819999983e+01	1.169651384160000163e+01	1.173851762665000109e+01	1.159932764570000252e+01	1.163013124360000106e+01	1.157825609590000049e+01	1.152072618470000087e+01	1.169375437645000027e+01	1.143527474515000009e+01	1.194098115079999900e+01	1.195216344860000035e+01	1.166233101280000106e+01	1.206466138145000144e+01	1.129491900520000058e+01	1.195163373875000090e+01	1.208271789459999823e+01	1.170057317544999975e+01	1.162473899615000050e+01	1.226432511430000005e+01	1.188347696484999894e+01	1.184588916530000091e+01	1.141636050114999890e+01	1.240565809280000131e+01	1.163418915799999986e+01	1.136394441459999882e+01	1.163979262620000021e+01	1.193790525674999969e+01	1.163734906304999939e+01	1.178373378015000128e+01	1.148360870810000023e+01	1.142874124694999871e+01	1.166194280769999914e+01	1.145315886325000143e+01	1.152235469604999984e+01	1.164185052530000064e+01	1.131930709739999941e+01	1.157761715314999940e+01	1.200057611329999929e+01	1.174508532175000042e+01	1.145307388970000062e+01	1.259263590329999971e+01	1.139007914340000127e+01	1.191562032564999818e+01	1.178340905554999729e+01	1.241821449459999727e+01	1.152934277720000011e+01	1.161501191125000076e+01
1.169246583800000039e+01	1.169244690700000078e+01	1.155008288530000016e+01	1.169148031639999985e+01	1.169080574414999951e+01	1.173715829620000051e+01	1.159742053519999772e+01	1.163288077300000189e+01	1.157632035119999969e+01	1.152780019080000073e+01	1.169101284379999939e+01	1.143034875745000001e+01	1.193676573959999843e+01	1.194930830244999953e+01	1.165841145859999983e+01	1.206014643365000083e+01	1.129312788874999995e+01	1.195265021304999919e+01	1.207997248359999887e+01	1.170025732130000051e+01	1.162632076254999802e+01	1.226849843469999968e+01	1.188379764715000064e+01	1.184428830314999992e+01	1.141774526720000082e+01	1.240632349414999958e+01	1.162995821079999992e+01	1.135797818670000048e+01	1.163974037220000035e+01	1.193317726469999940e+01	1.163479538064999907e+01	1.178422734749999989e+01	1.148203918240000121e+01	1.142749992149999905e+01	1.165932708605000201e+01	1.145180313170000019e+01	1.151697204949999964e+01	1.163637514750000079e+01	1.132421013545000044e+01	1.157137912655000100e+01	1.199424120990000020e+01	1.173999340644999911e+01	1.144978458494999884e+01	1.259224131934999846e+01	1.138570035074999964e+01	1.190851916710000147e+01	1.178121666324999950e+01	1.241934902064999946e+01	1.152394664834999993e+01	1.161718338314999954e+01
1.168475601109999751e+01	1.169335353759999840e+01	1.154917056015000121e+01	1.168930313705000046e+01	1.168504879380000006e+01	1.173586448859999898e+01	1.159546739644999924e+01	1.163563338744999953e+01	1.157447584784999961e+01	1.153501276240000095e+01	1.168831359069999998e+01	1.142540563054999936e+01	1.193256740420000028e+01	1.194644189139999924e+01	1.165456037635000008e+01	1.205562826379999919e+01	1.129142591075000013e+01	1.195356558814999914e+01	1.207712917889999993e+01	1.169988996980000096e+01	1.162787759249999908e+01	1.227258070849999960e+01	1.188404050995000105e+01	1.184273331059999990e+01	1.141933384814999997e+01	1.240700526159999839e+01	1.162576341804999913e+01	1.135210266954999980e+01	1.163973362255000055e+01	1.192835769240000054e+01	1.163235956025000029e+01	1.178464347345000007e+01	1.148051937450000004e+01	1.142633149610000132e+01	1.165682856764999897e+01	1.145047587564999780e+01	1.151155018755000015e+01	1.163098705215000095e+01	1.132938737419999953e+01	1.156524745579999980e+01	1.198784918379999986e+01	1.173486872219999810e+01	1.144661815695000051e+01	1.259180592060000059e+01	1.138144326580000154e+01	1.190132287219999974e+01	1.177900675359999916e+01	1.242038966385000087e+01	1.151857626214999897e+01	1.161935642694999871e+01
1.167701380404999867e+01	1.169429759834999949e+01	1.154832947075000149e+01	1.168722009980000109e+01	1.167923975889999966e+01	1.173464372219999774e+01	1.159347094670000011e+01	1.163837625080000215e+01	1.157272269699999967e+01	1.154234583735000008e+01	1.168566883620000141e+01	1.142044900510000005e+01	1.192839336715000087e+01	1.194357049490000122e+01	1.165079112039999742e+01	1.205111330905000067e+01	1.128981575004999982e+01	1.195438229659999863e+01	1.207419019039999952e+01	1.169946996294999941e+01	1.162940481759999933e+01	1.227657236364999882e+01	1.188420548764999829e+01	1.184123583484999997e+01	1.142112557719999977e+01	1.240770493950000208e+01	1.162160684450000048e+01	1.134632037305000019e+01	1.163977095284999841e+01	1.192344750254999930e+01	1.163004756934999939e+01	1.178498109184999976e+01	1.147904415179999837e+01	1.142524013425000007e+01	1.165445074265000081e+01	1.144917683774999873e+01	1.150608928459999980e+01	1.162569137020000021e+01	1.133483669235000058e+01	1.155923787434999994e+01	1.198139675204999932e+01	1.172971624139999847e+01	1.144358522235000031e+01	1.259133644039999922e+01	1.137732105655000048e+01	1.189403169965000195e+01	1.177678827944999895e+01	1.242134264514999842e+01	1.151324397439999991e+01	1.162153617559999930e+01
1.166925327929999767e+01	1.169527514929999867e+01	1.154757105654999982e+01	1.168523218484999937e+01	1.167337911899999980e+01	1.173349779375000068e+01	1.159143111164999951e+01	1.164110397870000035e+01	1.157104610709999903e+01	1.154978799809999934e+01	1.168307567339999942e+01	1.141547689309999924e+01	1.192424060869999991e+01	1.194070051279999944e+01	1.164711175279999900e+01	1.204660015630000025e+01	1.128828844304999990e+01	1.195509537699999925e+01	1.207115722024999904e+01	1.169899690389999947e+01	1.163090509224999991e+01	1.228046643094999801e+01	1.188429231764999905e+01	1.183980366449999977e+01	1.142311289130000063e+01	1.240842415000000010e+01	1.161749857204999969e+01	1.134063510664999974e+01	1.163985429365000002e+01	1.191844724410000111e+01	1.162786205175000021e+01	1.178524156669999989e+01	1.147761378595000004e+01	1.142422705944999883e+01	1.165218596275000174e+01	1.144791375680000201e+01	1.150059121434999909e+01	1.162048980514999919e+01	1.134054334204999925e+01	1.155336075075000046e+01	1.197488305140000264e+01	1.172454113569999912e+01	1.144069654609999986e+01	1.259083513825000011e+01	1.137334257059999842e+01	1.188663902505000181e+01	1.177456412240000105e+01	1.242220065909999960e+01	1.150795741740000011e+01	1.162371543380000105e+01
1.166147820189999962e+01	1.169628208120000146e+01	1.154690528235000002e+01	1.168334176595000073e+01	1.166745694265000033e+01	1.173242240064999820e+01	1.158934601894999972e+01	1.164382449324999769e+01	1.156944177755000069e+01	1.155732570540000026e+01	1.168053482539999877e+01	1.141049516924999985e+01	1.192010883374999963e+01	1.193783673140000090e+01	1.164351740339999886e+01	1.204209395230000013e+01	1.128683503579999936e+01	1.195569892584999927e+01	1.206803693674999955e+01	1.169847078489999959e+01	1.163236998554999957e+01	1.228426172170000186e+01	1.188431043855000269e+01	1.183845354174999898e+01	1.142530296560000025e+01	1.240915825330000111e+01	1.161344076449999996e+01	1.133505375150000027e+01	1.163997360975000106e+01	1.191335573525000058e+01	1.162580652499999978e+01	1.178542127825000030e+01	1.147623256980000050e+01	1.142330858820000117e+01	1.165005117755000086e+01	1.144667727464999984e+01	1.149506190005000050e+01	1.161537706280000037e+01	1.134648976335000192e+01	1.154761927770000085e+01	1.196830684995000205e+01	1.171935501549999969e+01	1.143795667834999996e+01	1.259029757334999999e+01	1.136950488849999985e+01	1.187914421224999906e+01	1.177234006974999936e+01	1.242295691945000158e+01	1.150272308559999956e+01	1.162589929125000054e+01
1.165368062945000105e+01	1.169731154819999830e+01	1.154633495080000039e+01	1.168154615599999957e+01	1.166146715929999900e+01	1.173141855264999833e+01	1.158721959660000067e+01	1.164654308605000033e+01	1.156791854379999940e+01	1.156494287479999983e+01	1.167804659915000087e+01	1.140550876665000146e+01	1.191600377834999946e+01	1.193498721250000116e+01	1.164000694050000284e+01	1.203759100305000018e+01	1.128544602540000064e+01	1.195619148455000058e+01	1.206483514984999772e+01	1.169789290974999929e+01	1.163380665835000016e+01	1.228795792204999771e+01	1.188425559149999877e+01	1.183719660950000119e+01	1.142769410554999965e+01	1.240989874025000184e+01	1.160943878640000015e+01	1.132958798760000008e+01	1.164013464585000079e+01	1.190817342829999959e+01	1.162388338034999968e+01	1.178553030830000026e+01	1.147490709745000004e+01	1.142248654740000013e+01	1.164804029939999808e+01	1.144547571360000049e+01	1.148949975694999992e+01	1.161035046170000129e+01	1.135266678730000045e+01	1.154202624654999809e+01	1.196166958415000003e+01	1.171416628664999671e+01	1.143536829479999994e+01	1.258972286990000100e+01	1.136582015539999979e+01	1.187154340945000008e+01	1.177011253630000098e+01	1.242361684394999877e+01	1.149755244869999871e+01	1.162809318069999875e+01
1.164587046055000030e+01	1.169836209520000025e+01	1.154586450575000001e+01	1.167983568794999982e+01	1.165541388600000161e+01	1.173048885745000014e+01	1.158505461174999773e+01	1.164925592435000112e+01	1.156648348894999856e+01	1.157263279374999954e+01	1.167560797340000001e+01	1.140052137600000037e+01	1.191193327925000034e+01	1.193216058564999926e+01	1.163658757460000004e+01	1.203309087730000115e+01	1.128411970690000032e+01	1.195657155940000038e+01	1.206155511625000010e+01	1.169726497145000010e+01	1.163520406905000115e+01	1.229155554305000031e+01	1.188412680295000001e+01	1.183604036299999862e+01	1.143028475279999867e+01	1.241065015025000129e+01	1.160550709220000165e+01	1.132424785359999930e+01	1.164033897434999965e+01	1.190290111210000035e+01	1.162208750885000086e+01	1.178556266160000021e+01	1.147364284134999934e+01	1.142176664365000072e+01	1.164614523644999977e+01	1.144431963455000023e+01	1.148390873889999853e+01	1.160539977330000028e+01	1.135906842775000136e+01	1.153658330590000070e+01	1.195496609579999792e+01	1.170897793984999957e+01	1.143293697689999888e+01	1.258910595809999933e+01	1.136229264614999934e+01	1.186383101440000054e+01	1.176788997130000070e+01	1.242418764164999878e+01	1.149245819110000078e+01	1.163029456599999989e+01
1.163806359294999915e+01	1.169943091889999920e+01	1.154550013169999723e+01	1.167821453194999748e+01	1.164929766830000091e+01	1.172963098429999995e+01	1.158284856665000184e+01	1.165195402300000005e+01	1.156513597629999879e+01	1.158038905199999924e+01	1.167322329259999947e+01	1.139553878775000051e+01	1.190790273005000088e+01	1.192935857040000158e+01	1.163326407145000019e+01	1.202860566145000121e+01	1.128285407789999795e+01	1.195683421589999895e+01	1.205820124239999913e+01	1.169658121774999948e+01	1.163656881964999990e+01	1.229505109135000041e+01	1.188392231410000122e+01	1.183498197575000077e+01	1.143307881595000097e+01	1.241141147685000057e+01	1.160164509679999867e+01	1.131904695665000027e+01	1.164058933569999965e+01	1.189754022744999951e+01	1.162041941134999945e+01	1.178550849310000004e+01	1.147243685229999954e+01	1.142115241274999882e+01	1.164435713795000105e+01	1.144321859044999989e+01	1.147829454054999943e+01	1.160053485265000006e+01	1.136568402169999992e+01	1.153130025599999975e+01	1.194819511594999817e+01	1.170378191004999913e+01	1.143065235090000087e+01	1.258844925844999985e+01	1.135893014650000055e+01	1.185601006254999845e+01	1.176567268049999981e+01	1.242466384409999769e+01	1.148744628895000019e+01	1.163251448015000022e+01
1.163026674195000254e+01	1.170052033825000137e+01	1.154524885569999881e+01	1.167669036579999897e+01	1.164311361334999972e+01	1.172883931329999996e+01	1.158059945369999966e+01	1.165463726204999872e+01	1.156386987384999898e+01	1.158820411830000019e+01	1.167089078884999864e+01	1.139055800655000006e+01	1.190391644460000009e+01	1.192658487545000057e+01	1.163003693574999886e+01	1.202413523859999955e+01	1.128165443339999996e+01	1.195697953264999924e+01	1.205477777409999973e+01	1.169584322044999780e+01	1.163789814205000006e+01	1.229844540459999891e+01	1.188364395500000015e+01	1.183402120099999877e+01	1.143608061890000016e+01	1.241218549375000180e+01	1.159785222834999985e+01	1.131399097479999938e+01	1.164089293805000125e+01	1.189208929724999919e+01	1.161887510835000015e+01	1.178537157585000017e+01	1.147128645475000042e+01	1.142064103200000069e+01	1.164266761759999902e+01	1.144217630755000314e+01	1.147265390695000065e+01	1.159575323680000025e+01	1.137250432444999859e+01	1.152617481999999960e+01	1.194136393914999950e+01	1.169857766420000189e+01	1.142851375715000017e+01	1.258775541534999931e+01	1.135574387890000025e+01	1.184808469125000130e+01	1.176346110285000179e+01	1.242504249294999852e+01	1.148251705895000008e+01	1.163475691880000085e+01
1.162248443469999870e+01	1.170163319445000027e+01	1.154510815894999887e+01	1.167526433160000110e+01	1.163686212014999910e+01	1.172811235854999978e+01	1.157831077764999961e+01	1.165730770184999798e+01	1.156268763094999841e+01	1.159606225944999913e+01	1.166860604345000141e+01	1.138558455395000024e+01	1.189998221940000001e+01	1.192383279330000079e+01	1.162692705169999918e+01	1.201968307554999882e+01	1.128051501930000100e+01	1.195701370934999908e+01	1.205128399804999795e+01	1.169505328945000144e+01	1.163920023614999977e+01	1.230173501744999953e+01	1.188328888575000164e+01	1.183315539979999897e+01	1.143928357149999897e+01	1.241296888029999756e+01	1.159413791160000073e+01	1.130908689084999885e+01	1.164125864280000044e+01	1.188655054670000055e+01	1.161746508244999987e+01	1.178516259364999996e+01	1.147018555984999821e+01	1.142022747550000084e+01	1.164107977304999864e+01	1.144119082840000168e+01	1.146699367135000003e+01	1.159106679055000022e+01	1.137952065920000067e+01	1.152120745579999905e+01	1.193447179674999958e+01	1.169337330459999968e+01	1.142651841165000093e+01	1.258702100499999865e+01	1.135273400230000007e+01	1.184005838180000225e+01	1.176124696629999811e+01	1.242532035149999992e+01	1.147768068605000025e+01	1.163702405349999935e+01
1.161472138849999780e+01	1.170276808660000079e+01	1.154508259279999827e+01	1.167393424304999883e+01	1.163054554864999979e+01	1.172745859859999840e+01	1.157598444465000043e+01	1.165996612704999968e+01	1.156158049009999900e+01	1.160394951099999972e+01	1.166637297465000067e+01	1.138062898540000134e+01	1.189610099789999964e+01	1.192109947850000040e+01	1.162393428854999833e+01	1.201524701585000088e+01	1.127943244985000071e+01	1.195693189944999979e+01	1.204772339390000013e+01	1.169421935095000009e+01	1.164048012850000013e+01	1.230492898874999952e+01	1.188286538204999943e+01	1.183239002060000011e+01	1.144268013625000080e+01	1.241375373924999970e+01	1.159050785370000014e+01	1.130434616900000044e+01	1.164168214300000059e+01	1.188093337880000000e+01	1.161618682135000036e+01	1.178487651025000105e+01	1.146913045249999996e+01	1.141991365784999779e+01	1.163959268989999885e+01	1.144025952874999952e+01	1.146131922534999958e+01	1.158648162669999948e+01	1.138672022014999996e+01	1.151639896355000126e+01	1.192752225555000223e+01	1.168817388805000057e+01	1.142466377739999928e+01	1.258624730009999837e+01	1.134990060599999850e+01	1.183193551125000020e+01	1.175903692465000283e+01	1.242550203955000043e+01	1.147294676370000133e+01	1.163931280275000013e+01
1.160698828789999837e+01	1.170392797715000022e+01	1.154516784465000079e+01	1.167269670075000043e+01	1.162416471404999996e+01	1.172688059889999934e+01	1.157362334459999964e+01	1.166261207355000096e+01	1.156054890920000133e+01	1.161185529084999857e+01	1.166418408770000070e+01	1.137570189399999876e+01	1.189227152864999937e+01	1.191839175029999964e+01	1.162105461199999823e+01	1.201082829899999993e+01	1.127840601389999975e+01	1.195673031624999894e+01	1.204410090409999867e+01	1.169334963800000082e+01	1.164173828995000015e+01	1.230801726454999923e+01	1.188237469935000234e+01	1.183171584204999860e+01	1.144626677500000156e+01	1.241453780329999823e+01	1.158696345635000036e+01	1.129978107794999964e+01	1.164216924299999967e+01	1.187523692665000041e+01	1.161504231814999955e+01	1.178451421615000072e+01	1.146811581160000060e+01	1.141971011060000230e+01	1.163821298214999977e+01	1.143937634014999993e+01	1.145563431004999977e+01	1.158199996664999887e+01	1.139409750559999779e+01	1.151175531514999939e+01	1.192051078959999977e+01	1.168298552699999959e+01	1.142295851014999997e+01	1.258543797185000024e+01	1.134725398584999922e+01	1.182371202940000110e+01	1.175683947475000224e+01	1.242559084374999934e+01	1.146832965595000076e+01	1.164162663084999849e+01
1.159929888534999876e+01	1.170510657029999990e+01	1.154537311829999702e+01	1.167154512105000030e+01	1.161771371360000060e+01	1.172637076844999804e+01	1.157122790729999906e+01	1.166524291685000136e+01	1.155959820145000094e+01	1.161977224209999981e+01	1.166204624929999945e+01	1.137080430480000004e+01	1.188849022564999913e+01	1.191571295789999851e+01	1.161829568584999883e+01	1.200642666330000097e+01	1.127744108140000101e+01	1.195640764175000115e+01	1.204041542370000073e+01	1.169244353460000063e+01	1.164298233465000010e+01	1.231099588664999978e+01	1.188181961195000014e+01	1.183112637819999868e+01	1.145004816775000123e+01	1.241531651995000018e+01	1.158350982924999961e+01	1.129539640259999977e+01	1.164271641859999917e+01	1.186946433545000090e+01	1.161404236705000059e+01	1.178408124000000079e+01	1.146714481114999984e+01	1.141962435210000137e+01	1.163694334300000222e+01	1.143854488895000010e+01	1.144994714130000091e+01	1.157762659704999919e+01	1.140163791914999791e+01	1.150728660429999906e+01	1.191344205214999796e+01	1.167781241229999978e+01	1.142139598869999872e+01	1.258458747014999801e+01	1.134478806619999958e+01	1.181539762224999990e+01	1.175464941185000001e+01	1.242558883779999945e+01	1.146385014794999968e+01	1.164395683264999981e+01
1.159166727909999928e+01	1.170630018690000007e+01	1.154569992980000137e+01	1.167048047149999945e+01	1.161119632940000024e+01	1.172591974819999905e+01	1.156879304445000045e+01	1.166785334920000139e+01	1.155874008994999969e+01	1.162768803630000036e+01	1.165995779279999844e+01	1.136594127344999983e+01	1.188476166480000096e+01	1.191305746140000110e+01	1.161564283715000023e+01	1.200204926610000022e+01	1.127653788434999704e+01	1.195596044905000177e+01	1.203667257835000015e+01	1.169151192405000117e+01	1.164420786089999993e+01	1.231386912850000037e+01	1.188120273504999957e+01	1.183061778185000001e+01	1.145401900439999920e+01	1.241609309654999826e+01	1.158014267759999960e+01	1.129119510215000055e+01	1.164331893754999925e+01	1.186361244200000087e+01	1.161319387300000017e+01	1.178357414805000047e+01	1.146621952465000049e+01	1.141965583530000217e+01	1.163579052389999902e+01	1.143775567604999921e+01	1.144425381149999943e+01	1.157335767365000123e+01	1.140933154190000032e+01	1.150300163075000093e+01	1.190632300709999924e+01	1.167266046440000160e+01	1.141997902349999983e+01	1.258369084789999981e+01	1.134250118565000065e+01	1.180698891415000062e+01	1.175247144959999801e+01	1.242549471620000112e+01	1.145952070435000003e+01	1.164629998899999919e+01
1.158409074875000044e+01	1.170751244009999859e+01	1.154615140225000047e+01	1.166950381090000022e+01	1.160461918449999885e+01	1.172552179975000008e+01	1.156632940160000089e+01	1.167044150809999969e+01	1.155797159815000086e+01	1.163559862634999931e+01	1.165791786995000123e+01	1.136111718184999830e+01	1.188109210385000125e+01	1.191041764705000006e+01	1.161309529099999871e+01	1.199769707389999951e+01	1.127569585014999909e+01	1.195538006590000180e+01	1.203286789310000060e+01	1.169056006950000004e+01	1.164541299749999936e+01	1.231664607479999773e+01	1.188052900799999989e+01	1.183018843259999997e+01	1.145817245645000071e+01	1.241686213979999920e+01	1.157686115514999869e+01	1.128718783110000068e+01	1.164397931899999961e+01	1.185768443285000018e+01	1.161249268099999910e+01	1.178299081424999883e+01	1.146533185035000102e+01	1.141980736494999960e+01	1.163475105259999864e+01	1.143700936405000235e+01	1.143856279805000042e+01	1.156918352319999954e+01	1.141716726099999768e+01	1.149889651699999860e+01	1.189915205829999856e+01	1.166754326174999790e+01	1.141870205624999990e+01	1.258274961009999870e+01	1.134040438890000146e+01	1.179849172285000236e+01	1.175030119674999973e+01	1.242530595340000055e+01	1.145534886060000090e+01	1.164866335454999913e+01
1.157658261620000140e+01	1.170874208830000107e+01	1.154673074445000047e+01	1.166860934265000083e+01	1.159798885684999981e+01	1.172516914729999904e+01	1.156385265159999953e+01	1.167300754389999895e+01	1.155730210619999987e+01	1.164349462284999959e+01	1.165592287129999960e+01	1.135633533660000083e+01	1.187748738175000085e+01	1.190778975039999921e+01	1.161065000039999973e+01	1.199336645784999789e+01	1.127492163960000227e+01	1.195466838269999776e+01	1.202899936129999858e+01	1.168958193079999930e+01	1.164659578304999954e+01	1.231932870194999907e+01	1.187979733810000305e+01	1.182982559484999996e+01	1.146250222709999989e+01	1.241762470429999787e+01	1.157365272914999998e+01	1.128338873979999946e+01	1.164469142005000002e+01	1.185168580095000124e+01	1.161194477645000056e+01	1.178232934885000027e+01	1.146448403615000089e+01	1.142008212619999874e+01	1.163382379384999865e+01	1.143630713595000259e+01	1.143288876115000008e+01	1.156510330489999916e+01	1.142513714965000204e+01	1.149498066924999939e+01	1.189193585520000163e+01	1.166245946180000104e+01	1.141755260960000129e+01	1.258176608764999926e+01	1.133849607984999963e+01	1.178991324224999993e+01	1.174813576635000167e+01	1.242502541874999977e+01	1.145133939575000070e+01	1.165104598910000000e+01
1.156915537239999914e+01	1.170999599530000168e+01	1.154743595445000004e+01	1.166779209124999994e+01	1.159131179670000122e+01	1.172485602879999789e+01	1.156136615864999762e+01	1.167556296250000081e+01	1.155673689649999858e+01	1.165136966129999863e+01	1.165397967194999929e+01	1.135160668505000103e+01	1.187394923399999946e+01	1.190517160245000028e+01	1.160830497100000080e+01	1.198905784809999986e+01	1.127421504389999996e+01	1.195382921144999777e+01	1.202506829110000020e+01	1.168858235779999966e+01	1.164775408504999987e+01	1.232191662980000046e+01	1.187900335570000188e+01	1.182952567655000031e+01	1.146699927264999985e+01	1.241837855165000093e+01	1.157051126654999962e+01	1.127980209989999949e+01	1.164545711665000027e+01	1.184561880014999957e+01	1.161154808765000013e+01	1.178160000934999907e+01	1.146367795615000063e+01	1.142049193689999775e+01	1.163300740314999793e+01	1.143564577114999814e+01	1.142723754004999925e+01	1.156112535475000058e+01	1.143322576415000036e+01	1.149126017995000026e+01	1.188468171234999993e+01	1.165741696294999663e+01	1.141653123460000074e+01	1.258073276799999896e+01	1.133678636169999976e+01	1.178125448850000012e+01	1.174598202135000058e+01	1.242465361119999834e+01	1.144751046070000022e+01	1.165343798754999938e+01
1.156181562579999955e+01	1.171127922809999866e+01	1.154825697480000279e+01	1.166704584449999871e+01	1.158459719020000023e+01	1.172457615324999836e+01	1.155887752035000027e+01	1.167809810674999760e+01	1.155628138525000104e+01	1.165920912674999954e+01	1.165208839159999954e+01	1.134693716749999837e+01	1.187047346694999916e+01	1.190255809059999947e+01	1.160605932094999915e+01	1.198477000284999860e+01	1.127357740949999965e+01	1.195286591755000138e+01	1.202108593840000061e+01	1.168757091884999966e+01	1.164888928605000018e+01	1.232441282894999901e+01	1.187815819649999760e+01	1.182928369160000059e+01	1.147164707459999988e+01	1.241912101874999763e+01	1.156743229255000038e+01	1.127643466085000057e+01	1.164627085855000033e+01	1.183948451060000018e+01	1.161130387274999975e+01	1.178079174104999893e+01	1.146291572335000097e+01	1.142104055369999926e+01	1.163230045239999910e+01	1.143502546820000276e+01	1.142161184129999896e+01	1.155725248825000051e+01	1.144141829359999996e+01	1.148773425950000160e+01	1.187739497514999876e+01	1.165242824929999799e+01	1.141564194154999967e+01	1.257965033554999934e+01	1.133527198089999999e+01	1.177252659374999944e+01	1.174383249964999898e+01	1.242418906334999917e+01	1.144388165684999947e+01	1.165583472724999936e+01
1.155457242095000048e+01	1.171259668395000020e+01	1.154919526559999987e+01	1.166636266460000115e+01	1.157785270024999846e+01	1.172432886135000096e+01	1.155638133834999870e+01	1.168061744789999779e+01	1.155594327280000044e+01	1.166700535414999962e+01	1.165026036665000042e+01	1.134234190000000098e+01	1.186707328279999984e+01	1.189993592804999878e+01	1.160390615080000210e+01	1.198051051594999983e+01	1.127301332089999875e+01	1.195177654030000269e+01	1.201705922180000030e+01	1.168654704549999934e+01	1.164999892934999970e+01	1.232681146720000065e+01	1.187726510889999787e+01	1.182909440330000095e+01	1.147643556324999992e+01	1.241984716405000277e+01	1.156441639195000093e+01	1.127329318080000142e+01	1.164713349939999887e+01	1.183328713344999983e+01	1.161121078640000093e+01	1.177991148779999975e+01	1.146220342044999896e+01	1.142174195579999996e+01	1.163170088604999997e+01	1.143445406749999904e+01	1.141601992430000045e+01	1.155348418900000063e+01	1.144970950914999719e+01	1.148440045295000189e+01	1.187007581429999981e+01	1.164750229825000183e+01	1.141488517390000013e+01	1.257851201535000030e+01	1.133394459700000034e+01	1.176373695665000163e+01	1.174169331380000258e+01	1.242362634219999862e+01	1.144045818860000097e+01	1.165823273794999970e+01
1.154742628249999825e+01	1.171395350364999999e+01	1.155024488880000000e+01	1.166573468390000023e+01	1.157108177704999896e+01	1.172411664350000216e+01	1.155388609159999902e+01	1.168311575725000040e+01	1.155573565349999932e+01	1.167475625684999940e+01	1.164850913555000034e+01	1.133783594884999957e+01	1.186374881130000070e+01	1.189729787834999897e+01	1.160183426914999849e+01	1.197628096544999998e+01	1.127253344594999973e+01	1.195056049709999790e+01	1.201298916880000078e+01	1.168550945990000045e+01	1.165108846450000080e+01	1.232911073574999961e+01	1.187632948275000011e+01	1.182895761625000119e+01	1.148136067125000004e+01	1.242055855939999809e+01	1.156145594934999821e+01	1.127037270729999996e+01	1.164805266119999949e+01	1.182703021399999699e+01	1.161126643010000059e+01	1.177895346669999910e+01	1.146154247239999968e+01	1.142259698874999962e+01	1.163121390089999885e+01	1.143394188120000088e+01	1.141047681484999998e+01	1.154982703099999952e+01	1.145809521304999912e+01	1.148125769349999814e+01	1.186273556904999715e+01	1.164264413250000096e+01	1.141425906389999945e+01	1.257732266784999808e+01	1.133280782090000116e+01	1.175488780390000088e+01	1.173956558269999739e+01	1.242296073925000144e+01	1.143725503254999865e+01	1.166062459259999962e+01
1.154039369190000031e+01	1.171534756224999718e+01	1.155141327600000167e+01	1.166515543605000005e+01	1.156429057679999950e+01	1.172393154615000199e+01	1.155138617839999959e+01	1.168559373874999707e+01	1.155565995900000154e+01	1.168246076135000067e+01	1.164684192390000028e+01	1.133343566435000049e+01	1.186049754689999958e+01	1.189463668834999943e+01	1.159982507714999933e+01	1.197208034300000001e+01	1.127215025564999884e+01	1.194921830929999729e+01	1.200888427264999869e+01	1.168445628809999981e+01	1.165215641454999940e+01	1.233131241474999840e+01	1.187535865355000020e+01	1.182886960480000127e+01	1.148640729365000013e+01	1.242125474584999978e+01	1.155854833589999942e+01	1.126767334514999952e+01	1.164902488665000035e+01	1.182071089185000190e+01	1.161146155409999992e+01	1.177791812475000022e+01	1.146093142085000061e+01	1.142360413010000109e+01	1.163083701609999743e+01	1.143349284160000146e+01	1.140499416784999909e+01	1.154627677659999918e+01	1.146657868714999751e+01	1.147831106315000049e+01	1.185537909774999932e+01	1.163785978084999861e+01	1.141376594824999913e+01	1.257608207759999885e+01	1.133185277349999964e+01	1.174599403629999905e+01	1.173744436400000168e+01	1.242219609294999927e+01	1.143427912380000144e+01	1.166301572109999896e+01
1.153348606150000322e+01	1.171678099284999774e+01	1.155270208880000027e+01	1.166461684835000057e+01	1.155749500165000043e+01	1.172376972259999839e+01	1.154888830665000121e+01	1.168805051664999972e+01	1.155571849660000083e+01	1.169011040295000114e+01	1.164525439404999752e+01	1.132915361630000106e+01	1.185731066385000076e+01	1.189195255769999982e+01	1.159786749769999759e+01	1.196791453255000093e+01	1.127187296419999818e+01	1.194776030659999755e+01	1.200474636679999918e+01	1.168338601369999985e+01	1.165319423589999914e+01	1.233341756290000113e+01	1.187435101754999955e+01	1.182882783590000031e+01	1.149156297114999958e+01	1.242193132944999867e+01	1.155568617255000063e+01	1.126520010944999939e+01	1.165003809979999971e+01	1.181433661450000017e+01	1.161179001760000062e+01	1.177681025669999926e+01	1.146036211180000031e+01	1.142476205105000098e+01	1.163056783050000220e+01	1.143310739775000151e+01	1.139957492805000072e+01	1.154284236220000004e+01	1.147515242624999843e+01	1.147556275619999866e+01	1.184800256924999751e+01	1.163315989180000010e+01	1.141340470990000000e+01	1.257478011449999933e+01	1.133108044925000080e+01	1.173706762174999874e+01	1.173532295585000185e+01	1.242132502719999820e+01	1.143153526940000120e+01	1.166539880220000036e+01
1.152670998265000080e+01	1.171825385685000143e+01	1.155411160964999873e+01	1.166412214949999893e+01	1.155069686845000021e+01	1.172362782379999935e+01	1.154640260685000186e+01	1.169049050994999916e+01	1.155590499219999856e+01	1.169769833370000001e+01	1.164375461364999964e+01	1.132500049385000018e+01	1.185419270675000014e+01	1.188924268024999975e+01	1.159595194009999908e+01	1.196377957600000030e+01	1.127171577360000043e+01	1.194618706470000191e+01	1.200057760119999983e+01	1.168229261544999886e+01	1.165420026794999941e+01	1.233542865124999999e+01	1.187331211910000128e+01	1.182882882990000084e+01	1.149681616000000162e+01	1.242258345350000148e+01	1.155286897284999981e+01	1.126294902569999934e+01	1.165108896739999977e+01	1.180791680285000034e+01	1.161225329234999926e+01	1.177562989045000030e+01	1.145983670569999902e+01	1.142606893469999818e+01	1.163040319959999991e+01	1.143279359219999947e+01	1.139422907209999991e+01	1.153952918385000004e+01	1.148381139439999998e+01	1.147301485414999789e+01	1.184060952764999719e+01	1.162854726724999921e+01	1.141318057330000002e+01	1.257341610735000081e+01	1.133049104464999957e+01	1.172811501020000158e+01	1.173320034205000084e+01	1.242035244359999702e+01	1.142901963255000020e+01	1.166776832460000080e+01
1.152007944629999869e+01	1.171976483405000025e+01	1.155564162665000083e+01	1.166366674760000066e+01	1.154390273519999965e+01	1.172350707430000050e+01	1.154393722919999909e+01	1.169291704310000135e+01	1.155622620105000031e+01	1.170522463805000157e+01	1.164234779545000009e+01	1.132098513369999893e+01	1.185114124749999931e+01	1.188650322155000083e+01	1.159407852074999923e+01	1.195968163550000085e+01	1.127168741374999961e+01	1.194449561884999689e+01	1.199638959570000019e+01	1.168118537780000032e+01	1.165517356579999841e+01	1.233734876379999967e+01	1.187223146164999932e+01	1.182886778349999979e+01	1.150215009244999997e+01	1.242320627575000280e+01	1.155008787310000073e+01	1.126092763964999932e+01	1.165217739875000014e+01	1.180145227814999842e+01	1.161284837294999939e+01	1.177437618879999981e+01	1.145935550769999978e+01	1.142751907799999778e+01	1.163033661234999983e+01	1.143255189835000074e+01	1.138898377459999978e+01	1.153634194280000003e+01	1.149254733869999967e+01	1.147066159909999961e+01	1.183319999985000059e+01	1.162402012854999889e+01	1.141309255944999990e+01	1.257199635254999848e+01	1.133007402820000031e+01	1.171914222234999770e+01	1.173107912050000046e+01	1.241927927000000231e+01	1.142672865724999909e+01	1.167012385195000057e+01
1.151359772045000085e+01	1.172131985004999954e+01	1.155729600685000236e+01	1.166326426264999938e+01	1.153711639815000112e+01	1.172340228874999823e+01	1.154149668559999853e+01	1.169532550790000158e+01	1.155667623000000077e+01	1.171268746209999989e+01	1.164103788530000116e+01	1.131712265490000036e+01	1.184815968430000055e+01	1.188373288859999910e+01	1.159224318575000012e+01	1.195561714905000095e+01	1.127180205825000137e+01	1.194268485889999809e+01	1.199218217650000007e+01	1.168006843434999986e+01	1.165611380214999926e+01	1.233917622694999849e+01	1.187111149514999831e+01	1.182894062360000120e+01	1.150755891574999978e+01	1.242380167225000065e+01	1.154734409475000056e+01	1.125913619960000034e+01	1.165329636609999930e+01	1.179495046299999927e+01	1.161357518370000008e+01	1.177304663239999982e+01	1.145892012140000027e+01	1.142910806394999845e+01	1.163036068689999958e+01	1.143238276604999726e+01	1.138385241385000057e+01	1.153328667679999953e+01	1.150135124094999917e+01	1.146850804685000114e+01	1.182577938904999826e+01	1.161958021750000114e+01	1.141315322970000068e+01	1.257051609464999942e+01	1.132982711529999875e+01	1.171016463719999656e+01	1.172895324100000103e+01	1.241810611220000027e+01	1.142465935164999991e+01	1.167246071215000036e+01
1.150727311390000018e+01	1.172291862890000047e+01	1.155907179910000160e+01	1.166291640664999818e+01	1.153034710434999965e+01	1.172331371419999968e+01	1.153907713729999962e+01	1.169771489279999876e+01	1.155725145399999931e+01	1.172007890655000040e+01	1.163982751110000002e+01	1.131342431654999992e+01	1.184523795044999872e+01	1.188093133865000084e+01	1.159043705545000336e+01	1.195158029635000041e+01	1.127206280934999683e+01	1.194075978655000014e+01	1.198796358304999998e+01	1.167894164059999973e+01	1.165702141144999970e+01	1.234090991835000040e+01	1.186994533494999970e+01	1.182904355495000104e+01	1.151303309170000055e+01	1.242436456495000030e+01	1.154464441129999841e+01	1.125757650350000105e+01	1.165444255739999946e+01	1.178841510519999858e+01	1.161442726945000103e+01	1.177164365670000024e+01	1.145852798069999956e+01	1.143083906835000008e+01	1.163048095175000007e+01	1.143229012434999881e+01	1.137884600920000011e+01	1.153035969769999980e+01	1.151021726605000062e+01	1.146654940830000058e+01	1.181835085654999951e+01	1.161523740899999879e+01	1.141336657184999837e+01	1.256897291494999891e+01	1.132974624410000075e+01	1.170118691645000020e+01	1.172682754384999981e+01	1.241682464979999878e+01	1.142280511020000056e+01	1.167477351664999929e+01
1.150111850884999853e+01	1.172456720010000097e+01	1.156096828674999877e+01	1.166262606275000024e+01	1.152360547440000005e+01	1.172325235095000195e+01	1.153668243095000001e+01	1.170008774470000290e+01	1.155795398044999978e+01	1.172739745059999983e+01	1.163871543874999936e+01	1.130989997550000048e+01	1.184237412994999872e+01	1.187809133614999979e+01	1.158864818979999889e+01	1.194757278719999860e+01	1.127248017795000123e+01	1.193872206830000060e+01	1.198374153860000035e+01	1.167780980599999907e+01	1.165789483250000025e+01	1.234255506050000051e+01	1.186872601350000167e+01	1.182917868334999945e+01	1.151856623449999972e+01	1.242488435059999752e+01	1.154198810579999979e+01	1.125625103650000014e+01	1.165560606120000031e+01	1.178184021915000201e+01	1.161540392430000068e+01	1.177016893284999988e+01	1.145818803375000172e+01	1.143270539119999896e+01	1.163070067834999932e+01	1.143227330090000038e+01	1.137398802399999909e+01	1.152756730305000055e+01	1.151912996449999760e+01	1.146478405529999911e+01	1.181091391920000255e+01	1.161099136854999969e+01	1.141373934945000101e+01	1.256736393634999871e+01	1.132982505509999882e+01	1.169221411525000143e+01	1.172470108339999761e+01	1.241543423109999722e+01	1.142116362199999990e+01	1.167705671414999991e+01
1.149515051135000121e+01	1.172626352914999970e+01	1.156298493015000162e+01	1.166239154499999842e+01	1.151690480814999873e+01	1.172321733505000019e+01	1.153431722180000030e+01	1.170245072690000221e+01	1.155877895060000071e+01	1.173464440909999951e+01	1.163769716939999910e+01	1.130656738100000069e+01	1.183957108245000001e+01	1.187520997064999939e+01	1.158687357634999948e+01	1.194359792825000000e+01	1.127305302499999939e+01	1.193657394469999922e+01	1.197951951295000050e+01	1.167666845249999952e+01	1.165873607700000036e+01	1.234411300479999873e+01	1.186746330595000032e+01	1.182934111049999970e+01	1.152415585640000018e+01	1.242536184294999835e+01	1.153938298265000029e+01	1.125516500610000037e+01	1.165679257124999957e+01	1.177522345055000130e+01	1.161649999750000006e+01	1.176861652834999816e+01	1.145791106705000040e+01	1.143470756974999958e+01	1.163101519114999860e+01	1.143233359519999937e+01	1.136929897045000004e+01	1.152491315820000040e+01	1.152808357484999924e+01	1.146320587109999956e+01	1.180346317129999889e+01	1.160685065814999994e+01	1.141426998739999910e+01	1.256569431764999933e+01	1.133006147520000084e+01	1.168325831115000035e+01	1.172258523139999831e+01	1.241393459719999726e+01	1.141973531774999984e+01	1.167930929830000153e+01
1.148939169939999871e+01	1.172800244135000014e+01	1.156511962304999841e+01	1.166220801795000028e+01	1.151024967265000143e+01	1.172320294360000226e+01	1.153198025484999967e+01	1.170480489184999939e+01	1.155972212640000052e+01	1.174181628430000046e+01	1.163676728675000049e+01	1.130343393800000129e+01	1.183682590295000026e+01	1.187229073209999974e+01	1.158511143690000011e+01	1.193965627584999822e+01	1.127378379724999924e+01	1.193431682934999927e+01	1.197529325080000007e+01	1.167552623974999904e+01	1.165954690250000070e+01	1.234558244180000131e+01	1.186615633265000191e+01	1.182952524115000159e+01	1.152979613905000100e+01	1.242579459469999748e+01	1.153682823860000006e+01	1.125431283254999926e+01	1.165799864669999941e+01	1.176856948284999937e+01	1.161771207725000110e+01	1.176698123064999990e+01	1.145769752410000031e+01	1.143683660019999948e+01	1.163141426590000016e+01	1.143246717644999855e+01	1.136480176279999910e+01	1.152238671774999901e+01	1.153706306984999763e+01	1.146180838604999863e+01	1.179599912144999863e+01	1.160281940189999972e+01	1.141495660225000108e+01	1.256396091679999927e+01	1.133045917609999975e+01	1.167432656029999904e+01	1.172047687875000044e+01	1.241233373950000107e+01	1.141851665735000054e+01	1.168152801695000065e+01
1.148385341204999754e+01	1.172978778709999936e+01	1.156737234629999911e+01	1.166207394014999998e+01	1.150364391629999972e+01	1.172321011124999934e+01	1.152967504160000090e+01	1.170714615734999953e+01	1.156077775169999988e+01	1.174891240459999864e+01	1.163593131339999864e+01	1.130051106515000114e+01	1.183412986864999894e+01	1.186932916729999832e+01	1.158336094349999890e+01	1.193574747230000099e+01	1.127466535954999927e+01	1.193195662580000160e+01	1.197106502040000109e+01	1.167438653485000088e+01	1.166032849655000092e+01	1.234696804524999969e+01	1.186479983565000040e+01	1.182973606275000122e+01	1.153548483865000129e+01	1.242618259549999848e+01	1.153432534190000069e+01	1.125369276654999950e+01	1.165921815105000015e+01	1.176187706194999905e+01	1.161903622334999930e+01	1.176526828715000050e+01	1.145754336934999884e+01	1.143909316439999913e+01	1.163190436539999872e+01	1.143267372629999912e+01	1.136051813365000029e+01	1.151998668925000047e+01	1.154606259245000111e+01	1.146058822444999770e+01	1.178852125349999902e+01	1.159891208784999961e+01	1.141580932420000138e+01	1.256216452634999925e+01	1.133100977675000109e+01	1.166543138599999807e+01	1.171837527299999948e+01	1.241063063750000062e+01	1.141749357804999931e+01	1.168370506354999883e+01
1.147854109654999810e+01	1.173161273544999972e+01	1.156973950319999744e+01	1.166198921779999864e+01	1.149709665880000031e+01	1.172324010400000027e+01	1.152740037715000021e+01	1.170948542709999884e+01	1.156195002305000052e+01	1.175593290515000078e+01	1.163519040639999957e+01	1.129781436499999892e+01	1.183147483900000019e+01	1.186631964055000132e+01	1.158161237280000044e+01	1.193186482409999982e+01	1.127569748830000051e+01	1.192949350049999779e+01	1.196684231625000017e+01	1.167325923869999826e+01	1.166107756050000077e+01	1.234826464129999835e+01	1.186339166780000021e+01	1.182997181880000070e+01	1.154121294970000022e+01	1.242652703480000120e+01	1.153187511844999946e+01	1.125331260929999999e+01	1.166045939869999870e+01	1.175514871835000008e+01	1.162047151424999925e+01	1.176348403619999949e+01	1.145744960685000002e+01	1.144147537925000080e+01	1.163248395535000057e+01	1.143296078815000172e+01	1.135646905695000086e+01	1.151771851734999963e+01	1.155507245984999720e+01	1.145954831184999989e+01	1.178103047729999986e+01	1.159513103795000077e+01	1.141682915734999959e+01	1.256030760350000008e+01	1.133171475630000025e+01	1.165658213534999987e+01	1.171629323504999753e+01	1.240882447074999817e+01	1.141665956339999966e+01	1.168583829765000104e+01
1.147346037530000018e+01	1.173347263434999910e+01	1.157221521270000153e+01	1.166196121824999921e+01	1.149062162079999894e+01	1.172329774390000168e+01	1.152515055910000186e+01	1.171182357554999953e+01	1.156324252825000087e+01	1.176286942259999968e+01	1.163455080359999982e+01	1.129535875739999895e+01	1.182885709500000004e+01	1.186326172455000005e+01	1.157986451124999938e+01	1.192800864195000088e+01	1.127688372420000285e+01	1.192692834419999848e+01	1.196262631919999997e+01	1.167214803729999950e+01	1.166179088480000026e+01	1.234946985215000126e+01	1.186192264255000062e+01	1.183022573879999939e+01	1.154697711164999951e+01	1.242682445109999811e+01	1.152948482984999856e+01	1.125317297424999907e+01	1.166172542219999997e+01	1.174838539415000049e+01	1.162200454705000041e+01	1.176162954775000102e+01	1.145742083629999897e+01	1.144397741114999967e+01	1.163314383679999864e+01	1.143332708884999960e+01	1.135266951270000035e+01	1.151558641325000032e+01	1.156409040530000176e+01	1.145867988354999945e+01	1.177352890969999955e+01	1.159147865219999929e+01	1.141800940210000093e+01	1.255839132764999988e+01	1.133257399809999910e+01	1.164779275215000176e+01	1.171422932459999799e+01	1.240691158579999964e+01	1.141600226924999895e+01	1.168791650444999952e+01
1.146861396085000173e+01	1.173537698755000136e+01	1.157479667144999880e+01	1.166197928024999975e+01	1.148422400519999975e+01	1.172338022554999881e+01	1.152292571065000182e+01	1.171416156730000147e+01	1.156464088930000145e+01	1.176973185830000013e+01	1.163401031160000088e+01	1.129314306170000037e+01	1.182626975455000107e+01	1.186015995499999853e+01	1.157810157699999998e+01	1.192417628900000004e+01	1.127823102854999959e+01	1.192426185190000076e+01	1.195841459935000017e+01	1.167104074099999877e+01	1.166247435125000109e+01	1.235058730379999758e+01	1.186040110114999813e+01	1.183049433689999930e+01	1.155276643550000060e+01	1.242706857059999770e+01	1.152715237275000071e+01	1.125328591465000017e+01	1.166301199235000041e+01	1.174159301100000263e+01	1.162363687725000005e+01	1.175970683330000099e+01	1.145745249349999995e+01	1.144660314520000099e+01	1.163387554630000054e+01	1.143376798875000055e+01	1.134913748674999923e+01	1.151359402379999963e+01	1.157311339044999876e+01	1.145798114949999835e+01	1.176602075610000142e+01	1.158796342730000006e+01	1.141934506799999838e+01	1.255640755054999858e+01	1.133358085415000005e+01	1.163907998320000026e+01	1.171218709030000227e+01	1.240489415519999916e+01	1.141551742204999975e+01	1.168993691759999898e+01
1.146401219254999937e+01	1.173733010209999961e+01	1.157747982244999996e+01	1.166204530185000010e+01	1.147790518815000027e+01	1.172349257625000085e+01	1.152072892465000109e+01	1.171649129019999869e+01	1.156613391304999894e+01	1.177651441609999949e+01	1.163358239075000000e+01	1.129117390735000015e+01	1.182371231135000045e+01	1.185701260995000084e+01	1.157632304594999972e+01	1.192036199265000107e+01	1.127974756329999906e+01	1.192149401439999856e+01	1.195419582385000012e+01	1.166992941824999974e+01	1.166312808170000004e+01	1.235161924014999890e+01	1.185883152314999833e+01	1.183078143090000012e+01	1.155857733890000105e+01	1.242726192724999734e+01	1.152487723444999901e+01	1.125365125839999969e+01	1.166431213155000002e+01	1.173477314570000019e+01	1.162536700705000037e+01	1.175772661124999985e+01	1.145755146979999850e+01	1.144934007439999846e+01	1.163468293594999992e+01	1.143428114425000075e+01	1.134588282094999911e+01	1.151174421674999948e+01	1.158213718130000203e+01	1.145744920219999941e+01	1.175851289000000044e+01	1.158460282769999949e+01	1.142083497329999986e+01	1.255435621670000046e+01	1.133473213139999913e+01	1.163044326345000101e+01	1.171017141105000015e+01	1.240277263920000017e+01	1.141520452550000009e+01	1.169189354545000015e+01
1.145966042710000110e+01	1.173933796830000098e+01	1.158025634375000124e+01	1.166216514875000065e+01	1.147166549765000099e+01	1.172363673914999893e+01	1.151855595014999878e+01	1.171881708709999792e+01	1.156772272665000045e+01	1.178321768754999965e+01	1.163326535360000058e+01	1.128945197819999890e+01	1.182118183070000050e+01	1.185381449049999958e+01	1.157452357669999898e+01	1.191655911810000035e+01	1.128143049434999945e+01	1.191862872124999839e+01	1.194997021154999928e+01	1.166880497514999959e+01	1.166375196999999986e+01	1.235256158480000011e+01	1.185721618894999985e+01	1.183108276509999968e+01	1.156440560080000068e+01	1.242739686374999941e+01	1.152266457334999927e+01	1.125427083369999970e+01	1.166561834200000014e+01	1.172793403904999998e+01	1.162718155209999971e+01	1.175569132789999927e+01	1.145771767419999954e+01	1.145217389394999863e+01	1.163556140929999927e+01	1.143487299439999916e+01	1.134291740209999944e+01	1.151004500314999923e+01	1.159115235535000110e+01	1.145708849700000087e+01	1.175101143610000065e+01	1.158141398624999852e+01	1.142247665190000028e+01	1.255223432650000071e+01	1.133602654130000076e+01	1.162188812235000057e+01	1.170817857604999901e+01	1.240054876520000171e+01	1.141506369165000123e+01	1.169378196599999953e+01
1.145557386214999873e+01	1.174141007520000102e+01	1.158312317839999928e+01	1.166233246580000049e+01	1.146550784020000080e+01	1.172381497804999917e+01	1.151640321494999597e+01	1.172114342629999939e+01	1.156940118864999967e+01	1.178984510699999788e+01	1.163306603530000061e+01	1.128798959074999964e+01	1.181867597120000113e+01	1.185056229795000071e+01	1.157269219979999875e+01	1.191276498789999927e+01	1.128327440504999757e+01	1.191566471934999960e+01	1.194573409059999847e+01	1.166767021639999946e+01	1.166434578039999970e+01	1.235341155214999809e+01	1.185556139150000021e+01	1.183139493175000112e+01	1.157024899550000008e+01	1.242747666300000020e+01	1.152052090009999930e+01	1.125513980729999908e+01	1.166693650709999908e+01	1.172107629445000221e+01	1.162906645680000040e+01	1.175360096354999939e+01	1.145794762754999851e+01	1.145510092514999911e+01	1.163650130245000014e+01	1.143555317885000022e+01	1.134025159699999996e+01	1.150849899894999950e+01	1.160014890029999890e+01	1.145689456995000199e+01	1.174352132994999742e+01	1.157839587244999890e+01	1.142426549974999972e+01	1.255004198740000021e+01	1.133745803394999996e+01	1.161342221175000056e+01	1.170621905370000171e+01	1.239822362334999895e+01	1.141508272915000077e+01	1.169559451619999990e+01
1.145176115775000270e+01	1.174355387139999785e+01	1.158607948649999742e+01	1.166254795204999972e+01	1.145943137119999911e+01	1.172403527680000046e+01	1.151426681234999982e+01	1.172347001229999819e+01	1.157117697635000120e+01	1.179639514784999932e+01	1.163297988229999902e+01	1.128679462679999901e+01	1.181619825065000029e+01	1.184726183685000223e+01	1.157082629204999868e+01	1.190897521559999994e+01	1.128527762579999916e+01	1.191261032835000044e+01	1.194148449875000040e+01	1.166651814219999750e+01	1.166490516654999965e+01	1.235416547660000042e+01	1.185386801075000029e+01	1.183170671970000143e+01	1.157610458490000127e+01	1.242749383499999638e+01	1.151844861014999921e+01	1.125626144110000126e+01	1.166826273140000048e+01	1.171419027764999932e+01	1.163102153979999898e+01	1.175145838959999978e+01	1.145824255419999993e+01	1.145811908099999954e+01	1.163750207909999901e+01	1.143633699409999949e+01	1.133789919670000046e+01	1.150710795840000067e+01	1.160911879844999994e+01	1.145685797994999966e+01	1.173604275165000210e+01	1.157556459275000016e+01	1.142619915599999914e+01	1.254777653955000005e+01	1.133901483345000116e+01	1.160504918044999911e+01	1.170428595730000154e+01	1.239579938440000006e+01	1.141526221634999949e+01	1.169732991880000128e+01
1.144822701130000198e+01	1.174576826579999889e+01	1.158912088854999922e+01	1.166280819420000014e+01	1.145344008989999907e+01	1.172430959810000139e+01	1.151214584679999930e+01	1.172579557949999973e+01	1.157304900574999884e+01	1.180287059920000026e+01	1.163300305599999973e+01	1.128586954824999822e+01	1.181374346600000003e+01	1.184390737935000182e+01	1.156892025914999778e+01	1.190519244069999871e+01	1.128744584240000037e+01	1.190946961120000225e+01	1.193722090594999941e+01	1.166534644200000059e+01	1.166542711950000033e+01	1.235482798884999944e+01	1.185214115200000151e+01	1.183202098119999945e+01	1.158196736909999913e+01	1.242744999575000087e+01	1.151645674430000099e+01	1.125764158579999830e+01	1.166959524145000060e+01	1.170727378910000027e+01	1.163303884589999981e+01	1.174926295579999902e+01	1.145859812720000193e+01	1.146122112025000206e+01	1.163856058105000102e+01	1.143722974755000088e+01	1.133586909025000011e+01	1.150587551539999964e+01	1.161807329274999923e+01	1.145697962275000137e+01	1.172858098080000211e+01	1.157293078789999896e+01	1.142826854940000025e+01	1.254543784999999900e+01	1.134069794319999858e+01	1.159677444134999824e+01	1.170237914615000108e+01	1.239327711314999902e+01	1.141558499105000024e+01	1.169899107115000092e+01
1.144497820710000013e+01	1.174806004764999834e+01	1.159225101105000100e+01	1.166311213220000020e+01	1.144754104715000054e+01	1.172465217354999822e+01	1.151003550189999736e+01	1.172811832824999811e+01	1.157501545524999997e+01	1.180927404510000045e+01	1.163314124649999926e+01	1.128521593840000037e+01	1.181130741984999943e+01	1.184049679879999850e+01	1.156697461455000031e+01	1.190142145205000013e+01	1.128977858494999786e+01	1.190624864160000129e+01	1.193294069130000068e+01	1.166414747349999992e+01	1.166591004009999999e+01	1.235540140530000031e+01	1.185038265605000163e+01	1.183233931734999977e+01	1.158782397575000012e+01	1.242734793085000078e+01	1.151455940129999966e+01	1.125927642565000042e+01	1.167093293789999819e+01	1.170032930275000105e+01	1.163511238805000048e+01	1.174701453535000084e+01	1.145901182900000137e+01	1.146440167464999860e+01	1.163967299124999855e+01	1.143824167554999960e+01	1.133417950960000020e+01	1.150481262175000019e+01	1.162700721855000197e+01	1.145725462609999923e+01	1.172114584059999842e+01	1.157049857095000078e+01	1.143046764994999975e+01	1.254303093584999829e+01	1.134249712260000109e+01	1.158860869449999953e+01	1.170050466210000017e+01	1.239065799819999825e+01	1.141605436049999867e+01	1.170058832575000096e+01
1.144201786449999858e+01	1.175042603034999900e+01	1.159546672204999851e+01	1.166346450670000046e+01	1.144173920384999832e+01	1.172507209634999903e+01	1.150793146514999776e+01	1.173044547985000108e+01	1.157707367719999780e+01	1.181560093230000064e+01	1.163339861805000020e+01	1.128483878635000082e+01	1.180889685980000081e+01	1.183702729840000245e+01	1.156498759270000143e+01	1.189766310059999910e+01	1.129227928024999983e+01	1.190294618439999752e+01	1.192864109294999864e+01	1.166291794230000001e+01	1.166635374750000054e+01	1.235589250734999922e+01	1.184860580385000084e+01	1.183265392649999903e+01	1.159367236334999873e+01	1.242718123619999915e+01	1.151276548410000089e+01	1.126115893369999910e+01	1.167226806460000077e+01	1.169335649105000030e+01	1.163724977995000032e+01	1.174471084019999978e+01	1.145948066755000028e+01	1.146764990984999777e+01	1.164084583534999950e+01	1.143937220745000083e+01	1.133282841635000082e+01	1.150392770829999911e+01	1.163591437249999672e+01	1.145766723129999853e+01	1.171374694185000109e+01	1.156827702680000058e+01	1.143280447984999881e+01	1.254055226955000180e+01	1.134440688124999852e+01	1.158055798039999829e+01	1.169866316054999800e+01	1.238794193390000054e+01	1.141667221424999923e+01	1.170211472400000119e+01
1.143934910035000030e+01	1.175286031099999917e+01	1.159876058529999909e+01	1.166386016219999888e+01	1.143604477184999979e+01	1.172558581999999916e+01	1.150584008819999937e+01	1.173277493500000013e+01	1.157921836585000186e+01	1.182184910895000129e+01	1.163377350955000011e+01	1.128474102835000004e+01	1.180651320779999836e+01	1.183349191755000263e+01	1.156296737859999801e+01	1.189390512109999953e+01	1.129495077404999925e+01	1.189955733494999990e+01	1.192432425215000080e+01	1.166165286464999795e+01	1.166675303814999864e+01	1.235629126415000023e+01	1.184681966944999942e+01	1.183295591184999829e+01	1.159949277529999989e+01	1.242694670230000220e+01	1.151108532289999964e+01	1.126328582460000050e+01	1.167359188490000044e+01	1.168635095495000087e+01	1.163944534850000068e+01	1.174234509080000066e+01	1.146000549535000168e+01	1.147096131029999810e+01	1.164207679884999891e+01	1.144062279574999863e+01	1.133182642619999925e+01	1.150322178869999945e+01	1.164479248994999949e+01	1.145821797784999951e+01	1.170640010035000067e+01	1.156627958400000011e+01	1.143527593305000067e+01	1.253800296120000013e+01	1.134643101065000081e+01	1.157262745769999945e+01	1.169685908795000095e+01	1.238512752994999744e+01	1.141743440430000156e+01	1.170356768535000036e+01
1.143697710540000045e+01	1.175535609459999975e+01	1.160212384855000245e+01	1.166429565009999969e+01	1.143045475019999913e+01	1.172620113109999807e+01	1.150375758299999873e+01	1.173510667879999936e+01	1.158144062184999967e+01	1.182801966999999976e+01	1.163426728069999960e+01	1.128491692989999962e+01	1.180415651674999999e+01	1.182988312864999969e+01	1.156091423475000113e+01	1.189014438430000098e+01	1.129779528975000247e+01	1.189608296625000072e+01	1.191998538290000020e+01	1.166035537844999936e+01	1.166710882849999997e+01	1.235659723815000000e+01	1.184502473694999836e+01	1.183324039420000062e+01	1.160527874869999998e+01	1.242664301750000000e+01	1.150952704415000127e+01	1.126565313729999929e+01	1.167489113390000099e+01	1.167930699284999996e+01	1.164170127899999940e+01	1.173992578840000078e+01	1.146057943984999739e+01	1.147433042335000231e+01	1.164337203750000072e+01	1.144199209634999903e+01	1.133118223459999996e+01	1.150270541380000111e+01	1.165364352954999738e+01	1.145889551165000064e+01	1.169911424644999975e+01	1.156451371934999983e+01	1.143787676510000040e+01	1.253539453224999889e+01	1.134855992785000112e+01	1.156482203509999884e+01	1.169508390284999955e+01	1.238222066470000016e+01	1.141834060194999800e+01	1.170494457925000020e+01
1.143491173595000276e+01	1.175790337315000222e+01	1.160554425119999955e+01	1.166477405005000101e+01	1.142496878194999965e+01	1.172692184209999944e+01	1.150168538784999939e+01	1.173743559740000109e+01	1.158374958265000210e+01	1.183411415915000120e+01	1.163487568680000095e+01	1.128535894444999954e+01	1.180183304534999955e+01	1.182619811614999961e+01	1.155883086785000025e+01	1.188638302200000041e+01	1.130080160950000057e+01	1.189252855510000018e+01	1.191562101994999878e+01	1.165901582319999896e+01	1.166742164689999939e+01	1.235680541849999869e+01	1.184322806105000225e+01	1.183351049364999952e+01	1.161103166834999989e+01	1.242627093499999802e+01	1.150810157429999947e+01	1.126825506399999988e+01	1.167616780570000046e+01	1.167223051595000172e+01	1.164401657910000054e+01	1.173746269565000055e+01	1.146119170180000069e+01	1.147774808780000022e+01	1.164472634824999986e+01	1.144348985279999731e+01	1.133090743620000040e+01	1.150238043635000018e+01	1.166245936314999909e+01	1.145969817644999900e+01	1.169190240214999754e+01	1.156298815390000101e+01	1.144059747194999943e+01	1.253272145895000023e+01	1.135079663754999935e+01	1.155715049294999908e+01	1.169333583289999901e+01	1.237921687325000164e+01	1.141939242089999951e+01	1.170623804339999907e+01
1.143315097674999947e+01	1.176049924319999995e+01	1.160901622625000051e+01	1.166529633290000234e+01	1.141959328464999857e+01	1.172775666849999965e+01	1.149962656129999949e+01	1.173976194504999704e+01	1.158615244209999773e+01	1.184014218915000072e+01	1.163559782659999975e+01	1.128607489570000055e+01	1.179953933324999937e+01	1.182244939165000019e+01	1.155670819450000053e+01	1.188261618014999854e+01	1.130397519360000125e+01	1.188889186404999876e+01	1.191123462594999971e+01	1.165764161774999863e+01	1.166768727990000087e+01	1.235691492994999763e+01	1.184142988879999869e+01	1.183375893800000078e+01	1.161674726114999956e+01	1.242582693214999878e+01	1.150682127205000072e+01	1.127109569649999976e+01	1.167741658485000222e+01	1.166511908039999845e+01	1.164639620910000062e+01	1.173494172634999977e+01	1.146184026595000205e+01	1.148121264429999933e+01	1.164613519635000038e+01	1.144512729330000056e+01	1.133101070345000139e+01	1.150224982379999972e+01	1.167124443249999999e+01	1.146062452869999859e+01	1.168476851729999666e+01	1.156170487280000003e+01	1.144343001074999933e+01	1.252998881679999954e+01	1.135314392764999880e+01	1.154963062700000087e+01	1.169161518159999957e+01	1.237611479070000087e+01	1.142058748415000125e+01	1.170745149984999856e+01
1.143169898985000188e+01	1.176313991515000090e+01	1.161252885780000277e+01	1.166585826270000048e+01	1.141433080260000033e+01	1.172871634859999901e+01	1.149758510939999923e+01	1.174208397669999826e+01	1.158864773604999954e+01	1.184610528540000018e+01	1.163642521449999911e+01	1.128706146040000036e+01	1.179726787865000048e+01	1.181864044595000074e+01	1.155455281380000088e+01	1.187883868359999973e+01	1.130731054319999984e+01	1.188516394339999849e+01	1.190683501520000043e+01	1.165623781470000075e+01	1.166790838294999944e+01	1.235692751215000129e+01	1.183963946779999965e+01	1.183397696355000051e+01	1.162242362429999787e+01	1.242531549160000104e+01	1.150569438830000024e+01	1.127416805965000002e+01	1.167863441960000159e+01	1.165798168444999838e+01	1.164883627485000162e+01	1.173236292994999985e+01	1.146251933065000017e+01	1.148472025579999922e+01	1.164759664964999963e+01	1.144690873899999772e+01	1.133150212654999933e+01	1.150232197209999896e+01	1.167999618099999815e+01	1.146167522485000134e+01	1.167772918744999799e+01	1.156067558870000056e+01	1.144637479749999898e+01	1.252719807339999925e+01	1.135560883864999937e+01	1.154226913175000035e+01	1.168991940850000155e+01	1.237291772184999950e+01	1.142192597464999970e+01	1.170859628490000048e+01
1.143056032480000006e+01	1.176582004250000146e+01	1.161608035589999943e+01	1.166645550549999832e+01	1.140919432169999936e+01	1.172980712219999866e+01	1.149554994550000231e+01	1.174440261274999919e+01	1.159123831015000050e+01	1.185200341044999917e+01	1.163735680419999952e+01	1.128832220974999956e+01	1.179501132795000018e+01	1.181477465214999967e+01	1.155236960885000030e+01	1.187504530214999932e+01	1.131080489280000023e+01	1.188135364210000056e+01	1.190242039474999913e+01	1.165481486079999840e+01	1.166807785530000174e+01	1.235683778954999745e+01	1.183786534579999916e+01	1.183416974544999967e+01	1.162804978990000038e+01	1.242473333109999700e+01	1.150472953250000074e+01	1.127746930500000033e+01	1.167981412915000128e+01	1.165081764474999915e+01	1.165132948894999920e+01	1.172973540629999967e+01	1.146321938360000026e+01	1.148826465429999999e+01	1.164909592595000021e+01	1.144883870019999961e+01	1.133237914304999983e+01	1.150260170494999912e+01	1.168871385909999994e+01	1.146284297994999868e+01	1.167079212849999870e+01	1.155990216654999969e+01	1.144942953614999936e+01	1.252434846125000156e+01	1.135819474434999954e+01	1.153507790629999974e+01	1.168824918565000104e+01	1.236962088544999894e+01	1.142341041535000024e+01	1.170967163064999994e+01
1.142974643729999862e+01	1.176853523964999937e+01	1.161967630920000083e+01	1.166708613330000155e+01	1.140419507824999990e+01	1.173103397060000219e+01	1.149352898030000070e+01	1.174672988754999814e+01	1.159391138734999949e+01	1.185783779980000041e+01	1.163839608880000043e+01	1.128986665154999969e+01	1.179277551090000031e+01	1.181085437479999989e+01	1.155015838340000123e+01	1.187124392850000021e+01	1.131445777755000037e+01	1.187746354199999921e+01	1.189799375195000053e+01	1.165336400089999991e+01	1.166819341989999970e+01	1.235664401174999938e+01	1.183611362605000039e+01	1.183433856945000073e+01	1.163362553794999954e+01	1.242407447060000258e+01	1.150393687320000069e+01	1.128098976979999968e+01	1.168095327025000074e+01	1.164362588744999982e+01	1.165387908119999949e+01	1.172705173889999841e+01	1.146393698380000181e+01	1.149185233685000007e+01	1.165063459335000040e+01	1.145091742460000006e+01	1.133362650729999999e+01	1.150310338144999989e+01	1.169738784159999767e+01	1.146412364870000111e+01	1.166396380880000017e+01	1.155938134405000106e+01	1.145259095575000075e+01	1.252144062950000070e+01	1.136089848489999987e+01	1.152806492344999967e+01	1.168660904965000036e+01	1.236622841199999989e+01	1.142504048109999992e+01	1.171067533229999924e+01
1.142925386105000030e+01	1.177127663924999901e+01	1.162331722500000097e+01	1.166775526660000217e+01	1.139934185929999977e+01	1.173240322784999989e+01	1.149152120054999848e+01	1.174906396000000264e+01	1.159666510145000196e+01	1.186360847984999900e+01	1.163952993610000064e+01	1.129169897059999883e+01	1.179056964639999983e+01	1.180687562754999931e+01	1.154792051365000027e+01	1.186743266975000033e+01	1.131826395970000121e+01	1.187349975185000162e+01	1.189355319954999857e+01	1.165189138034999949e+01	1.166825091035000028e+01	1.235634633280000116e+01	1.183439954739999855e+01	1.183448281600000129e+01	1.163915418795000001e+01	1.242333806644999683e+01	1.150332173245000078e+01	1.128472964464999961e+01	1.168204465290000016e+01	1.163639744090000150e+01	1.165647625529999942e+01	1.172430587750000086e+01	1.146467370785000206e+01	1.149547637419999901e+01	1.165221348034999949e+01	1.145315058629999960e+01	1.133523711325000072e+01	1.150383454314999909e+01	1.170601838435000097e+01	1.146551834939999992e+01	1.165725285675000045e+01	1.155910391890000000e+01	1.145585464404999954e+01	1.251847868799999830e+01	1.136372159180000097e+01	1.152124286059999747e+01	1.168500880434999800e+01	1.236273983470000104e+01	1.142681563385000132e+01	1.171160379834999965e+01
1.142907267694999973e+01	1.177403892355000004e+01	1.162700392494999946e+01	1.166846385224999771e+01	1.139464642879999978e+01	1.173391817975000073e+01	1.148952871015000277e+01	1.175140657105000130e+01	1.159950490639999998e+01	1.186930540185000105e+01	1.164075999279999962e+01	1.129382714019999767e+01	1.178839146645000113e+01	1.180283672890000091e+01	1.154566796250000138e+01	1.186360640635000152e+01	1.132221735499999937e+01	1.186946369765000142e+01	1.188910397719999956e+01	1.165039444835000104e+01	1.166825470584999991e+01	1.235594369384999958e+01	1.183272452579999978e+01	1.183460403119999960e+01	1.164463289145000147e+01	1.242251576584999917e+01	1.150288729769999918e+01	1.128868596054999962e+01	1.168308786174999980e+01	1.162912977745000020e+01	1.165912154390000133e+01	1.172149601230000115e+01	1.146542947190000028e+01	1.149913139605000012e+01	1.165383052440000000e+01	1.145553793915000007e+01	1.133720156174999971e+01	1.150480058405000072e+01	1.171460497889999886e+01	1.146701831745000000e+01	1.165066127575000010e+01	1.155906488724999903e+01	1.145922298404999928e+01	1.251546165739999950e+01	1.136666482144999968e+01	1.151461953915000080e+01	1.168345083100000004e+01	1.235915117449999912e+01	1.142874182174999831e+01	1.171245792604999991e+01
1.142919844999999945e+01	1.177681763915000168e+01	1.163073109114999859e+01	1.166921251685000271e+01	1.139011959429999976e+01	1.173557883369999821e+01	1.148754800695000000e+01	1.175375437219999952e+01	1.160242736714999801e+01	1.187492235965000020e+01	1.164208674119999998e+01	1.129625001555000097e+01	1.178624436590000002e+01	1.179873734289999909e+01	1.154340815270000142e+01	1.185977275750000004e+01	1.132630071225000101e+01	1.186536458609999833e+01	1.188464146129999932e+01	1.164886823909999869e+01	1.166820136444999889e+01	1.235543517039999983e+01	1.183109586384999901e+01	1.183469477679999926e+01	1.165005568544999903e+01	1.242160704619999834e+01	1.150263083149999943e+01	1.129284133924999978e+01	1.168407886565000098e+01	1.162182294360000157e+01	1.166181640329999958e+01	1.171863028634999893e+01	1.146620494814999880e+01	1.150281140365000176e+01	1.165548636599999988e+01	1.145807661120000098e+01	1.133950668070000134e+01	1.150599839324999962e+01	1.172314822489999919e+01	1.146862212794999891e+01	1.164420224184999952e+01	1.155925810975000090e+01	1.146268343539999890e+01	1.251239192609999940e+01	1.136972791530000038e+01	1.150820291134999884e+01	1.168193651534999944e+01	1.235546956784999928e+01	1.143081618779999964e+01	1.171323840795000137e+01
1.142962822635000286e+01	1.177960921369999880e+01	1.163449420649999944e+01	1.167001100755000209e+01	1.138576630390000055e+01	1.173738612480000043e+01	1.148558090269999710e+01	1.175610832254999849e+01	1.160543818205000122e+01	1.188045991015000169e+01	1.164351886869999930e+01	1.129897034895000019e+01	1.178412458634999993e+01	1.179458453210000002e+01	1.154114530019999840e+01	1.185592791430000048e+01	1.133049297635000130e+01	1.186120450454999720e+01	1.188016982519999942e+01	1.164730508800000131e+01	1.166808970945000112e+01	1.235482265959999637e+01	1.182952047920000105e+01	1.183475792930000026e+01	1.165541078600000091e+01	1.242060579274999732e+01	1.150255207860000084e+01	1.129717716660000093e+01	1.168501550264999977e+01	1.161448484099999945e+01	1.166456826649999989e+01	1.171571392894999875e+01	1.146699216514999975e+01	1.150651445959999819e+01	1.165717752109999950e+01	1.146076240135000113e+01	1.134213893240000104e+01	1.150741474970000056e+01	1.173164064839999909e+01	1.147032994054999833e+01	1.163788244730000088e+01	1.155968023434999914e+01	1.146623087554999998e+01	1.250927399719999755e+01	1.137290849394999981e+01	1.150201074970000015e+01	1.168047315954999910e+01	1.235169904144999897e+01	1.143303811230000022e+01	1.171394030640000139e+01
1.143036505929999791e+01	1.178240717029999907e+01	1.163828526684999787e+01	1.167085679185000124e+01	1.138158669525000022e+01	1.173933816654999873e+01	1.148363773775000141e+01	1.175847035164999888e+01	1.160853592604999918e+01	1.188592578459999949e+01	1.164505821694999987e+01	1.130198718504999889e+01	1.178204185465000009e+01	1.179037488879999707e+01	1.153888436535000039e+01	1.185207011195000071e+01	1.133478951655000166e+01	1.185699001170000066e+01	1.187568434454999888e+01	1.164570769610000056e+01	1.166791610024999848e+01	1.235411022004999992e+01	1.182800167690000137e+01	1.183479855924999846e+01	1.166069582189999920e+01	1.241951123970000026e+01	1.150265401594999837e+01	1.130169935584999941e+01	1.168589518304999864e+01	1.160712950814999900e+01	1.166737598759999983e+01	1.171274358395000093e+01	1.146779418165000131e+01	1.151023707959999953e+01	1.165890777385000021e+01	1.146359177375000016e+01	1.134507871185000027e+01	1.150903718594999958e+01	1.174007907154999941e+01	1.147213994244999924e+01	1.163170750564999878e+01	1.156031858210000074e+01	1.146986243779999981e+01	1.250610639794999912e+01	1.137620601250000085e+01	1.149605758995000038e+01	1.167906312270000058e+01	1.234783508330000146e+01	1.143540725805000058e+01	1.171457306585000069e+01
1.143139958930000155e+01	1.178520791385000166e+01	1.164210155000000135e+01	1.167174908379999998e+01	1.137758476504999905e+01	1.174143833255000047e+01	1.148171629714999931e+01	1.176084057095000013e+01	1.161172256229999711e+01	1.189132148770000086e+01	1.164670875634999980e+01	1.130529605839999974e+01	1.177998862615000064e+01	1.178610342924999976e+01	1.153662346764999924e+01	1.184819698839999980e+01	1.133918473010000127e+01	1.185271794490000019e+01	1.187118692425000077e+01	1.164407006789999777e+01	1.166768010240000031e+01	1.235330327399999994e+01	1.182655259404999804e+01	1.183481375885000020e+01	1.166591092214999925e+01	1.241832476300000110e+01	1.150292862565000007e+01	1.130640003309999919e+01	1.168671817615000030e+01	1.159975575050000174e+01	1.167023395400000041e+01	1.170972041799999985e+01	1.146861325250000085e+01	1.151397944510000038e+01	1.166067292434999914e+01	1.146656051134999821e+01	1.134831299174999941e+01	1.151086717245000024e+01	1.174846210765000087e+01	1.147404236449999892e+01	1.162568086374999865e+01	1.156116041545000073e+01	1.147358036905000134e+01	1.250289176889999965e+01	1.137961593900000068e+01	1.149034505819999730e+01	1.167770264434999916e+01	1.234387133079999899e+01	1.143793422330000098e+01	1.171514324445000099e+01
1.143273351675000171e+01	1.178801216444999866e+01	1.164593861444999945e+01	1.167268543890000210e+01	1.137376191265000003e+01	1.174368890754999839e+01	1.147982072725000258e+01	1.176322390245000094e+01	1.161500666630000111e+01	1.189664569955000140e+01	1.164846813870000020e+01	1.130888770614999927e+01	1.177796036124999901e+01	1.178177589655000190e+01	1.153436498429999979e+01	1.184430600860000027e+01	1.134367204955000119e+01	1.184839673224999856e+01	1.186667594090000044e+01	1.164239159330000106e+01	1.166738511264999900e+01	1.235239974949999997e+01	1.182518361304999921e+01	1.183479352089999992e+01	1.167105555770000080e+01	1.241704886895000115e+01	1.150337804259999963e+01	1.131127091025000020e+01	1.168748357265000237e+01	1.159236997130000013e+01	1.167313412760000091e+01	1.170664375620000008e+01	1.146943861904999906e+01	1.151772897264999962e+01	1.166247222199999989e+01	1.146966595190000149e+01	1.135182560750000036e+01	1.151290775629999885e+01	1.175679285569999877e+01	1.147602728559999896e+01	1.161980888515000032e+01	1.156218914879999993e+01	1.147738018249999925e+01	1.249962813759999847e+01	1.138313224279999858e+01	1.148487019594999836e+01	1.167638400645000019e+01	1.233981944725000091e+01	1.144062343195000153e+01	1.171565916405000074e+01
1.143436950325000012e+01	1.179081680810000066e+01	1.164979541649999817e+01	1.167366496540000043e+01	1.137012176894999982e+01	1.174608474905000044e+01	1.147795399825000118e+01	1.176561226675000249e+01	1.161838766524999933e+01	1.190189996064999889e+01	1.165033063885000075e+01	1.131276123754999929e+01	1.177595271705000002e+01	1.177738654784999994e+01	1.153210938110000150e+01	1.184039499569999876e+01	1.134825796129999986e+01	1.184404145069999714e+01	1.186215733044999965e+01	1.164067258995000032e+01	1.166703781430000042e+01	1.235140121050000239e+01	1.182390274459999979e+01	1.183473860610000017e+01	1.167613243729999972e+01	1.241568562224999894e+01	1.150400882679999981e+01	1.131630019769999862e+01	1.168819242200000019e+01	1.158497264014999928e+01	1.167607722734999953e+01	1.170351905899999956e+01	1.147026522390000025e+01	1.152147848490000115e+01	1.166430694229999965e+01	1.147290949530000148e+01	1.135560947075000016e+01	1.151515541839999912e+01	1.176506477050000044e+01	1.147808469674999898e+01	1.161410970980000101e+01	1.156339329309999897e+01	1.148125833414999875e+01	1.249632046620000025e+01	1.138675556749999984e+01	1.147964314955000020e+01	1.167511068419999987e+01	1.233568483384999936e+01	1.144346948595000057e+01	1.171611834124999874e+01
1.143629431325000034e+01	1.179361287769999933e+01	1.165367102264999843e+01	1.167469851314999829e+01	1.136666695809999972e+01	1.174861782880000050e+01	1.147611452835000101e+01	1.176801543204999945e+01	1.162186879340000090e+01	1.190707646715000045e+01	1.165230091375000043e+01	1.131691506924999935e+01	1.177397051984999798e+01	1.177294179809999974e+01	1.152986473389999844e+01	1.183646915415000045e+01	1.135294160810000008e+01	1.183965286230000125e+01	1.185762985735000008e+01	1.163891760289999766e+01	1.166663340215000133e+01	1.235030597235000016e+01	1.182272585740000004e+01	1.183465010984999921e+01	1.168113926460000052e+01	1.241423092415000085e+01	1.150480901059999894e+01	1.132147307099999978e+01	1.168885316569999944e+01	1.157757144774999958e+01	1.167905723159999987e+01	1.170034818599999937e+01	1.147108930135000193e+01	1.152522504830000116e+01	1.166617877084999932e+01	1.147628516095000073e+01	1.135965519014999892e+01	1.151760349034999997e+01	1.177328081429999962e+01	1.148020959269999963e+01	1.160859379100000055e+01	1.156476018314999976e+01	1.148520691905000035e+01	1.249297573184999877e+01	1.139047814659999958e+01	1.147466733565000041e+01	1.167388257844999977e+01	1.233146560369999989e+01	1.144647421670000043e+01	1.171652685444999875e+01
1.143850165110000106e+01	1.179639776815000118e+01	1.165755649264999860e+01	1.167579204014999839e+01	1.136341466254999943e+01	1.175128798370000105e+01	1.147431091830000227e+01	1.177042824220000128e+01	1.162545021970000114e+01	1.191218356430000114e+01	1.165437028224999949e+01	1.132134379654999989e+01	1.177201104675000032e+01	1.176844289674999722e+01	1.152763308644999896e+01	1.183252569464999837e+01	1.135771820659999776e+01	1.183523886194999797e+01	1.185309557439999928e+01	1.163713911189999983e+01	1.166618441214999891e+01	1.234912131290000126e+01	1.182166267310000229e+01	1.183452439659999911e+01	1.168607061300000005e+01	1.241268016635000038e+01	1.150577025439999979e+01	1.132678149610000062e+01	1.168946760835000021e+01	1.157018217270000093e+01	1.168206315239999959e+01	1.169713020285000127e+01	1.147190875794999698e+01	1.152896234494999916e+01	1.166809254270000018e+01	1.147979052364999752e+01	1.136393985160000142e+01	1.152024407615000001e+01	1.178143209685000059e+01	1.148239887999999809e+01	1.160327033220000104e+01	1.156628484455000105e+01	1.148920822724999979e+01	1.248958845810000007e+01	1.139430123305000109e+01	1.146994770224999804e+01	1.167270420145000109e+01	1.232715526125000061e+01	1.144963326989999963e+01	1.171688731169999897e+01
1.144099070859999934e+01	1.179917212704999940e+01	1.166144877574999938e+01	1.167694813409999988e+01	1.136036847449999954e+01	1.175409545649999998e+01	1.147254268899999907e+01	1.177284462599999948e+01	1.162913336315000024e+01	1.191722094765000151e+01	1.165653621839999943e+01	1.132603815919999946e+01	1.177007268515000149e+01	1.176389231010000103e+01	1.152542177700000003e+01	1.182856387814999977e+01	1.136257108849999753e+01	1.183081601255000059e+01	1.184856018554999935e+01	1.163533114270000013e+01	1.166568784469999898e+01	1.234784313295000047e+01	1.182072105620000180e+01	1.183436040119999966e+01	1.169092781390000013e+01	1.241103651710000122e+01	1.150689793129999927e+01	1.133221284855000022e+01	1.169003712139999962e+01	1.156280529624999964e+01	1.168509840449999970e+01	1.169387135160000035e+01	1.147272188114999913e+01	1.153268153154999709e+01	1.167004348320000062e+01	1.148341667894999851e+01	1.136844899100000106e+01	1.152306144259999954e+01	1.178952062644999899e+01	1.148463382849999981e+01	1.159813799219999986e+01	1.156795636470000055e+01	1.149326621890000055e+01	1.248615614174999955e+01	1.139821985309999874e+01	1.146549323385000108e+01	1.167158792129999689e+01	1.232276299495000060e+01	1.145294247890000072e+01	1.171719862085000052e+01
1.144375853785000174e+01	1.180192510944999817e+01	1.166534487484999794e+01	1.167816712939999846e+01	1.135753383455000076e+01	1.175702308860000045e+01	1.147080947114999994e+01	1.177526274229999892e+01	1.163291059364999924e+01	1.192218886279999879e+01	1.165879709524999974e+01	1.133098866499999957e+01	1.176815429934999990e+01	1.175928912275000116e+01	1.152322501434999857e+01	1.182459043905000051e+01	1.136749339754999966e+01	1.182638486015000012e+01	1.184402542690000004e+01	1.163349736135000079e+01	1.166514458154999900e+01	1.234647922699999611e+01	1.181990570194999712e+01	1.183416178279999897e+01	1.169571134729999962e+01	1.240929553099999794e+01	1.150818731955000018e+01	1.133776216384999991e+01	1.169056891550000188e+01	1.155544137735000021e+01	1.168816707060000049e+01	1.169057166520000024e+01	1.147352136990000027e+01	1.153637841040000112e+01	1.167202367364999915e+01	1.148715002970000221e+01	1.137316825055000002e+01	1.152604798675000097e+01	1.179754205765000030e+01	1.148691377249999768e+01	1.159320113054999979e+01	1.156977221660000055e+01	1.149738205085000153e+01	1.248268871930000046e+01	1.140223159319999979e+01	1.146132173324999926e+01	1.167054585300000191e+01	1.231828469119999880e+01	1.145639208675000020e+01	1.171746047679999947e+01
1.144679723164999885e+01	1.180464875749999898e+01	1.166924025389999819e+01	1.167943858950000013e+01	1.135490821855000121e+01	1.176006443490000031e+01	1.146910891230000118e+01	1.177768446970000049e+01	1.163678322710000224e+01	1.192708666040000054e+01	1.166115324604999870e+01	1.133617441959999894e+01	1.176624844760000244e+01	1.175464237185000016e+01	1.152103892274999808e+01	1.182060613009999983e+01	1.137248526715000096e+01	1.182194817155000166e+01	1.183949078464999971e+01	1.163163826300000103e+01	1.166456001239999907e+01	1.234502839684999920e+01	1.181922507079999995e+01	1.183393214824999973e+01	1.170042190075000121e+01	1.240745739529999980e+01	1.150964344720000021e+01	1.134342672900000082e+01	1.169107008095000033e+01	1.154810417879999918e+01	1.169127739705000124e+01	1.168723387200000019e+01	1.147430340870000087e+01	1.154005233249999840e+01	1.167403158664999907e+01	1.149098727499999839e+01	1.137808470634999836e+01	1.152919604194999970e+01	1.180549156254999943e+01	1.148923950130000193e+01	1.158846542054999951e+01	1.157170955389999989e+01	1.150155490474999986e+01	1.247918163154999860e+01	1.140633927145000115e+01	1.145744414680000034e+01	1.166957758184999960e+01	1.231372942890000033e+01	1.145997687739999904e+01	1.171767951205000102e+01
1.145010312265000074e+01	1.180733705729999983e+01	1.167312629139999913e+01	1.168075499304999987e+01	1.135249562685000058e+01	1.176321870569999817e+01	1.146744473344999982e+01	1.178010878589999955e+01	1.164075182245000128e+01	1.193191657500000069e+01	1.166360896060000130e+01	1.134159614725000154e+01	1.176436132070000085e+01	1.174995248639999801e+01	1.151887104260000072e+01	1.181661001280000001e+01	1.137754236944999775e+01	1.181751023265000100e+01	1.183495679210000162e+01	1.162975358600000142e+01	1.166393500499999902e+01	1.234348959265000012e+01	1.181867661305000183e+01	1.183367252114999957e+01	1.170506885545000131e+01	1.240552453884999906e+01	1.151126136144999990e+01	1.134920191419999824e+01	1.169155235754999822e+01	1.154080490069999954e+01	1.169441958004999904e+01	1.168385812440000038e+01	1.147507108575000245e+01	1.154369673655000028e+01	1.167606922259999891e+01	1.149492225994999828e+01	1.138318467910000109e+01	1.153250006120000037e+01	1.181336738370000106e+01	1.149160369620000033e+01	1.158393465239999998e+01	1.157375525105000058e+01	1.150577509760000083e+01	1.247563409115000077e+01	1.141053908299999975e+01	1.145386336530000015e+01	1.166868315889999863e+01	1.230909906304999879e+01	1.146370474444999843e+01	1.171785396209999952e+01
1.145367971589999989e+01	1.180999744515000138e+01	1.167699872174999776e+01	1.168211109810000004e+01	1.135028813659999969e+01	1.176648289524999846e+01	1.146581425785000086e+01	1.178252617230000077e+01	1.164481573605000087e+01	1.193667700035000223e+01	1.166615852814999954e+01	1.134725054895000085e+01	1.176248565350000064e+01	1.174522258229999849e+01	1.151672751389999938e+01	1.181259438769999903e+01	1.138265911849999945e+01	1.181307834214999986e+01	1.183043119304999635e+01	1.162785368390000151e+01	1.166327241145000038e+01	1.234187378399999879e+01	1.181826807620000253e+01	1.183338018110000078e+01	1.170965754810000092e+01	1.240350310575000137e+01	1.151303814019999905e+01	1.135508155899999849e+01	1.169202163549999973e+01	1.153354723274999927e+01	1.169759668969999922e+01	1.168043796195000006e+01	1.147583558229999845e+01	1.154731068469999755e+01	1.167812693385000067e+01	1.149894670034999855e+01	1.138845067335000039e+01	1.153594528989999901e+01	1.182117673100000133e+01	1.149400477325000125e+01	1.157961156729999885e+01	1.157590245395000039e+01	1.151004184780000017e+01	1.247204637939999827e+01	1.141482163144999973e+01	1.145058014580000005e+01	1.166786816760000001e+01	1.230439091739999924e+01	1.146756699015000081e+01	1.171798452120000000e+01
1.145751520249999977e+01	1.181262994629999952e+01	1.168086278310000203e+01	1.168350153210000286e+01	1.134827455409999963e+01	1.176984167164999917e+01	1.146422128125000128e+01	1.178493320715000081e+01	1.164897415314999840e+01	1.194137050004999878e+01	1.166879533395000124e+01	1.135312982655000091e+01	1.176061858905000079e+01	1.174044723710000149e+01	1.151461909760000069e+01	1.180856058744999970e+01	1.138782984575000157e+01	1.180866034179999957e+01	1.182591566980000053e+01	1.162593951344999788e+01	1.166257326650000081e+01	1.234018066399999825e+01	1.181800871405000208e+01	1.183306515429999983e+01	1.171418672389999927e+01	1.240139459859999960e+01	1.151496930270000085e+01	1.136106317720000014e+01	1.169247893134999927e+01	1.152634030984999924e+01	1.170081257080000015e+01	1.167697176665000036e+01	1.147659267404999817e+01	1.155088931919999951e+01	1.168020372930000050e+01	1.150305133469999852e+01	1.139386943084999970e+01	1.153952751454999870e+01	1.182892078940000147e+01	1.149644782774999996e+01	1.157550316474999974e+01	1.157813542395000006e+01	1.151435605964999986e+01	1.246841975869999786e+01	1.141917983069999920e+01	1.144760268329999953e+01	1.166712921655000024e+01	1.229960992970000078e+01	1.147155811244999946e+01	1.171807485809999960e+01
1.146159833259999949e+01	1.181522805690000055e+01	1.168471422164999929e+01	1.168492336809999976e+01	1.134645548105000046e+01	1.177328360615000058e+01	1.146267275334999880e+01	1.178732398274999937e+01	1.165322131419999963e+01	1.194599160144999850e+01	1.167151606004999920e+01	1.135921549174999967e+01	1.175876172475000025e+01	1.173563636554999867e+01	1.151254403749999966e+01	1.180450889055000019e+01	1.139304613300000213e+01	1.180426675475000309e+01	1.182140715604999848e+01	1.162401721029999990e+01	1.166184318170000012e+01	1.233841009685000145e+01	1.181788841724999983e+01	1.183273770715000062e+01	1.171865793125000010e+01	1.239920053599999861e+01	1.151705659325000042e+01	1.136713624345000007e+01	1.169292586680000134e+01	1.151919072119999932e+01	1.170405823584999894e+01	1.167346238285000126e+01	1.147734296774999940e+01	1.155443784755000003e+01	1.168229943615000010e+01	1.150722847760000178e+01	1.139942805249999935e+01	1.154323842604999939e+01	1.183659389219999980e+01	1.149892748510000118e+01	1.157161782905000003e+01	1.158044835599999978e+01	1.151871377364999915e+01	1.246475874339999912e+01	1.142360746369999802e+01	1.144493301930000051e+01	1.166645908754999894e+01	1.229475218554999927e+01	1.147568075439999902e+01	1.171812735354999901e+01
1.146591391385000236e+01	1.181778658010000171e+01	1.168855283665000222e+01	1.168637427520000216e+01	1.134483393820000074e+01	1.177679730875000175e+01	1.146117110449999821e+01	1.178969611590000000e+01	1.165754973940000205e+01	1.195054786350000064e+01	1.167432101870000061e+01	1.136549929830000139e+01	1.175692096014999954e+01	1.173079368434999914e+01	1.151050474820000069e+01	1.180044434094999950e+01	1.139830295939999871e+01	1.179989513155000047e+01	1.181690702399999715e+01	1.162209076755000225e+01	1.166107977475000013e+01	1.233655974389999699e+01	1.181790172460000043e+01	1.183239258650000103e+01	1.172307005030000049e+01	1.239691737415000006e+01	1.151930007270000011e+01	1.137329940999999955e+01	1.169335862199999987e+01	1.151210153819999960e+01	1.170733479835000068e+01	1.166990680460000007e+01	1.147808519350000012e+01	1.155794625489999916e+01	1.168441046044999965e+01	1.151148898490000150e+01	1.140511304910000057e+01	1.154707170989999909e+01	1.184419187834999931e+01	1.150144014510000012e+01	1.156795830875000064e+01	1.158283948705000022e+01	1.152311730425000036e+01	1.246105801475000163e+01	1.142810089474999913e+01	1.144258337555000082e+01	1.166585631650000110e+01	1.228982048734999921e+01	1.147993392485000008e+01	1.171814556830000065e+01
1.147043732545000161e+01	1.182030693194999849e+01	1.169238131604999786e+01	1.168786121035000214e+01	1.134340941089999966e+01	1.178037273539999852e+01	1.145972505094999860e+01	1.179205119835000026e+01	1.166195841219999885e+01	1.195503952734999942e+01	1.167720783054999956e+01	1.137197075704999882e+01	1.175509330249999707e+01	1.172590768880000134e+01	1.150850623244999937e+01	1.179636853579999922e+01	1.140358447455000146e+01	1.179554435384999955e+01	1.181241433855000267e+01	1.162015895454999814e+01	1.166028656015000031e+01	1.233462717720000157e+01	1.181804782490000072e+01	1.183202897425000089e+01	1.172742873145000075e+01	1.239454886815000023e+01	1.152168852979999869e+01	1.137954491580000038e+01	1.169378915499999927e+01	1.150508625255000084e+01	1.171064508179999919e+01	1.166629744559999793e+01	1.147882813289999682e+01	1.156141536900000055e+01	1.168653691809999984e+01	1.151583595425000262e+01	1.141091148569999980e+01	1.155101838665000002e+01	1.185170804779999898e+01	1.150398378304999980e+01	1.156451760050000033e+01	1.158530583035000028e+01	1.152756732925000094e+01	1.245731670014999892e+01	1.143266366465000061e+01	1.144055245500000062e+01	1.166532589885000171e+01	1.228480940855000014e+01	1.148430136994999984e+01	1.171812612720000146e+01
1.147514123080000026e+01	1.182278608014999755e+01	1.169618585169999925e+01	1.168937341984999989e+01	1.134218833810000149e+01	1.178400749660000102e+01	1.145834344615000333e+01	1.179438499619999980e+01	1.166643934739999899e+01	1.195946500430000015e+01	1.168016781815000016e+01	1.137862905419999926e+01	1.175327194415000065e+01	1.172098991385000133e+01	1.150655155504999883e+01	1.179227896149999921e+01	1.140888864470000108e+01	1.179122622339999893e+01	1.180792944459999916e+01	1.161822592939999765e+01	1.165946800815000017e+01	1.233260910924999898e+01	1.181832572504999668e+01	1.183165240325000056e+01	1.173173263079999984e+01	1.239209489519999785e+01	1.152422208855000108e+01	1.138587451689999952e+01	1.169422854825000080e+01	1.149814872259999987e+01	1.171398914905000055e+01	1.166263768225000064e+01	1.147958350345000156e+01	1.156484770145000063e+01	1.168867541300000035e+01	1.152026087664999920e+01	1.141681693244999884e+01	1.155507001375000087e+01	1.185914488934999866e+01	1.150655216564999783e+01	1.156129108574999975e+01	1.158783639505000096e+01	1.153206477570000033e+01	1.245352983209999920e+01	1.143729223655000027e+01	1.143884192444999925e+01	1.166486009115000044e+01	1.227972622515000012e+01	1.148877414134999952e+01	1.171806423874999936e+01
1.148001214420000160e+01	1.182522124005000030e+01	1.169995337920000011e+01	1.169091337040000056e+01	1.134117513360000018e+01	1.178768961720000163e+01	1.145702513385000110e+01	1.179669073984999983e+01	1.167099298774999916e+01	1.196382429560000027e+01	1.168320257624999847e+01	1.138547395915000138e+01	1.175146128220000108e+01	1.171603640649999889e+01	1.150464266570000049e+01	1.178818755250000017e+01	1.141420104164999749e+01	1.178694373069999912e+01	1.180345386644999905e+01	1.161628699624999861e+01	1.165863179980000019e+01	1.233050532075000305e+01	1.181873607964999984e+01	1.183126097555000023e+01	1.173598442970000022e+01	1.238955162314999825e+01	1.152689544169999891e+01	1.139227352365000101e+01	1.169467491414999927e+01	1.149128893789999850e+01	1.171736785729999930e+01	1.165891971685000073e+01	1.148035841115000011e+01	1.156824039715000119e+01	1.169082094484999956e+01	1.152476052145000018e+01	1.142281074125000018e+01	1.155922419994999828e+01	1.186649812699999984e+01	1.150914427060000023e+01	1.155826501620000002e+01	1.159042616854999963e+01	1.153661741970000065e+01	1.244969465570000011e+01	1.144197540719999928e+01	1.143746185440000041e+01	1.166445718975000112e+01	1.227457109195000129e+01	1.149334872919999917e+01	1.171795169299999984e+01
1.148503963575000242e+01	1.182760334689999837e+01	1.170368562075000085e+01	1.169247320825000003e+01	1.134036384899999916e+01	1.179140524905000298e+01	1.145578323559999845e+01	1.179897007919999830e+01	1.167562674774999998e+01	1.196812006875000023e+01	1.168630547820000132e+01	1.139249830470000013e+01	1.174965339579999934e+01	1.171104540165000074e+01	1.150278741009999983e+01	1.178408484830000091e+01	1.141951594444999962e+01	1.178270376900000116e+01	1.179899363114999922e+01	1.161434581059999793e+01	1.165777955915000064e+01	1.232830639270000006e+01	1.181927622745000050e+01	1.183085712880000173e+01	1.174018987144999926e+01	1.238692506669999993e+01	1.152970625765000001e+01	1.139873492590000126e+01	1.169514467655000090e+01	1.148450434305000023e+01	1.172077891034999908e+01	1.165514126919999960e+01	1.148115363584999926e+01	1.157159054430000111e+01	1.169296990384999901e+01	1.152933174509999859e+01	1.142888305214999889e+01	1.156347652280000027e+01	1.187376057640000049e+01	1.151175193269999752e+01	1.155542790535000108e+01	1.159307080285000069e+01	1.154122738989999952e+01	1.244580684900000023e+01	1.144670351210000092e+01	1.143641528415000153e+01	1.166411881749999857e+01	1.226934841199999937e+01	1.149801836480000006e+01	1.171778204909999843e+01
1.149021255305000189e+01	1.182993724520000001e+01	1.170738341205000133e+01	1.169403929609999970e+01	1.133976594309999975e+01	1.179514763719999948e+01	1.145462531889999980e+01	1.180121987499999925e+01	1.168033429104999854e+01	1.197236375184999879e+01	1.168947024714999827e+01	1.139968562460000179e+01	1.174784719754999962e+01	1.170600995915000198e+01	1.150098922840000171e+01	1.177997541739999932e+01	1.142483499390000112e+01	1.177851287199999852e+01	1.179455238844999876e+01	1.161240657689999978e+01	1.165691822935000133e+01	1.232601304030000122e+01	1.181995292524999819e+01	1.183044240435000027e+01	1.174434169259999905e+01	1.238421745189999967e+01	1.153265435830000030e+01	1.140525350340000088e+01	1.169564137394999825e+01	1.147780771224999796e+01	1.172421841214999993e+01	1.165130159019999923e+01	1.148198054079999864e+01	1.157490641830000122e+01	1.169512213900000042e+01	1.153396972460000036e+01	1.143502479920000070e+01	1.156781909665000008e+01	1.188093406129999963e+01	1.151436413819999949e+01	1.155277115064999904e+01	1.159576100149999789e+01	1.154588865870000092e+01	1.244186506009999960e+01	1.145148038974999949e+01	1.143569538410000064e+01	1.166384564579999683e+01	1.226406114950000159e+01	1.150278173344999999e+01	1.171755395639999975e+01
1.149550998729999840e+01	1.183221792065000066e+01	1.171104641580000028e+01	1.169561445930000154e+01	1.133938268564999952e+01	1.179890874305000281e+01	1.145354051185000088e+01	1.180344132374999866e+01	1.168510934440000071e+01	1.197655259949999795e+01	1.169268336450000056e+01	1.140702288189999969e+01	1.174604313589999904e+01	1.170092495670000154e+01	1.149925311889999868e+01	1.177585594865000118e+01	1.143015200460000003e+01	1.177437492970000044e+01	1.179013162380000246e+01	1.161046858839999807e+01	1.165605242299999844e+01	1.232362499350000284e+01	1.182077493315000005e+01	1.183002745810000178e+01	1.174843979210000100e+01	1.238142658574999899e+01	1.153573425839999977e+01	1.141182506075000092e+01	1.169616690910000045e+01	1.147119810410000085e+01	1.172769253635000020e+01	1.164739705024999950e+01	1.148283870890000102e+01	1.157818585355000174e+01	1.169726518150000061e+01	1.153866692844999875e+01	1.144122811309999932e+01	1.157224562960000114e+01	1.188802311424999836e+01	1.151697748320000159e+01	1.155029700675000015e+01	1.159849085299999949e+01	1.155060639109999876e+01	1.243786703469999999e+01	1.145629712994999849e+01	1.143530428059999871e+01	1.166363750320000037e+01	1.225871144505000032e+01	1.150763554649999953e+01	1.171726845575000020e+01
1.150091192464999779e+01	1.183444550099999759e+01	1.171467211324999802e+01	1.169720024029999905e+01	1.133921510580000103e+01	1.180268020464999879e+01	1.145253867114999657e+01	1.180562653219999802e+01	1.168995184310000113e+01	1.198068423685000283e+01	1.169594812545000018e+01	1.141450745980000114e+01	1.174424145195000158e+01	1.169579473495000066e+01	1.149757490614999966e+01	1.177172843644999922e+01	1.143545887484999746e+01	1.177029541665000245e+01	1.178572731254999972e+01	1.160853027725000075e+01	1.165518318719999868e+01	1.232114024434999955e+01	1.182174642945000009e+01	1.182961510625000123e+01	1.175248561175000006e+01	1.237855324339999896e+01	1.153894334625000084e+01	1.141844321650000005e+01	1.169672310245000091e+01	1.146466957250000007e+01	1.173120513290000133e+01	1.164343490754999877e+01	1.148372486729999942e+01	1.158142437774999856e+01	1.169939755434999995e+01	1.154341495044999988e+01	1.144748540624999933e+01	1.157675758335000005e+01	1.189502822730000098e+01	1.151957833800000053e+01	1.154801092930000017e+01	1.160125228309999912e+01	1.155538556165000053e+01	1.243382219859999971e+01	1.146115189710000060e+01	1.143523509810000327e+01	1.166349388204999826e+01	1.225329543894999951e+01	1.151257286735000029e+01	1.171693003520000076e+01
1.150641077979999949e+01	1.183662314615000000e+01	1.171826158159999842e+01	1.169878796864999870e+01	1.133926988159999993e+01	1.180645719755000123e+01	1.145162460094999801e+01	1.180777882939999834e+01	1.169487365800000234e+01	1.198476245380000016e+01	1.169925540564999977e+01	1.142212351655000013e+01	1.174244600455000231e+01	1.169062321454999953e+01	1.149596217715000002e+01	1.176759077555000133e+01	1.144074680555000079e+01	1.176628926025000155e+01	1.178133577694999978e+01	1.160659732170000069e+01	1.165430929049999875e+01	1.231854697099999818e+01	1.182287434464999976e+01	1.182921156919999994e+01	1.175648340074999965e+01	1.237559698579999967e+01	1.154228074010000071e+01	1.142510118769999927e+01	1.169730287024999882e+01	1.145822461530000069e+01	1.173474565114999990e+01	1.163941513650000026e+01	1.148464606279999956e+01	1.158462212359999910e+01	1.170151675365000088e+01	1.154820989030000256e+01	1.145378883164999984e+01	1.158136452579999975e+01	1.190194530754999924e+01	1.152215810214999792e+01	1.154590731484999999e+01	1.160403138925000022e+01	1.156022924984999989e+01	1.242972900424999949e+01	1.146604183004999911e+01	1.143547454974999944e+01	1.166341585769999867e+01	1.224781669154999975e+01	1.151759276319999969e+01	1.171653342059999936e+01
1.151199034964999690e+01	1.183874886525000036e+01	1.172180770774999914e+01	1.170037690265000307e+01	1.133953978624999870e+01	1.181023658880000227e+01	1.145080589049999986e+01	1.180989820600000328e+01	1.169987073355000184e+01	1.198878897759999873e+01	1.170260256579999947e+01	1.142985790060000006e+01	1.174065510574999927e+01	1.168540665814999713e+01	1.149441238844999980e+01	1.176344563954999956e+01	1.144600342280000227e+01	1.176236082774999936e+01	1.177696607360000236e+01	1.160467803554999833e+01	1.165343057569999985e+01	1.231584421410000196e+01	1.182416364430000044e+01	1.182881222805000121e+01	1.176043226055000090e+01	1.237255401284999934e+01	1.154574584194999964e+01	1.143178875810000150e+01	1.169790393439999932e+01	1.145187328575000052e+01	1.173831585339999961e+01	1.163534101429999978e+01	1.148560348139999832e+01	1.158777931885000001e+01	1.170361996240000124e+01	1.155304523460000077e+01	1.146013384849999994e+01	1.158605976205000232e+01	1.190877495320000001e+01	1.152470821960000080e+01	1.154399037850000020e+01	1.160683020275000032e+01	1.156513204530000039e+01	1.242558459029999973e+01	1.147096030355000096e+01	1.143601779735000257e+01	1.166340347904999675e+01	1.224227548809999888e+01	1.152268851415000128e+01	1.171607377109999959e+01
1.151764272709999837e+01	1.184082519190000049e+01	1.172530736915000027e+01	1.170197386114999993e+01	1.134001927629999962e+01	1.181401842040000005e+01	1.145008149035000145e+01	1.181198992989999930e+01	1.170493549255000154e+01	1.199276659929999767e+01	1.170597942014999937e+01	1.143769543120000165e+01	1.173886952825000130e+01	1.168014110049999665e+01	1.149291911349999928e+01	1.175929728025000109e+01	1.145122827929999865e+01	1.175851624249999716e+01	1.177262016710000125e+01	1.160277278835000025e+01	1.165255252244999973e+01	1.231303907614999815e+01	1.182560588605000262e+01	1.182842470425000059e+01	1.176433751205000000e+01	1.236942346509999879e+01	1.154933289290000076e+01	1.143850377434999999e+01	1.169852706909999895e+01	1.144561873940000041e+01	1.174190218755000004e+01	1.163120557059999882e+01	1.148659943874999811e+01	1.159089855885000020e+01	1.170570496850000097e+01	1.155791343074999844e+01	1.146650747904999967e+01	1.159084681360000246e+01	1.191550432780000079e+01	1.152722086784999966e+01	1.154225401420000097e+01	1.160964652174999934e+01	1.157009581484999927e+01	1.242138966459999949e+01	1.147590283479999940e+01	1.143685471124999964e+01	1.166346289204999920e+01	1.223667965329999952e+01	1.152786058830000115e+01	1.171554992185000010e+01
1.152335639310000026e+01	1.184285588060000194e+01	1.172875649990000113e+01	1.170357751860000128e+01	1.134070409175000016e+01	1.181779674415000159e+01	1.144945039659999964e+01	1.181405311714999939e+01	1.171005888565000141e+01	1.199669397884999889e+01	1.170938988575000117e+01	1.144563306044999962e+01	1.173708850030000050e+01	1.167482676779999906e+01	1.149147986995000181e+01	1.175514823139999976e+01	1.145641086170000023e+01	1.175475977475000100e+01	1.176830083464999710e+01	1.160088059129999927e+01	1.165167915520000008e+01	1.231013070150000033e+01	1.182719868175000144e+01	1.182804528479999995e+01	1.176819770354999939e+01	1.236620188239999862e+01	1.155303034059999945e+01	1.144524580415000159e+01	1.169916646265000004e+01	1.143946226579999959e+01	1.174549933775000099e+01	1.162702122554999917e+01	1.148765009240000090e+01	1.159396972329999898e+01	1.170776746770000010e+01	1.156280542874999817e+01	1.147290219669999978e+01	1.159572439514999864e+01	1.192212971205000116e+01	1.152969210370000042e+01	1.154070448519999914e+01	1.161248073715000118e+01	1.157511914790000063e+01	1.241714278309999919e+01	1.148085456899999990e+01	1.143798052385000297e+01	1.166359636149999979e+01	1.223102699060000020e+01	1.153310994985000093e+01	1.171496166289999863e+01
1.152912536325000126e+01	1.184483290464999783e+01	1.173215440225000350e+01	1.170519161944999809e+01	1.134160222935000029e+01	1.182156561484999813e+01	1.144892122064999995e+01	1.181608786695000113e+01	1.171523906580000052e+01	1.200056790724999978e+01	1.171283540334999884e+01	1.145367027769999879e+01	1.173531195049999987e+01	1.166946430135000057e+01	1.149009198385000019e+01	1.175099911164999966e+01	1.146154347115000327e+01	1.175109339604999903e+01	1.176401458800000199e+01	1.159901252639999925e+01	1.165081047980000051e+01	1.230711235879999599e+01	1.182893855340000222e+01	1.182767579509999933e+01	1.177200175435000062e+01	1.236288774544999924e+01	1.155683073299999997e+01	1.145200751129999972e+01	1.169982718900000052e+01	1.143340798670000069e+01	1.174910606599999952e+01	1.162278732474999998e+01	1.148875912164999846e+01	1.159699054280000041e+01	1.170980706265000038e+01	1.156771623680000083e+01	1.147932173634999842e+01	1.160068497099999796e+01	1.192866011425000039e+01	1.153211388954999883e+01	1.153933747570000001e+01	1.161534233350000100e+01	1.158019701005000002e+01	1.241284163615000047e+01	1.148580679600000032e+01	1.143938517355000073e+01	1.166380062754999791e+01	1.222532421420000048e+01	1.153844480189999899e+01	1.171429897484999927e+01
1.153495346949999778e+01	1.184675942494999923e+01	1.173549553500000009e+01	1.170682196195000024e+01	1.134271499809999817e+01	1.182532434014999900e+01	1.144850334969999928e+01	1.181809680925000272e+01	1.172046937324999938e+01	1.200438679104999906e+01	1.171631798085000220e+01	1.146180291075000035e+01	1.173353846085000107e+01	1.166405126399999936e+01	1.148875972249999755e+01	1.174684521744999977e+01	1.146661816394999889e+01	1.174752482280000088e+01	1.175977425765000106e+01	1.159717709450000100e+01	1.164993582214999890e+01	1.230399151964999582e+01	1.183081517714999897e+01	1.182732423189999871e+01	1.177574865340000088e+01	1.235947949504999954e+01	1.156072444049999959e+01	1.145878563349999979e+01	1.170050837730000026e+01	1.142746590919999861e+01	1.175273147029999876e+01	1.161850582029999934e+01	1.148992696665000146e+01	1.159996070224999976e+01	1.171181266774999941e+01	1.157264008250000131e+01	1.148576718125000085e+01	1.160571662224999834e+01	1.193508908825000070e+01	1.153448948389999984e+01	1.153815245224999941e+01	1.161822670769999988e+01	1.158533197140000048e+01	1.240848274209999857e+01	1.149076158555000049e+01	1.144106880010000005e+01	1.166406619999999883e+01	1.221957017185000005e+01	1.154386255020000007e+01	1.171356708365000010e+01
1.154083285235000211e+01	1.184863233049999920e+01	1.173877645945000125e+01	1.170846313039999842e+01	1.134405250440000046e+01	1.182907169459999963e+01	1.144819910959999909e+01	1.182008219414999850e+01	1.172573531265000035e+01	1.200815003740000009e+01	1.171983207455000020e+01	1.147002859299999855e+01	1.173176908345000236e+01	1.165858482724999945e+01	1.148747306149999936e+01	1.174269163869999844e+01	1.147162372434999966e+01	1.174405796335000218e+01	1.175558434570000088e+01	1.159537357974999949e+01	1.164906014110000143e+01	1.230076487189999845e+01	1.183282684510000138e+01	1.182699188025000048e+01	1.177943323860000113e+01	1.235597889350000145e+01	1.156470503039999898e+01	1.146558258229999971e+01	1.170120899065000053e+01	1.142164062364999921e+01	1.175636812215000049e+01	1.161418708074999984e+01	1.149115264349999954e+01	1.160288004685000018e+01	1.171376957194999946e+01	1.157756482980000001e+01	1.149223443190000005e+01	1.161081946274999943e+01	1.194141500559999791e+01	1.153682147314999895e+01	1.153715175119999969e+01	1.162113746940000070e+01	1.159052248469999924e+01	1.240407063874999949e+01	1.149571285674999999e+01	1.144301611144999953e+01	1.166438786710000208e+01	1.221376536940000079e+01	1.154936046775000058e+01	1.171276508805000027e+01
[truncated: 2,240 more rows]
[truncated: 16 more columns]
