# Supplementary material for: Formation of a super-dense hydrogen monolayer on mesoporous silica
Source: Nat Chem. 2022 Aug 29;14(11):1319–24. doi: 10.1038/s41557-022-01019-7 (PMC9630099; doi:10.1038/s41557-022-01019-7)
Supplement: Source Data Fig. 3c — Pair distribution function data. [file 41557_2022_1019_MOESM6_ESM.csv]

# # r [amstrongs]	g(r) [$\AA ^{-2}$]
4.999999999999799744e-02	0.000000000000000000e+00
1.499999999999951095e-01	0.000000000000000000e+00
2.500000000000000000e-01	0.000000000000000000e+00
3.500000000000150768e-01	0.000000000000000000e+00
4.500000000000216605e-01	0.000000000000000000e+00
5.499999999999739542e-01	0.000000000000000000e+00
6.500000000000250022e-01	0.000000000000000000e+00
7.500000000000000000e-01	0.000000000000000000e+00
8.499999999999595657e-01	0.000000000000000000e+00
9.499999999999985123e-01	0.000000000000000000e+00
1.050000000000018474e+00	0.000000000000000000e+00
1.150000000000053646e+00	0.000000000000000000e+00
1.250000000000000000e+00	0.000000000000000000e+00
1.349999999999940803e+00	0.000000000000000000e+00
1.449999999999936451e+00	0.000000000000000000e+00
1.550000000000071321e+00	0.000000000000000000e+00
1.650000000000051870e+00	0.000000000000000000e+00
1.750000000000000000e+00	0.000000000000000000e+00
1.849999999999992983e+00	0.000000000000000000e+00
1.949999999999906031e+00	0.000000000000000000e+00
2.050000000000098410e+00	0.000000000000000000e+00
2.149999999999955502e+00	0.000000000000000000e+00
2.250000000000000000e+00	0.000000000000000000e+00
2.350000000000072031e+00	0.000000000000000000e+00
2.449999999999888267e+00	0.000000000000000000e+00
2.550000000000114841e+00	2.468537289718587477e-03
2.649999999999895106e+00	1.856631025347259961e-02
2.750000000000000000e+00	1.638642525970904762e-01
2.850000000000123102e+00	8.496701089687854758e-01
2.949999999999876277e+00	2.528778825419593534e+00
3.050000000000125500e+00	4.227954978588497781e+00
3.149999999999853806e+00	4.995631816871616060e+00
3.250000000000000000e+00	4.456903320954371139e+00
3.350000000000158629e+00	3.162363914719641400e+00
3.449999999999932676e+00	2.154835416415894489e+00
3.550000000000045119e+00	1.449558086675011737e+00
3.649999999999824052e+00	9.024195193122342973e-01
3.750000000000000000e+00	5.429056327995881448e-01
3.850000000000185718e+00	3.282626680147067710e-01
3.950000000000033040e+00	1.547338262066328407e-01
4.049999999999950084e+00	9.712676411635727536e-02
4.149999999999801403e+00	8.093859814963787203e-02
4.250000000000000000e+00	3.922959112439219215e-02
4.350000000000205702e+00	2.752578066162967782e-02
4.450000000000111200e+00	2.856292918233551553e-02
4.549999999999875477e+00	2.951517833277918917e-02
4.649999999999783640e+00	7.567701305330776229e-02
4.750000000000000000e+00	1.482123723261226655e-01
4.850000000000222578e+00	2.024243626668680573e-01
4.950000000000173372e+00	3.131092755823445817e-01
5.049999999999815081e+00	5.384944687146070441e-01
5.149999999999769429e+00	8.541936394719836789e-01
5.250000000000000000e+00	1.013589473023487786e+00
5.350000000000235900e+00	1.371692301173986772e+00
5.450000000000224887e+00	1.530945160319668652e+00
5.549999999999767120e+00	1.637644421073892520e+00
5.649999999999757883e+00	1.768790448821741412e+00
5.750000000000000000e+00	1.890125783070681020e+00
5.850000000000246558e+00	1.758529850232686487e+00
5.950000000000266631e+00	1.663148575494896919e+00
6.049999999999725375e+00	1.676804488867432497e+00
6.149999999999748113e+00	1.784164961713662123e+00
6.250000000000000000e+00	1.842584220216253676e+00
6.350000000000255440e+00	1.672442155008846854e+00
6.450000000000302158e+00	1.363857661286364209e+00
6.549999999999690736e+00	1.112109270765928137e+00
6.649999999999805844e+00	8.612914109545508623e-01
6.750000000000000000e+00	7.793807615238312891e-01
6.850000000000146194e+00	6.463385819963320955e-01
6.950000000000333245e+00	5.510176327056283130e-01
7.049999999999660538e+00	3.790671093971077488e-01
7.149999999999921307e+00	2.821441942040883166e-01
7.250000000000000000e+00	1.650586415771946036e-01
7.350000000000037836e+00	1.424778759668660633e-01
7.450000000000359002e+00	1.579255244093344113e-01
7.549999999999636557e+00	1.670743042154082814e-01
7.650000000000020783e+00	2.565394562264805001e-01
7.750000000000000000e+00	4.518727682071617680e-01
7.849999999999942801e+00	6.190392881001217651e-01
7.950000000000382094e+00	8.775554921577262135e-01
8.049999999999613465e+00	9.965436137278119721e-01
8.150000000000108713e+00	1.081876824449979901e+00
8.250000000000000000e+00	1.125609913429044484e+00
8.349999999999859313e+00	1.166982398858983139e+00
8.450000000000402522e+00	1.338860306221177465e+00
8.549999999999593925e+00	1.542244164482310165e+00
8.650000000000186873e+00	1.605526080814209111e+00
8.750000000000000000e+00	1.540398972849506221e+00
8.849999999999784706e+00	1.337661611031723430e+00
8.950000000000420286e+00	1.194805655988218751e+00
9.049999999999576161e+00	1.125019638225969398e+00
9.150000000000256151e+00	1.014766129006776652e+00
9.250000000000000000e+00	1.019311970771620723e+00
9.349999999999718980e+00	9.593296344849615576e-01
9.450000000000438050e+00	8.306793398687210006e-01
9.549999999999560174e+00	6.322057404851401108e-01
9.650000000000318323e+00	5.096335302159548108e-01
9.750000000000000000e+00	3.912760949081892647e-01
9.849999999999658584e+00	3.556087137390200881e-01
9.950000000000452260e+00	3.523819369904307996e-01
1.004999999999954596e+01	3.932911540832249586e-01
1.015000000000037339e+01	3.975985823341393055e-01
1.025000000000000000e+01	4.518751547705808780e-01
1.034999999999960529e+01	4.566235282881660473e-01
1.045000000000046469e+01	4.668297688917686372e-01
1.054999999999953353e+01	4.546654334535036313e-01
1.065000000000042490e+01	4.614571050209877456e-01
1.075000000000000000e+01	4.707194043143334006e-01
1.084999999999955733e+01	5.565480078592764945e-01
1.095000000000047713e+01	6.795095403396722578e-01
1.104999999999952109e+01	7.837889728996316752e-01
1.115000000000047109e+01	8.429086423155155439e-01
1.125000000000000000e+01	8.811577358064226484e-01
1.134999999999951115e+01	9.886401331825995786e-01
1.145000000000048779e+01	1.037112649028875344e+00
1.154999999999951044e+01	1.058357569035347501e+00
1.165000000000051372e+01	9.172453002964654489e-01
1.175000000000000000e+01	7.514962116678849391e-01
1.184999999999947207e+01	6.284564812749378060e-01
1.195000000000049845e+01	5.585828201254805503e-01
1.204999999999949978e+01	6.102800315714329571e-01
