# Supplementary material for: Formation of a super-dense hydrogen monolayer on mesoporous silica
Source: Nat Chem. 2022 Aug 29;14(11):1319–24. doi: 10.1038/s41557-022-01019-7 (PMC9630099; doi:10.1038/s41557-022-01019-7)
Supplement: Source Data Fig. 4a — H2 cross-sectional area as a function of adsorption potential. [file 41557_2022_1019_MOESM7_ESM.csv]

Adsorption potential	Cross-sectional area	Cross-sectional area	Inter-molecular separation	Inter-molecular separation
kj mol\+(-1)	Å\+(2)	Å\+(2)	Å	Å
0	7.9509	8.0562	3.03	3.05
1	7.5622	7.6649	2.95501	2.97501
2	7.2833	7.3714	2.90001	2.91749
3	7.059	7.1458	2.855	2.8725
4	6.887	6.9604	2.82	2.83499
5	6.7171	6.8018	2.785	2.80251
6	6.5851	6.6569	2.7575	2.77249
7	6.4662	6.5374	2.73249	2.7475
8	6.3602	6.4308	2.71	2.725
9	6.255	6.325	2.6875	2.7025
10	6.1738	6.2318	2.67	2.68251
